# Supplementary material for: A modelling approach for exploring muscle dynamics during cyclic contractions
Source: PLoS Comput Biol. 2018 Apr 16;14(4):e1006123. doi: 10.1371/journal.pcbi.1006123 (PMC5919698; doi:10.1371/journal.pcbi.1006123)
Supplement: S1 Table — (XLSX) [file pcbi.1006123.s001.xlsx]

## Sheet: Sheet1
Parameter	Value
D	0.528821
fd	0.859938
c1	1.0941
c2	0.789365
c3	1.30615
