# Supplementary material for: A modelling approach for exploring muscle dynamics during cyclic contractions
Source: PLoS Comput Biol. 2018 Apr 16;14(4):e1006123. doi: 10.1371/journal.pcbi.1006123 (PMC5919698; doi:10.1371/journal.pcbi.1006123)
Supplement: S2 Table — (XLSX) [file pcbi.1006123.s002.xlsx]

## Sheet: Sheet1
Point number	v̂m	F̂V
1	-1	0
2	-0.216918	0.132201
3	-0.0528803	0.542295
4	0	1
5	0.0395273	1.34213
6	-0.134277	1.6
7	1	1.6
