# Supplementary material for: A modelling approach for exploring muscle dynamics during cyclic contractions
Source: PLoS Comput Biol. 2018 Apr 16;14(4):e1006123. doi: 10.1371/journal.pcbi.1006123 (PMC5919698; doi:10.1371/journal.pcbi.1006123)
Supplement: S3 Table — (XLSX) [file pcbi.1006123.s003.xlsx]

## Sheet: Sheet1
Point number	l̂m	F̂A
1	0.4	0
2	0.7	0
3	0.629283	1
4	1	1
5	1.08426	1
6	1.45	0
7	1.7	0
