# Supplementary material for: A modelling approach for exploring muscle dynamics during cyclic contractions
Source: PLoS Comput Biol. 2018 Apr 16;14(4):e1006123. doi: 10.1371/journal.pcbi.1006123 (PMC5919698; doi:10.1371/journal.pcbi.1006123)
Supplement: S1 Dataset — (ZIP) [file pcbi.1006123.s005.zip]

Archive with 25 entries (22 files):
- S1_Dataset/
- S1_Dataset/Simulation16.txt
- S1_Dataset/Simulation14.txt
- S1_Dataset/Simulation8.txt
- __MACOSX/
- __MACOSX/S1_Dataset/
- __MACOSX/S1_Dataset/._Simulation8.txt
- S1_Dataset/Simulation9.txt
- __MACOSX/S1_Dataset/._Simulation9.txt
- S1_Dataset/Simulation15.txt
- S1_Dataset/Simulation11.txt
- __MACOSX/S1_Dataset/._Simulation11.txt
- S1_Dataset/Simulation10.txt
- S1_Dataset/Simulation12.txt
- S1_Dataset/Simulation13.txt
- S1_Dataset/Simulation2.txt
- S1_Dataset/Simulation3.txt
- S1_Dataset/Simulation1.txt
- __MACOSX/S1_Dataset/._Simulation1.txt
- S1_Dataset/Simulation4.txt
- S1_Dataset/Simulation5.txt
- __MACOSX/S1_Dataset/._Simulation5.txt
- S1_Dataset/Simulation7.txt
- __MACOSX/S1_Dataset/._Simulation7.txt
- S1_Dataset/Simulation6.txt
