# Supplementary material for: A modelling approach for exploring muscle dynamics during cyclic contractions
Source: PLoS Comput Biol. 2018 Apr 16;14(4):e1006123. doi: 10.1371/journal.pcbi.1006123 (PMC5919698; doi:10.1371/journal.pcbi.1006123)
Supplement: S1 Dataset — (ZIP) [file pcbi.1006123.s005.zip › S1_Dataset/Simulation16.txt]

Frequency (Hz):	2
Maximum shortening strain rate (s^-1):	10
Maximum excitation u_max:	1
Muscle length scale factor λ_l_0:	10
Time (s)	Normalized activation aHat	Muscle length l_m (m)	Muscle velocity v_m (m s^-1)	Muscle force F_m (N)	Muscle power P_m (W)
12.5	0.07035645407764735	0.14784333719171122	0.09635400663824935	0.04907416925885203	-0.004728492830534001
12.501	0.06868800013876902	0.14794050127824154	0.0979717760750262	0.0481793263655514	-0.004720214174131408
12.502	0.06705915206716359	0.14803927658985022	0.09957672104181832	0.04729768038057299	-0.0047097479251814005
12.503	0.06546894743643722	0.14813965046609356	0.10116894058770295	0.046383563829803416	-0.0046925760133433095
12.504	0.06391642390742248	0.14824161034966093	0.10274877610746504	0.04546883591190771	-0.004671867240979671
12.505	0.062400658417500456	0.14834514391028342	0.10431630804082541	0.044570213551501835	-0.004649400126283836
12.506	0.06092082158361041	0.14845023878832636	0.10587135445908213	0.04368757190165619	-0.0046252624102568795
12.507	0.059476096967721465	0.14855688243380294	0.10741383631777018	0.042820780116038445	-0.004599544266383382
12.508	0.058065668131805415	0.1486650622722892	0.10894374343689976	0.041969690284141464	-0.004572335170441652
12.509	0.05668871863783167	0.14877476568913617	0.1104609436407724	0.041134129412804525	-0.004543714750780039
12.51	0.055344432047776934	0.14888597988574032	0.11196534238297634	0.04031390761125896	-0.004513760468490286
12.511	0.05403199255187089	0.1489986921537712	0.11345705352114145	0.03950882535535742	-0.004482554912900218
12.512	0.05275062970893964	0.1491128896330816	0.11493573839054798	0.03871868103721947	-0.004450160194520928
12.513	0.051499644884262	0.14922855935143503	0.11640156232916324	0.03794332800262182	-0.004416662659473068
12.514	0.05027834543158171	0.1493456884246251	0.11785437859935306	0.03718259714604526	-0.0043821318813572424
12.515	0.04908603870464271	0.14946426373293625	0.1192940757930604	0.03643630613472418	-0.004346635465654937
12.516	0.04792203205719529	0.1495842722481313	0.12072076815911716	0.035704265259279964	-0.004310246328657157
12.517	0.04678563284298336	0.14970570086505208	0.12213427852501448	0.03498626195308107	-0.00427302186192672
12.518	0.04567615017294558	0.14982853640541427	0.12353459097172217	0.03428207643654314	-0.004235022290249671
12.519	0.044592941979495704	0.14995276561248694	0.1249216034656294	0.033591510050917955	-0.004196305298392477
12.52	0.04353541832361733	0.15007837517874095	0.1262953187194379	0.03291353320367723	-0.004156825166141217
12.521	0.042502991612807246	0.15020535184765274	0.12765581495817074	0.0322483662734946	-0.004116691477712541
12.522	0.04149507425456773	0.1503336823635234	0.129002980224199	0.03159635185078102	-0.004076023552963137
12.523	0.04051107865639552	0.15046335332222147	0.1303366929363725	0.030957286920973364	-0.004034870399562086
12.524	0.03955041722578924	0.15059435127358708	0.13165698330656775	0.03033096131546018	-0.003993282867581693
12.525	0.038612505829867395	0.150726662848863	0.13296393433205506	0.029717158172491865	-0.0039513102677825014
12.526	0.03769680967638545	0.15086027466399313	0.13425745324397612	0.029115685156477035	-0.003908997738562045
12.527	0.03680282957085469	0.15099517326538564	0.13553750305572876	0.028526369267779652	-0.0038663928618005317
12.528	0.03593006699943482	0.1511313451765138	0.13680407289018953	0.027949030034951826	-0.003823541142111646
12.529	0.0350780234482902	0.15126877692340615	0.1380571783648877	0.027383479152411964	-0.0037804858655957224
12.53	0.03424620040358053	0.15140745503579697	0.1392967924832761	0.026829519690703033	-0.00373726603678183
12.531	0.033434099351465615	0.15154736599562563	0.14052287022993937	0.026286946775643253	-0.00369391721049504
12.532	0.032641227437317025	0.15168849626683856	0.1417354215912547	0.025755553142731296	-0.0036504741830009854
12.533	0.03186713900356241	0.1518308323480931	0.14293449563511335	0.025235161371331655	-0.0036069750628819853
12.534	0.03111141104268554	0.1519743607556636	0.14412006386533954	0.02472560406345768	-0.0035634556367346196
12.535	0.03037362063350814	0.15211906796117544	0.1452920899790192	0.024226707539943156	-0.003519948971788804
12.536	0.029653344854847875	0.15226494042703828	0.1464505921720252	0.02373829257017029	-0.0034764870040542247
12.537	0.028950160785522545	0.15241196466287132	0.14759564569376024	0.0232601744260979	-0.003433100463369409
12.538	0.02826364550435368	0.15256012723800413	0.14872725728392824	0.022792161828407646	-0.0033898157163105122
12.539	0.027593379324972772	0.1527094146733764	0.1498453583248289	0.02233405973055322	-0.0033466551831728784
12.54	0.026938984940985674	0.15285981344308855	0.150949926309147	0.021885701625420632	-0.0033036450475812233
12.541	0.02630010957851047	0.15301131002331378	0.15204098788913795	0.02144693585708429	-0.003260813314906071
12.542	0.02567640063618061	0.15316389094145655	0.15311861887661993	0.021017606494274955	-0.0032181868784956586
12.543	0.025067505512626112	0.15331754282083987	0.15418292139015408	0.02059755308649293	-0.003175790908364265
12.544	0.024473071606477097	0.15347225233504494	0.15523387780056513	0.020186609834625755	-0.0031336457242759808
12.545	0.023892746316366852	0.15362800611273006	0.1562714443805137	0.019784606412986544	-0.0030917690206573815
12.546	0.023326177040925475	0.1537847907586674	0.1572956168480028	0.019391368463971586	-0.0030501772640673195
12.547	0.022773013559751993	0.15394259289288706	0.15830643000076805	0.019006719554264907	-0.0030088859186614665
12.548	0.022232941252352784	0.15410139918975577	0.15930395771627248	0.018630508121302135	-0.0029679136779885863
12.549	0.02170567106394673	0.1542611964145169	0.16028829886437768	0.018262599670201964	-0.002927281033977818
12.55	0.021190914312213215	0.15442197139416122	0.16125946085224338	0.01790285608623194	-0.0028870049201810666
12.551	0.020688382314834355	0.15458371093464357	0.16221741923314129	0.017551135738208056	-0.002847099944062665
12.552	0.020197786389489512	0.15474640183406774	0.16316218306205957	0.017207293831616028	-0.002807579626156783
12.553	0.019718837853858133	0.15491003091649455	0.16409379519804473	0.016871182441562615	-0.002768456356314624
12.554	0.019251248025622204	0.15507458506574506	0.16501233230419704	0.016542650546872966	-0.002729741349232809
12.555	0.018794728366811446	0.15524005125734777	0.16591789405525148	0.016221544150435044	-0.002691444443764466
12.556	0.018349008169230845	0.15540641653628812	0.16681050374183648	0.01590772060539815	-0.002653574887570857
12.557	0.017913848252082386	0.15557366794491387	0.16769015461802633	0.015601060346599563	-0.00261614422172644
12.558	0.017489012261331358	0.15574179253270498	0.16855686797906919	0.015301443634535065	-0.0025791634145954953
12.559	0.017074263842940716	0.15591077738457776	0.1694106934006528	0.01500874826136977	-0.002542642450034495
12.56	0.0166693666428735	0.1560806096491644	0.17025170873889967	0.014722849578460415	-0.002506590298238674
12.561	0.016274084307094882	0.15625127656579454	0.1710800121957032	0.014443620507080356	-0.0024710147725014162
12.562	0.01588818048156788	0.15642276544833336	0.17189564046952516	0.01417093139066876	-0.0024359213274487055
12.563	0.015511418812255573	0.15659506362463285	0.17269860320168942	0.013904650122657234	-0.002401313654191104
12.564	0.015143568998213758	0.15676815844341127	0.1734889327179663	0.013644647375270314	-0.002367195310448647
12.565	0.014784429687984742	0.1569420372971276	0.17426668417219646	0.013390815959469863	-0.0023335730956169426
12.566	0.014433807401208627	0.15711668764480874	0.1750319355462867	0.013143053330588092	-0.0023004540634409035
12.567	0.014091508625501337	0.1572920970330816	0.17578477712452517	0.012901254983426529	-0.002267844231888302
12.568	0.013757339848476921	0.15746825307364004	0.1765252452087084	0.012665314398809345	-0.002235747729895205
12.569	0.013431107557749485	0.1576451434148715	0.1772533874892411	0.012435123174855036	-0.0022041677065890216
12.57	0.013112618240934867	0.15782275575842597	0.1779692592710647	0.012210571044996702	-0.0021731062841547732
12.571	0.012801678385647157	0.1580010778624486	0.17867291823768805	0.011991545892327178	-0.002142564498763258
12.572	0.01249809578627194	0.158180097543957	0.17936442445118222	0.01177793488851826	-0.0021125425125025766
12.573	0.012201697775708483	0.1583598026812205	0.18004384035218288	0.011569640142438038	-0.0020830424427373206
12.574	0.01191232571813636	0.1585401812161373	0.18071123075988557	0.011366574167325495	-0.0020540676073009115
12.575	0.01162982118214047	0.15872122115594434	0.18136665701397847	0.01116864812547299	-0.0020256203738824733
12.576	0.01135402573630575	0.15890291054331943	0.18201013207092784	0.01097577162416805	-0.0019977016428951687
12.577	0.011084780949218609	0.15908523746841077	0.1826417515079591	0.010787852857636936	-0.001970312340928952
12.578	0.010821928389463976	0.15926819012981505	0.18326162079149122	0.010604798557939702	-0.0019434525718952985
12.579	0.01056530962562683	0.15945175682269688	0.18386982759084627	0.010426513985126331	-0.001917121328818726
12.58	0.010314766305502193	0.15963592592099063	0.18446644177824648	0.010252903011560052	-0.0018913165364399503
12.581	0.010070149861086442	0.15982068585960532	0.18505151542882042	0.010083876584593084	-0.001866036643376148
12.582	0.009831329025824825	0.16000602511662654	0.18562508282059992	0.009919352390060721	-0.0018412806089317371
12.583	0.00959817408454754	0.16019193219559114	0.18618716201643096	0.009759054841522972	-0.0018170107249058727
12.584	0.009370555322083517	0.16037839564988432	0.18673786143464982	0.009603117070625422	-0.0017932655448751702
12.585	0.009148343023261715	0.1605654041531612	0.18727726551518853	0.009451461927466535	-0.0017700439448968459
12.586	0.008931407472912281	0.16075294642948168	0.187805415856803	0.009304011061285186	-0.0017473436665009594
12.587	0.008719618955864167	0.1609410112529123	0.18832237087196932	0.009160684965517672	-0.0017251619115174924
12.588	0.008512847756946728	0.1611295874643385	0.18882820578687956	0.009021402989807593	-0.0017034953402457586
12.589	0.008310967483600268	0.16131866398827924	0.18932301264144402	0.008886086288419968	-0.001682340626715496
12.59	0.00811386763287588	0.16150822984770943	0.1898068879842964	0.00875466897960549	-0.001661696474351574
12.591	0.007921442021530245	0.1616982741303882	0.1902798673954807	0.008627087989562167	-0.0016415611586630332
12.592	0.0077335844487328815	0.1618887859775849	0.19074203173936935	0.008503279283476071	-0.0016219327669775147
12.593	0.007550188713654302	0.16207975461678886	0.19119346452812988	0.008383177877574161	-0.0016028088221689786
12.594	0.007371148615464014	0.16227116935419514	0.19163423965889803	0.008266717841627124	-0.0015841861880548605
12.595	0.007196357953331558	0.16246301956508832	0.19206442141377528	0.008153832305969123	-0.0015660610841509088
12.596	0.007025710526427402	0.1626552946842267	0.19248406445982671	0.008044453468397085	-0.001548429099955021
12.597	0.006859100850874589	0.1628479842008071	0.19289323102901387	0.00793851324922494	-0.001531285470209634
12.598	0.006696434164110969	0.16304107768361514	0.1932920092205518	0.007835952296500392	-0.001514626963546958
12.599	0.006537623404207667	0.16323456478047205	0.19368047109727432	0.007736717346958845	-0.0014984510605054434
12.6	0.006382581621549072	0.16342843521104347	0.19405868869003223	0.007640754458884084	-0.0014827547908935622
12.601	0.0062312218665195995	0.1636226787672374	0.1944267344524251	0.007548008918331663	-0.0014675347256090064
12.602	0.006083457189504471	0.16381728531362574	0.19478468126079906	0.007458425245799413	-0.0014527869842105355
12.603	0.005939200640888095	0.16401224478786453	0.19513260234426957	0.007371947202970507	-0.0014385072420601943
12.604	0.005798365271055154	0.16420754720013928	0.19547056915943148	0.007288517798944275	-0.0014246907224882842
12.605	0.0056608641738912155	0.1644031826324542	0.19579865476623293	0.00720807933714665	-0.001411332237661594
12.606	0.005526615814322903	0.16459914124052535	0.19611693291308535	0.0071305782686620816	-0.0013984271399467057
12.607	0.0053955481523422	0.16479541325351277	0.19642547673740568	0.007055968994338665	-0.0013859720735573252
12.608	0.005267589998784765	0.1649919889734084	0.19672435876561464	0.006984206051207706	-0.0013739634569107616
12.609	0.005142670164486934	0.16518885877442402	0.19701365091313508	0.0069152433464252155	-0.0013623973386319974
12.61	0.005020717460284358	0.16538601310228343	0.1972934239994645	0.006849034162670595	-0.0013512694010425872
12.611	0.004901660697012711	0.1655834424731146	0.19756374944863775	0.0067855311638698275	-0.001340574978734702
12.612	0.004785428685508297	0.16578113747752013	0.19782470384819176	0.006724686402530703	-0.0013303090960525984
12.613	0.004671950236606785	0.165979088782211	0.19807636238088555	0.0066664513250610435	-0.001320466428457326
12.614	0.004561155984290826	0.16617728712806795	0.19831879820376944	0.006610778455863429	-0.0013110416385582059
12.615	0.004452985282849264	0.166375723328115	0.19855208244818368	0.006557627774538463	-0.00130203065055466
12.616	0.004347379857990262	0.16657438826549567	0.19877628421976115	0.006506960917035792	-0.0012934295126515842
12.617	0.004244281425782547	0.16677327289229907	0.1989914737142766	0.006458738994778751	-0.001285233990906889
12.618	0.004143631702295392	0.1669723682339424	0.1991977262166315	0.006412922609888917	-0.0012774396022930984
12.619	0.004045372403597519	0.16717166539021353	0.1993951151378758	0.0063694718596696495	-0.0012700415748262896
12.62	0.003949445245757835	0.1673711555339086	0.19958371310581557	0.006328346341568441	-0.0012630348606698335
12.621	0.003855791944845085	0.1675708299100719	0.19976359198831958	0.0062895051582340855	-0.0012564141422379052
12.622	0.0037643553494302678	0.16777067983523464	0.1999348228933178	0.0062529079770746315	-0.0012501740489646305
12.623	0.0036750863034297116	0.16797069715300084	0.20009744863589102	0.006218625163164965	-0.001244331029172261
12.624	0.003587934274213158	0.16817087239523779	0.20025159964483122	0.0061865720953046145	-0.0012388709584028243
12.625	0.0035028494012153987	0.16837119765433559	0.200397309541813	0.006156644014684543	-0.0012337748963494888
12.626	0.042576062101757316	0.16857159772950978	0.20033573551517156	0.04278139635112333	-0.00857064250436837
12.627	0.08011728809174218	0.16877173804803558	0.19988082929842474	0.07805535258711928	-0.015601768606294345
12.628	0.11618632039561012	0.16897123452078774	0.19905128691111212	0.11203824979561439	-0.02230135780508569
12.629	0.15084123174225053	0.16916972218497814	0.1978659544560001	0.14477202525352567	-0.028645454955317007
12.63	0.18413713576752253	0.1693668534967274	0.1963415975767839	0.17629986679659496	-0.034614997499417655
12.631	0.21612765339206388	0.16956229799485023	0.19449517103524372	0.2066632715852117	-0.04019500835366877
12.632	0.2468636480108619	0.1697557417902295	0.1923427977459688	0.23590063990339027	-0.04537378906908241
12.633	0.27639461932300446	0.1699468868534471	0.18990016211390806	0.264048337410277	-0.0501428220801195
12.634	0.30476751906939986	0.170135450457557	0.187182350757009	0.29114089514520547	-0.054496437154779434
12.635	0.3320280415660915	0.17032116463052843	0.18420377614863342	0.3172080998059803	-0.05843092980919416
12.636	0.35821952916363603	0.17050377584056017	0.18097873119755123	0.34227592751859715	-0.06194466308178072
12.637	0.3833841631233511	0.1706830443457305	0.1775204325422389	0.3663678860284475	-0.06503778559735568
12.638	0.4075619541325817	0.17085874349752525	0.17384240282583024	0.38950326910527444	-0.06771218420977689
12.639	0.4307919589801884	0.1710306601967152	0.16995756622529506	0.4116980512102361	-0.06997119880338862
12.64	0.45311085993268885	0.17119859392913603	0.16587858487892018	0.4329633632005337	-0.07181934999212247
12.641	0.4745546128936002	0.171362356728166	0.16161772095991264	0.453306906782627	-0.07326242916959574
12.642	0.4951577774452897	0.17152177287254436	0.15718730460690233	0.47273229279890283	-0.07430751490570048
12.643	0.5149527994906958	0.17167667877255988	0.15259922838424178	0.4912383130049197	-0.07496258751732739
12.644	0.5339718127449049	0.17182692281444692	0.14786555790287595	0.5088208037894585	-0.07523707202491806
12.645	0.5522451154856399	0.17197236525890658	0.1429980427321113	0.5254712964778997	-0.07514136690824463
12.646	0.5698016953878464	0.1721128783507588	0.13800878118926438	0.5411779041969914	-0.07468730296478727
12.647	0.5866701250349003	0.17224834598526015	0.132909064164279	0.5559262071053922	-0.07388763193077483
12.648	0.6028770119852055	0.17237866375395192	0.1277111301683995	0.5696986881584953	-0.07275686332017603
12.649	0.6184483388574242	0.17250373950195516	0.12242702084604569	0.5824762498201219	-0.07131083197905458
12.65	0.6334093124744015	0.17262349306858818	0.11706872806306784	0.5942386789798748	-0.06956676631405163
12.651	0.6477834666648741	0.17273785622782936	0.11164821760072319	0.6049644623060868	-0.06754320392825448
12.652	0.6615940677434264	0.17284677268619458	0.10617768305270049	0.6146329722013679	-0.06526030491613612
12.653	0.6748632306375288	0.17295019895868752	0.10066949470806599	0.6232244636651244	-0.0627396918468735
12.654	0.6876119261040985	0.17304810674045343	0.09514811977016127	0.6281495125811923	-0.059767245056643714
12.655	0.6998608978783134	0.17314050123270439	0.08964495813773736	0.6315969027688259	-0.056619477908635966
12.656	0.7116295390824625	0.17322740674000606	0.08417202247848969	0.6339851913828315	-0.05336381578010528
12.657	0.7229366255608403	0.17330885895868559	0.07874007710755344	0.635386880465497	-0.050030411960981076
12.658	0.7338006268009426	0.17338490400019876	0.07335930423676587	0.6358785955016326	-0.04664761134505165
12.659	0.7442385243499701	0.17345559756039633	0.06803847346458579	0.635537341409058	-0.0432409905392136
12.66	0.754266890570525	0.1735210035616198	0.06278552057905126	0.6344410966232841	-0.03983371452823705
12.661	0.7639022326650662	0.17358119364620447	0.05760768842309401	0.6326682256721957	-0.036446554019715575
12.662	0.7731599252580168	0.17363624604803304	0.05251112924535571	0.6302947860506672	-0.03309749097298041
12.663	0.7820543885003864	0.1736862447460633	0.04750109178773237	0.6273940971217133	-0.029801904594459982
12.664	0.7906000131791742	0.17373127858263293	0.042582061001949036	0.6240369756636508	-0.026572780565181364
12.665	0.7988108395106603	0.17377144042434456	0.03775767511761839	0.6202906236382134	-0.023420731845836564
12.666	0.806699645209312	0.17380682643971185	0.033030811143220935	0.6162175615491422	-0.02035416589866584
12.667	0.8142789263050215	0.17383753535296578	0.02840378683386442	0.6118764350628682	-0.01737960783019059
12.668	0.8215611434660143	0.1738636677426247	0.023877984901932058	0.6073210576896573	-0.014501603046139044
12.669	0.8285579614396273	0.17388532550441296	0.019454638931910732	0.6026013653619422	-0.011723391982993004
12.67	0.8352802634920026	0.17390261124690928	0.015134005862930735	0.5977615020121994	-0.009046526076086907
12.671	0.8417389004502842	0.17391562785183098	0.010916303244743571	0.5928424150758614	-0.006471647579314241
12.672	0.8479445011644332	0.17392447795029786	0.00680091945743552	0.5878799542760026	-0.0039981242196719695
12.673	0.8539067415319106	0.17392926359457564	0.0027872446264622154	0.5829063120872695	-0.001624702486096149
12.674	0.8596350438176089	0.17393008588246994	-0.0011265365009262395	0.5783712719895231	0.0006515563489833357
12.675	0.865138811891595	0.17392703891199027	-0.004952786960529768	0.5748736595099059	0.002847226764772692
12.676	0.8704268955362371	0.17392020765850633	-0.008696026483279717	0.5713765818789158	0.004968705887944894
12.677	0.8755075108021915	0.17390967410230032	-0.012357446303999106	0.5678880915432629	0.007017646597926401
12.678	0.8803888394380937	0.1738955196769751	-0.015937923593095742	0.5644161543670299	0.008995621543010654
12.679	0.885078924108691	0.17387782485027306	-0.01943850146926831	0.5609677373276218	0.010904372186255095
12.68	0.8895850951920674	0.17385666894709298	-0.022860253810249885	0.5575487507409378	0.012745705953525586
12.681	0.893914457307291	0.17383213021659474	-0.026204396751537396	0.5541642137824293	0.014521538923458565
12.682	0.8980741139299856	0.17380428564538847	-0.02947209822291573	0.5508187805473853	0.016233785203319202
12.683	0.9020708374081143	0.1737732111035858	-0.03266455363532296	0.5475164390509629	0.017884380089601214
12.684	0.905910761426909	0.17373898118828615	-0.03578304982252524	0.5442602598923998	0.019475291996150276
12.685	0.9095999521167708	0.1737016692376446	-0.038828847061936206	0.5410529922879811	0.021008463889952967
12.686	0.913144475608082	0.17366134729897664	-0.041803235214630474	0.5378970340582393	0.022485836235988675
12.687	0.9165502230503789	0.1736180861355654	-0.04470751527074612	0.5347943890388687	0.023909328314664566
12.688	0.9198224345944942	0.17357195519926816	-0.047543000424601016	0.5317464214489728	0.025280820340728583
12.689	0.9229662025362412	0.17352302264129243	-0.050310970138090196	0.5287542585100524	0.02660213971028727
12.69	0.9259866191832189	0.17347135530953994	-0.05301277744376768	0.5258187167798609	0.027875110608418276
12.691	0.928888740290087	0.1734170187256973	-0.05564967783085298	0.5229405863268054	0.02910147515376408
12.692	0.931677157735628	0.17336007715596763	-0.058222967937846024	0.5201201792414394	0.03028294051980105
12.693	0.9343561502434812	0.17330059356491598	-0.060733931685989936	0.517357528609379	0.03142115679979461
12.694	0.9369299911241471	0.17323862964399186	-0.06318384056108443	0.5146525759262381	0.032517726301674835
12.695	0.9394029517850707	0.17317424581810226	-0.0655739456513564	0.5120051976252562	0.03357420100229054
12.696	0.9417790804873379	0.17310750127527835	-0.06790548200872504	0.5094150900578983	0.03459207723289966
12.697	0.94406200771435	0.17303845396818854	-0.07017967464192602	0.506881670832558	0.03557279074098476
12.698	0.9462553192409914	0.17296716064085105	-0.07239772289831799	0.5044043175718921	0.03651772401228503
12.699	0.9483626008421348	0.17289367684096837	-0.07456081323978334	0.5019823796551423	0.037428214459129076
12.7	0.9503873732908068	0.17281805695251526	-0.07667009295639238	0.4996151914711841	0.03830554317252146
12.701	0.9523327794596537	0.17274035420119	-0.07872673220356809	0.4973018229512345	0.03915094743982807
12.702	0.95420182862518	0.17266062065813323	-0.08073185930926102	0.49504131646362093	0.03996560591301241
12.703	0.9559975300254828	0.17257890729648834	-0.08268654587433216	0.49283278256054464	0.04075064048356724
12.704	0.9577228832728196	0.17249526401703727	-0.08459187696352012	0.4906752939286979	0.04150714409305548
12.705	0.9593806565407317	0.1724097396399621	-0.08644891518020917	0.48856783138210175	0.042236159014930046
12.706	0.9609733848512615	0.17232238193931285	-0.08825869481930132	0.48650929795651365	0.04293867565509647
12.707	0.9625035933364919	0.17223323766428675	-0.09002223284255777	0.48449862023072304	0.04361564760230812
12.708	0.9639738070709216	0.17214235255540755	-0.09174052405401226	0.4825347624894641	0.04426799198506177
12.709	0.9653864583551616	0.1720497713786831	-0.09341452756150087	0.4806167017100158	0.044896582128407914
12.71	0.9667437129064064	0.17195553794568771	-0.0950451946681976	0.47874330526428044	0.04550225064493988
12.711	0.9680476899226985	0.17185969511954852	-0.0966334622965763	0.4769134529441572	0.04608579817380923
12.712	0.9693005086020878	0.17176228485150505	-0.0981802333358312	0.47512608832162906	0.04664799021535829
12.713	0.9705042661879061	0.17166334819003412	-0.09968639532363621	0.4733801826388318	0.047189564024909696
12.714	0.9716608534156355	0.17156292516482213	-0.10115336365098178	0.4718041465915107	0.0477245764122122
12.715	0.9727720496436658	0.17146105385513308	-0.10258312343196897	0.47029638083310216	0.04824447168461041
12.716	0.9738396332782377	0.17135777105084132	-0.10397647776164093	0.46882041202703745	0.048746295145332595
12.717	0.974865381973623	0.17125311281750855	-0.10533408591370398	0.46737538165780457	0.04923055860549337
12.718	0.9758509768493062	0.17114711455490714	-0.10665665411405942	0.46596037251559014	0.049697774282253575
12.719	0.9767979132311071	0.17103981097639973	-0.10794485762680439	0.46457446022825327	0.0501484239663883
12.72	0.9777076656252277	0.17093123600052473	-0.10919955219793193	0.4632165411497448	0.05058303886422704
12.721	0.9785817085378652	0.17082142291980734	-0.11042114239109743	0.46188608423218663	0.051001989075468705
12.722	0.9794215145031643	0.1707104045007082	-0.1116103639883299	0.46058220502725605	0.051405747549639634
12.723	0.9802284513934946	0.1705982127640014	-0.1127678596731674	0.4593041169073047	0.05179474220271101
12.724	0.9810037373933004	0.17048487918751806	-0.11389415346826878	0.45805113515662194	0.052169346283843024
12.725	0.9817485797212855	0.17037043462280657	-0.11498994090055613	0.45682240788635775	0.05252998168490202
12.726	0.982464185596153	0.17025490930516982	-0.11605573143575737	0.4556173278944557	0.05287700224359636
12.727	0.9831517606224072	0.17013833296703731	-0.1170920988157024	0.4544352446156429	0.05321077656787275
12.728	0.9838124247212061	0.1700207347091486	-0.11809965276074892	0.4532754578754911	0.05353167418006498
12.729	0.9844471752569026	0.1699021431158047	-0.1190788572994214	0.45213927342516436	0.05384022801965922
12.73	0.9850570006138558	0.16978258625197007	-0.1200302879940049	0.45102455926231055	0.05413660774062427
12.731	0.9856428891764214	0.16966209161585485	-0.120954489257631	0.44993031055273547	0.05442109091443342
12.732	0.9862058280071436	0.16954068618128115	-0.12185196572644262	0.4488559874686823	0.05469398440114244
12.733	0.9867467340169148	0.16941839642585568	-0.12272321811353958	0.44780104608132787	0.054955585449709986
12.734	0.9872664237854659	0.1692952483336758	-0.12356870693571496	0.44676496286296596	0.05520616876515942
12.735	0.9877657065425585	0.16917126745216518	-0.12438887803510858	0.44574724788163644	0.055446000051234186
12.736	0.9882453915179539	0.16904647884440896	-0.1251842437216385	0.4447473609913368	0.05567536203289505
12.737	0.9887062868590983	0.16892090708813953	-0.12595524067703948	0.44376486160216794	0.055894509947114174
12.738	0.9891491432713947	0.16879457634629133	-0.12670228990088814	0.44279931821997404	0.056103687585022766
12.739	0.9895746293053101	0.16866751033299268	-0.1274258622400954	0.4418502283935401	0.05630314633402993
12.74	0.9899834074927081	0.16853973230743247	-0.12812637925037199	0.4409171559239694	0.0564931187379099
12.741	0.9903761403654541	0.16841126512568239	-0.12880424304473814	0.43999970094763624	0.05667382842047144
12.742	0.9907534895696953	0.16828213123404506	-0.1294598680952675	0.4390974657611287	0.05684549999840195
12.743	0.9911160697324558	0.16815235266982564	-0.13009365384990415	0.43821006212683145	0.057008348135873
12.744	0.9914644282236591	0.16802195107273443	-0.1307059995343613	0.43733708664963317	0.057162581043985874
12.745	0.9917991074846291	0.16789094769026594	-0.1312972859270369	0.4364781661846983	0.057308398586461064
12.746	0.9921206499566899	0.16775936339476016	-0.13186788898010837	0.43563294534536495	0.057445996872880205
12.747	0.9924295973555383	0.1676272186862254	-0.1324181708333006	0.4348010945413362	0.05757556561548074
12.748	0.9927264528918548	0.16749453370652068	-0.13294849296503242	0.4339822796603276	0.05769729005436979
12.749	0.9930116647109848	0.1673613282309868	-0.13345922086164447	0.43317614987288505	0.057811351457882174
12.75	0.9932856769250519	0.16722762168226601	-0.1339506963063065	0.43238238704771487	0.05791792181562432
12.751	0.9935489336461811	0.1670934331424124	-0.13442325949808712	0.4316006847827813	0.05801717085010791
12.752	0.9938018783926507	0.1669587813541576	-0.1348772509980153	0.43083074576282093	0.05810926663391412
12.753	0.9940449231610025	0.16682368471991643	-0.13531300309797922	0.43007227649584695	0.05819437128183751
12.754	0.9942784348610862	0.16668816132584843	-0.13573082163987202	0.42932499891207654	0.05827263485287331
12.755	0.9945027770991967	0.1665522289520374	-0.1361310140812033	0.4285886403218694	0.05834420623070017
12.756	0.9947183134816275	0.16641590506958223	-0.1365138909355136	0.4278629330955146	0.058409233783950035
12.757	0.9949254071284553	0.16627920683753963	-0.13687976577237904	0.42714761413809343	0.05846786537345277
12.758	0.9951243953530382	0.16614215109995373	-0.13722895436128035	0.4264424146177025	0.05852024665328689
12.759	0.9953155785581619	0.16600475439337162	-0.13756174851641675	0.42574708022573526	0.058566512781611305
12.76	0.995499254442391	0.16586703297915026	-0.13787841417159993	0.42506138713583697	0.05860678998386971
12.761	0.9956757207042904	0.16572900285125333	-0.1381792213409015	0.4243851138761928	0.05864120458408213
12.762	0.9958452746442418	0.1655906797308045	-0.13846444569019944	0.4237180394272795	0.05866988345823633
12.763	0.9960081924308837	0.1654520790604364	-0.13873436853717686	0.42305993425110966	0.05869295283170726
12.764	0.9961647200108054	0.16531321599877155	-0.1389892756494081	0.4224105574596248	0.05871053740797593
12.765	0.9963151011167125	0.16517410542707509	-0.13922942854341486	0.4217696957101886	0.05872275371065953
12.766	0.9964595794813105	0.1650347619801633	-0.1394550661173632	0.4211371621797714	0.05872971079625872
12.767	0.9965983985114313	0.16489520005266547	-0.13966643033242182	0.4205127717670556	0.05873151774189707
12.768	0.9967317843156012	0.1647554337955097	-0.13986376662958383	0.41989633340363625	0.05872828278378411
12.769	0.996859938259319	0.1646154771124439	-0.14004732392966562	0.41928764681615066	0.05872011289336868
12.77	0.9969830598950392	0.16447534365656452	-0.1402173544774524	0.41868651215436414	0.05870711508967666
12.771	0.997101348775217	0.16433504683202912	-0.1403740981815146	0.4180927452322981	0.05868939206821759
12.772	0.9972150044186617	0.1641945998174594	-0.14051777022123182	0.4175061888554272	0.05866703871152913
12.773	0.9973242148318876	0.16405401557694743	-0.14064858628870347	0.4169266841839029	0.05864014871650269
12.774	0.997429143358	0.16391330685724922	-0.140766765364578	0.4163540625607826	0.05860881463308251
12.775	0.9975299502950569	0.16377248618449552	-0.1408725297180534	0.41578815441393197	0.058573129139091205
12.776	0.9976267959411155	0.16363156586090466	-0.14096610489620282	0.41522879039624677	0.05853318522292073
12.777	0.9977198405942337	0.16349055796455883	-0.14104770906761122	0.41467581111450846	0.05848907316345489
12.778	0.9978092442175226	0.16334947436826527	-0.1411175368357334	0.4141290818076224	0.058440875956735604
12.779	0.9978951523612342	0.16320832675187133	-0.14117578173620596	0.41358846553688083	0.05838867493924703
12.78	0.9979776922024827	0.16306712660041983	-0.14122263984077227	0.41305381813964787	0.05833255059399134
12.781	0.9980569898642603	0.16292588520161388	-0.1412583097572819	0.4125249952937494	0.05827258356782571
12.782	0.9981331714695586	0.1627846136432814	-0.14128299262969066	0.41200185284063795	0.05820885473830274
12.783	0.9982063631413697	0.16264332281215177	-0.1412968867099345	0.41148425165697233	0.058141443689297405
12.784	0.9982766907259862	0.16250202340703576	-0.14130016934778597	0.4109720739593605	0.05807042364766846
12.785	0.9983442686824917	0.1623607259527533	-0.14129301416864248	0.41046520287000227	0.05799586572484594
12.786	0.9984091970462625	0.1622194407993723	-0.14127559704313128	0.40996351562970196	0.057917840436487227
12.787	0.9984715750085511	0.16207817811997088	-0.14124809608038363	0.409466889095854	0.057836418492746976
12.788	0.9985315017606096	0.16193694790839952	-0.141210691628035	0.4089751999976687	0.05775167085038474
12.789	0.9985890764936904	0.16179575997799442	-0.14116356204926794	0.4084883286973818	0.05766366753447461
12.79	0.9986443981723713	0.16165462397208072	-0.14110686926466884	0.40800617220461016	0.05757247360045389
12.791	0.9986975568047691	0.16151354937381004	-0.14104077341496357	0.4075286271772685	0.057478152765820294
12.792	0.9987486311268592	0.16137254550644048	-0.14096543396601366	0.4070555879156537	0.05738076759882095
12.793	0.998797699205154	0.16123162153421133	-0.14088100948777862	0.40658695081544516	0.05728038007543771
12.794	0.9988448391061667	0.16109078646323996	-0.14078765765431636	0.40612261456726806	0.05717705162537241
12.795	0.9988901288964097	0.16095004914241834	-0.14068553524378377	0.40566248008556827	0.057070843139158944
12.796	0.998933646447512	0.16080941826493103	-0.14057479417509747	0.40520645395596816	0.056961813863281335
12.797	0.9989754624593069	0.1606689023835669	-0.14045556726594116	0.404754458503218	0.05685001707248833
12.798	0.9990156388654147	0.16052850990591813	-0.14032801347702364	0.40430639006685465	0.05673551255414836
12.799	0.9990542371004404	0.16038824908028035	-0.14019228836357348	0.40386214903695733	0.05661835885692161
12.8	0.9990913185989894	0.16024812800423147	-0.14004853780591733	0.4034216456890756	0.056498611598011894
12.801	0.9991269447956667	0.1601081546343072	-0.13989689800948085	0.4029848001428965	0.05637632348496182
12.802	0.9991611769572549	0.15996833679567457	-0.1397374955047871	0.40255112044206687	0.05625148538322033
12.803	0.9991940706049043	0.1598286821917939	-0.13957044739167032	0.4021195266350048	0.05612400223737431
12.804	0.9992256744558821	0.15968919840715856	-0.1393958808788884	0.4016913873453532	0.05599412478046828
12.805	0.9992560368588314	0.1595498928889317	-0.13921393745912203	0.40126661888270154	0.05586190598556977
12.806	0.9992852061623951	0.159410772946471	-0.1390247511270589	0.40084514517905656	0.05572739654900813
12.807	0.9993132307152166	0.15927184575845094	-0.13882844925386226	0.4004268969703094	0.055590645145924135
12.808	0.9993401587204692	0.1591331183794874	-0.13862515258717273	0.40001181171283784	0.05545169843536355
12.809	0.9993660337691814	0.1589945977467596	-0.1384149752511058	0.39959983178257275	0.055310600826530845
12.81	0.9993908941873951	0.15885629068663443	-0.13819802474625306	0.39919090420828307	0.05516739445825544
12.811	0.9994147780333407	0.15871820399567693	-0.1379744166179826	0.39878496975847777	0.0550221235584458
12.812	0.9994377233652485	0.15858034410271246	-0.13774429323627613	0.39838194455711956	0.054874839391113775
12.813	0.9994597682413489	0.15844271754579392	-0.137507761180782	0.3979817786624634	0.05472558337462086
12.814	0.9994809506182378	0.15830533067793265	-0.13726493458229827	0.3975844155699471	0.05457439879415008
12.815	0.9995013049042988	0.1581681897368702	-0.13701593009744312	0.39718979565319024	0.054421329276635226
12.816	0.9995208611506868	0.15803130083524722	-0.13676086972551488	0.3967978532243483	0.05426641951217907
12.817	0.9995396491443305	0.15789466998820795	-0.13649984026460468	0.396408554834605	0.054109704414446375
12.818	0.9995576986721583	0.15775830310352154	-0.13623296332145063	0.396021836131345	0.05395122827617506
12.819	0.9995750395210992	0.15762220597836654	-0.13596033689861087	0.39563765451660243	0.05379102879785348
12.82	0.9995917014701441	0.15748638430976034	-0.13568206955529563	0.39525595833286914	0.05362914643066538
12.821	0.9996077123770614	0.15735084368530178	-0.13539826338305824	0.3948767013986099	0.05346561961980223
12.822	0.9996230959575605	0.1572155895970364	-0.13510901572711134	0.3944998406222831	0.05330048517097897
12.823	0.9996378754161763	0.15708062743194642	-0.13481443277826455	0.39412532508606235	0.05313378214502661
12.824	0.9996520739574435	0.15694596248282666	-0.1345145973274797	0.39375312540390506	0.052965543110142906
12.825	0.9996657147858968	0.15681159995433372	-0.13420961045016372	0.39338319606464095	0.05279580550147584
12.826	0.999678821106071	0.15667754494264294	-0.13389958111428368	0.39301548467780634	0.05262460876978545
12.827	0.9996914153590999	0.15654380243958094	-0.1335846090423471	0.39264994715771107	0.052451989681561076
12.828	0.9997035165401575	0.1564103773418781	-0.13326478470280753	0.3922865467131343	0.05227798218953369
12.829	0.9997151427181793	0.15627727446042347	-0.13294018931006646	0.39192525487470276	0.05210261757843903
12.83	0.9997263119634194	0.15614449852792825	-0.1326109038263022	0.3915660437349525	0.05192592696738143
12.831	0.9997370423461323	0.15601205417792474	-0.13227703919223116	0.3912088584155719	0.051747949496984615
12.832	0.999747351936572	0.15587994595252525	-0.13193866594669604	0.39085368084694866	0.051568713231302105
12.833	0.9997572585669285	0.15574817832468923	-0.13159585706043028	0.390500490985422	0.051388246793745436
12.834	0.9997667776655647	0.15561675568940725	-0.13124869549919105	0.3901492590335809	0.05120658129813347
12.835	0.9997759233146186	0.15548568235370655	-0.130897274223761	0.3897999457583508	0.051023750392338
12.836	0.9997847095852123	0.15535496252666067	-0.1305416960606505	0.3894525030277607	0.0508397902803095
12.837	0.9997931505484668	0.15522460031860943	-0.13018204633816524	0.3891068986468638	0.05065473231014579
12.838	0.9998012602755039	0.15509459976907883	-0.12981839138524767	0.38876311789198037	0.05046860259465029
12.839	0.999809052788385	0.1549649648459387	-0.12945080618545324	0.3884211383364613	0.05028142949712637
12.84	0.9998165406806166	0.15483569944128744	-0.12907936729943556	0.3880809357005984	0.050093241641206175
12.841	0.9998237349862921	0.15470680736987363	-0.12870415286494266	0.3877424837701414	0.04990406790338483
12.842	0.9998306466667526	0.15457829236751952	-0.12832524259681857	0.38740575494004464	0.04971393748608487
12.843	0.999837286683339	0.1544501580899026	-0.12794271600279705	0.3870707218397258	0.04952287943733769
12.844	0.9998436659973927	0.15432240811732753	-0.1275566441366775	0.3867373648761059	0.049330920425857835
12.845	0.9998497955672765	0.15419504595981876	-0.12716709770404672	0.386405664855055	0.04913808693601991
12.846	0.9998556856398881	0.15406807505642872	-0.12677414774568424	0.3860756020620838	0.04894440541682261
12.847	0.9998613449366609	0.15394149877513308	-0.12637786537305296	0.385747156172419	0.048749902170796
12.848	0.9998667819925912	0.1538153204127607	-0.1259783217683011	0.38542030675002875	0.04855460341979243
12.849	0.9998720053426756	0.15368954319492154	-0.12557558820972864	0.3850950332775004	0.04835853532046713
12.85	0.9998770235219105	0.1535641702761716	-0.12516973479768403	0.3847713163087315	0.04816172362011972
12.851	0.9998818450652927	0.15343920474366188	-0.1247608264009096	0.38444914120232326	0.04796419256552183
12.852	0.999886478228403	0.153314649620248	-0.124348927391985	0.38412849367909213	0.047765966169693995
12.853	0.9998909300005483	0.15319050786407185	-0.12393410282436713	0.3838093583441249	0.047567068481975144
12.854	0.9998952070286318	0.15306678236788174	-0.12351641843239307	0.3834917190199853	0.047367523631830215
12.855	0.9998993159600225	0.15294347595835092	-0.12309594063127853	0.3831755588556255	0.04716735584424905
12.856	0.9999032634420892	0.152820591395659	-0.12267273534507872	0.3828608613869239	0.04696658912290698
12.857	0.9999070561222013	0.15269813137660543	-0.12224686325512782	0.3825476149322633	0.04676524597119969
12.858	0.999910700666212	0.1525760985382001	-0.1218183840210162	0.3822358087230262	0.0465633485336053
12.859	0.9999142030295244	0.15245449545761888	-0.12138735763025037	0.3819254313655679	0.04636091892525983
12.86	0.9999175682106557	0.15233332465189897	-0.12095384437175549	0.38161647075536254	0.0461579792134427
12.861	0.999920801165686	0.15221258857763778	-0.12051790483587788	0.38130891440921794	0.04595455145984203
12.862	0.9999239068506953	0.15209228963064553	-0.12007960030997736	0.3810027490962051	0.04575065782847489
12.863	0.9999268902217637	0.1519724301439837	-0.11963899409121703	0.3806979595876275	0.04554632093764254
12.864	0.999929756234971	0.15185301239159876	-0.11919614047712665	0.3803945389011114	0.045341560895588696
12.865	0.9999325098463974	0.15173403859466317	-0.11875109197355913	0.38009248165262904	0.04513639724718969
12.866	0.9999351559907231	0.1516155109216648	-0.11830390144272047	0.3797917820419766	0.04493084955144918
12.867	0.9999376989412997	0.15149743148805117	-0.11785462210317205	0.3794924335941724	0.0447249373522543
12.868	0.9999401423056075	0.15137980235587362	-0.11740330752983297	0.3791944291425591	0.04451868017822332
12.869	0.9999424896759257	0.15126262553342978	-0.11695001165397537	0.37889776105981426	0.044312097571610455
12.87	0.9999447446445338	0.15114590297490804	-0.11649478876322757	0.37860242124738747	0.044105209088460905
12.871	0.999946910803711	0.15102963658003082	-0.11603769350157246	0.37830840111907527	0.04389803429812519
12.872	0.9999489917457367	0.15091382819369897	-0.11557878086935075	0.37801569158452103	0.04369059278282343
12.873	0.9999509910628902	0.15079847960563417	-0.1151181062232561	0.37772428303262956	0.0434829041372535
12.874	0.9999529123473164	0.15068359289247166	-0.1146557222233885	0.3774341703556179	0.043274987393908816
12.875	0.9999547588066809	0.15056916905693377	-0.11419167529269592	0.3771453475353834	0.04306685906391146
12.876	0.999956533004993	0.1504552100792606	-0.11372601556031278	0.3768578111492621	0.0428585372947864
12.877	0.9999582375382285	0.15034171754875367	-0.113258787434379	0.3765715608620988	0.04265003836551277
12.878	0.9999598750023635	0.15022869301228456	-0.11279003604414933	0.3762865955422719	0.04244137867414309
12.879	0.999961447993374	0.15011613796556952	-0.11231981690946606	0.37600290404185505	0.042232577339408696
12.88	0.9999629591072362	0.15000405385276067	-0.11184817182126873	0.3757204879755911	0.04202364969586485
12.881	0.999964410939926	0.14989244210873298	-0.11137506160479671	0.3754213346056803	0.04181257426946264
12.882	0.9999658060874196	0.14978130443630233	-0.11090000416419046	0.37512340242141873	0.04160118689062063
12.883	0.9999671469692692	0.14967064211123876	-0.1104240363818366	0.37482644323520464	0.04138984880467864
12.884	0.9999684353189767	0.14956045670604678	-0.10994677734183872	0.37453087434255317	0.04117846264898487
12.885	0.9999696729757483	0.149450749531234	-0.10946763060520508	0.37423731834079227	0.040966872522812385
12.886	0.9999708620209108	0.14934152165624393	-0.10898786105081879	0.37394462344283996	0.040755424660488995
12.887	0.9999720045294495	0.14923277424375664	-0.10850663380416767	0.37365363815290725	0.04054389848465248
12.888	0.9999731022792256	0.14912450907780722	-0.10802342119290168	0.373364925183925	0.04033215657179935
12.889	0.9999741569568494	0.14901672818540596	-0.10753933517378168	0.37307748187079903	0.04012050436869432
12.89	0.985921234449855	0.14890943522804395	-0.10703754406463388	0.3675714963792026	0.03934395024059231
12.891	0.9625408122057494	0.1488026843627872	-0.10644869505054672	0.3586817080952549	0.038181199765241
12.892	0.9397148400294063	0.14869656814103988	-0.10576892823501421	0.35009077440423086	0.03702872599370165
12.893	0.9174301694976281	0.14859117543650407	-0.10500238457296669	0.3417850892999512	0.03588824938797924
12.894	0.8956738782543886	0.14848659071710169	-0.10415355889342237	0.3337514250738136	0.03476139870718909
12.895	0.8744334565421911	0.14838289462342674	-0.10322586123006619	0.32597820783202736	0.03364938124569453
12.896	0.8536969085015658	0.14828016402069555	-0.10222311187568749	0.31845416932506765	0.032553376178195516
12.897	0.8334522525369125	0.14817847217556973	-0.10114895202383964	0.3111686390707355	0.0314743817446893
12.898	0.8136875324258691	0.14807788882193756	-0.10000669739682279	0.30411161573290385	0.03041319832945937
12.899	0.7943913589945274	0.14797848179802991	-0.09879995765809621	0.29735888339032523	0.0293790450882229
12.9	0.7755528979010782	0.1478803106543239	-0.09753245805444628	0.29081597818165617	0.028363997193565145
12.901	0.757161337714845	0.1477834361701379	-0.09620713477711305	0.2844736805770988	0.027368397727822354
12.902	0.7392058689595029	0.14768791476540255	-0.09482672586225252	0.27832368505657606	0.026392523783831848
12.903	0.7216759984039784	0.14759380023232005	-0.09339386319480422	0.2723581312571451	0.02543657805062234
12.904	0.7045618893674972	0.14750114337712628	-0.09191175526002984	0.2665691695989521	0.024500840276048274
12.905	0.6878537863417762	0.14740999257909954	-0.0903822022399645	0.2609503082610532	0.02358526353583159
12.906	0.6715419338185354	0.14732039385135925	-0.08880795752934302	0.2554944785433294	0.02268994279945764
12.907	0.655616710127557	0.14723239085634765	-0.08719117155390763	0.2501953003929968	0.02181482135854724
12.908	0.6400691262630498	0.14714602490432055	-0.08553416291796723	0.2450466569369557	0.020959860676948792
12.909	0.6248903788539943	0.14706133525161913	-0.08383898935359622	0.24004283923742234	0.02012494904323326
12.91	0.6100716645285121	0.1469783589606538	-0.08210770710789966	0.23517826603858494	0.01930994818603984
12.911	0.5956042219859619	0.14689713123068782	-0.08034223553588618	0.2304475884179556	0.018514674427352346
12.912	0.5814797833159335	0.14681768521359584	-0.0785445758734674	0.22584569842709937	0.017738954595803543
12.913	0.5676903993990823	0.14674005223080078	-0.07671648889534825	0.2213678819910003	0.01698256666054934
12.914	0.5542281263370813	0.14666426184863846	-0.07485957715837956	0.21700962475651386	0.016245248748571244
12.915	0.5410850275231563	0.14659034216468803	-0.07297543198033257	0.21276650388555976	0.015526727531993832
12.916	0.528253480543307	0.14651831941224958	-0.07106595819686291	0.20863409222925938	0.01482678167680499
12.917	0.5157262872520233	0.14644821823566706	-0.06913252424885052	0.20460855701057815	0.01414510602905611
12.918	0.5034962792982282	0.14638006185347435	-0.06717662216167909	0.20068606257646157	0.013481411798814045
12.919	0.49155628844216387	0.14631387199573087	-0.06519970059826057	0.19686286341872927	0.01283539975381741
12.92	0.47989930312961143	0.14624966901773584	-0.06320308385610374	0.19313541045662783	0.012206753542673263
12.921	0.4685187715199155	0.1461874719456081	-0.06118811284165537	0.18950038136904113	0.011595170718745615
12.922	0.4574082250932243	0.14612729848718214	-0.05915605414577727	0.1859545828758474	0.011000339373259055
12.923	0.446561195329745	0.1460691651385826	-0.057108092932219814	0.18249491520959032	0.010421936577446859
12.924	0.43597123455138237	0.14601308719934708	-0.055045432415933605	0.17911831722203045	0.009859645225101034
12.925	0.42563230431097626	0.14595907880376746	-0.052969182248961064	0.1758219869925434	0.009313146872382492
12.926	0.41553865120817607	0.14590715300861196	-0.05088041152930425	0.17260329874245867	0.008782126871331739
12.927	0.4056845254463721	0.14585732179428607	-0.04878019419562383	0.1694596594205597	0.008266275094859178
12.928	0.3960641772289564	0.1458095961098021	-0.04666950843196694	0.1663885583567358	0.007765272227212505
12.929	0.38667185967537154	0.14576398595204437	-0.04454929918811014	0.1633875291549474	0.00727879991992982
12.93	0.37750207396780494	0.1457205003675463	-0.04242051893494767	0.16045422873742793	0.006806551648348486
12.931	0.3685497459241853	0.14567914748218225	-0.04028404371411055	0.1575865561784374	0.0063482237178483095
12.932	0.35980984211345296	0.14563993454403412	-0.03814077296788663	0.15478243780426754	0.005903521819708601
12.933	0.35127732910459447	0.14560286792211796	-0.03599154082990906	0.152039852181083	0.005472148547548787
12.934	0.3429471734665496	0.14556795320478655	-0.03383708641885842	0.14935683976999362	0.005053800294544865
12.935	0.33481438556142556	0.14553519522799174	-0.03167819199221089	0.14673145052870679	0.004648187061143968
12.936	0.32687436108891255	0.145504598048054	-0.029515614306320943	0.14416192636940361	0.0042550278163755555
12.937	0.3191226927607911	0.1454761649909465	-0.02735006041470702	0.1416466310357521	0.003874043916367534
12.938	0.3115549746640792	0.14544989869499403	-0.025182204246894314	0.1391839542149113	0.0035049587629302835
12.939	0.30416680088583514	0.14542580112709697	-0.023012713119983784	0.13677229594158685	0.0031475016092652607
12.94	0.29695376616020935	0.14540387360072538	-0.020842225111182364	0.1344100745613454	0.002801405031218367
12.941	0.28991162121833247	0.14538411680586333	-0.01867134910450038	0.13209579444451422	0.002466406693309847
12.942	0.28303646375090263	0.1453665308368587	-0.01650067039028192	0.1298281305413442	0.002142251189449214
12.943	0.27632443722368877	0.14535111520712152	-0.014330764498589095	0.12760578629912775	0.0018286884721100867
12.944	0.269771685102461	0.14533786886734856	-0.012162179084585131	0.1254274784483147	0.0015254714550163454
12.945	0.26337435085302435	0.14532679023591027	-0.00999543324644425	0.12329193464648378	0.0012323563025838956
12.946	0.25712860001915333	0.14531787721728523	-0.007831036862379572	0.1211978935816924	0.0009491051722809897
12.947	0.2510308716657359	0.14531112721605355	-0.005669478364325624	0.1191442273212981	0.0006754856190323935
12.948	0.24507778696247043	0.14530653715716446	-0.0035112295327210156	0.1171298979798453	0.00041126995695143245
12.949	0.2392659701626208	0.14530410350166528	-0.001356745223113154	0.11515387269453492	0.0001562344667012905
12.95	0.23359204551941892	0.14530382224489774	0.0007934148837554306	0.1132734635890497	-0.00008987285194608087
12.951	0.22805263733210338	0.1453056882605605	0.0029376314080956298	0.11152293718240587	-0.0003276132829901114
12.952	0.222644464087725	0.14530969536341637	0.005075346742082144	0.10979889399624208	-0.0005572674589280499
12.953	0.21736452129281092	0.1453158365577527	0.00720590706855094	0.10810032064101467	-0.0007789608646197108
12.954	0.21220985407836573	0.14532410487969333	0.00932956308938212	0.10642663544945247	-0.0009929140098163384
12.955	0.20717750757542133	0.14533449312632835	0.011445698139640846	0.1047769116930612	-0.001199244903242584
12.956	0.20226452691498215	0.1453469937950666	0.013554291244744948	0.10315048427145918	-0.0013981317058518405
12.957	0.19746796765965496	0.14536159908975638	0.015655020705280537	0.10154658212810025	-0.00158971384576588
12.958	0.1927850751504861	0.14537830112092032	0.017747675689699136	0.09996458564878906	-0.0017741390465498606
12.959	0.188213257790621	0.14539709167000242	0.019832012119751108	0.09840395528259148	-0.0019515484337958003
12.96	0.18374992906929147	0.14541796229316784	0.02190779897486693	0.09686416696963956	-0.0021220806978388086
12.961	0.17939250247575303	0.1454409044032558	0.02397499108082169	0.09534476690079721	-0.0022858899360496364
12.962	0.1751383914992373	0.14546590931820813	0.02603331612600952	0.09384521939897353	-0.0024431022635281988
12.963	0.17098506464224708	0.14549296795443556	0.028082416111647846	0.09236498988601442	-0.0025938320801272017
12.964	0.16693020611038928	0.14552207111025572	0.03012237043100404	0.09090380602795083	-0.0027382381187620727
12.965	0.1629715518582391	0.14555320957276174	0.03215297163812601	0.08946132157448196	-0.002876447335293589
12.966	0.1591068378312186	0.14558637385828166	0.03417399048240114	0.08803718001037662	-0.0030085817517720467
12.967	0.15533379997475047	0.14562155432303375	0.03618531791653108	0.08663105652418801	-0.003134772321772717
12.968	0.15165017193700245	0.14565874121778438	0.038186814391993854	0.0852426054570751	-0.003255143552879289
12.969	0.14805377679511175	0.14569792460845293	0.04017828425227669	0.0838715038320278	-0.003369813121629126
12.97	0.144542649536305	0.14573909440915545	0.04215962470770037	0.082517565286933	-0.003478909584290259
12.971	0.14111484833268323	0.14578224044578142	0.044130725270742514	0.08118060366239062	-0.003582558917537994
12.972	0.13776843135632869	0.14582735238546957	0.04609140605813333	0.07986040220004172	-0.003680878225767967
12.973	0.1345014567793242	0.14587441974862037	0.04804156138119991	0.07855675170573831	-0.0037739890089789076
12.974	0.13131198277376993	0.1459234319702422	0.0499811000332996	0.07726943147110181	-0.003862011183873328
12.975	0.12819806790236793	0.14597437836174065	0.05190987852439764	0.07599819123340333	-0.003945056874999909
12.976	0.12515786287999703	0.14602724809851392	0.05382777136192933	0.07474282313948939	-0.004023239594897556
12.977	0.12218971368624718	0.14608203024063438	0.05573467338682626	0.07350322439867567	-0.004096678204738787
12.978	0.11929198958033949	0.146138713752117	0.057630491010743815	0.07227929372202754	-0.00416549118711022
12.979	0.11646305982150053	0.1461972874764168	0.059515081727762806	0.07107090298149968	-0.004229790599409855
12.98	0.11370129366895204	0.14625774015989684	0.061388403454811544	0.0698779294216101	-0.004289694523920647
12.981	0.1110050603819304	0.14632006050600482	0.06325039125406572	0.06870022630570498	-0.004345316193078697
12.982	0.10837272921965725	0.1463842371238095	0.06510092130438085	0.06753761558209456	-0.004396760997095464
12.983	0.10580270582568661	0.14645025847306292	0.06693983361365224	0.06638991600530415	-0.004444129931019408
12.984	0.10329357096574832	0.14651811290180433	0.06876707296286999	0.06525705808649515	-0.004487536874776257
12.985	0.10084395523787423	0.14658778870314415	0.07058256482971591	0.06413898206397252	-0.004527093859642326
12.986	0.09845248914155243	0.14665927408791296	0.0723862260948998	0.06303560883294268	-0.004562909833011051
12.987	0.09611780317628366	0.14673255718458672	0.07417797516924284	0.06194684137853134	-0.004595091261589722
12.988	0.09383852784155591	0.1468076260406636	0.07595773152976129	0.06087256411010078	-0.004623741882203217
12.989	0.09161329363685754	0.14688446862492904	0.07772541982614206	0.05981264298805264	-0.0046489627871575435
12.99	0.08944074179160155	0.14696307283422838	0.07948096982007556	0.05876693196494131	-0.004670852745923934
12.991	0.0873196410487376	0.1470434264947273	0.08122431024878735	0.05773534875701221	-0.004689513879761498
12.992	0.0852488403507525	0.14712551736073204	0.08295536865574152	0.05671784567692488	-0.004705049797488758
12.993	0.08322718958811932	0.14720933311444273	0.08467407491066382	0.0557143585199043	-0.004717561766913958
12.994	0.08125353865130003	0.1472948613727197	0.08638036766275818	0.05472480642670318	-0.004727148899411893
12.995	0.07932673743076034	0.14738208969169625	0.08807418620479869	0.053749090335358636	-0.004733907390534922
12.996	0.07744563581696262	0.14747100556687504	0.08975546998954646	0.05278709265243472	-0.004737930310401013
12.997	0.07560908543267561	0.14756159643329636	0.09142415867618377	0.05183867821847601	-0.004739307543009582
12.998	0.0738160143258677	0.1476538496671499	0.0930801961110767	0.05090374592742648	-0.004738130653713279
12.999	0.07206545045540949	0.14774775259070339	0.0947235291812713	0.04998224605142984	-0.004734494742398097
13.	0.07035642796508254	0.1478432924733123	0.09635410573172919	0.04907411660208093	-0.004728492619768113
13.001	0.06868798099865894	0.14794045653338966	0.09797187603172959	0.0481792791130607	-0.004720214360562881
13.002	0.06705914369991114	0.1480392324803339	0.09957679047277813	0.047297638763526745	-0.004709747065012852
13.003	0.06546895021262022	0.14813960628258688	0.10116785456265143	0.04638346265003971	-0.004692515403491392
13.004	0.06391643469246147	0.14824156520128712	0.10274772878595248	0.045468745608122224	-0.00467181034198081
13.005	0.062400667388959385	0.1483450978066307	0.10431522714026585	0.04457012317708183	-0.0046493425228869185
13.006	0.06092082044902291	0.14845019182313574	0.10587171477482431	0.04368754718096957	-0.00462527553435529
13.007	0.05947608274143661	0.14855683706619943	0.10741622264453601	0.04282084077330842	-0.004599652966331923
13.008	0.058065643134987764	0.14866501844364965	0.10894405462047506	0.041969649074686304	-0.004572343741194795
13.009	0.05668869049846122	0.14877472193577918	0.11046098125737713	0.04113407473894079	-0.004543710258777689
13.01	0.05534441370064913	0.14888593620044654	0.11196544720417012	0.04031386341062151	-0.004513759745298068
13.011	0.05403200161033632	0.14899864856946993	0.11345711432678408	0.0395088000520607	-0.004482554444420704
13.012	0.052750656052008	0.149112846098444	0.11493580821158547	0.03871866939270056	-0.004450161559527216
13.013	0.05149966346644708	0.14922851591733594	0.11640167296968254	0.037943312844347765	-0.004416665093094124
13.014	0.05027834269522261	0.14934564505838516	0.11785442174128449	0.03718256483971632	-0.004382129678042583
13.015	0.04908601255256299	0.14946422043792407	0.11929418063094722	0.03643625915957194	-0.00434663368169798
13.016	0.04792199185270292	0.14958422905642377	0.12072085503641891	0.03570420794190721	-0.004310242511145136
13.017	0.046785599409870766	0.14970565777019823	0.12213437565156196	0.034986210471088665	-0.004273018972300553
13.018	0.045676154038295065	0.1498284933938523	0.12353465796101626	0.0342820524379538	-0.0042350216221242465
13.019	0.04459297782025197	0.14995272265516957	0.12492165073672344	0.033591510049030354	-0.004196306886064105
13.02	0.0435354503588818	0.15007833228085019	0.12629540387301863	0.03291353240867084	-0.004156827868440772
13.021	0.042502998402688175	0.15020530905604723	0.1276559249297451	0.032248347711051374	-0.004116692654510291
13.022	0.041495049891712175	0.15033363966142568	0.12900304361485307	0.0315963093838367	-0.004076020077511477
13.023	0.040511032765989365	0.1504633106601531	0.13033671840947356	0.030957227912231215	-0.004034863497134375
13.024	0.039550374965557154	0.15059430865374032	0.13165705310054476	0.030330906339707444	-0.003993277746554513
13.025	0.03861250443045132	0.15072662030433098	0.13296401037950276	0.029717134794048514	-0.0039513094192049495
13.026	0.037696849089429676	0.1508602321933411	0.1342575247552288	0.02911569331762234	-0.003909000916356331
13.027	0.036802860582259234	0.15099513086517233	0.1355375736957697	0.02852637156616599	-0.003866395188422132
13.028	0.03593005426089835	0.1511313028506928	0.1368041548174885	0.027948999493186737	-0.003823539253659826
13.029	0.03507795563545725	0.15126873468859184	0.13805727198842233	0.027383406848032827	-0.0037804784471884944
13.03	0.0342460902160415	0.1514074128875753	0.1392968697977562	0.02682941476939052	-0.0037372534958817886
13.031	0.03343398351275679	0.1515473239163207	0.14052293392780454	0.02628683750049986	-0.0036939035292536766
13.032	0.03264116103571314	0.15168845425777594	0.14173550541812058	0.02575548264144374	-0.00365046634947266
13.033	0.03186714829501621	0.15183079043340167	0.142934593200897	0.025235150187038615	-0.003606975926347904
13.034	0.031111470800771805	0.15197431893175936	0.14412014556934963	0.024725632495806015	-0.0035634617545898047
13.035	0.03037366772045218	0.15211902621070314	0.1452921582669502	0.024226726438255592	-0.003519953371957138
13.036	0.0296533365530552	0.15226489875169028	0.14645068366787498	0.023738268726366387	-0.003476485684068093
13.037	0.02895008887682758	0.15241192309950335	0.1475957663968078	0.023260101174784446	-0.0034330924593596
13.038	0.028263536225392755	0.1525600857823713	0.14872734449080036	0.022792059015183122	-0.003389802412805792
13.039	0.027593290132370395	0.15270937327631307	0.14984538777270787	0.022333972439703177	-0.003346642760732293
13.04	0.026938962131381437	0.15285977205271675	0.1509499171583592	0.021885666815809317	-0.0033036395928018676
13.041	0.0263001637560457	0.15301126862943304	0.15204100465656104	0.021446962718060333	-0.0032608177584857023
13.042	0.025676506539986384	0.1531638496116715	0.15311873203715914	0.021017675684731618	-0.003218199851214336
13.043	0.025067605162453873	0.15331750162815116	0.1541830647897531	0.020597618008647404	-0.003175803871941868
13.044	0.024473114923394865	0.15347221126614893	0.15523397359204377	0.02018662983599923	-0.0031336507628738674
13.045	0.02389271750413226	0.15362796510405308	0.15627146990381102	0.019784568447456727	-0.003091763592696623
13.046	0.02332609484885827	0.15378474975205686	0.15729560587335983	0.019391287532569804	-0.0030501643211000963
13.047	0.02277292890176519	0.15394255189234352	0.15830647018058736	0.01900663699887181	-0.003008873613295148
13.048	0.02223290160704826	0.1541013582795395	0.1593040946862634	0.018630462561515657	-0.0029679089719485754
13.049	0.02170569490889976	0.15426115565963874	0.16028845413128792	0.01826260588196678	-0.002927284865229421
13.05	0.021190990751512054	0.154421930767867	0.1612595549414664	0.01790290509746629	-0.002887014508176724
13.051	0.020688471327857713	0.15458367036343557	0.1622174386636939	0.017551195076987876	-0.002847109910875807
13.052	0.020197839947582816	0.15474636126466398	0.1631621819659654	0.017207324513957598	-0.0028075846134937668
13.053	0.01971883359168158	0.15490999037616965	0.16409386544864973	0.01687116634425891	-0.002768454900056609
13.054	0.019251191857487998	0.15507454464137566	0.16501248741158522	0.016542592334428823	-0.0027297343093399223
13.055	0.01879465434233349	0.15524001099806012	0.16591805160669257	0.01622147135829124	-0.0026914349219614516
13.056	0.01834896064355035	0.1554063764032073	0.16681059268695897	0.015907669524698725	-0.0026535677816832692
13.057	0.017913850358470096	0.15557362786390128	0.1676901761983567	0.015601050207189953	-0.0026161428581230922
13.058	0.017489063084426562	0.15574175246757443	0.16855689390569586	0.015301474062761946	-0.0025791689401977224
13.059	0.017074338418751257	0.1559107373773421	0.16941078830517978	0.015008798870025439	-0.002542652448084901
13.06	0.016669423449752883	0.1560805697717334	0.17025186620231367	0.014722885864213322	-0.0025065987942659816
13.061	0.01627409727462144	0.15625123684765585	0.1710801586786532	0.014443620468229473	-0.0024710168815989413
13.062	0.01588814672285955	0.15642272584588174	0.17189572238077427	0.014170892320167636	-0.002435915772155382
13.063	0.015511358599548747	0.15659502407661255	0.17269863951381043	0.013904588868883959	-0.0024013035806551316
13.064	0.015143519709772565	0.1567681189321067	0.17348897603404004	0.013644595339194102	-0.00236718687379562
13.065	0.014784416858612525	0.1569419978459221	0.17426676437284278	0.01339079473284043	-0.0023335704704730074
13.066	0.014433836851150208	0.15711664829499522	0.17503205523329549	0.01314306796169638	-0.002300458197406597
13.067	0.014091566492469053	0.15729205780836805	0.17578490212501094	0.012901293845300378	-0.002267852675882133
13.068	0.013757394314373929	0.15746821396999633	0.1765253613641458	0.012665350601310863	-0.0022357555917000014
13.069	0.013431131142530927	0.1576451044215553	0.17725349207339652	0.012435133355490402	-0.0022041708116590465
13.07	0.01311260227846459	0.15782271686524518	0.17796935618199575	0.012210547714588058	-0.0021731033153947763
13.071	0.01280163316765982	0.15800103906173382	0.1786729987273846	0.011991497670038443	-0.0021425568479382143
13.072	0.012498049255602118	0.15818005880026667	0.17936445629441564	0.01177788550508755	-0.0021125340299179072
13.073	0.012201675987776458	0.15835976394713713	0.18004383169417126	0.011569611909039266	-0.002083037259317945
13.074	0.011912338809669385	0.15854014246600212	0.18071121352453834	0.01136657589866761	-0.0020540677242669937
13.075	0.011629863166765864	0.15872118239996202	0.18136667207258342	0.011168674834040361	-0.0020256253861107134
13.076	0.011354074641083569	0.15890287185324883	0.18201025931454906	0.010975804555698647	-0.0019977090333685196
13.077	0.011084810404690853	0.15908519897291448	0.18264200891585042	0.010787869294641811	-0.001970318119894999
13.078	0.010821926111390498	0.15926815193148586	0.18326194357394374	0.010604787759178965	-0.0019434540159363049
13.079	0.010565278851249419	0.1594517189534268	0.18387015408958576	0.010426478598828465	-0.0019171182265783583
13.08	0.01031472571433589	0.159635888358949	0.18446672241406079	0.01025285912287884	-0.0018913113177705617
13.081	0.010070123790716813	0.15982064854067876	0.18505171796792474	0.010083845307904822	-0.0018660328979505844
13.082	0.009831330170459132	0.16000598796002183	0.18562520888956174	0.00991934487356515	-0.0018412804642031345
13.083	0.009598201943631061	0.16019189514588025	0.18618726203518055	0.009759070715167139	-0.0018170146564646808
13.084	0.009370596200299532	0.16037835869337222	0.18673794297882124	0.009603144433205375	-0.00179327143758529
13.085	0.009148374140523446	0.16056536726254855	0.18727731600251288	0.009451480825774468	-0.0017700479613002565
13.086	0.008931414528376789	0.16075290957748525	0.18780544598369614	0.009304008893031426	-0.001747343539592042
13.087	0.00871960037175385	0.16094097443135952	0.18832240642853268	0.00916066027048537	-0.001725157586612058
13.088	0.00851281466515849	0.161129550691949	0.18882827162633783	0.009021365515041435	-0.0017034888579147212
13.089	0.008310940403094219	0.16131862730030497	0.18932311383438008	0.008886054124643467	-0.0016823354365783376
13.09	0.00811386058006562	0.16150819326871896	0.1898070032778774	0.008754654547494039	-0.0016616947443928852
13.091	0.007921458190576191	0.16169823767869265	0.19028000815000284	0.008627094191190284	-0.0016415635530105295
13.092	0.0077336162291294685	0.16188874967890493	0.1907421946118815	0.008503299431804208	-0.0016219379950642996
13.093	0.007550218638471808	0.16207971848322583	0.19119362737971524	0.00838319646711366	-0.0016028137415842743
13.094	0.007371161599742979	0.16227113337364368	0.19163438006545291	0.008266721403868303	-0.0015841880314041129
13.095	0.007196349237322324	0.16246298370952292	0.19206453115016786	0.008153816526100208	-0.0015660589481699269
13.096	0.00702568575427191	0.16265525892731136	0.19248415623732057	0.008044423325376632	-0.0015484240362009416
13.097	0.006859075353652871	0.16284794853757428	0.19289332795617567	0.007938482437700033	-0.0015312802963296133
13.098	0.0066964222385263675	0.16304104212201914	0.1932921159618	0.007835933650352702	-0.001514624195812945
13.099	0.0065376306119544255	0.16323452933052027	0.19368058693506024	0.007736715908757942	-0.0014984516781580562
13.1	0.006382604676998197	0.16342839987842772	0.19405880636459497	0.007640767323845148	-0.00148275818657499
13.101	0.006231248711586277	0.16362264355203857	0.19442685153729403	0.007548025251199606	-0.0014675387849147322
13.102	0.006083473352552099	0.16381725021515742	0.19478479765987516	0.007458431976381023	-0.0014527891633793204
13.103	0.005939199380470685	0.16401220980549502	0.19513271817825142	0.007371938194910691	-0.0014385063382149953
13.104	0.005798348364958014	0.16420751233398245	0.19547068608790127	0.007288494611632442	-0.001424687042283765
13.105	0.00566084187562982	0.1644031478843214	0.19579877393386982	0.007208051235806133	-0.0014113275944233562
13.106	0.005526601482102569	0.16459910661253233	0.19611705381076663	0.007130557387053298	-0.0013984239067774912
13.107	0.005395548753991991	0.16479537874650224	0.19642559730294573	0.007055961701381095	-0.0013859714917404907
13.108	0.00526760526091384	0.16499195458502805	0.19672447489870054	0.006984212137105556	-0.0013739654652532216
13.109	0.005142692572484546	0.1651888244993389	0.19701376156526348	0.006915255982396735	-0.0013624005932786722
13.11	0.005020734514148523	0.16538597893634757	0.19729353275293357	0.0068490419263009875	-0.001351271677612879
13.111	0.004901664550293092	0.16558340841771838	0.1975638625144942	0.006785526847783405	-0.0013405748932438899
13.112	0.004785418473678091	0.16578110353846862	0.19782482350521188	0.006724669176957646	-0.0013303064930625848
13.113	0.0046719320697077935	0.16597905496557308	0.1980764869828388	0.006666426768709629	-0.0013204623950743611
13.114	0.004561141123786497	0.16617725343656567	0.19831892280761174	0.006610756914358794	-0.0013110381901986073
13.115	0.004452981421319083	0.16637568975840694	0.1985522006326464	0.006557616346884088	-0.001302029156578451
13.116	0.004347388747709842	0.16657435481010316	0.19877639522694512	0.006506961247554264	-0.0012934303006702623
13.117	0.004244298888363084	0.16677323954630727	0.19899158211044027	0.006458747251707658	-0.0012852363340687648
13.118	0.0041436490773464575	0.16697233499644729	0.19919783531358157	0.006412930795340371	-0.0012774419324476068
13.119	0.0040453853512948555	0.16717163226323706	0.19939522737550042	0.006369475948782428	-0.0012700431050702535
13.12	0.0039494519148450865	0.1673711225211835	0.1995838293440088	0.006328344603816269	-0.0012630352494381453
13.121	0.003855793480436781	0.16757079701509614	0.19976371077559976	0.006289498641996251	-0.0012564135876432666
13.122	0.003764356102449795	0.1677706470595955	0.1999349441414312	0.006252900719785224	-0.0012501733561321737
13.123	0.0036750870213968063	0.16797066404192584	0.20009759441543323	0.006218617904649846	-0.0012443304833091762
13.124	0.0035879349815791314	0.16817083941459582	0.20025173989366266	0.006186564803835049	-0.0012388703659328643
13.125	0.0035028529225318533	0.16837116470400262	0.2003974259438675	0.00615663928555448	-0.001233774665290009
13.126	0.04257604380641467	0.1685715649089104	0.20033581596783823	0.04278136442607223	-0.008570639550514627
13.127	0.08011725647152108	0.16877170520884885	0.19988089621626562	0.07805529989001514	-0.015601763296445605
13.128	0.11618635681533647	0.16897120191966294	0.19905158874444945	0.11203825502042428	-0.02230139266197124
13.129	0.15084118488946685	0.16916968975842778	0.19786611898339063	0.14477194584690437	-0.028645463062400563
13.13	0.18413719590746486	0.16936682120063293	0.19634177015307785	0.17629988243215217	-0.03461503099450827
13.131	0.21612760046405063	0.16956226584562967	0.19449528264321245	0.20666317527501388	-0.04019501268705758
13.132	0.2468637233030775	0.16975570979626195	0.1923429153447384	0.2359006597531938	-0.045373820628676495
13.133	0.2763945606429579	0.16994685500688403	0.18990032216279598	0.26404822728705984	-0.05014284342832784
13.134	0.30476760182257845	0.17013541874535232	0.18718252152860587	0.29114091478764065	-0.054496490550095554
13.135	0.3320279799598377	0.17032113306158664	0.184203877303046	0.31720797831039954	-0.05843093951623611
13.136	0.35821961430698435	0.1705037443676736	0.18097877788103	0.34227593996832273	-0.06194468131354784
13.137	0.3833841037107878	0.17068301303014335	0.17752072635409916	0.36636776927814546	-0.0650378725149874
13.138	0.4075620368791724	0.17085871238685257	0.1738425269224204	0.38950327821768055	-0.06771223412992813
13.139	0.4307917871241441	0.17103062924096296	0.16995774770447228	0.41169782209468664	-0.06997123457804946
13.14	0.45311083030971716	0.17119856311962633	0.16587870723156714	0.43296326427161486	-0.07181938655613483
13.141	0.4745545999533433	0.17136232608034688	0.16161790771201673	0.45330683096767455	-0.0732625015725604
13.142	0.4951578256076087	0.17152174236796383	0.15718743196584972	0.47273226940391694	-0.07430757143498994
13.143	0.5149531411521145	0.171676648434838	0.15259940768740723	0.49123857786535197	-0.07496271601545698
13.144	0.533971830296047	0.17182689261077005	0.14786568646001538	0.5088207560099849	-0.07523713037252042
13.145	0.5522450598930865	0.1719723352199994	0.14299819498293637	0.525471188738946	-0.07514143150520716
13.146	0.5698020277908055	0.17211284834057783	0.13800875269886728	0.5411781163637241	-0.07468731682728003
13.147	0.5866701865153688	0.17224831604846658	0.1329092550669434	0.5559262338270274	-0.07388774161012161
13.148	0.6028769219071074	0.17237863401980213	0.12771131347884876	0.5696985793661148	-0.07275695385788068
13.149	0.6184485824693565	0.1725037099620702	0.12242718846530719	0.5824764570743061	-0.07131095498684048
13.15	0.6334094147930204	0.17262346366935818	0.11706885887691952	0.594238745304969	-0.06956685181330514
13.151	0.6477834132485772	0.17273782695083184	0.1116483553744483	0.6049643970503021	-0.06754327999076097
13.152	0.6615941831065617	0.17284674369610223	0.10617782432724825	0.6146330766829243	-0.06526040284175565
13.153	0.674863359026233	0.17295016985821185	0.10065224522220557	0.6232112766714236	-0.06272761424477594
13.154	0.6876119575457422	0.17304807786782425	0.09514873449714417	0.6281502973490406	-0.05976770586676603
13.155	0.6998608968654283	0.17314047262931145	0.08964505750679391	0.6315969522908939	-0.05661954510923295
13.156	0.7116296743258909	0.17322737833826868	0.08417230631271057	0.6339856627686782	-0.053364035404432006
13.157	0.722936723840041	0.17330883081009693	0.07874036576922024	0.6353873517437916	-0.05003063248144234
13.158	0.7338004442760412	0.17338487587280743	0.07335930008671997	0.6358783360004505	-0.0466475896693012
13.159	0.744238441807669	0.1734555693356227	0.06803842487304641	0.635537087756855	-0.043240942399379485
13.16	0.7542669716080259	0.1735209753444982	0.06278554786033456	0.6344411214029013	-0.039833733392406194
13.161	0.7639021580677198	0.17358116543548854	0.05760772608083971	0.6326681439357764	-0.036446573135925475
13.162	0.7731598065262386	0.17363621785356148	0.052511157730278625	0.6302946538680211	-0.03309750198581503
13.163	0.7820543872573171	0.17368621643828774	0.047500921215179445	0.627393651146504	-0.029801776394013865
13.164	0.7906000239241185	0.17373125023380456	0.042581962686034584	0.62403668433177	-0.026572706806932172
13.165	0.7988107511861154	0.1737714119696621	0.03775770055521022	0.6202905179021614	-0.023420743632186075
13.166	0.8066995903303377	0.17380679793381112	0.033030689143239124	0.6162171625301244	-0.020354077540261396
13.167	0.8142789224151314	0.17383750681477061	0.028403724047703794	0.6118762027111553	-0.017379562813164523
13.168	0.8215611247274349	0.17386363912437713	0.023878025251992792	0.6073210432194278	-0.014501627206060103
13.169	0.8285581132441601	0.1738852968728145	0.019454525604734676	0.6026011311296193	-0.011723319135003258
13.17	0.8352806126175699	0.1739025824721518	0.015134181937085467	0.5977620570522424	-0.009046639726515098
13.171	0.8417391891952447	0.17391560334402814	0.010920307669344969	0.5928515819136371	-0.006474121676754788
13.172	0.8479444093247626	0.17392445651301366	0.0068010782683758444	0.5878801841392822	-0.003998219144758462
13.173	0.8539066928774017	0.17392924409453941	0.0027879811164944358	0.5829078808310311	-0.0016251361644127034
13.174	0.8596353401242615	0.17393006668958091	-0.0011264901468112539	0.5783714987652512	0.0006515297945555127
13.175	0.8651391452155891	0.17392702164013804	-0.004951025598341363	0.5748771048009819	0.0028462312617700317
13.176	0.870426900469025	0.17392019073692863	-0.008698924980589039	0.571371175677942	0.004970314993293378
13.177	0.8755073966146976	0.17390965612116982	-0.012357471631317944	0.5678879181439916	0.007017658838232584
13.178	0.8803890079706901	0.17389550173605578	-0.015937957377880285	0.5644161469646983	0.008995640493710776
13.179	0.885079174454344	0.17387780690737945	-0.019438543928975836	0.5609677651226421	0.010904396545075879
13.18	0.8895852122525768	0.1738566510070627	-0.022860238036416507	0.5575487993964977	0.012745698271122173
13.181	0.893914437552297	0.173832112281614	-0.026204377233701937	0.5541641841919719	0.014521527331973115
13.182	0.898074122203238	0.1738042677654036	-0.02947201355415723	0.5508188836350406	0.01623374160437767
13.183	0.9020708711060854	0.17377319327465912	-0.03266452231590548	0.5475164628316568	0.017884363718490285
13.184	0.9059107838234477	0.17373896339328296	-0.03578301512111473	0.5442602824756588	0.019475273917648674
13.185	0.9095999482397455	0.17370165147424232	-0.03882881582944633	0.5410529930150699	0.02100844701975286
13.186	0.9131444522393799	0.17366132956815586	-0.041803203744360536	0.537897023641578	0.022485818872774
13.187	0.916550209396625	0.1736180684332602	-0.04470748830088126	0.5347943765109497	0.023909313331240373
13.188	0.9198224487504284	0.17357193752592998	-0.04754296958648905	0.5317464313092273	0.02528080441145868
13.189	0.9229662359882584	0.17352300499437895	-0.05031095135983785	0.5287542588669637	0.02660212979916292
13.19	0.9259866368438623	0.1734713376881532	-0.05301273637479284	0.525818744952192	0.02787509050707499
13.191	0.9288887073763782	0.17341700115640032	-0.055649622727343986	0.5229406089051509	0.02910144759437919
13.192	0.9316771418606167	0.1733600596367348	-0.05822292113899939	0.5201201973380652	0.030282917232414976
13.193	0.934356182940058	0.17330057610194133	-0.060733868826540645	0.5173575989787413	0.0314211285527889
13.194	0.9369300458913787	0.17323861223770096	-0.06318379154568975	0.5146526353700075	0.032517704831658424
13.195	0.939402945991242	0.17317422846886016	-0.06557387710485636	0.5120052546243561	0.03357416964377822
13.196	0.9417790341027942	0.17310748399231973	-0.06790542553942515	0.5094151055970951	0.034592049521781944
13.197	0.9440620083007808	0.17303843674055408	-0.07017960862232991	0.5068817258838955	0.0355727611403429
13.198	0.9462553765573014	0.17296714348457792	-0.07239765659300881	0.5044044023951768	0.03651769670860784
13.199	0.9483626464231263	0.17289365974119703	-0.07456075744645109	0.5019824412952507	0.03742819104779256
13.2	0.9503873244928832	0.1728180399104771	-0.07667003695878673	0.49961520347375366	0.038305516115504444
13.201	0.9523327413170095	0.17274033720763174	-0.07872669101013821	0.49730181777638094	0.0391509265468612
13.202	0.9542018602197209	0.17266060370759492	-0.08073181438086542	0.4950413524630202	0.03996558657789712
13.203	0.9559975998618607	0.17257889038707572	-0.08268650754985082	0.4928328277830356	0.0407506253352963
13.204	0.9577228789042723	0.1724952471532844	-0.0845918215827096	0.4906753258334467	0.04150711961794082
13.205	0.9593806003360775	0.17240972283358247	-0.08644885914525875	0.48856783750346566	0.04223613216724077
13.206	0.9609734017604046	0.17232236518764324	-0.08825863998896533	0.48650933865870666	0.0429386525719484
13.207	0.9625036994684232	0.17223322097039104	-0.09002217095257663	0.48449871497230307	0.04361562614554036
13.208	0.9639739029843168	0.17214233592638448	-0.09174045704484729	0.48253485849686445	0.04426796845857306
13.209	0.9653864218322771	0.17204975481645488	-0.09341446216641297	0.48061672911953457	0.044896553258881915
13.21	0.9667436468264136	0.17195552144615164	-0.09504513447127287	0.4787433103671052	0.045502222311063836
13.211	0.9680477225715136	0.1718596786808971	-0.09663340492719429	0.4769135019852465	0.046085775552586604
13.212	0.9693006246621679	0.17176226846961012	-0.09818017524207785	0.4751261782808504	0.046647971445712616
13.213	0.9705043257811842	0.171663331864648	-0.0996863529290486	0.47338022312945155	0.04718954799251428
13.214	0.9716607986113723	0.17156290888579312	-0.1011532958035918	0.47180415800554265	0.047724545556099215
13.215	0.9727720005316606	0.1714610376418252	-0.10258305787500518	0.47029639165227055	0.048244441963270976
13.216	0.9738396874364142	0.17135775489439073	-0.10397638638398148	0.46882050293686967	0.04874626175809648
13.217	0.9748654768461388	0.17125309673243963	-0.10533401015164515	0.4673754722410329	0.0492305327376669
13.218	0.9758509838924697	0.17114709851664733	-0.10665662607736834	0.4659603637137611	0.049697760279493165
13.219	0.9767978237070478	0.17103979491991744	-0.1079448868477118	0.4645743377296407	0.05014842431857671
13.22	0.9777075988808287	0.17093121993646185	-0.1091995203709136	0.4632165012387172	0.050583019763160625
13.221	0.978581746989583	0.17082140689865108	-0.11042110145633517	0.4618861040272853	0.05100197235406825
13.222	0.97942159234111	0.1707103885392867	-0.11161023225753518	0.46058234767117234	0.05140570279730036
13.223	0.980228457292275	0.17059819701040738	-0.11276763930436363	0.4593043269075763	0.05179466466764708
13.224	0.9810036641999391	0.1704848635543635	-0.11389412049707806	0.4580510936334864	0.052169326452110684
13.225	0.981748525159005	0.17037041903817113	-0.1149898638875592	0.4568224245868201	0.05252994842402322
13.226	0.982464217172646	0.17025489380483483	-0.11605566421044534	0.4556173728546235	0.05287697683246146
13.227	0.9831518244755298	0.17013831750933722	-0.11709206072258146	0.45443527134069395	0.05321076238630732
13.228	0.9838124297014396	0.17002071931390833	-0.1180995717333832	0.4532755048718264	0.05353164300259575
13.229	0.9844471154841565	0.16990212778518846	-0.11907881808688375	0.4521392446402391	0.05384020686245606
13.23	0.9850569560567384	0.1697825709458388	-0.12003026461092098	0.4510245198167667	0.05413659245962008
13.231	0.9856429150709336	0.1696620763372577	-0.12095446326273027	0.44993030570173315	0.05442107863178928
13.232	0.9862058802471052	0.16954067091749067	-0.1218519597870562	0.4488559725400386	0.05469397991612879
13.233	0.9867467379957063	0.16941838125192793	-0.1227229796584416	0.44780125905398716	0.054955504805907
13.234	0.9872663747271871	0.16929523358720638	-0.1235681057000793	0.44676553893947346	0.05520597133882575
13.235	0.9877656699693419	0.16917125340817465	-0.12438812202117894	0.4457479922880358	0.055445755655419725
13.236	0.98824541267996	0.16904646551722743	-0.12518360937146594	0.4447480004033182	0.05567515995122956
13.237	0.9887063296452018	0.1689208942377148	-0.12595494509192262	0.44376515254505955	0.05589441542252164
13.238	0.9891491465801168	0.1687945636173495	-0.12670230311479672	0.44279926750650567	0.056103687010619234
13.239	0.9895745891997547	0.16866749746617657	-0.12742588999655513	0.4418501427947022	0.056303147690719896
13.24	0.9899833775886218	0.16853971941348586	-0.12812640404180767	0.4409170778443911	0.05649311966482362
13.241	0.9903761577034383	0.1684112522108079	-0.12880425933229814	0.4399996523966092	0.05667382933341389
13.242	0.9907535245931385	0.16828211830046985	-0.12945989260665597	0.43909741640081323	0.05684550437110938
13.243	0.9911160724278707	0.16815233971143978	-0.13009367947348685	0.438209997257763	0.05700835092532897
13.244	0.9914643953777855	0.1680219380881927	-0.1307060230715539	0.4373370081763732	0.0571625810807454
13.245	0.99179908300065	0.16789093468525246	-0.13129730569246498	0.4364780950720248	0.05730839787673643
13.246	0.9921206641542236	0.1677593503740142	-0.13186790025515424	0.4356328995330428	0.05744599574348692
13.247	0.9924296260255815	0.16762720565516878	-0.1324181750933552	0.43480106187710993	0.05757556314241992
13.248	0.9927264550836379	0.1674945206995662	-0.132948437426425	0.4339822950953976	0.05769726800366678
13.249	0.9930116377973074	0.16736131530054374	-0.1334591354542037	0.43317618223811066	0.05781131878085084
13.25	0.9932856568596163	0.16722760881995039	-0.13395065598230846	0.4323823774136957	0.057917903089754606
13.251	0.9935489452637692	0.16709342028715274	-0.13442327716846256	0.4316006312523318	0.058017171280915596
13.252	0.9938019018784486	0.1669587684986456	-0.13487721337132078	0.430830751611167	0.058109251211985874
13.253	0.9940449249838115	0.1668236719482414	-0.1353128820770878	0.43007235472251504	0.058194329819183155
13.254	0.9942784128600156	0.16668814868102394	-0.1357307068739702	0.42932506060345604	0.05827259395441719
13.255	0.9945027606967372	0.16655221638283232	-0.13613098234221216	0.42858862322786917	0.058344190300706075
13.256	0.9947183230015612	0.16641589250839478	-0.13651388379962262	0.4278629029323597	0.05840922661307736
13.257	0.9949254263466961	0.16627919430965307	-0.1368797048363948	0.4271476400626982	0.05846784289334474
13.258	0.9951243968223735	0.1661421386497051	-0.13722886918724106	0.42644245622329074	0.058520216040951735
13.259	0.9953155605188257	0.16600474201499688	-0.13756169864593654	0.42574707934798717	0.05856649142865544
13.26	0.9954992417464563	0.16586702062623765	-0.13787840289396586	0.4250613512455051	0.05860678024168129
13.261	0.9956757329302768	0.16572899052920775	-0.13817916251959045	0.42438513390954985	0.05864118238938584
13.262	0.9958452990078445	0.16559066748978307	-0.13846435300112073	0.42371809681367795	0.05866985213017215
13.263	0.9960082040204828	0.16545206689809988	-0.13873431541055153	0.4230599483859742	0.0586929323169514
13.264	0.9961647120095161	0.16531320385405332	-0.1389892891577143	0.42241049977033546	0.058710535095833766
13.265	0.9963150870162684	0.1651740932670105	-0.13922942551704703	0.42176965087447876	0.058722746191779175
13.266	0.9964595820123261	0.16503474985905714	-0.13945499396954741	0.4211371895614682	0.05872968423064669
13.267	0.9965984147415342	0.16489518801746686	-0.13966634416478885	0.42051281803076623	0.05873148796879022
13.268	0.996731796414991	0.16475542182173164	-0.1398637382761744	0.41989632334936433	0.058728269472063395
13.269	0.996859938243796	0.1646154651352232	-0.14004734691016799	0.4192875832016379	0.0587201136197657
13.27	0.9969830514390491	0.16447533165625303	-0.14021737300822376	0.41868644891300333	0.05870711398072321
13.271	0.9971013463778771	0.16433503482387246	-0.14037409469666787	0.41809270487835604	0.05868938494658036
13.272	0.9972150130692298	0.1641945878216541	-0.14051775158934507	0.4175061670403523	0.05866702786719583
13.273	0.9973242212166814	0.1640540035997395	-0.14064857093303712	0.41692665816596064	0.05864013865492924
13.274	0.9974291397228511	0.1639132948872072	-0.14076676760746165	0.41635401577617315	0.05860880898119799
13.275	0.9975299374903578	0.16377247420212532	-0.14087255940380433	0.4157880780763779	0.05857313072820818
13.276	0.9976267834218202	0.1636315538092051	-0.14096621586911817	0.41522863842197694	0.05853320987883242
13.277	0.9977198421311616	0.16349054577210315	-0.14104786901976585	0.4146756190578888	0.05848911240256742
13.278	0.9978092558058961	0.1633494620212109	-0.14111767386727642	0.41412891447637407	0.058440909092086164
13.279	0.9978951595749557	0.16320831430441232	-0.14117584041648665	0.41358836820532796	0.0583886854678705
13.28	0.997977688574584	0.16306711413208916	-0.1412226336655421	0.41305377579642866	0.05833254206346801
13.281	0.9980569779410245	0.1629258727371456	-0.14125831249267815	0.41252494108542415	0.058272577038868484
13.282	0.9981331626493433	0.16278460116919233	-0.14128300744565667	0.4120017885182716	0.058208851754850834
13.283	0.9982063675259542	0.16264331032372542	-0.1412968980178997	0.4114841956694116	0.05814144043147834
13.284	0.9982767019294907	0.1625020109134701	-0.1413001676813766	0.41097203237127994	0.05807041708641799
13.285	0.9983442739763525	0.1623607134671962	-0.14129300087630442	0.41046516924916	0.057995855518414005
13.286	0.9984091917829394	0.16221942832875	-0.14127558297438844	0.40996347816602546	0.057917829376113214
13.287	0.9984715634656517	0.16207816565825867	-0.14124809343199077	0.4094668383842843	0.057836410245405256
13.288	0.9985314955583398	0.16193693544329757	-0.14121069966437666	0.4089751414274058	0.05775166586630137
13.289	0.9985890811770798	0.161795747504793	-0.14116356831768145	0.4084882758688669	0.057663662637586696
13.29	0.9986444068573015	0.16165461149687924	-0.14110686633013134	0.40800612909380807	0.057572466319914285
13.291	0.9986975591015124	0.16151353690660608	-0.14104076093204326	0.40752858989437685	0.057478142420265506
13.292	0.9987486244122193	0.1613725330536176	-0.1409654197287275	0.407055548326872	0.057380756222804835
13.293	0.9987976892775305	0.16123160909208178	-0.14088100320742614	0.4065869024417378	0.05728037070699192
13.294	0.9988448354199773	0.16109077402274916	-0.14078766012262353	0.40612256049556816	0.057177045015179666
13.295	0.9988901335485725	0.16095003669740124	-0.14068554041948597	0.4056624266222315	0.05707083771722871
13.296	0.9989336528805765	0.160809405816733	-0.14057479632442477	0.40520640364692756	0.05696180766201949
13.297	0.9989754626332495	0.16066888992807238	-0.14045558234509672	0.4047543936229048	0.0568500140630416
13.298	0.9990156320238518	0.16052849742464037	-0.14032804931020243	0.4043063031651039	0.056735514846978356
13.299	0.9990542299583087	0.16038823655653814	-0.140192335089221	0.4038620516953637	0.056618364081096724
13.3	0.9990913182714051	0.1602481154347929	-0.14004857980624616	0.4034215548888996	0.056498615825417965
13.301	0.9991269518662572	0.16010814203117948	-0.1398969216927541	0.4029847284436572	0.05637632299845809
13.302	0.9991611853611374	0.15996832418027182	-0.1397374969177235	0.4025510688802382	0.05625147874687859
13.303	0.9991940733743181	0.15982866958150882	-0.13957043954080667	0.4021194808876611	0.056123992695411865
13.304	0.9992256705240714	0.1596891858021124	-0.13939587945513887	0.4016913328106975	0.055994116606654064
13.305	0.9992560313337254	0.15954988028088563	-0.1392139444180269	0.4012665558114594	0.0558618999975496
13.306	0.9992852055213223	0.15941076032958335	-0.1390247603696726	0.4008450816451003	0.055727391421071915
13.307	0.999313236107442	0.1592718331353794	-0.13882845053107556	0.4004268426897653	0.05559063812167086
13.308	0.9993401656466975	0.15913310576358705	-0.1386251354040349	0.40001177441072144	0.055451686390894525
13.309	0.9993660366937013	0.15899458516037657	-0.1384149327711468	0.3995998155128904	0.05531058159957939
13.31	0.9993908918030661	0.1588562781555637	-0.13819796104502707	0.39919090488736425	0.05516736912315307
13.311	0.9994147735283252	0.15871819144850877	-0.13797435583954346	0.3987849665564268	0.05502209887911687
13.312	0.9994377222040832	0.15858033161641863	-0.13774423072291353	0.39838194419616135	0.05487481443719891
13.313	0.9994597719785444	0.15844270512207434	-0.13750770018627845	0.3979817788328754	0.05472555912335281
13.314	0.9994809559879418	0.15830531831309444	-0.13726487883281244	0.3975844115973507	0.05457437608372537
13.315	0.9995013073685091	0.1581681774240426	-0.13701587886185887	0.39718978636878344	0.05442130765427283
13.316	0.9995208592564793	0.15803128857817228	-0.13676080968004212	0.39679785009672935	0.05426639525852869
13.317	0.9995396447880859	0.15789465779086917	-0.13649978184909767	0.3964085492192347	0.05410968049154283
13.318	0.9995576962955407	0.15775829096355584	-0.13623290573520816	0.3960218304997428	0.05395120470355605
13.319	0.9995750412947669	0.15762219389732976	-0.13596027778642977	0.3956376518604948	0.05379100504972367
13.32	0.9995917055859569	0.15748637228672802	-0.13568201255414628	0.39525595465158575	0.05362912340113753
13.321	0.9996077149708101	0.1573508317197266	-0.13539820511373687	0.3948766982193317	0.05346559618013625
13.322	0.999623095251026	0.15721557768952252	-0.1351089582262091	0.3944998354129537	0.05330046178305513
13.323	0.9996378722283038	0.15708061558143893	-0.13481437584433922	0.394125318350962	0.053133758797936435
13.324	0.9996520714804892	0.15694595068728617	-0.13451454698459006	0.3937531129470098	0.05296552161183915
13.325	0.9996657154193277	0.1568115882005694	-0.13420957787705243	0.3933831686543397	0.052795789009036254
13.326	0.9996788241888457	0.15667753321531816	-0.13389955754134314	0.3930154499005219	0.05262459484859179
13.327	0.9996914178909428	0.1565437907375751	-0.1335845807074175	0.392649916278344	0.052451974430845164
13.328	0.9997035166275193	0.1564103656733802	-0.13326474452171896	0.3922865254485231	0.052277963593210235
13.329	0.9997151405004752	0.15627726284920473	-0.13294011000968808	0.3919252681103864	0.05210258825817127
13.33	0.9997263095760733	0.156144487018355	-0.13261077981242042	0.39156609763337497	0.051925885555268204
13.331	0.9997370421384513	0.15601204281420272	-0.13227687504469218	0.3912089500101844	0.05174789739686239
13.332	0.9997473540066181	0.1558799347595405	-0.13193849574969574	0.3908537794328674	0.0515686597164559
13.333	0.9997572608309521	0.15574816728765434	-0.1315957208990412	0.39050055931531347	0.05138820261457747
13.334	0.999766778261832	0.15561674476339366	-0.13124860839275296	0.3901492824924786	0.05120655039256887
13.335	0.9997759219496363	0.1554856715033339	-0.1308972007902795	0.38979995615241847	0.05102372312852527
13.336	0.9997847075443574	0.15535495176179856	-0.13054159319900838	0.38945254007957325	0.05083975505738816
13.337	0.9997931498854863	0.15522458967547564	-0.13018190922697295	0.38910696776655795	0.05065468795736874
13.338	0.9998012615385308	0.15509458926797073	-0.12981825061514118	0.38876319160227335	0.05046855743736607
13.339	0.999809054693153	0.1549649544725765	-0.12945069624782718	0.388421184663519	0.05028139279209839
13.34	0.9998165415390151	0.1548356891551303	-0.1290793021526939	0.3880809410253717	0.05009321704631574
13.341	0.9998237342657794	0.15470679713672725	-0.12870410298327628	0.38774247458271544	0.049904047379684194
13.342	0.999830645063108	0.15457828219539405	-0.12832516667606222	0.38740576923342973	0.04971390990814797
13.343	0.9998372859998321	0.15445014801069612	-0.1279426077578917	0.3870707662612749	0.04952284322231288
13.344	0.9998436674242762	0.15432239815434867	-0.12755652478118462	0.3867374206713922	0.049330881383681864
13.345	0.9998497985881128	0.15419503610923024	-0.12716699686703423	0.3864057047240363	0.049138053042045673
13.346	0.9998556887307877	0.1540680652888145	-0.1267740837052096	0.38607560850470884	0.04894438150911569
13.347	0.9998613470917463	0.15394148905660046	-0.12637782555415109	0.38574714008745103	0.048749884777984566
13.348	0.9998667829104344	0.15381531073989843	-0.12597826489336697	0.3854203058173729	0.04855458138154351
13.349	0.9998720054262974	0.15368953359465828	-0.12557550011548962	0.3850950608279582	0.04835850485547575
13.35	0.9998770238559066	0.15356416077545657	-0.12516962738816081	0.3847713620298505	0.04816168801491152
13.351	0.999881846401495	0.1534391953494402	-0.1247607254034428	0.3844491818094342	0.047964158803305075
13.352	0.999886480015875	0.15331464031380218	-0.12434885537848646	0.38412850808464016	0.04776594029857069
13.353	0.9998909315935179	0.15319049861325518	-0.12393406105552679	0.38380934491545166	0.04756705078643333
13.354	0.9998952080288949	0.15306677315648787	-0.12351637457416526	0.3834917072671043	0.04736750536088979
13.355	0.999899316216477	0.15294346680308082	-0.12309587091585668	0.3831755707490658	0.04716733059503671
13.356	0.9999032630507355	0.1528205823225295	-0.12267264311497272	0.38286089407520135	0.04696655782156655
13.357	0.9999070554261418	0.15269812239883218	-0.12224676884835778	0.3825476498704016	0.04676521412718949
13.358	0.9999106999402195	0.15257608964614408	-0.12181831012537435	0.38223582498061986	0.04656332226851746
13.359	0.9999142018975143	0.15245448662444544	-0.12138731328790546	0.38192542023743054	0.04636090063897593
13.36	0.9999175664198003	0.1523333158550115	-0.12095381105591335	0.38161644913578807	0.046157963884598675
13.361	0.999920798638681	0.1522125798153393	-0.12051786812715116	0.3813088956202699	0.04595453519807334
13.362	0.9999239036857597	0.1520922809084797	-0.12007955595142607	0.3810027371708037	0.045750639495748
13.363	0.99992688669264	0.15197242147251494	-0.11963893646134778	0.3806979599368141	0.04554629903984522
13.364	0.9999297527909252	0.15185300378478367	-0.11919606921177438	0.3803945521471209	0.045341535365510145
13.365	0.9999325070905288	0.15173403006425903	-0.11875101137981464	0.3800925041131122	0.04513636928131843
13.366	0.9999351539390694	0.1516155024739254	-0.11830381776482339	0.37979180796009604	0.044930820837484
13.367	0.9999376970824916	0.1514974231231567	-0.11785454078840377	0.37949245770247664	0.04472490933518813
13.368	0.999940140311141	0.15137979407009464	-0.11740323049440968	0.3791944495033916	0.04451865335724747
13.369	0.9999424874153633	0.15126261731433147	-0.11694996289479385	0.3788977550908822	0.04431207839879936
13.37	0.9999447421855039	0.1511458947775911	-0.11649479575717886	0.37860236290568255	0.0441052049398828
13.371	0.9999469084119085	0.15102962834785685	-0.11603775383011569	0.3783082923063569	0.04389804449453649
13.372	0.9999489898849225	0.15091381988342467	-0.11557887175137102	0.37801555347685867	0.04369061117532538
13.373	0.9999509902241904	0.15079847120300233	-0.11511819405835884	0.3777241472324925	0.04348292168163818
13.374	0.9999529123095967	0.15068358407581028	-0.11465577518814286	0.377434064682405	0.0432749952685728
13.375	0.9999547589483332	0.1505691602116828	-0.11419167947743901	0.37714528735557046	0.04306685377013393
13.376	0.9999565329557746	0.1504552012511669	-0.11372598116261046	0.37685778710173257	0.0428585215969147
13.377	0.9999582371472955	0.1503417258013725	-0.11325868503842625	0.37657171043405274	0.04265001674643183
13.378	0.9999598743382704	0.15022870135751284	-0.11278997378807283	0.37628670804872805	0.04244136793761625
13.379	0.9999614473440739	0.15011614631767364	-0.11231983372609189	0.37600294211306967	0.04223258793866134
13.38	0.9999629589698938	0.15000406223940432	-0.11184808595248669	0.37572062399645	0.04202363264687687
13.381	0.9999644116090526	0.14989245169566473	-0.1113749720244219	0.37542148429543815	0.04181255731077137
13.382	0.9999658073184338	0.14978131391657257	-0.11090033556183512	0.37512315228649123	0.041601283465585254
13.383	0.9999671481827233	0.14967065151807407	-0.1104242194859903	0.3748263335094574	0.04138990532057732
13.384	0.9999684362866071	0.1495604659498816	-0.10994668458642991	0.3745310260466162	0.04117844458857928
13.385	0.9999696737147711	0.14945075860754953	-0.10946777394255332	0.37423724426694444	0.04096691805629798
13.386	0.9999708625519013	0.1493415308472868	-0.10898752762897744	0.37394500498719285	0.04075534156275979
13.387	0.9999720048826835	0.1492327839822148	-0.10850599174640727	0.37365431883046896	0.04054373243502829
13.388	0.9999731025804517	0.14912451927634163	-0.10802321842163841	0.37336519006361285	0.04033210947727819
13.389	0.9999741572433757	0.14901673793853504	-0.10753926580755208	0.373077616488198	0.040120492966372295
13.39	0.9859211702663139	0.1489094482089537	-0.1070374961082983	0.3675716075850566	0.039343944516406444
13.391	0.9625407495844209	0.1488026974002188	-0.1064486233856227	0.35868183950786414	0.038181188049034996
13.392	0.9397147788014014	0.1486965812295319	-0.10576889328508146	0.350090870405423	0.037028723911992474
13.393	0.9174301097881163	0.1485911885472569	-0.10500232894884605	0.34178520206023333	0.03588824221657643
13.394	0.8956738491492717	0.14848660391132595	-0.10415352522585135	0.3337515281387262	0.03476139820516326
13.395	0.8744334153379555	0.14838290785951258	-0.10322580117323166	0.32597832699043466	0.033649373968697306
13.396	0.853696832144607	0.14828017729808118	-0.1022230772898254	0.3184542518867716	0.03255337360389498
13.397	0.8334521686185784	0.1481784855011561	-0.10114891008137973	0.3111687230970025	0.031474377192676456
13.398	0.8136875004401223	0.14807790218063865	-0.10000667098073451	0.3041117047753041	0.030413199200854103
13.399	0.7943913306796158	0.14797849365357524	-0.09879994304382947	0.2973589549314337	0.029379047810798305
13.4	0.7755528372663482	0.14788032351074365	-0.09753233099947689	0.2908161369598559	0.02836397572995787
13.401	0.7571612571740064	0.14778344914943975	-0.09620698206303833	0.28447385063581815	0.027368370645523603
13.402	0.7392058273767834	0.14768792784963602	-0.09482667201854278	0.27832378620580417	0.026392518389496814
13.403	0.721675978694118	0.14759381328120907	-0.09339396692125106	0.27235811222696055	0.025436604524059138
13.404	0.7045618439562616	0.14750115655884116	-0.09191147760513695	0.2665694419791411	0.024500791296679682
13.405	0.6878537137591457	0.14741000588643083	-0.09038214727654012	0.26095039375648027	0.023585256920369335
13.406	0.6715418786987046	0.1473204072795446	-0.08880782809780922	0.25549462598476674	0.022689922824369227
13.407	0.6556166940771803	0.14723240434976315	-0.08719110353249417	0.250195414278942	0.0218148142697505
13.408	0.640069094216632	0.14714603851883212	-0.08553406034285231	0.24504678872886945	0.0209598468139573
13.409	0.624890316935109	0.14706134892353406	-0.08383890524491662	0.2400429440865106	0.02012493764397978
13.41	0.6100716026323927	0.14697837274879505	-0.08210762387317413	0.23517836866101755	0.01930993703712551
13.411	0.5956042048465748	0.1468971450597369	-0.08034217892455907	0.23044768776986316	0.01851466936355727
13.412	0.5814797623934864	0.1468176991742311	-0.07854438345763179	0.22584588869721425	0.017738926084163626
13.413	0.5676903496690806	0.1467400663937501	-0.07671626782830093	0.2213680781538743	0.016982532772288873
13.414	0.5542280642421404	0.14666427622170208	-0.07485942565996706	0.21700976713314934	0.016245226530190757
13.415	0.5410850041880211	0.14659035650424262	-0.07297561431588528	0.21276643964398084	0.01552676163882323
13.416	0.5282534675880353	0.14651833359104055	-0.07106603784391564	0.20863409848407674	0.01482679873840062
13.417	0.5157262498045035	0.14644823244158478	-0.06913244307002245	0.20460865559724367	0.014145096234710278
13.418	0.503496221679665	0.1463800761691461	-0.06717648080180205	0.20068618933171206	0.013481391944828567
13.419	0.4915562540557608	0.14631388644634707	-0.06519959671899779	0.19686297450529644	0.01283538654664767
13.42	0.47989929452338675	0.14624968353917267	-0.06320303802229138	0.1931354950327659	0.01220675003600997
13.421	0.46851874542506655	0.14618748649058105	-0.06118809507790864	0.18950044084643758	0.011595170991817425
13.422	0.4574081750049966	0.14612731307168275	-0.05915599278261904	0.18595465715281242	0.01100033235642617
13.423	0.4465611517117033	0.14606917977992095	-0.05710804594025587	0.18249498246214535	0.010421931842314386
13.424	0.4359712454767386	0.14601310188565975	-0.055045383277461835	0.1791184068202514	0.009859641355469073
13.425	0.4256323190216763	0.14595909354451087	-0.05296912718398311	0.17582208034837007	0.009313142135725313
13.426	0.4155386325113173	0.1459071677956016	-0.050880373469949766	0.17260336771302093	0.008782123811409574
13.427	0.4056844690036349	0.14585733662361455	-0.048780142136143956	0.16945971910289692	0.008266269184190341
13.428	0.39606411155660404	0.14580961099759054	-0.046669450646530206	0.16638861596856228	0.007765265301089285
13.429	0.38667184323258463	0.14576400088770114	-0.04454926179491211	0.16338759553857474	0.007278796767689179
13.43	0.3775020889252147	0.14572051533588137	-0.042420488137235174	0.1604543039713837	0.006806549898186408
13.431	0.3685497463304475	0.14567916246597246	-0.04028404579659414	0.15758660753265818	0.00634822611477551
13.432	0.3598098095003692	0.14563994951976234	-0.03814077757902934	0.1547824728671047	0.005903523870756384
13.433	0.3512772724871125	0.1456028829097974	-0.03599151403492472	0.15203989143932714	0.005472145886606973
13.434	0.34294712934276317	0.14556796820534335	-0.03383709887779114	0.14935686440196508	0.0050538029888461365
13.435	0.3348143890509364	0.14553521019002558	-0.03167825038105737	0.14673147327400557	0.004648196349155377
13.436	0.32687437046580914	0.14550461295026862	-0.02951566543390139	0.14416195458837402	0.004255036019927733
13.437	0.31912268013704614	0.1454761798664313	-0.027350059278002246	0.14164667305921347	0.003874044904701292
13.438	0.3115549350893781	0.1454499135944547	-0.025182165507551504	0.13918400046318757	0.0035049545356671146
13.439	0.30416675234757595	0.1454258160760768	-0.023012640799552918	0.136772352079367	0.0031474930097124573
13.44	0.29695374893637005	0.14540388865306392	-0.020842093887202432	0.13441016948999063	0.0028013893719051764
13.441	0.28991162963418976	0.14538413200128614	-0.018671205398957162	0.13209590509766483	0.0024663897764396524
13.442	0.2830364641552371	0.14536654615423322	-0.016500578384324963	0.1298282143089404	0.002142240626701611
13.443	0.2763244150891161	0.1453511305817144	-0.014330737154372497	0.12760583159882927	0.0018286856320079425
13.444	0.2697716449959371	0.14533788426510708	-0.012162147020852283	0.12542751641327574	0.0015254678950786223
13.445	0.2633743164358449	0.14532680568394568	-0.009995365117359316	0.12329198883791533	0.001232348444480353
13.446	0.25712859910765684	0.14531789274485507	-0.00783095156990371	0.1211979692724497	0.0009490954277432316
13.447	0.25103087733754265	0.14531114282188595	-0.005669413086404629	0.1191442973058158	0.0006754782383160758
13.448	0.24507777852926121	0.14530655280781735	-0.0035112055019180686	0.11712994450373802	0.00041126730558088296
13.449	0.2392659427909873	0.1453041427154756	-0.0013441839143798488	0.11515867423124818	0.000154794437502953
13.45	0.23359201023086396	0.14530386838351478	0.0007933570374436762	0.11327353893343933	-0.00008986635926899434
13.451	0.2280526209570351	0.14530573441718042	0.0029376419797775295	0.11152305003527337	-0.00032761479349644894
13.452	0.22264446804385346	0.14530974138471475	0.0050751641956027745	0.10979893232202587	-0.0005572476100361578
13.453	0.2173645212884803	0.14531588245770943	0.007205878137954564	0.10810042061312607	-0.000778958457599818
13.454	0.21220983896466714	0.14532415074717686	0.009329435051597742	0.10642668568830099	-0.0009929008518858111
13.455	0.20717747932871924	0.14533453893826315	0.011445701111534963	0.10477700696571791	-0.001199246305090824
13.456	0.20226450063691429	0.14534703952223932	0.013554218772989988	0.1031505488564315	-0.0013981251057540649
13.457	0.1974679642809362	0.14536164479894625	0.015654983833102373	0.10154667090665959	-0.0015897114913491228
13.458	0.1927850780711536	0.145378346792502	0.017747629436191133	0.09996467268016085	-0.0017741359674376342
13.459	0.1882132519191763	0.14539713726876763	0.019831915468101844	0.09840401774502787	-0.0019515401616409865
13.46	0.1837499101445625	0.14541800780707792	0.02190776175165222	0.09686424285891167	-0.0021220787548072166
13.461	0.1793924770668941	0.1454409499216262	0.023974981767902123	0.09534484775083109	-0.002285890986489579
13.462	0.17513837700572912	0.1454659547479623	0.02603315325170303	0.09384525153218033	-0.0024430878150818692
13.463	0.17098506569114444	0.14549301323045682	0.028082318483878155	0.09236505160450809	-0.002593824795937637
13.464	0.16693020559719876	0.1455221163228892	0.030122310999064282	0.09090387846612918	-0.0027382348981778858
13.465	0.16297154143146453	0.14555325471024377	0.032152880573255244	0.08946137722852528	-0.0028764409779477094
13.466	0.15910681804277638	0.14558641890425167	0.03417391135606716	0.08803723314723695	-0.0030085766016070934
13.467	0.15533378027996958	0.14562159930526364	0.0361852575081692	0.08663111426845249	-0.0031347691780235845
13.468	0.15165017155662297	0.14565878612381117	0.038186720850589835	0.08524266295592572	-0.0032551377748588507
13.469	0.14805379005418798	0.14569796941776153	0.04017819755912831	0.08387157005084764	-0.003369808511097226
13.47	0.14454265921242315	0.14573913914865388	0.04215956144040085	0.0825176351405073	-0.003478907308622798
13.471	0.14111484463559934	0.14578228510830094	0.04413063157651159	0.08118065642339614	-0.0035825536397602643
13.472	0.13776841192796851	0.14582739694892416	0.04609131593933371	0.0798604458538389	-0.0036808730409053415
13.473	0.13450142669378323	0.1458744642488572	0.04804151991769097	0.07855680076678243	-0.003773988108707459
13.474	0.13131195453731348	0.14592347642949377	0.049981049089217765	0.07726947791426313	-0.0038620095687310133
13.475	0.12819806106281162	0.1459744227462082	0.05190977876928579	0.0759982371068608	-0.00394505167507287
13.476	0.12515787280106083	0.14602729237369122	0.05382766704397817	0.07474287702066348	-0.004023234698177281
13.477	0.12218972397025885	0.14608207443162824	0.0557346085857323	0.07350328688642084	-0.004096676924379455
13.478	0.11929199015684798	0.14613875788504782	0.057630434966850615	0.07227935134832623	-0.004165490457325861
13.479	0.11646304694093858	0.1461973315610814	0.05951504219021765	0.07107095497989327	-0.004229790884127407
13.48	0.11370126990263614	0.14625778421603836	0.061388387090613665	0.06987797849409899	-0.004289696392905325
13.481	0.1110050346220608	0.14632010454707922	0.06325036765219874	0.06870027135312017	-0.004345317420890667
13.482	0.10837271667931794	0.1463842811154517	0.06510084234934121	0.06753765652975036	-0.004396758330387233
13.483	0.10580271205634041	0.14645030236612017	0.0669397218816161	0.06638996141498965	-0.004444125552850631
13.484	0.10329358080654356	0.146518156680927	0.06876696465862876	0.06525710570926449	-0.004487533082033392
13.485	0.10084395864312472	0.14658783238526413	0.07058247700240468	0.06413902863551103	-0.004527091513622533
13.486	0.098452481440956	0.14665931768216534	0.07238613283808584	0.06303564655968998	-0.004562906685404347
13.487	0.09611778507492225	0.14673260067323451	0.07417785734783487	0.06194686742110303	-0.0045950858947078205
13.488	0.09383850541989551	0.1468076694102955	0.07595761879360724	0.06087258745101227	-0.00462373679258451
13.489	0.09161327835074823	0.14688451189241641	0.07772532598634345	0.0598126732221307	-0.004648959524304744
13.49	0.0894407442045097	0.14696311600737538	0.07948087002971126	0.058766972074908996	-0.004670850069525513
13.491	0.0873196496877202	0.14704346955634812	0.08122418721928723	0.05773538880593851	-0.00468951002955189
13.492	0.0852488454147132	0.14712556029945434	0.08295525560473137	0.05671788420992835	-0.004705046581994163
13.493	0.08322718584638533	0.14720937595858058	0.08467399717124201	0.05571439547120918	-0.004717560564526625
13.494	0.08125352544362217	0.1472949041455937	0.08638029576438626	0.05472483703661087	-0.004727147608880287
13.495	0.079326718667313	0.147382132378856	0.08807408223339029	0.05374911221569034	-0.004733903729256434
13.496	0.0774456199783438	0.14747104813211348	0.08975533649670632	0.052787112104057426	-0.004737925009589033
13.497	0.07560908410583007	0.14756163887277063	0.09142404650264635	0.05183870955358983	-0.004739304592864574
13.498	0.07381602127449981	0.14765389200897094	0.09308010945455791	0.0509037853114184	-0.004738129908438142
13.499	0.07206545627497173	0.14774779484621953	0.09472343741449599	0.04998228344089998	-0.0047344936973476885
13.5	0.07035642713645424	0.14784333462291555	0.0963539841097718	0.049074145532298066	-0.0047284894388196766
13.501	0.06868797188814635	0.14794049867978587	0.09797174062316426	0.04817930040533718	-0.004720209922717207
13.502	0.06705912855924738	0.14803927395659267	0.09957667115014372	0.04729765637162284	-0.004709743174689587
13.503	0.06546893517896529	0.14813964776948896	0.10116886671872201	0.04638354846185186	-0.004692571032278474
13.504	0.06391642977649933	0.1482416075284459	0.10274864776733626	0.04546883056846865	-0.004671860856472277
13.505	0.06240067234382914	0.1483451410065864	0.10431619337685631	0.0445702149776025	-0.00464939516445164
13.506	0.060920826315444904	0.14845023576321226	0.10587123934284964	0.04368756703023754	-0.0046252568653650655
13.507	0.05947608391822235	0.14855687930558137	0.10741374958816739	0.042820764085112255	-0.00459953883061224
13.508	0.05806563732363951	0.14866505905784833	0.10894364710143933	0.04196966122651752	-0.004572327961628686
13.509	0.05668867870317198	0.14877476236996373	0.11046085638922266	0.04113409425809301	-0.004543707278543961
13.51	0.05534440022830266	0.14888597651979318	0.11196531115718882	0.040313880645383944	-0.004513756190414185
13.511	0.05403199407050711	0.14899868871721178	0.11345694202156548	0.03950881959320627	-0.004482549853926894
13.512	0.05275065888043607	0.1491128861081737	0.11493568641293579	0.038718697759829196	-0.004450160104040968
13.513	0.051499668876344704	0.14922855577574956	0.11640148634227106	0.03794334032019129	-0.004416661210060889
13.514	0.05027834515197805	0.14934568474559545	0.1178542821756806	0.03718259117154523	-0.004382127591954262
13.515	0.04908600932840705	0.14946425998821378	0.11929402190838256	0.03643628019193939	-0.004346630407477183
13.516	0.04792198302670897	0.14958426842374273	0.12072066758931653	0.03570422346738991	-0.004310237692741452
13.517	0.046785587867954684	0.14970569694911778	0.12213418922479971	0.034986223504446835	-0.004273014041753245
13.518	0.04567614547321529	0.14982853240221122	0.12353451148698964	0.03428206822390124	-0.00423501855080329
13.519	0.04459297851078412	0.14995276155188425	0.12492157369652472	0.033591533948362194	-0.00419630728370964
13.52	0.04353545495842508	0.1500783711148719	0.1262953322794594	0.032913558412658424	-0.0041568287962260924
13.521	0.04250300155041035	0.15020534777288813	0.1276557607672566	0.0322483700620356	-0.004116690213773176
13.522	0.04149504861195379	0.15033367818973034	0.12900284979678053	0.03159632732935528	-0.004076016268598731
13.523	0.040511026468263774	0.1504633490264173	0.13033659467828035	0.0309572430439804	-0.004034861638980287
13.524	0.03955036544455049	0.15059434690699122	0.13165692980283544	0.030330918582420322	-0.003993275618661229
13.525	0.0386124958660225	0.1507266584131087	0.13296384590606783	0.02971714656664067	-0.003951306096854843
13.526	0.037696848052910056	0.15086027012478012	0.13425733966119355	0.029115710050179554	-0.003908997773683783
13.527	0.03680286656212341	0.1509951686145166	0.13553739939504528	0.02852639344315284	-0.0038663931814048075
13.528	0.03593006116025128	0.15113134043898277	0.13680400508806512	0.027949022077334188	-0.0038235381584740707
13.529	0.03507795934757857	0.15126877213064996	0.13805712837429815	0.027383426698942955	-0.003780477255104151
13.53	0.034246088624385496	0.15140745018952703	0.13929673354067615	0.026829430259675803	-0.003737251997930214
13.531	0.033433976490952436	0.15154736108989927	0.14052281467810457	0.02628684863577404	-0.0036939019593162613
13.532	0.03264115044756407	0.15168849131483234	0.14173538359418286	0.02575549060042961	-0.003650464339908262
13.533	0.03186713799450072	0.15183082735455775	0.1429344448526631	0.025235157684874797	-0.003606973254456994
13.534	0.031111466632042863	0.15197435570284598	0.1441200009675411	0.024725644453791225	-0.0035634599026034687
13.535	0.030373671346777847	0.1521190628549559	0.14529205240305035	0.02422674455334279	-0.0035199534391995952
13.536	0.029653342422102064	0.1522649353055864	0.14645059757367457	0.02373828847606362	-0.0034764865326957894
13.537	0.02895009308101333	0.15241195954682607	0.14759563284414137	0.02326011886809866	-0.003433091964366975
13.538	0.028263536486491082	0.15256012207144587	0.14872716919439416	0.02279207293258394	-0.003389800487335383
13.539	0.027593285801511	0.15270940939198124	0.14984522598003064	0.02233398253957375	-0.003346640660676487
13.54	0.02693895418905001	0.15285980803346214	0.1509498130711554	0.021885674204374	-0.003303638430086463
13.541	0.02630015481208394	0.15301130453283335	0.15204094442766652	0.021446969336585818	-0.0032608174730457125
13.542	0.025676500833592	0.15316388544304402	0.15311863809990248	0.02101768435594849	-0.003218199204596459
13.543	0.02506760658302661	0.1533175373371397	0.15418291622865393	0.02059763173517793	-0.0031758029283336024
13.544	0.024473119538315595	0.15347224681235191	0.1552338050451578	0.020186645738960587	-0.0031336498291574732
13.545	0.023892721670474213	0.15362800049170325	0.1562713251529464	0.01978458388675307	-0.0030917631415825334
13.546	0.023326096257732635	0.15378478501127327	0.15729549186883338	0.019391300687319382	-0.003050164179588349
13.547	0.022772926578321123	0.1539425870380137	0.15830634615699402	0.019006646857783836	-0.0030088728167520706
13.548	0.022232895910472877	0.15410139327875894	0.15930392581420916	0.018630469235383994	-0.0029679068889575176
13.549	0.02170568753241813	0.15426119047595518	0.16028826426547194	0.018262610858064465	-0.002927282195394914
13.55	0.021190984722387222	0.15442196540328765	0.16125939056398259	0.01790291104714021	-0.0028870125247830213
13.551	0.020688470764572073	0.15458370486130804	0.16221732939114292	0.01755120549001244	-0.002847109682184984
13.552	0.020197843236669878	0.15474639567318998	0.1631621020377338	0.01720733799259103	-0.0028075854373449107
13.553	0.019718837386611513	0.15491002468927623	0.16409374674800037	0.01687117991156985	-0.0027684551237490943
13.554	0.019251193903948777	0.15507457880888806	0.16501231790952853	0.016542604107978733	-0.0027297334481172593
13.555	0.018794653478230897	0.15524004498416388	0.1659178661227223	0.016221480500105214	-0.0026914334299288074
13.556	0.01834895679900797	0.1554064102155223	0.16681043734818518	0.015907676117484587	-0.0026535664103508843
13.557	0.01791384455582933	0.15557366154702293	0.1676900729067236	0.01560105515488795	-0.0026161420763449765
13.558	0.017489057438246604	0.15574178606172542	0.16855680947934065	0.015301479023197732	-0.0025791684844652676
13.559	0.017074336135809113	0.15591077087696675	0.169410678196588	0.015008806395121449	-0.002542652070318812
13.56	0.016669425443901344	0.15608060313564925	0.17025170314114602	0.014722896665155224	-0.002506598232413776
13.561	0.016274100499013074	0.15625127002376504	0.171079949461549	0.01444363203900248	-0.0024710158392737542
13.562	0.015888149032950036	0.1564227587990246	0.17189548896747175	0.01417090292486607	-0.002435914287380429
13.563	0.01551135874500479	0.15659505678837116	0.17269838831472367	0.013904597474491213	-0.0024013015740096096
13.564	0.015143517334471897	0.15676815138282585	0.17348870900524455	0.013644601645779745	-0.002367184324417163
13.565	0.014784412500643896	0.15694203003233584	0.17426650738711316	0.01339079923636266	-0.002333567814042943
13.566	0.014433831942813396	0.1571166802406193	0.17503183465454292	0.013143071915329166	-0.002300455990336661
13.567	0.014091563360274862	0.15729208956001092	0.17578473684787776	0.012901299253276185	-0.002267851494232876
13.568	0.013757395092672037	0.1574682455863096	0.17652525485360046	0.012665359293528775	-0.002235755777102584
13.569	0.013431133673039726	0.15764513595362384	0.17725342440432826	0.012435143493268692	-0.002204171767141077
13.57	0.013112604562196744	0.15782274833068705	0.17796928304083023	0.012210557548406432	-0.0021731041724186904
13.571	0.012801633937771268	0.1580010704405938	0.17867290407319888	0.011991506098950586	-0.0021425572189109777
13.572	0.012498047977392067	0.15818009008667966	0.17936436849560036	0.011777892104429512	-0.002112534179520317
13.573	0.012201672858687382	0.1583597951508787	0.1800437526495165	0.01156961684797865	-0.002083037234027147
13.574	0.011912334759287034	0.1585401735892276	0.18071112840063722	0.011366579956705493	-0.0020540674900323156
13.575	0.011629859856819259	0.15872121342739187	0.18136656313886798	0.011168679420931025	-0.0020256250013740624
13.576	0.011354074332182468	0.15890290275618893	0.18201011977832585	0.010975811615465422	-0.0019977087867952014
13.577	0.011084812211310838	0.15908522972711156	0.1826418567573363	0.010787878089078651	-0.0019703180846611097
13.578	0.010821928196579903	0.15926818254785383	0.1832618280384401	0.010604796752396329	-0.001943454438820264
13.579	0.010565279977468754	0.15945174947783455	0.18387008310838962	0.010426486735430764	-0.0019171189825721764
13.58	0.010314725243457836	0.15963591882382863	0.18446666847215223	0.010252865832687145	-0.0018913120024477567
13.581	0.01007012168402623	0.15982067895526633	0.18505167185448038	0.010083850549445557	-0.0018660334029056208
13.582	0.009831326988653051	0.16000601833251157	0.18562517024233535	0.009919349099095996	-0.0018412808652128502
13.583	0.00959819884681869	0.1601919254814563	0.18618722582971245	0.009759074970883713	-0.0018170150954930203
13.584	0.009370594948002253	0.1603783889914469	0.18673790332942283	0.009603150259118185	-0.0017932721447451335
13.585	0.00914837523433556	0.16056539751780194	0.18727726997309024	0.0094514886682555	-0.0017700489949724885
13.586	0.008931416296462002	0.16075293978433003	0.18780539551114828	0.009304017293450189	-0.0017473446476389762
13.587	0.008719601637426981	0.1609410045858506	0.18832235221284627	0.009160668197391484	-0.0017251585827741786
13.588	0.008512814742495938	0.1611295807907114	0.18882821486624532	0.009021372364294733	-0.0017034896391934535
13.589	0.008310939096933954	0.16131865734138232	0.1893230519083681	0.008886059721007453	-0.001682335945821153
13.59	0.008113858186007185	0.16150822323620037	0.18980691574541184	0.008754659139193606	-0.0016616948496127205
13.591	0.007921455494980705	0.16169826754312103	0.1902798901581973	0.008627098467190553	-0.0016415633487209707
13.592	0.0077336145091196195	0.16188877941401142	0.19074205688591894	0.008503304527261502	-0.0016219377958572054
13.593	0.0075502190653880166	0.16207974807994802	0.19119349261009816	0.008383203436185772	-0.001602813944225334
13.594	0.007371162988727951	0.16227116284616103	0.19163426895458804	0.00826672920860278	-0.0015841886085361339
13.595	0.007196350491211823	0.16246301308697567	0.19206445248557105	0.00815382419993016	-0.0015660597806231855
13.596	0.007025686177707186	0.16265528824075348	0.19248410471155666	0.008044430252110437	-0.0015484249549920395
13.597	0.006859074653080661	0.1628479778048379	0.19289328213723797	0.007938488351001626	-0.0015312810732329336
13.598	0.006696420522198893	0.16304107133694956	0.1932920557460311	0.007835938639173248	-0.0015146246882655544
13.599	0.006537628389929393	0.16323455847658339	0.19368051006448875	0.007736720426686936	-0.0014984519584670746
13.6	0.006382602861138801	0.16342842894284484	0.19405872163235427	0.007640772192142954	-0.0014827584838913027
13.601	0.006231248542486281	0.16362267253062582	0.19442676548279103	0.007548031592864907	-0.0014675393683626428
13.602	0.006083474344564921	0.16381727910909702	0.19478471514238088	0.007458439360357533	-0.0014527899862139635
13.603	0.0059392005254117666	0.1640122386202035	0.1951326426311278	0.0073719457153922745	-0.0014385072487777145
13.604	0.005798348983606262	0.16420754107715665	0.19547061846245545	0.007288501656538394	-0.001424687926468191
13.605	0.005660841617727611	0.1644031765629284	0.19579871164320833	0.00720805748798559	-0.0014113283695977592
13.606	0.00552660032635575	0.164599135228861	0.19611699044774508	0.007130562825396754	-0.0013984245215153816
13.607	0.005395547008069876	0.1647954072973902	0.1964255297673944	0.007055966603830308	-0.001385971978178411
13.608	0.00526760356144921	0.16499198306728988	0.1967244057382297	0.0069842170840002035	-0.0013739659553967316
13.609	0.005142691885073653	0.16518885291270766	0.19701369320102288	0.0069152618579341575	-0.0013624012780837757
13.61	0.005020735113955744	0.1653860072821725	0.19729346607550916	0.006849048986866797	-0.001351272613939905
13.611	0.004901665519861516	0.1655834366976725	0.19756379736038504	0.006785534257580647	-0.0013405759150466137
13.612	0.0047854191673307855	0.165781131753733	0.19782475913330722	0.006724676345639512	-0.001330307478325585
13.613	0.004671932111106317	0.16597908311649737	0.19807642255089528	0.006666433350667684	-0.001320463269274233
13.614	0.004561140405930894	0.16617728152280523	0.1983188578487303	0.006610762810307598	-0.0013110389300490654
13.615	0.004452980106547887	0.16637571777902233	0.19855213386384074	0.006557621705198181	-0.0013020297826389369
13.616	0.004347387267700077	0.16657438276211883	0.1987763245941623	0.006506966465380438	-0.001293430878245791
13.617	0.0042442979441302585	0.16677326742550652	0.1989915071525621	0.0064587529768191255	-0.0012852369891833348
13.618	0.004143648828330701	0.16697236279883815	0.1991977568939471	0.006412937176923086	-0.0012774427007448803
13.619	0.004045385076647047	0.1671716599862348	0.19939514739788086	0.00636948232075309	-0.0012700438661947587
13.62	0.003949451669518597	0.167371150164509	0.1995837504685821	0.006328351018219284	-0.001263036030497875
13.621	0.003855793211456387	0.16757082458139036	0.19976363613492526	0.006289505051421649	-0.0012564143985609687
13.622	0.0037643558723934756	0.16777067455374844	0.19993487265043938	0.006252907184318621	-0.001250174201591761
13.623	0.0036750867761317085	0.16797069146624713	0.2000975300137569	0.006218624307150144	-0.001244331363944254
13.624	0.00358793474528049	0.16817086678079587	0.20025168296148113	0.0061865712482628375	-0.0012388713042257443
13.625	0.0035028539332134464	0.1683711925505985	0.2003973534345519	0.006156647037543344	-0.0012337757723543603
13.626	0.042576046960415226	0.16857159276513067	0.2003369355617873	0.04278139582550067	-0.008570693738736644
13.627	0.0801172874222211	0.16877173309779644	0.19988095711276818	0.07805534871387403	-0.015601777808700019
13.628	0.1161863204196861	0.1689712299394968	0.19905229363833196	0.11203824866815792	-0.022301470372618627
13.629	0.15084122673328212	0.16916971817286006	0.1978665684861453	0.1447720187198134	-0.02864554255690147
13.63	0.184137143713859	0.1693668499013096	0.19634169212100627	0.17629987015795748	-0.03461501482752707
13.631	0.2161276394438202	0.1695622947590047	0.19449512830343296	0.2066632533442975	-0.04019499597480401
13.632	0.2468636636104839	0.16975573846165698	0.1923428882352659	0.23590065012551117	-0.04537381238171776
13.633	0.2763945972692486	0.1699468833577923	0.18990023892017133	0.26404831143675955	-0.05014283742830845
13.634	0.3047675419513809	0.17013544702024144	0.18718241761981197	0.29114091133190056	-0.05449645965114046
13.635	0.3320280125508527	0.1703211612864451	0.18420383493373793	0.3172080668825173	-0.058430942391677315
13.636	0.35821955807788686	0.1705037725050776	0.1809786096577814	0.3422759434974955	-0.06194462437348208
13.637	0.38338412769084973	0.17068304087140015	0.17752034564915808	0.366367840671836	-0.0650377457108
13.638	0.407561987316914	0.1708587400046762	0.1738424382014928	0.3895032939368962	-0.06771220230550276
13.639	0.4307918253769022	0.17103065670183745	0.16995757536133696	0.4116979163447514	-0.06997117964326849
13.64	0.4531109376257931	0.17119859047110736	0.16587857843055512	0.43296342710176816	-0.07181935780006259
13.641	0.47455459748367684	0.17136235329047686	0.1616178009087256	0.4533068915078316	-0.073262462942266
13.642	0.4951576877155637	0.1715217694744807	0.15718732701329688	0.47273220121376236	-0.07430751110190333
13.643	0.5149529000969184	0.17167667543433465	0.15259929676467548	0.49123840981389216	-0.0749626358813974
13.644	0.533971721987326	0.1718269195329124	0.14786561898919207	0.5088207203174344	-0.07523709076426402
13.645	0.5522450918384556	0.171972362073114	0.14299814475788453	0.5254712887398452	-0.07514141941333252
13.646	0.5698017838796985	0.17211287514935195	0.1380086706436733	0.5411779464363834	-0.07468724896935831
13.647	0.586670017782347	0.1722483427730961	0.13290918683176126	0.5559261368722209	-0.07388769079020929
13.648	0.6028770455252777	0.17237866068201885	0.12771126392593357	0.5696987618261069	-0.0727569489298515
13.649	0.618448368028289	0.17250373656568607	0.1224271451309948	0.5824763236551203	-0.0713109134114937
13.65	0.6334092290564788	0.17262349024499607	0.11706883133891523	0.5942386456387099	-0.06956682378134355
13.651	0.64778353540842	0.17273785348614445	0.1116482901777494	0.6049645601399304	-0.06754325875775748
13.652	0.6615940287290271	0.17284677017698832	0.10617778440157095	0.614632996360097	-0.06526036977361394
13.653	0.6748631902390715	0.17295019649609839	0.10066959651978287	0.6232244961751213	-0.06273975857119443
13.654	0.6876120012602024	0.17304810437156715	0.0951483251271143	0.6281498581747291	-0.05976740693415986
13.655	0.6998608225255906	0.17314049908906443	0.0896450588165281	0.6315969776204957	-0.056619548207130714
13.656	0.7116295432861985	0.17322740483407215	0.08417239238760608	0.6339857727859333	-0.05336409923509725
13.657	0.7229366721700471	0.17330885711085842	0.07873998372005983	0.6353867592984995	-0.05003034308310543
13.658	0.7338004650505253	0.17338490212460922	0.07335916583005107	0.6358782080481281	-0.046647494911918344
13.659	0.7442385037844815	0.17345559562009102	0.06803840376307274	0.635537190369686	-0.04324093596482152
13.66	0.7542670385321948	0.17352100160285377	0.06278549647051795	0.6344411680739055	-0.03983370371885548
13.661	0.7639021761951498	0.17358119166710304	0.057607675321556355	0.6326681470010134	-0.03644654119872506
13.662	0.7731598107386596	0.17363624394996108	0.05251076761302334	0.6302939586524005	-0.033097219590688745
13.663	0.7820544619006301	0.17368624243406872	0.047501115354209006	0.6273941966217184	-0.02980192410628953
13.664	0.7906001073664897	0.17373127622055218	0.04258200607741853	0.6240369260394686	-0.026572744177146227
13.665	0.798810715819287	0.17377143803482287	0.03775754171876699	0.6202902342604448	-0.023420634397832495
13.666	0.8066996156226104	0.1738068239847422	0.033030832581439795	0.6162175779090362	-0.02035417964965371
13.667	0.8142790405949601	0.17383753280779726	0.028403706628973655	0.6118763353887915	-0.017379555923594723
13.668	0.8215611183042368	0.17386366516000376	0.023877910667040946	0.6073208658153689	-0.01450155338016934
13.669	0.8285578640855153	0.1738853228830827	0.0194545946646816	0.6026011876125723	-0.011723361849458346
13.67	0.8352803105489565	0.1739026085787634	0.015134038331622258	0.597761600264006	-0.009046546971567329
13.671	0.8417389849466844	0.17391562519803638	0.010916300714849026	0.5928424602537465	-0.006471646572660829
13.672	0.8479444087548782	0.17392447532839397	0.006800978123956143	0.5878800151565916	-0.003998159122590985
13.673	0.8539067077783633	0.17392926108997384	0.0027873481733643327	0.5829065151286035	-0.0016247634101858816
13.674	0.8596351302835392	0.17393008342915503	-0.0011264578607793959	0.5783714695428134	0.0006515110883170331
13.675	0.8651388075612467	0.1739270365517558	-0.0049532051076462864	0.574872871557976	0.002847463243648254
13.676	0.8704268145450192	0.17392020529623026	-0.008696003847640446	0.5713765639169642	0.004968692798273499
13.677	0.8755075389298682	0.17390967178946293	-0.012357422570733799	0.5678881463751176	0.007017633797668058
13.678	0.880388912068176	0.1738955174124168	-0.015937896878653757	0.5644162426170182	0.008995607871467255
13.679	0.8850788571288445	0.17387782263286597	-0.01943845315675574	0.5609677761870902	0.010904345839862191
13.68	0.8895850607062451	0.17385666677298753	-0.02286021804251722	0.5575487872428547	0.012745686845712702
13.681	0.8939145214020172	0.17383212808324808	-0.02620435153025634	0.5541643276969765	0.014521516848499743
13.682	0.8980741144544391	0.1738042835542872	-0.02947205689009863	0.5508188479983427	0.016233764424345747
13.683	0.9020707047187916	0.17377320905247987	-0.032664514458145257	0.5475164220532637	0.017884358084230792
13.684	0.905910718289531	0.17373897917637296	-0.03578301045818539	0.5442602970039258	0.019475271899666562
13.685	0.9096000500111128	0.17370166726421418	-0.03882880909827734	0.5410531100408615	0.021008447921805857
13.686	0.9131445657130937	0.17366134536304675	-0.04180319923545061	0.5378971428813977	0.02248582143205071
13.687	0.9165501305092055	0.1736180842346479	-0.04470748120042512	0.5347943879890457	0.02390931004711312
13.688	0.9198223557384382	0.17357195333315062	-0.04754296465064313	0.531746431244026	0.025280801783740366
13.689	0.9229662478307024	0.17352302080684945	-0.0503109370875347	0.52875433431183	0.026602126048323772
13.69	0.9259867269973525	0.1734713535268944	-0.05301271230790863	0.5258188804485439	0.027875085035285258
13.691	0.9288887134497417	0.17341701698981185	-0.05564965174823111	0.5229406093005213	0.0291014627925818
13.692	0.9316770655389153	0.173360075445925	-0.05822294188579441	0.5201201658062412	0.030282926187366534
13.693	0.9343561446261298	0.17330059188001534	-0.06073390896232073	0.5173575574824901	0.031421146797110173
13.694	0.936930077353925	0.1732386279805464	-0.06318381752307055	0.514652655121796	0.03251771944897932
13.695	0.939402989269579	0.17317424418017402	-0.06557392064425528	0.5120052529785096	0.03357419182825464
13.696	0.9417790003781434	0.17310749965891437	-0.06790546306209602	0.509415072344482	0.0345920663783632
13.697	0.9440619650889248	0.1730384523725378	-0.0701796518741924	0.5068816791569185	0.035572779784638624
13.698	0.9462553687786739	0.17296715906748836	-0.07239770181972698	0.5044043719374623	0.03651771731609506
13.699	0.9483626704223534	0.1728936752878734	-0.07456079363512899	0.5019824418760076	0.03742820925717514
13.7	0.9503873289949379	0.17281805541312154	-0.0766700862809538	0.4996151742085918	0.0383055385138465
13.701	0.9523327189910322	0.1727403526647311	-0.07872672934213336	0.4973017916473888	0.039150943552381974
13.702	0.9542018416040728	0.17266061913404449	-0.08073183341970101	0.4950413574998295	0.039965596409538895
13.703	0.955997597265065	0.17257890580753005	-0.08268650735026337	0.49283286973821716	0.04075062870606048
13.704	0.9577228864539364	0.1724952625638852	-0.08459184592810742	0.49067533696593096	0.04150713250534423
13.705	0.9593805957380829	0.17240973821236316	-0.08644889271815395	0.488567829306967	0.042236147861299346
13.706	0.9609733676635421	0.1723223805331343	-0.08825867553635533	0.4865093131648023	0.04293866761602737
13.707	0.9625036401482145	0.1722332362757759	-0.0900222145163159	0.4844986658910152	0.04361564283370983
13.708	0.963973845085419	0.1721423511894171	-0.0917404971681512	0.48253481560050177	0.044267983884132195
13.709	0.9653864141496501	0.17204977004137811	-0.09341449980036093	0.48061671508924975	0.04489657003575485
13.71	0.9667436773419896	0.17195553662995203	-0.09504517941568298	0.4787433053285205	0.04550224334900633
13.711	0.9680477117489168	0.17185969381880215	-0.09663345015390849	0.476913476719847	0.04608579468033454
13.712	0.9693005566708095	0.17176228356464204	-0.09818021578831214	0.4751261320960594	0.04664798617585721
13.713	0.9705042514080433	0.17166334691231097	-0.09968640685310196	0.47338015625200097	0.047189566852321944
13.714	0.9716608113649056	0.17156292349769034	-0.1011533562885235	0.4718041307151329	0.04772457133262495
13.715	0.9727720483631885	0.171461052190159	-0.1025831296031531	0.47029636798103885	0.04824447326849109
13.716	0.9738396729944634	0.17135776939175243	-0.1039764501621609	0.468820459748023	0.04874628716799167
13.717	0.9748653952303639	0.1712531111993983	-0.10533403184681427	0.4673754483339243	0.04923054035922468
13.718	0.975850924186029	0.17114711297371923	-0.10665665946196823	0.4659603366989786	0.04969777295408702
13.719	0.9767978735870471	0.17103980933775423	-0.10794493408132821	0.4645743464923239	0.050148447207990034
13.72	0.9777076797204498	0.17093123432029325	-0.10919955203714966	0.4632165431705498	0.050583039010421035
13.721	0.9785817597655816	0.1708214212418699	-0.1104211480866913	0.4618860968014881	0.05100199309410095
13.722	0.9794215309017918	0.17071040281110889	-0.11161037681782968	0.46058219301836334	0.051405752118361896
13.723	0.9802284082664324	0.1705982110750666	-0.11276784540679329	0.4593041083415899	0.051794734684169445
13.724	0.9810037049122143	0.1704848775004792	-0.11389416900341344	0.45805109755531553	0.05216934911716412
13.725	0.9817485912274744	0.17037043292422688	-0.11498992196739503	0.45682242967683495	0.05252997554149506
13.726	0.9824642274975507	0.17025490766586016	-0.11605565608135075	0.4556174269818171	0.05287697941047171
13.727	0.9831517740077776	0.17013833138033183	-0.11709207614486154	0.4544352714036658	0.05321076940210886
13.728	0.9838123893719757	0.17002073312820878	-0.11809964525352276	0.45327544539779563	0.05353166930361219
13.729	0.9844471486286159	0.16990214155818256	-0.11907882141723339	0.4521392962196513	0.05384021451025345
13.73	0.9850570100086475	0.16978258472453997	-0.12003027407335369	0.4510245742857288	0.0541366032653337
13.731	0.9856429234696108	0.16966209007607816	-0.12095452259200996	0.4499302853593327	0.0544211028653249
13.732	0.9862058389690492	0.16954068462568206	-0.12185194821215503	0.4488560067574076	0.054693978890118344
13.733	0.9867467050958363	0.16941839491683253	-0.12272315377763718	0.4478010976661629	0.05495556297067923
13.734	0.9872664020146946	0.16929524687142472	-0.12356869022606445	0.4467649665796198	0.05520616175913508
13.735	0.9877657142660106	0.16917126599209267	-0.12438886955835934	0.4457472559931028	0.05544599728172267
13.736	0.988245419618248	0.16904647741723128	-0.12518419010258394	0.44474742589922645	0.055675346311403626
13.737	0.9887062958398679	0.1689209057079921	-0.12595521535676127	0.4437648880556025	0.05589450204281247
13.738	0.9891491195785956	0.16879457496312059	-0.12670230669761498	0.44279928596424495	0.05610369093572668
13.739	0.9895746114538385	0.1686675089481251	-0.12742584531219406	0.44185023388176076	0.056303139553774015
13.74	0.9899834137848597	0.16853973094332686	-0.12812636606773273	0.44091716819802895	0.05649311449808874
13.741	0.9903761633459706	0.16841126375412582	-0.1288042670483907	0.4399996821891694	0.05667383656590082
13.742	0.9907534969114825	0.16828212985622362	-0.12945984423921586	0.4390974892149867	0.056845492559602945
13.743	0.9911160503385373	0.1681523513371115	-0.13009360102478834	0.4382101033889444	0.05700833035531258
13.744	0.9914644136220616	0.1680219497726896	-0.13070599621803525	0.4373370795957722	0.05716257867165159
13.745	0.9917991126549047	0.16789094637049223	-0.1312973101869282	0.4364781398124347	0.05730840571276665
13.746	0.99212066878906	0.16775936207777742	-0.131867857422512	0.43563298122700544	0.057445987856986604
13.747	0.9924296033765192	0.16762721741158687	-0.1324181319584555	0.43480113214888005	0.05757555369257625
13.748	0.9927264370179133	0.16749453244456328	-0.1329485095061272	0.43398225226533904	0.057697293590788915
13.749	0.9930116527569661	0.1673613269447287	-0.1334592344089686	0.4331761271387188	0.05781135429217545
13.75	0.9932856811557437	0.16722762040696462	-0.13395066562966065	0.43238241522712045	0.057917912326233105
13.751	0.9935489490603994	0.1670934318969678	-0.13442324187165935	0.4316007048638207	0.05801716594188803
13.752	0.9938018833170867	0.16695878010314447	-0.1348772738600692	0.4308307213693931	0.058109273193470805
13.753	0.9940449101570129	0.16682368346049478	-0.1353129847428648	0.43007228483625	0.058194364516376496
13.754	0.9942784250651437	0.166688160110013	-0.1357307626302903	0.42932504843181707	0.05827261623993685
13.755	0.9945027805550587	0.16655222778561524	-0.1361309852481253	0.4285886660850614	0.0583441973803392
13.756	0.9947183260967645	0.16641590390517688	-0.1365139068975874	0.42786291917604313	0.05840923871332832
13.757	0.994925411160269	0.1662792056651633	-0.13687976052076017	0.42714761708111987	0.05846786353307706
13.758	0.9951243849339417	0.16614214994300766	-0.13722893375044024	0.4264424262382409	0.05852023945862456
13.759	0.9953155737711797	0.16600475325028258	-0.13756174534233334	0.4257470774398914	0.05856651104702901
13.76	0.9954992647638576	0.1658670318355409	-0.1378784085440022	0.42506139309289165	0.058606788413144435
13.761	0.9956757411339849	0.16572900172716165	-0.13817918905680882	0.42438514964773766	0.058641195826076846
13.762	0.9958452861035714	0.16559067864411614	-0.13846440854067618	0.42371807605523987	0.05866987278898204
13.763	0.9960081828946254	0.1654520780002505	-0.1387343565515984	0.4230599380278287	0.058692948285049916
13.764	0.9961647089069738	0.16531321493428602	-0.13898929378159658	0.4224105319242122	0.058710541518054805
13.765	0.9963151047621115	0.16517410433868396	-0.13922945208832105	0.42176967120707576	0.05872276022963248
13.766	0.9964595974158559	0.1650347608542159	-0.13945513201924317	0.4211371035615943	0.058729730375383815
13.767	0.9965984138386762	0.16489519882391254	-0.13966656629079297	0.42051264576136266	0.0587315573153461
13.768	0.9967317810010417	0.16475543241513035	-0.1398639222152608	0.41989618084240254	0.05872832677582688
13.769	0.9968599256558954	0.16461547559579348	-0.14004743134644923	0.41928753539145713	0.05872014232715699
13.77	0.9969830581760296	0.16447534207015074	-0.14021738947967496	0.4186864730503772	0.05870712426157618
13.771	0.9971013626376696	0.16433504522287548	-0.14037411543475622	0.4180927291770999	0.05868939702793849
13.772	0.9972150208791414	0.1641945981940712	-0.14051778222071815	0.4175061787248418	0.05866704229786155
13.773	0.9973242147387716	0.16405401394223101	-0.1406485976895992	0.4169266676619426	0.05864015114604979
13.774	0.9974291260548867	0.16391330520975597	-0.14076678004047904	0.41635403578471286	0.058608816974272414
13.775	0.9975299338156314	0.1637724845197468	-0.14087254967431795	0.4157881230170483	0.05857313301371056
13.776	0.9976267943335749	0.16363156417383143	-0.14096612886102008	0.41522876137166737	0.05853319108232022
13.777	0.9977198533979905	0.16349055625497494	-0.14104772892356743	0.4146757917720114	0.05848907866902436
13.778	0.997809256760582	0.1633494726426261	-0.14111754906315244	0.41412906932927107	0.05844087925955107
13.779	0.9978951501730527	0.16320832501704116	-0.14117578862753322	0.41358845184080495	0.05838867585586618
13.78	0.9979776793215418	0.16306712485908795	-0.14122264704430085	0.41305379969936196	0.058332550965250335
13.781	0.9980569807232252	0.16292588345016673	-0.14125832382087875	0.4125249720248875	0.05827258608249051
13.782	0.9981331731505558	0.16278461187217014	-0.14128301766612342	0.41200182385207085	0.05820886095776719
13.783	0.9982063734255842	0.16264332101443357	-0.14129691277999037	0.4114842251403191	0.05814145066999359
13.784	0.9982766983703605	0.16250202158684576	-0.14130018727847043	0.41097205371569484	0.058070428156245295
13.785	0.998344264806935	0.1623607241198331	-0.14129302199894322	0.41046518707838675	0.05799586670766685
13.786	0.9984091881270496	0.16221943896160868	-0.1412756005291827	0.4099635016970178	0.0579178398972928
13.787	0.9984715697393729	0.16207817627564186	-0.14124810780519892	0.40946686907222474	0.05783642046537087
13.788	0.9985315033471346	0.16193694604604444	-0.14121071499785587	0.40897517204943196	0.057751676461471405
13.789	0.998589082588202	0.16179575809103386	-0.1411635860594612	0.4084883018828014	0.057663673557116
13.79	0.9986444011004423	0.16165462206429912	-0.14110688603232585	0.40800615058716055	0.057572477391390445
13.791	0.9986975525050847	0.16151354745401222	-0.1410407809075376	0.40752861097964904	0.0574781535347338
13.792	0.9987486252607041	0.16137254358187564	-0.14096543771066852	0.4070555744328369	0.05738076722249247
13.793	0.9987976960137049	0.16123161960188795	-0.14088102335939348	0.4065869291480787	0.05728038266293454
13.794	0.9988448398271627	0.16109078450865943	-0.14078768852713022	0.4061225789284288	0.05717705914601049
13.795	0.9988901317641523	0.1609500471495304	-0.140685579631453	0.4056624328729857	0.05707085450344139
13.796	0.9989336468877489	0.16080941622501724	-0.14057484390114655	0.4052064007070808	0.05696182652714332
13.797	0.9989754598367323	0.1606689002880019	-0.1404556293762064	0.4047543925463857	0.0568500329478867
13.798	0.999015637200785	0.16052850774292154	-0.14032808490783974	0.40430631575881065	0.056735531006578244
13.799	0.9990542384977571	0.16038824684495573	-0.1401923601584641	0.40386207531222207	0.056618377516515786
13.8	0.9990913230125885	0.16024812569936037	-0.14004860372303926	0.40342157817834384	0.05649862873562198
13.801	0.9991269500302188	0.160108152280506	-0.13989692384306804	0.4029847689660983	0.056376329533966624
13.802	0.9991611788355877	0.15996833444450403	-0.1397374650397045	0.4025511387316756	0.05625147567521075
13.803	0.9991940685602867	0.15982867989138558	-0.13957038292473975	0.4021195742211751	0.05612398295558272
13.804	0.9992256726851294	0.1596891961720874	-0.13939582007649856	0.4016914319374583	0.055994106572625005
13.805	0.9992560377913433	0.15954989070148404	-0.1392139060398374	0.40126663815916747	0.05586189606161178
13.806	0.9992852100695631	0.15941077077142207	-0.13902475732614586	0.4008451316748508	0.05572739715646312
13.807	0.9993132357104233	0.1592718435637532	-0.13882847741334572	0.4004268639372063	0.055590651835803306
13.808	0.9993401609045587	0.15913311622745793	-0.13862515908289352	0.4000117972426018	0.05545169902778982
13.809	0.9993660318370209	0.15899459560666204	-0.13841494796771922	0.3995998461489337	0.05531059191261326
13.81	0.9993908919657168	0.1588562885825869	-0.13819798291836208	0.39919093168573005	0.055167381558269564
13.811	0.9994147781760478	0.15871820185587157	-0.13797437431326484	0.3987849983902226	0.055022110638407284
13.812	0.9994377264355845	0.15858034200955612	-0.1377442416449933	0.3983819828835235	0.05487482411731964
13.813	0.9994597727118977	0.15844271550167996	-0.1375077179325335	0.3979818101843617	0.05472557049711029
13.814	0.999480952972558	0.1583053286746155	-0.13726489601026926	0.39758444216522804	0.05457438710911094
13.815	0.9995013031851364	0.1581681877679809	-0.1370158976601434	0.39718981520531427	0.05442131907182261
13.816	0.9995208582850645	0.158031298902451	-0.136760830002568	0.39679787901403674	0.05426640727721822
13.817	0.9995396479038723	0.1578946680941424	-0.13649980336166806	0.3964085788557676	0.05410969306469056
13.818	0.9995577000452412	0.15775830124571832	-0.1362329259895789	0.39602186169629544	0.053951216974726664
13.819	0.9995750427152905	0.15762220415853598	-0.13596030010152604	0.395637680451426	0.05379101776564754
13.82	0.9995917039201392	0.15748638252488892	-0.13568203480769422	0.39525598224516095	0.0536291359409373
13.821	0.9996077116659067	0.15735084194708693	-0.13539820036467412	0.39487674977676285	0.05346560128562542
13.822	0.9996230936514284	0.15721558794028564	-0.13510891677133213	0.394499921193729	0.05330045701886062
13.823	0.9996378739781682	0.15708062588560293	-0.13481431622923362	0.39412542240816434	0.05313374933051455
13.824	0.9996520744936197	0.1569459610435442	-0.1345145077632546	0.3937531996184164	0.05296551782687781
13.825	0.999665717017315	0.1568115985771776	-0.13420957722157806	0.3933832202947297	0.05279579568181858
13.826	0.9996788233687861	0.1566775435753115	-0.1338995872756958	0.3930154733101565	0.052624609669192204
13.827	0.9996914153675649	0.15654380107325636	-0.13358458974939497	0.3926499579041122	0.05245198354173804
13.828	0.999703514775698	0.1564103760245888	-0.13326470512399358	0.39228661155195527	0.05227795961256193
13.829	0.9997151412601801	0.1562772732467453	-0.13294006839723704	0.3919253577786956	0.05210258386971139
13.83	0.9997263119495805	0.15614449743538972	-0.13261078799382203	0.3915661432226041	0.051925894804451304
13.831	0.9997370438314694	0.1560120531911143	-0.13227694563070796	0.391208938850872	0.05174792353462375
13.832	0.9997473538934172	0.15587994504614827	-0.13193859631711904	0.39085374018133123	0.051568693844820795
13.833	0.9997572591229942	0.15574817748934086	-0.13159577801884015	0.39050055868302375	0.05138822483668425
13.834	0.9997667765057665	0.15561675494544555	-0.13124859316161977	0.390149347697808	0.051206553008260935
13.835	0.9997759220308924	0.15548568171640417	-0.13089716738841436	0.38980003904126337	0.051023720958394705
13.836	0.9997847092707143	0.15535496198967988	-0.1305416038253784	0.38945258397397087	0.05083976492590002
13.837	0.9997931514563759	0.15522459986095016	-0.13018198291644711	0.38910695430784714	0.050654714878374925
13.838	0.9998012618190211	0.15509459935678985	-0.12981836242333908	0.3887631426956244	0.050468594555296856
13.839	0.9998090535897934	0.15496496445707222	-0.1294507798204527	0.38842116061503523	0.050281422140381615
13.84	0.9998165399998368	0.1548356990929686	-0.12907931076280751	0.38808098512159345	0.05009322607964664
13.841	0.9998237340954835	0.1547068070919541	-0.12870407180537294	0.38774255587494105	0.04990404575332724
13.842	0.9998306469734957	0.1545782921728275	-0.12832516176098432	0.3874058277934259	0.04971391551873942
13.843	0.9998372886902114	0.15445015796574174	-0.12794265910979213	0.38707077390964406	0.04952286407768501
13.844	0.9998436692956993	0.15432240803253525	-0.12755662199925788	0.3867373859251495	0.04933091454943541
13.845	0.9998497988400281	0.1541950458870478	-0.12716708854815265	0.3864056740971961	0.04913808457342675
13.846	0.9998556873732661	0.15406807500341957	-0.12677411392715351	0.3860756333987543	0.04894439633299163
13.847	0.9998613449454822	0.15394149877088759	-0.12637780361736717	0.385747212729917	0.04874988549632821
13.848	0.9998667815380166	0.15381532047639	-0.12597825208493071	0.3854203708189259	0.048554584633694116
13.849	0.9998720057989295	0.1536895433215035	-0.12557553558794735	0.3850950824447198	0.04835852123028043
13.85	0.9998770252762139	0.15356417044065007	-0.1251697121764822	0.3847713386773355	0.04816171771600184
13.851	0.9998818474974651	0.15343920491930563	-0.12476082169256447	0.38444914745026687	0.047964191534901175
13.852	0.9998864799902784	0.15331464980247245	-0.12434891834957298	0.3841285037028777	0.047765963942692787
13.853	0.9998909302822488	0.1531905080580196	-0.12393408866935694	0.38380937258742565	0.047567064814380264
13.854	0.9998952059009719	0.15306678257751388	-0.12351640176729017	0.38349173514413487	0.0473675192324982
13.855	0.9998993143737724	0.15294347618464968	-0.12309592428924498	0.3831755746227151	0.04716735152324568
13.856	0.9999032625902925	0.15282059163770226	-0.12267272042862708	0.3828608762307634	0.046966585232915636
13.857	0.9999070562062083	0.15269813163197918	-0.12224685192637104	0.3825476269156959	0.046765243102347705
13.858	0.9999107008459083	0.15257609880227324	-0.12181837807094258	0.3822358158355171	0.0465633471257062
13.859	0.9999142021337805	0.1524544957253157	-0.12138735569834087	0.38192543438150967	0.04636091855351166
13.86	0.9999175656942131	0.15233332491352763	-0.12095386604950292	0.3816164512430912	0.04615798512594351
13.861	0.9999207971515943	0.1522125887933379	-0.12051797624491306	0.3813088478990404	0.04595457067307172
13.862	0.9999239021303125	0.152092289752104	-0.1200797136268105	0.38100264277311485	0.04575068823525361
13.863	0.9999268860971294	0.1519724301442471	-0.11963911690592853	0.38069784383320165	0.045546353844195336
13.864	0.9999297534406618	0.15185301227969814	-0.11919623635216559	0.3803944479342413	0.04534158652302137
13.865	0.9999325083094892	0.15173403841233907	-0.11875113379458763	0.3800924410028511	0.045136408315840974
13.866	0.9999351548758267	0.1516155107284427	-0.11830388262142325	0.37979179799840285	0.04493084429098234
13.867	0.9999376973118895	0.15149743133511398	-0.11785456778006628	0.3794924827606983	0.044724922531546356
13.868	0.9999401397898926	0.15137980225752024	-0.1174032543635938	0.37919447727723504	0.04451866566904922
13.869	0.999942486482051	0.15126262548456304	-0.11694996678275431	0.3788978015332722	0.04431208530337482
13.87	0.9999447415504628	0.15114590296484462	-0.11649475652947468	0.378602450207254	0.04410520025835662
13.871	0.9999469086095687	0.15102963659512258	-0.1160376754173407	0.3783084173416029	0.04389802933913278
13.872	0.9999489907418693	0.15091382822038849	-0.11557877516617214	0.3780156967265167	0.04369059122123799
13.873	0.9999509910582624	0.15079847963396031	-0.11511810740201789	0.377724282101549	0.04348290447531622
13.874	0.9999529126696459	0.1506835925775769	-0.11465572365715844	0.37743416713428907	0.0432749875657188
13.875	0.9999547586869176	0.1505691687414923	-0.11419167537010826	0.3771453454098579	0.04306685885038984
13.876	0.9999565322209754	0.15045523043492173	-0.11372592997293007	0.3768580217592495	0.042858528992329364
13.877	0.999958236382717	0.1503417379759388	-0.11325875134145365	0.37657172581304393	0.0426500434560816
13.878	0.9999598741183607	0.15022871340466362	-0.11279011202961864	0.37628665513590986	0.042441413988029746
13.879	0.9999614477710849	0.15011615832958233	-0.11231977544728185	0.3760030754105023	0.042232580997595005
13.88	0.9999629596491325	0.150004074288486	-0.11184807091331017	0.3757207171199998	0.04202363741203749
13.881	0.999964412065407	0.14989246265077982	-0.11137496428405436	0.3754215654875128	0.041812563447635516
13.882	0.9999658073328113	0.14978132487508983	-0.11090034005473753	0.37512322208407245	0.04160129289155246
13.883	0.9999671477642484	0.14967066246302257	-0.11042424282071006	0.37482638549204933	0.04138991980718313
13.884	0.9999684356726217	0.14956047686086588	-0.10994670996709341	0.3745310761057001	0.04117845959825679
13.885	0.9999696733374486	0.14945076950854963	-0.1094677883563267	0.3742373051193759	0.0409669301118499
13.886	0.9999708625770587	0.14934154173562836	-0.10898752652383029	0.3739450810411844	0.040755349438431954
13.887	0.9999720051101223	0.14923279501644993	-0.10850576097558481	0.37365461565076474	0.04054367841322589
13.888	0.9999731027618569	0.14912453041899676	-0.10802296913737716	0.3733655059338666	0.04033205052445528
13.889	0.9999741753677085	0.14901674914924995	-0.10753929946046689	0.37307766932029207	0.04012051120304793
13.89	0.985921353261762	0.1489094558791731	-0.10703716517142134	0.36757204156467677	0.03934386932535486
13.891	0.9625409279755238	0.1488027043880435	-0.10644926915875895	0.3586813564621994	0.038181368256273426
13.892	0.939714953221596	0.14869658819848403	-0.10576897512466508	0.3500909077247153	0.037028756510506834
13.893	0.9174302801445923	0.14859119537670734	-0.10500255058265325	0.3417851137929694	0.03588830869944416
13.894	0.8956740719907994	0.14848661058596624	-0.10415354815047224	0.33375163405833586	0.034761416888193675
13.895	0.8744337484998204	0.1483829144869635	-0.10322586333574876	0.3259784399747374	0.033649405895232826
13.896	0.8536970043652146	0.14828018396374615	-0.10222306330756722	0.3184543690027605	0.03255338112314056
13.897	0.8334521549252998	0.14817849212257794	-0.10114892508245353	0.31116874594685645	0.0314743841717796
13.898	0.8136875734507298	0.14807790991449765	-0.10000667075421665	0.30411177839749154	0.03041320649467723
13.899	0.7943916352711118	0.1479785014479582	-0.09879990873847795	0.29735914412471776	0.029379056302074026
13.9	0.7755530591223062	0.1478803302521965	-0.0975326919722993	0.29081595392128723	0.028364062854435296
13.901	0.7571612806796777	0.14778345568088275	-0.09620733414091827	0.2844736042955151	0.027368447102729985
13.902	0.7392058247266382	0.1476879341992553	-0.09482691650331182	0.27832362128552335	0.0263925707965417
13.903	0.7216762160466031	0.14759381944858174	-0.09339419233656794	0.2723580549812029	0.025436660571328013
13.904	0.7045620964891666	0.14750116240814154	-0.0919116884390115	0.26656940301493476	0.024500843917281977
13.905	0.6878537858899711	0.14741001172208773	-0.0903820884168432	0.2609504975513821	0.02358525094210824
13.906	0.6715418461694248	0.14732041306650367	-0.08880783544035616	0.2554946381790596	0.022689925783299262
13.907	0.6556168394954504	0.14723241030932332	-0.08719096584091826	0.25019560324371326	0.02181479629597054
13.908	0.6400693517473177	0.14714604442598483	-0.08553413657657723	0.2450468609624211	0.020959871673221254
13.909	0.624890436905132	0.1470613547953702	-0.08383896828540154	0.24004297365408142	0.02012495525531801
13.91	0.6100715755920745	0.14697837852865597	-0.0821076778896195	0.23517834800514612	0.019309948044619375
13.911	0.5956042638486654	0.1468971508061267	-0.08034226183332184	0.2304476801335855	0.018514687856174127
13.912	0.5814799986649515	0.1468177047861981	-0.07854452394282573	0.22584591017316952	0.017738959498985782
13.913	0.5676905111495383	0.14674007188380517	-0.07671636939972695	0.22136809778041933	0.016982556762637525
13.914	0.5542280657674022	0.14666428168321155	-0.07485934784752397	0.21700984455645045	0.01624521543998843
13.915	0.5410850003754137	0.14659036215763444	-0.07297537453283719	0.21276662082456987	0.015526723842759143
13.916	0.5282536528304201	0.14651833942249876	-0.07106592087445875	0.20863427288963438	0.01482678672887499
13.917	0.5157264383416791	0.1464482383265755	-0.06913243948849424	0.20460875825703784	0.014145102599020614
13.918	0.5034962624418872	0.1463800819693663	-0.0671766406840986	0.2006861305301425	0.013481420080905495
13.919	0.4915562210712475	0.14631389214002	-0.06519962624749237	0.19686296717100035	0.012835391881521583
13.92	0.47989941054246893	0.14624968921374626	-0.0632030847847672	0.19313553696074076	0.012206761717481238
13.921	0.4685189418492538	0.1461874921291152	-0.0611880903298751	0.1895005461113034	0.011595176533019095
13.922	0.45740825645486227	0.14612731871808377	-0.05915601831451811	0.18595469799455738	0.011000339520236721
13.923	0.446561120535637	0.14606918535933777	-0.05710811886693765	0.18249494976769642	0.010421943283949424
13.924	0.43597131378568327	0.14601310743142093	-0.05504539661447188	0.17911844890805162	0.009859646061112719
13.925	0.42563261523776796	0.14595909904279414	-0.05296921449750152	0.17582217495911942	0.009313162498826837
13.926	0.4155389074692168	0.14590717322569818	-0.05088040217588789	0.1726034865687107	0.008782134813576464
13.927	0.4056845468507603	0.14585734205731066	-0.048780124001726904	0.16945978159042124	0.008266269159286306
13.928	0.39606400343519493	0.14580961642690776	-0.046669489638322556	0.16638856968973267	0.00776526962907029
13.929	0.38667174727536824	0.14576400624281466	-0.04454935869695205	0.16338752357409594	0.0072788093943091095
13.93	0.3775022484240762	0.14572052050789336	-0.0424207752752275	0.1604542421657614	0.006806593348870698
13.931	0.36855001700955536	0.14567916729980362	-0.04028438600660974	0.15758656766620407	0.00634827812132209
13.932	0.35980996855276676	0.1456399540976176	-0.0381409282970056	0.1547824818169118	0.005903547540611405
13.933	0.35127725075616667	0.14560288740146887	-0.03599156453250963	0.15203987244370187	0.005472152880572029
13.934	0.34294701383137094	0.14556797270788446	-0.03383703339085349	0.1493568606849253	0.00505379308214887
13.935	0.3348144079899971	0.14553521476371062	-0.03167819980347609	0.1467315205245066	0.004648190424643173
13.936	0.3268745846658612	0.1455046175419833	-0.029515672120506944	0.14416206064079795	0.004255040114090431
13.937	0.3191228791590836	0.1454761844099276	-0.02735014839487082	0.14164673480125745	0.0038740592164633043
13.938	0.3115549954692835	0.14544991803124252	-0.025182272300300027	0.13918399301430448	0.003504969211929272
13.939	0.3041666806960612	0.14542582040957347	-0.023012762941471213	0.13677227892159663	0.003147508031787483
13.94	0.2969536819389764	0.14540389283125493	-0.020842278178936614	0.13441007129216742	0.0028014120959220555
13.941	0.2899117462975903	0.14538413598493533	-0.018671398373798123	0.13209588713964765	0.0024664149323246377
13.942	0.2830366598410477	0.14536654996682608	-0.016500721348722235	0.1298282547374783	0.0021422598546140567
13.943	0.2763245333697991	0.14535113428306745	-0.014330820238319998	0.12760586229511653	0.0018286966739071307
13.944	0.2697716365480587	0.1453378878896257	-0.012162229324580793	0.12542748911237933	0.001525477886191118
13.945	0.26337423997043957	0.1453268092103186	-0.009995480917460874	0.1232919163669891	0.0012323619973234215
13.946	0.2571286142315199	0.14531789614042667	-0.007831091321717235	0.12119793049581452	0.0009491120617158617
13.947	0.2510310317439889	0.14531114608517748	-0.005669529989522792	0.11914433391961138	0.0006754923742389544
13.948	0.2450779230171082	0.14530656943400455	-0.003508578707522084	0.11713105994266604	0.00041096354290433095
13.949	0.239265991197235	0.14530413906155526	-0.0013568210924146673	0.11515394680604343	0.00015624330390123634
13.95	0.2335919658629728	0.14530385856069417	0.0007933216393641485	0.11327347664971699	-0.00008986230019223007
13.951	0.22805257659292616	0.14530572457261937	0.002937594931096706	0.11152298313475995	-0.00032760934995745426
13.952	0.22264455296572902	0.14530973149140552	0.00507511093486814	0.10979892694272031	-0.0005572417347637879
13.953	0.2173646615228986	0.14531587256010914	0.007205891509315763	0.10810047171065278	-0.0007789602712528217
13.954	0.21220992624027143	0.14532414081364414	0.009329437611151565	0.10642670659326081	-0.0009929013193221597
13.955	0.20717747893838545	0.1453345290008034	0.011445630294105554	0.10477695486529348	-0.0011992382887303333
13.956	0.20226445171471866	0.14534702957786882	0.013554246759766447	0.10315051177636202	-0.0013981274900130055
13.957	0.19746797666674998	0.1453616348566668	0.01565498058949443	0.10154665325195092	-0.0015897108855874131
13.958	0.19278518829350097	0.1453783368209849	0.017747572181389094	0.09996468577173481	-0.0017741304763237429
13.959	0.18821335581775053	0.14539712725147208	0.019831917475254656	0.09840405054170856	-0.0019515410095739523
13.96	0.18374994843085116	0.14541799782424547	0.02190776944680857	0.0968642440200534	-0.002122079525630736
13.961	0.17939245116679417	0.14544093985468248	0.02397483783304761	0.0953447618314767	-0.002285875203140201
13.962	0.1751383490595471	0.14546594457476286	0.026033108003109245	0.09384519958837378	-0.002443082216457478
13.963	0.17098512714308536	0.14549300304505947	0.0280823052327787	0.09236505920106866	-0.002593823785328085
13.964	0.16693030512785173	0.14552210611243566	0.03012228398294716	0.09090390294930317	-0.002738233179797178
13.965	0.1629716053368064	0.14555324448358953	0.03215287510841135	0.08946139002957366	-0.002876440900645758
13.966	0.15910682228687467	0.1455864086716363	0.03417389755819802	0.08803721104428566	-0.0030085746315368775
13.967	0.15533375053210005	0.14562158905383193	0.03618523753121277	0.08663107179405204	-0.0031347659104513197
13.968	0.15165018462654611	0.14565877585624443	0.038186709636958076	0.08524264744975106	-0.0032551362268492287
13.969	0.14805391676068436	0.14569795914362937	0.04017819596854235	0.08387162207909907	-0.0033698104680935656
13.97	0.1445428107062135	0.14573912887872753	0.04215957039386248	0.08251770517309398	-0.0034789109999850457
13.971	0.14111494448514025	0.1457822748476873	0.04413063832070293	0.08118069713234316	-0.0035825559837699616
13.972	0.1377684251451838	0.1458273866863462	0.046091302708767316	0.07986043181889871	-0.0036808713374177336
13.973	0.134501359734064	0.14587445396276116	0.04804148835987869	0.07855673567186058	-0.0037739825023697573
13.974	0.1313118552995179	0.14592346611015583	0.04998101772671764	0.0772693941070509	-0.0038620029565972426
13.975	0.12819801888926513	0.1459744124036524	0.05190976585347486	0.0759981916621561	-0.0039450483344700285
13.976	0.1251579576268454	0.14602728202793808	0.053827668480726565	0.07474291092761602	-0.00402323663069619
13.977	0.12218985492250402	0.14608206408194313	0.0557345965967439	0.07350334605769607	-0.004096679341036556
13.978	0.11929209204602362	0.1461387475153006	0.05763040966195818	0.07227939087909865	-0.004165490906479259
13.979	0.11646307990891912	0.1461973211724787	0.059515037674519655	0.07107095794461778	-0.004229790739638129
13.98	0.11370122942270054	0.14625777383603278	0.06138839914855183	0.06987794040163688	-0.0042896948970544005
13.981	0.11100495149889261	0.14632009416866631	0.06325035614378159	0.06870020214299992	-0.0043453122526945324
13.982	0.10837265704900526	0.14638427071608	0.06510081826790964	0.06753759941540684	-0.0043967529857932815
13.983	0.10580275698454884	0.1464502919571012	0.06693973107655334	0.06638997636630514	-0.004444127164139198
13.984	0.10329368881674944	0.14651814628909438	0.0687669783031497	0.06525716170972194	-0.00448753782341758
13.985	0.10084405702526217	0.1465878219901196	0.07058245666712179	0.06413907303052375	-0.004527093342846303
13.986	0.09845252767780634	0.1466593072644619	0.07238612566462914	0.06303566073658677	-0.004562907259431499
13.987	0.09611776676583977	0.14673259029578228	0.0741779497452813	0.06194685757123971	-0.004595090887797517
13.988	0.09383844028080755	0.14680765916258143	0.07595777136691743	0.06087255704718317	-0.004623743770709577
13.989	0.09161321421415512	0.14688450179490425	0.07772546380690785	0.059812640499679985	-0.004648965224353468
13.99	0.08944075455733975	0.14696310602088236	0.079480949962164	0.058766978681042095	-0.004670855291975465
13.991	0.08731973360030264	0.1470434596163544	0.08122420234915737	0.057735434230873184	-0.00468951459268491
13.992	0.08524893610455297	0.14712555035410801	0.08295523942074116	0.056717930144175	-0.00470504947455891
13.993	0.08322723980245805	0.14720936600648926	0.08467400759017724	0.05571442125832325	-0.004717563328509595
13.994	0.08125352481959898	0.14729489423047465	0.08638036072978687	0.054724833927401205	-0.004727150895526595
13.995	0.07932667128156062	0.14738212255239208	0.08807418861046258	0.05374908290334467	-0.004733906865268568
13.996	0.07744555931392454	0.14747103840950643	0.08975542333462386	0.052787071012602514	-0.00473792590533099
13.997	0.07560906904228226	0.14756162919235022	0.09142403933620528	0.05183868797670918	-0.004739302248719932
13.998	0.07381608111520108	0.14765388228643544	0.09308004586899496	0.050903808818442385	-0.004738128859727167
13.999	0.07206553643225574	0.14774778504200153	0.09472334434858276	0.04998231833285443	-0.004734492350783451
14.	0.07035648432939029	0.14784332473910988	0.09635392979576587	0.049074169456384584	-0.004728489078585998
14.001	0.06868798470198852	0.1479404886778647	0.09797971131717076	0.04818012253381385	-0.004720674497088995
14.002	0.06705909744543453	0.14803926404850065	0.09957668320723345	0.047297626143074006	-0.004709740734903043
14.003	0.06546888245512106	0.14813963788633017	0.10116890656025684	0.046383504193301346	-0.0046925684016693855
14.004	0.06391639962643214	0.14824159941765436	0.10274871882549226	0.04546880555258108	-0.004671861517053135
14.005	0.06240070885475207	0.14834513292984625	0.10431622652378077	0.04457023533311228	-0.004649398765227158
14.006	0.06092089403210634	0.14845022772012612	0.10587126054337088	0.04368760927936262	-0.004625262264532387
14.007	0.05947614065516829	0.14855687123165062	0.10741367758973105	0.042820794446079384	-0.004599539008767317
14.008	0.058065659558943425	0.1486650509302841	0.10894363828436551	0.04196966998706405	-0.0045723285459848976
14.009	0.056688661541353	0.14877475426582093	0.11046086477694851	0.04113407557074487	-0.00454370555934483
14.01	0.05534435740032556	0.1488859683679457	0.11196523037952262	0.04031383991702298	-0.004513748373792674
14.011	0.054031957933782314	0.1489986805212391	0.11345695619282306	0.03950878744740127	-0.0044825467666513635
14.012	0.05275067393964468	0.1491128779452202	0.11493569239677463	0.03871870270161155	-0.004450160903714592
14.013	0.05149972318658651	0.14922854757749054	0.11640143523685192	0.0379433721987985	-0.004416662981666212
14.014	0.05027839871118736	0.1493456765376473	0.11785432376352428	0.03718262582148388	-0.004382133221943139
14.015	0.04908603760188641	0.14946425181963652	0.11929402747638089	0.036436295357584865	-0.004346632419525259
14.016	0.04792197734261348	0.14958426023091703	0.1207206316565838	0.03570421252356962	-0.004310235088646234
14.017	0.04678555541729203	0.14970568873977858	0.1221341892286022	0.034986193853855756	-0.004273010420535378
14.018	0.0456761093098457	0.1498285241869164	0.12353451388766713	0.034282035919590684	-0.004235014642406179
14.019	0.04459297650420404	0.14995275335118052	0.12492159155876742	0.033591527560339264	-0.004196307085727781
14.02	0.0435354955695143	0.15007836291330115	0.12629530551544002	0.032913583081964765	-0.004156831030944558
14.021	0.04250304992541242	0.15020533952954188	0.12765572577310916	0.03224840060070327	-0.004116692983704745
14.022	0.0414950800276811	0.1503336699500282	0.12900289110077193	0.03159634695027192	-0.004076020104808136
14.023	0.04051102970853408	0.15046334084038293	0.13033664724426705	0.030957241764816415	-0.004034863099556368
14.024	0.039550342800186995	0.1505943387611093	0.1316569580628536	0.030330897312009178	-0.003993273675415911
14.025	0.03861246313485383	0.15072665030350046	0.13296389838627676	0.02971711810075703	-0.003951303871482043
14.026	0.03769683454475352	0.15086026208193745	0.13425741631115878	0.029115696660579903	-0.003908998207748891
14.027	0.03680290085876796	0.1509951606470112	0.1355374677028133	0.02852641651952735	-0.003866398257692438
14.028	0.03593011963594778	0.1511313325243227	0.1368040408341294	0.02794906335083847	-0.003823544803923775
14.029	0.03507801208836942	0.1512687642412481	0.13805714800791383	0.027383463536897985	-0.0037804828784828363
14.03	0.03424611699783023	0.15140744231858144	0.1392967518846876	0.026829448480772344	-0.003737255028229154
14.031	0.03343397314612767	0.15154735323372032	0.14052282388414805	0.026286842343802373	-0.0036939013171485065
14.032	0.03264111931506354	0.15168848346551045	0.14173539418568237	0.025755462839032735	-0.0036504606779249986
14.033	0.03186709428643529	0.1518308195262742	0.1429344746132275	0.025235120372566956	-0.0036069686722544118
14.034	0.031111436842040503	0.15197434790362846	0.14412002342694163	0.02472561789917448	-0.0035634566308746334
14.035	0.030373685763680755	0.15211905506269996	0.14529204266781562	0.024226752255988922	-0.003519954322479741
14.036	0.02965338695112346	0.15226492749711126	0.14645058628654364	0.023738319886239225	-0.0034764908647972525
14.037	0.028950140087168445	0.152411951745526	0.1475956597926688	0.023260152746553072	-0.0034330975915057584
14.038	0.028263567623697756	0.1525601143082743	0.14872720976054035	0.022792094582208305	-0.00338980463181017
14.039	0.027593291959870075	0.15270940165488192	0.14984523096240404	0.022333984272583048	-0.003346641031635906
14.04	0.026938935494845336	0.15285980027558085	0.15094977003893384	0.021885655933140905	-0.0033036347302588475
14.041	0.026300120627782364	0.15301129673069017	0.15204091126118088	0.02144693884647818	-0.003260812125981362
14.042	0.025676469757843365	0.15316387763029476	0.1531186501309611	0.02101765664880462	-0.0032181952149809828
14.043	0.02506760528418713	0.1533175295516239	0.1541829523814425	0.020597627976162654	-0.0031758030934193543
14.044	0.024473150692203995	0.15347223905789592	0.1552338245112407	0.020186667929376054	-0.0031336536668154532
14.045	0.023892761515536143	0.1536279927392987	0.15627131396250762	0.019784612994467588	-0.0030917674688851525
14.046	0.023326127258544004	0.15378477725281414	0.15729550176547766	0.019391322921907633	-0.0030501678688978693
14.047	0.02277293876159346	0.15394257931479546	0.1583064055219694	0.01900665427641511	-0.0030088751194980445
14.048	0.022232886865053328	0.15410138562875836	0.15930400521410953	0.018630459652664168	-0.00296790684164927
14.049	0.02170566240928946	0.15426118289526938	0.1602883162789981	0.0182625881396509	-0.002927279503801443
14.05	0.02119095623466781	0.1544219578488596	0.16125939120840385	0.017902885363994574	-0.0028870083946716087
14.051	0.02068845918155705	0.15458369729432772	0.1622173142125651	0.017551193505997233	-0.0028471074717678854
14.052	0.020197862094243568	0.1547463881038979	0.16316211682535042	0.017207351017868168	-0.0028075878170322186
14.053	0.019718869522484764	0.1549100171520106	0.16409379260603477	0.01687120400787948	-0.0027684598514830776
14.054	0.01925122289821451	0.1550745713211184	0.16501236548325215	0.01654262573762079	-0.0027297378042689356
14.055	0.018794669102338915	0.1552400375336778	0.16591789153463818	0.01622149115095255	-0.0026914356093138384
14.056	0.01834895501576495	0.15540640278384646	0.16681045545017023	0.015907672452489998	-0.002653566086951983
14.057	0.01791382751939882	0.1555736541385681	0.1676901008130599	0.015601038938635762	-0.002616139792408304
14.058	0.017489033494149035	0.1557417786812799	0.16855683449828476	0.015301457077361087	-0.002579165168171361
14.059	0.01707431982092179	0.1559107635140099	0.1694106884204823	0.015008790736494516	-0.0025426495710284933
14.06	0.01666943338062334	0.15608059578421188	0.17025172151613416	0.014722901218259083	-0.0025065992781205977
14.061	0.016274124957967588	0.15625126271139916	0.17108001658805008	0.014443650539363554	-0.0024710199738663154
14.062	0.015888174848071247	0.1564227515885861	0.17189562584718152	0.014170922797025528	-0.002435919643026795
14.063	0.015511375847652307	0.15659504974536156	0.17269858212854466	0.01390461025769885	-0.0024013064765546093
14.064	0.01514352072493541	0.15676814454893132	0.1734889268924509	0.013644603043400795	-0.0023671875398730735
14.065	0.01478440224814318	0.15694202341123883	0.17426670815240036	0.013390789178929382	-0.0023335687497748076
14.066	0.01443381318549831	0.15711667379551766	0.17503198047507731	0.013143054619268076	-0.0023004548795026044
14.067	0.014091546305225347	0.1572920832228438	0.1757848049803464	0.012901283276250395	-0.0022678495647118803
14.068	0.013757394375546968	0.15746823927869058	0.17652524934126068	0.01266535704452509	-0.002235755310280884
14.069	0.013431150760987182	0.15764512961642424	0.1772533708360195	0.012435156309475087	-0.002204173372727255
14.07	0.013112626415625564	0.15782274191259785	0.17796917658452435	0.012210574383641067	-0.0021731058686806867
14.071	0.012801650934712035	0.15800106389809096	0.1786727671971968	0.011991518786762786	-0.002142557844528079
14.072	0.012498054646108281	0.1581800834077871	0.17936423956566427	0.011777895994572194	-0.0021125333587499245
14.073	0.012201667877675473	0.15835978836402037	0.18004367169859697	0.011569610819597394	-0.002083035212084129
14.074	0.011912320957276352	0.15854016675769098	0.18071112272170298	0.011366566432400773	-0.0020540649814899657
14.075	0.011629844212772075	0.15872120662938435	0.18136663287773547	0.011168664381230129	-0.0020256230525652055
14.076	0.011354067972023844	0.15890289605048727	0.18201022352648916	0.010975804610265115	-0.0019977086504974237
14.077	0.011084822565045824	0.159085223109499	0.1826419216946654	0.010787885500377752	-0.0019703201388110094
14.078	0.010821945844142915	0.15926817596696768	0.1832618360910107	0.010604810463850244	-0.0019434570370023586
14.079	0.010565295905496706	0.15945174287926722	0.18387004318134187	0.010426498955899751	-0.001917120813251503
14.08	0.01031473383642059	0.15963591217424644	0.18446661295514552	0.010252871696298382	-0.00189131251487984
14.081	0.010070120724226595	0.15982067224877997	0.18505161347256094	0.010083848108387793	-0.0018660323624693927
14.082	0.009831317656226786	0.1600060115668379	0.1856251108643769	0.009919339358160278	-0.001841278468059879
14.083	0.009598185719734493	0.16019191865755555	0.18618716933202856	0.009759061896267688	-0.0018170121098021398
14.084	0.009370586002061773	0.16037838211330585	0.18673785114760355	0.009603140821669551	-0.001793269881306404
14.085	0.009148379590520722	0.16056539058834993	0.18727721919984705	0.009451490880501052	-0.001770048929392951
14.086	0.00893142971423297	0.1607529328048278	0.1878053465324468	0.009304027472649749	-0.0017473461036483912
14.087	0.008719615795010387	0.1609409975592409	0.18832230729270263	0.009160679047568636	-0.0017251602146060431
14.088	0.008512824115626254	0.16112957372142828	0.18882817404758914	0.009021379015228651	-0.001703490526836864
14.089	0.008310940943279364	0.16131865023302872	0.18932301782886113	0.008886059734836712	-0.001682335645606816
14.09	0.008113852545169588	0.16150821610594415	0.1898069081330505	0.008754652537414575	-0.0016616935299058257
14.091	0.00792144518849571	0.1616982604208064	0.19027991292147126	0.00862708773464032	-0.0016415615029132526
14.092	0.00773360514045655	0.16188877232544105	0.19074209862021693	0.008503294627640578	-0.00162193626246218
14.093	0.0075502186682519295	0.1620797410327139	0.19119352883890922	0.008383201515183764	-0.0016028138806556743
14.094	0.007371172366586485	0.16227115582271737	0.19163427775601477	0.00826673599963862	-0.0015841899826903936
14.095	0.007196362486654102	0.16246300605462405	0.19206442574888474	0.00815383333132429	-0.0015660613164329156
14.096	0.007025695509530382	0.1626552811662307	0.19248404966985472	0.008044437001912073	-0.0015484258114420607
14.097	0.006859078317759852	0.1628479706704141	0.1928932228242943	0.007938490021840794	-0.0015312809246713732
14.098	0.006696417793887071	0.1630410641515828	0.19329201497060455	0.007835934569473615	-0.0015146235821113718
14.099	0.006537620820457462	0.1632345512621293	0.1936804923202161	0.007736711997587453	-0.0014984501886324605
14.1	0.006382594280015574	0.1634284217188859	0.19405871757747467	0.007640762839887875	-0.0014827566380222646
14.101	0.006231245055105988	0.16362266530400268	0.19442676313157137	0.00754802682145384	-0.0014675384229255533
14.102	0.00608348002945339	0.16381727187850345	0.19478470873020048	0.007458442869039942	-0.0014527906218267858
14.103	0.005939210213650837	0.16401223137949386	0.1951326284035678	0.007371952849577609	-0.0014385085360052502
14.104	0.0057983577283069075	0.16420753381783545	0.19547059563393088	0.007288507940150345	-0.0014246889883438227
14.105	0.0056608463367652274	0.16440316927759838	0.19579868335560024	0.007208060117769031	-0.0014113286806071892
14.106	0.005526599802370148	0.1645991279155121	0.19611696395493716	0.007130560682841993	-0.0013984239124154153
14.107	0.005395541888465289	0.16479539996041948	0.19642550927035693	0.00705596026495256	-0.0013859705884347092
14.108	0.00526759635839429	0.1649919757127237	0.19672439053266622	0.006984208828718558	-0.0013739642251825248
14.109	0.005142686975501471	0.16518884554348257	0.19701367821566135	0.006915255679653028	-0.001362399957250186
14.11	0.005020737503130466	0.16538599989636163	0.19729344747550331	0.0068490494715927695	-0.0013512725821808117
14.111	0.004901672880218646	0.16558342929082706	0.19756377387177582	0.006785539290524311	-0.0013405767499911952
14.112	0.004785426932309776	0.16578112432124878	0.19782473165479578	0.006724681747119813	-0.0013303083620878802
14.113	0.0046719372495068676	0.16597907565559358	0.19807639376561642	0.006666436334353785	-0.0013204636683768727
14.114	0.0045611414133265955	0.16617727403411456	0.19831883183602558	0.006610761984194794	-0.001311038594251518
14.115	0.004452977005286219	0.16637571026804102	0.1985521161885446	0.006557617080317508	-0.0013020287484511864
14.116	0.004347381606902405	0.16657437523826749	0.1987763158215619	0.006506959463035564	-0.0012934294292624583
14.117	0.004244292799691842	0.16677325989492697	0.19899150151216635	0.00645874643486866	-0.001285235650960866
14.118	0.0041436481651717615	0.16697235526210202	0.19919774957540637	0.006412934767412754	-0.0012774421738425026
14.119	0.0040453858833859845	0.16717165244004356	0.1993951354790863	0.006369481261613434	-0.0012700435790909122
14.12	0.003949452368055047	0.1673711426036059	0.199583732962912	0.006328349846256317	-0.001263035685811106
14.121	0.0038557939370958676	0.16757081700051932	0.19976361403849174	0.006289503890691478	-0.0012564140277136846
14.122	0.0037643565050148754	0.16777066694966064	0.19993484898933458	0.006252905922219567	-0.001250173801303485
14.123	0.00367508752215938	0.16797068383932717	0.20009750637085277	0.00621862311066963	-0.0012443309775051485
14.124	0.0035879353625333284	0.1681708595443338	0.20025163854915073	0.006186569995218042	-0.0012388707785414245
14.125	0.003502861580190966	0.16837118474402596	0.20039754515846087	0.006156652466470905	-0.0012337780406745525
14.126	0.04257605583141703	0.16857158487085233	0.20033573973542335	0.042781384318367754	-0.008570640274325645
14.127	0.08011719253771302	0.16877172514398592	0.1998808764506469	0.07805525401647094	-0.015601752584390088
14.128	0.11618647941040036	0.16897122183861804	0.1990516394829225	0.11203838845114297	-0.02230142490622454
14.129	0.15084115467524928	0.16916970965585948	0.19786607863005082	0.14477193943954159	-0.02864545595256929
14.13	0.18413725937031392	0.16936684106906416	0.19634170588167665	0.17629996754697083	-0.03461503637505649
14.131	0.21612765225838781	0.16956228571296053	0.19449524358773002	0.20666325300180496	-0.040195019733218734
14.132	0.24686370870421526	0.1697557296246103	0.1923429135665827	0.23590067843458404	-0.04537382380244142
14.133	0.2763946759325198	0.16994687478643336	0.1899003000220587	0.26404837118117436	-0.05014286490764093
14.134	0.3047675320411516	0.17013543848200516	0.18718244603410472	0.2911408858838253	-0.05449646316027057
14.135	0.33202811270071547	0.1703211527767622	0.1842038790269682	0.3172081449237217	-0.05843097075389822
14.136	0.3582195523423431	0.17050376402012551	0.18097864960593354	0.3422759206118317	-0.06194463390495702
14.137	0.3833842088167561	0.1706830324166592	0.17752041669427807	0.3663679007812515	-0.06503778241009568
14.138	0.40756202550667425	0.17085873161233636	0.17384243979977693	0.3895033096751991	-0.06771220566402467
14.139	0.4307918394805799	0.17103064834568577	0.1699576223841286	0.41169791167900277	-0.06997119820947428
14.14	0.4531108619550111	0.17119858212925476	0.16587860768198612	0.4329633358654757	-0.07181935533071324
14.141	0.47455460620022494	0.1713623449685738	0.1616177902023608	0.45330687579050216	-0.07326245554879701
14.142	0.4951577093500343	0.17152176115773918	0.15718733314582545	0.4727321990351685	-0.07430751365849969
14.143	0.5149527727462171	0.1716766671048389	0.15259928567086548	0.49123826321758407	-0.07496260806119992
14.144	0.5339719373266898	0.17182691118828242	0.14786559147400494	0.5088208936863976	-0.07523710239927096
14.145	0.5522453275097433	0.17197235368757427	0.14299812817252117	0.5254714818877882	-0.07514143831799458
14.146	0.5698017946755847	0.17211286682329638	0.13800877405179704	0.5411779599922657	-0.07468730680238506
14.147	0.5866700946562285	0.17224833444616433	0.13290907871015079	0.5559261468511691	-0.07388763200887288
14.148	0.6028772256670585	0.17237865225304377	0.1277111425318337	0.5696988565409349	-0.072756891867922
14.149	0.6184485089735305	0.17250372796539176	0.12242697123006235	0.5824763489384205	-0.07131081521367577
14.15	0.6334091957857075	0.1726234815426316	0.11706877577473809	0.5942385569931733	-0.06956678038533773
14.151	0.6477836495164901	0.17273784473646786	0.1116482625013052	0.6049646203257293	-0.06754324873412947
14.152	0.6615942521972228	0.1728467613984434	0.1061777501831731	0.6146331498779113	-0.06526036504203366
14.153	0.6748631196939668	0.1729501875047887	0.1006695540623563	0.6232243684340005	-0.06273971925104448
14.154	0.6876120547464648	0.1730480952277648	0.0951481532240531	0.6281496366776083	-0.059767277878234354
14.155	0.699861061076676	0.17314048973479396	0.08964498356596579	0.6315970477835857	-0.05661950696887205
14.156	0.7116295053190708	0.1732273952589554	0.08417203890579669	0.6339851484099511	-0.053363822577659696
14.157	0.7229366825933011	0.17330884751794445	0.07874017419403447	0.6353870532147293	-0.050030487250762035
14.158	0.7338006420603712	0.1733848925602202	0.07335908423820699	0.6358781855141825	-0.046647441376373125
14.159	0.7442383754316265	0.17345558595172678	0.0680384115045772	0.6355370630354269	-0.0432409322212148
14.16	0.7542668364622455	0.1735209917520489	0.06278531775988493	0.6344406280520271	-0.03983355643202748
14.161	0.7639023231299992	0.17358118174647186	0.057607483023988604	0.6326678588066441	-0.03644640293602697
14.162	0.7731598368959369	0.17363623397720443	0.05251112961957007	0.6302946752821841	-0.033097485392267596
14.163	0.7820542281285139	0.17368623254053936	0.047500879997792976	0.6273934922765729	-0.029801742988025744
14.164	0.7906001041264228	0.1737312663059784	0.04258195261327671	0.624036778455591	-0.026572704529137837
14.165	0.7988108500446993	0.1737714280023686	0.03775765475096994	0.6202905478067708	-0.02342071634937807
14.166	0.8066994703120945	0.17380681394928424	0.03303064973660087	0.616217037142375	-0.020354049115575756
14.167	0.8142789095081282	0.1738375227925236	0.028403725277103064	0.6118762467488376	-0.01737956481623891
14.168	0.8215612347108475	0.17386365507119203	0.023877967467435715	0.6073210457736518	-0.014501592173272293
14.169	0.8285578498025147	0.1738853128035714	0.01945450270499957	0.6026009395474802	-0.011723301608461736
14.17	0.8352801473156656	0.1739025985114082	0.01513407837891743	0.5977615431496127	-0.009046570045928872
14.171	0.841739173587874	0.17391561519988996	0.010916367133957506	0.592842711245624	-0.006471688688647991
14.172	0.8479448439953071	0.17392446537075834	0.006801062677831255	0.5878804751915351	-0.003998211958850852
14.173	0.8539068826832693	0.17392925114438723	0.002787301868309831	0.5829064990128829	-0.0016247363737485513
14.174	0.8596350137970978	0.17393007346493955	-0.0011262462503343804	0.5783717578286071	0.000651389023553773
14.175	0.865138863232322	0.17392702676145622	-0.004953813119896522	0.5748717476276972	0.002847807205655929
14.176	0.8704270775313233	0.17392019529707514	-0.008696028436802639	0.5713766599554698	0.004968707683098077
14.177	0.8755077519518805	0.17390966179427533	-0.012357456346922393	0.5678881917965705	0.007017653540058811
14.178	0.8803889763946284	0.17389550741965623	-0.01593793781411724	0.5644161793519059	0.00899562996779232
14.179	0.8850788405778052	0.1738778126326596	-0.019438454781500945	0.5609677334316994	0.010904345920193164
14.18	0.8895851220538273	0.17385665677191356	-0.022860227649427307	0.5575487788494754	0.012745692010159208
14.181	0.8939147053960682	0.17383211808393548	-0.026204321618365556	0.5541644651195476	0.014521503873462148
14.182	0.8980743209414643	0.1738042735705907	-0.029472049874550512	0.5508189571083295	0.016233763775744585
14.183	0.9020706990269303	0.173773199071285	-0.03266451071471545	0.5475163963453858	0.017884355194906245
14.184	0.9059105448888447	0.1737389692015976	-0.03578300857016657	0.5442601681991033	0.01947526626306881
14.185	0.9096000093010818	0.1737016572936269	-0.038828799521612924	0.54105307395406	0.021008441339114607
14.186	0.9131447118442574	0.17366133539936088	-0.041803193996242334	0.5378972087627574	0.022485821367946808
14.187	0.9165502517849063	0.17361807427674386	-0.04470747499265684	0.5347944403488638	0.02390930906810874
14.188	0.9198222283895624	0.17357194338306506	-0.04754295662512642	0.5317463434420412	0.025280793341834543
14.189	0.9229661214495027	0.17352301086092026	-0.05031094164109884	0.5287542266593585	0.02660212303994333
14.19	0.9259867870997756	0.17347134357065194	-0.05301272249678098	0.5258188692464472	0.027875089798933068
14.191	0.928888883459255	0.17341700703424517	-0.055649638303605496	0.5229406982412371	0.02910146071135975
14.192	0.9316770687451763	0.17336006550422464	-0.058222928390585814	0.5201201615610095	0.03028291892106658
14.193	0.9343559973834182	0.1733005819507204	-0.06073389706733987	0.5173574678944338	0.031421135202120136
14.194	0.9369300426660654	0.1732386180645304	-0.06318380381861605	0.5146526303228586	0.032517710829054226
14.195	0.9394031206475195	0.17317423427682963	-0.0655739082936525	0.512005315850269	0.03357418962742812
14.196	0.9417791067210366	0.1731074897707645	-0.06790544393919073	0.5094151318012348	0.034592060674304204
14.197	0.9440618762798677	0.17303844250202874	-0.0701796383758555	0.5068816252978491	0.03557276916276894
14.198	0.9462552654224962	0.1729671492087898	-0.07239768877192795	0.5044043099030584	0.03651770624358072
14.199	0.9483627196848688	0.17289366544451315	-0.07456077752399386	0.5019824649383723	0.03742820288921602
14.2	0.9503874652645022	0.17281804558576858	-0.07667006663965233	0.49961524766851345	0.03830553433293133
14.201	0.9523327262465145	0.17274034287033335	-0.07872668619093999	0.4973018330102323	0.0391509253495758
14.202	0.9542017266412384	0.17266060937618496	-0.08073181184749668	0.4950413032964988	0.03996558135447248
14.203	0.9559975658038339	0.1725788960626547	-0.08268648199412433	0.49283286396093484	0.04075061573201857
14.204	0.9577229872906994	0.17249525287978906	-0.08459176027068124	0.49067548671928796	0.04150710314325785
14.205	0.9593806733474497	0.17240972860140083	-0.08644884712644282	0.4885679079306424	0.0422361323835821
14.206	0.9609733062197089	0.17232237096028094	-0.0882586144515923	0.4865093435479338	0.042938640579294356
14.207	0.9625035607523125	0.17223322679687766	-0.09002210601672365	0.4844987546545052	0.04361559825647845
14.208	0.9639739005317131	0.17214234179123336	-0.0917404539281854	0.4825348780736776	0.04426796875066078
14.209	0.9653865522321478	0.1720497606846091	-0.09341443153516892	0.4806168529153931	0.04489655010131333
14.21	0.9667437299756065	0.1719555273703714	-0.09504507284928146	0.47874345353512493	0.045502206417362544
14.211	0.9680476478840719	0.17185968463621334	-0.09663340770234209	0.47691347833776904	0.04608577459095573
14.212	0.9693005106692746	0.17176227441065586	-0.09818019969977614	0.4751261060494865	0.0466479759745156
14.213	0.9705043232678623	0.1716633377529227	-0.09968634325776554	0.4733802515809246	0.04718954625054346
14.214	0.9716609049240563	0.1715629147787387	-0.10115331309783485	0.47180420449492133	0.047724558418149675
14.215	0.9727720683452314	0.1714610435184971	-0.10258307877863133	0.47029641521582227	0.04824445421139261
14.216	0.9738396262387682	0.17135776075643575	-0.10397642868113839	0.46882043902769394	0.048746274942823006
14.217	0.9748653836157586	0.17125310258114818	-0.10533402494095796	0.4673754266886464	0.04923053485161275
14.218	0.9758509820085343	0.1711471043848386	-0.10665657032809021	0.4659604459083009	0.04969774306912697
14.219	0.9767979109270001	0.17103980086171156	-0.10794484070434242	0.46457445034748623	0.050148415038066836
14.22	0.977707654522454	0.17093122589529028	-0.10919951494669741	0.4632165507681052	0.05058302265915932
14.221	0.9785816969461893	0.17082141287204602	-0.11042108614932702	0.461886115487526	0.05100196654942612
14.222	0.979421516042099	0.17071039449367126	-0.11161033529124535	0.4605822101681647	0.051405734906051694
14.223	0.9802284557595908	0.17059820279786783	-0.11276780009381854	0.4593041585495501	0.0517947195335752
14.224	0.9810037355985477	0.17048486927639814	-0.113894111651022	0.45805115330573287	0.05216932919648254
14.225	0.9817485706785859	0.170370424743547	-0.11498990701612144	0.4568224133967669	0.052529966839374415
14.226	0.982464176119321	0.17025489947821193	-0.11605567336400736	0.45561736015894744	0.05287697952957811
14.227	0.9831517618795301	0.1701383231840169	-0.1170920693609136	0.45443524952132686	0.05321076375699528
14.228	0.9838124283076822	0.17002072495895115	-0.11809960847275337	0.4532754800547499	0.05353165672476529
14.229	0.9844471738324203	0.16990213340786633	-0.11907882124144202	0.4521392841585778	0.05384021299455284
14.23	0.9850569932907908	0.16978257657059406	-0.120030270709164	0.4510245465226968	0.05413659841559723
14.231	0.9856428815198367	0.16966208194546695	-0.12095448219644926	0.4499302863786801	0.05442108481343338
14.232	0.9862058291317523	0.16954067651326601	-0.12185197438942307	0.4488559501479646	0.05469398374196994
14.233	0.9867467370150355	0.16941838674291995	-0.12272322831454156	0.44780100785618915	0.05495558532661692
14.234	0.9872664226352159	0.16929523865593496	-0.12356868653549026	0.44676495540840255	0.05520615872990318
14.235	0.9877657005186221	0.16917125780048337	-0.12438885463238299	0.4457472412767544	0.05544598879795995
14.236	0.9882453851915821	0.16904646920973285	-0.1251842288009179	0.44474734510454034	0.055675353408167566
14.237	0.9887062877187851	0.16892089747003833	-0.12595522263458656	0.4437648520552954	0.0558945007380291
14.238	0.9891491456761173	0.16879456674571403	-0.12670227385340546	0.44279930711122567	0.0561036790717047
14.239	0.989574628331072	0.1686675007469575	-0.12742584967728482	0.4418502119997588	0.0563031386941577
14.24	0.9899834025465122	0.16853972273033485	-0.12812637334251153	0.44091713072963423	0.05649311290497408
14.241	0.9903761351853037	0.1684112555545962	-0.12880423495230284	0.4399996777686317	0.056673821874248374
14.242	0.9907534902787111	0.16828212167609097	-0.129459850495031	0.43909745479793744	0.056845490850889614
14.243	0.9911160717127815	0.16815234312828659	-0.1300936380225204	0.4382100497521066	0.05700833959028122
14.244	0.9914644274443559	0.1680219415484157	-0.13070598026118935	0.43733707641324804	0.05716257127715626
14.245	0.9917991034589555	0.16789093818680786	-0.13129726483648216	0.43647815621414965	0.05730838807178864
14.246	0.9921206457421016	0.16775935391372232	-0.13186786442097492	0.435632938633937	0.05744598528909089
14.247	0.9924295979595601	0.16762720922840074	-0.13241815072690538	0.43480108530092865	0.057575555649600416
14.248	0.9927264545252481	0.16749452426520706	-0.13294847845711366	0.4339822651073617	0.057697281823395466
14.249	0.9930116640696401	0.16736131880664365	-0.13345920095514044	0.433176139560111	0.05781134145852481
14.25	0.9932856736111555	0.16722761227749117	-0.133950682135901	0.43238236973835203	0.05791791336998961
14.251	0.9935489301682147	0.16709342373847738	-0.13442327299127743	0.43160063989286407	0.05801717063952849
14.252	0.9938018788602535	0.16695877192647215	-0.13487727929993998	0.43083068782871087	0.05810927101325829
14.253	0.9940449244809325	0.166823675270757	-0.13531301331404716	0.4300722365412353	0.058194370269106205
14.254	0.9942784343323547	0.16668815188319797	-0.13573079761104365	0.42932499153336917	0.05827262353517876
14.255	0.994502774395948	0.16655221954792102	-0.13613096509365785	0.4285886562187639	0.058344187399254274
14.256	0.9947183106531388	0.16641589571165102	-0.1365138546305583	0.4278629364708493	0.05840921871118532
14.257	0.9949254075311121	0.16627919749941586	-0.13687976222547052	0.42714758698635447	0.05846786014187569
14.258	0.9951243964484074	0.1661421417561933	-0.13722896301966017	0.4264423757954671	0.05852024501805218
14.259	0.9953155781321534	0.1660047450486483	-0.1375617381768148	0.425747058897385	0.05856650544559103
14.26	0.9954992522280623	0.16586702365960496	-0.13787837421638688	0.425061393358824	0.05860677385846676
14.261	0.9956757183818478	0.1657289935826893	-0.13817916301359717	0.4243851375371101	0.058641183100288194
14.262	0.9958452754775348	0.16559067051717816	-0.13846440019627787	0.423718052050906	0.05866986592956395
14.263	0.9960081974036714	0.1654520698761503	-0.13873435551888572	0.42305991753397454	0.0586929450049489
14.264	0.9961647282064418	0.1653132068172796	-0.13898927754657978	0.4224105277491392	0.05871053407992234
14.265	0.9963151101949036	0.16517409624825577	-0.139229418100225	0.4217696778991135	0.058722746826212896
14.266	0.996459585678114	0.16503475282311558	-0.1394550326664441	0.42113716477310204	0.05872969707048659
14.267	0.9965983969651308	0.16489519093857546	-0.13966638039762033	0.42051278655168794	0.058731498808591374
14.268	0.9967317804600337	0.16475542473042853	-0.13986372350341994	0.41989634071159765	0.05872826569738471
14.269	0.9968599400098862	0.1646154680779549	-0.14004730673013566	0.41928763198418456	0.05872010360464133
14.27	0.9969830688898569	0.16447533462928401	-0.14021735312202838	0.41868648532482644	0.05870711076021214
14.271	0.9971013603980152	0.16433503780901848	-0.14037408770279372	0.41809272785933993	0.05868938524842725
14.272	0.9972150078324298	0.16419459081505836	-0.14051773885548552	0.41750618742086404	0.05866702541455437
14.273	0.9973242044099783	0.1640540066152402	-0.14064853832251784	0.41692669236402025	0.058640129868641505
14.274	0.9974291309783032	0.16391329794400722	-0.140766720866881	0.41635406662430074	0.05860879667829372
14.275	0.9975299443081186	0.1637724773052121	-0.1408725075172105	0.4157881403159849	0.05857311792223056
14.276	0.9976267985526042	0.16363155699401874	-0.14096609911849556	0.4152287644778595	0.05853317917023639
14.277	0.9977198478649408	0.16349054910466668	-0.14104769773459827	0.4146757920952472	0.05848906578130554
14.278	0.997809246398309	0.16334946552799562	-0.1411175081012862	0.41412907662469317	0.058440863325563315
14.279	0.9978951472203291	0.16320831794877427	-0.1411757376262324	0.41358847142408406	0.05838865752700101
14.28	0.9979776865441725	0.16306711784303465	-0.1412225962669888	0.4130538232491103	0.05833253331724525
14.281	0.998056987664823	0.1629258764794506	-0.14125828435170673	0.41252498501256546	0.05827257163508853
14.282	0.9981331735827413	0.16278460493742597	-0.14128298322874952	0.41200182947782105	0.05820884756432911
14.283	0.9982063672983886	0.16264331411554403	-0.14129687453018902	0.41148423151638647	0.058141435831722106
14.284	0.998276691812226	0.16250201472960468	-0.14130014219078024	0.410972066148754	0.05807041138325768
14.285	0.9983442665545458	0.16236071731032245	-0.14129297244796127	0.4104652069844672	0.057995849181303044
14.286	0.9984091943261578	0.16221943220102591	-0.14127555375971554	0.40996352086807647	0.0579178234319202
14.287	0.9984715732611442	0.1620781695589593	-0.14124806607124502	0.40946688252324887	0.05783640527663058
14.288	0.9985315014984952	0.1619369393697451	-0.14121067577564506	0.4089751809851608	0.05775166168238129
14.289	0.998589077177202	0.16179575145293867	-0.14116354886666943	0.4084883074831487	0.05766365915486055
14.29	0.998644398347733	0.16165461546242968	-0.1411068506824799	0.40800615555482667	0.057572463669407596
14.291	0.9986975560016982	0.1615135408870972	-0.14104074590564633	0.4075286181318349	0.0574781402792113
14.292	0.9987486294866318	0.16137253705146623	-0.1409653985631467	0.4070555856158876	0.057380752863698675
14.293	0.9987976971085988	0.1612316131163619	-0.14088097202636687	0.4065869501285724	0.05728036474734923
14.294	0.9988448371736642	0.161090778082728	-0.140787617647612	0.4061226161868359	0.05717703560576014
14.295	0.9988901279878928	0.16095004080859646	-0.1406854809374897	0.40566249505802326	0.057070823215540044
14.296	0.9989336470885872	0.16080940999289148	-0.14057472781323455	0.40520648050661096	0.05696179070537556
14.297	0.9989754628768139	0.1606688941724669	-0.14045551589872216	0.40475447139609866	0.05684999809225362
14.298	0.9990156379226215	0.16052850173104227	-0.1403279938399656	0.40430637360700955	0.05673550230498327
14.299	0.9990542347149108	0.1603882409081794	-0.1401923013051143	0.4038621023164652	0.056618357533666785
14.3	0.9990913157425828	0.1602481198082608	-0.1400485689844544	0.40342158198866523	0.05649861525495731
14.301	0.9991269434945379	0.16010814640947915	-0.13989691876997296	0.4029847461774135	0.05637632430151978
14.302	0.9991611786951312	0.15996832856618826	-0.13973748292812202	0.4025510975034728	0.05625147711508831
14.303	0.9991940732914156	0.15982867398844355	-0.13957041227574685	0.40211952434405	0.05612398779682628
14.304	0.9992256765259605	0.15968919023900174	-0.1393958491798405	0.4016913816559596	0.05599411125415589
14.305	0.9992560376408383	0.1595498847434767	-0.13921392555755596	0.40126659468420106	0.05586189784110035
14.306	0.999285205878121	0.15941076480079036	-0.13902476287620713	0.4008450989923629	0.05572739483750303
14.307	0.9993132304798812	0.15927183759362196	-0.1388284721532683	0.40042684044991195	0.05559064646882181
14.308	0.9993401598351265	0.1591331102601245	-0.1386251537844442	0.4000117753113394	0.055451693868122966
14.309	0.9993660354928431	0.15899458964445942	-0.1384149420753008	0.3995998265064152	0.05531058683918571
14.31	0.9993908958281512	0.15885628262649215	-0.13819797690972427	0.39919091210147983	0.05516737645317208
14.311	0.9994147792065963	0.15871819590573727	-0.1379743681466997	0.3987849776919008	0.055022105323435745
14.312	0.999437723993724	0.15858033606526806	-0.13774423573939049	0.39838196044009616	0.05487481867318114
14.313	0.9994597685550799	0.15844270956373535	-0.13750771110083498	0.39798178776927373	0.05472556469597111
14.314	0.9994809510491038	0.15830532274376183	-0.1372648888337223	0.3975844208248461	0.054574381326542354
14.315	0.9995013053562009	0.15816818184437093	-0.13701589024186325	0.397189795583004	0.05442131343678898
14.316	0.999520861476732	0.15803129298668248	-0.1367608219128402	0.39679786028005487	0.05426640150515663
14.317	0.9995396492850963	0.15789466218633993	-0.13649979547186905	0.3964085591038458	0.054109687240973266
14.318	0.999557698655693	0.15775829534627578	-0.13623291708232438	0.39602184164880516	0.05395121071613107
14.319	0.9995750394629213	0.15762219826784285	-0.13596029161863443	0.3956376591694286	0.05379101151598941
14.32	0.999591701560133	0.15748637664303172	-0.1356820249224222	0.39525596246634304	0.05362912935009433
14.321	0.9996077125677798	0.15735083606935224	-0.13539820626420515	0.3948767168902171	0.053465599162433756
14.322	0.9996230961347098	0.1572155820434456	-0.1351089484555232	0.3944998653833963	0.053300461977796136
14.323	0.9996378755229833	0.15708061994884598	-0.1348143611081872	0.3941253539429934	0.05313375778836281
14.324	0.9996520739946607	0.15694595506433723	-0.13451454411256425	0.3937531376781936	0.052965523807673956
14.325	0.9996657148118021	0.15681159257367278	-0.13420958763757454	0.3933831808393283	0.052795794484003664
14.326	0.999678821236468	0.1566775375751376	-0.13389957402759944	0.39301545513557795	0.05262460202891701
14.327	0.9996914155934196	0.15654379507286056	-0.13358461436086552	0.3926499062316725	0.05245198630278798
14.328	0.999703516757891	0.15641036996714563	-0.13326479284635556	0.39228650297528966	0.052277979555423224
14.329	0.9997151428526359	0.15627726708230605	-0.1329401862581179	0.3919252210163377	0.05210261188116596
14.33	0.9997263120006923	0.15614449116076526	-0.13261088160313173	0.3915660270573113	0.051925916053905785
14.331	0.9997370423250986	0.15601204685282258	-0.13227697612130337	0.3912088787574724	0.05174792751384404
14.332	0.9997473519488929	0.15587993870647315	-0.1319385765525417	0.39085372529729046	0.05156868415598267
14.333	0.999757258677363	0.15574817116930134	-0.13159576876623585	0.39050053477306007	0.05138821807708706
14.334	0.9997667777865668	0.15561674861378638	-0.13124862649460484	0.39014928555806083	0.05120655785734685
14.335	0.9997759233894021	0.15548567533438923	-0.13089723004279444	0.3897999498348108	0.05102373370419696
14.336	0.9997847095957412	0.15535495554449585	-0.1305416612569055	0.3894524985685329	0.0508397761437889
14.337	0.9997931505154564	0.15522459337487504	-0.13018200352399015	0.3891069014741417	0.0506547160189156
14.338	0.9998012602584196	0.15509459287214397	-0.12981834167508166	0.3887631270697297	0.05046858446061136
14.339	0.9998090528592187	0.1549649579995301	-0.12945075572628767	0.38842114832475366	0.05028141119071184
14.34	0.9998165407854727	0.1548356926437478	-0.1290793206111076	0.3880809423545392	0.050093224381242335
14.341	0.9998237350743978	0.1547068006161521	-0.12870411196672835	0.3877424851999348	0.04990405222942992
14.342	0.9998306467157855	0.15457828565241574	-0.12832520552091695	0.38740575290042184	0.0497139228609322
14.343	0.9998372866994272	0.1544501514124389	-0.12794267709202298	0.38707072149191024	0.04952286433161583
14.344	0.9998436660151139	0.15432240148025694	-0.12755660259985574	0.38673736697620786	0.04933090462989872
14.345	0.9998497956578548	0.1541950393641978	-0.12716705687384372	0.3864056663939756	0.04913807135469818
14.346	0.9998556861245633	0.15406806850037424	-0.12677410957459942	0.3860756013674857	0.048944390591841
14.347	0.9998613460782052	0.15394149225591253	-0.12637782970604497	0.38574715347081867	0.048749888070926714
14.348	0.9998667838262236	0.1538153139286041	-0.1259782869335162	0.3854203035761756	0.04855458959392237
14.349	0.9998720076760618	0.15368953674624516	-0.12557555158376513	0.3850950319674956	0.04835852105148593
14.35	0.9998770259351628	0.1535641638659742	-0.12516969463241737	0.3847713183280797	0.04816170841843839
14.351	0.9998818469109699	0.1534391983744842	-0.12476078493400575	0.3844491442676666	0.0479641770060409
14.352	0.9998864789109262	0.15331464329226516	-0.12434888676850563	0.3841284955944026	0.04776595080322478
14.353	0.9998909301280989	0.15319050157570074	-0.1239340643527653	0.3838093581305376	0.047567053689743594
14.354	0.9998952074641333	0.15306677611680689	-0.12351638220580476	0.3834917169081411	0.047367509478386235
14.355	0.9998993170883388	0.1529434697429291	-0.1230959051488141	0.38317555636628037	0.047167341941807724
14.356	0.9999032651699962	0.15282058521644043	-0.1226726983385291	0.38286086058249125	0.0469665748558656
14.357	0.9999070578783867	0.15269812523303283	-0.12224683046360249	0.3825476102912907	0.04676523285953569
14.358	0.9999107013827911	0.15257609242222328	-0.12181836247094428	0.38223579328514323	0.04656333841577851
14.359	0.9999142018524907	0.1524544893560798	-0.12138735052412652	0.38192540174432493	0.046360912615606216
14.36	0.9999175654567661	0.15233331855031632	-0.12095385116649947	0.381616427465128	0.04615797657030834
14.361	0.9999207979396878	0.1522125824639135	-0.12051792132119393	0.3813088616806547	0.04595455139110316
14.362	0.9999239039164757	0.15209228349873966	-0.12007961829112361	0.38100269477629717	0.04575065815662724
14.363	0.9999268879552096	0.15197242399916963	-0.11963899975898033	0.3806979166852649	0.04554631796255273
14.364	0.9999297546252659	0.15185300625170572	-0.1191961237872365	0.38039451688945686	0.045341551923141724
14.365	0.9999325084960214	0.15173403248459844	-0.11875104881814742	0.3800924844012642	0.04513638117054546
14.366	0.9999351541368531	0.15161550486746553	-0.11830383367374651	0.37979180774577137	0.04493082685420725
14.367	0.9999376961171373	0.15149742551091291	-0.1178545375558478	0.37949247494287	0.0447249101403161
14.368	0.9999401389828845	0.1513797964661774	-0.11740321962790683	0.37919447387138994	0.04451865209761137
14.369	0.9999424865611292	0.15126261973305918	-0.11694991946353371	0.37889781033468645	0.04431206840355085
14.37	0.9999447421625864	0.15114589727125397	-0.11649468721043975	0.3786024800421731	0.044105177489609716
14.371	0.9999469091437124	0.15102963098261604	-0.11603758294559288	0.378308469253407	0.043898000380012486
14.372	0.9999489908609634	0.1509138227100978	-0.11557866439719014	0.3780157662158953	0.04369055738031365
14.373	0.9999509906707956	0.15079847424009707	-0.1151179869446528	0.3777243611785632	0.04348286807883116
14.374	0.9999529119296653	0.1506835873048068	-0.11465560361862885	0.3774342464060602	0.04327495134802913
14.375	0.9999547579940286	0.15056916358456418	-0.11419156510099533	0.37714541619388064	0.0430668253458455
14.376	0.9999565321134286	0.15045520471019835	-0.11372591972485356	0.3768578668440262	0.04285850751238328
14.377	0.9999582368719219	0.1503417122653797	-0.11325871347453152	0.3765715964717034	0.04265001454743556
14.378	0.9999598747358445	0.1502286877889693	-0.11278998998558627	0.376286605229682	0.042441362435566087
14.379	0.9999614481861538	0.1501161327773665	-0.11231979054479918	0.3760028953764178	0.042232566452917286
14.38	0.9999629597038071	0.15000405134156058	-0.11184373806198855	0.3757246722613265	0.0420224518278223
14.381	0.9999644117697616	0.14989243972847743	-0.11137491385355933	0.3754214590403846	0.04181253265940039
14.382	0.9999658068649745	0.1497813019950484	-0.11090031547539099	0.37512309062241284	0.041601269092129266
14.383	0.9999671474704032	0.14967063963566968	-0.11042423584183518	0.37482623700815226	0.041389900795095816
14.384	0.9999684357588351	0.14956045390870282	-0.10994703809691589	0.37453060726676696	0.04117853094562027
14.385	0.9999696734753218	0.14945074602208208	-0.10946843159447778	0.37423653130921514	0.040967086127777455
14.386	0.9999708625474443	0.1493415176934108	-0.10898791708497323	0.37394454289678614	0.04075543683561314
14.387	0.9999720050080348	0.14923277066761792	-0.10850599914126671	0.37365421968685597	0.040543724440472675
14.388	0.9999731027286767	0.14912450610060862	-0.10802316444026155	0.37336515014156185	0.04033208501000488
14.389	0.9999741573928455	0.1490167248663098	-0.10753911857259793	0.37307766619543986	0.040120443381779516
14.39	0.9859211794341284	0.14890943133531553	-0.10703752997633614	0.3675714622668779	0.03934394141083666
14.391	0.9625407562430186	0.14880268048499085	-0.10644865451257057	0.3586816984058138	0.03818118419358251
14.392	0.9397147851270551	0.14869656429212835	-0.10576894087988559	0.3500907168887708	0.03702872433720516
14.393	0.9174301175985297	0.14859117154111984	-0.10500240892470025	0.34178502293921953	0.03588825074300198
14.394	0.8956739139843438	0.1484865869077715	-0.10415354419292686	0.3337514266897832	0.03476139396918672
14.395	0.87443364121816	0.14838289082051198	-0.10322582043402083	0.3259782873774955	0.03364937615821899
14.396	0.8536970677119603	0.14828016023485613	-0.10222311357833122	0.31845420382607825	0.03255338024721024
14.397	0.8334522490686246	0.14817846841530863	-0.10114892831405346	0.3111686343388395	0.031474373888321194
14.398	0.8136875210970826	0.14807788507351344	-0.10000669533012507	0.30411159078492456	0.030413195205987623
14.399	0.7943913901168647	0.147978476522309	-0.09879997469657677	0.2973588494148352	0.0293790467979889
14.4	0.7755528211233164	0.14788030642558075	-0.0975323681926434	0.2908160009671439	0.028363973282639614
14.401	0.7571611692188377	0.14778343202625194	-0.09620702143244711	0.28447368789150035	0.027368366187944845
14.402	0.7392057914154875	0.14768791069534581	-0.09482670638686672	0.27832364907878937	0.026392514951715688
14.403	0.7216760653900476	0.14759379609040418	-0.09339400676585963	0.2723580188379016	0.025436606654083108
14.404	0.704561877985023	0.14750113932729558	-0.09191149282557207	0.2665693500474989	0.0245007869044081
14.405	0.6878536411404547	0.14740998864295346	-0.09038217977070306	0.2609502497483546	0.02358525238396565
14.406	0.6715417905883142	0.14732039000647834	-0.08880784846632898	0.2554944870107581	0.022689915686433866
14.407	0.6556167620617872	0.14723238705605252	-0.08719113263827717	0.2501953298299197	0.021814814188678033
14.408	0.6400691710430417	0.14714602120155656	-0.08553407490496022	0.24504672013459675	0.02095984451520742
14.409	0.6248902782244353	0.1470613315882235	-0.08383893059918923	0.24004282494299575	0.020124933741229152
14.41	0.6100714879710998	0.14697835539498444	-0.08210763435750934	0.23517823239028124	0.01930992831394657
14.411	0.595604204648086	0.1468971276877853	-0.08034221612092808	0.23044757830104137	0.018514669140406764
14.412	0.5814798622185618	0.14681768173787335	-0.07854446844990748	0.22584578660316434	0.01773893726039678
14.413	0.567690358577448	0.14674004887921355	-0.07671632177842551	0.22136796371625556	0.016982535935891083
14.414	0.5542279579202382	0.14666425866855637	-0.07485947914165358	0.21700960964760563	0.01624522634695332
14.415	0.541084934256285	0.14659033897261542	-0.07297549051839683	0.21276641448847344	0.015526733463136884
14.416	0.5282535619424051	0.14651831623662714	-0.07106588439051036	0.20863415792577902	0.014826770947064891
14.417	0.5157263089266856	0.14644821512779338	-0.06913246908652294	0.20460858709262666	0.01414509682201815
14.418	0.5034961500837548	0.14638005879266014	-0.06717657284634865	0.20068602880176092	0.013481399633045916
14.419	0.49155614162513456	0.14631386899637316	-0.06519963390580465	0.19686283301462898	0.012835384642213362
14.42	0.47989933976241	0.14624966607646556	-0.06320303569722346	0.19313544211654987	0.012206746242491337
14.421	0.46851884016892736	0.14618746905221358	-0.06118805698047958	0.1895004305542128	0.011595163142576586
14.422	0.45740815274319346	0.1461272956565064	-0.059155992434099164	0.18595457825833842	0.011000327624536368
14.423	0.44656103348082976	0.14606916236067197	-0.05710804771255941	0.1824948641904286	0.010421925411484045
14.424	0.4359712415286533	0.1460130844708904	-0.05504537459675752	0.17911834226345716	0.009859636247042223
14.425	0.42563253760804587	0.14595907613351694	-0.05296912855254438	0.17582210303809526	0.009313143578203571
14.426	0.4155388813682095	0.14590715038588165	-0.05088036702928254	0.17260340882739944	0.008782124791643389
14.427	0.40568461953464047	0.145857319223623	-0.04878013471612557	0.16945972130105136	0.008266268034022379
14.428	0.3960641430563853	0.1458095935852669	-0.04666948255654253	0.16638854854405147	0.007765267463885041
14.429	0.38667184288254164	0.14576398343465646	-0.04454930400887755	0.16338751048070518	0.007278799875658602
14.43	0.37750213645120945	0.14572049785356955	-0.042420498551782766	0.16045425686851508	0.006806549571118224
14.431	0.36854980023862816	0.14567914499360535	-0.0402840259872355	0.15758657969187964	0.006348221871547238
14.432	0.3598098439832408	0.1456399320544407	-0.038140787512016425	0.15478242281664858	0.005903523499244876
14.433	0.351277280501899	0.14560286542339168	-0.035991535972821384	0.15203982510506336	0.00547214683457036
14.434	0.3429471226114079	0.14556795072803635	-0.03383704917697345	0.14935682737413256	0.005053794312775257
14.435	0.3348143928259998	0.14553519279770222	-0.031678144977803885	0.14673146807326407	0.004648180718430861
14.436	0.3268743877624896	0.14550459565225565	-0.02951559226131052	0.14416194070555596	0.004255025061464413
14.437	0.31912270615646493	0.14547616261271512	-0.027350042067214368	0.14164663787071596	0.0038740415044435615
14.438	0.3115549619417831	0.14544989634420935	-0.02518216473750732	0.13918395905332812	0.003504953385699382
14.439	0.3041667690523414	0.14542579882465617	-0.023012663570242956	0.13677229658702827	0.0031474948470867708
14.44	0.29695374150126097	0.14540387133676225	-0.020842198220202834	0.13441006832612348	0.002801401286844072
14.441	0.2899116132590478	0.14538411456359246	-0.01867132779408339	0.13209579332107593	0.0024664038573173003
14.442	0.2830364655304363	0.14536652862393656	-0.01650063013450677	0.12982814190149272	0.0021422461505667917
14.443	0.2763244409991571	0.14535111304303738	-0.014330713390774609	0.1276058030553148	0.0018286821905853473
14.444	0.2697716823489418	0.14533786674753374	-0.012162142036800659	0.12542748631215103	0.0015254669038472512
14.445	0.26337433226355694	0.14532678814966415	-0.009995399372693073	0.12329193375746449	0.0012323521173374765
14.446	0.25712856692903385	0.14531787517303396	-0.007830984762782921	0.12119789298139877	0.0009490988532187288
14.447	0.2510308492002495	0.14531112523050355	-0.005669416523335793	0.1191442353362264	0.0006754782964754102
14.448	0.2450777857728163	0.14530653523799608	-0.00351116011000625	0.11712991883173555	0.00041126189869025975
14.449	0.2392659843154845	0.14530410164872876	-0.0013566852977520008	0.11515389716438838	0.00015622759926177155
14.45	0.2335920524969722	0.14530382625154176	0.0007934720279520621	0.11327350249883564	-0.00008987935574098409
14.451	0.22805260241177908	0.14530569235882868	0.0029376656740401613	0.11152294532188686	-0.00032761712833996484
14.452	0.22264441747035207	0.1453096993899326	0.005075271292456367	0.1097988488764446	-0.0005572589456473744
14.453	0.21736450024361958	0.14531584061238562	0.007206003144475613	0.10810036020779382	-0.0007789715355763086
14.454	0.2122098673255593	0.14532410901420462	0.00932959129036401	0.10642666356628455	-0.000992917273470509
14.455	0.20717753531017624	0.14533449733368936	0.011445795603442317	0.10477697474234955	-0.0011992558368479711
14.456	0.2022645207924034	0.14534699808455603	0.01355440964961998	0.103150537634274	-0.0013981446426734924
14.457	0.1974679102108392	0.14536160349297916	0.01565506446396098	0.10154657952051865	-0.0015897182484884594
14.458	0.19278502939690836	0.1453783055418405	0.017747680335790827	0.09996457365810367	-0.0017741392981876403
14.459	0.1882132545887939	0.14539709608574886	0.019832002104702613	0.0984039597150534	-0.0019515475361800102
14.46	0.18374996202467975	0.14541796671004614	0.021907820106506368	0.0968642015530216	-0.002122083502383972
14.461	0.17939252794277347	0.1454409088367778	0.023974965986097677	0.09534478111005432	-0.0022858878840654804
14.462	0.17513834659840988	0.14546591367381972	0.026033212450544095	0.0938451689620826	-0.002443091221047103
14.463	0.17098499946753276	0.1454929722535992	0.028082426226180592	0.09236496702452728	-0.0025938323723498904
14.464	0.16693017776976615	0.14552207544446782	0.030122399244875045	0.09090380887591537	-0.0027382408238401388
14.465	0.16297157402576498	0.1455532139231942	0.03215298966805081	0.08946134820157885	-0.0028764498044152606
14.466	0.15910688075616244	0.14558637825240295	0.03417406017639916	0.08803723408794163	-0.0030085897354850564
14.467	0.15533378986969196	0.14562155879082422	0.0361853769017037	0.08663107745109085	-0.0031347781889684073
14.468	0.15165007174591266	0.14565874571302806	0.038186818477437046	0.08524255897112372	-0.0032551421259825243
14.469	0.14805369772614926	0.145697929119462	0.040178322313916076	0.0838714785019823	-0.003369815296197328
14.47	0.14454266689682413	0.14573909897556048	0.042159683074580415	0.08251759995358955	-0.003478915862118347
14.471	0.14111497834437825	0.14578224504994325	0.04413073998767652	0.08118069067006871	-0.0035825639519807993
14.472	0.13776863115523383	0.14582735699721167	0.04609142152125803	0.0798605301234828	-0.0036808853568325705
14.473	0.13450162441581362	0.14587442439568038	0.04804160992118035	0.07855687010785273	-0.003773998510350294
14.474	0.1313119846252534	0.14592343665958696	0.0499811285603776	0.07726944774224948	-0.0038620142013947494
14.475	0.12819792537808888	0.1459743830608633	0.051909874026721634	0.07599811364903958	-0.003945052505790118
14.476	0.12515773609068154	0.1460272527988159	0.053827785150644854	0.07474275855599552	-0.0040232371491186495
14.477	0.12218970625988117	0.146082034968256	0.05573470985357081	0.07350323599366024	-0.004096681531405196
14.478	0.11929212538252132	0.14613871851278193	0.05763051961810017	0.07227938981456077	-0.004165498792692354
14.479	0.116463282955441	0.14619729228144707	0.05951515150924635	0.07107106156433267	-0.0042298049969242335
14.48	0.11370146937349031	0.1462577450600382	0.061388514486329905	0.06987806814476885	-0.004289710798581891
14.481	0.11100506051235477	0.1463200655066706	0.06325046824602526	0.06870024965413071	-0.0043453229592426024
14.482	0.10837258039386301	0.14638424216423956	0.06510092716396951	0.0675375315749985	-0.004396755923898268
14.483	0.10580256708813388	0.14645026351840124	0.06693985293559061	0.06638984010918877	-0.004444126133326472
14.484	0.10329355866529982	0.1465181179848658	0.06876712470557071	0.06525706716492811	-0.004487540875650416
14.485	0.10084409319547959	0.14658779383788728	0.07058260869821197	0.06413908464299285	-0.00452710391361786
14.486	0.09845270874879229	0.1466592792476239	0.0723862307735408	0.0630357569119927	-0.0045629208468163235
14.487	0.09611795803398705	0.14673256233945392	0.07417797171745702	0.06194694719001835	-0.0045950988966439845
14.488	0.09383852451485139	0.14680763120610624	0.07595775689099468	0.060872572837338115	-0.004623744088907895
14.489	0.0916131583707892	0.1468844738238348	0.07772545544779444	0.059812567188458184	-0.004648959026224718
14.49	0.08944061016579401	0.14696307805869063	0.07948098065758062	0.05876685389952415	-0.004670847178094946
14.491	0.08731963046384741	0.14704343171379564	0.08122429339144678	0.05773534565277133	-0.00468951265435729
14.492	0.08524896982893143	0.1471255225683104	0.08295536805745077	0.056717937714774784	-0.00470505739858871
14.493	0.08322737902515806	0.1472093383338144	0.08467409587698939	0.05571449396853424	-0.004717574404029616
14.494	0.08125366081765144	0.1472948666121865	0.08638038150325406	0.05472489630982415	-0.00472715742096863
[truncated: 506 more rows]
