# Supplementary material for: A modelling approach for exploring muscle dynamics during cyclic contractions
Source: PLoS Comput Biol. 2018 Apr 16;14(4):e1006123. doi: 10.1371/journal.pcbi.1006123 (PMC5919698; doi:10.1371/journal.pcbi.1006123)
Supplement: S1 Dataset — (ZIP) [file pcbi.1006123.s005.zip › S1_Dataset/Simulation14.txt]

Frequency (Hz):	2
Maximum shortening strain rate (s^-1):	10
Maximum excitation u_max:	0.1
Muscle length scale factor λ_l_0:	10
Time (s)	Normalized activation aHat	Muscle length l_m (m)	Muscle velocity v_m (m s^-1)	Muscle force F_m (N)	Muscle power P_m (W)
12.5	0.010980896291529435	0.21375607552424056	0.015414629733436174	0.037275073187720935	-0.0005745814514754526
12.501	0.010720477476755324	0.21377169228840337	0.015818285388196282	0.03712370402374751	-0.0005872333449145687
12.502	0.010466235001401293	0.21378771086541845	0.016218253008651793	0.03697644402474925	-0.0005996933245536341
12.503	0.010218028333779326	0.21380412756173	0.016614521577770595	0.03683321876650167	-0.0006119663079747868
12.504	0.009975716942200043	0.2138209386697987	0.017007074529520227	0.036693952764749654	-0.0006240567894527922
12.505	0.009739160294974106	0.21383814046955538	0.01739590283436924	0.036558569839181494	-0.0006359693286859033
12.506	0.009508217860413433	0.21385572922890406	0.017780992179140715	0.03642699278417761	-0.0006477080738050774
12.507	0.009282749106828676	0.2138737012056313	0.018162335750920477	0.03629914370970549	-0.0006592772355265841
12.508	0.009062614759692047	0.213892052647561	0.018539921814699517	0.03617494461324493	-0.0006706806447806464
12.509	0.00884769058854873	0.2139107798070235	0.01891377636955963	0.036054328026202155	-0.0006819234974423338
12.51	0.008637861493542443	0.21392987895141935	0.019283884663405196	0.035937231098250255	-0.0006930094196207964
12.511	0.008433012426364607	0.21394934631534035	0.019650210308770476	0.03582358978633461	-0.0007039410733165971
12.512	0.008233028338706682	0.21396917810271163	0.020012728359681767	0.03571333960005608	-0.0007147213642329881
12.513	0.008037794182261188	0.21398937049823294	0.02037142531165553	0.03560641559247533	-0.000725353435857878
12.514	0.007847194908719577	0.21400991967882046	0.020726299101702213	0.03550275235338525	-0.0007358406642099249
12.515	0.007661115469773331	0.2140308218250481	0.021077359108324322	0.03540228400494007	-0.000746186653227008
12.516	0.007479440924841339	0.21405207313258887	0.021424626151514567	0.03530494427522772	-0.0007563952323968083
12.517	0.0073020642624947625	0.21407366982365453	0.02176813238330727	0.03521067199882337	-0.0007664705693755976
12.518	0.007128890462405403	0.2140956081429211	0.022107874721286207	0.03511941312372831	-0.0007764155856244801
12.519	0.0069598253494496335	0.21411788430897127	0.022443824825690795	0.03503111311949624	-0.0007862321663029322
12.52	0.006794774748502902	0.21414049452691675	0.022775978106828663	0.03494571733322881	-0.0007959228929090422
12.521	0.006633644484440685	0.21416343499943874	0.023104334293329587	0.03486317062195192	-0.0008054903485749643
12.522	0.006476340382139313	0.2141867019311062	0.023428897432143755	0.034783417358582355	-0.0008149371176336747
12.523	0.006322768266474255	0.21421029153269422	0.023749675888545263	0.034706401438656845	-0.0008242657854258411
12.524	0.006172833962321271	0.21423420002639076	0.024066686382373928	0.03463206635388478	-0.0008334790797125091
12.525	0.00602644613495189	0.2142584236542926	0.024379941750906114	0.03456035701862083	-0.0008425794910044951
12.526	0.005883525033229963	0.21428295865135538	0.02468942198190492	0.034491225528791004	-0.0008515684217533728
12.527	0.005743993554816772	0.21430780123664459	0.02499511785156269	0.034424625568247866	-0.0008604475730742737
12.528	0.005607774589746998	0.21433294762711275	0.02529703435789636	0.03436051058185146	-0.0008692190167439579
12.529	0.005474791028056043	0.2143583940518212	0.025595190720745883	0.034298833779954525	-0.0008778851920970975
12.53	0.005344965759778582	0.21438413676615653	0.025889620239663787	0.03423954813748564	-0.0008864488984571908
12.531	0.005218221674949313	0.21441017205742793	0.026180343308303145	0.03418260602004687	-0.0008949123607772969
12.532	0.005094481663603604	0.21443649621249206	0.026467345881548983	0.034127958894103645	-0.0009032764922815271
12.533	0.004973669282129433	0.21446310550676193	0.026750621515382735	0.0340755584007892	-0.0009115423657048325
12.534	0.004855716257783185	0.21448999621442422	0.027030174201133204	0.03402536176277295	-0.0009197114557043297
12.535	0.004740559429099721	0.21451716461887446	0.02730601836547512	0.03397732962287617	-0.0009277855866920585
12.536	0.004628135677399623	0.21454460702315273	0.02757817887043211	0.03393142243545415	-0.0009357668372531477
12.537	0.004518381884003489	0.21457231975948915	0.027846686276509297	0.033887600384351554	-0.0009436573765667536
12.538	0.004411234930232499	0.2146002991789102	0.028111543633847682	0.03384582299088103	-0.000951458329831637
12.539	0.004306631697407249	0.2146285416286674	0.028372746994468144	0.03380604936537277	-0.0009591704855262221
12.54	0.0042045090668485306	0.21465704345625858	0.02863030070508375	0.03376823839585412	-0.0009667948195542583
12.541	0.004104803976353163	0.21468580101760132	0.028884217258457967	0.03373234879243143	-0.0009743324911586716
12.542	0.004007457644082788	0.21471481068517886	0.029134517293402832	0.033698342128394586	-0.0009817849314987172
12.543	0.0039124178930950125	0.21474406885617664	0.02938122942976863	0.03366618452625699	-0.0009891538915908831
12.544	0.00381963303817837	0.2147735719551153	0.029624373814893277	0.03363584211299757	-0.0009964407603341697
12.545	0.0037290513941218855	0.21480331641457653	0.02986395073522559	0.03360728055267061	-0.00100364617076986
12.546	0.0036406212757140884	0.2148332986690008	0.030099965125760617	0.03358046530105587	-0.0010107708344685962
12.547	0.003554290997743524	0.2148635151611373	0.030332428668886743	0.03355536163302255	-0.0010178156131923554
12.548	0.0034700088749991943	0.2148939623487911	0.03056135979438445	0.03353193464899954	-0.0010247815194098615
12.549	0.0033877232222696407	0.21492463671157092	0.030786783679428824	0.03351014928204068	-0.0010316697170115535
12.55	0.003307383907824923	0.21495553475587428	0.031008724621797767	0.03348997135908384	-0.0010384812994657252
12.551	0.003228947157149377	0.21498665300172803	0.031227188890213756	0.033471370921322866	-0.0010452168221745572
12.552	0.0031523706590030343	0.21501798798005112	0.03144219235380921	0.03345431894738309	-0.0010518771314093033
12.553	0.00307761209804125	0.2150495362384481	0.031653751860583765	0.03343878622919142	-0.0010584630418179308
12.554	0.0030046291589197775	0.21508129434145942	0.031861884434587	0.033424743373598444	-0.0010649753106253212
12.555	0.0029333795262939688	0.21511325887073773	0.03206660727592079	0.03341216080797775	-0.0010714146388693347
12.556	0.002863820884819312	0.21514542642522377	0.03226793776073775	0.03340100878579922	-0.0010777816726460238
12.557	0.002795910919151175	0.2151777936213225	0.03246589344124197	0.03339125739217402	-0.001084077004363405
12.558	0.0027296076788090786	0.21521035709282213	0.0326604900411556	0.033382876799148455	-0.0010903011152437125
12.559	0.002664873692448826	0.2152431134820058	0.03285173108010566	0.033375840171694794	-0.001096454125893105
12.56	0.002601674294533505	0.2152760594462836	0.033039645843706895	0.0333701227387655	-0.0011025370370498426
12.561	0.0025399748433591464	0.21530919167532803	0.03322426533251175	0.03336569962617087	-0.001108550857384789
12.562	0.0024797406972214436	0.21534250688712603	0.03340561517448955	0.03336254579311047	-0.0011144963660059334
12.563	0.002420937214416101	0.21537600182260624	0.033583715625025455	0.03336063603503268	-0.0011203741136705141
12.564	0.002363529753239134	0.21540967324026625	0.03375858156691959	0.03335994498607623	-0.0011261844238804046
12.565	0.0023074836719862435	0.21544351791080027	0.03393022251038889	0.03336044712111092	-0.001131927393865356
12.566	0.002252764360158899	0.21547753261172653	0.03409864260096946	0.03336211678009355	-0.001137602896496216
12.567	0.002199339561798731	0.21551171412865486	0.03426386126705701	0.03336492998106312	-0.0011432113320562177
12.568	0.0021471806432140895	0.21554605927777468	0.0344259104650375	0.03336886534780426	-0.0011487535707834019
12.569	0.0020962592382573753	0.21558056490000924	0.03458481092557337	0.033373901536648876	-0.001154230074493704
12.57	0.002046546980781258	0.21561522785685677	0.034740583068496395	0.03338001710607849	-0.0011596412571015504
12.571	0.0019980155046381357	0.21565004503008012	0.03489324700280936	0.033387190520204	-0.0011649874855513334
12.572	0.0019506364436804979	0.21568501332139567	0.03504282252668496	0.03339540015218983	-0.0011702690807408162
12.573	0.0019043814317607523	0.2157201296521626	0.03518932912746629	0.03340462428762303	-0.001175486318436521
12.574	0.0018592221027315526	0.2157553909630719	0.03533278598166588	0.03341484112782747	-0.0011806394301808948
12.575	0.0018151309421266068	0.21579079421386194	0.03547321211805845	0.033426029413294873	-0.0011857286316422698
12.576	0.0017720839254699709	0.21582633638398585	0.035610628294314786	0.03343817035585522	-0.0011907542553843359
12.577	0.001730057833653683	0.21586201447439338	0.03574505628541411	0.03345124568867999	-0.0011957166599590825
12.578	0.0016890294453335163	0.21589782550763228	0.035876517490001085	0.033465237075621775	-0.0012006161632505774
12.579	0.00164897553916525	0.21593376652744753	0.03600503290356348	0.03348012611536264	-0.0012054530423990868
12.58	0.0016098728938048767	0.21596983459837768	0.03613062311843143	0.03349589434400844	-0.0012102275345581678
12.581	0.0015716982879081748	0.21600602680535233	0.03625330832377887	0.033512523237631105	-0.0012149398376416446
12.582	0.0015344285001309284	0.21604234025328858	0.03637310830562278	0.033529994214758975	-0.0012195901110603335
12.583	0.0014980403458373435	0.2160787720666855	0.03649004243045784	0.03354828866546628	-0.0012241784768721126
12.584	0.0014625126357984202	0.21611531938948791	0.03660413072756953	0.033567389383667275	-0.0012287051091829865
12.585	0.0014278265951182575	0.2161519793870381	0.03671539569697924	0.03358728088350277	-0.0012331703080233907
12.586	0.0013939635726650224	0.21618874924722153	0.0368238596652717	0.03360794772573314	-0.0012375743506901843
12.587	0.0013609049173066957	0.21622562617995023	0.03692954435843821	0.03362937442793581	-0.0012419174746829832
12.588	0.001328631977911321	0.2162626074165618	0.037032470901875954	0.03365154546628774	-0.0012461998782834565
12.589	0.0012971261033468862	0.21629969020921905	0.03713265982038828	0.03367444527729576	-0.0012504217211221041
12.59	0.001266368642481547	0.21633687183030903	0.03723013103818403	0.033698058259475076	-0.001254583124732617
12.591	0.0012363409441832902	0.216374149571843	0.037324903878878636	0.033722368774978154	-0.0012586841730941579
12.592	0.0012070243573201076	0.2164115207452501	0.03741699844818771	0.03374736115589681	-0.0012627249600006213
12.593	0.001178400469917936	0.21644898268346588	0.037506437183765305	0.03377301988726415	-0.0012667056489077293
12.594	0.0011504533418960885	0.21648653274165602	0.037593242022335806	0.03379933122538434	-0.0012706264389489652
12.595	0.0011231683065295144	0.21652416829673865	0.03767743453291546	0.033826282327099104	-0.0012744875378711915
12.596	0.0010965306887251423	0.21656188674701737	0.037759035917785476	0.033853860318430996	-0.0012782891277193285
12.597	0.0010705258133897554	0.21659968551181488	0.037838067012493	0.033882052302047425	-0.0012820313655256632
12.598	0.0010451390054301416	0.216637562031106	0.03791454828585057	0.03391084535860083	-0.001285714383762683
12.599	0.0010203555897532227	0.21667551376515093	0.03798849983993579	0.0339402265480358	-0.0012893382907874424
12.6	0.0009961608912657854	0.2167135381941154	0.03805994137462096	0.03397018291075727	-0.0012929031700685725
12.601	0.0009725402348746202	0.21675163281806334	0.03812889344664921	0.03400070147242628	-0.0012964091235534705
12.602	0.0009494789454866433	0.21678979515852806	0.03819537806650481	0.03403176924866275	-0.001299856292724726
12.603	0.0009269625422269923	0.21682802275898136	0.038259417031467395	0.03406337338402915	-0.001303244807798158
12.604	0.0009049784879238709	0.2168663131845407	0.03832103183555106	0.0340955024242307	-0.001306574833848053
12.605	0.0008835152457001656	0.21690466402166583	0.038380243669504696	0.03412814563063955	-0.001309846545292288
12.606	0.0008625612754958737	0.21694307287785555	0.03843707342081149	0.034161292251758846	-0.0013130600984306534
12.607	0.000842105037250878	0.21698153738134462	0.0384915416736896	0.034194931526514045	-0.0013162156318817777
12.608	0.0008221349909050644	0.2170200551808005	0.038543668709091795	0.03422905268520592	-0.001319313266924626
12.609	0.0008026395963984252	0.21705862394501962	0.03859347450470522	0.034263644950438016	-0.0013223531078330013
12.61	0.0007836073136708456	0.21709724136262476	0.038640978734951946	0.034298697538020714	-0.0013253352422032071
12.611	0.0007650266026622142	0.2171359051417615	0.03868620077098866	0.03433419965785022	-0.0013282597412748037
12.612	0.0007468859233125183	0.21717461301112903	0.03872916391385708	0.03437014052440638	-0.0013311268061120362
12.613	0.0007291738912608283	0.21721336272437602	0.038769891414139904	0.03440650946821612	-0.0013339366360223155
12.614	0.000711880640323615	0.2172521520545657	0.03880840075938888	0.03444329690750162	-0.0013366892698609425
12.615	0.0006949970887259637	0.21729097879252368	0.03884471001115519	0.03448049382618128	-0.0013393847837194386
12.616	0.0006785141547301342	0.21732984074743691	0.03887883782977233	0.034518091206357245	-0.0013420232702052535
12.617	0.0006624227565983889	0.2173687357474519	0.0389108034743558	0.034556080029849084	-0.0013446048388855688
12.618	0.0006467138125930762	0.21740766164027361	0.03894062680280302	0.034594451279759894	-0.0013471296167328812
12.619	0.0006313782409764577	0.21744661629376436	0.03896832827179365	0.03463319594204557	-0.0013495977485709835
12.62	0.0006164069600108244	0.2174855975965425	0.03899392893678935	0.034672305007087977	-0.0013520093975210742
12.621	0.0006017908879584416	0.21752460345858138	0.03901745045203389	0.03471176947127071	-0.0013543647454477277
12.622	0.0005875209430816521	0.2175636318118077	0.03903891507055298	0.03475158033855669	-0.0013566639934044133
12.623	0.0005735884376083292	0.2176026807189638	0.03905833327682587	0.03479172902841886	-0.0013589069476690008
12.624	0.0005599862557181164	0.21764174793320995	0.03907575601402234	0.034832207736549166	-0.0013610948509431367
12.625	0.0005467081037321403	0.217680831549208	0.0390911571523333	0.034873009561261215	-0.001363226297134084
12.626	0.0044821258578447995	0.2177199244148147	0.03908913713031905	0.037765652450059355	-0.0014762267674363397
12.627	0.008318075487580354	0.21775899913647476	0.03905505220860252	0.040583506630064665	-0.0015849909702453418
12.628	0.012057083130408396	0.2177980242089771	0.03899003490320512	0.043327582251467656	-0.0016893439442562147
12.629	0.015701569722418547	0.21783696931115804	0.03889531894466457	0.04599890694066583	-0.001789142156563142
12.63	0.01925393546243235	0.21787580529041609	0.038771965467462116	0.04859857296371644	-0.0018842621927171517
12.631	0.02271653609556018	0.2179145040791189	0.03862111257259298	0.05112772160432719	-0.0019746094916609147
12.632	0.02609160642316307	0.2179530387084287	0.038443835851746336	0.053587477903961796	-0.002060108204248991
12.633	0.02938136092738908	0.21799138328814133	0.038241181724800156	0.05597901869583622	-0.0021407038267234582
12.634	0.03258798763249716	0.2180295129649416	0.038014171232957646	0.05830356322328527	-0.0022163616358615384
12.635	0.03571355955133988	0.21806740370264663	0.03776345416501408	0.06056227387824755	-0.002287040653730231
12.636	0.03876011862849389	0.21810503242587923	0.03749038476744782	0.0627564032001454	-0.002352761702594545
12.637	0.041729692988310745	0.21814237745898543	0.037196265629016866	0.06488725139939452	-0.002413563438988675
12.638	0.04462421010865249	0.2181794182766125	0.036882094763734094	0.06695607024329593	-0.002469480127720477
12.639	0.04744555310185807	0.2182161351991345	0.036548565610864114	0.06896408898376392	-0.0025205385310165668
12.64	0.05019559852727504	0.21825250908895436	0.036196078386827195	0.0709125292516411	-0.0025667554674005774
12.641	0.05287614082797929	0.21828852127980772	0.03582538785821736	0.07280262480010075	-0.002608182270559883
12.642	0.0554889175284589	0.21832415425034332	0.035437842109761176	0.07463568344044708	-0.0026449275655166804
12.643	0.05803566262981879	0.21835939169722896	0.03503448372877486	0.07641301174349212	-0.0026770904165940566
12.644	0.06051804752129546	0.21839421817615604	0.03461598817562475	0.07813585120371513	-0.002704749701360178
12.645	0.06293767669783894	0.2184286187404176	0.03418270800487749	0.07980536876125875	-0.0027279636175876797
12.646	0.06529615293946386	0.21846257893113416	0.03373544164551765	0.0814228171310384	-0.002746834695937801
12.647	0.06759505824634915	0.21849608532170758	0.033275257647337644	0.08298950388931448	-0.0027614971239416685
12.648	0.06983585285929932	0.21852912538610725	0.03280288104892424	0.08450661959636131	-0.0027720605904661302
12.649	0.07201997369168005	0.21856168714994892	0.03231870117865406	0.08597529713648334	-0.0027786099368999973
12.65	0.07414885765686077	0.21859375905834558	0.03182334613048288	0.0873967239610084	-0.0027812561972814366
12.651	0.07622394166819958	0.21862533045935217	0.03131782826319268	0.08877217536176446	-0.002780151742529764
12.652	0.07824663216539131	0.21865639154451394	0.03080278507606901	0.09010285343455748	-0.0027754188290852206
12.653	0.08021821219550734	0.21868693293399924	0.030278463781786415	0.09138980858782081	-0.0027671430093507256
12.654	0.08213993418520578	0.21871694557477006	0.029745454870428383	0.09263414444627484	-0.0027554447630874124
12.655	0.0840130505681634	0.21874642125437652	0.02920466518140914	0.09383704134885415	-0.0027404793742073306
12.656	0.08583881377805663	0.21877535249979066	0.028656646778597705	0.09499961868865983	-0.002722370516862394
12.657	0.08761846901159966	0.21880373220462218	0.028101607515131508	0.09612292280221768	-0.002701208649795206
12.658	0.08935317106968253	0.21883155355094155	0.027540079299524508	0.09720801068737442	-0.0026771163228793173
12.659	0.0910440137626351	0.2188588104713565	0.026972863868707817	0.09825596517077394	-0.002650244772839782
12.66	0.09269208979115645	0.21888549754503445	0.02640043588332103	0.09926780288719982	-0.002620713265401669
12.661	0.0942984918559547	0.2189116096568469	0.025822959558487332	0.10024447120264442	-0.0025886089258278346
12.662	0.09586431193142364	0.21893714194089	0.025240914136227907	0.10118699051179593	-0.002554052139211549
12.663	0.09739059164081507	0.21896209020082416	0.02465500525623752	0.10209640501289508	-0.0025171874022358828
12.664	0.0988782915809205	0.21898645080207807	0.024065637831039433	0.1029736359995105	-0.0024781262301095037
12.665	0.10032836513336862	0.21901022037036405	0.023472979938543727	0.10381954189241238	-0.0024369540240693956
12.666	0.10174176567979062	0.21903339582672776	0.022877499072586384	0.10463505443833734	-0.0023937883608730883
12.667	0.10311944660181016	0.21905597456263196	0.022279600191356365	0.10542109070822545	-0.002348739752715976
12.668	0.10446234183975042	0.21907795434165955	0.021679644574046083	0.10617854341602229	-0.002301913082649284
12.669	0.10577130392587566	0.21909933328292133	0.021077981997133902	0.1069082470852124	-0.00225341010740725
12.67	0.10704716444864974	0.21912010987923727	0.02047503798493214	0.10761104162684049	-0.002203340164907673
12.671	0.10829075500182003	0.21914028301886057	0.019871078270632905	0.10828772386283027	-0.002151793836626983
12.672	0.10950290717913369	0.21915985174148755	0.019266241582218024	0.10893905361314542	-0.0020988461246490607
12.673	0.11068444775151058	0.21917881531240796	0.01866084194149756	0.10956583155958764	-0.0020445906649222104
12.674	0.11183614328584102	0.2191971733985398	0.01805535952720656	0.11016886260664435	-0.0019891384230663867
12.675	0.11295871994749229	0.21921492609683832	0.01745008083706418	0.11074887060887188	-0.0019325767447383759
12.676	0.11405290319392308	0.21923207368613637	0.01684518035728229	0.11130654481971079	-0.001874978822433953
12.677	0.11511941848259807	0.21924861666335277	0.016240897720362187	0.11184258926211814	-0.0018164240529865388
12.678	0.11615899081186114	0.2192645557716858	0.015637485852634286	0.11235770821593245	-0.0017569920726610549
12.679	0.11717231195187343	0.21927989201300313	0.015035205570681394	0.11285258334022963	-0.0016967617897028068
12.68	0.11816001958384441	0.219294626631596	0.0144342716752482	0.11332784460085556	-0.001635804897339059
12.681	0.11912274651726712	0.21930876106873426	0.013834875221752516	0.11378410844820665	-0.0015741889425992953
12.682	0.12006112556163626	0.21932229696104077	0.01323721607214363	0.11422199027620847	-0.0015119811654764601
12.683	0.12097578952644153	0.2193352361495009	0.012641503089604081	0.11464210448592686	-0.0014492485180575584
12.684	0.1218673672094309	0.2193475806856142	0.012047942153057833	0.11504505831771865	-0.001386056207607039
12.685	0.12273642890434379	0.21935933280424708	0.01145669287715881	0.11543140375280742	-0.0013224621411752314
12.686	0.12358351545099469	0.21937049489301247	0.010867908875232698	0.11580166825827065	-0.0012585219782308122
12.687	0.12440916764199916	0.21938106949826616	0.010281754021304625	0.1161563786503016	-0.001194291313287921
12.688	0.1252139262699726	0.21939105933532124	0.0096984018826765	0.11649606100237844	-0.0011298256173498636
12.689	0.12599833212752612	0.2194004672878614	0.009118005789548068	0.11682123145361999	-0.0010651766647362419
12.69	0.12676292600727518	0.2194092963718126	0.008540684719942777	0.11713239162114493	-0.0010003908273290658
12.691	0.12750823161720373	0.2194175497236772	0.007966563064705926	0.1174300298949726	-0.0009355137388486015
12.692	0.12823471373677317	0.21942523060864827	0.007395773814829834	0.11771459620085356	-0.0008705905282055403
12.693	0.12894282504177504	0.21943234242902523	0.006828456919355123	0.11798653144945229	-0.0008056659470667233
12.694	0.12963301820879855	0.2194388887175706	0.006264724771625079	0.11824626437194703	-0.0007407803015630646
12.695	0.13030574591442923	0.21944487310225164	0.005704663827600871	0.11849421183222901	-0.000675969644019392
12.696	0.13096146083525628	0.2194502992989541	0.005148364222790599	0.11873078809265587	-0.0006112693415599616
12.697	0.13160061564434805	0.21945517111601343	0.004595920720865255	0.11895640516389215	-0.0005467142073723746
12.698	0.13222364655065125	0.21945949245884266	0.004047432713656744	0.11917146261071901	-0.00048233847630494564
12.699	0.13283094100483833	0.21946326733440272	0.0035030020683150713	0.1193763269610594	-0.0004181755202524473
12.7	0.13342287789094054	0.2194664998304687	0.002962680112011206	0.11957133988672444	-0.00035425163064893074
12.701	0.13399983609298888	0.2194691940927919	0.0024265519577785577	0.11975685058222602	-0.00029059622023769473
12.702	0.13456219449501144	0.2194713543638324	0.0018947114545325018	0.11993320786108132	-0.00022723882271321827
12.703	0.1351103319810393	0.21947298496949774	0.0013672316482321663	0.12010075061431641	-0.00016420554721633217
12.704	0.13564462741339156	0.21947409029834	0.0008441647818833258	0.12025980772679623	-0.00010151909435902164
12.705	0.1361654440002497	0.21947467478075267	0.0003255422955411553	0.12041068843070711	-0.000039198771919423224
12.706	0.1366731048952174	0.21947474274034756	-0.00018862217565010633	0.12056397278775013	0.000022741038852245644
12.707	0.13716792722246038	0.2194742993388159	-0.0006979738530125005	0.12072739563177257	0.00008426456549327282
12.708	0.1376502281061418	0.21947334818594047	-0.0012032036434121106	0.12088329698375999	0.00014544722335852822
12.709	0.13812032467042745	0.21947189362005604	-0.0017043107699744999	0.12103192150183502	0.00020627600732628566
12.71	0.1385785340394831	0.21946993988329824	-0.002202332495536159	0.12117322615216822	0.000266863733543872
12.711	0.13902517328335323	0.21946749056389275	-0.0026952373892929564	0.12130800858535011	0.00032695388035990655
12.712	0.13946054471755137	0.21946455144965185	-0.0031823942724365692	0.12143667377464691	0.0003864593750841845
12.713	0.13988491797072955	0.2194611269751993	-0.0036658062334349577	0.12155887747262563	0.0004456112907685073
12.714	0.14029855848646944	0.21945722132508788	-0.00414474196395968	0.12167502399525985	0.0005043115779189545
12.715	0.14070173170835046	0.2194528390290976	-0.004619082789114632	0.12178534743861161	0.0005625366023200366
12.716	0.14109470307995425	0.21944798467374288	-0.005088871240583311	0.12189003557062922	0.0006202826965290519
12.717	0.14147773804486247	0.21944266282486422	-0.005554047556484555	0.12198930272290938	0.0006775343887054295
12.718	0.14185110194879316	0.21943687811791837	-0.006014602345963263	0.12208334754234777	0.0007342827885312533
12.719	0.1422150463536455	0.21943063515917907	-0.006470537756469917	0.12217235549739294	0.000790520839042746
12.72	0.14256979630061148	0.21942393858609638	-0.00692183382691056	0.12225650072862443	0.0008462391823031081
12.721	0.14291557396276047	0.2194167930512924	-0.007368452185456527	0.12233595935024617	0.0009014266670342423
12.722	0.14325260151316377	0.21940920325157173	-0.007810362594832624	0.12241090383600045	0.0009560735445203512
12.723	0.14358110112489259	0.21940117389013195	-0.008247582506218997	0.12248149196882745	0.001010176210497704
12.724	0.14390129497101642	0.219392709630849	-0.008680164289344483	0.1225478703666893	0.0010637356480921534
12.725	0.1442134050759386	0.21938381512188232	-0.009108066757707891	0.12261021036807884	0.0011167419812090702
12.726	0.14451764072418988	0.21937449507782458	-0.00953123000752616	0.12266867975763232	0.001169183401489562
12.727	0.1448141898197665	0.21936475424001364	-0.009949661072627935	0.12272341369808486	0.0012210563719718488
12.728	0.1451032383248538	0.21935459730972096	-0.010363427788488686	0.12277452799160246	0.001272364955106755
12.729	0.1453849722016368	0.21934402893974292	-0.010772530832733825	0.12282215613354584	0.0013231054638914706
12.73	0.14565957741230082	0.21933305381376778	-0.011176937523101274	0.12286643994716842	0.001373270522975376
12.731	0.14592723991902978	0.2193216766310133	-0.011576646046682574	0.1229075115778404	0.0014228567580151987
12.732	0.1461881456525363	0.2193099020807656	-0.011971678079738497	0.12294549553972244	0.0014718638939554822
12.733	0.1464424712149464	0.21929773482169942	-0.012362066337275697	0.12298050673844675	0.0015202931824924595
12.734	0.1466903730191736	0.21928517949970766	-0.012747800562567947	0.12301265934147582	0.0015681408479562447
12.735	0.14693200493128453	0.21927224077479682	-0.013128872952257021	0.12304206449657468	0.0016154036325589432
12.736	0.14716752081734588	0.2192589233023123	-0.013505300646459606	0.12306882551105412	0.0016620814887334638
12.737	0.14739707454342305	0.21924523170828492	-0.013877123353055132	0.12309303851805707	0.0017081772794174447
12.738	0.14762081997558268	0.2192311705856106	-0.014244355740225253	0.12311480591404296	0.0017536910923284157
12.739	0.14783891097989138	0.21921674452985726	-0.014606989671844161	0.12313423578121847	0.001798620510306682
12.74	0.14805150080785767	0.21920195813548368	-0.014965036655995885	0.12315142957809519	0.0018429656578744904
12.741	0.1482587288642484	0.21918681597489728	-0.01531852928690946	0.12316647399940661	0.0018867292391252827
12.742	0.1484607214709504	0.21917132258242916	-0.015667503292840487	0.1231794465377109	0.0019299143842398544
12.743	0.14865760450115587	0.21915548247179134	-0.016011967015554497	0.12319043154336669	0.001972521126504312
12.744	0.14884950382805806	0.2191393001483191	-0.016351931131190503	0.12319951212272444	0.0020145499376270594
12.745	0.14903654532484986	0.2191227801043309	-0.01668741099714214	0.12320676948917934	0.002056002000096088
12.746	0.14921885486472453	0.21910592681444716	-0.017018426652058837	0.12321228297677805	0.002096879200473015
12.747	0.14939655832087428	0.21908874473090917	-0.01734500281584349	0.12321613005389641	0.002137184122742171
12.748	0.14956978045096134	0.2190712382788975	-0.01766716888965601	0.12321838568882439	0.0021769200302752334
12.749	0.14973863268538984	0.2190534118518515	-0.01798495890876757	0.12321911529048582	0.0022160907252740812
12.75	0.149903218072421	0.2190352698243956	-0.018298362351352147	0.12321839155059804	0.0022546947769436308
12.751	0.15006363956471216	0.21901681658152056	-0.018607402134310874	0.12321627722761198	0.0022927348198669077
12.752	0.1502200001149207	0.21899805645244658	-0.018912144414043656	0.12321282240496519	0.0023302186909846152
12.753	0.15037240267570312	0.21897899370840423	-0.01921263901399819	0.12320808136155889	0.0023671523908069497
12.754	0.1505209501997167	0.2189596325789669	-0.01950891942467322	0.12320211259636563	0.0024035400875920144
12.755	0.15066574563961885	0.21893997726838396	-0.01980100280361686	0.12319497885190787	0.0024393841216381476
12.756	0.1508068902564178	0.21892003197191387	-0.02008888997542509	0.12318674615999846	0.0024746849900388283
12.757	0.15094447324760343	0.21889980089215252	-0.02037256566634597	0.12317747781601496	0.0025094412554216385
12.758	0.15107857882159842	0.21887928822449784	-0.020652086227846454	0.12316721363619382	0.00254365991645826
12.759	0.15120929118737447	0.21885849808909777	-0.02092749925417069	0.12315599558983197	0.002577347005852857
12.76	0.15133669455390264	0.21883743459585775	-0.02119880334342219	0.1231438792401392	0.002610502878957841
12.761	0.15146087313015458	0.21881610184606937	-0.021466017125137266	0.12313091419900145	0.002643130312829572
12.762	0.15158191112510205	0.2187945039123789	-0.021729179260283556	0.12311714412558004	0.0026752344947188955
12.763	0.1516998927477161	0.21877264481875608	-0.021988348441258607	0.12310260672531292	0.0027068230107034057
12.764	0.15181489989530275	0.21875052853016122	-0.022243567472165143	0.12308734260733652	0.0027379016102557973
12.765	0.15192700415049185	0.2187281589999955	-0.022494838683644443	0.12307139769407098	0.0027684712376987775
12.766	0.15203627439184653	0.21870554015405924	-0.02274220582825361	0.12305480439287313	0.002798537689658207
12.767	0.15214277950308824	0.21868267587732912	-0.022985705731622966	0.12303759686005739	0.002828105995351337
12.768	0.15224658836793847	0.21865957002202016	-0.02322536709151907	0.12301981134972474	0.002857180278126781
12.769	0.15234776987011808	0.21863622641571362	-0.023461210477843487	0.12300148622488608	0.0028857637574096185
12.77	0.15244639289334858	0.21861264886837098	-0.023693254054811316	0.12298266034524112	0.002913859415896367
12.771	0.1525425263205167	0.21858884116023908	-0.02392153880316201	0.12296336591615906	0.002941472929130808
12.772	0.1526362361067877	0.21856480703205122	-0.024146099658275775	0.1229436350008072	0.0029686092630801723
12.773	0.15272757994072267	0.21854055019139362	-0.024366969066691217	0.12292349547261344	0.00299527301175073
12.774	0.15281661416305697	0.2185160743139083	-0.024584178470410795	0.12290297456552274	0.0030214686612631695
12.775	0.15290339511452622	0.21849138304429738	-0.02479775830690157	0.12288209965144929	0.003047200607401233
12.776	0.1529879791358655	0.21846647999728616	-0.02500773833442361	0.12286089815364133	0.0030724731925585312
12.777	0.15307042256781037	0.2184413687566039	-0.025214151232405963	0.1228393965300958	0.00309729112140732
12.778	0.1531507817510964	0.21841605287315063	-0.025417029143570496	0.12281762125854667	0.0031216590588724843
12.779	0.15322911299937567	0.21839053586610588	-0.025616403688498598	0.12279559882224836	0.003145581630601637
12.78	0.15330546923345484	0.2183648212230112	-0.02581230652199563	0.12277335363816375	0.0031690634368416503
12.781	0.15337989715541686	0.21833891239973638	-0.02600476933308982	0.1227509064545243	0.003192109007777591
12.782	0.15345244285069204	0.21831281282044873	-0.02619382378456298	0.12272827756985615	0.003214722876047745
12.783	0.15352315240471118	0.2182865258783822	-0.026379499937812745	0.12270548763578339	0.0032369094034574303
12.784	0.15359207190290494	0.21826005493568215	-0.026561830720092276	0.12268255639308008	0.0032586732952211675
12.785	0.15365924743070372	0.21823340332093286	-0.02674084948609518	0.12265950336603448	0.003280019317550313
12.786	0.15372472507353824	0.2182065743300204	-0.026916588277188732	0.12263634836028439	0.0033009520966316643
12.787	0.15378855094862248	0.21817957122744616	-0.02708907782141288	0.12261311148494446	0.0033214761189412335
12.788	0.15385076880861207	0.21815239724764032	-0.027258347533479332	0.12258981179373103	0.003341595693937344
12.789	0.15391141635079403	0.2181250555956768	-0.02742442758991436	0.12256646460280801	0.00336131513345151
12.79	0.1539705304775728	0.21809754944469142	-0.027587350933770433	0.12254308391803871	0.003380639060553414
12.791	0.15402814809135298	0.21806988193541965	-0.02774714942866892	0.12251968398121538	0.0033995719793800767
12.792	0.15408430609453874	0.2180420561770008	-0.027903854405756705	0.12249627911766425	0.003418118337746239
12.793	0.15413904138953463	0.2180140752475079	-0.028057496666016334	0.12247288373827506	0.0034362825271640586
12.794	0.1541923908787452	0.21798594219447817	-0.028208106480265102	0.12244951234213895	0.0034540688826035916
12.795	0.1542443914645747	0.21795766003564024	-0.02835571285738683	0.12242617972702426	0.0034714815985663326
12.796	0.15429508004942763	0.21792923176014745	-0.028500345164116783	0.12240290053225655	0.0034885249142583654
12.797	0.1543444924091129	0.21790066032583313	-0.028642035887358697	0.12237968781573877	0.0035052034103021435
12.798	0.15439265894149304	0.2178719486582198	-0.028780817049287526	0.12235655166115599	0.0035215215281414283
12.799	0.15443960859051048	0.217843099651108	-0.02891672007093907	0.12233350144808201	0.003537483616672007
12.8	0.1544853703063256	0.217814116167178	-0.0290497757722092	0.12231054668303949	0.003553093955718623
12.801	0.15452997303909857	0.21778500103859078	-0.029180014371853143	0.12228769699785907	0.0035683567558983504
12.802	0.15457344573898982	0.21775575706758898	-0.029307465487486938	0.12226496215154166	0.003583276158585204
12.803	0.15461581735615973	0.2177263870270983	-0.029432158135586684	0.12224235203209555	0.0035978562358746926
12.804	0.1546571168407685	0.21769689366132852	-0.029554120731487898	0.12221987665834823	0.0036121009905483834
12.805	0.15469737314297652	0.21766727968637467	-0.029673381089386844	0.12219754618173391	0.0036260143560385384
12.806	0.15473661512193473	0.2176375477908181	-0.02978996642233966	0.12217537083644534	0.0036396001948546027
12.807	0.15477486875144794	0.21760770063408857	-0.029903910973686974	0.12215335718578946	0.003652863118420834
12.808	0.15481215686047045	0.21757774083707304	-0.030015250784258363	0.12213150946005608	0.003665807885103606
12.809	0.1548485021505819	0.21754767099329428	-0.030124008314095157	0.12210983564676371	0.0036784377042559033
12.81	0.15488392732336198	0.21751749367338225	-0.03023020707347155	0.12208834340626512	0.0036907559024284995
12.811	0.15491845508039012	0.21748721142383026	-0.030333871825715567	0.12206704001438093	0.0037027659459407244
12.812	0.154952108123246	0.21745682676574168	-0.030435028587210197	0.12204593236265573	0.0037144714404101493
12.813	0.15498490915350926	0.21742634219357687	-0.030533704627392785	0.1220250269585769	0.003725876130302829
12.814	0.15501688087275944	0.21739576017390042	-0.03062992846875456	0.12200432992575556	0.0037369838985042243
12.815	0.15504804598257613	0.21736508314412772	-0.030723729886841668	0.12198384700406921	0.0037477987659108427
12.816	0.15507842645864983	0.2173343135112722	-0.030815139910254613	0.12196358313817846	0.0037583248783589394
12.817	0.15510804095602163	0.21730345365069215	-0.03090419082064783	0.12194354100622629	0.0037685664606019104
12.818	0.15513690727178597	0.21727250590483763	-0.030990916152730613	0.12192372241595224	0.003778527858421578
12.819	0.15516504320647628	0.21724147258442086	-0.031075342874327776	0.12190413102146071	0.0037882126692888687
12.82	0.1551924665606258	0.21721035597866423	-0.031157490880140838	0.12188477247154506	0.003797623686710206
12.821	0.15521919513476798	0.2171791583540924	-0.031237384600069612	0.12186565110354615	0.003806764213059369
12.822	0.15524524672943618	0.21714788195265763	-0.031315048748925975	0.12184677115353647	0.0038156375785722216
12.823	0.15527063914516379	0.217116528991455	-0.031390508325852	0.1218281367568751	0.003824247141189724
12.824	0.1552953901824841	0.21708510166243855	-0.03146378861431944	0.12180975194858189	0.0038325962864728664
12.825	0.1553195175810814	0.21705360213213645	-0.031534915182130495	0.12179162062917348	0.0038406884264352
12.826	0.15534303728100807	0.21702203254136693	-0.03160391388141739	0.12177374557843121	0.0038485269682783712
12.827	0.1553659633200641	0.2169903950049541	-0.03167081084864205	0.12175612839694767	0.003856115312122705
12.828	0.15538830966279782	0.21695869161144327	-0.03173563250459684	0.12173877054372097	0.003863456883536968
12.829	0.1554100902737576	0.21692692442281677	-0.03179840555440416	0.12172167337785239	0.0038705551348296708
12.83	0.15543131911749164	0.21689509547421276	-0.03185915691163187	0.12170483818034686	0.0038774135364924357
12.831	0.15545201015854834	0.2168632067762822	-0.03191790689622456	0.12168826809782646	0.0038840348115092385
12.832	0.155472177361476	0.21683126032010208	-0.0319746778138156	0.121671965696087	0.0038904219021060056
12.833	0.15549183469082287	0.21679925807163813	-0.0320294957591079	0.12165593244250016	0.0038965781722373758
12.834	0.1555109961111373	0.21676720197108523	-0.03208238617882808	0.12164016997289284	0.003902506907928636
12.835	0.15552967511725085	0.21673509393351553	-0.03213337387172614	0.1216246798254771	0.0039082113088610435
12.836	0.1555478831562471	0.21670293584952657	-0.03218248298857525	0.12160946254480955	0.003913694459598112
12.837	0.15556563117513836	0.21667072958588895	-0.032229737032172204	0.12159451856102234	0.0039189593577753324
12.838	0.15558293012285873	0.21663847698619454	-0.032275158857337165	0.12157984847556731	0.003924008923399917
12.839	0.1555997909483424	0.21660617987150427	-0.032318770670913745	0.1215654530607955	0.003928845998977579
12.84	0.15561622460052335	0.2165738400409964	-0.03236059403176875	0.1215513332606343	0.003933473349667617
12.841	0.15563224202833584	0.21654145927261417	-0.03240064985079261	0.1215374901912697	0.003937893663431471
12.842	0.15564785418071395	0.21650903932369794	-0.032438958590644294	0.12152392508461989	0.003942109573592544
12.843	0.15566307200659174	0.21647658192937233	-0.03247554509662565	0.12151063790415671	0.003946124200976192
12.844	0.1556779064139623	0.21644408879989308	-0.032510432435624945	0.1214976290846543	0.003949940461445273
12.845	0.15569236718319587	0.21641156162382363	-0.032543641804982024	0.12148489894180178	0.003953561035876437
12.846	0.15570646294301968	0.21637900206855903	-0.03257519434465689	0.12147244713933013	0.003956988573084739
12.847	0.15572020228066966	0.21634641178038277	-0.03260511113723007	0.12146027332060665	0.00396022571037672
12.848	0.15573359378338186	0.21631379238452453	-0.032633413207902376	0.12144837713239727	0.003963275074390682
12.849	0.15574664603839217	0.21628114548521765	-0.03266012152449482	0.12143675822502199	0.003966139281169914
12.85	0.15575936763293663	0.21624847266575617	-0.03268525699744886	0.1214254162525098	0.003968820936235486
12.851	0.15577176715425115	0.2162157754885523	-0.03270884047982629	0.12141435087275264	0.003971322634658524
12.852	0.15578385318957172	0.21618305549519415	-0.032730892767309096	0.12140356174765907	0.003973646961132018
12.853	0.1557956343261343	0.2161503142065026	-0.0327514345981997	0.1213930485433063	0.003975796490042178
12.854	0.15580711888035464	0.21611755312261452	-0.03277048644428387	0.12138281083573546	0.003977773757061542
12.855	0.15581831391210932	0.21608477372425783	-0.03278806657500967	0.12137284810563527	0.003979581024086106
12.856	0.15582922613184083	0.21605197747349641	-0.032804194599875394	0.12136315923751118	0.003981220692882982
12.857	0.15583986225042978	0.21601916581244845	-0.03281889044356231	0.12135374301304439	0.0039826951968613186
12.858	0.15585022897875675	0.2159863401634592	-0.03283217372738915	0.12134459828885366	0.0039840069318998915
12.859	0.15586033302770227	0.21595350192940427	-0.03284406376931213	0.12133572399680578	0.003985158256446745
12.86	0.1558701811081469	0.21592065249399298	-0.03285457958392505	0.12132711914432914	0.003986151491615718
12.861	0.1558797799309713	0.21588779322207172	-0.03286373988245919	0.12131878281473024	0.003986988921279855
12.862	0.1558891362070559	0.2158549254599274	-0.03287156307278334	0.12131071416751282	0.0039876727921617896
12.863	0.15589825664557716	0.2158220505355907	-0.032878067259403836	0.12130291243772527	0.0039882053138891056
12.864	0.15590714750260473	0.2157891697591394	-0.03288327024346452	0.12129537667804509	0.0039885886505869805
12.865	0.15591581410369093	0.215756284423002	-0.03288718952274674	0.12128810548550047	0.003988824911956552
12.866	0.15592426167534673	0.21572339580223396	-0.03288984245875772	0.12128109742867677	0.003988916187654425
12.867	0.15593249544408308	0.21569050515409602	-0.03289124728441915	0.12127435081331087	0.003988864661858007
12.868	0.15594052063641092	0.2156576137178276	-0.03289142161645921	0.12126786411152995	0.003988672447019814
12.869	0.15594834247884118	0.2156247227152627	-0.03289038274367727	0.12126163587911706	0.003988341616188588
12.87	0.15595596619788485	0.21559183335103768	-0.03288814777265864	0.12125566471366858	0.003987874219375082
12.871	0.15596339702005282	0.2155589468127733	-0.03288473362777459	0.12124994925479242	0.003987272283625035
12.872	0.1559706401718561	0.2155260642712573	-0.03288015705118233	0.12124448818430865	0.003986537813090289
12.873	0.1559777008624581	0.2154931868806262	-0.03287443460282502	0.12123928021649773	0.003985672788770832
12.874	0.1559845837632582	0.21546031577854763	-0.03286758266043173	0.12123432379959044	0.0039846791587645845
12.875	0.15599129296736514	0.2154274520864028	-0.03285961741951754	0.12122961709217	0.003983558837563311
12.876	0.1559978325453347	0.21539459690946836	-0.03285055489338342	0.12122515828197881	0.003982313716601239
12.877	0.15600420656772276	0.2153617513370987	-0.032840410913116284	0.12122094559904097	0.00398094566474902
12.878	0.15601041910508506	0.21532891644305668	-0.03282920047314407	0.12121697750569588	0.003979456455283085
12.879	0.15601647422797743	0.21529609328656893	-0.03281693892521583	0.1212132523510498	0.003977847899331175
12.88	0.1560223760069557	0.21526328290944702	-0.0328036445209937	0.12120976763186947	0.003976122129868094
12.881	0.15602812851257566	0.215230486336878	-0.032789331929664246	0.12120652187341786	0.003974280877747608
12.882	0.15603373581539312	0.21519770458097806	-0.03277401374408989	0.12120351419524661	0.003972325640067007
12.883	0.15603920183211945	0.2151649386391062	-0.03275770616722331	0.12120074257083098	0.003970258312384555
12.884	0.15604452974086347	0.21513218949408014	-0.03274042235896985	0.12119820542275021	0.003968080434690032
12.885	0.15604972299993594	0.21509945811482048	-0.032722177332257	0.12119590078702566	0.0039657937574956795
12.886	0.15605478504872622	0.2150667454543583	-0.032702987099243665	0.1211938263876697	0.003963400140863939
12.887	0.15605971914337327	0.21503405245126023	-0.03268286506654811	0.12119198059109729	0.003960901148806551
12.888	0.15606452850715807	0.21500138002983266	-0.032661826161238916	0.12119036129281122	0.003958298512963538
12.889	0.15606921631923698	0.21496872909999046	-0.03263988404774315	0.12118896672073554	0.003955593821630611
12.89	0.15387771624649335	0.21493610147310577	-0.03261305685001715	0.1199210663943147	0.003910992555832466
12.891	0.15022861541909246	0.21490351088196968	-0.03256428817596248	0.1178164742447102	0.0038366096191806043
12.892	0.14666604295526736	0.2148709805281474	-0.03249266197306375	0.11576622576295038	0.0037615528416129304
12.893	0.14318796238441472	0.2148385329025972	-0.032398986584478005	0.11376857501658501	0.003685986535697517
12.894	0.13979236734308326	0.2148061896579658	-0.03228401523446255	0.11182184834580386	0.003610058255541693
12.895	0.13647728358758243	0.2147739717025762	-0.03214852021646337	0.10992442252930572	0.0035339075199664464
12.896	0.133240824165431	0.2147418991911938	-0.03199333538864082	0.10807474450351104	0.0034576715479424946
12.897	0.13008111707350642	0.21470999126493903	-0.03181939756895246	0.10627127895587728	0.0033814880752581103
12.898	0.1269963291421747	0.21467826654792382	-0.03162705682557162	0.10451268775080623	0.0033054287144879714
12.899	0.12398470474763175	0.21464674297182917	-0.03141724005512536	0.1027975630238833	0.0032296157146032203
12.9	0.12104449822318868	0.21461543770464916	-0.031190521061717637	0.10112461397312505	0.0031541294019868226
12.901	0.11817400800561496	0.21458436732838607	-0.03094759748107811	0.09949256954625257	0.003079055994675595
12.902	0.11537159942316524	0.21455354768786758	-0.030689126921699603	0.09790022916663611	0.003004472558558373
12.903	0.11263564496753072	0.2145229940863962	-0.03041563780141425	0.09634644469736947	0.002930438565369178
12.904	0.10996456567674433	0.21449272117806503	-0.030127838436225098	0.09483007579453274	0.002857025202432663
12.905	0.10735683872378485	0.21446274302814008	-0.029826197827982688	0.0933500828981132	0.002784278039777708
12.906	0.10481094719172894	0.2144330731960107	-0.029511312276501837	0.09190541836705095	0.002712249501332588
12.907	0.10232542607435346	0.21440372461772075	-0.029183780640829163	0.09049507953451477	0.0026409885502096677
12.908	0.09989885615438784	0.2143747096862952	-0.028844090624495358	0.08911812597843262	0.0025705313020071043
12.909	0.09752981393723383	0.21434604030718857	-0.028492779895762148	0.08777361694384188	0.0025009143482358255
12.91	0.09521692181706143	0.21431772785985198	-0.028130275978232058	0.08646067015678202	0.0024321625127731706
12.911	0.09295889469226297	0.21428978335651233	-0.027756975076253923	0.08517847251768557	0.002364296738706778
12.912	0.09075445245242436	0.21426221731084824	-0.027373472236776258	0.08392618732543239	0.002297351158691207
12.913	0.08860231498714323	0.21423503964958918	-0.02698025918232843	0.08270300585277318	0.0022313485330654457
12.914	0.08650120218600539	0.21420825990646686	-0.026577704717074414	0.08150814798756206	0.0021662994892490276
12.915	0.08444986347629078	0.21418188721393597	-0.026166229448063388	0.08034084839892729	0.0021022170732584076
12.916	0.08244715738126686	0.21415593027612512	-0.025746267373463562	0.07920041045869501	0.002039114943757622
12.917	0.08049196701588653	0.2141303973747521	-0.025318218365875677	0.07808616349432382	0.00197700253870276
12.918	0.07858317549344088	0.2141052964111406	-0.024882454337524045	0.0769974461981253	0.0019158854391308172
12.919	0.0767196659272213	0.21408063491174606	-0.024439353522969835	0.0759336005654425	0.0018557681084908314
12.92	0.07490032250846201	0.21405642002202319	-0.023989297471379026	0.07489397262088583	0.0017966537880157465
12.921	0.07312408454799144	0.2140326585188222	-0.02353263532499636	0.07387794953905921	0.0017385428450611632
12.922	0.0713899707775395	0.21400935684291134	-0.02306969886553383	0.07288497152055227	0.0016814343448021505
12.923	0.0696970060131072	0.21398652109917352	-0.022600828460208753	0.07191448389068525	0.001625326914217823
12.924	0.06804421507068624	0.2139641570499456	-0.022126363716440535	0.07096593448314481	0.0015702180778511515
12.925	0.06643062276626861	0.21394227013521028	-0.02164660878855092	0.07003877782703306	0.0015161020236500193
12.926	0.06485526121500487	0.2139208654961207	-0.021161862817327414	0.0691324748636809	0.001462971949287551
12.927	0.06331723618072313	0.213899947971476	-0.02067243137361619	0.0682465314013253	0.0014108217368812399
12.928	0.06181569561808762	0.21387952209396757	-0.020178615907268452	0.06738048051051468	0.0013596448358688634
12.929	0.06034978794545879	0.2138595921116845	-0.01968068444016041	0.06653386057105862	0.0013094319144846354
12.93	0.058918661581189025	0.21384016200973363	-0.01917889910245572	0.06570621110607494	0.0012601727932080667
12.931	0.057521464943933884	0.2138212355100646	-0.01867352407832545	0.06489707157625238	0.001211857028691959
12.932	0.0561573676854506	0.21380281606941587	-0.01816482560594629	0.06410599417693032	0.0011644742045197475
12.933	0.05482561143131569	0.21378490688223947	-0.017653053299185314	0.06333257690887988	0.0011180133557472094
12.934	0.05352545273838822	0.21376751091020196	-0.01713843917762826	0.06257642870477387	0.0010724623173099582
12.935	0.052256148163527465	0.21375063086520454	-0.016621240290874976	0.061837155476220464	0.0010278102200744557
12.936	0.05101695426359945	0.2137342692128176	-0.016101691007743883	0.06111436512420357	0.000984044623364365
12.937	0.04980712857747112	0.21371842819630543	-0.015580001571323936	0.060407667889965024	0.0009411515606456695
12.938	0.048625967901471646	0.21370310986017962	-0.015056362117459721	0.059716699241564086	0.0008991162482404212
12.939	0.04747281983447474	0.21368831604994978	-0.01453098765060505	0.059041122595146496	0.0008579258233079325
12.94	0.04634703526900082	0.21367404839148216	-0.014004092983569657	0.05838060259562556	0.0008175673871859685
12.941	0.0452479650975705	0.21366030830375018	-0.013475878624927027	0.057734804268707536	0.0007780272147590216
12.942	0.044174960212710224	0.21364709701105344	-0.012946533413932084	0.057103392535705545	0.0007392909795123919
12.943	0.04312737715512195	0.21363441555468293	-0.01241623461625745	0.056486035520678476	0.000701343869566996
12.944	0.042104622893556175	0.21362226480047813	-0.011885159755925061	0.05588243136481934	0.0006641716243203952
12.945	0.04110613052851489	0.21361064543415986	-0.011353487720099349	0.05529229311724094	0.0006277603709227287
12.946	0.04013133335612398	0.2135995579673189	-0.010821388632257834	0.05471533337641578	0.0005920958866097434
12.947	0.039179664672511196	0.21358900274456027	-0.010289026340490053	0.054151263816666795	0.0005571637797805105
12.948	0.03825055776075127	0.2135789799497786	-0.009756558417495675	0.05359979505787638	0.000522949531647967
12.949	0.03734345261003228	0.21356948961229652	-0.009224136829727543	0.05306064073840335	0.000489438610444048
12.95	0.03645784429460776	0.21356053161047198	-0.008691911997483865	0.05253354772428653	0.0004566169737351173
12.951	0.03559324700958254	0.21355210567380872	-0.00816003045295189	0.052018273755604964	0.0004244706979557246
12.952	0.034749174950066034	0.2135442113881355	-0.007628633009258804	0.05151457547720539	0.00039298579094336315
12.953	0.033925142311163045	0.2135368482013301	-0.007097854755084765	0.05102220834954481	0.0003621482241487422
12.954	0.03312066328797851	0.21353001542899736	-0.006567825381350603	0.050540926542165084	0.00033194398014060823
12.955	0.03233525207562164	0.21352371225817582	-0.006038672962519328	0.05007048260134866	0.0003023592695050586
12.956	0.0315684328880706	0.21351793774913938	-0.005510522197106545	0.049610633920538674	0.00027338049943165525
12.957	0.030819781191227448	0.2135126908398041	-0.004983493218815873	0.04916116921179417	0.0002449943533960359
12.958	0.030088888166656336	0.213507970350134	-0.004457701798329761	0.04872188593686801	0.00021718763855879406
12.959	0.029375344975330134	0.213503774986504	-0.00393325933940597	0.04829258023275894	0.00018994724222451124
12.96	0.028678742778221834	0.21350010334594272	-0.0034102734668837757	0.04787304683753151	0.00016326018140891795
12.961	0.027998672736308135	0.21349695391859905	-0.002888850364782393	0.04746307890673062	0.00013711373281340426
12.962	0.027334726010561996	0.21349432509003627	-0.002369092650266764	0.0470624681081343	0.00011149534729839496
12.963	0.026686497976372046	0.21349221514534666	-0.0018510986482551187	0.04667100735135092	0.0000863926386207904
12.964	0.02605362353028372	0.21349062227344368	-0.0013349623914171282	0.046288513647001366	0.00006179342487334531
12.965	0.025435758495374956	0.21348954478248905	-0.0008207754990416982	0.045914816326322216	0.000037685756283645026
12.966	0.02483255883341444	0.21348898025303292	-0.0003086359615756669	0.045549742324200754	0.000014058288521753552
12.967	0.024243680506170963	0.21348892679797568	0.00020136601869757116	0.045195190257400056	-9.100775526411906e-6
12.968	0.023668779475416443	0.213489382245742	0.0007091457979721347	0.04485189269233678	-0.00003180653123386772
12.969	0.02310751170291964	0.2134903443155699	0.0012145993344629931	0.04451642751193305	-0.000054069623228663955
12.97	0.022559534571499992	0.21349181062992129	0.0017176150422284033	0.044188624583951557	-0.00007589904628077901
12.971	0.022024533265753776	0.21349377871884523	0.002218151080412069	0.043868334295152966	-0.00009730659311267138
12.972	0.021502217508937414	0.21349624608377246	0.0027161419413982537	0.043555420033830915	-0.00011830270312910589
12.973	0.020992297788898287	0.21349921011938022	0.003211488400271218	0.04324974220867768	-0.00013889604541788886
12.974	0.020494484593486496	0.21350266817702265	0.003704175300674263	0.042951164212968254	-0.00015909864161288133
12.975	0.020008488410549405	0.21350661755537273	0.004194118997377279	0.04265954404913068	-0.00017891920411591182
12.976	0.019534019727934462	0.21351105548126756	0.00468126214050169	0.04237473948535093	-0.00019836726366639538
12.977	0.01907078934760253	0.2135159791283994	0.005165550226972309	0.04209660697284167	-0.00021745213770332637
12.978	0.018618525830653754	0.21352138560821565	0.005646919110871273	0.041825012624172424	-0.00023618246309987153
12.979	0.018176983611524977	0.21352727199029023	0.006125362801657104	0.041559840982999315	-0.00025456910400004844
12.98	0.017745919053770105	0.21353363535000167	0.006600853786773692	0.04130097528130814	-0.00027262169908306945
12.981	0.01732508852094533	0.21354047267329296	0.007073272108255724	0.04104829301123703	-0.0002903457460478913
12.982	0.016914248376604553	0.21354778083918532	0.0075425263800985645	0.04080167168663369	-0.0003077476850485553
12.983	0.01651315498430173	0.21355555665104697	0.008008556682295878	0.04056098884243215	-0.0003248349782345885
12.984	0.016121564726199494	0.21356379686805907	0.008471334560837181	0.04032612192009176	-0.00034161607032620714
12.985	0.01573924408803997	0.2135724982366818	0.00893086302771279	0.04009695494137037	-0.00035810041240975026
12.986	0.015365984457195843	0.2135816575220935	0.009387175779337651	0.039873388408459325	-0.000374298505908012
12.987	0.015001580812533735	0.21359127150019838	0.00984022590085104	0.03965532058166483	-0.0003902173126942496
12.988	0.014645828132918266	0.21360133685801402	0.010289928542377877	0.03944264697494666	-0.0004058620188944381
12.989	0.014298521397214124	0.21361185022890258	0.010736246205719035	0.039235263735515724	-0.00042123945141081634
12.99	0.013959455584287834	0.21362280821118051	0.011179146297699656	0.03903306591595799	-0.00043635635432224835
12.991	0.013628425673004067	0.21363420737302363	0.011618601130173913	0.03883594746731009	-0.0004512193831350637
12.992	0.013305231655692164	0.2136460442593798	0.012054597431659857	0.03864380497932772	-0.00046583551225336836
12.993	0.012989695331487144	0.21365831541223523	0.012487123344856153	0.038456548692972034	-0.0004802116669466085
12.994	0.012681644175728745	0.21367101732442695	0.012916105481051557	0.03827408947702815	-0.0004943521768765011
12.995	0.012380905657627912	0.2136841464260618	0.013341497361321362	0.038096338061516875	-0.000508262193723734
12.996	0.012087307246395075	0.2136976991180278	0.013763287026896323	0.03792320521736267	-0.0005219479583864545
12.997	0.011800676411242222	0.21371167180651296	0.014181496978246722	0.03775460167110082	-0.0005354167695136248
12.998	0.011520840621379773	0.2137260609240165	0.014596138211393906	0.03759043663440707	-0.0005486752085424504
12.999	0.011247628370316821	0.2137408628724421	0.015007148825955403	0.03743061670514965	-0.0005617268355414732
13.	0.010980884314208548	0.21375607399549387	0.01541448177920751	0.03727505905751234	-0.0005745757186609078
13.001	0.010720464974703229	0.21377169060276857	0.015818115899036006	0.03712368884517538	-0.0005872268127527343
13.002	0.010466227105235029	0.21378770899562619	0.016218055883933914	0.03697643117058255	-0.0005996858271129438
13.003	0.010218027459239463	0.2138041254922607	0.016614327061073245	0.03683321073994795	-0.000611959009942931
13.004	0.009975722790150689	0.21382093641992406	0.017006908887393743	0.036693950070512085	-0.0006240506655677742
13.005	0.009739169851402897	0.21383813806448734	0.017395754794300698	0.03655857010024261	-0.0006359639210940735
13.006	0.009508225396431544	0.21385572667545635	0.017780839257234525	0.036426991452847904	-0.0006477024796477445
13.007	0.009282746637659045	0.2138736984876873	0.018162158501651142	0.03629913474369493	-0.0006592706386877792
13.008	0.009062603189224817	0.2138920497431369	0.018539730499352654	0.03617492886899078	-0.0006706734320643411
13.009	0.00884767724920734	0.21391077670622144	0.018913571403987785	0.0360543106109718	-0.0006819157781621696
13.01	0.008637851468983892	0.21392987563039814	0.01928364631477793	0.03593721509705438	-0.0006930005454696945
13.011	0.008433008499930592	0.21394934273379848	0.019649926714441712	0.035823576876355095	-0.0007039306602695464
13.012	0.008233030993423608	0.21396917421573297	0.020012403478350867	0.03571333020890876	-0.0007147095736962588
13.013	0.008037801600840154	0.2139893662760838	0.02037108687452836	0.03560640904627391	-0.0007253412519716382
13.014	0.007847202973556388	0.21400991513349402	0.020725999193485105	0.03550274686342974	-0.0007358299028579506
13.015	0.007661117766710907	0.2140308170111736	0.021077123920567493	0.035402275612029487	-0.0007461781501448298
13.016	0.007479434193308804	0.2140520681165445	0.021424454307550744	0.035304930659247856	-0.0007563888737403031
13.017	0.007302054345577816	0.21407366465462008	0.021767989220559645	0.03521065658651418	-0.0007664651930240681
13.018	0.0071288821553748705	0.21409560282975765	0.022107728481450935	0.03511939867658953	-0.0007764101303738687
13.019	0.006959821554557817	0.2141178788466142	0.02244367286781154	0.03503110163305026	-0.0007862265852512386
13.02	0.0067947764749835765	0.21414048891110224	0.022775824112962157	0.034945709589917884	-0.0007959173351226247
13.021	0.0066336508485091	0.21416342922866985	0.023104174396714992	0.03486316593629123	-0.0008054846658136861
13.022	0.006476348606992193	0.2141866959901063	0.02342871643173969	0.03478341350207066	-0.0008149307314679592
13.023	0.0063227736822898	0.2142102854020959	0.023749479740903506	0.034706395200412944	-0.0008242588296919979
13.024	0.006172831617063504	0.21423419369655824	0.02406648354689182	0.03463205435714878	-0.0008334717663813843
13.025	0.006026439313474563	0.21425841711843086	0.02437973466268484	0.03456034161580931	-0.0008425719584451756
13.026	0.005883518150448275	0.21428295191325922	0.024689227491555422	0.034491210111489194	-0.0008515613329015934
13.027	0.005743989488274495	0.21430779431478736	0.024994944027072356	0.03442461231055655	-0.000860441257856027
13.028	0.005607774687243104	0.21433294054033766	0.02529688073559347	0.03436050044286636	-0.0008692134817184968
13.029	0.005474795107644703	0.21435838682558886	0.025595065310474483	0.034298826762240164	-0.000877880711052187
13.03	0.005344972109769167	0.2143841294237222	0.025889508150158787	0.034239542824173894	-0.0008864449230041609
13.031	0.005218227053906392	0.21441016459782278	0.026180218764508087	0.03418259974101972	-0.0008949079391595137
13.032	0.005094481556244582	0.21443648862009382	0.026467205880477546	0.03412794837648687	-0.0009032714359587873
13.033	0.004973664087595456	0.21446309777107428	0.026750477442118906	0.034075544067559485	-0.0009115370729071787
13.034	0.004855710019102124	0.21448998833885607	0.027030040619463735	0.03402534668616716	-0.0009197065030184343
13.035	0.0047405549627763735	0.21451715661902288	0.027305904194363184	0.03397731593562675	-0.0009277813337198336
13.036	0.004628134530629365	0.21454459891851857	0.027578081564250824	0.03393141122514848	-0.0009357632263572807
13.037	0.004518384334672273	0.21457231155786724	0.027846586055276554	0.033887591618652305	-0.0009436537362148699
13.038	0.004411239986916858	0.21460029087052324	0.028111430202163168	0.03384581583430722	-0.0009514542894613964
13.039	0.004306637099374292	0.21462853320208006	0.028372625748209222	0.033806042253131295	-0.0009591661848762419
13.04	0.004204511285957913	0.21465703490947874	0.0286301836452871	0.03376822892884239	-0.0009667905956088542
13.041	0.004104801139990487	0.21468579236022037	0.028884114101384584	0.033732335734490713	-0.0009743286342612423
13.042	0.00400745288638252	0.21471480193263798	0.029134429610577006	0.0336983277523923	-0.0009817815578962272
13.043	0.003912413819048409	0.21474406001996885	0.02938114666981451	0.033666170600395555	-0.000989150696221219
13.044	0.003819631231902568	0.21477356303182893	0.029624281250973532	0.03363582962412387	-0.0009964372768948729
13.045	0.003729052418859902	0.21480330739332612	0.029863848366111858	0.03360726989946465	-0.0010036424122766077
13.046	0.0036406246738348216	0.21483328954410053	0.03009986206747119	0.03358045623959604	-0.0010107671009745931
13.047	0.0035542952907417517	0.21486350593736464	0.03033233544747586	0.033555353201886434	-0.0010178122293781524
13.048	0.003470011563495575	0.2148939530390163	0.030561281085539908	0.033531925098772154	-0.0010247785882828463
13.049	0.003387721647557795	0.21492462732911	0.030786715419146318	0.03351013666652815	-0.0010316670412091025
13.05	0.0033073798849989245	0.21495552530547227	0.031008656582801546	0.0334899568977955	-0.0010384785724165664
13.051	0.0032289431242182873	0.21498664348369925	0.031227121994447545	0.03347135638016754	-0.0010452141290031218
13.052	0.0031523682066710587	0.21501797839646147	0.031442128384255065	0.03345430549133094	-0.0010518745682645166
13.053	0.0030776119738124283	0.21504952659281562	0.03165369179462248	0.0334387744097043	-0.0010584606591546892
13.054	0.0030046312670979807	0.21508128463751677	0.03186182758017467	0.03342473311997576	-0.0010649730835820212
13.055	0.002933382927982902	0.21511324911022683	0.032066550139006444	0.033412151416385365	-0.0010714124286455966
13.056	0.002863823797922512	0.2151454166057404	0.032267876582515426	0.03340099893654855	-0.0010777793114172774
13.057	0.0027959108578639196	0.21517778373817253	0.03246582734888849	0.033391245274789885	-0.001084074404055717
13.058	0.0027296048430226864	0.21521034714186915	0.03266042238901077	0.03338286257673367	-0.001090298392310422
13.059	0.0026648702844336027	0.2152431034708408	0.032851681080886916	0.03337582557916596	-0.001096451977738068
13.06	0.0026016718479601572	0.21527604939818962	0.03303962222964003	0.03337010896691314	-0.0011025357940287334
13.061	0.0025399741994661736	0.2153091816155362	0.033224264067510646	0.03336568727976463	-0.001108550404976881
13.062	0.002479742004815138	0.21534249683244713	0.03340562425385882	0.03336253491687225	-0.0011144963055892793
13.063	0.0024209399298705464	0.21537599177586195	0.03358371987516301	0.03336062614107053	-0.0011203739231817529
13.064	0.0023635326404962084	0.21540966318952	0.033758567445019184	0.03335993508311924	-0.0011261836184649427
13.065	0.0023074848024031355	0.21544350783406702	0.0339301861699198	0.033360435765953426	-0.0011319257962484508
13.066	0.0022527622522811475	0.21547752249489435	0.034098603241024	0.033362102997273956	-0.0011376011133902221
13.067	0.0021993353242696747	0.2155117039785181	0.03426383426627159	0.03336491467002521	-0.0011432099065620375
13.068	0.0021471754211729913	0.21554604910663808	0.03442589497224508	0.03336884934589661	-0.0011487525029265056
13.069	0.00209625394579538	0.21558055471738688	0.03458480249812512	0.033373885491856554	-0.0011542292383309024
13.07	0.0020465423009413944	0.21561521766674255	0.034740575395689643	0.03338000148443631	-0.0011596404582782918
13.071	0.001998011889415315	0.21565003482994122	0.03489323362931555	0.033387175614064915	-0.0011649865189245537
13.072	0.001950634114021514	0.2156850031028898	0.03504279857597763	0.033395386089451	-0.0011702677880996366
13.073	0.0019043803775642824	0.21572011940357838	0.03518929302524906	0.03340461104200639	-0.0011754846463516333
13.074	0.0018592220828481574	0.21575538067349287	0.035332741179300395	0.033414828530308714	-0.0011806374880121004
13.075	0.001815131212145567	0.21579078387887707	0.035473167647888396	0.03342601696116051	-0.0011857267034644076
13.076	0.0017720835595316554	0.21582632600702323	0.03561058921946115	0.03343815740248027	-0.001190752487515409
13.077	0.001730056278458399	0.21586200406159767	0.035745023652563296	0.03345123184206012	-0.0011957150734018176
13.078	0.0016890265108653194	0.21589781506498895	0.03587649008416586	0.033465222197712786	-0.00120061471234065
13.079	0.0016489713986919457	0.2159337560589717	0.03600500814937059	0.03348011032477603	-0.0012054516450853874
13.08	0.001609868083878019	0.21596982410520446	0.036130597981409336	0.03349587801923382	-0.001210226102747263
13.081	0.001571693708363067	0.21600601628572833	0.036253280211645346	0.03351250702083176	-0.0012149383076209457
13.082	0.0015344254140866231	0.2160423297034648	0.03637307596957265	0.03352997901618487	-0.001219588474013869
13.083	0.0014980403429884189	0.21607876148271374	0.036490006882815354	0.03354827564187631	-0.0012241768090786532
13.084	0.0014625157322001165	0.21611530876965188	0.03660409507712897	0.03356737855682659	-0.0012287035161840608
13.085	0.0014278311113622433	0.21615196873280967	0.03671536297272269	0.033587271043849586	-0.001233168847638156
13.086	0.0013939681584897309	0.21618873856190768	0.036823830022680276	0.033607937894392884	-0.0012375729924359188
13.087	0.0013609086104619118	0.21622561546592767	0.03692951629167987	0.0336293639015024	-0.001241916142079364
13.088	0.0013286342041581817	0.21626259667451894	0.03703244264562805	0.03365153382124016	-0.0012461984961724885
13.089	0.0012971266764578806	0.21629967943821296	0.03713262998267737	0.03367443237223273	-0.0012504202371548105
13.09	0.0012663677642405155	0.21633686102845515	0.03723009923322575	0.03369804423783939	-0.0012545815309403915
13.091	0.0012363392043854252	0.21637413873763772	0.03732487135991743	0.03372235406829614	-0.0012586825275527418
13.092	0.0012070227337719539	0.21641150987913166	0.03741696735764252	0.033747346482834575	-0.0012627233617552734
13.093	0.0011784000905493857	0.21644897178731873	0.037506408253536475	0.03377300607269929	-0.0012667041537118263
13.094	0.0011504539998225909	0.21648652181762418	0.03759321510698107	0.03379931812040807	-0.0012706250365697835
13.095	0.0011231695544846364	0.21652415734654945	0.03767740902204976	0.03382626960613918	-0.0012744861956406359
13.096	0.0010965321544817443	0.21656187577188865	0.037759011513087505	0.03385384771095648	-0.0012782878254803168
13.097	0.0010705271997599904	0.21659967451268142	0.037838043325797974	0.03388203959166348	-0.0012820300820357649
13.098	0.0010451400902654552	0.2166375510084604	0.037914524903031925	0.033910832383029714	-0.0012857130988689215
13.099	0.001020356225944354	0.2166755027192636	0.037988476812815836	0.03394021320064583	-0.00128933700219476
13.1	0.0009961610067427658	0.21671352712575986	0.03805991974835268	0.03397016914265359	-0.0012929019114073623
13.101	0.0009725398326067743	0.21675162172937368	0.03812887452802152	0.03400068729145849	-0.0012964079396025167
13.102	0.0009494781034825885	0.21678978405241042	0.03819536209537716	0.034031754715427104	-0.0012998551940967974
13.103	0.0009269615122094275	0.2168280116381818	0.03825940351915085	0.03406335868343628	-0.0013032437850871597
13.104	0.0009049776739633037	0.21686630205113072	0.03832101999324982	0.03409548785038673	-0.001306573871594276
13.105	0.0008835149200429456	0.21690465287695673	0.0383802328366693	0.03412813138120299	-0.001309845628691011
13.106	0.0008625615790698643	0.21694306172250938	0.03843706276489366	0.034161278427812455	-0.0013130592030588353
13.107	0.000842105979665456	0.2169815262149027	0.03849152994118041	0.03419491813153619	-0.001316214715096238
13.108	0.0008221364504511205	0.21702004400165154	0.0385436548962312	0.03422903962656761	-0.0013193122907958444
13.109	0.0008026413200483638	0.21705861275079294	0.03859345814398041	0.0342636320404952	-0.0013223520490155975
13.11	0.0007836089170785846	0.2170972301508696	0.038640960181595706	0.034298684495513675	-0.0013253341018722579
13.111	0.0007650275701631854	0.2171358939109131	0.038686181489477785	0.03433418610961838	-0.0013282585551302039
13.112	0.0007468856591990955	0.21717460176042674	0.03872914253126005	0.034370126034977855	-0.0013311255100260293
13.113	0.0007291727340250223	0.21721335144936935	0.03876986375380919	0.03440649427030937	-0.0013339350951061108
13.114	0.0007118794319896181	0.21725214074813817	0.03880836558722489	0.03444328160113005	-0.0013366874644003917
13.115	0.0006949964230843783	0.21729096744755208	0.03884466844483961	0.034480478835149875	-0.0013393827681707064
13.116	0.0006785143773007062	0.21732982935850548	0.03887879187039571	0.03451807677768738	-0.0013420211228060471
13.117	0.0006624239646300076	0.2173687243123423	0.03891075793704784	0.03455606623895081	-0.001344602728680406
13.118	0.0006467158550637739	0.21740765016117802	0.038940584937734085	0.03459443802466476	-0.001347127652272636
13.119	0.0006313807185934103	0.21744660477590066	0.03896829302197948	0.03463318294414801	-0.0013495960212513817
13.12	0.0006164092252103513	0.21748558604772683	0.03899390251837842	0.03467229181026728	-0.0013520079669383327
13.121	0.0006017920513896861	0.21752459188809292	0.039017433447758244	0.034711755444147674	-0.0013543636078968918
13.122	0.0005875210077307549	0.2175636202282818	0.0390389054069544	0.03475156549105917	-0.0013566630779490397
13.123	0.0005735884138512062	0.21760266901924685	0.03905833834158853	0.03479171396892344	-0.0013589065356819838
13.124	0.00055998617114403	0.217641736209968	0.03907573428788801	0.0348321925448013	-0.0013610935005452093
13.125	0.0005467072907850292	0.21768081982074272	0.03909114617588585	0.034872993831632115	-0.0013632252994630965
13.126	0.004482124601866629	0.21771991275864472	0.03908961371883496	0.03776564217441749	-0.001476244364441722
13.127	0.00831807634837035	0.21775898777748745	0.039055061835677786	0.04058349342849975	-0.0015849908453578808
13.128	0.01205707158381307	0.21779801297023907	0.038990069164920996	0.043327561377848114	-0.0016893446148696575
13.129	0.015701557972560787	0.21783695817560259	0.03889545920322516	0.045998890806722446	-0.0017891479807664817
13.13	0.01925393871617112	0.2178757942178	0.03877213235639576	0.04859857051879872	-0.001884270208486497
13.131	0.02271652283390619	0.2179144930718479	0.0386210916177919	0.051127698408128135	-0.0019746075244271495
13.132	0.026091597287282945	0.21795302766048694	0.03844377520368598	0.05358745513934393	-0.002060104079114545
13.133	0.02938136384633707	0.2179913721915853	0.03824115597508275	0.05597900685869654	-0.0021407019326136413
13.134	0.032587978002425605	0.21802950182360037	0.038014043318099065	0.05830353407285015	-0.0022163530698435904
13.135	0.03571355206821679	0.21806739247147613	0.03776354522439644	0.06056226493894313	-0.002287045830913658
13.136	0.03876011822202186	0.21810502166673162	0.03749122048033681	0.0627564727493016	-0.002352816756412315
13.137	0.041729689526500476	0.2181423676178444	0.037197167080567806	0.06488733293896429	-0.0024136249647430854
13.138	0.04462420115567456	0.21817940920242118	0.03688269115547022	0.0669561213660701	-0.0024695219453129444
13.139	0.047445552080411804	0.21821612650973313	0.03654872941294599	0.06896409930512465	-0.0025205502047105375
13.14	0.050195598678657354	0.21825250040365185	0.03619602535699145	0.07091251454631052	-0.0025667511746462804
13.141	0.0528761300298108	0.2182885126694257	0.035825632580821234	0.0728026414759034	-0.002608200684428972
13.142	0.05548893790679259	0.21832414601999156	0.03543828786663425	0.07463575214534303	-0.002644963269669431
13.143	0.05803572667467408	0.21835938385281348	0.03503477268173825	0.07641309192008965	-0.0026771153053291104
13.144	0.06051811408956361	0.21839421049699148	0.03461603709795832	0.07813589889810997	-0.0027047551749392953
13.145	0.06293771692320325	0.21842861103157396	0.03418261700914442	0.07980537622423593	-0.002727956610743737
13.146	0.06529615194733465	0.2184625711041738	0.033735315742993335	0.08142278934948961	-0.002746823507380267
13.147	0.06759502614664403	0.21849607739570734	0.03327519700836107	0.08298946459891042	-0.002761490784147151
13.148	0.06983582986385439	0.21852911743804818	0.03280288243619444	0.08450659729797973	-0.0027720599762484557
13.149	0.07201997782497001	0.218561679173406	0.032318640769032944	0.08597528282434937	-0.0027786042806161554
13.15	0.07414888355825726	0.2185937510252449	0.03182330629561113	0.08739672837805634	-0.0027812528564092162
13.151	0.07622396059197126	0.21862532241323854	0.031317839908146475	0.08877218456720229	-0.0027801530645720726
13.152	0.0782466201983777	0.21865638351777153	0.03080279801387306	0.09010284158678704	-0.0027754196298738027
13.153	0.08021819705346178	0.21868692488610833	0.030278414236178226	0.09138978219699044	-0.0027671376823145827
13.154	0.08213993318248523	0.21871693747656856	0.029745413857805537	0.09263412942689825	-0.002755440517160611
13.155	0.08401306514403432	0.2187464131345393	0.029204662916086498	0.09383704508803424	-0.00274047927083765
13.156	0.08583882949669495	0.21877534438688637	0.028656652721672986	0.09499962503493255	-0.002722371263315213
13.157	0.08761846259868673	0.21880372407417903	0.028101569468829763	0.09612290441261526	-0.0027012044758967907
13.158	0.08935315664911193	0.2188315453812919	0.027540046141074172	0.09720798780625786	-0.002677112469465317
13.159	0.09104400642203432	0.2188588022820519	0.026972857929317254	0.09825595326265393	-0.002650243868063201
13.16	0.09269209385141973	0.21888548935679317	0.02640043698923935	0.09926780044906493	-0.0026207133108159244
13.161	0.09429850087124304	0.21891160145413946	0.025822931305718652	0.1002444652984254	-0.0025886059411797365
13.162	0.09586430941547885	0.21893713370865997	0.025240888071945126	0.10118697723758277	-0.002554049166792286
13.163	0.09739058009480277	0.21896208195109607	0.024654996675280892	0.10209638983598072	-0.0025171861519642865
13.164	0.0988782829668028	0.2189864425488948	0.024065635330507124	0.10297362435511355	-0.0024781256923907895
13.165	0.10032836443237929	0.21901021210871868	0.023472967867269705	0.10381953325468261	-0.0024369525680821035
13.166	0.10174177089831539	0.21903338754917462	0.02287747953185622	0.10463504790143677	-0.002393786166679915
13.167	0.10311944877138678	0.21905596626395227	0.022279578983396043	0.10542108167569883	-0.0023487373157087773
13.168	0.10446233598155376	0.21907794602464326	0.02167963021791746	0.10617853077278548	-0.002301911284235759
13.169	0.10577129749757742	0.2190993249559956	0.021077975552240728	0.10690823615876034	-0.0022534091880875287
13.17	0.1070471615043453	0.21912010154165762	0.020475027393813447	0.10761103195657443	-0.002203338827187396
13.171	0.10829075593335288	0.2191402746817518	0.01987109268602953	0.10828772351776433	-0.002151795390780635
13.172	0.10950290871609542	0.21915984343320982	0.019266282509679822	0.1089390609825907	-0.0020988507252298304
13.173	0.11068444524150235	0.219178807047683	0.018660881059944408	0.10956583594502249	-0.0020445950328034463
13.174	0.11183613915781311	0.21919716515088358	0.01805535220793023	0.11016885321834849	-0.00198913744720105
13.175	0.11295871644218507	0.21921491784021246	0.017450072113730727	0.11074886126538869	-0.0019325756155945922
13.176	0.11405290134420971	0.2192320654235299	0.016845177730061892	0.11130653830734154	-0.0018749784203051106
13.177	0.11511941811348454	0.2192486084014509	0.016240901135410726	0.11184258547815659	-0.0018164243734794647
13.178	0.11615899137352646	0.219264547513478	0.01563748802643212	0.11235770473414776	-0.001756992262457631
13.179	0.11717232575702345	0.219279883751591	0.015035197282922139	0.11285258549037928	-0.001696760886735689
13.18	0.1181600552208678	0.2192946183612921	0.014434264019328812	0.11332786110063651	-0.001635804267872411
13.181	0.11912280140122959	0.21930875279423104	0.013834874873026039	0.11378413952023538	-0.0015741893327973935
13.182	0.12006118593428063	0.21932228868943407	0.013237221227517897	0.11422202647184092	-0.0015119822334631638
13.183	0.1209758304561877	0.21933522788200754	0.012641503859500068	0.11464212679689009	-0.0014492488883641823
13.184	0.12186735660312262	0.2193475724124235	0.012047931897735684	0.11504504415764992	-0.0013860548571833608
13.185	0.1227363824236577	0.21935932452179505	0.011456686601965044	0.11543136780707126	-0.0013224610050017725
13.186	0.12358347234079324	0.2193704866093125	0.010867912724094642	0.11580163762910455	-0.0012585220910603422
13.187	0.1244091506378432	0.21938106122181086	0.010281762911873877	0.1161563663280166	-0.0011942922192894367
13.188	0.12521394072986788	0.21939105106421358	0.009698400694385911	0.11649606569647593	-0.001129825524443929
13.189	0.12599836603192333	0.21940045900968744	0.00911799614298996	0.1168212458931721	-0.001065175669473225
13.19	0.12676294995906986	0.2194092880865433	0.008540681753288945	0.1171324017786157	-0.0010003905665895325
13.191	0.1275082159263677	0.219417541440759	0.007966570353641076	0.11743001816025904	-0.0009355145013030528
13.192	0.12823467777277076	0.21942522233527317	0.00739578331684944	0.11771457242706551	-0.0008705914709061563
13.193	0.1289427948103953	0.21943233415882393	0.006828450868923735	0.11798650648683008	-0.0008056650627412707
13.194	0.1296330077079176	0.2194388804339509	0.0062647073646023115	0.1182462482696776	-0.0007407781423716426
13.195	0.13030575714698264	0.21944486480287534	0.005704651843104968	0.118494211074143	-0.000675968219601379
13.196	0.13096148380923914	0.21945029099418842	0.005148366124515266	0.11873079907903024	-0.0006112696239151076
13.197	0.13160062837633457	0.21945516282038588	0.004595936339438234	0.1189564141304936	-0.0005467161065115993
13.198	0.13222363149315072	0.21945948418232886	0.004047453088037682	0.11917145582520738	-0.0004823408768856818
13.199	0.13283091552916348	0.21946325907371345	0.003503011440040098	0.11937631023462757	-0.0004181765804216762
13.2	0.1334228579977615	0.21946649158501033	0.0029627059524233784	0.11957133199614368	-0.0003542546970441668
13.201	0.13399982992766343	0.2194691858754958	0.002426578150058125	0.1197568513781781	-0.00029059935887404523
13.202	0.1345622023475849	0.21947134616661815	0.001894725127943426	0.11993321330883519	-0.00022724047293124896
13.203	0.1351103462862446	0.21947297678114883	0.0013672371545128273	0.12010075740272148	-0.0001642062178061323
13.204	0.13564463277236113	0.21947408211498595	0.0008441702146546447	0.12025980899389342	-0.00010151974877270159
13.205	0.13616543199802622	0.2194746666028707	0.00032554600971471397	0.12041067849791635	-0.00003919921591203798
13.206	0.13667308787859384	0.21947473457086122	-0.00018861936754227199	0.12056395936830158	0.000022740697764441223
13.207	0.1371679143484996	0.2194742906727766	-0.0006984662036403052	0.12072724915071582	0.00008432390339023774
13.208	0.13765022380371061	0.21947333906676547	-0.0012040241074599218	0.12088306540708679	0.000145546124933787
13.209	0.13812032864019666	0.21947188407296533	-0.0017052360808933805	0.12103166560610296	0.00020638756312214916
13.21	0.13857854125392738	0.2194699300573441	-0.0022020601145344623	0.12117330096796479	0.00026683089300803543
13.211	0.13902517404087003	0.21946748142938194	-0.0026944546354456837	0.12130822047699362	0.00032685949698190245
13.212	0.1394605362677814	0.21946454263236642	-0.0031823969404924613	0.12143666393745117	0.0003864596677781558
13.213	0.13988490725734853	0.21946111813718103	-0.0036658360879196386	0.12155885876495642	0.00044561485126690375
13.214	0.14029855015085035	0.2194572124764607	-0.004144730303492965	0.12167501821571591	0.0005043101351767363
13.215	0.1407017279661637	0.21945283018530629	-0.004619091667135755	0.12178533876904107	0.0005625376434873826
13.216	0.14109470372116759	0.21944797582236955	-0.005088866969213143	0.12189003319942976	0.0006202821638248715
13.217	0.14147774043374098	0.21944265398609464	-0.005554039500983057	0.12198930247256987	0.0006775334046300232
13.218	0.1418511011217608	0.21943686927922232	-0.006014602064527924	0.12208334320894355	0.000734282728108983
13.219	0.14221504175111135	0.2194306263316483	-0.0064705172302346944	0.12217235454955261	0.0007905183251712222
13.22	0.14256979039276457	0.2194239297939	-0.006921784899503337	0.1222565069485734	0.0008462332436626601
13.221	0.14291556849317713	0.2194167843149917	-0.007368393156529198	0.12233596870363879	0.0009014195145932622
13.222	0.14325259750233937	0.21940919456931124	-0.007810317723720443	0.12241091016205567	0.0009560681012154542
13.223	0.1435810988702416	0.2194011652367808	-0.00824756889189598	0.1224814906445737	0.0010101745320732344
13.224	0.1439012940468723	0.21939270099268515	-0.00868013697098978	0.12254787368968408	0.0010637323291300125
13.225	0.14421340450615364	0.21938380652969225	-0.009108004923429102	0.12261022360060306	0.0011167345202170358
13.226	0.14451764302000414	0.21937448655104955	-0.009531168675672382	0.12266869460441925	0.0011691760194992625
13.227	0.1448141975864997	0.21936474575757395	-0.009949637162373785	0.1227234213404394	0.0012210535136624918
13.228	0.14510325211526615	0.21935458884380055	-0.010363404074641052	0.12277453916609622	0.001272362159456099
13.229	0.1453849905159288	0.21934402051451193	-0.010772474989223412	0.12282217902894367	0.0013230988517112159
13.23	0.14565959669811349	0.21933304544928356	-0.011176878687065014	0.12286646428885707	0.0013732635660651613
13.231	0.1459272545714445	0.219321668311295	-0.011576619080976099	0.1229075242448932	0.001422853590368963
13.232	0.14618814804554772	0.21930989377226548	-0.011971675732998687	0.12294549405093262	0.0014718635876110845
13.233	0.14644246035535013	0.21929772652017013	-0.012362051191313476	0.12298050104553583	0.0015202912494582945
13.234	0.14669035842499034	0.2192851712218163	-0.012747770764656798	0.1230126556005915	0.0015681371347480157
13.235	0.14693199344133862	0.219272232525968	-0.013128848271840904	0.12304206117309177	0.0016154005521960887
13.236	0.14716751606480874	0.21925891506883954	-0.013505294993575691	0.12306882080838691	0.0016620807295287716
13.237	0.14739707695581317	0.2192452234766064	-0.01387711992576149	0.12309303740531456	0.0017081768420997951
13.238	0.14762082677476562	0.21923116236498574	-0.014244337021761604	0.1231148116971377	0.0017536888701847472
13.239	0.14783891618207984	0.21921673633190578	-0.014606966022433925	0.12313424203369414	0.0017986176895843254
13.24	0.14805149583816832	0.2192019499562605	-0.014965024997593234	0.12315142650542663	0.0018429641761429755
13.241	0.1482587148673535	0.21918680779987293	-0.015318530019220641	0.1231664621612119	0.0018867291479777277
13.242	0.14846070592800004	0.21917131440940502	-0.015667495727004793	0.12317943615480607	0.001929913289610284
13.243	0.14865759239747445	0.21915547431476626	-0.016011942408042847	0.12319042800439675	0.0019725180384285493
13.244	0.14884949761479224	0.21913929202300095	-0.016351893786657867	0.12319951564551525	0.0020145453944031594
13.245	0.14903654491896862	0.21912277201832378	-0.016687371706421872	0.12320677697328959	0.0020559972841035024
13.246	0.14921885764901904	0.21910591876410157	-0.017018396019385425	0.12321228989280539	0.0020968755438510824
13.247	0.14939655914395802	0.21908873670457268	-0.01734498586914897	0.12321613197473513	0.0021371820679529753
13.248	0.14956977274280103	0.21907123026210462	-0.017667166436996125	0.12321837856277254	0.002176919602165298
13.249	0.1497386192075788	0.21905340383265687	-0.017984964070365796	0.12321910266889075	0.002216091134282714
13.25	0.14990320439526963	0.2190352617867376	-0.018298403322713194	0.12321836868303575	0.0022546994069289608
13.251	0.15006362924734373	0.2190168084711992	-0.018607506950645666	0.12321623821548754	0.0022927470090270963
13.252	0.15021999472693018	0.21899804821306068	-0.018912290803831104	0.12321277442987089	0.0023302358207645635
13.253	0.1503724017971572	0.2189789853202137	-0.01921278268755685	0.12320803670478375	0.002367169234569538
13.254	0.15052095142115385	0.21895962406618275	-0.01950901897691368	0.12320208159657622	0.0024035517478628735
13.255	0.15066574456204923	0.21893996868966123	-0.019801032959245825	0.12319496615202645	0.0024393875851894493
13.256	0.15080688218297156	0.21892002339759908	-0.02008885483414944	0.1231867479230023	0.0024746806965161533
13.257	0.15094446150689908	0.2188997923682905	-0.02037251171347571	0.12317748282276866	0.0025094347116433073
13.258	0.15107856746150822	0.21887927975446167	-0.020652027621328787	0.12316722021463818	0.002543652833914993
13.259	0.1512092827120292	0.21885848968635854	-0.02092742349406677	0.12315600872980015	0.002577337950527512
13.26	0.1513366899244373	0.21883742627480754	-0.021198717514331156	0.1231438974917968	0.0026104926965423536
13.261	0.15146087176470835	0.21881609360912394	-0.021465938306167588	0.12313093238568001	0.0026431209981719
13.262	0.1515819108988183	0.2187944957430133	-0.021729124568506602	0.12311715616426251	0.0026752280228135405
13.263	0.1516998899927424	0.21877263669278046	-0.021988312374935825	0.1231026120554644	0.002706818688046092
13.264	0.15181489168218767	0.2187505204397843	-0.02224353554361059	0.1230873436506967	0.0027378977034628834
13.265	0.15192699375706759	0.21872815093269318	-0.022494825637252493	0.12307139215076317	0.0027684695073653424
13.266	0.15203626480574994	0.21870553208974064	-0.02274221196314811	0.12305479388463077	0.0027985382056057747
13.267	0.1521427724959853	0.21868266780098047	-0.022985721573151652	0.12303758508168207	0.0028281076737205015
13.268	0.1522465844955241	0.21865956193054242	-0.023225379263683604	0.12301980240907617	0.002857181567894212
13.269	0.1523477684721164	0.21863621831867422	-0.023461208935890696	0.12300148259406328	0.0028857634825636413
13.27	0.15244639209351266	0.21861264077695947	-0.023693245424121195	0.12298265907477401	0.0029138583243696462
13.271	0.15254252302746338	0.21858883308006405	-0.02392152515437275	0.12296336465191325	0.002941471220587052
13.272	0.15263622877915317	0.21856479896739306	-0.024146082613814575	0.12294363240423038	0.0029686071048749974
13.273	0.1527275713447942	0.2185405421445206	-0.02436695097701031	0.12292349246171307	0.002995270714737459
13.274	0.15281660642847011	0.21851606628450257	-0.024584162105916418	0.12290297157202308	0.0030214665764254525
13.275	0.15290338944020057	0.21849137502918914	-0.02479774654988292	0.12288209654084122	0.003047199085538025
13.276	0.15298797579000478	0.2184664719905376	-0.02500773354565192	0.12286089440587537	0.0030724725104826077
13.277	0.15307042088790238	0.21844136075192463	-0.025214151017359878	0.12283939244247775	0.00309729099192537
13.278	0.15315078014391303	0.21841604486914357	-0.025417027032073013	0.12281761775612347	0.0031216587105222008
13.279	0.15322910896805592	0.21839052786682508	-0.02561639608075879	0.12279559550389987	0.0031455806114005424
13.28	0.15330546236115364	0.21836481323423318	-0.025812293338052343	0.12277335029237582	0.003169061731842259
13.281	0.15337988964406846	0.2183389044260723	-0.026004752787206546	0.12275090371104964	0.0031921069054120406
13.282	0.15345243623318755	0.2183128048636355	-0.026193807268007827	0.12272827534075437	0.0032147207906107174
13.283	0.15352314749300294	0.2182865179359476	-0.026379488476778217	0.12270548495592822	0.003236907926432391
13.284	0.15359206878800677	0.21826004700090892	-0.026561826966374272	0.12268255255834354	0.003258672732847838
13.285	0.15365924548269067	0.21823339538643874	-0.02674085214618616	0.12265949838116692	0.0032800195105361454
13.286	0.1537247229415467	0.2182065663916185	-0.026916592282139568	0.1226363428929495	0.003300952440622186
13.287	0.15378854652906696	0.2181795632869389	-0.027089077524072407	0.12261310594197747	0.003321475932329531
13.288	0.1538507611751358	0.21815238931006034	-0.027258342271019136	0.12258980583924334	0.0033415948865038753
13.289	0.1539114067781333	0.21812504766483018	-0.027424419693087235	0.12256645830255439	0.003361313992784528
13.29	0.15397052005304282	0.21809754152230063	-0.027587342210879117	0.12254307737801932	0.0033806378112016585
13.291	0.15402813766716342	0.2180698740214778	-0.027747141495532736	0.12251967722722522	0.003399570820010818
13.292	0.15408429628779385	0.2180420482700717	-0.027903848468720474	0.12249627215718761	0.003418117416257306
13.293	0.15413903258223327	0.21801406734524514	-0.028057493302650848	0.12247287662312749	0.003436281915609783
13.294	0.1541923832177807	0.21798593429436355	-0.028208105420067627	0.12244950523120414	0.0034540685521969286
13.295	0.15424438486173495	0.21795765213573967	-0.02835571355599048	0.12242617272366986	0.0034714814855085975
13.296	0.1542950741813951	0.21792922385837243	-0.028500348338676488	0.122402893248114	0.0034885250952330815
13.297	0.15434448662592676	0.21790065241942055	-0.028642042027063233	0.12237967974155711	0.0035052039304162177
13.298	0.15439265256081225	0.21787194074417074	-0.028780826138538485	0.12235654241274184	0.003521522374093833
13.299	0.15443960120979372	0.21784309172668603	-0.028916731602856783	0.12233349093985622	0.0035374847235483346
13.3	0.1544853618024196	0.2178141082303935	-0.029049788762138627	0.12231053512410146	0.0035530952087392846
13.301	0.15452996356823803	0.21778499308867205	-0.029180027370869804	0.12228768488829786	0.0035683579921608334
13.302	0.1545734357367974	0.21775574910543982	-0.02930747659590281	0.12226495027876016	0.003583277168793984
13.303	0.15461580753764612	0.21772637905574185	-0.029432165016456104	0.12224234146714726	0.0035978567660590525
13.304	0.15465710820033235	0.21769688568630235	-0.029554120859031276	0.12221986868550012	0.0036121007705062027
13.305	0.1546973669541712	0.21766727171483877	-0.029673374190216886	0.12219754160403487	0.0036260133771411226
13.306	0.15473661157603785	0.21763753982868683	-0.029789955212244583	0.12217536899276613	0.0036395987703339585
13.307	0.154774865922304	0.2176076926852987	-0.029903893566393922	0.12215335752179576	0.003652861002109445
13.308	0.15481215328343345	0.21757773291270321	-0.030015218458417918	0.12213151362999639	0.003665804062261587
13.309	0.1548484969498902	0.21754766310994103	-0.030123958658544274	0.12210984384727087	0.0036784318878564847
13.31	0.15488392021213823	0.21751748584750033	-0.03023014250147474	0.12208835479581574	0.003690748363248117
13.311	0.1549184463606413	0.21748720366775257	-0.030333797886384573	0.12206705319136864	0.003702757320093531
13.312	0.15495209868586346	0.21745681908538755	-0.030434952276923666	0.12204594584444071	0.003714462537367563
13.313	0.15498490047826866	0.21742633458775773	-0.03053363310546314	0.1220250395464571	0.0037258677871911516
13.314	0.15501687501599587	0.21739575263416983	-0.030629868919622338	0.12200434073711722	0.00373697696440284
13.315	0.1550480439869747	0.2173650756555634	-0.030723687788389752	0.12198385506402219	0.003747793878211204
13.316	0.15507842622371715	0.2173343060549998	-0.030815117426190277	0.12196358663105152	0.003758322243755183
13.317	0.15510804029529182	0.2173034462079867	-0.030904185226190067	0.12194353945937142	0.0037685657305896315
13.318	0.15513690477076747	0.21727249846279917	-0.03099091826029753	0.12192371763764549	0.0037785279672998676
13.319	0.15516503821921288	0.21724146514080092	-0.031075343279162802	0.12190412532286755	0.003788212541554192
13.32	0.15519245920969663	0.21721034853676588	-0.031157486712177333	0.12188476674118567	0.0037976230001553262
13.321	0.1552191863112875	0.21717915091919895	-0.03123737466747476	0.12186564618871788	0.0038067628490908983
13.322	0.15524523809305416	0.21714787453050896	-0.03131503341935654	0.12184676789337084	0.003815635608621488
13.323	0.15527063308034061	0.21711652158658018	-0.03139048950319967	0.12182813596336807	0.0038242448231524877
13.324	0.1552953881486456	0.2170850942770461	-0.0314637689484077	0.12180975369545517	0.003832593945936253
13.325	0.1553195182013804	0.2170535947656301	-0.03153489754554139	0.12179162331629606	0.003840686363184566
13.326	0.1553430380428491	0.21702202519038438	-0.03160390084651357	0.12177374704520166	0.0038485254273249786
13.327	0.1553659624773557	0.2169903876639287	-0.031670804164588805	0.12175612715089283	0.0038561144588347006
13.328	0.15538830630920436	0.2169586842736887	-0.031735632574384096	0.12173876595204766	0.0038634567463131254
13.329	0.15541008434269918	0.21692691708213468	-0.031798410911868545	0.1217216658178439	0.003870555546552944
13.33	0.1554313113821442	0.21689508812702177	-0.03185916375896547	0.1217048291728949	0.0038774140828761764
13.331	0.15545200223184352	0.21686319942175497	-0.03191791525411442	0.12168825855193671	0.0038840355238814804
13.332	0.1554721716046038	0.21683125295542363	-0.031974690008333605	0.12167195628671969	0.0038904230849753792
13.333	0.15549183261214777	0.21679925069246092	-0.03202951258399754	0.12165592379769155	0.0038965799421960073
13.334	0.155510997084497	0.21676719457289736	-0.032082407223867807	0.12164016185259406	0.003902509207332113
13.335	0.15552967682427163	0.2167350865126805	-0.032133397851092774	0.12162467127891627	0.003908213950713793
13.336	0.15554788363409167	0.21670292840399466	-0.03218250806920728	0.12160945297991138	0.003913697201817881
13.337	0.15556562931657725	0.2166707221155803	-0.032229761162133254	0.12159450793505767	0.003918961949374026
13.338	0.15558292567434845	0.21663846949305382	-0.03227518009417927	0.12157983720051907	0.00392401114146775
13.339	0.1555997845100254	0.2166061723592271	-0.03231878751004078	0.12156544190960684	0.00392884768564079
13.34	0.1556162176262281	0.21657383251442722	-0.032360605734799784	0.12155132327324078	0.003933474448988538
13.341	0.15563223667513382	0.2165414517368059	-0.032400656885839034	0.1215374824628076	0.003937894268046108
13.342	0.15564785184469154	0.21650903178165326	-0.032438964805610294	0.12152391930928484	0.003942110141513716
13.343	0.15566307254887446	0.2164765743808671	-0.03247555170723558	0.12151063365539898	0.0039461248662548696
13.344	0.15567790819898536	0.2164440812448074	-0.03251043890229268	0.1214976255869745	0.003949941133418966
13.345	0.1556923682063269	0.2164115540625361	-0.03254364767561504	0.12148489518428031	0.0039535616267862405
13.346	0.15570646198220178	0.21637899450184372	-0.032575199285291574	0.12147244252219071	0.003956989022831489
13.347	0.1557201989379127	0.216346404209276	-0.03260511496266706	0.12146026767034392	0.003960225990787877
13.348	0.15573358848476235	0.21631378481016064	-0.03263341591234194	0.12144837069329907	0.003963275192710708
13.349	0.15574664003405342	0.2162811379086343	-0.03266012331217214	0.12143675165069179	0.003966139283541218
13.35	0.1557593628626825	0.21624846508766896	-0.03268525831326944	0.12142541052079645	0.003968820908667016
13.351	0.15577176502986423	0.21621576790909888	-0.032708842040001254	0.12141434658313055	0.003971322683777583
13.352	0.15578385395426142	0.21618304791364523	-0.03273089560968745	0.12140355874109478	0.003973647207799331
13.353	0.15579563704914337	0.21615030662097434	-0.032751439794084104	0.12139304598110626	0.003975797036870685
13.354	0.1558071217277794	0.216117545530766	-0.032770493852677614	0.12138280771165541	0.003977774553935553
13.355	0.15581831540343893	0.21608476612363728	-0.032788076807261354	0.12137284339789857	0.003979582111646002
13.356	0.15582922548939118	0.2160519698611703	-0.03280420770612955	0.12136315248586732	0.003981222062017065
13.357	0.1558398593989055	0.21601915818588566	-0.032818905624077445	0.12135373440252942	0.003982696756485973
13.358	0.15585022454525127	0.21598633252121566	-0.03283218966240121	0.12134458855584833	0.003984008545971651
13.359	0.1558603283416722	0.2159534942714784	-0.032844078948897855	0.12133571433482715	0.00398515978093398
13.36	0.1558701778144095	0.2159206448218507	-0.03285459263786541	0.12132711088845043	0.003986152804169163
13.361	0.15587977890452406	0.21588778553834184	-0.0328637499101028	0.1213187767263632	0.0039869899377348
13.362	0.15588913738773275	0.21585491776776725	-0.032871569972909874	0.12131071024388607	0.0039876735002452954
13.363	0.15589825903975257	0.2158220428377236	-0.032878072038713145	0.12130290982261564	0.003988205807653481
13.364	0.15590714963630048	0.21578916205689636	-0.03288327443991732	0.12129537408589171	0.003988589074358812
13.365	0.15591581495309342	0.2157562767163512	-0.032887194319288555	0.1212881019890764	0.003988825378732444
13.366	0.15592426076584837	0.21572338809007327	-0.03288984875286579	0.12128109249625682	0.003988916788784213
13.367	0.15593249285028224	0.21569049743496346	-0.032891254832917334	0.1212743445563738	0.003988865371498711
13.368	0.155940516982112	0.2156576059908226	-0.032891429667940834	0.12126785710325803	0.003988673192893711
13.369	0.1559483389287586	0.2156247149803346	-0.032890390382663316	0.12126162905091223	0.00398834231792221
13.37	0.1559559639507016	0.2155918256090506	-0.03288815411804115	0.12125565900772445	0.003987874801130686
13.371	0.15596339659070704	0.2155589390653727	-0.0328847380312601	0.12124994515516804	0.003987272682732356
13.372	0.1559706413462894	0.2155260565205378	-0.032880159295735255	0.12124448563283417	0.003986538001337072
13.373	0.15597770271496328	0.21549317912860114	-0.0328744351011111	0.12123927856436095	0.003985672794869615
13.374	0.15598458519424316	0.21546030802641836	-0.03286758266105422	0.12123432205518549	0.003984679101505678
13.375	0.1559912932816436	0.21542744433381567	-0.03285961853862518	0.12122961438802683	0.003983558884375188
13.376	0.15599783147467913	0.21539458915484858	-0.03285055789586186	0.12122515424115406	0.003982313947833815
13.377	0.1560042042708643	0.2153617435785094	-0.03284041579862797	0.121220940311185	0.003980946083319978
13.378	0.15601041616771363	0.21532890867869495	-0.03282920737245397	0.12121697126797039	0.003979457086816994
13.379	0.1560164716297505	0.21529608551414645	-0.03281694780253697	0.12121324573560575	0.003977848758281461
13.38	0.156022374578124	0.21526327512839014	-0.03280365233374077	0.12120976199881796	0.003976122892064687
13.381	0.15602812852159872	0.21523047854967772	-0.032789336270595916	0.12120651807774517	0.003974281279439249
13.382	0.15603373696218978	0.21519769679092635	-0.03277401497729958	0.12120351196095352	0.0039723257163096
13.383	0.15603920340191238	0.21516493084965924	-0.03275770387771567	0.1212007416092795	0.00397025800339631
13.384	0.15604453134278168	0.21513218170794582	-0.03274041845537472	0.12119820495579245	0.003968079946292915
13.385	0.15604972428681288	0.21509945033242647	-0.032722173707076814	0.12119590006470446	0.003965793294502781
13.386	0.1560547857360211	0.21506673767602563	-0.032702982868107036	0.12119382550316596	0.00396339959915039
13.387	0.1560597191924216	0.21503404467661316	-0.032682862010480866	0.12119197900341232	0.0039609007265456195
13.388	0.1560645281580295	0.21500137225815744	-0.032661822954289016	0.1211903595257587	0.003958298066596964
13.389	0.15606921590312312	0.21496872133203695	-0.03263987820569307	0.12118896568929025	0.00395559307997235
13.39	0.15387773715414169	0.21493609386766716	-0.03261253849553345	0.11992122489710183	0.003910935563388258
13.391	0.15022863471149073	0.2149035037420036	-0.03256397881030274	0.11781656971343653	0.003836576279650903
13.392	0.1466660700574289	0.2148709726129539	-0.03249369566340553	0.11576595505288025	0.003761663711671774
13.393	0.14318798726875556	0.21483852483252416	-0.03239890686105998	0.11376860762184697	0.0036859785220526983
13.394	0.13979238707541577	0.21480618161456533	-0.03228406259338878	0.11182184409541636	0.003610063414084583
13.395	0.13647730857683335	0.21477396362506596	-0.03214863703748235	0.10992440369853695	0.003533919756065947
13.396	0.13324084722952217	0.21474189096986776	-0.0319935120624023	0.10807471009495136	0.003457689541063458
13.397	0.13008113414638725	0.21470998298172478	-0.0318193714470614	0.10627129144739349	0.0033814856967235326
13.398	0.12699635302177759	0.2146782582831844	-0.031627055575307525	0.10451269799989941	0.0033054289079681503
13.399	0.12398472432246727	0.21464673470626677	-0.03141720696040281	0.10279757807713727	0.003229612785477588
13.4	0.12104451457604158	0.21461542953647755	-0.031190422034554202	0.10112464194518998	0.0031541202603636576
13.401	0.11817403018940249	0.2145843591843132	-0.030947606523897147	0.09949257622603813	0.0030790571010922718
13.402	0.11537160064313516	0.21455353956321907	-0.030689096154117367	0.09790023224936	0.0030044696410110308
13.403	0.1126355989279463	0.21452298596570038	-0.03041565276105774	0.09634641019432331	0.0029304389572449713
13.404	0.10996450153784722	0.2144927130645718	-0.030127805840588554	0.0948300405464963	0.0028570210494399807
13.405	0.10735678962197237	0.2144627349362795	-0.029826199939601537	0.0933500490926284	0.0027842772286083535
13.406	0.10481094432945666	0.21443306509360055	-0.029511325029233298	0.09190540940133624	0.0027122504087875874
13.407	0.10232544719139074	0.2144037165028847	-0.02918378865940717	0.09049508550580561	0.002640989450116412
13.408	0.09989883762457362	0.21437470158778238	-0.02884404997580281	0.08911811787774128	0.0025705274458150554
13.409	0.09752977134020892	0.21434603228609514	-0.028492658129372656	0.08777360953964695	0.002500903449394203
13.41	0.09521691767581428	0.21431771998024893	-0.028130136505225563	0.08646068809340543	0.0024321509584032254
13.411	0.09295894596889466	0.21428977557886583	-0.027756928560897728	0.08517850603222094	0.0023642937068603528
13.412	0.09075452555695541	0.2142622095176652	-0.02737352208050327	0.08392621674349204	0.0022973561471610828
13.413	0.0886023364586078	0.21423503181692888	-0.026980274749418682	0.0827030106898302	0.002231349951015729
13.414	0.0865011583733324	0.21420825208705765	-0.026577676201112642	0.08150812146472547	0.0021662964600504325
13.415	0.08444982475194415	0.2141818794151959	-0.026166218310285955	0.08034082185915307	0.0021022154839943933
13.416	0.08244716952948795	0.214155922484183	-0.02574625960524493	0.07920041348825593	0.0020391144065113795
13.417	0.08049202664101932	0.21413038959740938	-0.025318197051892016	0.0780861968337848	0.00197700171847059
13.418	0.07858323030661832	0.21410528865592854	-0.024882435007928763	0.07699747629349807	0.0019158846996475015
13.419	0.07671965866025872	0.2140806271702956	-0.024439344434251612	0.07593359196283764	0.001855767208109709
13.42	0.07490027898480289	0.2140564122908992	-0.023989282521372477	0.07489394306849712	0.0017966519594097632
13.421	0.07312406920277931	0.21403265080823497	-0.023532611739426716	0.07387793797152312	0.0017385408303933036
13.422	0.07139000723671679	0.21400934915295375	-0.023069682805326903	0.07288498988513202	0.0016814335979194555
13.423	0.06969707100915332	0.21398651342118738	-0.022600818440150314	0.07191451853915767	0.0016253269767143262
13.424	0.06804424687935401	0.21396414938588465	-0.02212634489961219	0.07096595028651026	0.0015702170921680584
13.425	0.0664305981677329	0.21394226249161502	-0.02164658872246392	0.07003875966525229	0.001516100225105211
13.426	0.06485522884686826	0.21392085786969367	-0.021161848898378816	0.06913245108892924	0.0014629704839184846
13.427	0.06331724322224064	0.21389994035721763	-0.02067241895344581	0.06824653120191795	0.0014108208851254596
13.428	0.061815745599330806	0.21387951449629358	-0.02017859632163297	0.06738050718698223	0.0013596440544730035
13.429	0.0603498405186262	0.21385958453158868	-0.019680670233657965	0.06653388814436349	0.0013094315119323032
13.43	0.05891866673084437	0.21384015444010337	-0.019178891676741982	0.06570620896820838	0.001260172264290641
13.431	0.057521431286961924	0.21382122794711236	-0.018673516850627233	0.06489704566814875	0.0012118560758401006
13.432	0.05615734920833415	0.2138028085162567	-0.018164812822972165	0.06410597807536868	0.0011644730925726293
13.433	0.0548256355163236	0.21378489933966272	-0.01765305205393564	0.06333258552997821	0.0011180134290710365
13.434	0.05352550523228552	0.21376750335332284	-0.017138467962343463	0.06257645151526793	0.0010724645094915585
13.435	0.052256179943156754	0.21375062327246852	-0.016621277922978028	0.06183716467293517	0.0010278126999978142
13.436	0.051016940467407554	0.2137342615913083	-0.016101706633059744	0.061114348547925544	0.000984045311389258
13.437	0.04980709862522154	0.21371842057569768	-0.015579986101067778	0.060407644430650664	0.0009411502606277817
13.438	0.04862596648161371	0.21370310225768066	-0.015056347512985653	0.05971669324354458	0.0008991152858011696
13.439	0.047472856101605294	0.21368830845448558	-0.014530987692151305	0.05904113847039881	0.0008579260564439661
13.44	0.04634707934733361	0.21367404079265936	-0.014004096969449029	0.05838062294580416	0.0008175679048698824
13.441	0.045247964254253745	0.2136603007055861	-0.013475871315614889	0.05773479774199779	0.0007780267048042152
13.442	0.04417490434629752	0.21364708942787325	-0.012946512310363431	0.057103352928949525	0.0007392892616576727
13.443	0.04312730659044129	0.2136344079928249	-0.01241621579718405	0.05648598641519826	0.0007013421968479082
13.444	0.04210457795366158	0.213622257253303	-0.011885148385266817	0.0558823974989069	0.0006641705863989718
13.445	0.04110612540294034	0.21361063789795487	-0.01135347544549296	0.05529228416488837	0.0006277595905912793
13.446	0.04013135590525407	0.21359955044745266	-0.010821367557379127	0.05471534246256756	0.0005920948318153172
13.447	0.039179677221938394	0.2135889952493025	-0.010289000263205382	0.054151266992866175	0.000557162400342505
13.448	0.03825053371892595	0.21357897247852903	-0.009756537223935872	0.05359977476064231	0.0005229481976467852
13.449	0.03734341927864328	0.21356948215939847	-0.00922412067380679	0.05306061411166374	0.0004894375075922818
13.45	0.03645783112361069	0.21356052417372898	-0.008691894601765816	0.05253353385056118	0.0004566159392873745
13.451	0.03559326647634863	0.21355209825753896	-0.008160006618395348	0.05201828096589625	0.00042446951695926215
13.452	0.03474922255938215	0.21354420399749297	-0.007628607358318201	0.05151460064767178	0.0003929846615616525
13.453	0.03392519659523165	0.21353684083411686	-0.007097833722515375	0.05102223744223787	0.0003621473575157026
13.454	0.03312068737141477	0.21353000808117858	-0.006567806830097145	0.05054093625345482	0.000331943106324945
13.455	0.032335230687489405	0.21352370493021577	-0.006038650795645856	0.05007046354182658	0.0003023580445052079
13.456	0.031568398867466804	0.21351793044662176	-0.0055104937931247724	0.049610607137929696	0.0002733789427067131
13.457	0.030819765679384006	0.21351268356484593	-0.004983470897417937	0.04916115380333901	0.0002449931792624271
13.458	0.03008890489128202	0.21350796308581366	-0.004457703913590825	0.04872188959454796	0.0002171877579231565
13.459	0.029375390271197847	0.21350376770854776	-0.003933282587022384	0.04829260092369404	0.00018994844629518685
13.46	0.028678795587168612	0.2135000960405023	-0.003410301916620597	0.047873072078694894	0.00016326162946448918
13.461	0.027998697148072776	0.213496946590468	-0.0028888642300698318	0.047463086750937425	0.00013711441356348449
13.462	0.027334707188247834	0.2134943177612435	-0.002369079183825266	0.04706244962914081	0.0001114946697562226
13.463	0.026686463853871634	0.2134922078423066	-0.0018510637631166044	0.04667098014391958	0.0000863909601335441
13.464	0.026053605801315244	0.2134906150040472	-0.0013349349815927128	0.04628849657607153	0.00006179213332473239
13.465	0.025435771686953098	0.21348953731658038	-0.0008207738429309303	0.045914817665979386	0.00003768568134317887
13.466	0.02483260016715624	0.2134889727755373	-0.0003086555163510562	0.045549760817654515	0.000014059184944840264
13.467	0.02424372989829582	0.2134889192962592	0.0002013346048856779	0.045195213088057413	-9.099360369808058e-6
13.468	0.02366880320798814	0.21348937470359433	0.000709100927960929	0.04485189801125579	-0.000031804522500590424
13.469	0.023107496069576565	0.21349033672173523	0.0012145384419307154	0.044516406164793874	-0.00005406688658374364
13.47	0.022559502025394328	0.2134918029828079	0.0017175787456004403	0.0441885935615744	-0.00007589738909933666
13.471	0.022024514734020794	0.21349377105121473	0.0022181360194765886	0.04386831363103561	-0.0000973058865786959
13.472	0.02150222785403241	0.21349623839767987	0.0027161227977207623	0.04355541808885185	-0.00011830186403538978
13.473	0.02099233504400571	0.2134992024205406	0.0032114817725497438	0.04324975866945476	-0.00013889581163412923
13.474	0.020494529962519933	0.2135026604728423	0.0037041724666712467	0.04295118625654575	-0.00015909860154236522
13.475	0.02000851115928895	0.21350660984982542	0.004194117089002217	0.04265955121714054	-0.00017891915276897446
13.476	0.01953400761054854	0.2135110477675818	0.00468124424696398	0.042374722749080086	-0.00019836642708582483
13.477	0.019070759612723667	0.21351597138360387	0.005165508109583486	0.04209657730504162	-0.0002174502114549006
13.478	0.018618507462344388	0.21352138397908807	0.005646831315155422	0.04182499453531984	-0.00023617868889824848
13.479	0.01817699145594162	0.21352727029041785	0.006125288366694155	0.041559840981378125	-0.00025456601048489444
13.48	0.017745951890045523	0.21353363350279472	0.006600639350264974	0.04130098547290187	-0.00027261290991715815
13.481	0.01732512906118854	0.2135404705639103	0.007072976698831496	0.041048304715570486	-0.0002903337027797651
13.482	0.016914269396784296	0.2135477784071841	0.0075421908463326895	0.04080166857517458	-0.00030773397124278187
13.483	0.016513145833550312	0.21355555390192135	0.008008260149904745	0.04056096718664798	-0.00032482277716242697
13.484	0.016121538207694998	0.2135637938686387	0.008471140700475971	0.040326092898853264	-0.00034160800684665093
13.485	0.015739226349440718	0.2135724951001788	0.008930780215432272	0.040096936371223045	-0.0003580969260435655
13.486	0.015365990089009914	0.2135816543365017	0.00938714244162079	0.03987338756960825	-0.00037429716874586445
13.487	0.015001609256626997	0.21359126827891986	0.009840186656050643	0.039655334912613825	-0.0003902158974483218
13.488	0.014645863679887863	0.2136013335945363	0.010289887447992257	0.03944266605589837	-0.0004058605943639389
13.489	0.014298536826944954	0.21361184693961077	0.010736236743043302	0.03923527040131788	-0.0004212391517058683
13.49	0.013959436945499617	0.2136228049197449	0.011179144065022004	0.03903304973699019	-0.00043635608630698255
13.491	0.013628380559316864	0.21363420406675587	0.011618571291670416	0.03883591227072311	-0.0004512178153944544
13.492	0.01330518419216177	0.21364604091496653	0.012054551646644906	0.038643767559321564	-0.00046583329186478275
13.493	0.01298966436780112	0.21365831200723062	0.012487046398934503	0.03845652138491373	-0.0004802083668750348
13.494	0.012681637609999971	0.21367101382818587	0.012916003288935838	0.03827407792084212	-0.0004943481163065833
13.495	0.012380920442523964	0.21368414282711623	0.01334140097541487	0.038096341251186654	-0.0005082585643283194
13.496	0.012087329389138222	0.21369769544392833	0.013763238100600457	0.03792321494359629	-0.000521946236808965
13.497	0.011800683761561013	0.21371166810535708	0.01418148201022946	0.0377546023175466	-0.0005354162135696545
13.498	0.011520824158334058	0.2137260571976424	0.014596095914226349	0.03759042008323274	-0.0005486733769909255
13.499	0.011247600289569391	0.21374085908364787	0.015007070118793287	0.037430591031310106	-0.0005617235041947459
13.5	0.010980861847412326	0.21375607012615083	0.015414406081656423	0.037275037270404314	-0.0005745725611948901
13.501	0.010720458524006722	0.21377168667117044	0.015818068935813223	0.03712367886660225	-0.0005872249114629069
13.502	0.010466240011496479	0.2137877050310122	0.016218033571151022	0.03697643521947335	-0.0005996850677309098
13.503	0.010218056002026845	0.21380412150508626	0.016614299706462856	0.03683322546456216	-0.0006119582470239552
13.504	0.009975756187741713	0.2138209324037293	0.017006880888650485	0.036693968145085666	-0.0006240499455754071
13.505	0.00973919070665418	0.21383813402468915	0.017395736358456884	0.03655857973326631	-0.0006359634146795258
13.506	0.009508222619040121	0.21385572262236316	0.017780830389998226	0.036426984919050644	-0.0006477020404646628
13.507	0.009282728393165525	0.21387369442758664	0.018162151584984406	0.036299117489362286	-0.0006592700742429564
13.508	0.009062584976612206	0.21389204567196038	0.018539712872716278	0.036174911350997464	-0.0006706724696434579
13.509	0.008847669316961607	0.21391077261055805	0.01891354274700837	0.03605429996345603	-0.0006819145435722879
13.51	0.008637858361796306	0.21392987150622134	0.01928361957178999	0.035937214809372835	-0.000692999578853643
13.511	0.00843302905869774	0.21394933858682816	0.019649908405591526	0.03582358631099795	-0.0007039301897709121
13.512	0.008233058355247371	0.21396917005484892	0.02001239331796773	0.03571334458149801	-0.0007147094984650497
13.513	0.008037823200451943	0.21398936210626418	0.02037107725993931	0.035606419404136724	-0.0007253411206314715
13.514	0.00784720605204018	0.21400991094944355	0.02072598198681953	0.03550274407732826	-0.0007358292342293692
13.515	0.007661104066008284	0.21403081281622197	0.021077121977832167	0.035402261344488116	-0.0007461777806488686
13.516	0.007479416515850697	0.21405206392919446	0.021424469901145625	0.035304913931077424	-0.0007563890658789051
13.517	0.007302042675060868	0.214073660485605	0.021768007113441915	0.035210644119762484	-0.0007664655516678615
13.518	0.007128881817132277	0.2140955986722545	0.022107731371888494	0.035119393898734086	-0.0007764101262567529
13.519	0.006959833215559323	0.21411787468190116	0.022443656834136474	0.03503110495252673	-0.0007862260980751286
13.52	0.00679479614383548	0.21414048472905603	0.02277581026757746	0.03494571858770809	-0.0007959170562177945
13.521	0.0066336698754542464	0.2141634250437774	0.023104187871983775	0.034863174963416454	-0.0008054853441686148
13.522	0.006476355235987139	0.21418669183963207	0.023428770440127804	0.03478341448728097	-0.0008149326331463216
13.523	0.006322764799023507	0.2142102813176391	0.023749552420325757	0.03470638556377567	-0.0008242611232669274
13.524	0.006172816103001374	0.21423418968027916	0.02406654228747778	0.03463203983217773	-0.0008334734511227203
13.525	0.006026426673107821	0.21425841314552097	0.024379762537673818	0.03456032865093694	-0.0008425726057338075
13.526	0.005883514034530704	0.21428294795633965	0.024689233452436878	0.03449120285206979	-0.0008515613592701076
13.527	0.005743995712457098	0.21430779035853967	0.024994943106526064	0.03442461228210448	-0.0008604412254554198
13.528	0.0056077892320741	0.21433293658626784	0.025296884303770507	0.03436050639563957	-0.0008692137549094608
13.529	0.005474812118569531	0.2143583828724415	0.025595061781576528	0.03429883437006292	-0.0008778807847378209
13.53	0.0053449821313632144	0.21438412546068222	0.025889492210930846	0.03423954527427664	-0.0008864444406841991
13.531	0.005218224019116983	0.21441016061663792	0.026180200327250068	0.03418259283441751	-0.0008949071281098732
13.532	0.005094469976703131	0.21443648462084158	0.026467188121521552	0.03412793536027585	-0.0009032704853795483
13.533	0.004973652494321028	0.2144630937541267	0.026750459704692302	0.034075531013927414	-0.0009115361193040581
13.534	0.004855704062170067	0.21448998430418403	0.02703002313866865	0.034025337634767186	-0.0009197056635687703
13.535	0.004740557170450264	0.21451715256754078	0.02730588803452055	0.03397731271420062	-0.0009277806966878536
13.536	0.004628144309361007	0.21454459485110988	0.027578065552484526	0.033931413403535476	-0.0009357627431311534
13.537	0.004518397969101702	0.21457230747373907	0.02784656840196217	0.033887596522048084	-0.0009436532745293073
13.538	0.004411250640602247	0.21460028676774168	0.028111410443852035	0.03384581856114681	-0.0009514536973805435
13.539	0.0043066377774630465	0.21462852907162497	0.028372586580159648	0.03380603758162882	-0.0009591647282168945
13.54	0.00420450289046925	0.2146570307254481	0.02863011607844961	0.033768217378876114	-0.0009667879833195425
13.541	0.004104790698716482	0.21468578809845618	0.028884029323155938	0.033732322449587446	-0.0009743253907720351
13.542	0.0040074459213008925	0.21471479758613296	0.029134348407168522	0.033698316914533205	-0.0009817785057231905
13.543	0.0039124132773181025	0.21474405560190948	0.02938108713183585	0.03366616452782889	-0.000989148513386862
13.544	0.003819637485863747	0.21477355856887229	0.029624251006963604	0.03363582868530266	-0.0009964362318006326
13.545	0.003729063266033954	0.2148033029114718	0.029863837250813412	0.03360727243199561	-0.0010036421143528652
13.546	0.0036406353369243553	0.21483328505055999	0.030099848410127035	0.0335804586013651	-0.001010766713443636
13.547	0.0035542992659787064	0.2148635014276006	0.030332316824483542	0.03355535068007931	-0.001017811527984815
13.548	0.003470007063774195	0.214893948509389	0.03056126075876637	0.0335319164270452	-0.00102477764166809
13.549	0.0033877134774989185	0.21492462277990323	0.0307866970282343	0.033510125336793324	-0.001031666076122014
13.55	0.0033073732477886296	0.21495552073963392	0.031008641842795445	0.03348994667934108	-0.0010384777619140042
13.551	0.003228941115279507	0.21498663890497877	0.03122711080700616	0.03347134951086867	-0.0010452135400359273
13.552	0.003152371820607299	0.21501797380763757	0.031442118920073356	0.03345430267958537	-0.001051874163239652
13.553	0.0030776201044077677	0.21504952199402202	0.03165368070606854	0.033438774832562336	-0.0010584603017520487
13.554	0.003004640707317073	0.21508128002590923	0.031861813117279876	0.033424734445329916	-0.0010649726423918092
13.555	0.0029333884981495605	0.21511324448354388	0.032066535371984894	0.03341214992046415	-0.001071411887278626
13.556	0.0028638221761502726	0.2151454119661902	0.032267866219297565	0.03340099225078405	-0.0010777787495400944
13.557	0.002795904526817482	0.2151777790915845	0.03246582385416428	0.03339123521505586	-0.001084073960764971
13.558	0.002729598498503091	0.21521034249538082	0.03266042591736241	0.03338285254782182	-0.0010902981825483674
13.559	0.002664867039558639	0.215243098830597	0.03285168949550244	0.03337581782637826	-0.0010964520038906338
13.56	0.002601673098335676	0.21527604476706044	0.0330396311203017	0.03337010447540652	-0.0011025359423133601
13.561	0.002539979623186088	0.2153091769910365	0.03322426759142189	0.03336568577713523	-0.0011085504726308403
13.562	0.0024797495624614228	0.21534249220731552	0.0334056192531103	0.033362534899228906	-0.0011144961381622455
13.563	0.0024209458649180203	0.21537598714153747	0.03358370687274766	0.03336062488031888	-0.0011203734470723217
13.564	0.0023635331099513684	0.2154096585397158	0.033758550430413925	0.03335992980937801	-0.0011261828728249565
13.565	0.0023074802987376056	0.21544350316745062	0.033930169118890206	0.033360426857469726	-0.0011319249251523146
13.566	0.0022527570916347746	0.21547751780914112	0.03409858134365779	0.03336209355469171	-0.0011376000608693767
13.567	0.0021993331490012093	0.21551169926719818	0.034263804722897265	0.0333649073157364	-0.0011432086688639585
13.568	0.0021471781311949503	0.2155460443613938	0.034425856761121726	0.03336884544723105	-0.0011487510936503851
13.569	0.0020962616985740474	0.21558054993058032	0.03458475833267452	0.033373885172412444	-0.001154227753310314
13.57	0.0020465535114968206	0.2156152128350254	0.034740530785639726	0.033380003620279534	-0.0011596390433950866
13.571	0.0019980232303213174	0.2156500299560458	0.03489319490404638	0.033387177823393246	-0.0011649853030877156
13.572	0.0019506409804051304	0.21568499819548284	0.03504277095326855	0.0333953850596616	-0.001170266829541928
13.573	0.0019043804234143585	0.21572011447518397	0.035189278680025776	0.033404605089001366	-0.0011754839576730762
13.574	0.0018592167259252447	0.21575537573648387	0.03533273731238214	0.033414818681611134	-0.0011806370108182454
13.575	0.001815125051070395	0.2157907789396758	0.035473165471726034	0.033426006524351695	-0.0011857262604973216
13.576	0.0017720805619824225	0.21582632106334085	0.035610581648615636	0.033438149228019715	-0.00119075194326299
13.577	0.0017300584217941695	0.21586199910633241	0.035745007888511295	0.033451227349151604	-0.0011957143854758089
13.578	0.0016890337936382475	0.21589781008992873	0.035876466545974116	0.03346522137971362	-0.0012006138952829135
13.579	0.0016489818406472752	0.21593375105753532	0.03600497952107754	0.03348011174644946	-0.0012054507377943003
13.58	0.0016098777256596147	0.21596981907423038	0.03613056825940675	0.03349587881340189	-0.0012102251358764333
13.581	0.0015716981186896916	0.21600601122631058	0.03625325375205994	0.0335125039815636	-0.0012149373107105442
13.582	0.001534422720841741	0.21604232462083656	0.0363730565356477	0.03352997080082859	-0.001219587523577155
13.583	0.0014980315616603913	0.21607875638517798	0.03648999669229235	0.03354826300604627	-0.0012241760061227822
13.584	0.0014625046706900704	0.2161153036665597	0.036604093849629246	0.03356736428014742	-0.0012287029523952086
13.585	0.001427822077475213	0.21615196363160694	0.03671536718080608	0.033587258256188864	-0.0012331685194725346
13.586	0.0013939638115604376	0.2161887334659359	0.03682383591535518	0.03360792852121925	-0.0012375728453203631
13.587	0.0013609099024901772	0.21622561037822102	0.03692952789562054	0.03362935865318484	-0.0012419163384946173
13.588	0.0013286403798089277	0.21626259160299685	0.03703246371706903	0.03365153216947268	-0.0012461991440897782
13.589	0.0012971352730611284	0.21629967439272516	0.037132660780323797	0.033674432535992845	-0.0012504212803289211
13.59	0.0012663747648134715	0.21633685601774694	0.037230137443722874	0.03369804329537243	-0.0012545827834712397
13.591	0.0012363414290345195	0.21637413376724063	0.03732491302332027	0.03372234969886918	-0.0012586837694522827
13.592	0.001207019509021612	0.2164115049501796	0.03741700779288539	0.03374733818340697	-0.0012627244157976773
13.593	0.0011783932561029759	0.21644896689628962	0.03750644298390256	0.033772995165107005	-0.0012667049175557026
13.594	0.0011504469216066804	0.21648651695700694	0.037593240785572024	0.033799307036111115	-0.0012706254877940038
13.595	0.0011231647568608002	0.216524152506436	0.03767742434480944	0.03382626016726295	-0.001274486358319891
13.596	0.0010965310131935547	0.2165618709423067	0.03775901776624545	0.033853840910800535	-0.0012782877804065644
13.597	0.0010705299419330168	0.21659966968692249	0.03783804596120046	0.03388203560263832	-0.001282030020391659
13.598	0.0010451457944072645	0.21663754618557568	0.037914528401972646	0.033910830545443624	-0.0012857131478497038
13.599	0.0010203628219445104	0.21667549790107915	0.03798848291100034	0.0339402120151626	-0.0012893371641337329
13.6	0.0009961654721285026	0.2167135223152992	0.03805992913485888	0.03397016641655248	-0.0012929021265133504
13.601	0.0009725402408251713	0.21675161692990094	0.0381288870250205	0.034000681627785204	-0.0012964081485595121
13.602	0.0009494747174137342	0.2167897792666534	0.03819537683785396	0.03403174630717209	-0.001299855374652683
13.603	0.000926956489373862	0.21682800686773454	0.03825941913462528	0.034063349098135846	-0.0013032439502746393
13.604	0.0009049731441852677	0.21686629729603593	0.03832103478149723	0.03409547863226203	-0.001306574022558709
13.605	0.0008835122693276265	0.2169046481354679	0.03838024494952958	0.03412812353096192	-0.0013098457407861228
13.606	0.0008625614522807277	0.216943056991264	0.03843707111467867	0.03416127240712701	-0.0013130592568806512
13.607	0.0008421082805242457	0.2169815214902865	0.03849153505779806	0.03419491386677661	-0.001316214725901417
13.608	0.0008221403415378584	0.21702003928132885	0.03854365882350773	0.0342290365106076	-0.0013193123051222489
13.609	0.0008026452228013498	0.217058608034341	0.03859346194874309	0.034263628928669854	-0.001322352059284473
13.61	0.0007836107426101241	0.21709722543816184	0.038640963878113214	0.03429867987168963	-0.0013253340499889278
13.611	0.0007650264203154139	0.2171358892018945	0.03868618519676202	0.03433417932299999	-0.0013282584198684147
13.612	0.0007468824686468378	0.2171745970551891	0.038729146414017895	0.034370117765068695	-0.001331125323190383
13.613	0.0007291690972805426	0.21721334674816736	0.03876986796339424	0.034406485674823246	-0.0013339349066973127
13.614	0.0007118765158926774	0.2172521360513467	0.038808370202589156	0.03444327352683456	-0.0013366873100184341
13.615	0.0006949949341594836	0.21729096275556398	0.0388446734134853	0.03448047179426885	-0.001339382665991265
13.616	0.0006785145617571099	0.21732982467190037	0.03887879780215025	0.03451807094982554	-0.0013420211009785436
13.617	0.0006624256083617078	0.21736871963160517	0.03891076349883635	0.034556061466659	-0.0013446027351804203
13.618	0.0006467182836495145	0.21740764548601973	0.03894059055798046	0.03459443381928598	-0.0013471276829419676
13.619	0.0006313827972966806	0.2174466001065007	0.038968298902918155	0.034633178484388766	-0.0013495960511377754
13.62	0.0006164100665679695	0.21748558138262902	0.03899390514570183	0.034672286446697995	-0.0013520078488871447
13.621	0.0006017924061451072	0.2175245872258239	0.039017437620835684	0.03471174972610063	-0.0013543635296481915
13.622	0.0005875213475649983	0.21756361557191067	0.03903891235623223	0.034751559765559624	-0.0013566630959300485
13.623	0.0005735886391530406	0.2176026643710856	0.03905834741688252	0.034791708165822215	-0.0013589066247674726
13.624	0.000559986372827031	0.2176417315921662	0.03907575928055811	0.03483218677759759	-0.0013610941457368427
13.625	0.000546706702537477	0.21768081522349494	0.03909122632646373	0.034872987586701605	-0.0013632278504317127
13.626	0.004482094039289806	0.21771990810670955	0.03908914644774413	0.03776560899725924	-0.0014762254207821097
13.627	0.008318043016967347	0.21775898284481482	0.03905508313657484	0.040583463722099825	-0.0015849905496367776
13.628	0.01205703822533006	0.21779800795059673	0.0389900676516389	0.04332753120480179	-0.0016893433728537171
13.629	0.015701528900403813	0.21783695305793244	0.03889526782799142	0.045998856297093646	-0.001789137835456747
13.63	0.01925390546557585	0.21787578899112767	0.038771955409714495	0.04859853201788453	-0.001884260116375001
13.631	0.02271649567096068	0.21791448778740888	0.03862111437620446	0.05112767416841004	-0.0019746077518474786
13.632	0.026091567582213412	0.21795302241177958	0.038443832491886806	0.053587431697528345	-0.002060106247850205
13.633	0.029381334855099212	0.2179913670042755	0.038241195883453774	0.05597898333682349	-0.0021407032671400617
13.634	0.032587953276198185	0.2180294966802694	0.038014196594938605	0.058303523335083006	-0.0022163615982374357
13.635	0.035713525491703035	0.21806738764126213	0.037763912938541276	0.06056227363815346	-0.0022870684290313406
13.636	0.03876013918155416	0.21810501703474672	0.03749123694306172	0.06275648460995922	-0.0023528182342255877
13.637	0.041729742986281	0.2181423630120198	0.03719723534668541	0.06488737363003459	-0.0024136309079447055
13.638	0.044624244633198425	0.21817940456005733	0.03688242129988872	0.06695611778818376	-0.0024695037448687666
13.639	0.047445551849637196	0.21821612125533774	0.036547799296059794	0.06896398400367967	-0.0025204818460231627
13.64	0.050195572010279695	0.21825249404240557	0.03619481665829439	0.07091233823550007	-0.002566659081244884
13.641	0.052876144445780794	0.21828850513646667	0.03582456555520705	0.07280250399429866	-0.0026081180769269756
13.642	0.0554889632229551	0.21832413766636202	0.035437781088103824	0.07463569236258033	-0.002644923327304184
13.643	0.058035704042680394	0.2183593753175003	0.03503484129098406	0.07641307827150609	-0.0026771200697977586
13.644	0.06051804260582095	0.21839420204538768	0.03461608678618607	0.07813584857449439	-0.002704757315366991
13.645	0.06293765450707789	0.21842860263590613	0.03418273631236419	0.07980534380358749	-0.0027279650235555986
13.646	0.06529616371976465	0.21846256293079763	0.03373562205398392	0.08142284068144208	-0.0027468501797908765
13.647	0.06759506275047927	0.21849606953514195	0.0332754710388739	0.08298953003819759	-0.0027615157033157992
13.648	0.06983582372818642	0.21852910974060194	0.032802895978093986	0.08450658913009446	-0.0027720608526980166
13.649	0.07201991878184653	0.2185616713573936	0.03231845538829854	0.08597520201776221	-0.002778585730911003
13.65	0.07414882002125561	0.21859374306379079	0.03182323579368273	0.08739666479144406	-0.002781244671239574
13.651	0.07622396027605804	0.2186253144813952	0.03131795720019348	0.08877220056708812	-0.002780163977927057
13.652	0.0782466547756917	0.21865637570866575	0.030802859566690044	0.09010287172207097	-0.00277542610421044
13.653	0.08021819710721093	0.21868691704668097	0.0302783337496833	0.09138976029706633	-0.00276712966357813
13.654	0.08213988085765958	0.21871692957481417	0.02974539103025265	0.09263408279379505	-0.0027554370154302325
13.655	0.08401299961402475	0.2187464052655978	0.029204746030411923	0.09383701164553016	-0.002740486093360514
13.656	0.08583881716829986	0.21877533661344373	0.028656727887163353	0.09499962714323629	-0.0027223784644257
13.657	0.08761849265567796	0.21880371631652992	0.028101545264279167	0.09612291435149312	-0.0027012024285829133
13.658	0.08935316258662575	0.21883153759741092	0.027540031228516868	0.09720798320346616	-0.0026771108930846014
13.659	0.09104396347160958	0.21885879450930473	0.02697289642386283	0.09825592738800479	-0.0026502469524672403
13.66	0.09269203182108687	0.21888548164023391	0.026400499822777677	0.09926776752983078	-0.0026207186790788333
13.661	0.09429848197546084	0.21891159378260247	0.02582295776982471	0.10024445362123204	-0.002588608292520227
13.662	0.09586433609295035	0.2189371260516249	0.025240894314912717	0.10118699186494713	-0.0025540501677070635
13.663	0.09739059271362627	0.2189620742997483	0.024655005782626627	0.10209639569186592	-0.0025171872261682904
13.664	0.098878250381949	0.21898643491820136	0.024065671658718788	0.10297360648004962	-0.0024781290030629916
13.665	0.1003283076423761	0.2190102045315449	0.0234730344938886	0.10381950692056895	-0.0024369588670850213
13.666	0.10174174667985586	0.21903338005907866	0.022877586671096507	0.1046350541490022	-0.002393797520128674
13.667	0.10311946919531755	0.21905595889107105	0.02227969854246491	0.10542112155885379	-0.002348750808339811
13.668	0.10446235250100175	0.21907793875832174	0.021679718030705085	0.10617856026738817	-0.0023019212475032017
13.669	0.10577127391302187	0.21909931775668837	0.021078027328989096	0.10690822976650065	-0.0022534145887121463
13.67	0.1070471107474843	0.21912009439628602	0.020475078110964703	0.1076110074790675	-0.002203343783733514
13.671	0.10829073609376966	0.219140267572	0.019871110712243664	0.10828771106978922	-0.0021517970954432353
13.672	0.10950295218302909	0.219159836325323	0.019266271872381682	0.10893908278860234	-0.002098849986533109
13.673	0.11068451681116069	0.21917879992905154	0.018660878674220963	0.10956587851291384	-0.0020445955657639185
13.674	0.11183618740116345	0.21919715805754422	0.018055405578327664	0.11016889580804455	-0.001989144095930767
13.675	0.11295872137603614	0.21921491080201225	0.017450126822156138	0.11074887589718645	-0.0019325819298171346
13.676	0.11405287615877159	0.2192320584366093	0.01684522479894564	0.11130653123227031	-0.0018749835401984574
13.677	0.11511940732679643	0.2192486014573094	0.016240940344288777	0.11184258579542612	-0.001816428763854515
13.678	0.11615901773367285	0.219264540607983	0.015637528415708743	0.11235772978832273	-0.0017569971922894213
13.679	0.1171723525820443	0.21927987689294196	0.01503524986348519	0.11285261448353703	-0.001696767256507547
13.68	0.118160054298411	0.21929461155550056	0.014434315005664772	0.113327871748705	-0.0016358101997423853
13.681	0.11912276530927139	0.2193087460350714	0.013834916794813936	0.1137841248943783	-0.0015741939004844407
13.682	0.12006112804112545	0.2193222819684852	0.013237257061475662	0.11422199615222563	-0.0015119859251418945
13.683	0.12097578492046827	0.21933522119879198	0.01264154640621592	0.11464210664858604	-0.0014492535113044551
13.684	0.12186736065202294	0.21934756577933937	0.012047986893669687	0.11504505982371752	-0.0013860613729375936
13.685	0.12273641460738531	0.21935931794192837	0.011456735760929693	0.1154313999056745	-0.0013224670472335174
13.686	0.12358349164454202	0.21937048007241686	0.010867949627752428	0.11580165785248697	-0.0012585265843510498
13.687	0.12440913662405811	0.21938105471827296	0.010281795094584822	0.11615636391638363	-0.0011942959327202827
13.688	0.1252138944064984	0.21939104459831293	0.0096984468678993	0.11649604711481557	-0.0011298307232633323
13.689	0.12599830985242352	0.21940045259633373	0.009118051081852863	0.11682122394130773	-0.0010651818873414166
13.69	0.12676292495614896	0.21940928172451796	0.008540727709073045	0.1171323970177414	-0.001000395908839569
13.691	0.12750823708442288	0.219417535118268	0.007966604173914003	0.11743003895699604	-0.0009355186384976886
13.692	0.12823470916817278	0.21942521604474924	0.007395816578349011	0.11771459955949955	-0.0008705955869358619
13.693	0.12894280332254912	0.21943232791301195	0.006828512383684833	0.11798652812822912	-0.0008056724684315914
13.694	0.12963298166270226	0.21943887426684136	0.006264800140301296	0.11824625818926852	-0.0007407891748942327
13.695	0.1303057063037789	0.2194448587361299	0.005704756647021582	0.11849420947888935	-0.0006759806291582618
13.696	0.130961439326026	0.21945028503085331	0.005148465545530976	0.11873080001088263	-0.0006112814330493581
13.697	0.1316006246215104	0.2194551569482001	0.004596017619489395	0.11895643492038585	-0.0005467258708457369
13.698	0.13222366081955064	0.2194594783797133	0.004047510794529417	0.11917148980454498	-0.00048234789138404817
13.699	0.13283093986587796	0.2194632533184327	0.0035030501382601695	0.11937633506343648	-0.0004181812870489635
13.7	0.13342285370622686	0.21946648586495335	0.0029627388952893478	0.11957133725723722	-0.00035425865165377704
13.701	0.13399979428633174	0.2194691801847099	0.0024266037208644686	0.1197568349244373	-0.00029060238122659147
13.702	0.13456215355192397	0.21947134049896339	0.001894746893704747	0.1199331875921012	-0.00022724303464224246
13.703	0.135110319654563	0.21947297113628622	0.0013672620756349963	0.12010074646848977	-0.00016420919590181976
13.704	0.13564464465501505	0.2194740764985474	0.000844202198033899	0.1202598241174035	-0.00010152360785508214
13.705	0.13616546112922387	0.2194746598262939	0.00029141659843484374	0.12039954150913691	-0.00003508642483970745
13.706	0.1366731014986522	0.21947472096262263	-0.0001884070643071769	0.12056401937574347	0.000022715112951657422
13.707	0.13716789818476272	0.21947427723166363	-0.0006983160666911933	0.12072727415265828	0.0000843057952286337
13.708	0.13765018360901543	0.21947332561316857	-0.0012041918502769789	0.12088298876466252	0.00014556630990753022
13.709	0.13812028999840545	0.21947187049188782	-0.0017052203458768071	0.12103164018866265	0.0002063856153445486
13.71	0.13857853212421042	0.21946991656239512	-0.00220194868839603	0.12117331992123571	0.0002668174328691575
13.711	0.13902519477209996	0.21946746805003778	-0.002694350503230362	0.12130825569330002	0.00032684695977324037
13.712	0.13946055988384257	0.2194645293455232	-0.0031822942664519664	0.12143670058874623	0.0003864473160204113
13.713	0.139884909401206	0.21946110496837684	-0.003665719214734423	0.12155888642885627	0.00044560074570397794
13.714	0.14029852526595862	0.2194571994004687	-0.004144651682395573	0.12167501905928028	0.0005043005724495595
13.715	0.14070168941986672	0.219452817201947	-0.004618989042681228	0.12178533812555449	0.0005625251423611645
13.716	0.14109468207194698	0.2194479629311698	-0.005088789141270503	0.12189003599404111	0.0006202726915955472
13.717	0.14147775625571746	0.2194426411615236	-0.005553987523729377	0.12198932073641273	0.0006775271653982577
13.718	0.1418511471820438	0.21943685649590575	-0.006014567867297401	0.12208337474305246	0.0007342787428607905
13.719	0.14221508985590794	0.21943061358381388	-0.006470475998030876	0.12217238927173012	0.0007905135124048146
13.72	0.14256981928229168	0.21942391710157338	-0.006921712999390837	0.12225653871015364	0.0008462246732505995
13.721	0.142915570466175	0.2194167716968923	-0.0073683309460491715	0.12233598169403392	0.0009014119997314551
13.722	0.14325257841253977	0.21940918198782497	-0.00781030402908465	0.12241089706044975	0.000956066322515097
13.723	0.1435810781263678	0.21940115266560298	-0.00824754954492718	0.12248147817201048	0.0010101720595595734
13.724	0.143901295626934	0.21939268846722815	-0.008680062320934993	0.12254789004973442	0.001063723322930784
13.725	0.14421342850121735	0.21938379409455425	-0.009107912343036156	0.12261025839462925	0.0011167234858152962
13.726	0.14451766927025114	0.21937447419782474	-0.009531098809522189	0.12266872442571505	0.0011691677333395382
13.727	0.14481421045544204	0.2193647334657592	-0.00994957971710301	0.12272343976546186	0.0012210466471035525
13.728	0.1451032445781984	0.21935457660924537	-0.010363348973242885	0.12277454486748948	0.0012723554534928598
13.729	0.14538496415992794	0.21934400833156786	-0.010772427873358479	0.12282217138834248	0.0013230929825301927
13.73	0.14565956172203895	0.21933303330694565	-0.0111768427266807	0.12286644846889068	0.0013732589709226097
13.731	0.14592722969315455	0.21932165620811245	-0.01157657253742096	0.12290751742615388	0.0014228477908782011
13.732	0.14618814863778898	0.21930988172662808	-0.011971609027651889	0.12294550799940414	0.0014718555534749141
13.733	0.14644247805177718	0.2192977145480606	-0.012361972458791871	0.1229805285160863	0.0015202819064835272
13.734	0.1466903755466274	0.21928515932561848	-0.01274770108361252	0.12301268022582185	0.0015681288770127894
13.735	0.14693199873384916	0.21927222069272032	-0.013128790017611787	0.12304207565414799	0.0016153935745944123
13.736	0.14716750522495198	0.21925890329505704	-0.013505231356397779	0.12306882736365574	0.0016620729863067484
13.737	0.14739705263144406	0.21924521177386547	-0.013877041947384554	0.12309304014092229	0.0017081672814666694
13.738	0.14762079856483498	0.2192311507418656	-0.014244258659515905	0.12311481232858913	0.0017536792316261813
13.739	0.14783890019896553	0.21921672478461343	-0.01460689249658939	0.12313424853029228	0.0017986087309302993
13.74	0.14805150141894197	0.21920193848134695	-0.01496495301411061	0.12315144524415837	0.0018429555916986457
13.741	0.14825873181936472	0.21918679639788802	-0.015318455727189305	0.12316648824364376	0.001886720397233639
13.742	0.14846072041554653	0.21917130308298413	-0.01566741926942476	0.12317946144627888	0.001929904267860794
13.743	0.14865759622279914	0.21915546306519004	-0.016011865392903966	0.12319044726950328	0.0019725088593709203
13.744	0.14884948825643535	0.2191392808511961	-0.016351811188301636	0.12319952884606213	0.0020145354341785287
13.745	0.14903652553176755	0.21912276094313418	-0.01668725954177145	0.12320679274916925	0.002055983727914632
13.746	0.14921883706410854	0.21910590781409214	-0.01701826134084974	0.12321231141549197	0.0020968593160790062
13.747	0.1493965508375019	0.21908872588912529	-0.017344856505887258	0.12321615921689344	0.0021371666008235743
13.748	0.14956978140471702	0.21907121956260225	-0.017667066489734037	0.12321840740971601	0.00217690779646659
13.749	0.14973863450073338	0.21905339321667255	-0.017984894277737612	0.12321912687653463	0.0022160829698696124
13.75	0.14990321576338364	0.21903525123757878	-0.018298335899471253	0.12321838997463871	0.0022546914887479805
13.751	0.15006363083050134	0.21901679799118118	-0.018607436400867258	0.12321625475463528	0.0022927386238999338
13.752	0.15021998533992004	0.2189980378010928	-0.018912227919772727	0.12321278248351715	0.002330228224957657
13.753	0.15037238492947239	0.2189789749625554	-0.01921273776221654	0.12320803538094767	0.0023671636739720447
13.754	0.150520935236992	0.21895961374403172	-0.019508992179579798	0.12320207556498124	0.002403548328705218
13.755	0.15066574006601394	0.2189399583882606	-0.01980101636859412	0.12319496400613474	0.0024393854988138375
13.756	0.15080689072830225	0.21892001311321482	-0.02008883501792748	0.12318675423657384	0.0024746783822525106
13.757	0.15094447368091202	0.2188997821104341	-0.020372477020020218	0.12317749545907007	0.0025094306956235496
13.758	0.15107857539366937	0.21887926954116335	-0.020651973021896627	0.12316723606586351	0.0025436464364137863
13.759	0.1512092823364006	0.21885847953650372	-0.020927352648899875	0.12315602442824321	0.002577329554046373
13.76	0.15133668097893138	0.21883741619844932	-0.021198644489979376	0.12314390891162094	0.0026104839461238553
13.761	0.15146085779108798	0.2188160836009234	-0.021465876097693754	0.12313093788620239	0.002643113456458046
13.762	0.15158189924269672	0.21879448579081792	-0.0217290741138834	0.12311715970181378	0.0026752218878515303
13.763	0.1516998890372537	0.21877262678708323	-0.021988269000055568	0.12310261976662681	0.0027068135180401483
13.764	0.1518149002866794	0.21875051057602385	-0.02224349420700607	0.12308735629968842	0.0027378928968078116
13.765	0.15192700379384427	0.21872814111129352	-0.022494781479768355	0.12307140644293821	0.00276846439434165
13.766	0.15203627036521583	0.2187055223157188	-0.022742160727884816	0.1230548076374778	0.002798532213630468
13.767	0.15214277080726224	0.21868265808313425	-0.02298566002540946	0.12303759763003183	0.0028281003894670364
13.768	0.15224657592645158	0.21865955227988743	-0.023225307102857397	0.12301981405813585	0.002857172961236619
13.769	0.15234775652925137	0.2186362087419473	-0.023461135041424382	0.12300149284166387	0.0028857546338550704
13.77	0.1524463834104918	0.21861263127183547	-0.023693176854212072	0.12298266971826087	0.002913850143637906
13.771	0.1525425236159839	0.21858882363961968	-0.02392146449139725	0.12296337839419727	0.002941464089999034
13.772	0.15263623606917312	0.21856478958391512	-0.02414602890807932	0.12294364803609875	0.0029686008795443697
13.773	0.15272757874048906	0.21854053281287933	-0.024366900064282732	0.12292350738737641	0.0029952648200593213
13.774	0.15281660960036117	0.21851605700530932	-0.02458410670442017	0.12290298538274123	0.003021460106941103
13.775	0.152903386619219	0.21849136581045928	-0.02479768039773278	0.12288211000761468	0.0030471912905678696
13.776	0.1529879677674917	0.21846646284400334	-0.02500765559221428	0.12286090828635027	0.0030724632801716733
13.777	0.15307041101560884	0.21844135168756404	-0.025214065888933476	0.12283940734393335	0.003097280910527474
13.778	0.15315077423690093	0.2184160358896171	-0.025416943980424052	0.12281763437359954	0.0031216489326819827
13.779	0.15322911090520616	0.21839051896640016	-0.02561632165068356	0.12279561418865619	0.003145571950349859
13.78	0.15330546880610424	0.21836480440282094	-0.025812229775175544	0.12277336849762088	0.003169054397932889
13.781	0.15337989539713295	0.21833889565336598	-0.026004698320828457	0.12275091896960591	0.0031921006164090607
13.782	0.1534524381358296	0.2183127961430093	-0.02619375634603467	0.1227282874258872	0.0032147148575998002
13.783	0.15352314447973195	0.21828650926621912	-0.026379438714465027	0.12270549393835059	0.003236902057274879
13.784	0.15359206188637772	0.21826003837825025	-0.026561782908240784	0.12268255773369605	0.003258667465150151
13.785	0.15365923781330426	0.2182333868047956	-0.02674081399392448	0.12265950146712477	0.0032800149133198906
13.786	0.15372471944422764	0.21820655784568563	-0.026916558880822	0.1226363470260488	0.003300948455655562
13.787	0.1537885493364129	0.21817955477277914	-0.027089046602933882	0.12261311297678842	0.0033214723315590187
13.788	0.15385076642339848	0.21815238082783872	-0.027258308318954393	0.12258981514071633	0.0033415909778692693
13.789	0.15391140956569188	0.21812503922040577	-0.027424377312273394	0.12256646861768665	0.0033613090812043547
13.79	0.15397051762380037	0.218097533125676	-0.0275872889909751	0.12254308782930157	0.003380631577793386
13.791	0.15402812945823138	0.2180698656823747	-0.02774708088783866	0.1225196865205362	0.003399563652237954
13.792	0.15408428392949206	0.2180420399921701	-0.027903786988926888	0.12249627937207705	0.0034181100865345168
13.793	0.15413901989808979	0.21801405912884725	-0.028057431834775347	0.12247288368166623	0.00343627458550672
13.794	0.1541923756925112	0.21798592613928544	-0.02820804434217451	0.12244951514103655	0.003454061352776128
13.795	0.15424438519615388	0.2179576440411156	-0.028355654007718337	0.12242618669332406	0.0034714745913602277
13.796	0.1542950802217728	0.21792921582222788	-0.028500290815982047	0.12240290991152557	0.00348851852920093
13.797	0.1543444925816397	0.21790064444028392	-0.02864198523952129	0.12237969617639492	0.0035051974515014034
13.798	0.15439265408802613	0.21787193282222897	-0.0287807682388714	0.12235655667833797	0.003521515700265578
13.799	0.15443959655320383	0.21784308386380352	-0.02891667126254894	0.12233350241898748	0.0035374776738460964
13.8	0.15448535178944456	0.21781410042905566	-0.029049726247050874	0.12231054421273384	0.0035530878265077307
13.801	0.15452995160901983	0.21778498535062119	-0.029179962996676693	0.12228769343300734	0.0035683503693240974
13.802	0.1545734274637312	0.217755741433262	-0.02930740915976464	0.12226496181791281	0.0035832692619005716
13.803	0.15461580694245125	0.21772637145238624	-0.02943209505654995	0.1222423581129211	0.003597848703916314
13.804	0.15465711559783038	0.21769687815324198	-0.029554050661564756	0.12221988996654831	0.003612092819922239
13.805	0.15469737897182734	0.21766726425128918	-0.029673305576053608	0.12219756508900118	0.0036260056895356324
13.806	0.15473662260640084	0.21763753243257328	-0.029789889027972614	0.12217539125967893	0.0036395913475749703
13.807	0.15477487204350965	0.21760768535409838	-0.029903829871989855	0.12215337632858732	0.0036528537840192278
13.808	0.15481215282511235	0.21757772564420064	-0.030015156589484584	0.12213152821773202	0.0036657969439682814
13.809	0.15484849049316765	0.21754765590292144	-0.03012389728854842	0.12210985492249157	0.003678424727604685
13.81	0.15488391058963433	0.21751747870200816	-0.03023008090299972	0.12208836417176018	0.0036907411262272027
13.811	0.15491843846408015	0.21748719658378668	-0.03033373649932424	0.12206706351656148	0.0037027501399576512
13.812	0.15495209639997617	0.2174568120624981	-0.030434891631009584	0.12204595917050705	0.0037144555413570024
13.813	0.15498490449486008	0.2174263276248207	-0.030533573875525976	0.12202505607304685	0.003725861064271576
13.814	0.15501688283072557	0.2173957457298407	-0.03062981084000365	0.12200435911929487	0.003736970441479876
13.815	0.15504805148956655	0.21736506880902212	-0.030723630161233903	0.12198387316958845	0.0037477874048972987
13.816	0.15507843055337692	0.21733429926617748	-0.030815059505668534	0.1219636030502181	0.003758315685518207
13.817	0.15510804010415039	0.217303439477438	-0.030904126569419398	0.12194355355414113	0.0037685590133619503
13.818	0.15513690022388082	0.21727249179122396	-0.03099085907825936	0.12192372944167906	0.0037785211174228978
13.819	0.1551650309945621	0.21724145852851137	-0.03107528383496874	0.12190413571269618	0.0037882056179285827
13.82	0.15519245249542193	0.21721034198411568	-0.03115742689979089	0.1218847775550149	0.00379761604686765
13.821	0.1552191835428666	0.21717914442639966	-0.031237314893390773	0.12186565925923235	0.0038067559729713036
13.822	0.15524524021419822	0.21714786809721967	-0.03131497420712085	0.12184678360674894	0.003815628885865979
13.823	0.15527063828938698	0.21711651521215575	-0.03139043100216054	0.12182815325519526	0.003824238238877847
13.824	0.15529539354840288	0.217085087960742	-0.031463711209515625	0.12180977090764802	0.0038325874543354956
13.825	0.1553195217712161	0.21705358850669648	-0.03153484053001911	0.12179163931322887	0.003840679923632279
13.826	0.15534303873779684	0.21702201898815143	-0.03160384443433076	0.12177376126769844	0.003848519007287674
13.827	0.15536596022811508	0.2169903815178838	-0.03167074816293771	0.12175613961404438	0.0038561080350078838
13.828	0.155388302022141	0.21695867818344425	-0.03173557702281688	0.12173877715836133	0.0038634503391727164
13.829	0.15541007989984476	0.21692691104711834	-0.03179835603768294	0.1217216767700755	0.003870549215438622
13.83	0.15543130934860247	0.2168950821464667	-0.03185910975463437	0.12170484127175957	0.0038774078957473433
13.831	0.15545200367749648	0.21686319349456865	-0.03191786258857942	0.1216882722707439	0.003884029552979243
13.832	0.15547217529265722	0.2168312470801548	-0.031974638822235786	0.12167197088287204	0.0038904173237694225
13.833	0.15549183660328517	0.21679924486773927	-0.0320294626061303	0.12165593824703691	0.003896574324897166
13.834	0.1555110000185808	0.2167671887977516	-0.03208235795859957	0.12164017552379386	0.003902503653301236
13.835	0.15552967794774467	0.216735080786669	-0.032133348765789584	0.12162468389571401	0.0039082083861498905
13.836	0.1555478827999772	0.21670292272714894	-0.03218245878284297	0.12160946456739452	0.003913691581043777
13.837	0.15556562698447896	0.2166707164878666	-0.0322297124152569	0.12159451854221781	0.003918956363887303
13.838	0.1555829229104504	0.2166384639133717	-0.03227513288737371	0.12157984714628585	0.003924005723072959
13.839	0.15559978295817375	0.2166061668257892	-0.03231874226678892	0.12156545200628988	0.003928842511936981
13.84	0.1556162183536219	0.21657382702518552	-0.032360562603340394	0.12155133408440623	0.003933469556157971
13.841	0.15563223892409747	0.21654144628958596	-0.03240061592910879	0.12153749353894197	0.0039378896491418
13.842	0.15564785442724352	0.21650902637499259	-0.032438924258417295	0.12152393047969634	0.003942105576416039
13.843	0.155663074620703	0.2164765690154022	-0.03247550958783146	0.12151064500771841	0.003946120116971744
13.844	0.15567790926211908	0.21644407592282378	-0.032510393896159624	0.12149763721547084	0.003949936043327659
13.845	0.1556923681091348	0.21641154878729635	-0.03254359914445265	0.12148490718699101	0.00395355612159447
13.846	0.15570646091939322	0.2163789892769069	-0.032575147276003795	0.1214724549980505	0.003956983111539239
13.847	0.1557201974505374	0.2163463990378079	-0.03260506021634905	0.12146028071631229	0.003960219766650021
13.848	0.1557335874602104	0.21631377969423513	-0.03263335987326695	0.12144838440148537	0.003963268834200532
13.849	0.15574664032644378	0.21628113284852563	-0.03266006813677775	0.12143676588921226	0.003966133048251601
13.85	0.1557593640145382	0.21624846008159224	-0.0326852054511308	0.1214254246123684	0.003968814950446055
13.851	0.15577176619632457	0.21621576295478	-0.03270879128992183	0.12141436010299285	0.003971316964208205
13.852	0.15578385454414487	0.2161830430094056	-0.03273084594340471	0.12140357164660834	0.003973641600544233
13.853	0.15579563673034091	0.2161503017665786	-0.032751389535287896	0.12139305856412194	0.003975791347913574
13.854	0.15580712042725461	0.21611754072736805	-0.032770442022734235	0.12138282021204465	0.003977768672314782
13.855	0.15581831330722787	0.21608476137296917	-0.032788023196361066	0.12137285598271096	0.003979576017369718
13.856	0.1558292230426025	0.21605196516487002	-0.03280415268024007	0.12136316530449999	0.003981215804406032
13.857	0.15583985730572045	0.21601915354501763	-0.03281884993189749	0.12135374764205734	0.003982690432538038
13.858	0.1558502236984841	0.21598632793598477	-0.032832134242313966	0.12134460245629228	0.003984002277425209
13.859	0.15586032888402007	0.21595348974113673	-0.03284402473592457	0.12133572870852898	0.003985153675054359
13.86	0.15587017890343585	0.2159206403447974	-0.03285454037061886	0.12132712504093944	0.003986146927708667
13.861	0.15587977979127737	0.21588778111241613	-0.03286369993774083	0.12131879012798964	0.003986984315576006
13.862	0.1558891375820905	0.21585491339073432	-0.03287152206208889	0.12131072268037262	0.0039876680969558155
13.863	0.15589825831042115	0.21582203850809414	-0.03287802476316587	0.12130292157176017	0.0039882004592806984
13.864	0.15590714801081523	0.2157891577750666	-0.032883225881631985	0.12129538571636356	0.003988583566910861
13.865	0.15591581271781862	0.21575627248413456	-0.032887143581833034	0.12128811392395918	0.003988819617386968
13.866	0.15592425846597724	0.2157233839097236	-0.032889795813039684	0.12128110505530418	0.00398891078124877
13.867	0.1559324912882099	0.21569049330841783	-0.03289120030890607	0.12127435802159774	0.003988859202022361
13.868	0.1559405168402102	0.2156576019191758	-0.03289137458746987	0.12126787156957398	0.003988666989220046
13.869	0.15594833995002502	0.2156247109635455	-0.03289033595115222	0.12126164402330211	0.003988336209915436
13.87	0.15595596533874773	0.21559182164588048	-0.03288810148675778	0.1212556736967274	0.003987868902383157
13.871	0.15596339772747178	0.2155589351535552	-0.0328846880654747	0.12124995895511267	0.003987267078190491
13.872	0.15597064183729062	0.2155260526571809	-0.032880112342874634	0.12124449821525803	0.003986532722273147
13.873	0.15597770238929765	0.21549317531082088	-0.032874390758912735	0.12123928994572243	0.003985667793008799
13.874	0.15598458410458635	0.21546030425220633	-0.03286753953792765	0.12123433266704799	0.003984674222288473
13.875	0.15599129170425013	0.21542744060295205	-0.03285957468864154	0.12122962495198575	0.003983553915585778
13.876	0.1559978299093824	0.2153945854687036	-0.032850512234308155	0.12122516535900922	0.003982308777732161
13.877	0.15600420342163582	0.21536173993898725	-0.0328403682619595	0.1212209524068446	0.0039809407181062425
13.878	0.15601041643607383	0.21532890508743802	-0.03282915850898964	0.12121698441442508	0.0039794515953228875
13.879	0.15601647264690185	0.21529608197203792	-0.03281689854462834	0.12121325945132995	0.0039778432376780075
13.88	0.15602237573179303	0.21526327163528333	-0.03280360377090744	0.12120977561573716	0.003976117452459241
13.881	0.15602812936842048	0.2152304751043524	-0.03278928942266098	0.12120653104409147	0.003974276026321459
13.882	0.15603373723445732	0.21519769339127182	-0.03277397056752498	0.12120352391127852	0.003972320725348552
13.883	0.15603920300757668	0.21516492749308433	-0.03275766210593758	0.12120075243080129	0.003970253295113581
13.884	0.15604453036545174	0.2151321783920158	-0.03274037877113899	0.12119821485495755	0.003968075460737194
13.885	0.1560497229857556	0.21509944705564257	-0.03272213512917161	0.12119590947501939	0.003965788926944434
13.886	0.15605478454616137	0.2150667344370584	-0.03270294557887984	0.12119383462141349	0.0039633953781198486
13.887	0.15605971856833473	0.21503404147504182	-0.03268282435191013	0.12119198857393808	0.003960896475420718
13.888	0.15606452791674413	0.21500136909422346	-0.03266178551271119	0.12119036927264053	0.00395829384738925
13.889	0.1560692156781602	0.21496871844467155	-0.03263983101643289	0.12118897838093985	0.0039555877754080156
13.89	0.1538777121724385	0.21493609076732606	-0.032612996942117445	0.11992107769866776	0.00391098574028208
13.891	0.15022861134255674	0.21490350022413474	-0.0325642486288511	0.11781647923984942	0.0038366051225423308
13.892	0.1466660463519501	0.21487096991645296	-0.0324926157850079	0.11576623645540585	0.003761547842021877
13.893	0.14318796511854479	0.2148385223287352	-0.03239894906506765	0.1137685825326556	0.0036859825106804536
13.894	0.13979236419095523	0.21480617912566136	-0.03228397051824894	0.1118218539374119	0.0036100534358113447
13.895	0.1364772875851457	0.21477396121789416	-0.03214846516820083	0.10992443447159775	0.0035339018527443347
13.896	0.13324082566239775	0.2147418887607709	-0.03199328354598538	0.10807475372305171	0.0034576662400241324
13.897	0.13008111404211234	0.21470998088249257	-0.03181935625994794	0.10627128253314062	0.003381483799123584
13.898	0.12699630543100016	0.21467825620784928	-0.03162701095511869	0.10451268003363151	0.003305423676372478
13.899	0.12398463178728612	0.21464673268048912	-0.03141719146621101	0.1027975269201909	0.003229609585504618
13.9	0.12104440996933506	0.21461542745442005	-0.031190483795013147	0.10112456595670025	0.003154124135750197
13.901	0.11817395733652775	0.21458435712242638	-0.030947545478755285	0.09949254632937785	0.003079050102325588
13.902	0.1153715912482292	0.21455353753178807	-0.030689088471175494	0.09790022736221152	0.0030044687388671052
13.903	0.11263563519547874	0.21452298396673378	-0.030415594335816327	0.0963464427142971	0.002930434317297027
13.904	0.10996451902254462	0.21449271111095908	-0.030127783807890475	0.09483005425786958	0.0028570193731716183
13.905	0.107356761418257	0.21446273299964158	-0.02982617451558058	0.09335003665175294	0.0027842744842110265
13.906	0.1048108836931105	0.2144330631798119	-0.02951130640448076	0.09190537645483642	0.002712247724777829
13.907	0.10232540715761325	0.21440371461226113	-0.029183759990037233	0.09049506646242007	0.002640986299921735
13.908	0.09989885329039525	0.21437469971490916	-0.028844050258554053	0.0891181258844117	0.002570527701958118
13.909	0.09752979255916434	0.21434603037776326	-0.02849272211677182	0.08777360893193958	0.0025009090484839555
13.91	0.09521690947462355	0.2143177180152905	-0.028130167065192113	0.08646067645529922	0.002432153273257089
13.911	0.09295890450734481	0.21428977362126767	-0.02775688604430249	0.08517848786632663	0.0023642895811316306
13.912	0.09075447812790043	0.21426220762688983	-0.027373438375837295	0.08392620203557498	0.0022973487195388823
13.913	0.08860233080687442	0.21423503000287283	-0.026980216234951514	0.08270301609085473	0.0022313452574139352
13.914	0.08650117677153613	0.2142082503082219	-0.026577653199300215	0.08150813499434875	0.002166294944801547
13.915	0.08444983003715464	0.2141818776621217	-0.02616619076887663	0.08034082827456474	0.0021022134391618184
13.916	0.08244714812790724	0.21415592075836373	-0.025746233559653015	0.07920040370316135	0.0020391120917603997
13.917	0.08049198872161521	0.21413038789558872	-0.025318174744913213	0.07808617651618151	0.001976999462198822
13.918	0.07858320949608914	0.21410528697689823	-0.024882411472361067	0.07699746625814667	0.0019158826377644429
13.919	0.07671966995894171	0.21408062551470308	-0.024439321337328776	0.07593360095484665	0.0018557656740359925
13.92	0.07490029007756076	0.2140564106579868	-0.023989260151642412	0.07489395176936918	0.0017966504927799567
13.921	0.07312406174249977	0.21403264919770423	-0.023532589157024997	0.07387793551928731	0.0017385391043445726
13.922	0.07138998094789856	0.21400934756557832	-0.023069659121417334	0.07288497620156394	0.0016814315560426947
13.923	0.06969704368790611	0.21398651185752932	-0.022600795036606777	0.07191450410150187	0.001625324967357261
13.924	0.0680442459571624	0.21396414784473342	-0.022126323421507388	0.07096595141207282	0.0015702155928585021
13.925	0.06643060753485691	0.21394226096782878	-0.02164657804760063	0.07003876553309088	0.0015160996044696529
13.926	0.06485522907466723	0.21392085634850194	-0.021161853449186734	0.06913244945540656	0.0014629707639586228
13.927	0.06331722811983817	0.21389993882854388	-0.020672426393986025	0.06824651991284766	0.001410821159544045
13.928	0.06181572221361487	0.21387951296724156	-0.02017858513956737	0.06738049313482333	0.0013596430174670673
13.929	0.06034982889925038	0.2138595830298707	-0.019680629450858564	0.06653388473931775	0.001309428731480646
13.93	0.05891867124715816	0.21384015298032585	-0.019178854186703405	0.06570621491488902	0.001260169915012853
13.931	0.05752143444985691	0.2138212265136066	-0.018673502908618262	0.06489704801896203	0.0012118552149428263
13.932	0.056157342338213526	0.21380280708686664	-0.018164814858097574	0.06410597246735196	0.0011644731211677489
13.933	0.05482561929176812	0.21378489791347974	-0.017653038341206857	0.06333257590349649	0.001118012390671817
13.934	0.053525489690053496	0.21376750195398778	-0.017138430715483134	0.06257644478740261	0.0010724620634101553
13.935	0.05225617761340954	0.2137506219100909	-0.01662124598112057	0.061837165432735604	0.0010278107374327445
13.936	0.05101692894128296	0.2137342602506366	-0.016101695666256265	0.06111434143022453	0.000984044526553152
13.937	0.049807060806537184	0.21371841923848733	-0.015579986399215161	0.06040761991515469	0.000941149896687069
13.938	0.04862590239028858	0.21370310092633757	-0.015056331868611425	0.05971665399919408	0.0008991137606949078
13.939	0.04747278287365976	0.21368830714967327	-0.014530952803201436	0.059041095318687724	0.0008579233695251685
13.94	0.04634703143776704	0.21367403952178668	-0.014004068161744586	0.0583805948028507	0.0008175658289423129
13.941	0.04524797726372693	0.21366029945413828	-0.013475861371265881	0.0577348056434133	0.0007780262371476167
13.942	0.044174952928521666	0.21364708818068803	-0.01294650985641998	0.057103382309598216	0.0007392895019061316
13.943	0.043127344760470934	0.21363440675485101	-0.01241619727221094	0.05648601076039938	0.0007013414527213485
13.944	0.042104580955693645	0.21362225604327773	-0.011885113492903217	0.055882401288074174	0.0006641686815647225
13.945	0.041106090718992815	0.2136106367213653	-0.011353447122914622	0.05529226375976583	0.0006277577929027498
13.946	0.04013130325516599	0.21359954929058408	-0.010821356276235363	0.054715309304842204	0.0005920938557521134
13.947	0.039179647769012574	0.21358899409944224	-0.010288993697992764	0.05415124795975977	0.0005571618489964118
13.948	0.0382505534653303	0.21357897134132656	-0.009756516860994184	0.053599787758375324	0.0005229472330102985
13.949	0.037343458617290055	0.21356948104980136	-0.00922408793733897	0.05306064042971257	0.0004894360133351921
13.95	0.036457857105885595	0.21356052309505816	-0.00869186856307553	0.05253355123632626	0.0004566147224977419
13.951	0.0355932632699682	0.21355209719738252	-0.008159995204925557	0.052018278792338335	0.0004244689055139616
13.952	0.034749191449201876	0.21354420294586812	-0.007628598322208397	0.05151458058245244	0.0003929840430005659
13.953	0.033925155983246004	0.2135368397971203	-0.007097812427915451	0.05102221215958063	0.00036214609156601024
13.954	0.03312067121176011	0.2135300070712076	-0.006567776082663652	0.05054092713109681	0.0003319414924072641
13.955	0.03233525149054891	0.21352370394701345	-0.00603863300836654	0.050070477079640276	0.00030235723563777606
13.956	0.03156842865962964	0.21351792946733086	-0.005510503398920597	0.049610624614624926	0.0002733795155614645
13.957	0.030819781861500202	0.21351268256918016	-0.004983487147982724	0.04916116216926256	0.00024499401985041445
13.958	0.030088897869193075	0.21350796208633183	-0.004457691258498801	0.04872188493424922	0.00021718712056898717
13.959	0.02937536345573673	0.21350376674177057	-0.003933230298970854	0.04829258599048113	0.00018994586243341576
13.96	0.028678765394159766	0.21350009514012994	-0.0034102264034598768	0.04787305632934341	0.00016325796070864888
13.961	0.027998690457494466	0.2134969457608353	-0.002888805122565727	0.04746308511607683	0.00013711160341609585
13.962	0.027334726063285207	0.21349431697107182	-0.002369060635797499	0.047062462117987085	0.00011149382642743419
13.963	0.026686485484674227	0.2134922070529463	-0.0018510761372744927	0.04667099267003211	0.0000863915608344092
13.964	0.026053615063039014	0.21349061420291865	-0.0013349394105490932	0.04628850155092809	0.00006179234497559673
13.965	0.02543576319440596	0.21348953652762565	-0.0008207423184765209	0.04591481307893326	0.00003768423013881977
13.966	0.024832578274798067	0.21348897203980144	-0.00030858080320932975	0.04554974979624554	0.000014055778378109453
13.967	0.024243708700238443	0.21348892724962354	0.00020706966030332316	0.045195561330665955	-9.358629531959007e-6
13.968	0.023668802866753318	0.2134893848914281	0.0007091774479461181	0.044851912482389664	-0.00003180796482976374
13.969	0.023107511820167934	0.21349034699766972	0.0012146184171133005	0.04451643137520541	-0.00005407047741248486
13.97	0.022559517104870714	0.21349181330937558	0.0017175962110541378	0.04418861472152824	-0.000075898197217428
13.971	0.022024519307630268	0.21349378137793534	0.002218142522115939	0.043868327304821896	-0.00009730620216892515
13.972	0.021502219265437644	0.21349624873076137	0.002716112185506377	0.043555422198080895	-0.00011830141297708247
13.973	0.020992317815283972	0.21349921275171752	0.0032115031855232414	0.043249758841907696	-0.00013889673829389854
13.974	0.0204945157941631	0.2135026708156246	0.0037041640417763383	0.04295118687175446	-0.0001590982419619688
13.975	0.020008514039066137	0.21350662019454741	0.004194137197000262	0.04265956459873915	-0.00017892006669140744
13.976	0.019534019640541193	0.21351105814246868	0.004681289642289496	0.04237474350418582	-0.00019836844786081916
13.977	0.019070769482928546	0.21351598182232862	0.005165588079426564	0.04209659838154007	-0.00021745368678409096
13.978	0.01861850902716905	0.21352138834373166	0.005646962360163944	0.04182500631088495	-0.0002361842363511867
13.979	0.018176983725953756	0.21352727475407254	0.0061253582429036755	0.04155984366523247	-0.00025456893096861984
13.98	0.017745939031972965	0.21353363805447265	0.006600737422370155	0.041300986044927886	-0.00027261696416754305
13.981	0.01732512039791926	0.2135404752237956	0.007073106759350623	0.04104830952993155	-0.00029033907559607543
13.982	0.016914273210762554	0.21354778325137388	0.007542423932960221	0.04080168631374088	-0.00030774361535789466
13.983	0.01651314869896132	0.21355555899903084	0.008008526297922982	0.040560985745968454	-0.0003248337210162676
13.984	0.016121527308508226	0.21356379920551852	0.008471336392587889	0.040326099265604654	-0.0003416159522798284
13.985	0.01573919652773215	0.2135725005783781	0.008930869256859883	0.04009692560449672	-0.0003581004001757977
13.986	0.015365943844962041	0.2135816598831978	0.009387210347074442	0.03987336485329519	-0.00037429966312352704
13.987	0.015001556748528823	0.21359127390868848	0.009840286585067411	0.03965530919882314	-0.00039021960713587963
13.988	0.014645822726761425	0.21360133933619393	0.010290003285551848	0.03944264874680121	-0.00040586498519545194
13.989	0.014298529267988837	0.21361185277782532	0.010736308667651347	0.039235274055392386	-0.0004212420129185853
13.99	0.013959463860541893	0.2136228108086786	0.01117918048215095	0.03903307549548883	-0.00043635779573749327
13.991	0.013628418965438219	0.21363420999635147	0.011618625741367046	0.03883594653473962	-0.00045122032809888005
13.992	0.013305212862173304	0.21364604691683678	0.012054637206614682	0.03864379635814691	-0.00046583694538375865
13.993	0.01298967148897686	0.21365831810271538	0.012487145507609295	0.038456536021821475	-0.00048021236102310306
13.994	0.012681620751557512	0.2136710200226808	0.012916099278689844	0.038274076125821566	-0.0004943517670412441
13.995	0.012380886555624459	0.21368414910881703	0.013341476666425028	0.03809632716880057	-0.0005082612599990467
13.996	0.01208729480688639	0.2136977017861109	0.013763285329614794	0.037923199473825206	-0.0005219478149701539
13.997	0.011800671411053553	0.2137116744958121	0.014181537990005507	0.0377546023631628	-0.0005354183277107449
13.998	0.011520842273834625	0.21372606365876834	0.014596181567546588	0.03759044198678583	-0.0005486769164434526
13.999	0.011247634370552454	0.21374086563948524	0.015007167637547822	0.0374306243389742	-0.0005617276542330634
14.	0.010980892012045154	0.2137560767672258	0.015414474132981323	0.03727506710561356	-0.0005745755577046233
14.001	0.010720472475973228	0.21377169336236151	0.015818105337763608	0.03712369668130882	-0.0005872265446321282
14.002	0.010466233234734043	0.21378771176014924	0.016218079492668794	0.03697643901877202	-0.0005996868273622647
14.003	0.010218031760726318	0.21380412829297524	0.016614369387439872	0.03683321785870653	-0.0006119606872325974
14.004	0.009975725526347404	0.21382093926095783	0.017006945597585265	0.03669395598509174	-0.0006240521131986434
14.005	0.009739172003994706	0.21383814093885892	0.017395786087443826	0.036558575493772484	-0.0006359651589513322
14.006	0.009508228666066872	0.21385572958261853	0.017780875248996842	0.036426997763340296	-0.0006477039029254408
14.007	0.009282753036912004	0.21387370143578258	0.018162203901872224	0.03629914349070299	-0.0006592724455414656
14.008	0.009062611114422294	0.21389205273593037	0.018539769293341703	0.03617493855567486	-0.0006706750150230235
14.009	0.00884768473246814	0.21391077972110237	0.018913575098322193	0.0360543191921699	-0.0006819160736599845
14.01	0.00863785722406389	0.21392987863263693	0.019283612714991506	0.03593722162578825	-0.0006929994638845181
14.011	0.008433011922222745	0.21394934566971974	0.0196498264951433	0.0358235802614817	-0.0007039271365729557
14.012	0.008233032159957944	0.21396917702273083	0.020012251029002316	0.03571333081086061	-0.0007147041412687453
14.013	0.008037801270283787	0.2139893689190111	0.02037091670588191	0.03560640813156062	-0.0007253351742436578
14.014	0.007847202586213499	0.21400991760793533	0.020725837204053785	0.03550274598163513	-0.0007358241335122444
14.015	0.007661119440760345	0.21403081934420107	0.021077009490746004	0.035402277058351514	-0.0007461741295528944
14.016	0.007479437934387282	0.21405207037111743	0.021424413822141178	0.035304934978689625	-0.0007563875369472336
14.017	0.00730205840303178	0.2140736669038943	0.0217680137433802	0.03521066239023381	-0.0007664661828241299
14.018	0.007128885338016893	0.21409560511498016	0.02210777035057116	0.035119404223455594	-0.0007764117234210352
14.019	0.006959823211258915	0.2141178811857265	0.02244374103618231	0.03503110663048169	-0.00078622908542542
14.02	0.006794776494673216	0.21414049133255805	0.02277591869506607	0.03494571396866593	-0.0007959207400913698
14.021	0.006633649660175194	0.2141634317532534	0.02310428722075686	0.03486316985698783	-0.0008054886898018796
14.022	0.006476347179681101	0.2141866986363335	0.02342884420483232	0.034783417599271275	-0.0008149352718449493
14.023	0.006322773525106327	0.21421028817476015	0.02374960093691681	0.034706400180938124	-0.0008242631542542178
14.024	0.0061728337345839926	0.21423419657963366	0.024066582404679102	0.034632060669114846	-0.0008334753419370985
14.025	0.006026442252683553	0.21425842008881976	0.02437980609371025	0.0345603481446745	-0.000842574586298283
14.026	0.005883520754767412	0.2142829549320353	0.0246892520538765	0.03449121571689653	-0.0008515623184790849
14.027	0.00574399104671392	0.21430779733924207	0.02499493677170692	0.03442461670012128	-0.0008604411178097774
14.028	0.005607774934401446	0.21433294355635427	0.02529687363005377	0.03436050390181784	-0.0008692133250692554
14.029	0.005474794223709086	0.21435838983987826	0.025595070430565917	0.03429882959708849	-0.0008778809592234588
14.03	0.005344970720515202	0.2143841324513316	0.025889529393692053	0.034239545542107494	-0.0008864457207390496
14.031	0.005218226230698185	0.21441016765166176	0.026180247169896628	0.03418260298696644	-0.0008949089951092281
14.032	0.005094482587197239	0.21443649170041731	0.0264672297878338	0.03412795291092597	-0.0009032723718818491
14.033	0.004973666190449905	0.21446310087216708	0.02675049517417275	0.03407554930905492	-0.0009115378173491591
14.034	0.004855712146914485	0.2144899914556237	0.02703005511387599	0.03402535192336648	-0.0009197071377576224
14.035	0.004740556426933811	0.21451715975097443	0.027305920771668643	0.03397732074347876	-0.0009277820282550046
14.036	0.004628135000850087	0.2145446020692614	0.02757810269204143	0.03393141539936677	-0.0009357640583700528
14.037	0.0045183838390055325	0.21457231473176105	0.02784661079924914	0.03388759516979076	-0.0009436546736156783
14.038	0.004411238911742954	0.21460029406937206	0.02811145448206409	0.033845818991621195	-0.0009514551999911396
14.039	0.0043066361894045675	0.21462853642313598	0.028372645482960347	0.03380604550165887	-0.0009591669441993934
14.04	0.004204511642332787	0.21465703814763906	0.02863019837001546	0.03376823305057535	-0.0009667912108428845
14.041	0.004104802754530039	0.2146857956119108	0.028884127344220547	0.03373234076111977	-0.0009743292261628249
14.042	0.004007454821021711	0.21471480519892464	0.02913444609263367	0.033698333062424285	-0.0009817822680188153
14.043	0.003912415429610865	0.2147440633050842	0.029381167788382536	0.03366617574858839	-0.0009891515584624505
14.044	0.003819632157730294	0.2147735663397093	0.029624305090663113	0.033635834334171555	-0.0009964382182944995
14.045	0.003729052582813286	0.21480331072451603	0.029863870191314333	0.033607274068928675	-0.0010036432702784101
14.046	0.003640624282292631	0.21483329289428857	0.0300998779464561	0.03358045997548459	-0.0010107677466479404
14.047	0.0035542948336011355	0.21486350930050382	0.030332345954545023	0.03355535685792606	-0.0010178126928428281
14.048	0.0034700118141720634	0.21489395641189016	0.030561291008467224	0.033531929274336465	-0.0010247790486283379
14.049	0.0033877231113411113	0.21492463071349455	0.030786728952277718	0.033510141765824904	-0.0010316676516968523
14.05	0.0033073817681191007	0.21495552870573365	0.031008674681199125	0.033489962360703375	-0.0010384793479286543
14.051	0.003228944796790118	0.21498664690344468	0.031227142141620534	0.03347136173358207	-0.0010452149705281655
14.052	0.0031523692819482776	0.21501798183535908	0.031442145931468095	0.033454310416736625	-0.0010518753101596663
14.053	0.0030776123081877084	0.21504953004697913	0.03165370471152658	0.03343877878339439	-0.0010584612295236261
14.054	0.0030046309601029367	0.2150812881026581	0.03186183709786727	0.03342473701989508	-0.0010649735259669504
14.055	0.0029333823222880873	0.2151132525850399	0.032066561057928246	0.03341215512622513	-0.0010714129124320686
14.056	0.00286382347933742	0.2151454200944129	0.03226789391342439	0.03340100292155262	-0.001077780018874638
14.057	0.0027959115308136533	0.2151777872480644	0.032465852340348156	0.03339125006047798	-0.0010840753939231195
14.058	0.0027296060892793477	0.21521035067962824	0.03266045228926894	0.03338286784669424	-0.0010902995625859274
14.059	0.0026648715428005294	0.21524310703804547	0.03285170888237678	0.03337583087936398	-0.0010964530797563069
14.06	0.0026016727499919724	0.2152760529896417	0.03303964220235562	0.03337011398669303	-0.0011025366263721606
14.061	0.0025399745694687855	0.21530918522171336	0.03322427329260802	0.03336569186396371	-0.0011085508650852782
14.062	0.0024797418598457386	0.21534250044231268	0.03340562262106039	0.033362539067384026	-0.0011144963897654148
14.063	0.002420939479737614	0.2153759953796721	0.033583710080161956	0.03336063001852351	-0.0011203737266336415
14.064	0.0023635322877595044	0.21540966678162862	0.03375855498688384	0.03335993900866556	-0.0011261833353831275
14.065	0.002307485142526188	0.2154435114150486	0.03393017608272094	0.03336044020307796	-0.001131925610287518
14.066	0.0022527637326097065	0.2154775260652522	0.03409859153369096	0.033362108247709535	-0.0011376009018414296
14.067	0.002199338034643883	0.21551170753543764	0.034263818930333555	0.03336492078509876	-0.0011432096044055465
14.068	0.002147179286581448	0.21554605264610613	0.03442587528771211	0.03336885626368957	-0.0011487520842273684
14.069	0.0020962587207399813	0.215580558235164	0.034584780351868176	0.03337389304052094	-0.0011542287602931587
14.07	0.0020465475694373333	0.21561522116607237	0.0347405623893092	0.03338000942727609	-0.0011596403000640142
14.071	0.001998017064991082	0.21565003832432783	0.03489323762589345	0.03338718357896538	-0.0011649869302801667
14.072	0.0019506384397188967	0.21568500661108655	0.035042822193218956	0.033395393557405825	-0.0011702688385047421
14.073	0.001904382925938366	0.21572012294428872	0.035189333527317596	0.033404617342890255	-0.001175486221031383
14.074	0.001859221802460214	0.21575538425996246	0.035332790368654096	0.03341483287220133	-0.0011806392850771015
14.075	0.0018151286514880359	0.21579078751352887	0.03547321276212759	0.033426019684199594	-0.0011857283080486769
14.076	0.0017720800934473305	0.21582632968110607	0.035610622057070794	0.03343815945968265	-0.0011907536588028254
14.077	0.0017300529423841216	0.21586200776081363	0.035745040907249316	0.03345123395755898	-0.0011957157262109132
14.078	0.0016890240123442026	0.21589781877407718	0.035876493270863105	0.0334652248779085	-0.0012006149151402047
14.079	0.0016489701173733736	0.21593375976693288	0.03600500441054573	0.03348011386584073	-0.0012054516474051687
14.08	0.0016098680715176475	0.2159698278097852	0.03613059582555443	0.03349588249266886	-0.0012102261921628833
14.081	0.001571694688822823	0.21600601999073227	0.03625328370325051	0.033512512246429656	-0.0012149386140784715
14.082	0.0015344267833347055	0.21604233341563428	0.036373086926136236	0.03352998456867209	-0.0012195890433483163
14.083	0.0014980411690992976	0.21607876520949593	0.036490024900630406	0.03354828084918973	-0.0012241776035602754
14.084	0.0014625153113384595	0.21611531251699023	0.03660411755670066	0.033567382903005163	-0.001228704429852385
14.085	0.0014278299628309574	0.2161519725029819	0.03671538534786285	0.03358727489227616	-0.0012331697404545181
14.086	0.0013939667576833314	0.21618874235305088	0.036823849251180436	0.033607941578132405	-0.0012375737743156269
14.087	0.0013609073216752504	0.216225619274016	0.0369295307672657	0.03362936767587673	-0.0012419167682699802
14.088	0.0013286332805864459	0.21626260049445853	0.037032451920278917	0.03365153786367729	-0.0012461989579800748
14.089	0.0012971262601965937	0.21629968326524565	0.037132635257928766	0.033674436785194405	-0.0012504205786608032
14.09	0.0012663678862855367	0.21633686486001177	0.03723010350290388	0.03369804905102826	-0.0012545818540157139
14.091	0.00123633978463295	0.21637414257342982	0.03732487557829296	0.033722359226213854	-0.0012586828623249318
14.092	0.001207023581018513	0.2164115137191538	0.0374169716098211	0.0337473518465917	-0.0012627237059505652
14.093	0.00117840090585821	0.21644897563162507	0.03750641256798103	0.033773011424914345	-0.0012667045001659744
14.094	0.00115045458869366	0.21648652566625468	0.03759321942100008	0.03379932331944174	-0.0012706253778290981
14.095	0.0011231698439786188	0.21652416119942072	0.037677413134839584	0.033826274598297804	-0.0012744865228525963
14.096	0.0010965321180944432	0.21656187962846593	0.037759014673194514	0.03385385247429846	-0.001278288112321198
14.097	0.0010705268574223437	0.21659967837169575	0.03783804499749436	0.03388204413785789	-0.0012820303106953568
14.098	0.0010451395083435357	0.216637554868376	0.03791452506690265	0.03391083675864908	-0.0012857132703254443
14.099	0.0010203555172393693	0.21667550657873028	0.03798847583831657	0.03394021748724314	-0.0012893371319613457
14.1	0.0009961603304910584	0.21671353098393817	0.03805991826636779	0.03397017345672923	-0.001292902025257451
14.101	0.0009725393944798216	0.2167516255861931	0.038128873533522185	0.034000691784953754	-0.0012964080771207683
14.102	0.0009494781555870023	0.21678978790901685	0.03819536281288487	0.03403175957585744	-0.0012998554041607437
14.103	0.0009269621352212497	0.21682801549660846	0.03825940646408144	0.03406336397287413	-0.0013032440877721394
14.104	0.000904978410449282	0.21686630591353884	0.03832102489978415	0.03409549323815177	-0.001306574245349636
14.105	0.0008835154133100015	0.2169046567448352	0.03838023861976559	0.034128136607371164	-0.0013098460266388625
14.106	0.0008625616085219604	0.21694306559606782	0.03843706821089833	0.03416128332976938	-0.0013130595775181697
14.107	0.0008421054608035954	0.21698153009343768	0.038491534347155534	0.03419492264573835	-0.0013162150395167641
14.108	0.0008221354348733471	0.21702004788386325	0.0385436577896106	0.03422904378816491	-0.0013193125502366247
14.109	0.0008026399954497617	0.21705861663506743	0.038593459386436955	0.034263635983757056	-0.0013223522437707878
14.11	0.0007836076072512792	0.217097234035665	0.038640960072908556	0.03429868845435798	-0.0013253342511179765
14.111	0.0007650267349963422	0.21713589779524933	0.038686180864406734	0.03433419041823194	-0.0013282587003527015
14.112	0.0007468858434034924	0.21717460564421542	0.03872914212592578	0.03437013108964554	-0.0013311256918575824
14.113	0.0007291736437001957	0.21721335533298214	0.03876986382988645	0.03440649985844986	-0.0013339353143751085
14.114	0.0007118804262755887	0.21725214463208214	0.03880836615406135	0.034443287258451784	-0.0013366877034755127
14.115	0.000694997051547932	0.21729097133221803	0.03884466926094697	0.034480484235170944	-0.0013393830060725114
14.116	0.0006785143772329762	0.21732983324424746	0.03887879329776412	0.03451808173124272	-0.0013420213646643136
14.117	0.0006624232610464749	0.2173687281991677	0.03891075839645772	0.03455607068932385	-0.0013446029177231944
14.118	0.0006467145607042673	0.21740765404810009	0.03894058467369661	0.034594442053025	-0.0013471278000051108
14.119	0.0006313791339221059	0.2174466086622752	0.03896829223087394	0.034633186767831836	-0.0013495961428553074
14.12	0.0006164078384157729	0.2174855899330173	0.03899390115410687	0.0346722957820131	-0.0013520080745097753
14.121	0.0006017915319010244	0.21752459577172925	0.039017431514236756	0.03471176004751667	-0.0013543637203926014
14.122	0.0005875210753194447	0.2175636241097515	0.039038902694629216	0.03475157052203625	-0.0013566631800953181
14.123	0.0005735884634751232	0.21760267289723337	0.039058334511176976	0.03479171898763774	-0.0013589065984380224
14.124	0.0005599862798167459	0.2176417401065794	0.03907574932808998	0.03483219766346585	-0.001361094224444073
14.125	0.0005467070952487225	0.21768082372799433	0.039091161866198126	0.03487299875134016	-0.0013632260389483633
14.126	0.004482093360694606	0.2177199166043057	0.0390891453778504	0.037765619217443654	-0.001476225779875196
14.127	0.008318044426919668	0.21775899132714205	0.03905505320319248	0.040583474589404936	-0.00158498975925962
14.128	0.012057037039915789	0.21779801639430557	0.03899002057430929	0.043327539131639205	-0.0016893416421768033
14.129	0.01570153039514941	0.21783696146560608	0.03889527285982764	0.04599886751066709	-0.001789138503070457
14.13	0.019253904808231526	0.21787579742494143	0.03877197286021111	0.04859854214070812	-0.0018842613569253614
14.131	0.022716496363735773	0.21791449620993086	0.03862106810623876	0.051127681581513686	-0.0019746056724737294
14.132	0.026091567193202717	0.21795303074126746	0.03844370235421417	0.05358743217837754	-0.0020600992925921846
14.133	0.029381335790013258	0.2179913752206054	0.03824113876019993	0.055978988738816855	-0.0021407002760167647
14.134	0.032587952569709214	0.21802950489599304	0.03801419720240709	0.0583035316109621	-0.0022163619482558888
14.135	0.03571352394762929	0.21806739577894835	0.03776377058593266	0.060562268320434515	-0.002287059607016586
14.136	0.03876009449230429	0.21810502504555615	0.03749115283119278	0.06275645267934322	-0.0023528117585447745
14.137	0.041729663919878736	0.21814237098808892	0.037197229198831734	0.0648873244825794	-0.0024136286808774717
14.138	0.04462418383671157	0.2181794126036356	0.036882652482273716	0.06695610803865716	-0.0024695188643553655
14.139	0.04744558265667553	0.21821612981146526	0.036548614990848646	0.06896411070463793	-0.0025205427303300752
14.14	0.050195653031649	0.2182525036744297	0.03619608392624652	0.07091256360215731	-0.00256675710356898
14.141	0.052876169903908164	0.21828851599521318	0.03582562225747727	0.07280267148438489	-0.0026082010079347853
14.142	0.05548890821574391	0.21832414926202404	0.035438180941245866	0.07463571923801826	-0.0026449541230369163
14.143	0.0580356413043014	0.21835938704673621	0.03503479311567834	0.07641303733365577	-0.002677114954325235
14.144	0.06051805767124544	0.21839421373024967	0.03461603459095907	0.07813586150596614	-0.0027047536846849115
14.145	0.06293772255493602	0.21842861416673887	0.034182472669635214	0.07980536020367376	-0.0027279445440524723
14.146	0.06529619169881103	0.21846257414004583	0.0337352879702641	0.08142281532754488	-0.00274682212242436
14.147	0.06759502084629589	0.2184960804858809	0.033275316726723285	0.082989483620515	-0.0027615013524598508
14.148	0.06983576544736435	0.21852912063428132	0.03280291597410437	0.08450656061040901	-0.002772061606963805
14.149	0.07201992493203871	0.21856168231564566	0.03231854576091738	0.08597523127465037	-0.0027785944462552434
14.15	0.0741488786757651	0.2185937541020309	0.03182329052765955	0.08739672445896464	-0.0027812513536234415
14.151	0.07622399072915348	0.21862532553343592	0.03131793179579413	0.08877222542047279	-0.002780162501079229
14.152	0.07824662514282514	0.2186563867258439	0.030802840431232003	0.09010285572724737	-0.0027754238873647194
14.153	0.08021814595891907	0.21868692806407547	0.030278345182527974	0.09138973532718585	-0.002767129952376404
14.154	0.08213988190735304	0.2187169406022181	0.02974539516197262	0.0926340924269871	-0.002755437684711427
14.155	0.08401305071214772	0.21874641628622957	0.029204727832698046	0.09383705100831494	-0.0027404855353208414
14.156	0.08583884862299997	0.21877534760754253	0.02865669668125972	0.09499964989455911	-0.0027223761518542474
14.157	0.0876184718895969	0.21880372728317984	0.028101524435145495	0.0961229031864543	-0.0027012001126712703
14.158	0.08935311676163543	0.2188315485523636	0.027540028294809612	0.0972079586812002	-0.0026771099325609373
14.159	0.0910439584633948	0.21885880546605	0.026972899256504868	0.09825593202388182	-0.0026502473558341548
14.16	0.09269207407442771	0.21888549259009218	0.026400476125388202	0.0992677981667258	-0.002620717135520499
14.161	0.09429851245961468	0.21891160468970886	0.025822908436261123	0.10024446993268347	-0.0025886037683132165
14.162	0.09586432249116748	0.21893713692204547	0.02524087539388513	0.10118698516546902	-0.0025540480840445063
14.163	0.09739055304128959	0.21896208517004798	0.024655020341322647	0.10209637932544292	-0.0025171883090441883
14.164	0.09887824134365276	0.21898644580010487	0.024065666754915446	0.10297360604055526	-0.002478128487523951
14.165	0.10032834230347397	0.21901021538360393	0.02347299600076434	0.10381952741767377	-0.0024369553518763
14.166	0.10174177573484712	0.21903339086280058	0.022877527734434744	0.10463506539804429	-0.0023937916106381513
14.167	0.10311946134376423	0.219055969629171	0.022279629944890682	0.10542110522444814	-0.002348743212782086
14.168	0.10446231883622487	0.21907794943289216	0.021679662943047132	0.10617852985751626	-0.002301914739099219
14.169	0.10577126197799888	0.21909932838720825	0.02107799341422274	0.10690821920006972	-0.0022534107402253506
14.17	0.10704713851036521	0.2191201050126905	0.020475076628007023	0.10761103178936905	-0.002203344121906231
14.171	0.108290755425619	0.21914027818601842	0.01987110240698628	0.10828772782926778	-0.0021517965291152383
14.172	0.10950291914854154	0.2191598469191749	0.01926623909988565	0.1089390580938924	-0.002098845940553264
14.173	0.11068443610390767	0.2191788104810318	0.018660832136240348	0.10956581842920862	-0.002044589345577251
14.174	0.11183611292401766	0.2191971685704449	0.018055373146641622	0.11016884366352536	-0.001989139581478975
14.175	0.11295871495507265	0.2192149212835543	0.01745009593651666	0.11074886887238429	-0.0019325783866838097
14.176	0.11405294142958149	0.21923206888698427	0.016845193172080972	0.1113065708569576	-0.0018749806874073691
14.177	0.11511948682104013	0.21924861187556668	0.016240907859169686	0.1118426342237451	-0.0018164259171546623
14.178	0.11615904560294434	0.2192645509938402	0.015637496405739183	0.11235774440204775	-0.0017569938242439835
14.179	0.11717231224878435	0.21927988724759584	0.015035219381074834	0.11285258497238554	-0.0016967633727812056
14.18	0.118159981232056	0.21929462188011345	0.014434285213358638	0.11332782112302485	-0.0016358060926982302
14.181	0.11912272829535214	0.21930875632971267	0.01383488643429634	0.11378409743994862	-0.001574190066110598
14.182	0.12006115730317168	0.21932229223204328	0.01323722515711081	0.11422201099310447	-0.0015119824774137102
14.183	0.1209758555150523	0.2193352314296412	0.012641513035365773	0.11464214752281397	-0.0014492502023119788
14.184	0.12186741019626839	0.2193475759766729	0.012047953458836297	0.1150450869148504	-0.0013860578528178942
14.185	0.1227364086120942	0.2193593281061557	0.011456703013802062	0.11543139138898902	-0.0013224631696135958
14.186	0.12358343802779935	0.21937049020415528	0.010867917274164784	0.1158016188817901	-0.0012585224142216535
14.187	0.12440908423624807	0.2193810648174277	0.010281762046715907	0.11615632549249992	-0.001194291698934765
14.188	0.12521389131074245	0.21939105466351536	0.009698412127806018	0.11649603953705089	-0.0011298266026875036
14.189	0.12599835797932307	0.21940046262679308	0.009118016696346168	0.11682124891803741	-0.0010651780981226768
14.19	0.12676298081920068	0.21940929172147342	0.008540695228913684	0.11713242731805161	-0.0010003923631463623
14.191	0.12750825640758578	0.2194175450837473	0.007966573518512016	0.11743004654224908	-0.0009355150990611149
14.192	0.12823468132168503	0.21942522597961636	0.0073957853936815095	0.11771457710136167	-0.0008705917499496465
14.193	0.12894275213870898	0.219432337813632	0.006828474425328381	0.11798648880383318	-0.0008056677213312683
14.194	0.12963295573124148	0.21943888412616602	0.00626475582311292	0.11824623269809038	-0.0007407837748565271
14.195	0.13030572808902077	0.21944486854887607	0.00570470824489882	0.11849421253341329	-0.0006759749112121559
14.196	0.13096148909484714	0.21945029479434072	0.005148415951802184	0.11873082005040174	-0.0006112756479180429
14.197	0.1316006586454163	0.2194551666628557	0.00459597011715814	0.11895644563154223	-0.0005467202693659151
14.198	0.13222365663742502	0.21945948804934623	0.004047468826518873	0.1191714783586996	-0.0004823428436670051
14.199	0.13283090296756678	0.21946326295027918	0.0035030170776575074	0.11937630607668154	-0.0004181772388542851
14.2	0.13342281705101822	0.2194664954659634	0.002962702930000006	0.11957130746654616	-0.0003542542629750679
14.201	0.13399979291357772	0.21946918974222562	0.002426554658268731	0.11975682270075697	-0.0002905964759839843
14.202	0.13456218828819952	0.2194713500066567	0.0018946988251877252	0.1199331978973514	-0.00022723728915711867
14.203	0.13511035824222764	0.21947298060190942	0.0013672274007418895	0.12010076337714541	-0.00016420505453925124
14.204	0.13564465784300597	0.21947408593723175	0.0008441816053523738	0.12025982989402394	-0.00010152113625934051
14.205	0.13616544215787552	0.21947467032102472	0.00032555607748627056	0.1204106897409608	-0.000039200431839483515
14.206	0.13667306625418024	0.219474738424717	-0.0001886069388439465	0.12056395129389172	0.00002273919778847158
14.207	0.13716788036399966	0.21947429453402723	-0.0006984622493312715	0.12072723122761576	0.00008432341347877703
14.208	0.13765019972971354	0.2194733429338269	-0.0012040185374980951	0.12088305400769905	0.00014554543789465306
14.209	0.13812032461955628	0.21947188794627281	-0.0017052286616566867	0.12103166695729564	0.00020638666746366707
14.21	0.13857855527061547	0.21946993393805259	-0.002202052653870732	0.12117331330911305	0.0002668300161506421
14.211	0.1390251919199763	0.21946748531472846	-0.0026944543166428072	0.12130823318350298	0.00032685949254560183
14.212	0.13946053480472634	0.21946454651644612	-0.0031823945653627708	0.12143666545690636	0.0003864593841858357
14.213	0.1398848840447811	0.2194611220276499	-0.0036658292337377455	0.12155884835047093	0.00044561397990264967
14.214	0.14029852481606267	0.2194572163693717	-0.004144730299001623	0.1216750046427904	0.0005043100783741365
14.215	0.1407017140216357	0.21945283408056107	-0.004619094932742954	0.12178533118568756	0.0005625380061622319
14.216	0.1410947055402936	0.21944797969199492	-0.005088916014571821	0.12189002241557044	0.0006202880870871146
14.217	0.14147775325082967	0.21944265779538	-0.00555409921414853	0.12198929529621506	0.0006775406491392411
14.218	0.1418511110320352	0.2194368730507368	-0.006014613565170668	0.12208334763864358	0.0007342841587888321
14.219	0.14221503276270353	0.21943063010918837	-0.006470506766208683	0.12217235373548978	0.0007905170414891273
14.22	0.14256977157013928	0.2194239335706054	-0.006921796228996904	0.12225649417259178	0.0008462345403342277
14.221	0.14291555950078005	0.21941678807475157	-0.007368413018105919	0.1223359594325113	0.0009014218760649939
14.222	0.14325260851799385	0.21940919831222067	-0.007810328242740014	0.12241091545023253	0.000956069430160611
14.223	0.1435811299169303	0.21940116898164888	-0.008247554708841398	0.12248151477966142	0.0010101729939670239
14.224	0.14390133499273738	0.2193927047527119	-0.008680126237709548	0.12254790274333273	0.0010637312659786803
14.225	0.14421343504056472	0.21938381029221518	-0.00910800986619681	0.12261024203469464	0.0011167352941487778
14.226	0.14451764135556197	0.21937449030589048	-0.00953117596263786	0.12266869320315474	0.0011691769000261067
14.227	0.14481416523287713	0.21936474951105805	-0.009949630955574024	0.12272340549152738	0.001221052594251964
14.228	0.14510321290119538	0.2193545926012655	-0.010363412641970311	0.12277451512568094	0.001272362962165257
14.229	0.14538496492391753	0.21934402424412025	-0.01077251926924523	0.12282215304326392	0.0013231040103487473
14.23	0.14565959437132406	0.2193330491308364	-0.011176922637736994	0.12286645214888191	0.0013732688304412674
14.231	0.1459272743405597	0.2193216719661699	-0.011576625100223692	0.12290753580703746	0.001422854464030392
14.232	0.1461881779287706	0.21930989743657467	-0.011971659778294558	0.12294551775108452	0.001471861909782258
14.233	0.1464424782331029	0.21929773019974302	-0.012362036754390581	0.1229805172248799	0.0015202896740079293
14.234	0.14669034835070144	0.21928517491514266	-0.012747757480986685	0.12301265498392791	0.001568135492827401
14.235	0.1469319613779724	0.21927223623262312	-0.013128834662293606	0.1230420477214541	0.0016153987010450108
14.236	0.14716748296029528	0.21925891878961667	-0.013505280428634933	0.12306880703930845	0.0016620787510834214
14.237	0.14739705797035077	0.2192452272117123	-0.013877106336445155	0.12309303167626252	0.0017081750898469068
14.238	0.1476208281162818	0.21923116611804574	-0.014244310292048052	0.12311482161424356	0.0017536857206234295
14.239	0.14783893510623114	0.21921674012293557	-0.014606918144273354	0.12313426823525328	0.0017986121768673433
14.24	0.14805152064834046	0.21920195379926155	-0.014964972757943661	0.1231514573960842	0.0018429582050334594
14.241	0.14825872645075258	0.2191868116878752	-0.015318495279672651	0.12316648038308668	0.0018867251483622074
14.242	0.1484606942216103	0.21917131831936365	-0.015667485091614548	0.12317943396619577	0.0019299119452588908
14.243	0.14865756556857793	0.2191554782323791	-0.01601193557288153	0.12319041592425325	0.001972517002975622
14.244	0.14884947284303082	0.2191392959478512	-0.01635188579392171	0.12319950510739866	0.0020145442373838574
14.245	0.14903653326369692	0.21912277595224847	-0.01668736159836523	0.12320677468883545	0.00205599600060091
14.246	0.1492188628289628	0.2191059227085848	-0.017018385566784002	0.1232122975125833	0.002096874385638444
14.247	0.14939657753721416	0.2190887406579681	-0.017344978930593866	0.12321614628328888	0.0021371814611926172
14.248	0.14956979338683757	0.21907123422093608	-0.017667161703335363	0.12321839354613935	0.0021769192836048586
14.249	0.14973862637621962	0.21905340779700147	-0.017984957314008353	0.1232191103917789	0.0022160904406662266
14.25	0.14990319250374604	0.21903526575939478	-0.01829839360602024	0.12321836618593708	0.0022546981639610117
14.251	0.15006360737374502	0.21901681245405158	-0.018607497053191428	0.12321622999197455	0.002292745636481024
14.252	0.15021997643051438	0.2189980522013107	-0.018912292374977577	0.12321276504135183	0.002330235836791462
14.253	0.15037239500868263	0.21897898929766757	-0.019212802560658538	0.12320802879454502	0.0023671715311175253
14.254	0.150520958086656	0.21895962801639207	-0.019509052440230986	0.12320207760563487	0.0024035557927537385
14.255	0.15066576064284068	0.21893997260280593	-0.019801072207933076	0.12319496594077474	0.0024393924162471364
14.256	0.15080689765564212	0.21892002727221985	-0.02008889118928509	0.12318674815380637	0.0024746851796236817
14.257	0.15094446410346657	0.21889979621144967	-0.0203725370484051	0.12317747872341131	0.0025094377488218277
14.258	0.15107855496471995	0.21887928358047778	-0.020652035788006912	0.1231672122656198	0.0025436536756186243
14.259	0.1512092643394368	0.21885849351364478	-0.02092741358641871	0.12315600251922867	0.002577336600369923
14.26	0.1513366761629227	0.21883743011657425	-0.02119870153294327	0.1231438956681983	0.0026104906898740416
14.261	0.15146086822908844	0.2188160974635199	-0.02146593061547144	0.12313093410514561	0.0026431200881192416
14.262	0.15158191828304887	0.2187944995983666	-0.0217291305869126	0.12311716027751388	0.002675228853159948
14.263	0.15169990406991832	0.21877264053586237	-0.02198832996835154	0.1231026167243819	0.00270682095650322
14.264	0.1518149033348117	0.21875052426323038	-0.022243554511151634	0.12308734652192013	0.002737900101993341
14.265	0.1519269938228439	0.21872815474279947	-0.022494831530421422	0.1230713920648023	0.0027684702307121715
14.266	0.15203625327912926	0.21870553590365763	-0.02274219800698823	0.12305479277408057	0.002798536462977045
14.267	0.15214275793958237	0.21868267163851784	-0.022985689208278218	0.12303758746408856	0.0028281037463858878
14.268	0.15224657474726594	0.21865956580600124	-0.023225338050658614	0.12301981007381756	0.002857176675892231
14.269	0.15234776735366762	0.21863622223298823	-0.02346117509943651	0.12300149312730493	0.002885759567751837
14.27	0.15244639942097324	0.21861264471696937	-0.02369322856886136	0.12298266963699685	0.0029138565017181326
14.271	0.15254253461136874	0.21858883702839643	-0.023921524322123744	0.12296337310512964	0.0029414713204647352
14.272	0.1526362365870394	0.21856480291283098	-0.02414608713227218	0.12294363717342001	0.0029686077755478562
14.273	0.15272756901017115	0.21854054608686643	-0.02436695149573418	0.12292349256077267	0.002995270780914589
14.274	0.15281659554294963	0.21851607023053315	-0.024584153731045548	0.12290296930658155	0.0030214654914349735
14.275	0.152903377591517	0.2184913789886117	-0.024797728296923924	0.12288209653271182	0.003047196842374565
14.276	0.15298796878520246	0.21846647597213334	-0.0250077082333778	0.12286089917533981	0.003072469519867345
14.277	0.15307042124396392	0.21844136475979858	-0.02521412516170878	0.12283940157721553	0.003097288046157319
14.278	0.15315078708875568	0.21841604889939598	-0.02541700928451043	0.12281762835647626	0.003121656800238109
14.279	0.15322911844053164	0.218390531909221	-0.025616389385667206	0.12279560441128348	0.0031455800174477913
14.28	0.15330546742024603	0.2183648172794536	-0.025812293176523823	0.1227733548267063	0.0031690618290523293
14.281	0.15337988614885317	0.21833890847074083	-0.026004753250504994	0.12275090318913097	0.0031921069487099774
14.282	0.15345242674455029	0.2183128089092548	-0.02619380438707927	0.12272827235162567	0.0032147203587426718
14.283	0.1535231390023238	0.2182865219870946	-0.026379480109205454	0.12270548409339353	0.003236906876932101
14.284	0.1535920662542635	0.21826005106329713	-0.02656181301839767	0.12268255667439806	0.003258671131004336
14.285	0.15365925072154635	0.21823339946475853	-0.02674083479472439	0.12265950789139182	0.003280017636525901
14.286	0.15372473462534975	0.21820657048715553	-0.02691657619681038	0.12263635571468523	0.003300950813093467
14.287	0.15378856018685108	0.218179567395867	-0.02708906706183573	0.12261311829173517	0.003321474984065611
14.288	0.1538507696272273	0.21815239342689205	-0.027258336352169028	0.12258981393743455	0.0033415943816564094
14.289	0.15391140516765578	0.21812505178677802	-0.02742441489121404	0.1225664603606088	0.0033613134606768754
14.29	0.15397050902931378	0.21809754564951553	-0.02758733618519028	0.1225430744323128	0.0033806369915310086
14.291	0.1540281231585772	0.2180698781558785	-0.02774713303908589	0.12251967299274454	0.0033995696664349813
14.292	0.1540842848972049	0.21804205241424768	-0.027903837434524795	0.12249627042917263	0.00341811601639122
14.293	0.15413902810537938	0.21801407150143373	-0.028057480529768426	0.12247287931972071	0.003436280426937742
14.294	0.15419238659424891	0.21798593846350073	-0.02820809265971482	0.12244951238761705	0.0034540671915667997
14.295	0.1542443941749615	0.21795765631658973	-0.02835570333589786	0.12242618253160215	0.0034714805124125914
14.296	0.15429508465866545	0.21792922804774145	-0.02850034125448923	0.12240290282615447	0.0034885245010854867
14.297	0.15434449185650903	0.21790065661501704	-0.028642036451737077	0.12237968591147057	0.0035052034248284746
14.298	0.1543926495796403	0.21787194494505577	-0.028780820977364355	0.12235654380307166	0.0035215217826052455
14.299	0.15443959163920754	0.21784309593287313	-0.028916726052353663	0.12233348870083834	0.0035374839797908445
14.3	0.15448535100231253	0.2178141124425373	-0.02904978235036316	0.12231053243239168	0.0035530943463180126
14.301	0.15452995610177953	0.21778499730771653	-0.029180019997725872	0.12228768436182343	0.003568357075153597
14.302	0.1545734339956252	0.21775575333222633	-0.02930746857345112	0.12226495318552305	0.003583276273119189
14.303	0.15461581174905878	0.21772638329057684	-0.029432157109223783	0.12224234771826972	0.003597855983444478
14.304	0.15465711642728922	0.2176968899285203	-0.029554114089403657	0.12221987689082438	0.0036121001856242933
14.305	0.1546973750955257	0.21766727596337937	-0.029673368245789224	0.12219754952556976	0.0036260128858052977
14.306	0.15473661481897732	0.21763754408291036	-0.029789949741019596	0.12217537400091433	0.00363959825107751
14.307	0.1547748626628533	0.21760769694486526	-0.029903888317502725	0.1221533587785052	0.0036528603985202606
14.308	0.15481214568526352	0.21757773717747841	-0.030015213269932794	0.12213151240853726	0.003665803391921689
14.309	0.1548484893000435	0.21754766737991232	-0.03012395344685195	0.12210984260246904	0.0036784312139591965
14.31	0.15488391555393677	0.2175174901227041	-0.030230137250649654	0.12208835525777308	0.0036907477361485543
14.311	0.1549184461238997	0.21748720794821166	-0.030333792637562154	0.12206705615897767	0.0037027567694040827
14.312	0.1549521026868888	0.21745682337105965	-0.030434947117673607	0.12204595118851926	0.003714462070348758
14.313	0.15498490691986055	0.21742633887868118	-0.030533627461216007	0.12202504641150205	0.003725867308066397
14.314	0.15501688049977133	0.21739575693162366	-0.030629861358535394	0.12200434760436224	0.0037369762522601753
14.315	0.15504804510357764	0.21736507996171836	-0.030723677972526828	0.12198386009755903	0.0037477928354831685
14.316	0.15507842240823597	0.2173343103719049	-0.030815105886867356	0.12196358936017712	0.0037583209204762667
14.317	0.15510803397200879	0.21730345053685018	-0.030904173063678545	0.12194354094584431	0.0037685642933881435
14.318	0.1551368991007152	0.21727250280356966	-0.030990906843527437	0.12192371928393905	0.003778526626344945
14.319	0.1551650352022867	0.21724146949204887	-0.03107533394542607	0.12190412788150905	0.0037882114832438188
14.32	0.1551924596378267	0.21721035289586538	-0.03115748046683102	0.12188477037377389	0.003797622352125044
14.321	0.1552191897684389	0.21717915528280987	-0.031237371883644314	0.12186565055162794	0.003806762646123446
14.322	0.1552452429552269	0.21714787889550796	-0.03131503305021284	0.12184677236258995	0.0038156357035962645
14.323	0.15527063655929432	0.21711652595168518	-0.0313904896254953	0.12182813950502858	0.003824244949225994
14.324	0.15529538794174472	0.21708509864174166	-0.03146376965941773	0.12180975497522989	0.003832594072810746
14.325	0.15531951446368167	0.21705359912931468	-0.03153489884285099	0.12179162242217727	0.0038406864929900627
14.326	0.1553430330897596	0.2170220295525311	-0.03160390259532231	0.12177374532870222	0.00384852558603589
14.327	0.15536595848934387	0.2169903920241811	-0.03167080617103737	0.12175612590427098	0.0038561146636505884
14.328	0.15538830456406866	0.2169586886318832	-0.03173563465888103	0.12173876595173087	0.003863457000067156
14.329	0.15541008521813768	0.2169269214382496	-0.03179841298241693	0.12172166730473874	0.0038705558458644387
14.33	0.15543131435575455	0.21689509248105185	-0.03185916589988719	0.12170483182675519	0.003877414427986464
14.331	0.15545200588112298	0.21686320377338572	-0.03191791800421307	0.12168826141149144	0.0038840359498072295
14.332	0.15547217369844663	0.21683125730383673	-0.03197469372299464	0.12167195798335272	0.003890423591194776
14.333	0.15549183171192912	0.21679925503659442	-0.0320295175113429	0.12165592344276116	0.00389658053026851
14.334	0.15551099382293088	0.21676719891137233	-0.0320824136003342	0.12164015973671144	0.003902509915083896
14.335	0.15552967311687055	0.21673509084417716	-0.032133405336055756	0.12162466858648682	0.003908214774553029
14.336	0.15554788093447847	0.21670293272774133	-0.032182515945320816	0.12160945074142099	0.003913698087587487
14.337	0.15556562841324964	0.2166707264316156	-0.032229768564389194	0.12159450684613161	0.003918962814351859
14.338	0.15558292669067905	0.21663847380225976	-0.032275186238966955	0.12157983755620845	0.003924011900029977
14.339	0.15559978690426163	0.2166061766631331	-0.03231879192420651	0.12156544353848317	0.003928848274894112
14.34	0.1556162201914923	0.21657383681478523	-0.032360608484706364	0.12155132547129713	0.003933474854373763
14.341	0.15563223768986598	0.21654145603494626	-0.032400658694511544	0.12153748404476651	0.003937894539124122
14.342	0.15564785053687769	0.21650903607861757	-0.03243896523711339	0.12152391996104528	0.003942110215094098
14.343	0.15566306985162046	0.21647657867816233	-0.03247555068824546	0.12151063392904507	0.003946124751323542
14.344	0.15567790581486415	0.216444085543631	-0.032510436958518005	0.12149762630101807	0.003949940920468827
14.345	0.15569236731053757	0.21641155836352813	-0.03254364537742608	0.12148489684456361	0.003953561401622667
14.346	0.15570646313158892	0.21637899880508044	-0.032575197180675065	0.12147244528905783	0.003956988857309823
14.347	0.15572020207096646	0.21634640851432008	-0.03260511352140667	0.12146027137437151	0.003960225936502244
14.348	0.15573359292161845	0.21631378911616733	-0.03263341547019871	0.12144837485105212	0.003963275274694816
14.349	0.1557466444764931	0.2162811422145134	-0.032660124015065004	0.12143675548050521	0.003966139493980425
14.35	0.15575936552853872	0.2162484693923025	-0.03268526006145564	0.12142541303517518	0.003968821203124366
14.351	0.15577176487070352	0.21621577221161473	-0.03270884443225685	0.12141434729872519	0.003971322997638007
14.352	0.1557838512959357	0.21618305221374878	-0.032730897867790855	0.12140355806621676	0.003973647459851758
14.353	0.15579563343980812	0.21615031091928077	-0.03275144110438304	0.12139304503195471	0.003975797164845783
14.354	0.15580711869498642	0.21611754982822348	-0.03277049426557247	0.12138280734531903	0.0039777745920488656
14.355	0.15581831391083018	0.21608477042104923	-0.03278807652750361	0.12137284410595743	0.003979582100906898
14.356	0.1558292259380613	0.21605197415909144	-0.03280420702008334	0.12136315441567044	0.003981222042061995
14.357	0.1558398616274019	0.21601916248455938	-0.032818904861410834	0.12135373736782173	0.003982696761251178
14.358	0.15585022782957392	0.21598633682055013	-0.03283218915777737	0.12134459204741423	0.003984008599374032
14.359	0.1558603313952993	0.2159534985710605	-0.03284407900366633	0.12133571753116609	0.003985159892560161
14.36	0.1558701791753001	0.21592064912099862	-0.03285459348175327	0.12132711288758626	0.003986152972236434
14.361	0.15587977802029832	0.21588778983619583	-0.032863751662905914	0.12131877717704925	0.0039869901651939646
14.362	0.1558891347810159	0.2158549220634186	-0.03287157260618409	0.12131070945187002	0.003987673793654848
14.363	0.15589825603385454	0.21582204713039102	-0.03287807528814824	0.12130290861988074	0.003988206162275805
14.364	0.15590714732522998	0.21578916634626188	-0.03288327770094581	0.12129537327231732	0.00398858944315349
14.365	0.1559158139892297	0.2157562810026474	-0.03288719713882755	0.12128810206906013	0.0039888257233394175
14.366	0.15592426136043996	0.2157233923738828	-0.03288985088105953	0.12128109366362988	0.003988917085288601
14.367	0.15593249477344698	0.2156905017170243	-0.03289125620610587	0.12127434669885495	0.003988865608500148
14.368	0.1559405195628369	0.2156576102718504	-0.03289143039162869	0.12126785980691134	0.00398867336958081
14.369	0.1559483410631959	0.215624719260862	-0.03289039071448812	0.12126163160936289	0.003988342442308268
14.37	0.15595596460911026	0.21559182988928363	-0.03288815445074232	0.12125566071720172	0.003987874897694138
14.371	0.15596339553516617	0.21555894334506426	-0.03288473887564747	0.1212499457308882	0.003987272804046685
14.372	0.15597063917361773	0.21552606079887796	-0.032880161263657746	0.12124448523905382	0.003986538226989261
14.373	0.15597770047074047	0.21549318340404408	-0.03287443922658257	0.12123927750051602	0.003985673260065494
14.374	0.15598458364909668	0.2154603122960936	-0.03286759009434772	0.12123432042905997	0.003984679949229149
14.375	0.15599129286243388	0.215427448594517	-0.03285962897858066	0.12122961253041364	0.003983560088966486
14.376	0.1559978322644997	0.21539459340379175	-0.03285057089843026	0.12122515232731018	0.003982315461201312
14.377	0.1560042060090417	0.21536174781335504	-0.03284043091492884	0.12122093832060966	0.0039809478503608315
14.378	0.1560104182498074	0.21532891289756248	-0.03282922413099213	0.12121696898929034	0.003979459043428935
14.379	0.1560164731405444	0.21529608971564546	-0.0328169656914193	0.12121324279043946	0.00397785082999953
14.38	0.15602237483500023	0.21526327931166972	-0.03280367078289288	0.12120975815924431	0.0039761250023299145
14.381	0.15602812748692246	0.21523048271449358	-0.03278935463397893	0.12120651350898284	0.003974283355394196
14.382	0.15603373518509062	0.21519770093772558	-0.032774032515126846	0.12120350719361869	0.00397232768571107
14.383	0.156039201262754	0.21516493497968303	-0.03275771973866944	0.12120073711009165	0.003970259778372535
14.384	0.15604452918735828	0.2151321858233498	-0.03274043165882297	0.12119820120999965	0.003968081423888269
14.385	0.15604972250695703	0.2150994544363349	-0.03272218367168715	0.12119589746884134	0.00396579441723039
14.386	0.15605478456646124	0.21506674177083004	-0.03270299121524508	0.1211938237225137	0.003963400552539326
14.387	0.1560597186583825	0.21503404892403358	-0.03268286040789801	0.12119198053078621	0.003960900582244379
14.388	0.1560645280250283	0.21500137649986	-0.03266182532449194	0.12119036012302176	0.00395829837335041
14.389	0.15606921578688898	0.21496872557276242	-0.032639880846525866	0.12118896621399947	0.003955593417138591
14.39	0.15387775653825864	0.21493609784511128	-0.03261312287088506	0.11992106947794014	0.003911000573692006
14.391	0.1502286536814254	0.21490350715956272	-0.032564341210373056	0.11781648014908369	0.003836616059779905
14.392	0.1466660864101489	0.21487097677027014	-0.032492723609526306	0.11576623258252887	0.0037615601986202493
14.393	0.14318800608627533	0.21483852911277157	-0.032399022526808346	0.11376858918552997	0.00368599108386519
14.394	0.13979240208824525	0.21480618586814035	-0.032284022165310816	0.1118218650954254	0.0036100595713071094
14.395	0.1364773270071407	0.2147739678788177	-0.03214860627861186	0.1099244240429329	0.003533917028959425
14.396	0.1332408616061198	0.21474189522765474	-0.03199347706189539	0.108074729052305	0.0034576863649054793
14.397	0.1300811515945413	0.2147099873210434	-0.03181922231511007	0.10627133997204315	0.003381471392295084
14.398	0.12699636720819255	0.21467826274785604	-0.031627011680368924	0.10451271882683429	0.003305424979083401
14.399	0.12398474032637234	0.21464673915081808	-0.031417251643006974	0.10279757913006295	0.0032296174118211095
14.4	0.12104452879042149	0.21461543389446053	-0.031190517431480703	0.10112463066337186	0.003154129555457948
14.401	0.11817404462223362	0.21458436349281967	-0.030947639494427196	0.09949257951989143	0.0030790604833522304
14.402	0.11537163062435667	0.21455354383986575	-0.03068911206652542	0.09790024854395628	0.0030044716989061663
14.403	0.11263567422116444	0.21452299023906618	-0.030415660773235223	0.09634645477824044	0.0029304410852388093
14.404	0.10996459429401348	0.21449271730153374	-0.030127850790112667	0.0948300877759876	0.0028570267349282415
14.405	0.10735681971180881	0.21446273915609165	-0.0298261960253213	0.09335006991832512	0.002784277484361414
14.406	0.10481089543565278	0.2144330692953943	-0.029511371495459182	0.09190537396782437	0.0027122536335935686
14.407	0.1023253844985417	0.2144037206643322	-0.029183807810451413	0.09049504748610522	0.002640990073632169
14.408	0.09989884993345825	0.21437470573885953	-0.028844062624127406	0.08911812523923161	0.002570528785345226
14.409	0.09752985477338556	0.2143460364114906	-0.028492697129883525	0.08777365394343409	0.002500908137793474
14.41	0.09521698382445935	0.21431772406139157	-0.028130178172353672	0.0864607220781183	0.00243215551696782
14.411	0.09295894047624484	0.21428977960473752	-0.027757008696114683	0.0851784911325841	0.0023643001190890643
14.412	0.09075446756546451	0.21426221345885263	-0.02737360082192561	0.08392617135820163	0.0022973615132719375
14.413	0.0886023079271496	0.2142350356976775	-0.026980315721435697	0.08270298941893103	0.002231352765629315
14.414	0.08650120439631952	0.21420825593666787	-0.026577706456665198	0.08150814632016125	0.0021662995867241614
14.415	0.08444990078977005	0.21418188323291432	-0.02616625179755981	0.08034086418078126	0.0021022192817878762
14.416	0.08244719965555102	0.21415592626751218	-0.025746294302878163	0.07920042851896168	0.002039117541563252
14.417	0.08049199327141363	0.21413039334723596	-0.025318228508708785	0.07808617470912467	0.001977003614656575
14.418	0.07858318136610884	0.21410529237725986	-0.024882461846961	0.07699744567059096	0.001915886004211932
14.419	0.0767196636683879	0.2140806308636359	-0.024439374208270227	0.07593359319976006	0.0018557694991874997
14.42	0.07490033990701196	0.21405641595286043	-0.02398931476274361	0.07489397753152187	0.0017966552008375257
14.421	0.0731241209418586	0.2140326544396795	-0.023532638854591243	0.07387796783189562	0.001738543536299109
14.422	0.07139000373116175	0.2140093527602501	-0.0230697064601887	0.07288498719177007	0.0016814352598687485
14.423	0.06969702490957677	0.213986517001853	-0.022600848631574886	0.0719144894012073	0.0016253284893736827
14.424	0.06804422129623416	0.21396415293404117	-0.022126377876723495	0.07096593318980608	0.0015702190541319629
14.425	0.06643062971026473	0.2139422660107977	-0.021646613263842544	0.0700387782397799	0.0015161023460285462
14.426	0.06485528722175594	0.21392086136483895	-0.02116187468519211	0.06913248584849555	0.0014629730022016796
14.427	0.06331726796458922	0.21389994382317806	-0.020672451031380764	0.0682465449318957	0.0014108233581655411
14.428	0.0618157202766051	0.2138795179308961	-0.020178623200918233	0.06738049127069848	0.0013596455444441849
14.429	0.06034980117751686	0.21385958794943294	-0.019680677595625022	0.06653386608739847	0.0013094315676565787
14.43	0.05891866768702976	0.2138401578488127	-0.01917890915311261	0.06570621027560117	0.0012601734376710692
14.431	0.057521476824851765	0.21382123132287487	-0.018673565899826574	0.06489707062318592	0.0012118597249877615
14.432	0.05615739123709526	0.21380281183125496	-0.01816488035431721	0.06410599896362498	0.0011644778011682308
14.433	0.054825635125365396	0.21378490259456587	-0.01765309804340853	0.06333258296789655	0.001118016296474583
14.434	0.053525470163661784	0.21376750658138946	-0.01713847750219283	0.06257643167448365	0.001072464766420645
14.435	0.0522561585211807	0.21375062649615686	-0.016621284816146727	0.06183715349948003	0.0010278129405346418
14.436	0.05101696236712516	0.21373426479612914	-0.016101739315875788	0.061114361418043425	0.0009840475160095522
14.437	0.04980714389857929	0.2137184237359802	-0.015580038706269707	0.06040766981064947	0.0009411538338054788
14.438	0.0486259875678183	0.21370310536859674	-0.015056388712140748	0.059716704927183596	0.0008991179219918869
14.439	0.04747283778459828	0.21368831153730194	-0.01453100273581443	0.059041128355921846	0.0008579267976654713
14.44	0.04634704877264049	0.21367404386817881	-0.014004101824541985	0.05838060619989942	0.0008175679538018786
14.441	0.04524797475566637	0.21366030376782943	-0.013475896000040979	0.0577348046977441	0.0007780282236894768
14.442	0.044174969957403235	0.21364709245414099	-0.012946556509836019	0.057103392509084396	0.0007392922980222079
14.443	0.0431273885904533	0.2136344109756523	-0.012416254713193032	0.056486036825390246	0.0007013450209628468
14.444	0.042104620264744576	0.21362226020622616	-0.01188516860297949	0.055882424856568906	0.0006641720413636535
14.445	0.041106106038609334	0.21361064083841574	-0.011353482805667222	0.05529227406040979	0.0006277598828311024
14.446	0.04013129020184398	0.21359955337739794	-0.0108213852268879	0.05471530242939731	0.0005920953653941837
14.447	0.039179617044246745	0.21358899815258495	-0.0102890337770557	0.054151229107115964	0.000557163825352198
14.448	0.03825053085561422	0.2135789753471345	-0.009756570650946525	0.05359977295053963	0.0005229499716666323
14.449	0.037343475925747945	0.21356948499929682	-0.009224143679153573	0.05306065069179005	0.0004894390656904508
14.45	0.03645790003423034	0.2135605269965564	-0.00869190656240447	0.05253357911302353	0.0004566169610390836
14.451	0.03559329876694395	0.21355210106976705	-0.008160018764475493	0.052018303126057035	0.0004244703296047996
14.452	0.03474920141545244	0.21354420679271754	-0.007628628502516662	0.05151458831494997	0.00039298565671483913
14.453	0.03392513789217952	0.21353684360643485	-0.007097857362774429	0.05102220106319616	0.0003621483054813642
14.454	0.033120638109549023	0.21353001083069745	-0.006567828247337922	0.050540905997867196	0.00033194399005884276
14.455	0.032335231979989075	0.2135237076602711	-0.0060386682798040546	0.05007046576417598	0.00030235893336514436
14.456	0.03156844941592348	0.2135179331606871	-0.005510508805271878	0.04961064101781868	0.000273379874163872
14.457	0.030819823677683943	0.2135126862645436	-0.004983482523700588	0.04916119274518181	0.0002449939448898897
14.458	0.030088929497152826	0.21350796578106607	-0.004457700003779283	0.04872190819028092	0.0002171876503239491
14.459	0.02937536883535875	0.21350377041642646	-0.003933261945646063	0.048292591019524836	0.00018994741051374584
14.46	0.02867874406168685	0.21350009877420442	-0.0034102729316252034	0.04787304329846201	0.00016326014371526634
14.461	0.027998657545525957	0.21349694935140165	-0.0028888415353414037	0.04746306522584904	0.00013711327421905094
14.462	0.027334711656261175	0.21349432053437803	-0.0023690812873256866	0.047062455079901845	0.00011149478166540116
14.463	0.02668650876327886	0.21349221058799975	-0.0018511183832979326	0.046671008785661	0.0000863935623301964
14.464	0.026053654419075062	0.21349061767417196	-0.0013350262884089673	0.04628852565389654	0.00006179639859964476
14.465	0.02543579003984475	0.2134895398893254	-0.0008208729768646758	0.04591482675953704	0.000037690240524327045
14.466	0.02483257901476522	0.21348897525455482	-0.00030874114636848175	0.045549744995899415	0.000014063080486826001
14.467	0.024243684998474086	0.2134889217008955	0.0002012717818758865	0.04519518233864007	-9.096514881503682e-6
14.468	0.02366877164561208	0.21348937705459983	0.0007090536631616941	0.04485187688751509	-0.0000318023876067699
14.469	0.02310750261081678	0.2134903390261635	0.0012144958475848186	0.04451641021323012	-0.00005406499535335039
14.47	0.022559541548725876	0.213491805249919	0.0017175459435125034	0.04418861981534209	-0.00007589598471325704
14.471	0.022024555131845796	0.2134937732918848	0.002218117870843335	0.043868341358314356	-0.00009730515193113284
14.472	0.021502241006662336	0.21349624063234315	0.0027161301741756537	0.043555429381213984	-0.00011830221599149213
14.473	0.020992314493550344	0.21349920467504943	0.0032115112548950268	0.0432497489809935	-0.00013889705562384534
14.474	0.020494491078780645	0.21350266918337973	0.003717834658707473	0.042951888712087466	-0.00015968802051074505
14.475	0.02000848624862133	0.21350662267511408	0.004194098090094743	0.04265954671161674	-0.00017891832338749923
14.476	0.019534015489340577	0.21351106060924457	0.004681268491868257	0.04237474218705708	-0.00019836754545131087
14.477	0.019070794287209078	0.21351598422965498	0.005165502452078228	0.04209661308133978	-0.00021745015809584905
14.478	0.01861854097918349	0.21352139065484532	0.005646875101029209	0.041825025719943114	-0.00023618069633785305
14.479	0.01817700061905194	0.2135272769909111	0.006125280177740377	0.04155985353804653	-0.0002545657470663897
14.48	0.0177459324463021	0.2135336402194886	0.006600684959826407	0.0413009814588516	-0.0002726147671415111
14.481	0.017325095799694344	0.2135404773269881	0.007073002675891852	0.04104829057813736	-0.0002903346690999518
14.482	0.01691425001798676	0.21354778520586043	0.007542242955301602	0.04080166486761997	-0.0003077360694123836
14.483	0.01651315443993749	0.2135555607516819	0.008008320396322656	0.04056098259691067	-0.000324825344225728
14.484	0.016121568404306813	0.21356380078201498	0.008471202601245892	0.04032612292101738	-0.000341610757386684
14.485	0.015739253927807388	0.21357250207307346	0.008930834158960786	0.04009696435948495	-0.00035809933897232136
14.486	0.01536599601864593	0.213581661355073	0.009387180722423751	0.0398734003801707	-0.00037429881538622226
14.487	0.015001591048294871	0.2135912753376304	0.009840240455605824	0.03965533205471844	-0.0003902180027653228
14.488	0.014645835444781168	0.21360134073350864	0.0102899880436029	0.03944265822777766	-0.00040586448157174773
14.489	0.014298525636131838	0.21361185417031675	0.010736308410722397	0.03923527304019238	-0.00042124199193840716
14.49	0.013959458050375741	0.21362281219402834	0.011179162854277114	0.03903307236298176	-0.0004363570726485563
14.491	0.013628429115539879	0.21363421135626054	0.011618597712838597	0.038835953867727216	-0.0004512193247834807
14.492	0.013305236126523838	0.2136460482438881	0.012054597127884061	0.03864381220461852	-0.0004658355876122855
14.493	0.012989694662838933	0.21365831938070015	0.012487087984920864	0.03845655122416071	-0.00048021033873271095
14.494	0.012681634951562234	0.21367102123830026	0.012916035059412459	0.038274084984680254	-0.0004943494235290621
[truncated: 506 more rows]
