# Supplementary material for: A modelling approach for exploring muscle dynamics during cyclic contractions
Source: PLoS Comput Biol. 2018 Apr 16;14(4):e1006123. doi: 10.1371/journal.pcbi.1006123 (PMC5919698; doi:10.1371/journal.pcbi.1006123)
Supplement: S1 Dataset — (ZIP) [file pcbi.1006123.s005.zip › S1_Dataset/Simulation8.txt]

Frequency (Hz):	1
Maximum shortening strain rate (s^-1):	5
Maximum excitation u_max:	1
Muscle length scale factor λ_l_0:	10
Time (s)	Normalized activation aHat	Muscle length l_m (m)	Muscle velocity v_m (m s^-1)	Muscle force F_m (N)	Muscle power P_m (W)
25.	0.05238853664562716	0.15867911527485923	0.15048810917747626	0.04742878008038956	-0.007137467434892176
25.002	0.051009976661933173	0.15898132857995434	0.1517204480118579	0.04642345538808201	-0.007043387449738302
25.004	0.04966763947730244	0.1592859780767695	0.15292430451718958	0.04544098659454283	-0.006949031271545397
25.006	0.048360624782688044	0.15959300680455377	0.15409968132724097	0.04448099965123468	-0.006854507871372381
25.008	0.04708803508369293	0.15990235784691326	0.15524662197043498	0.04354311254361539	-0.006759921132474764
25.01	0.04584897288592029	0.1602139743607797	0.15636516282226626	0.04262646774746252	-0.006665294569870058
25.012	0.04464254069497991	0.16052779959574962	0.15745535767746113	0.04173092773250049	-0.006570758152333147
25.014	0.04346784101647492	0.16084377694079424	0.1585172749324005	0.040856294353463635	-0.006476428444747077
25.016	0.04232399685104198	0.16116184987652088	0.15955096883817388	0.04000216062738294	-0.006382383483719201
25.018	0.041210227804834354	0.161481962077151	0.16055654859127372	0.03916819652207395	-0.006288710448128924
25.02	0.040125780653048115	0.16180405736352596	0.1615340721068336	0.0383540850918731	-0.006195491546822261
25.022	0.039069902130421295	0.16212807975636095	0.1624836733107672	0.03755949964332093	-0.006102805469761235
25.024	0.03804183897169212	0.16245397348424326	0.16340542163925395	0.03678410161034045	-0.006010721633258841
25.026	0.03704083791160425	0.16278168297796766	0.1642994671474516	0.03602754244755541	-0.005919306026765549
25.028	0.03606614590989233	0.16311115294768488	0.16516590985442345	0.03528946198633696	-0.005828616097246433
25.03	0.03511704972899462	0.16344232831262145	0.16600489567791807	0.03456952642416059	-0.005738710627677811
25.032	0.03419291561390785	0.1637751543177151	0.16681656398395142	0.03386746523327315	-0.005649654181060561
25.034	0.03329311896592413	0.16410957644671034	0.16760105547560478	0.033183006469882044	-0.005561506908206053
25.036	0.03241703518633573	0.16444554056347982	0.1683585709917935	0.032515868962816136	-0.005474325233136135
25.038	0.03156403967643956	0.1647829927931572	0.1690891845381089	0.03186576009566995	-0.005388155389263843
25.04	0.030733507837527863	0.16512187947183674	0.16979305770264316	0.031232378216105555	-0.005303040996637986
25.042	0.029924815070893025	0.16546214738070894	0.17047045934713292	0.030615412785709957	-0.0052190234806820624
25.044	0.02913735046937917	0.1658037437592495	0.17112153816671433	0.030014554979227875	-0.005136136815434888
25.046	0.02837057863719188	0.1661466160571069	0.17174640629006555	0.02942955765194827	-0.0050544207654284155
25.048	0.027623988294030975	0.1664907120557106	0.17234528507179941	0.028860188721166028	-0.00497391745237529
25.05	0.026897068078885197	0.16683598005411593	0.1729184375974857	0.028306207623398062	-0.004894665196548032
25.052	0.026189306630747144	0.1671823687414308	0.17346599591797368	0.027767363773546737	-0.0048166934109949485
25.054	0.025500192588605523	0.16752982708877912	0.17398813351228737	0.027243398205788794	-0.004740028004357191
25.056	0.02482921459144918	0.16787830449752758	0.17448510551150498	0.026734043956576362	-0.004664692480512439
25.058	0.024175862170674613	0.16822775089097003	0.1749571438826479	0.02623902606426752	-0.004590705058466601
25.06	0.02353966385986524	0.16857811655164193	0.1754044026289333	0.025758098134662566	-0.004518083816167928
25.062	0.022920198116868587	0.16892935212461113	0.17582709856183368	0.02529105465678575	-0.004446852759871391
25.064	0.022317046266311733	0.1692814087579537	0.17622550788683264	0.024837685742076548	-0.0043770337846309815
25.066	0.021729789632818432	0.1696342380994836	0.1765998338045164	0.02439777338354944	-0.004308642724735085
25.068	0.02115800954101256	0.1699877921627834	0.17695026607629014	0.023971091969936416	-0.00424169110221947
25.07	0.02060128731552102	0.17034202339845134	0.1772770522785626	0.023557286650585357	-0.004176166337096905
25.072	0.020059204280967656	0.1706968847774957	0.17758044418601845	0.02315621943124067	-0.00411209173226863
25.074	0.019531350939206722	0.17105232972799606	0.1778606650162827	0.022767657958373568	-0.0040494707853395845
25.076	0.019017368401125584	0.17140831215270338	0.17811795828064522	0.022391409059191143	-0.00398831206464987
25.078	0.018516913937666565	0.17176478643301477	0.17835255911040074	0.022027289126834132	-0.003928623386035572
25.08	0.018029644765616637	0.17212170740410612	0.17856468380181922	0.021675108212205148	-0.0038704088442826274
25.082	0.01755521810176192	0.17247903035956538	0.1787545941331995	0.021334670543503284	-0.0038136703739694564
25.084	0.017093291162891065	0.1728367111583696	0.17892256926479141	0.021005774442346272	-0.003758407132621286
25.086	0.016643521165790178	0.1731947061648696	0.17906883496911477	0.02068821197319713	-0.003704614015634501
25.088	0.01620556592572766	0.17355297215739185	0.17919359735295012	0.02038176981808881	-0.0036522826541231174
25.09	0.015779109409736914	0.17391146640189808	0.17929712973779743	0.020086255437549636	-0.003601407947132876
25.092	0.015363869055629961	0.1742701466897013	0.1793796822631289	0.019801504220373068	-0.003551987535382527
25.094	0.01495956422247819	0.1746289713117871	0.17944150614533697	0.019527348315343	-0.003504016792729757
25.096	0.014565914269355142	0.1749878990636191	0.17948285338441908	0.019263614794217294	-0.0034574885497644287
25.098	0.01418263855533219	0.1753468892409783	0.1795039744146841	0.01901012572059039	-0.0034123931209687854
25.1	0.013809456439480788	0.1757059016482596	0.1795051257429187	0.018766698275465864	-0.003368718533716915
25.102	0.013446087280874363	0.17606489659893715	0.1794865593772538	0.018533144794232837	-0.0033264503935573142
25.104	0.013092256585703354	0.17642383490553637	0.17944852297479888	0.018309279076082756	-0.0032855730869364407
25.106	0.012747723775762018	0.17678267788105345	0.17939127188078705	0.01809494470708067	-0.003246075145615717
25.108	0.012412259110875009	0.17714138735657894	0.1793150658974238	0.017889991972017266	-0.003207945089366659
25.11	0.012085632814778912	0.17749992567813513	0.17922015998450988	0.01769426692502576	-0.0031711693491117384
25.112	0.011767615111210925	0.17785825569666228	0.1791068042755332	0.01750761150697537	-0.0031357323475119103
25.114	0.011457976223907707	0.17821634076430265	0.17897525238907355	0.017329863663295343	-0.003101616723006519
25.116	0.01115648637660756	0.17857414474846395	0.17882576368599354	0.017160857442151324	-0.0030688034375991762
25.118	0.010862916194650529	0.1789316320310037	0.17865859273481535	0.017000423449308605	-0.003037271729349431
25.12	0.010577053839592359	0.17928876749750397	0.17847398913825474	0.01684840644906604	-0.0030070023095875135
25.122	0.010298709905045503	0.17964551653659933	0.17827220871603308	0.016704670606168443	-0.0029779785248354434
25.124	0.010027696270318612	0.1800018450525509	0.17805350855107968	0.016569075317897804	-0.0029501819937988
25.126	0.00976382481472038	0.18035771946103826	0.1778181437201788	0.016440960518071597	-0.00292350108030024
25.128	0.009506907417560904	0.18071310668736704	0.17756636877451554	0.01632070085953069	-0.002898007587481979
25.13	0.009256755958148871	0.1810679741654215	0.17729843773967344	0.01620815317949233	-0.002873680237369311
25.132	0.009013182315793011	0.18142228982993797	0.1770145946008399	0.016103171262874767	-0.002850496332885672
25.134	0.00877600249010972	0.18177602210561067	0.17671509375485814	0.016005610215970804	-0.0028284329099189957
25.136	0.008545055216927406	0.18212913994221394	0.17640019839090743	0.015915345741875996	-0.0028074701463268095
25.138	0.008320186499241947	0.18248161280383568	0.17607015961529096	0.015832258290099863	-0.0027875882442083963
25.14	0.008101242315898795	0.1828334106446731	0.17572521643290334	0.015756225619696	-0.0027687661571867365
25.142	0.007888068645742204	0.18318450388576393	0.1753655985682402	0.015687122887266442	-0.00275098169493902
25.144	0.007680511467616828	0.18353486342278297	0.17499155629069937	0.01562482279726491	-0.0027342120580597855
25.146	0.007478416760366968	0.1838844606675944	0.17460334864099433	0.015569195644003685	-0.0027184336950898257
25.148	0.007281630771913083	0.1842332675394053	0.1742012237051343	0.015520109595114982	-0.002703622083506826
25.15	0.007090011501963379	0.18458125644239673	0.17378541836921638	0.015477442643526698	-0.0026897538450908376
25.152	0.006903431985305007	0.18492840024354903	0.17335615970547327	0.015441086110017625	-0.0026768073897141804
25.154	0.006721766118846843	0.18527467228032518	0.17291369684110378	0.015410930136229373	-0.002664760901615396
25.156	0.006544887799496765	0.1856200463850001	0.17245826533214445	0.015386862767525001	-0.0026535916617911213
25.158	0.006372670924162688	0.18596449684890132	0.17199009491902045	0.015368770014718175	-0.002643276213619974
25.16	0.006204989389753437	0.1863079984295812	0.17150942208796907	0.015356535943869211	-0.002633790605006133
25.162	0.006041717093176917	0.1866505263643123	0.17101649007103442	0.015350042737245759	-0.002625110431364143
25.164	0.005882730694591217	0.18699205637634275	0.17051153609993366	0.015349173596764938	-0.0026172111678489335
25.166	0.005727922097670455	0.18733256464367187	0.16999478456557499	0.015353825762242892	-0.0026100703027098554
25.168	0.0055771880761658855	0.18767202780542694	0.16946646911122762	0.015363899856344355	-0.002603665860433175
25.17	0.005430425387582051	0.18801042296374676	0.16892681894811606	0.015379294828945777	-0.0025979753531190208
25.172	0.005287530789424273	0.18834772767458893	0.1683760586855327	0.015399908020313664	-0.0025929758165801394
25.174	0.005148401039197086	0.18868391993843628	0.16781440819609594	0.015425635207154778	-0.0025886438433375407
25.176	0.005012932894405292	0.18901897819542485	0.16724209007956078	0.015456370665295495	-0.0025849557351084297
25.178	0.004881023292783019	0.18935288133990355	0.16665933346179468	0.015492007421381836	-0.002581887630832673
25.18	0.004752577047317386	0.1896856087192814	0.16606636163331426	0.015532445302374824	-0.0025794166786338507
25.182	0.0046275090500775265	0.19001714012081738	0.16546339115183892	0.015577611967828447	-0.0025775245022443658
25.184	0.0045057347716518335	0.19034745575817086	0.16485063200161765	0.015627702186034566	-0.00257623658210086
25.186	0.004387169682629346	0.19067653626601613	0.16422829853988288	0.01568224865404638	-0.0025754690137334054
25.188	0.004271729253598452	0.1910043627149514	0.16359660892854072	0.015741159161027328	-0.0025752002593485038
25.19	0.004159328955147561	0.1913309166068832	0.16295577696460067	0.015804341016471653	-0.0025754086697526452
25.192	0.004049884257865679	0.19165617986886124	0.1623060139958826	0.015871701021362157	-0.0025760725281116703
25.194	0.003943312485001816	0.19198013484818338	0.16164752892100995	0.01594314737772315	-0.0025771703768324265
25.196	0.0038395411779082885	0.19230276430749546	0.160980528189413	0.01601859841724237	-0.002578682434061772
25.198	0.0037385011413912437	0.19262405141989133	0.16030521580133258	0.016097975319595312	-0.0025805894075722523
25.2	0.003640123169339059	0.1929439797640179	0.1596217933078131	0.01618119866997941	-0.0025828719495721133
25.202	0.003544338055640131	0.19326253332374477	0.15893046744180958	0.01626818846651903	-0.002585510797415325
25.204	0.003451076594183364	0.19357969650200169	0.15823144378898538	0.01635886410693207	-0.0025884866863876725
25.206	0.0033602695788571496	0.19389545409467185	0.1575249138286679	0.016453144346870657	-0.0025917801454514344
25.208	0.0032718479243705693	0.19420979128133464	0.15681106993160845	0.016550947438008924	-0.002595371776135993
25.21	0.003185747824859513	0.19452269362736993	0.15609010552699956	0.01665219652824289	-0.0025992431133497686
25.212	0.0031019122313838883	0.19483414708607275	0.1553622151024803	0.016756821210715114	-0.002603376861372926
25.214	0.003020284482851312	0.19514413800077343	0.15462759420412833	0.016864750856979235	-0.0026077558518667106
25.216	0.0029408079181694187	0.19545265310695306	0.15388643943646396	0.016975914213697204	-0.0026123629945247226
25.218	0.0028634258762462624	0.19575967866128022	0.15313894115789925	0.01709023883836449	-0.002617181079842744
25.22	0.0027880816959894735	0.1960652038948421	0.1523852803087261	0.017207653315730986	-0.0026221930739730465
25.222	0.002714718716306696	0.19636921580254513	0.1516256447819185	0.01732808395623542	-0.0026273819026994124
25.224	0.0026432815176102866	0.19667170259348823	0.1508601904021535	0.017451458259623832	-0.002632730315842086
25.226	0.0025737215287343473	0.1969726528096358	0.15008910486708132	0.01757771030474546	-0.0026382228052521176
25.228	0.00250599236630171	0.1972720553652215	0.14931255678228436	0.017706818617269412	-0.002643850360224649
25.23	0.0024400476396319653	0.19756989954299745	0.1485307638366382	0.017838679041751265	-0.002649592623907945
25.232	0.0023758409580443398	0.1978661750318445	0.14774388392507976	0.017973220487189523	-0.0026554334014191943
25.234	0.002313325930858073	0.19816087177195613	0.14695204834470857	0.018110376905754195	-0.002661356982595284
25.236	0.0022524561673927363	0.1984539800571423	0.14615545946567876	0.01825008178065929	-0.002667349087938471
25.238	0.0021931855550756346	0.19874549055183133	0.14535428242883888	0.018392268338473895	-0.002673394966577526
25.24	0.0021354734884900476	0.19903539422516217	0.14454866599878366	0.018536874997023167	-0.0026794805526059056
25.242	0.002079280109647168	0.19932368237862616	0.14373879251922686	0.018683840475975235	-0.002685592669638537
25.244	0.002024565427370125	0.19961034666538213	0.14292482300514356	0.018833102860101286	-0.0026917178929176393
25.246	0.001971290499592368	0.1998953791911978	0.14210708745359826	0.018984601093796367	-0.0026978463679077974
25.248	0.001919417466498747	0.20017877235344947	0.14128539716995542	0.01913710648776545	-0.0027037936908076723
25.25	0.0018689094593590076	0.20046051824055	0.14045990072569486	0.019291086669638077	-0.00270962411850814
25.252	0.04525888458178551	0.2007402828957415	0.13914352993576876	0.06447250404799634	-0.008970931797036352
25.254	0.08676283982712957	0.201016470554515	0.13689431140939645	0.10753239542584868	-0.014720573226024488
25.256	0.12646228152434855	0.2012872828198322	0.13377902542575618	0.14850769734062044	-0.019867215018451366
25.258	0.16443618955689562	0.20155105364596312	0.12986352957989755	0.18743764700276352	-0.024341314415929776
25.26	0.2007590704553527	0.2018062440424315	0.12520940193795202	0.22435908870024124	-0.028091867315501135
25.262	0.23550312664449488	0.2020514396289745	0.11987794815954646	0.2593067598354488	-0.031085162312973896
25.264	0.26873673363630063	0.2022853432064127	0.11392706057716173	0.2923095003818872	-0.03330196215728714
25.266	0.30052567873285413	0.20250677330159503	0.10741385595322081	0.32339018630787153	-0.034736586888758955
25.268	0.3309327269296756	0.20271466021667522	0.10039313319221764	0.3525638653334308	-0.0353949910911822
25.27	0.36001788390447403	0.20290803336973326	0.09290291582132855	0.3813974109716997	-0.03543293156597647
25.272	0.38783874965211124	0.2030859797730865	0.08497479884775126	0.40849818237895796	-0.034712050877323965
25.274	0.4144501567620995	0.2032476768345583	0.0766634067243781	0.43333602218003137	-0.03322101571671188
25.276	0.4399047329576617	0.2033924211243784	0.06803370982391581	0.45528445671154416	-0.030974690615252355
25.278	0.46425280851273226	0.20351965160878385	0.059164281258794416	0.4735630964831831	-0.028018020234116644
25.28	0.48754239097985413	0.20362898123938633	0.05014997008584374	0.4872966156044357	-0.024437910695495346
25.282	0.5098197677416926	0.2037202777412554	0.04117630328614743	0.48867323299470233	-0.02012175724961205
25.284	0.5311283711460939	0.20379384057116498	0.03243296984050939	0.48516613301919403	-0.015735378559848086
25.286	0.5515108496156973	0.2038502202750101	0.024004982025388092	0.4780908197253859	-0.011476561534010948
25.288	0.5710073286193801	0.20389010958840656	0.015949693693883833	0.46863519428613415	-0.007474587803037579
25.29	0.5896560179964863	0.20391428950924104	0.008298998282374952	0.45786782951016036	-0.003799844330659568
25.292	0.6074943490628345	0.20392358185671142	0.0010622700236315949	0.446676036590757	-0.00047449056394493057
25.294	0.6245569998392904	0.20391879203814403	-0.005796973949109024	0.4389020307997853	0.002544303638757402
25.296	0.6408779487546018	0.20390060140544514	-0.01234259422568299	0.4319423854821834	0.0053312895928801325
25.298	0.6564895441675679	0.20386962229984426	-0.01858760265030956	0.4252911560969335	0.007905143020220579
25.3	0.6714222394543315	0.20382644236622213	-0.024545674093079714	0.4190049070035694	0.010284757890710788
25.302	0.6857060298217525	0.2037716215939372	-0.030230813742535046	0.4131219274879187	0.01248901204284434
25.304	0.6993687744277823	0.2037056914010263	-0.03565751323775672	0.40766396377130715	0.01453628318473176
25.306	0.7124375221686771	0.2036291541333078	-0.040840297060581614	0.40264092964395515	0.01644397517540787
25.308	0.7249383336163489	0.20354248325998814	-0.045793501392189837	0.39805364528483156	0.018228270159517175
25.31	0.7368955158362683	0.20344612387763764	-0.05053108446982889	0.39399169973164827	0.01990882785955138
25.312	0.7483330452686416	0.20334048525432635	-0.05507736205294429	0.39105604329403565	0.02153833527949746
25.314	0.7592733517722717	0.20322592951017757	-0.05945034206381275	0.38844431713011346	0.023093147526129405
25.316	0.7697379601903536	0.2031027926116239	-0.06366006707296269	0.3861147993101773	0.024580094021949415
25.318	0.7797479386476198	0.2029713919929078	-0.06771544971946154	0.3840306923550405	0.02600481103889775
25.32	0.7893225922841756	0.2028320280345268	-0.07162462638239266	0.38215860827287856	0.02737196753636008
25.322	0.7984808169613368	0.2026849863515316	-0.07539437943591362	0.38046988561744327	0.028685290920180174
25.324	0.807241228938197	0.20253053909668522	-0.07903120827914825	0.3789386287317714	0.02994797769231546
25.326	0.8156207829869296	0.2023689462981846	-0.08254081734372411	0.37754172834320887	0.03116260283881071
25.328	0.8236358262771029	0.20220045712018386	-0.0859284391540718	0.37625865190098395	0.032331318676066784
25.33	0.8313026226218282	0.20202531089050818	-0.08919851007449714	0.37507195314871355	0.03345585939159684
25.332	0.8386362353925212	0.20184373846083872	-0.09235537096863054	0.373965620097555	0.03453773357362365
25.334	0.8456508265210859	0.20165596239829384	-0.09540274902496469	0.3729258135514289	0.03557814779517775
25.336	0.8523605233185199	0.20146219807082433	-0.09834407610061113	0.37194065079334016	0.03657815966653107
25.338	0.858778728293859	0.20126265393613554	-0.1011817201813609	0.3708537721867262	0.037523622605599494
25.34	0.8649177614408394	0.2010575412225036	-0.10391338139278843	0.36961573592937147	0.03840802093640495
25.342	0.8707898548445185	0.20084706987236964	-0.10654086826365573	0.3684299973744337	0.03925285181464857
25.344	0.8764068895441619	0.20063144513116057	-0.10906731805823387	0.36729387110539263	0.04005975746069181
25.346	0.8817796565747656	0.20041086568386524	-0.11149601309436574	0.3662041802322387	0.04083030607438516
25.348	0.8869187375514419	0.20018552448493673	-0.11382961979100607	0.36515865195968267	0.041565870515966996
25.35	0.891834581258493	0.19995560862909467	-0.11607099619505398	0.3641373347052452	0.04226578319104961
25.352	0.8965367238113184	0.19972130099450372	-0.11822160000568162	0.3630824096252702	0.04292418339981774
25.354	0.901034320017424	0.19948278137460101	-0.12028344281011098	0.36206602564490026	0.043550548089142535
25.356	0.9053364871257702	0.1992402246608617	-0.12225912216619703	0.36108634284052016	0.044146099301884456
25.358	0.9094517031486655	0.1989938006640332	-0.12415114686427885	0.3601415687416131	0.04471198879277179
25.36	0.9133879034865436	0.19874367424330897	-0.12596193484764784	0.3592299933383984	0.045249305016212306
25.362	0.9171530068397428	0.1984900055053254	-0.12769383808119042	0.35835014803557097	0.04575910577962482
25.364	0.9207546165676506	0.1982329499504934	-0.129349125703178	0.3575007042740797	0.0462424035361226
25.366	0.9241995699962609	0.19797265861108693	-0.1309299910915062	0.35668028962930065	0.04670014714368018
25.368	0.927494597462095	0.19770927830495386	-0.1324384436519794	0.35588785873867196	0.04713323412598521
25.37	0.9306464264770684	0.19744295149507904	-0.1338768688373722	0.3551220323803953	0.04754262575025123
25.372	0.9336614303794192	0.19717381636672887	-0.13524699323615605	0.3543822315424216	0.04792913127243178
25.374	0.9365453042985509	0.19690200773757097	-0.13655078698553855	0.35366744262024197	0.04829356762095684
25.376	0.9393036683762194	0.196627655999413	-0.13779037411088293	0.3529765476485433	0.04863677055286068
25.378	0.9419421417946815	0.1963508881058666	-0.13896723238929704	0.35230930576178066	0.04895944916670928
25.38	0.9444660840194662	0.1960718274676864	-0.14008346358863893	0.3516647218127232	0.049262412253461445
25.382	0.9468802654980906	0.19579059356914918	-0.14114070187024497	0.3510422355477262	0.04954634751130593
25.384	0.9491893774134523	0.1955073029392191	-0.1421405390190793	0.3504413858605755	0.04981192748081536
25.386	0.951398110760456	0.1952220683869625	-0.14308488755871196	0.34986140374799496	0.05005987961641498
25.388	0.9535109715170197	0.1949349995194976	-0.1439750799638008	0.3493022057580776	0.050290813005551216
25.39	0.9555319590849759	0.19464620298744287	-0.1448128691744217	0.34876309442717934	0.05050538436614961
25.392	0.9574649888923215	0.1943557819317979	-0.14559980644766787	0.3482436370544579	0.05070420615176097
25.394	0.9593139763633665	0.19406383675611316	-0.14633725678685333	0.347743669454755	0.05088785465300313
25.396	0.9610827075632593	0.19377046485603105	-0.14702677681262064	0.3472628045634302	0.05105693086187216
25.398	0.962774538310871	0.19347576064879382	-0.14766979369908945	0.3468006991078659	0.051211987691958546
25.4	0.9643927370736954	0.19317981570660056	-0.14826776902237465	0.34635697912276314	0.05135357657986128
25.402	0.9659405723192259	0.19288271878403507	-0.1488219404041083	0.3459315651019138	0.051482206765496925
25.404	0.9674212231293838	0.19258455634595292	-0.14933352583093806	0.3455244005249126	0.05159837699100643
25.406	0.9688375070172653	0.19228541195361812	-0.14980408603084383	0.34513493821388147	0.05170262397644227
25.408	0.9701921519903721	0.19198536653013115	-0.15023478128122827	0.34475655567726027	0.05179442573744279
25.41	0.9714878860786456	0.1916844986782448	-0.15062670628303232	0.3443914105540312	0.051874543843921254
25.412	0.9727273764007633	0.19138288480088061	-0.15098100799631092	0.3440448744423347	0.05194424193926793
25.414	0.9739129905205904	0.191080598864934	-0.15129896691212738	0.34371662982589757	0.052003971003176414
25.416	0.9750470057518997	0.19077771237520805	-0.15158175011359862	0.3434064769986837	0.05205415478380573
25.418	0.9761316994417673	0.19047429455440676	-0.1518305121572693	0.3431142450016825	0.05209521154706024
25.42	0.9771693078331748	0.19017041216670735	-0.1520465006401156	0.34283965251774035	0.052127569445995614
25.422	0.9781618213658894	0.18986612898986632	-0.15223070946893832	0.3426179648103585	0.052156975859884616
25.424	0.9791111410669899	0.1895615067572852	-0.15238648634583268	0.34245593555145815	0.052185656746961635
25.426	0.9800191679064139	0.18925660280618425	-0.15251329210757392	0.3423098905284482	0.05220680832547687
25.428	0.9808877806707906	0.1889514717836897	-0.15261331506399578	0.34217791003923836	0.05222090519275789
25.43	0.9817186580356506	0.1886461666494103	-0.15268737455294237	0.34205960818579767	0.0522281835144976
25.432	0.9825133727895925	0.18834073883833413	-0.15273633317864327	0.34195451576135255	0.05222887885126756
25.434	0.98327349676774	0.18803523793020532	-0.1527606550060502	0.3418626307096707	0.052223159389300756
25.436	0.9840006004216665	0.18772971183891743	-0.1527615948534279	0.3417830298612427	0.052211320735440214
25.438	0.9846961516028484	0.1874242066251022	-0.15273991336974266	0.3417153336327193	0.05219357045617425
25.44	0.9853614518783304	0.18711876683742543	-0.1526962066328201	0.34165930024034885	0.05217007910752503
25.442	0.98599778816857	0.18681343612511658	-0.15263110010280892	0.34161465102594457	0.05214101999732708
25.444	0.9866064473940284	0.18650825562886705	-0.15254614090627902	0.34158003006637067	0.052106715397275606
25.446	0.9871886955038324	0.18620326476949253	-0.15244138780411365	0.3415558140982784	0.05206724231370541
25.448	0.9877456493252338	0.18589850287021328	-0.15231740653579529	0.34154173992063147	0.052022752048433686
25.45	0.9882783626210572	0.18559400731169415	-0.1521751625395507	0.34153705521395084	0.051973456890462476
25.452	0.9887878890195037	0.18528981402783576	-0.1520152003361584	0.34154150030873154	0.05191949959254393
25.454	0.9892752812215769	0.18498595794939923	-0.15183809237208132	0.3415547833373948	0.05186102674250957
25.456	0.9897415231592466	0.18468247256074882	-0.1516446186947742	0.34157634557873834	0.05179821468044219
25.458	0.990187487301305	0.18437939006454626	-0.1514352526790505	0.3416059503172809	0.051731183402964606
25.46	0.9906140362972619	0.18407674182382497	-0.1512104901578629	0.3416433318192008	0.05166005566354675
25.462	0.991022032796624	0.1837745578692457	-0.15097106730206672	0.34168794122769536	0.051584993171391015
25.464	0.9914123253905756	0.18347286703952373	-0.1507174083479171	0.3417395912684536	0.05150610552585781
25.466	0.991785662711049	0.1831716974790386	-0.15044989951810717	0.3417981063965173	0.05142349076283533
25.468	0.9921427511196668	0.18287107623927526	-0.1501691882109255	0.34186298845620416	0.051337287455829175
25.47	0.9924842968879214	0.18257102917909354	-0.14987579181520164	0.3419304219159724	0.051247092730362334
25.472	0.9928110056657914	0.18227158129480867	-0.14957005548676844	0.3419986693842579	0.05115275995620443
25.474	0.9931235370040814	0.18197275696261633	-0.14925232809270797	0.3420723096706599	0.05105508859439573
25.476	0.9934224757327057	0.18167457966496553	-0.14892307735607702	0.34215103100131217	0.050954184457269916
25.478	0.9937084000987941	0.18137707210003862	-0.1485826577321342	0.34223465058125263	0.0508501339513908
25.48	0.9939818883494751	0.18108025621759968	-0.1482314641467173	0.34232293896446997	0.05074303045371073
25.482	0.9942435093092881	0.18078415726743577	-0.14786996064811445	0.3424155888192293	0.05063297964400037
25.484	0.9944937648034027	0.18048878732714607	-0.14749840619378793	0.34251249110196436	0.05052004653900371
25.486	0.9947331283237495	0.18019417003658134	-0.14711733800293217	0.3426132203152242	0.0504043449373879
25.488	0.9949620733018169	0.17990032415449236	-0.14672705739931174	0.3427187235171979	0.05028610981732675
25.49	0.9951810727523356	0.17960726769378915	-0.14632800963093745	0.3428297149466461	0.05016558983048437
25.492	0.99539056878465	0.1793150179655463	-0.14592035053275246	0.34294403413930447	0.05004251367472353
25.494	0.9955909534197729	0.17902359159445086	-0.14550462315071658	0.34306119615491315	0.0499169900641547
25.496	0.9957826142668887	0.17873300464621392	-0.14508108029554648	0.34318105429220436	0.049789078093677594
25.498	0.9959659389351823	0.17844327246874034	-0.14464989709085618	0.3433035535493408	0.04965882369183738
25.5	0.9961413103572936	0.17815440983169747	-0.14421149218790438	0.34342835072702166	0.04952631491797477
25.502	0.9963090666333929	0.1778664311256439	-0.14376607906069705	0.3435553292071133	0.049391602620513654
25.504	0.9964695210943542	0.17757934998282854	-0.14331397449079483	0.34368424165828476	0.04925475464190359
25.506	0.9966229868193888	0.17729317950032816	-0.14285545618845602	0.34381488649381653	0.04911583245445639
25.508	0.9967697768877087	0.17700793234910073	-0.14239064221621472	0.34394725183341196	0.048974870077061666
25.51	0.9969102007640654	0.1767236209243285	-0.14191984058361864	0.34408109971052897	0.04883193481875446
25.512	0.9970445298048743	0.17644025665193241	-0.14144351956400894	0.34421598641878914	0.04868712060927064
25.514	0.997173013369987	0.1761578505831887	-0.1409616161239594	0.34435209405096645	0.0485404276930939
25.516	0.9972959006231219	0.17587641373676505	-0.14047437060956527	0.34448924435152806	0.04839190978204564
25.518	0.9974134407279979	0.17559595646209378	-0.13998207980537042	0.344627190616776	0.04824163090001814
25.52	0.9975258813830072	0.17531648866969768	-0.13948490861207996	0.34476584336605265	0.048089632154480526
25.522	0.997633443782135	0.17503801996679572	-0.13898303334321122	0.3449050907969566	0.04793595573447671
25.524	0.9977363267847559	0.17476055950228672	-0.1384767052038762	0.34504472302857947	0.047780656392981714
25.526	0.9978347286191878	0.1744841160112248	-0.1379660756870027	0.34518464989494857	0.047623771533398
25.528	0.9979288475137493	0.17420869798285007	-0.13745127929233317	0.34532480230175067	0.04746533584774767
25.53	0.998018881211578	0.1739343135099688	-0.13693255501784932	0.3454649842801306	0.047305402966679434
25.532	0.998105010013025	0.17366097027948713	-0.13641005170970946	0.3456051028342732	0.047144009948762666
25.534	0.9981873929424814	0.173388675763399	-0.13588386573788397	0.34574512207158004	0.04698118374710288
25.536	0.9982661877951783	0.17311743714226824	-0.13535419004983115	0.34588488821914715	0.04681696889537905
25.538	0.998341552366346	0.17284726120690994	-0.1348212076791387	0.34602425905860607	0.046651408492560414
25.54	0.9984136443345953	0.17257815441557917	-0.13428506815075017	0.3461631330332872	0.04648453991065217
25.542	0.9984826103748727	0.17231012296098971	-0.13374588748096822	0.34630144602562474	0.0463163942346398
25.544	0.9985485779524956	0.17204317282985612	-0.13320377354915147	0.34643913774473284	0.04614700045271269
25.546	0.9986116726695413	0.17177730966412852	-0.1326589433327165	0.34657601247340647	0.045976407599188474
25.548	0.9986720201280868	0.17151253885320808	-0.13211142066846995	0.346712112897614	0.04580462979787073
25.55	0.9987297459190582	0.17124886574467116	-0.1315612557551642	0.34684745052803223	0.04563168614694511
25.552	0.9987849690991624	0.17098629550841832	-0.13100857607123043	0.34698193940222183	0.045457609803519046
25.554	0.9988377921534239	0.1707248329821122	-0.13045358637477297	0.34711539116633494	0.04528244766353058
25.556	0.9988883150626383	0.17046448254776186	-0.12989650350881443	0.34724759998934696	0.0451062490904436
25.558	0.9989366378076011	0.17020524834304285	-0.12933736063385654	0.3473785889914166	0.044929029840863076
25.56	0.9989828603691078	0.16994713444687085	-0.12877620659530153	0.34750912228701203	0.04475090652538417
25.562	0.9990270790933125	0.16969014479874547	-0.12821313073333787	0.34764133217406024	0.04457218357034452
25.564	0.9990693766745562	0.169434283120409	-0.1276482614664656	0.34777216251067905	0.04439251193092133
25.566	0.99910983270974	0.1691795613903401	-0.12704344159989286	0.3479499514563747	0.0442047593375335
25.568	0.9991485267964269	0.16892597331808315	-0.1265137308348749	0.34802916206154166	0.04403046773174094
25.57	0.9991855385321794	0.16867351512145157	-0.12594418999311666	0.34815523151168404	0.04384812862460505
25.572	0.9992209459874601	0.1684221974340971	-0.12537327299746368	0.34827957638399226	0.04366495040943127
25.574	0.9992548164569705	0.16817202296104516	-0.12480099780671439	0.3484022169618842	0.043480944314914546
25.576	0.999287212607931	0.16792299427861881	-0.1242274650566509	0.3485230672881763	0.04329613716297871
25.578	0.9993181970901008	0.16767511386170963	-0.12365276190952901	0.3486420588983913	0.043110553500610764
25.58	0.9993478325532393	0.16742838402148627	-0.1230769018783358	0.34875921821303285	0.042924204079170546
25.582	0.9993761816062532	0.16718280695242477	-0.12249999600945673	0.3488744470988746	0.04273711837741356
25.584	0.9994033022720329	0.16693838469754785	-0.12192209946500723	0.34898771789105826	0.04254931525277949
25.586	0.9994292442123196	0.16669511917284366	-0.12134327497638342	0.3490989907919191	0.042360814833641784
25.588	0.9994540562382039	0.16645301218684835	-0.12076356164569539	0.3492082568730458	0.0421716328560739
25.59	0.9994777871607763	0.16621206550911152	-0.1201829853442382	0.34931552536382837	0.04198178266531585
25.592	0.999500485791127	0.16597228071992526	-0.11960169330385957	0.3494206479013251	0.041791301164330184
25.594	0.9995222004548197	0.16573365917009997	-0.11901974589893383	0.34952358852425713	0.041600208691840584
25.596	0.9995429733259982	0.16549620220558933	-0.118437101763803	0.34962444312977586	0.041408505750074216
25.598	0.9995628424772096	0.16525991117890773	-0.11785382778485694	0.34972316597779834	0.041216213775522384
25.6	0.999581845916901	0.1650247872639901	-0.11726999899874105	0.3498197006582023	0.04102335594592727
25.602	0.9996000216535196	0.1647908315214223	-0.11668566195143382	0.3499140284904027	0.04082995004049551
25.604	0.9996174076955123	0.16455804493333162	-0.11610084941219513	0.3500061495795955	0.040636011265682864
25.606	0.9996340405547839	0.1643264284106659	-0.11551560673385061	0.35009604756186924	0.04044155734923235
25.608	0.999649951101367	0.16409598275494378	-0.114929990633824	0.3501836894477119	0.04024660814834346
25.61	0.9996651689307079	0.1638667086700204	-0.11434404109934208	0.3502690643971371	0.04005118029525435
25.612	0.999679723638683	0.16363860679703449	-0.1137577826026999	0.3503521828864311	0.03985528745517599
25.614	0.999693644821169	0.163411677716503	-0.1131712586318071	0.3504330307257883	0.03965894715339619
25.616	0.9997069620089787	0.1631859219037501	-0.11258452214482664	0.35051158138503274	0.039462178896461426
25.618	0.999719702012294	0.16296133974640203	-0.11199760728907943	0.3505878329767567	0.03926499843806017
25.62	0.9997318881112313	0.16273793158102232	-0.1114105344090459	0.35066180161436733	0.0390674187146955
25.622	0.9997435433630778	0.1625156976877475	-0.11082334267885888	0.3507334786650343	0.038869456495043336
25.624	0.999754690825121	0.16229463826167526	-0.11023607376963909	0.3508028525357307	0.038671129130728635
25.626	0.999765353554648	0.16207475341905286	-0.10964876515746431	0.35086991771553333	0.03847245320840934
25.628	0.9997755542170891	0.16185604320498231	-0.1090614505128114	0.3509346741805075	0.03827344460136701
25.63	0.9997853122814593	0.16163850760102905	-0.10847415970055004	0.35099712648020237	0.03807411835224763
25.632	0.9997946457052118	0.16142214653283432	-0.10788691877994597	0.35105728439364847	0.03787448872848594
25.634	0.9998035724400582	0.16120695987006264	-0.1072997661100109	0.3511151414384343	0.0376745725540274
25.636	0.99981211043771	0.16099294737457495	-0.1067127519390418	0.35117067504401445	0.03747438913423777
25.638	0.9998202776485912	0.1607801087732935	-0.10612587181232341	0.3512239382314795	0.037273946646173395
25.64	0.9998280910293336	0.16056844379342725	-0.10553913305798801	0.35127496854471263	0.03707325564518098
25.642	0.9998355649579831	0.16035795213177845	-0.10495255875359011	0.3513237817098671	0.036872329841438296
25.644	0.9998427134165649	0.16014863342324517	-0.10436618772611074	0.3513703720243657	0.03667118620808832
25.646	0.9998495503871047	0.15994048720932164	-0.10378007455195522	0.35141401337495504	0.03646977250665462
25.648	0.9998560898516275	0.15973353983744573	-0.10319426693261405	0.35145375218930724	0.03626801231789216
25.65	0.9998623457939022	0.15952773689439853	-0.10260872295868033	0.35149124108609386	0.03606606737900572
25.652	0.9998683309936551	0.15932310475869338	-0.10202346067461175	0.3515266115430338	0.03586396142884023
25.654	0.99987405617041	0.15911964282799487	-0.10143853115234827	0.35155984786870065	0.03566171457994401
25.656	0.9998795318724548	0.15891735042664576	-0.10085392320381353	0.3515910216166085	0.03545933389327178
25.658	0.9998847686480773	0.158716229382131	-0.10026969900394277	0.35162011197243287	0.0352568427912085
25.66	0.9998897770455655	0.15851627402409282	-0.09968559775550369	0.3516088877694867	0.03505034215344909
25.662	0.9998945676132069	0.1583174875441562	-0.09910065130278589	0.35156445707088985	0.03484026667063549
25.664	0.9998991508001742	0.15811987206995615	-0.09851470625560274	0.3515203763992124	0.03462992662382732
25.666	0.9999035355240491	0.1579234292981994	-0.09792791302837231	0.35147659316778596	0.03441936924724354
25.668	0.9999077296032368	0.15772816078424245	-0.09734053362381512	0.3514329074262212	0.03420866674183719
25.67	0.9999117408435395	0.15753406752819843	-0.09675254974812356	0.35138947984102203	0.03399782812928574
25.672	0.9999155770507592	0.15734115131754228	-0.09616355117733713	0.3513469888318705	0.03378677414153688
25.674	0.999919246030698	0.15714941331626353	-0.0955744170064143	0.3513044237765592	0.03357571549421895
25.676	0.9999227555891579	0.15695885394872514	-0.09498487978410265	0.3512622683667262	0.03336460433350469
25.678	0.9999261133982965	0.15676947389549487	-0.09439516929876457	0.35122035480898567	0.033153504853366364
25.68	0.9999293257510311	0.15658127343568728	-0.0938052434750954	0.351178870312129	0.032942419432938214
25.682	0.9999323983776206	0.15639425292112094	-0.09321530737646161	0.3511376743241243	0.03273140624357912
25.684	0.9999353370388079	0.15620841222170087	-0.0926253709593755	0.3510968814352581	0.03252047888562065
25.686	0.9999381474953358	0.1560237513542796	-0.09203556464514218	0.3510564454256122	0.03230967817706276
25.688	0.9999408355079471	0.15584026982539587	-0.09144597404081177	0.35101637577347644	0.03209903438688116
25.69	0.9999434068373846	0.15565796730163142	-0.09085662378636987	0.35097676341919865	0.03188856375173588
25.692	0.9999458671093817	0.1554768430751654	-0.09026767197905046	0.35093751620465413	0.03167831259790443
25.694	0.9999482208219919	0.15529689629790072	-0.08967919252163986	0.3508986522315954	0.03146830778906119
25.696	0.99995047215811	0.15511812593123905	-0.08909127245160148	0.3508601690067191	0.031258578909392556
25.698	0.9999526253320611	0.15494053080403047	-0.08850395508139755	0.35082212133398316	0.031049145268103446
25.7	0.99995468455817	0.1547641097190568	-0.08791724458867615	0.35078461656090243	0.03084001693212984
25.702	0.9999566540507618	0.15458886128929963	-0.08733133376603312	0.3507475001926956	0.030631247006930068
25.704	0.9999585380241613	0.15441478376095039	-0.08674635261266136	0.35071069850442826	0.030422873917497904
25.706	0.9999603405818673	0.15424187526702038	-0.08616228430850864	0.3506743382626968	0.03021490203308861
25.708	0.9999620650093395	0.15407013402842298	-0.08557912084735139	0.3506385339065215	0.03000733746692432
25.71	0.9999637143910204	0.1538995580869407	-0.08499700174721118	0.3506031915178905	0.029800220082023956
25.712	0.9999652918308726	0.15373014527326248	-0.0844160042312966	0.3505683001878192	0.029593575112013402
25.714	0.9999668004328583	0.15356189328382394	-0.0838361853299855	0.35053387449616086	0.029387422866698022
25.716	0.99996824330094	0.15339479972005166	-0.08325758596703295	0.3504999494280946	0.029181779670950286
25.718	0.99996962353908	0.1532288620774643	-0.0826802797160037	0.3504665111768728	0.028976669175195778
25.72	0.9999709441524246	0.1530640776845365	-0.0821043474966545	0.35043353203324595	0.028772116488537634
25.722	0.999972207519247	0.1529004437355225	-0.08152984226466584	0.3504010208917758	0.028568139962684362
25.724	0.9999734159031894	0.152737957346199	-0.08095679198158792	0.35036902022236177	0.028364751886934512
25.726	0.99997457158195	0.15257661555768642	-0.08038525666856246	0.3503375240768864	0.028161971793549193
25.728	0.9999756768332264	0.15241641525420707	-0.0798153182911066	0.3503064913714322	0.02795982410825165
25.73	0.9999767339347166	0.15225735318424005	-0.07924702929562935	0.3502759205853473	0.027758326140180558
25.732	0.9999777451641186	0.15209942602228685	-0.07868041233273962	0.3502458513783484	0.02755748800427989
25.734	0.9999787127224673	0.15194263039610612	-0.07811550461798213	0.35021630014722155	0.027357323011442898
25.736	0.9999796383503671	0.15178696281794576	-0.07755237536519166	0.3501872331946412	0.027157851756808717
25.738	0.9999805236905112	0.15163241966798247	-0.07699108576539365	0.3501586253005465	0.026959092752006714
25.74	0.999981370392571	0.15147899721425942	-0.07643168676138376	0.35013046341695464	0.026761061905502814
25.742	0.9999821801062179	0.1513266916331822	-0.0758742190477259	0.3501027470826201	0.0265637725213573
25.744	0.9999829544811234	0.15117549903001623	-0.07531871307075612	0.35007548885230416	0.02636723529797138
25.746	0.9999836951669591	0.15102541545883072	-0.07476519225394913	0.3500487098483395	0.026171459090057962
25.748	0.9999844038133961	0.1508764368825393	-0.07421373163219187	0.35002235054694325	0.025976464788759836
25.75	0.9999850819455669	0.15072855914179	-0.07366435723263588	0.3499964225883937	0.025782261503696023
25.752	0.9999857306886739	0.15058177805647066	-0.0731170789948935	0.3499709603515379	0.02558885435394214
25.754	0.9999863511951107	0.1504360894129573	-0.07257192049111932	0.3499459757607247	0.025396251529094485
25.756	0.99998694462195	0.1502914889368499	-0.07202891892601329	0.34992145766776295	0.02520446430482369
25.758	0.9999875121262648	0.15014797226570575	-0.07148812513681471	0.34989737122892983	0.025013507059456246
25.76	0.9999880548651277	0.1500055368313607	-0.07094354948284207	0.3498831214861987	0.02482195054236738
25.762	0.9999885739956115	0.1498641747261974	-0.07041325197583453	0.3498292691741139	0.024632616478878926
25.764	0.9999890706747891	0.149723883173915	-0.0698785833533558	0.34978546911820285	0.024442513059568998
25.766	0.9999895459159893	0.14958465913479158	-0.06934576573764209	0.34974295141155565	0.024253192776977277
25.768	0.9999900004470829	0.14944649865116377	-0.06881510011588299	0.3497013108916727	0.02406473071966598
25.77	0.999990435100929	0.14930939735103305	-0.06828651010853985	0.3496607317397228	0.02387711109250402
25.772	0.9999908508520194	0.1491733512288544	-0.06775994850664789	0.3496213541348852	0.023690324953004327
25.774	0.9999912485955822	0.14903835623607065	-0.06723538606181356	0.34958328866638305	0.023504367374242677
25.776	0.9999916290472137	0.1489044082102981	-0.06671302633266571	0.3495462683440492	0.02331928940452159
25.778	0.9999919929420369	0.1487715026541896	-0.06619289699980505	0.3495103020243308	0.023135099422267283
25.78	0.9843892167770577	0.1486396489154917	-0.06564043004360955	0.3440816977715007	0.022585670611856595
25.782	0.9584857520491264	0.14850906268376352	-0.06491552432013445	0.33533128461387307	0.021768206161653803
25.784	0.9332639180627644	0.14838010255315204	-0.0640168452420364	0.3270829460311814	0.02093881833738748
25.786	0.9087057771758165	0.14825310156514737	-0.06295873341022555	0.3192966553255042	0.020102513001415096
25.788	0.8847938655272357	0.1481283649655552	-0.06175458749702971	0.31193711516927486	0.01926354787229202
25.79	0.8615110827247734	0.14800617227627755	-0.06041683879286662	0.3049731104115745	0.01842551124789521
25.792	0.8388409060983907	0.14788677898642755	-0.0589569334471772	0.2983770765711447	0.017591397445568275
25.794	0.8167674985995935	0.14777041888852765	-0.057385462138266265	0.2921245173874131	0.0167637004321947
25.796	0.7952750456152947	0.14765730485200823	-0.05571244385928721	0.2861930036965067	0.015944511651362406
25.798	0.774347886015111	0.14754763064520515	-0.05394711447591759	0.2805622471826963	0.015135523666385603
25.8	0.7539713685882146	0.14744157215382514	-0.05209811307260095	0.2752139047379181	0.014338125128188084
25.802	0.7341312481495441	0.1473392886360621	-0.050173507442260436	0.27013114031153096	0.013553426778806896
25.804	0.7148132805195103	0.14724092235965797	-0.04818338643274837	0.265523745950394	0.01279383325819874
25.806	0.6960034023883274	0.14714659320756907	-0.046136803186916146	0.26115812474424094	0.01204900100198914
25.808	0.6776884845951848	0.14705640801482722	-0.04404061043967431	0.2569945537100698	0.011318197025063141
25.81	0.6598556971785271	0.14697046030886202	-0.04190013329578683	0.2530184604042697	0.010601507217233661
25.812	0.6424922102684993	0.14688883327680885	-0.03972077449344289	0.24921529118532565	0.009899024381490026
25.814	0.625585403427302	0.14681160021966716	-0.037507189513027124	0.24557185328398487	0.009210710040187713
25.816	0.6091235055217638	0.14673882462718285	-0.03526374791649345	0.24207586206946882	0.008536502176685586
25.818	0.5930949594721877	0.14667056236352255	-0.0329944898489928	0.23871578094423623	0.007876305411158992
25.82	0.5774882082559796	0.14660686130615436	-0.03070317123891873	0.2354806663116717	0.007230003221221937
25.822	0.5622919334012777	0.14654776220365584	-0.028393127179066408	0.23236046609912442	0.006597440265339588
25.824	0.5474955752016558	0.14649329927319732	-0.02606743281480324	0.22934599685002807	0.005978461364232183
25.826	0.533088723595552	0.14644350084682	-0.023729123157055828	0.22642838171606938	0.005372946955993458
25.828	0.5190609691502099	0.146398389485981	-0.021380800740488964	0.22359955455907748	0.004780737521689726
25.83	0.5054021668971533	0.14635798301039338	-0.019024483274483486	0.22085257123299065	0.004201606047548704
25.832	0.49210283743925615	0.1463222951931319	-0.016662638348134452	0.21818030011074382	0.0036354594354327634
25.834	0.4791536038565815	0.1462913348263739	-0.014297276865616182	0.2155764759532437	0.0030821565624173743
25.836	0.46654509125972876	0.14626510725845965	-0.01193015271163352	0.213035353086022	0.00254154429529301
25.838	0.45426821083861746	0.14624361427684135	-0.009562934586073598	0.2105515757920898	0.002013490946294472
25.84	0.44231444803067654	0.1462268545935791	-0.007197108952887627	0.20812044208927002	0.0014978654970396162
25.842	0.430675356530471	0.1462148239730739	-0.004834072050187646	0.20573753657786517	0.0009945500752455165
25.844	0.41934248869504176	0.14620752790564356	-0.002475042472792934	0.2033988533813461	0.0005034208010362143
25.846	0.408307636820574	0.1462049334648451	-0.00012118022697986489	0.2011005225531525	0.00002436940696876046
25.848	0.39756320517318167	0.1462070362438822	0.0022207678167581674	0.199398272468138	-0.000442817266214417
25.85	0.3871016840098096	0.14621380375054688	0.004543664732307668	0.19770372435169692	-0.0008982994397826819
25.852	0.37691556358745826	0.1462251985815251	0.006848223503136045	0.19598024047636273	-0.0013421164889804813
25.854	0.36699734600195427	0.1462411848286923	0.009135219551884094	0.19422397642855463	-0.0017742786669148077
25.856	0.357339933114722	0.14626172814569333	0.011405401885488239	0.19243202139785517	-0.0021947645396794106
25.858	0.3479367075031684	0.14628679592106553	0.013659799089494542	0.19060276935838372	-0.002603595535336788
25.86	0.3387810796781592	0.14631635730836917	0.015899190578240338	0.1887348130884885	-0.0030007307620424474
25.862	0.32986646015057763	0.14635038325529254	0.01812447127360054	0.1868273553480809	-0.003386147035129053
25.864	0.3211862786351898	0.14638884637264465	0.020336507793342885	0.18487992589815605	-0.0037598120538605054
25.866	0.3127343653840549	0.14643172103537755	0.022536162636930507	0.1828925621079002	-0.004121696524748553
25.868	0.30450492496901976	0.1464789833172067	0.0247242679733552	0.18086571127284867	-0.004471772312701401
25.87	0.2964921759058445	0.14653061093932646	0.026901623114327453	0.17879997175631313	-0.004810009453040729
25.872	0.28869033671033173	0.14658658318584628	0.029069033706869158	0.17669607979558707	-0.005136384299449563
25.874	0.28109365368526557	0.14664688092549694	0.03122722564194341	0.17455478632405647	-0.005450861699422529
25.876	0.2736967634809096	0.1467114864106236	0.03337689497171238	0.17237711079899362	-0.005753412722665238
25.878	0.2664945874315634	0.1467803832702233	0.035518712341664066	0.17016426417098332	-0.006044015549920089
25.88	0.2594820530673972	0.14685355645364034	0.037653316732177346	0.16791744747593618	-0.006322648834670179
25.882	0.25265408791858274	0.14693099211116367	0.039781283176524636	0.16563779714987853	-0.006589284113155063
25.884	0.2460056568955547	0.14701267754352904	0.04190317893507469	0.16332644433854876	-0.006843897221947726
25.886	0.23953209665256717	0.14709860110662848	0.044019496651733825	0.16098466768609965	-0.007086464040188746
25.888	0.2332289544540725	0.14718875214463417	0.046130730546588464	0.15861385112980866	-0.007316972827425899
25.89	0.22709177979898743	0.14728312092766443	0.04823731115969634	0.1562152856703523	-0.007535405342781637
25.892	0.22111612218619497	0.1473816985698589	0.050339793462330355	0.15370212990184767	-0.007737333473979283
25.894	0.21529757883154332	0.1474844828694098	0.05244564401160667	0.15072660226942458	-0.007904953725701267
25.896	0.2096320933955989	0.1475914863423825	0.05455887681967446	0.147762802470492	-0.008061772538517462
25.898	0.20411576058603842	0.14770272264757434	0.05667838654205989	0.14481440052092986	-0.008207846569581942
25.9	0.198744675635766	0.1478182036503607	0.058803463334606385	0.1418849323100925	-0.008343325414829633
25.902	0.19351493377768686	0.14793793962181662	0.06093326675799371	0.13897762172229763	-0.008468360497796304
25.904	0.18842268867448908	0.14806193916004912	0.06306682213725764	0.13609543985385678	-0.00858310689895503
25.906	0.18346440962171873	0.14819020880432832	0.06520323169330239	0.13324134307137234	-0.008687766163409482
25.908	0.17863667059577515	0.14832275328655048	0.06734144319329403	0.1304180812244814	-0.00878254180815682
25.91	0.1739360455897977	0.14845957514033487	0.06948046584031632	0.12762816533849472	-0.008867664382063526
25.912	0.16935910859689987	0.14860067501046542	0.07161927606122129	0.12487385084473429	-0.008943374796476796
25.914	0.1649025028439348	0.14874605135228364	0.07375675940432269	0.122157185641669	-0.009009918150881762
25.916	0.16056315235500432	0.14889570045621547	0.07589184735275256	0.11948018735360799	-0.009067572140318295
25.918	0.1563380512185595	0.1490496163973979	0.07802341953418274	0.1168446812971834	-0.009116621589188014
25.92	0.1522241935111237	0.14920779104295884	0.08015035604190222	0.11425225705716634	-0.009157359081722818
25.922	0.14821857320367046	0.14937021399346856	0.08227154716852193	0.11170427074303027	-0.00919008317936056
25.924	0.1443182156741333	0.1495368726530063	0.08438586974583781	0.10920187037426025	-0.009215094809404191
25.926	0.14052043772474557	0.14970775214481397	0.08649219381701231	0.10674619753566526	-0.009232712806483842
25.928	0.13682265881797032	0.14988283533847313	0.0885893876463362	0.1043382524783949	-0.009243261895149825
25.93	0.13322229841629032	0.15006210288860636	0.09067638032684808	0.10197617844261207	-0.009246830740740819
25.932	0.12971677598216852	0.15024553339640545	0.09275218642442024	0.09965833538867534	-0.009243528502717813
25.934	0.12630351097806852	0.15043310339771607	0.0948157517286239	0.09739024705483067	-0.00923412948554017
25.936	0.1229799344559244	0.15062478741377733	0.09686600985259004	0.095172114962051	-0.009218943025605865
25.938	0.11974369222838589	0.15082055779051684	0.09890192719766921	0.09300411611016426	-0.009198286320611041
25.94	0.11659261303928656	0.15102038562353326	0.10092222069379958	0.09093817026921755	-0.009177682089400297
25.942	0.11352453084328082	0.15122423516322325	0.10292412654270959	0.08897879158232891	-0.009158064404437003
25.944	0.11053727959500628	0.15143206912642096	0.10490652671771393	0.08706190525065904	-0.009133362089273341
25.946	0.10762869324910111	0.15164384780346557	0.10686873205007266	0.08518654794256576	-0.009103778366344729
25.948	0.10479660576021889	0.15185953004436195	0.10880995418133343	0.08335173040006019	-0.009069497965765406
25.95	0.10203890730221066	0.15207907332334217	0.11072968712488837	0.0815565012691926	-0.009030725868538259
25.952	0.09935372190901932	0.1523024339852246	0.1126272340259834	0.07980006503904265	-0.008987660600440952
25.954	0.096739231502289	0.15252956716361746	0.11450210973811303	0.07808166444031062	-0.008940515310278964
25.956	0.09419361794432429	0.1527604268902462	0.116353705010683	0.07640051837141448	-0.008889483377250828
25.958	0.09171506309743463	0.15299496618510314	0.11818158329613616	0.07475583493226937	-0.008834762932920197
25.96	0.0893017488239252	0.15323313705415278	0.11998523368693968	0.07314680002244005	-0.008776535894144314
25.962	0.0869518605114328	0.1534748907928857	0.12176435153332088	0.07157259137540394	-0.008714990176385416
25.964	0.08466371044080893	0.15372017762036821	0.12351823012705691	0.07003245579854288	-0.00865028499168736
25.966	0.08243576402051572	0.15396894671035727	0.12524662345718982	0.06852576543162986	-0.00858262074013106
25.968	0.08026649513900537	0.15422114708105597	0.12694942463410247	0.06705188760393199	-0.008512198551949674
25.97	0.07815437768471811	0.1544767269049496	0.128625987194534	0.06561015468841491	-0.00843917091678345
25.972	0.07609788554609463	0.15473563334105217	0.13027603388100095	0.0641998948074181	-0.008363707671087897
25.974	0.07409549261158653	0.15499781339447552	0.13189956566573768	0.06282042744355643	-0.008285987094741081
25.976	0.07214569848289969	0.15526321358354292	0.13349608277305774	0.06147106110171032	-0.00820614586098161
25.978	0.07024716300094759	0.15553177951402666	0.13506529812104884	0.060151228956445056	-0.008124343671349716
25.98	0.06839860522317844	0.15580345663529013	0.13660727053644106	0.058860408720782686	-0.008040759778005455
25.982	0.06659874417086328	0.15607819019827565	0.13812165877944327	0.05759805253899772	-0.00795553855915189
25.984	0.06484629886527354	0.15635592468088447	0.1396081764053654	0.05636359926176655	-0.007868819308578029
25.986	0.06313998832768995	0.15663660438057112	0.14106689653512974	0.05515648155227928	-0.0077807536763771735
25.988	0.0614785323303489	0.15692017361037994	0.14249763704760174	0.053976111130812694	-0.007691468293159563
25.99	0.059860721790547675	0.15720657608715377	0.14390012734998536	0.05282194380836915	-0.007601084440898092
25.992	0.05828547006289177	0.15749575533186597	0.14527443702578663	0.05169353476281507	-0.007509749160540889
25.994	0.05675170191416327	0.15778765502223727	0.14662052183718152	0.05059043333218084	-0.007417595735133497
25.996	0.055258342111135846	0.15808221843733802	0.14793814453335724	0.04951217151460023	-0.0073247387856873025
25.998	0.05380431542058345	0.15837938865596526	0.1492273578074592	0.0484582737236553	-0.007231300151691707
26.	0.05238854660928774	0.15867910896971835	0.15048821100869797	0.04742878681835296	-0.007137473278606854
26.002	0.051009971364604216	0.15898132247486474	0.1517205340390115	0.04642344850009714	-0.007043390398367286
26.004	0.04966763029253238	0.1592859720954138	0.1529243490326701	0.04544097559610783	-0.006949031612444238
26.006	0.048360620478933344	0.15959300097666249	0.15409979602856694	0.04448099437508519	-0.006854512160348461
26.008	0.047088039397864656	0.15990235226986735	0.1552467393705698	0.043543115192158734	-0.0067599266556197645
26.01	0.04584898452338411	0.16021396894637827	0.15636521189921493	0.04262647598885459	-0.006665297950514046
26.012	0.04464255332955605	0.1605277943086521	0.15745544394242425	0.04173093762451184	-0.006570763309801127
26.014	0.043467843350378114	0.1608437718442273	0.15851736787475101	0.04085629518279519	-0.006476432373490563
26.016	0.042323989661227746	0.1611618449196373	0.15955100963880128	0.04000215211057318	-0.0063823837569668565
26.018	0.041210221058583595	0.1614819571855272	0.1605565884010257	0.039168188445329	-0.0062887107106305
26.02	0.04012577998105921	0.16180405258200334	0.16153413631605773	0.03835408299227221	-0.006195493670351091
26.022	0.039069908867262165	0.1621280750741336	0.16248370349517846	0.03755950395174984	-0.006102807303522105
26.024	0.038041850155800236	0.16245396885823518	0.1634054639197719	0.036784110260289035	-0.006010724601958571
26.026	0.03704084628528666	0.16278167846806826	0.164299530406266	0.036027548885388554	-0.005919309363558131
26.028	0.03606614160086985	0.16311114854687175	0.1651659527750699	0.03528945649672141	-0.005828616705195373
26.03	0.03511703897412808	0.1634423239812143	0.16600493778747774	0.03456951496741175	-0.005738710181508468
26.032	0.0341929068845305	0.1637751501935126	0.1668167422955917	0.0338674573577321	-0.005649658906251737
26.034	0.03329311714017247	0.1641095728012441	0.1676013283293242	0.03318300629720284	-0.005561515933371525
26.036	0.0324170415491495	0.1644455373906517	0.16835874534935322	0.03251587551573576	-0.005474332005765026
26.038	0.03156405191956177	0.16478298980451533	0.16908920043370013	0.03186577053270936	-0.005388157660579588
26.04	0.03073352005950476	0.16512187645548734	0.16979304632328449	0.03123238838225742	-0.005303042367375446
26.042	0.029924817780073387	0.16546214433532677	0.17047042714706856	0.0306154137702961	-0.005219022662706621
26.044	0.029137343236555868	0.16580374060834324	0.1711214733828146	0.030014546186578336	-0.005136133366363824
26.046	0.028370569953148368	0.1661466127987611	0.17174637348461919	0.029429547757688496	-0.005054418100675405
26.048	0.027623983627086974	0.16649070878221947	0.17234530029765607	0.028860183110205478	-0.004973916924773705
26.05	0.026897069955606506	0.16683597683605925	0.17291847066861368	0.028306208462171432	-0.004894666277705655
26.052	0.026189314635945638	0.16718236557641578	0.17346601197327166	0.027767370375878547	-0.004816695002088416
26.054	0.025500203365339154	0.16752982393261925	0.17398812993017448	0.027243407337793	-0.004740029495628597
26.056	0.024829221841021966	0.16787830134722168	0.17448511762778077	0.02673404985616816	-0.004664693833820457
26.058	0.024175859268007825	0.16822774776995592	0.1749571578222964	0.02623902219201359	-0.004590704746750859
26.06	0.023539656634013806	0.1685781134492826	0.17540440679535838	0.025758089997857236	-0.004518082496255602
26.062	0.022920192247547586	0.16892934902441367	0.1758270993028908	0.025291047803149874	-0.004446851573558591
26.064	0.02231704502467386	0.16928140566779898	0.17622551566647082	0.02483768344754763	-0.004377033573504648
26.066	0.021729793881454004	0.16963423502483288	0.17659984072772458	0.024397776451912524	-0.004308643435518381
26.068	0.021158017733949496	0.16998778909902632	0.17695027012140863	0.023971098895452667	-0.004241692424657349
26.07	0.02060129549822486	0.1703420203414006	0.17727705549576767	0.023557293585017854	-0.004176167642201301
26.072	0.02005920609235251	0.17069688174313638	0.17758046776162334	0.023156220268099718	-0.004112092426800331
26.074	0.019531346092167612	0.1710523267591912	0.17786070188517816	0.022767652349098874	-0.004049470627088451
26.076	0.019017362585771448	0.17140830924312492	0.1781179764220403	0.02239140238128213	-0.0039883112814056276
26.078	0.01851691081798258	0.17176478353784802	0.17835256196447694	0.022027285011954067	-0.003928622715003732
26.08	0.018029646033620512	0.17212170454868378	0.1785647291348877	0.021675108712631636	-0.0038704099162403124
26.082	0.017555223477503924	0.1724790276400562	0.1787546760789953	0.021334675384306934	-0.003813672987572301
26.084	0.017093298394454004	0.17283670858569344	0.17892262333433578	0.02100578101897146	-0.0037584094451009707
26.086	0.016643526029289413	0.17319470363853365	0.17906882957151207	0.020688215876164658	-0.0037046146028675794
26.088	0.01620556397912267	0.17355296960503902	0.17919358479082542	0.020381766879808933	-0.0036522818715638795
26.09	0.015779104561533974	0.17391146383579503	0.17929712867904293	0.020086249649284918	-0.003601406888047219
26.092	0.015363865114169047	0.17427014412813654	0.179379685720043	0.019801499355076146	-0.0035519867310991934
26.094	0.014959563381630086	0.1746289687502336	0.17944150067842052	0.019527346506850306	-0.0035040163614567317
26.096	0.014565917108521443	0.17498789647718793	0.1794828357231615	0.0192636166118733	-0.0034574885357828203
26.098	0.014182644039445308	0.17534688662165482	0.17950396087220047	0.01901013021209638	-0.0034123936697675844
26.1	0.013809461919003937	0.17570589900723474	0.17950511652276457	0.018766702780327126	-0.0033687191693307105
26.102	0.01344608849314664	0.17606489393747624	0.17948654704522798	0.018533144971525393	-0.003326450196827723
26.104	0.013092253336535322	0.17642383221395605	0.17944850565563425	0.018309274704686754	-0.003285571985394542
26.106	0.012747719878791077	0.1767826751529853	0.17939125387211624	0.01809493965409053	-0.0032460739132875774
26.108	0.012412257021790338	0.17714138459447062	0.1793150490109865	0.017889988734924846	-0.003207944206809045
26.11	0.012085633667407692	0.17749992287968708	0.17922014013909193	0.01769426664194568	-0.0031711689472279647
26.112	0.011767618717518347	0.177858252855847	0.17910678249965667	0.017507613996403656	-0.0031357324121418146
26.114	0.011457981073996973	0.17821633788070582	0.17897523139188365	0.01732986740495772	-0.00310161702879297
26.116	0.011156489638719876	0.17857414182259845	0.17882574177548505	0.0171608595445464	-0.003068803437558423
26.118	0.010862914891604196	0.17893162905503576	0.1786585640454196	0.01700042084346733	-0.0030372707760616944
26.12	0.01057705059217055	0.17928876445940395	0.17847395708011493	0.01684840181088791	-0.0030070009416649397
26.122	0.010298707265755332	0.1796455134357712	0.17827217856632885	0.016704666561400575	-0.0029779773001249858
26.124	0.010027695709446605	0.1800018418944623	0.178053481072059	0.01656907338235148	-0.002950181193866076
26.126	0.009763826720332483	0.18035771624576205	0.17781811205097056	0.016440961065044488	-0.002923500656889725
26.128	0.009506911095502476	0.18071310339629468	0.17756632383777998	0.01632070314368128	-0.002898007259671184
26.13	0.009256759632044687	0.18106797076960265	0.17729837819745928	0.016208155364052693	-0.0028736796596189928
26.132	0.009013183127948476	0.1814222863094396	0.17701453292742908	0.016103170441185886	-0.002850495194297302
26.134	0.008776000310005977	0.18177601847029298	0.17671504096598672	0.016005606285379056	-0.0028284313704062146
26.136	0.00854505260137843	0.18212913620766966	0.17640015039230297	0.01591534132266164	-0.0028074686028623473
26.138	0.008320185094856087	0.18248160896410615	0.17607009482740602	0.015832255011003698	-0.002787586641119095
26.14	0.008101242883230391	0.1828334066302364	0.17572510683473214	0.015756224157557674	-0.0027687641733988096
26.142	0.007888071059291584	0.18318449962834277	0.1753654732720937	0.01568712317255372	-0.002750979779432511
26.144	0.007680514715830309	0.1835348589369257	0.1749914591943552	0.015624823914573462	-0.002734210736466067
26.146	0.00747841894563686	0.18388445603708314	0.17460330214359826	0.015569195723196143	-0.0027184329849900338
26.148	0.007281629898879674	0.1842332628574826	0.17420121214912457	0.015520106561375402	-0.0027036213756751765
26.15	0.0070900093268861635	0.1845812517346452	0.17378540510415186	0.015477438223527514	-0.0026897528716502135
26.152	0.006903430218778088	0.1849283955192769	0.17335615690340073	0.015441082109674339	-0.0026768066529629987
26.154	0.00672176574601668	0.18527466754450547	0.17291368304454072	0.015410927525467846	-0.0026647602375611352
26.156	0.006544889080062172	0.18562004159279513	0.1724582221686242	0.01538686175305513	-0.002653590822686288
26.158	0.006372673392374829	0.1859644919529415	0.17199004101229418	0.01536877013867584	-0.0026432754064593797
26.16	0.006204991854415833	0.18630799343078108	0.17150937334027194	0.015356536006834223	-0.0026337898672094597
26.162	0.006041717638250333	0.18665052127469553	0.17101644784941025	0.015350040754572705	-0.002625109444190705
26.164	0.0058827292330293456	0.18699205120953347	0.17051150298151596	0.015349169486354418	-0.002617209958636315
26.166	0.0057279203436033125	0.1873325594247617	0.16999476491469742	0.015353821325187087	-0.002610069246717447
26.168	0.005577187133543659	0.18767202255077775	0.1694664500662138	0.01536389622021874	-0.00260366495162619
26.17	0.00543042576642184	0.18801041766249915	0.16892679122897666	0.015379292500103552	-0.0025979745334143594
26.172	0.005287532405810089	0.1883477223124096	0.16837602705726135	0.015399906914662333	-0.002592975143342491
26.174	0.005148403215279854	0.1886839145185686	0.16781438423870332	0.015425634643182116	-0.002588643379136817
26.176	0.005012934358402847	0.18901897274018045	0.16724207737941066	0.015456369334770044	-0.002584955316290362
26.178	0.004881022707123458	0.18935287586727098	0.16665932847426118	0.015492003930536413	-0.0025818869717838134
26.18	0.004752575588948196	0.18968560323967712	0.16606635809940443	0.015532440870206382	-0.002579415887709518
26.182	0.004627507865652254	0.19001713462819475	0.16546338064552604	0.0155776077649803	-0.0025775236431636373
26.184	0.004505734521541925	0.1903474502363371	0.1648506144393161	0.015627698899312936	-0.002576235765824361
26.186	0.004387170540924147	0.1906765307074723	0.16422827974534376	0.01568224647204421	-0.0025754683606463067
26.188	0.004271730908105205	0.19100435711717295	0.16359658818314787	0.015741157755491633	-0.002575199702851129
26.19	0.004159330607391411	0.19133091096393648	0.1629557521418107	0.015804339546367518	-0.0025754080378828825
26.192	0.004049884623495472	0.19165617417004646	0.16230598248336392	0.0158716981334571	-0.002576071559230128
26.194	0.003943311505898174	0.19198012907722675	0.16164748779530486	0.015943142995948515	-0.0025771690128563876
26.196	0.003839540002994652	0.19230275844517875	0.16098047845023428	0.016018593732412583	-0.0025786808831437017
26.198	0.0037385005105446388	0.19262404545046255	0.16030515838323636	0.016097971097154475	-0.0025805878063781093
26.2	0.0036401234243073092	0.19294397367242902	0.1596217290188901	0.016181195259161618	-0.002582870364859645
26.202	0.0035443391400418584	0.19326252709706093	0.1589303955645686	0.016268185798689768	-0.002585509204103662
26.204	0.003451078053507989	0.19357969012284165	0.1582313621433853	0.01635886169163601	-0.00258848496858281
26.206	0.0033602705604648918	0.1938954475356256	0.15752481581039682	0.016453141264183273	-0.0025917780471429097
26.208	0.0032718475315472086	0.19420978451686657	0.15681096530925748	0.016550942745192358	-0.0025953693086518655
26.21	0.003185746846627398	0.19452268666304545	0.15609001373838957	0.016652191078326873	-0.0025992407341903297
26.212	0.0031019114365023427	0.19483413996652899	0.1553621538868408	0.01675681585628622	-0.0026033750037177937
26.214	0.003020284314119483	0.1951441307949542	0.15462756823427634	0.016864746107237656	-0.002607754679450637
26.216	0.002940808492426275	0.19545264587108555	0.15388643067822136	0.016975910200758882	-0.0026123622283087925
26.218	0.0028634269843705977	0.19575967227610308	0.1531389305008414	0.017090235883810652	-0.0026171804452538652
26.22	0.0027880828028999027	0.19606519748223444	0.15238526379617687	0.01720765029548416	-0.0026221923295897146
26.222	0.002714718961233472	0.19636920934598945	0.15162561889758788	0.017328079954317246	-0.002627380847380239
26.224	0.0026432808614865904	0.19667169609316001	0.15086017675540989	0.017451453260366394	-0.0026327293234976483
26.226	0.0025737207416073357	0.1969726463040573	0.15008911093694544	0.017577705146853823	-0.00263822213780306
26.228	0.0025059919440380027	0.1972720488994253	0.1493125901826385	0.01770681385478152	-0.002643850240539259
26.23	0.0024400478112212446	0.1975698931527636	0.1485307992705012	0.017838674911692394	-0.0026495926425603084
26.232	0.002375841685599354	0.19786616869574555	0.14774390729810705	0.017973216921346128	-0.002655433294676131
26.234	0.0023133269096146333	0.19816086549190087	0.14695208032458387	0.01811037360804827	-0.0026613570771581332
26.236	0.0022524568257097193	0.1984539738393325	0.14615548686555915	0.018250078146053537	-0.002667349056770956
26.238	0.0021931856401022714	0.1987454843756326	0.1453542978931518	0.018392264082884358	-0.0026733946324330893
26.24	0.0021354735955362546	0.19903538808291704	0.14454868716545677	0.018536870753453668	-0.0026794803315674793
26.242	0.002079280197751426	0.1993236762816756	0.14373881253888943	0.018683836203758335	-0.002685592429599335
26.244	0.002024565533967775	0.19961034060008265	0.14292483593976865	0.018833098583566417	-0.0026917175252937197
26.246	0.001971290579562794	0.19989537299955273	0.1421069208415636	0.018984596500460908	-0.0026978425521000235
26.248	0.001919417562102406	0.20017876576643065	0.1412852290553711	0.01913710162260302	-0.002703789786205382
26.25	0.0018689274048034757	0.2004605010579868	0.14045844450208697	0.01929109138674637	-0.002709596688930003
26.252	0.04525893462933602	0.2007402657170814	0.13914362681748269	0.06447254751694291	-0.008970944091669925
26.254	0.0867628993209746	0.2010164531073026	0.1368941102197344	0.10753244080266662	-0.01472055780343731
26.256	0.12646243861314596	0.20128726544457473	0.13377932818690996	0.1485078721964607	-0.019867283372909997
26.258	0.16443620080240137	0.20155103649230144	0.1298635844658667	0.18743766018829136	-0.024341326415946597
26.26	0.20075926135187386	0.20180622756958644	0.12520962750879783	0.2243593078158802	-0.028091945359758074
26.262	0.23550312418381042	0.2020514229160265	0.11987794813289743	0.25930675972103145	-0.031085162292347503
26.264	0.2687367823497733	0.20228532632081705	0.11392705521962637	0.2923095541904959	-0.033301966721485
26.266	0.30052573696597096	0.2025067563687271	0.10741372134380874	0.3233902277155999	-0.0347365478051543
26.268	0.3309327189675035	0.2027146432849867	0.10039304006148832	0.35256384677031827	-0.03539495639304499
26.27	0.3600179559677537	0.20290801601500472	0.09290289229890206	0.38139749540353907	-0.03543293043854598
26.272	0.3878387669100011	0.2030859623668593	0.08497477825962228	0.4084982127555845	-0.0347120450483578
26.274	0.41445017400182166	0.2032476593734128	0.07666339078352864	0.4333360533568714	-0.03322101119908985
26.276	0.4399047923593799	0.20339240348213133	0.06803366551168435	0.4552845148665755	-0.03097467439708208
26.278	0.46425280290903387	0.2035196339306035	0.05916428411262017	0.47356311597414535	-0.02801802273875203
26.28	0.4875424291185397	0.20362896351825469	0.05014992931620661	0.48729662906659105	-0.024437891503715295
26.282	0.5098196941260301	0.2037202598841136	0.041176184555697604	0.4886729062523064	-0.02012168577521408
26.284	0.5311286390190495	0.20379382266147972	0.03243290898638864	0.4851662252628816	-0.01573535202722077
26.286	0.5515108131657969	0.20385020179127797	0.024004325158476773	0.4780888284455407	-0.011476199692641978
26.288	0.5710073087293172	0.2038900909437317	0.015949831436241107	0.4686356456625278	-0.0074746595533313346
26.29	0.5896562864467962	0.20391427072764773	0.008298822419968342	0.4578674711885337	-0.0037997608352736125
26.292	0.6074942205505756	0.2039235617689597	0.001062269746431606	0.4466759703259562	-0.000474490369735245
26.294	0.6245570221340372	0.2039187730965555	-0.005796925925831171	0.43890219961036225	0.0025442835398256365
26.296	0.6408779539050092	0.20390058248414877	-0.012342532034616221	0.43194257719208	0.0053312650961079375
26.298	0.6564894479552652	0.203869603365863	-0.018587629940101182	0.4252910466911141	0.007905152592732723
26.3	0.6714223180360841	0.20382642336128826	-0.02454569237973301	0.4190049278042771	0.010284766063476026
26.302	0.6857059415332649	0.20377160255671395	-0.03023082833693031	0.4131218607335398	0.012489016054068873
26.304	0.6993687777568846	0.20370567234255324	-0.03565753248940529	0.40766393872782425	0.014536290139946322
26.306	0.7124375146865676	0.20362913505707725	-0.04084032326082866	0.4026408834582439	0.01644398383846032
26.308	0.7249382884554592	0.20354246413315782	-0.04579350870222753	0.3980536233357031	0.01822827206417672
26.31	0.7368955256386055	0.20344610468080937	-0.050531166154079	0.39399156098471916	0.019908853031423795
26.312	0.7483330253170682	0.2033404663605469	-0.05507733290901526	0.3910561049077316	0.02153832727610593
26.314	0.7592733190545732	0.2032259105152414	-0.05945042976418666	0.38844415853200015	0.02309317216411526
26.316	0.7697379731785258	0.203102773532948	-0.0636600652379769	0.3861148241759589	0.024580094896391524
26.318	0.779747805702669	0.20297137291647366	-0.06771548468463856	0.3840305865923049	0.026004817304823985
26.32	0.7893223864302146	0.20283200905004228	-0.07162462158588871	0.3821585355761639	0.02737196049646013
26.322	0.7984808629928601	0.20268496738323818	-0.07539436611499446	0.38046994082512287	0.028685290014319593
26.324	0.8072411165267069	0.202530520150156	-0.0790311900820089	0.3789386190510041	0.029947970031633867
26.326	0.8156206677981148	0.20236892738596543	-0.08254077278279127	0.3775417552878993	0.031162588239234682
26.328	0.8236360233371183	0.20220043843735266	-0.08592830410874229	0.37625894143287725	0.03233129274307773
26.33	0.8313026733796913	0.20202529232056504	-0.08919863909242873	0.3750718065255043	0.033455894704013715
26.332	0.8386360659812477	0.20184371939463097	-0.09235556919457867	0.3739652894897795	0.03453777716984397
26.334	0.8456509255172304	0.20165594329984207	-0.09540262731136472	0.37292602695368016	0.0355781227641699
26.336	0.8523606714429907	0.2014621793074451	-0.09834406185916561	0.37194073988394066	0.03657816313109009
26.338	0.8587785876300552	0.20126263606433165	-0.10118179245383346	0.3708536201678142	0.037523634026572564
26.34	0.8649177534067709	0.20105752321211717	-0.10391343293986827	0.36961566797485307	0.03840803292762951
26.342	0.8707900314275021	0.2008470517873621	-0.10654090442251019	0.3684300251859434	0.03925286809971862
26.344	0.87640683947826	0.2006314268305924	-0.10906746199267267	0.36729366086926624	0.0400597873970083
26.346	0.881779568517925	0.20041084721360292	-0.11149607355867842	0.36620406902214614	0.04083031581718056
26.348	0.8869188774259652	0.2001855058619203	-0.11382967411701456	0.36515863874809834	0.04156588884970868
26.35	0.8918346199324291	0.19995558659269766	-0.11607091361086155	0.36413745424158334	0.042265766993753874
26.352	0.8965366089472091	0.199721279081109	-0.11822153580186498	0.3630824437439166	0.04292416412210007
26.354	0.9010343870028495	0.1994827595966467	-0.12028339487940058	0.36206610706772774	0.043550540528874825
26.356	0.9053365804406668	0.19924020297621145	-0.1222590536073932	0.3610864591587828	0.04414608876719742
26.358	0.9094516234051929	0.1989937792191868	-0.12415096452735849	0.3601417626990548	0.04471194720567071
26.36	0.9133878962159525	0.1987436530135109	-0.1259618713263596	0.3592300620226067	0.04524929084905177
26.362	0.9171531084480706	0.19848998443297639	-0.12769376973732594	0.3583502620497224	0.04575909584748766
26.364	0.9207545173626006	0.19823292901004516	-0.1293490495826977	0.35750075183472857	0.04624238247492201
26.366	0.9241993696437995	0.19797263781347998	-0.1309299331700446	0.3566802761854804	0.046700124724038
26.368	0.9274945959715587	0.19770925752661123	-0.1324384829921307	0.3558877979421675	0.0471332400748706
26.37	0.9306465000642118	0.19744293065301188	-0.13387684478874112	0.35512207590546035	0.04754262303705086
26.372	0.9336613123492876	0.19717379565057674	-0.13524695749207657	0.3543822186442979	0.047929116860933145
26.374	0.9365452058375232	0.1969019869775723	-0.13655082854555184	0.3536673425843673	0.04829356865939888
26.376	0.939303772924518	0.19662763521732995	-0.1377903569648507	0.3529765909785445	0.048636770471169745
26.378	0.9419422858907966	0.19635086732074256	-0.13896725264610604	0.3523093175388293	0.04895945793999569
26.38	0.9444660142799968	0.19607180665422458	-0.14008344591025312	0.3516647015882471	0.04926240320348252
26.382	0.9468801746998496	0.19579057286845908	-0.14114064849620706	0.351042249616459	0.049546330760434416
26.384	0.9491894549962104	0.19550728225755346	-0.1421405538326688	0.3504413782477087	0.04981193159001309
26.386	0.9513982437356259	0.19522204774458	-0.14308482089093597	0.34986151105693947	0.05005987164621439
26.388	0.9535109264238891	0.1949349789917805	-0.14397506082262468	0.3493021936407071	0.05029080457489703
26.39	0.9555318654713352	0.1946461824611873	-0.14481285666856974	0.34876305690652243	0.05050537457109647
26.392	0.9574650346626623	0.19435576151296854	-0.14559973164533474	0.348243720602424	0.05070419226688586
26.394	0.9593140908399095	0.19406381646925164	-0.14633720039463596	0.34774375485239806	0.05088784753981854
26.396	0.961082682122969	0.19377044467729318	-0.14702671993610017	0.3472628411574425	0.051056916491069734
26.398	0.9627744485468885	0.19347574059788558	-0.14766972769510783	0.34680072346072244	0.05121196839791128
26.4	0.9643927612455033	0.19317979584013314	-0.1482676222531331	0.3463571359087086	0.05135354899158949
26.402	0.9659406725657864	0.19288269929373278	-0.14882174046810814	0.34593180910304544	0.05148217391399656
26.404	0.9674212169953287	0.19258453715872534	-0.14933343184248563	0.3455244853030597	0.05159835717591439
26.406	0.9688374270673286	0.19228539304010558	-0.14980393969807473	0.3451350575306315	0.051702591346010275
26.408	0.9701921602997506	0.19198534793832933	-0.15023462284760394	0.3447567233914386	0.05179439631288849
26.41	0.9714879706910879	0.1916844804124339	-0.15062651991578713	0.34439163699411224	0.05187451376852418
26.412	0.9727273827180543	0.19138286688070147	-0.15098087508350153	0.3440450112216606	0.05194421686235942
26.414	0.9739129206796069	0.19108058109651763	-0.15129893436261377	0.3437166227847	0.0520039587500416
26.416	0.9750470022796351	0.190777694619179	-0.15158177016851115	0.34340643077802696	0.052054154664583616
26.418	0.9761317701720348	0.19047427679608286	-0.15183049490629566	0.34311426743288176	0.052095209033745524
26.42	0.9771693242243256	0.19017039442861466	-0.152046508624608	0.3428396267689657	0.052127568268384925
26.422	0.9781617643040219	0.18986611178911542	-0.15223100253713087	0.3426175862625726	0.052157018643603344
26.424	0.979111130203894	0.18956148990170812	-0.15238614105081968	0.34245631813591443	0.052185596799203836
26.426	0.9800192256247927	0.1892565858671705	-0.15251331200864718	0.34230986977375594	0.05220681197244422
26.428	0.9808877975786265	0.18895145466780852	-0.15261346121628902	0.342177727758089	0.05222092738428702
26.43	0.9817185930887721	0.18864614942458838	-0.15268750512335563	0.3420594160971217	0.05222819884782131
26.432	0.9825133273416172	0.1883407214800952	-0.1527363091464245	0.3419545103491122	0.052228869806696214
26.434	0.983273523807676	0.18803522040002513	-0.15276079115734725	0.34186246244838925	0.052223180230614855
26.436	0.9840006358570332	0.1877296939654393	-0.15276179422963276	0.3417827900079412	0.0522113522384229
26.438	0.9846961168166095	0.18742418837121144	-0.15274008708074457	0.34171509934952093	0.05219359403145111
26.44	0.9853614071179387	0.18711874821976388	-0.15269647016678056	0.3416589569710821	0.0521701167303482
26.442	0.985997800723906	0.18681341662772932	-0.1526316502756628	0.3416139907679785	0.052141107168171594
26.444	0.9866064987162874	0.18650823523742774	-0.15254640474449388	0.34157971608973337	0.05210675762313378
26.446	0.9871887007001978	0.18620324411853903	-0.1524414890844425	0.3415556740044093	0.052067255550472556
26.448	0.9877456058739189	0.1858984819613742	-0.15231755318332368	0.3415415296790648	0.05202277011120468
26.45	0.9882783468165178	0.18559398614358583	-0.15217526079819402	0.34153691026308347	0.05197346839149412
26.452	0.9887879214130028	0.18528979271063475	-0.1520152781825162	0.3415413949644102	0.051919510166359456
26.454	0.9892753118367216	0.184985936407382	-0.15183823032801075	0.3415546062321942	0.051861046970676915
26.456	0.9897415002610244	0.18468245077090412	-0.15164471007769556	0.34157620438099373	0.05179822448279548
26.458	0.9901874571707018	0.18437936815421457	-0.15143530908869549	0.3416058472160173	0.051731187059663265
26.46	0.9906140446073173	0.18407671973038095	-0.15121061132771807	0.3416431648757012	0.05166007181679115
26.462	0.9910220671192774	0.18377453555078316	-0.15097115107977185	0.3416878263145384	0.05158500444865102
26.464	0.991412328822776	0.18347284461961014	-0.15071745085943072	0.3417395140062054	0.051506108408955996
26.466	0.9917856335614564	0.18317167488961758	-0.1504500280774638	0.3417979160064536	0.051423506059989556
26.468	0.9921427405291492	0.1828710533710039	-0.1501693277954316	0.34186279040697337	0.05133730543368571
26.47	0.9924843186286022	0.18257100604700977	-0.14987591527070712	0.3419302563810347	0.05124711013385512
26.472	0.9928110262273295	0.18227155794536726	-0.1495701396489662	0.3419985480289196	0.05115277058842918
26.474	0.9931235216928436	0.181972733540578	-0.14925231277251466	0.34207229074393797	0.0510550805289248
26.476	0.9934224555574119	0.1816745563048423	-0.14892305548614435	0.3421510177308101	0.050954174998166187
26.478	0.9937084056658075	0.18137705075655	-0.14857111284759944	0.34224802083652967	0.05084816932557162
26.48	0.9939819113294696	0.18108023601561626	-0.14823143957872692	0.34232294706331884	0.05074302324402808
26.482	0.994243511570325	0.1807841330278401	-0.14786986949529202	0.34241566138071033	0.05063295916150974
26.484	0.9944937452275484	0.18048876313426665	-0.14749838528309672	0.34251247421010667	0.050520036885309046
26.486	0.9947331212055127	0.1801941458584079	-0.1471173188136232	0.3426132052399792	0.050404336145047336
26.488	0.9949620878776169	0.17990029994015216	-0.14672709414405033	0.3427186501969052	0.05028611165236316
26.49	0.9951810865551	0.179607243419629	-0.14632796953037916	0.3428297307276072	0.0501655783920174
26.492	0.9953905585492011	0.17931499373854162	-0.14592033615624064	0.3429440113059064	0.05004250541252746
26.494	0.9955909399205912	0.17902356756628565	-0.14550449902903642	0.34306130098309634	0.04991696273579491
26.496	0.9957826180135783	0.17873298085559297	-0.1450809628372915	0.3431811572592576	0.04978905272278904
26.498	0.9959659543428714	0.17844324875521123	-0.14464986873951097	0.34330355533430434	0.049658814216914565
26.5	0.996141310228912	0.17815438625673324	-0.14421145125596022	0.3434283618981336	0.04952630247178696
26.502	0.9963090468695588	0.1778664075656656	-0.14376610163335754	0.343555258238504	0.049391600172591164
26.504	0.996469505392676	0.17757932635871118	-0.14331400403725694	0.34368416316401795	0.049254753547229344
26.506	0.996622986350243	0.17729315584803393	-0.1428554548135112	0.3438148492678602	0.04911582666379897
26.508	0.9967697855616912	0.17700790867019836	-0.14239070667996825	0.34394713887865114	0.04897487616548432
26.51	0.9969101988464514	0.17672359701644183	-0.14191997463613346	0.3440808992130073	0.04883195248908798
26.512	0.9970445198875499	0.17644023256682906	-0.14144354439182225	0.3442159124498011	0.04868711869296504
26.514	0.9971730106550347	0.17615782651773432	-0.14096159719206922	0.34435207431084724	0.04854041839125914
26.516	0.997295909555809	0.17587638970557204	-0.14047435732749816	0.3444892213740344	0.04839190197876773
26.518	0.9974134544746017	0.17559593245128424	-0.13998206810394445	0.34462716690800277	0.04824162354858547
26.52	0.9975258832961412	0.17531646470367213	-0.1394848811659464	0.3447658341262492	0.04808962140317826
26.522	0.9976334333235025	0.17503799604280074	-0.1389830186294159	0.3449050615787445	0.047935946598778485
26.524	0.9977363200853712	0.17476053560879282	-0.1384766854349067	0.34504470073002946	0.047780646483973815
26.526	0.9978347326288202	0.17448409216816943	-0.13796605037770854	0.3451846375354329	0.0476237610918246
26.528	0.9979288585498749	0.17420867414063546	-0.13745131057975574	0.34532472319624813	0.04746533577891568
26.53	0.998018885444561	0.17393428957345514	-0.136932602445431	0.34546488239992096	0.047305405400525954
26.532	0.9981050009088989	0.17366094629806078	-0.1364100465712539	0.3456050596222495	0.04714400227833204
26.534	0.998187384325637	0.1733886518125866	-0.1358838552142484	0.3457450850789248	0.04698117508190261
26.536	0.9982661886073909	0.17311741317428536	-0.13535421558308203	0.345884809748176	0.04681696710556792
26.538	0.9983415616288384	0.17284723717372946	-0.13482124078507876	0.3460241733990956	0.04665140839929731
26.54	0.9984136512646575	0.1725781303408958	-0.13428507140761084	0.3461630824595944	0.04648453424676531
26.542	0.9984826053895266	0.1723100989232115	-0.13374584932154493	0.3463014418031634	0.046316380455239656
26.544	0.9985485698809141	0.17204314888860134	-0.13320370948981625	0.3464391640989933	0.04614698177053708
26.546	0.9986116716523145	0.17177728594660582	-0.13265877754507724	0.34657616705816613	0.045976370648194785
26.548	0.998672027425094	0.17151251555725275	-0.13211117727013322	0.34671236724940746	0.045804579011434
26.55	0.9987297538439887	0.17124884293544484	-0.13156103023898785	0.34684768399330984	0.04563163864216674
26.552	0.9987849675537341	0.17098627305361475	-0.13100845593410546	0.34698203922571763	0.04545758119582848
26.554	0.9988377849679688	0.17072481066041761	-0.13045355878036624	0.3471153736128127	0.04528243579516785
26.556	0.9988883123869873	0.17046446029636014	-0.12989644504053097	0.34724762221909317	0.045106231675037495
26.558	0.9989366426944708	0.1702052262815593	-0.12933723337185207	0.3473787000298531	0.04492899999417171
26.56	0.9989828678925929	0.16994711265721144	-0.12877606924464038	0.3475092475976604	0.0447508749317892
26.562	0.9990270799835274	0.16969012327906483	-0.12821299671366734	0.34764145141628494	0.044572152267970684
26.564	0.9990693709694475	0.16943426187344057	-0.1276481228793725	0.34777228566129686	0.04439247945413346
26.566	0.9991098290918323	0.1691795406513192	-0.12708162256004008	0.3479015988560331	0.04421189967385687
26.568	0.9991485296125217	0.16892594515672454	-0.12651360616386506	0.3480292535034566	0.044030435911240264
26.57	0.999185545099892	0.16867348723890496	-0.12594408064083873	0.3481553050069855	0.043848099809335586
26.572	0.9992209481223834	0.1684221697842227	-0.12537315276895847	0.3482796622777292	0.04366491930506701
26.574	0.999254811248436	0.1681719955333486	-0.12480088960486488	0.3484022850505807	0.043480915114680184
26.576	0.9992872061235311	0.16792296708294296	-0.12422735816028847	0.34852313334939533	0.043296108113741315
26.578	0.9993181951938817	0.16767508688852378	-0.12365264335562134	0.34864214156606105	0.0431105223898082
26.58	0.9993478357576147	0.16742835725937102	-0.12307680377075135	0.3487592764354784	0.0429241770290786
26.582	0.9993761850664312	0.16718278037983125	-0.12249990459517121	0.34887449675139093	0.04273709256773376
26.584	0.9994033003720318	0.16693835830934792	-0.1219219965494749	0.3489877804835381	0.04254928696792284
26.586	0.999429238849473	0.16669509304143537	-0.12134312414419399	0.3490991144048575	0.04236077717785681
26.588	0.9994540530730318	0.16645298635965491	-0.12076342754695238	0.3492083599865184	0.04217159848002198
26.59	0.9994777885082173	0.166212039848272	-0.1201829515468101	0.3493154995903969	0.041981767761822435
26.592	0.9995004900137756	0.16597225510107938	-0.1196016660752733	0.34942061395625224	0.04179128759021266
26.594	0.9995222024484522	0.16573363366143487	-0.1190196605468496	0.3495236293484675	0.04160018371815748
26.596	0.9995429706709931	0.16549617689107377	-0.11843700602011072	0.34962449593703493	0.04140847853007278
26.598	0.9995628388343103	0.16525988603987943	-0.11785374698085717	0.34972319878738817	0.04121618938322486
26.6	0.9995818449622211	0.16502476228705565	-0.11726991424728195	0.3498197394876476	0.041023330851722946
26.602	0.9996000240178216	0.16479080672561255	-0.11668556676063442	0.3499140822120986	0.04082992300044595
26.604	0.999617410947907	0.16455802032495345	-0.11610076116698251	0.35000619444327224	0.04063598558802279
26.606	0.999634040699273	0.16432640396203876	-0.11551553323496366	0.3500960717147779	0.04044153440759865
26.608	0.9996499482171948	0.1640959584570837	-0.11492991020824797	0.35018372160533817	0.040246583680491624
26.61	0.9996651665837131	0.16386668454579864	-0.11434394956498017	0.35026911149043777	0.04005115361843303
26.612	0.9996797238254342	0.1636385828506927	-0.11375770039109184	0.35035221842017494	0.03985526269439663
26.614	0.999693647156309	0.1634116539179121	-0.1131711901483386	0.3504330485243992	0.03965892516881675
26.616	0.9997069637902882	0.16318589824493016	-0.11258444829608466	0.35051160601379167	0.039462155784437326
26.618	0.9997197009413225	0.16296131624837923	-0.11199752083342629	0.3505878734766629	0.03926497266364918
26.62	0.9997318856971315	0.16273790825811907	-0.11141044845305903	0.35066184097874753	0.03906739295881753
26.622	0.9997435422168912	0.16251567452663288	-0.11082326784006272	0.350733503422406	0.03886943299026485
26.624	0.9997546918020207	0.1622946152370401	-0.1102360116718952	0.35080286063904775	0.03867110823994029
26.626	0.9997653556435891	0.16207473051111296	-0.1096487086183955	0.3508699184184121	0.03847243344762067
26.628	0.999775554932666	0.1618560204002561	-0.10906140953053081	0.3509346529370732	0.03827342790242484
26.63	0.9997853108603206	0.16163848484867618	-0.10847414737597895	0.3509970648916708	0.038074107345595146
26.632	0.9997946440861823	0.16142212378844292	-0.10788691935570399	0.35105720433690624	0.0378744802935347
26.634	0.9998035721888912	0.16120693713754924	-0.10729974256201623	0.3511150941029692	0.0376745592068867
26.636	0.9998121116759118	0.1609929247596841	-0.10671265420545434	0.3511707297227137	0.03747436064797701
26.638	0.9998202790553762	0.1607800864239971	-0.10612571161478851	0.3512240793311466	0.03727390535526686
26.64	0.999828090835416	0.1605684217824103	-0.1055389549552233	0.3512751346621596	0.03707321061399966
26.642	0.9998355635152807	0.16035793048967925	-0.10495237365869357	0.3513239581276329	0.03687228332866254
26.644	0.9998427124188795	0.1601486121228103	-0.10436603830277422	0.35137050019524674	0.036671147081842055
26.646	0.9998495506381238	0.15994046614973945	-0.10377998153217922	0.3514140639690794	0.03646974506885911
26.648	0.9998560910266922	0.15973349201834064	-0.10319419076526787	0.351453678169763	0.03626797791020558
26.65	0.9998623464382634	0.1595276892253688	-0.10260865052444441	0.351491160642947	0.0360660336648435
26.652	0.9998683297265163	0.15932305721322346	-0.10202341358113554	0.35152649386690926	0.03586393286851019
26.654	0.9998740536280992	0.15911959535795667	-0.10143849637477458	0.35155971108709066	0.035661688478624644
26.656	0.9998795292895216	0.15891730300266557	-0.10085391686267683	0.35159084333500223	0.03545931368338675
26.658	0.9998847667420885	0.15871617945136043	-0.10026969617442426	0.3516199172080084	0.03525682226732321
26.66	0.9998897759968175	0.15851625194896546	-0.0996856439755107	0.3516087394714161	0.03505034362162568
26.662	0.9998945670647269	0.15831746538185415	-0.09910074354569368	0.3515642481765786	0.03484027839838172
26.664	0.9998991499568346	0.15811984974235624	-0.09851476496702091	0.3515202089400319	0.034629930764885325
26.666	0.9999035345815006	0.15792340681969083	-0.09792799595241569	0.35147639253669155	0.0344193787457028
26.668	0.9999077292350993	0.1577281382789591	-0.09734046128691413	0.3514329078220085	0.03420864135879588
26.67	0.9999117414024324	0.1575340454387101	-0.09675225634987107	0.3513897703644574	0.03399775314102431
26.672	0.9999155785672057	0.15734112954344656	-0.09616356671378616	0.3513468766975744	0.0337867688169876
26.674	0.999919248213125	0.15714939154867616	-0.09557436494702515	0.3513043997937003	0.03357569491337874
26.676	0.9999227578238957	0.15695883227731586	-0.09498485717156041	0.351262205360086	0.033364590405895095
26.678	0.9999261148832237	0.1567694522827802	-0.09439510495959243	0.35122034621166	0.033153481444594034
26.68	0.9999293267579976	0.15658125195542652	-0.09380520557294818	0.3511788264738186	0.032942402010243246
26.682	0.9999323995681184	0.1563942314986147	-0.09321524874628091	0.35113765771370553	0.032731384107969504
26.684	0.9999353387614189	0.1562083909752667	-0.0926252686389959	0.3510969235775462	0.03252044686469523
26.686	0.9999381497874568	0.15602373035381706	-0.09203539098626673	0.35105658414389496	0.03230962997998662
26.688	0.9999408380957895	0.15584024920615874	-0.09144581603860244	0.3510164952511901	0.0320989898512553
26.69	0.9999434091359746	0.15565794685013165	-0.09085659534766152	0.35097670854934293	0.03188854878512178
26.692	0.9999458683575697	0.15547682263540824	-0.09026767464212938	0.3509374181789893	0.03167830468392991
26.694	0.9999482211956233	0.1552968758584744	-0.08967918563446112	0.3508985660457123	0.031468297643279644
26.696	0.9999504723196747	0.1551181055278448	-0.08909124339633277	0.35086011238610143	0.03125856367065483
26.698	0.999952625650852	0.154940510467315	-0.08850392675045395	0.3508220634078316	0.03104913020228984
26.7	0.9999546851457788	0.15476408936610214	-0.08791729153885192	0.35078445437798833	0.0308400191428467
26.702	0.9999566547610789	0.15458884080675134	-0.08733140045946085	0.3507473090602189	0.030631253707616258
26.704	0.9999585384533757	0.1544147632002387	-0.08674635444956451	0.3507105956253122	0.03042286563733122
26.706	0.999960340179293	0.15424185477162097	-0.08616223346933705	0.3506743078947751	0.030214881588527795
26.708	0.9999620638954544	0.15407011361509768	-0.08557908841478006	0.35063847739883686	0.03000732125893892
26.71	0.9999637132696211	0.15389953774252546	-0.08499696074705755	0.3506031467115068	0.0298002018988328
26.712	0.9999652911262046	0.1537301250303057	-0.08441594469208208	0.3505682815528426	0.02959355266636302
26.714	0.999966800301067	0.15356187316636308	-0.08383612363576882	0.3505338592482557	0.029387399962459954
26.716	0.9999682436343724	0.15339477970463195	-0.08325754818255297	0.35049990040920326	0.02918176234629926
26.718	0.9999696239662847	0.15322884212827514	-0.08268024281522199	0.35046646065476117	0.028976652065527096
26.72	0.9999709441369679	0.15306405784520533	-0.08210426963100288	0.3504335400070356	0.028772089856484485
26.722	0.9999722069865858	0.1529004241050953	-0.08152971305665604	0.35040110329268326	0.02856810140618816
26.724	0.9999734153000743	0.15273793799925417	-0.0809566466952133	0.35036912729139985	0.028364709651040074
26.726	0.9999745712881868	0.15257659648299612	-0.08038513293777094	0.35033760150172616	0.028161934669816077
26.728	0.9999756769850112	0.15241639639806506	-0.07981522296349276	0.3503065286931372	0.027959793693209924
26.73	0.9999767344489244	0.1522573344950593	-0.07924695673961302	0.3502759254054457	0.027758301107533273
26.732	0.9999777457383032	0.15209940745585382	-0.07868036302143044	0.3502458223847109	0.027557468451968502
26.734	0.9999787129115242	0.1519426118982059	-0.07811549490832291	0.35021621245812534	0.027357312761084825
26.736	0.9999796380269642	0.15178694426299597	-0.07755244388988704	0.35018702829658904	0.027157859862937506
26.738	0.9999805231404814	0.15163240090516322	-0.07699121954983802	0.3501583207588973	0.02695911615075087
26.74	0.9999813700137339	0.15147897815470418	-0.07643184080214761	0.3501301253027106	0.026761089997172773
26.742	0.9999821800969205	0.15132667229018365	-0.07587434016421965	0.3501024551146158	0.0265637927716948
26.744	0.9999829548743331	0.1511754795115291	-0.075318763756894	0.3500753006299229	0.026367238865268813
26.746	0.999983695830263	0.15102539591282196	-0.07476517130444066	0.35004862890650107	0.026171445705079132
26.748	0.999984404449002	0.1508764174550918	-0.07421363613456268	0.35002238299832583	0.025976433770790293
26.75	0.999985082214842	0.15072853995877025	-0.07366420566841414	0.34999654180489664	0.025782217238749613
26.752	0.9999857306120743	0.1505817592324217	-0.07311687761643577	0.3499711581860895	0.02558879834237459
26.754	0.9999863510489125	0.15043607099921177	-0.0725717219987521	0.3499461720851069	0.02539619631508784
26.756	0.999986944608804	0.15029147086950395	-0.0720287775603636	0.3499215682099961	0.02520442280017141
26.758	0.999987512336843	0.15014795441231127	-0.07148804690611771	0.34989738515089647	0.025013480681995222
26.76	0.9999880552809662	0.1500055279411303	-0.07094957175391245	0.3498736646885076	0.024823386677621576
26.762	0.9999885744891102	0.14986416550897164	-0.07041312628433068	0.3498294085375023	0.024632582321323857
26.764	0.9999890710092113	0.14972387407858562	-0.06987853944751873	0.34978548085315914	0.02444249852196679
26.766	0.9999895458892062	0.149584650100354	-0.06934575022185237	0.34974291841397065	0.0242531850621969
26.768	0.9999900001770314	0.14944648964716056	-0.06881507588728264	0.34970129155048	0.024064720915927033
26.77	0.9999904349103018	0.14930938841946312	-0.0682864696416815	0.34966073855906216	0.02387709740850133
26.772	0.9999908508315676	0.1491733423783445	-0.06775990774243584	0.34962136190246235	0.023690311227295622
26.774	0.9999912486020028	0.14903834746725197	-0.06723534554491364	0.349583296473184	0.023504353735104518
26.776	0.9999916290109986	0.1489043995198353	-0.06671298792846479	0.34954627313709097	0.023319276300234608
26.778	0.9999919928830199	0.14877149404316464	-0.06619285893512478	0.3495103066725635	0.023135086425949195
26.78	0.9843893202974007	0.14863964042334693	-0.06564045529556771	0.3440816376839935	0.022585675356421902
26.782	0.9584858527391474	0.14850905407615572	-0.06491561201449951	0.3353311265214263	0.02176822530564996
26.784	0.9332640160331456	0.1483800939720904	-0.06401688191993667	0.32708286942717385	0.020938825430153452
26.786	0.9087058729331768	0.148253092940776	-0.06295876102558587	0.3192965933680495	0.020102517918142694
26.788	0.884793958502114	0.14812835629820725	-0.06175462169833077	0.3119370436681805	0.01926355412542417
26.79	0.8615112139807951	0.14800616353994633	-0.06041684837947284	0.30497309014003066	0.018425512946809535
26.792	0.8388410121757719	0.14788677034707437	-0.05895692329562235	0.29837707810046804	0.01759139450674121
26.794	0.8167675496877548	0.1477704101021301	-0.05738553690320883	0.2921243756204053	0.016763714137491604
26.796	0.7952751022500427	0.14765729600683014	-0.05571246709353485	0.28619293972683363	0.01594451473693322
26.798	0.7743480071059049	0.14754762176292185	-0.053947132610765725	0.28056221473007925	0.015135527003613715
26.8	0.753971461234544	0.14744156324220903	-0.05209812706694165	0.2752138688141553	0.014338127108064473
26.802	0.7341312907074304	0.14733927968612376	-0.05017357365852335	0.27013101228412395	0.01355343824228897
26.804	0.714813335762774	0.14724091372337045	-0.048183091857690624	0.2655241756988213	0.012793775748133892
26.806	0.6960035132512791	0.1471465850849102	-0.046136759421731864	0.26115819014339703	0.012048992589660815
26.808	0.6776885647936061	0.1470563999442378	-0.044040522442868754	0.25699467617765653	0.011318179803899871
26.81	0.6598557323678177	0.14697045236734158	-0.04190021724398967	0.25301830420245347	0.010601521912788665
26.812	0.6424922648337449	0.14688882526961122	-0.03972083244823228	0.24921518289260358	0.009899034523232672
26.814	0.6255855040928634	0.14681159189241755	-0.03750720552588041	0.24557182589184293	0.009210712945091072
26.816	0.6091235740763471	0.14673881625864799	-0.03526375856302818	0.24207583085098355	0.008536503653073532
26.818	0.5930949882599746	0.1466705539734054	-0.03299453028219036	0.2387156901522265	0.007876312067561609
26.82	0.5774882628723615	0.14660685293123538	-0.030703150200325983	0.2354806780663238	0.007229998627944948
26.822	0.562292024649526	0.14654775375679363	-0.028393194876237014	0.23236036277552544	0.006597453061798622
26.824	0.5474956336976213	0.1464932905431086	-0.026067583547621415	0.22934575903434654	0.005978489734920477
26.826	0.5330887473968601	0.1464434919833954	-0.023729136613032612	0.22642832964408305	0.005372948767185228
26.828	0.5190610239082053	0.14639838071094802	-0.021380643562706345	0.22359976184018848	0.004780706808611097
26.83	0.5054022491894846	0.14635797455909005	-0.01902441545831615	0.22085266376841167	0.00420159283060607
26.832	0.49210288697310134	0.14632228675761816	-0.016662625335026073	0.21818030100681488	0.003635456611159768
26.834	0.47915362365665815	0.14629132642376108	-0.0142972765595421	0.21557644644509733	0.0030821560745488727
26.836	0.46654514573345457	0.14626509884230077	-0.011930146992778714	0.21303534736184873	0.0025415430086845286
26.838	0.4542682846891315	0.14624360588081525	-0.009562931079656277	0.210551576806047	0.0020134902177091824
26.84	0.4423144896522357	0.14622684619719528	-0.007197101103436115	0.20812043470660638	0.0014978638102745205
26.842	0.43067537321618116	0.1462148155943671	-0.004834076472934379	0.20573750150752185	0.0009945508156378126
26.844	0.41934254792595604	0.1462075072463147	-0.002475029354273763	0.20339880899000642	0.000503418022874588
26.846	0.4083077314655247	0.14620492526117945	-0.00012117160629233697	0.20110054489978166	0.000024367676051770777
26.848	0.3975632666494602	0.14620702754926374	0.002220689507501324	0.1993981446253898	-0.00044280136758483463
26.85	0.38710169561692803	0.14621379414126778	0.004543505368043449	0.19770344679854165	-0.0008982666718098664
26.852	0.3769155605071494	0.14622518974518867	0.0068481733040281385	0.19598012669757062	-0.0013421058717703555
26.854	0.36699740416720494	0.14624117596384978	0.009135145788673152	0.19422386248755294	-0.0017742632994630027
26.856	0.35734001284026595	0.1462617193009938	0.011405407978362118	0.19243203640735335	-0.0021947658833328973
26.858	0.3479367560415438	0.14628678715074311	0.013659799222793327	0.1906027602306277	-0.002603595436060591
26.86	0.33878108756389674	0.14631634896477286	0.0158995110927927	0.18873521634501306	-0.003000797665878165
26.862	0.32986646120020047	0.1463503751468997	0.018124588019399833	0.18682747643836603	-0.0033861710411495134
26.864	0.3211863336390809	0.14638883877538955	0.020336666408507606	0.18488012875610332	-0.0037598455040748074
26.866	0.3127344322797077	0.1464317136317827	0.022536428036026446	0.1828928978141865	-0.0041217526298897526
26.868	0.3045049634697781	0.14647897631314938	0.024724266838020714	0.1808657058194787	-0.004471771972527747
26.87	0.29649218172880787	0.14653060423784164	0.026901901507901713	0.17880026700260498	-0.004810067172490608
26.872	0.28869034157635526	0.14658657669402664	0.029069095470333164	0.17669612609435845	-0.005136396558674932
26.874	0.28109370435874287	0.14664687480089061	0.031227344590834896	0.1745549200505593	-0.005450886638444451
26.876	0.27369681933202367	0.14671148036499498	0.03337705403529645	0.17237728375287892	-0.005753445914277468
26.878	0.26649461800771657	0.14678037747631856	0.035518681294801034	0.17016423321357899	-0.0060440091672873085
26.88	0.25948205777014466	0.14685355078218865	0.03765347580560144	0.16791757580428526	-0.006322680377881901
26.882	0.2526540960036324	0.1469309864950743	0.03978120938445674	0.1656377190706439	-0.006589268784313108
26.884	0.24600570261436602	0.14701267158711734	0.041902955718696074	0.16332627116644213	-0.006843853508387172
26.886	0.23953214299137332	0.14709859487557353	0.044019456100836574	0.16098464659973796	-0.007086456583905855
26.888	0.23322897870091752	0.14718874570677803	0.04613054188457627	0.15861370890438148	-0.007316936342081558
26.89	0.22709178391616763	0.147283114169941	0.04823723838265133	0.15621521704413935	-0.007535390663555767
26.892	0.22111613281025896	0.14738169884337088	0.05033977364184363	0.15370213061515722	-0.007737330463436098
26.894	0.21529761940429024	0.14748448313388302	0.05244577460666622	0.1507266761885185	-0.007904977286595005
26.896	0.20963213167960268	0.14759148666888655	0.05455888763694732	0.14776283373199123	-0.008061775842500639
26.898	0.20411577989665644	0.1477027229813821	0.05667841340091439	0.14481442259806301	-0.008207851710427734
26.9	0.1987446796021694	0.14781820401419477	0.058803481687380775	0.14188494070089688	-0.008343328512220296
26.902	0.19351494634286048	0.14793794003382227	0.060933237448672496	0.13897762544241524	-0.008468356651135356
26.904	0.18842272419299677	0.1480619395155437	0.06306680263002046	0.13609546263818534	-0.008583105681043758
26.906	0.18346444111883348	0.14819020909867314	0.06520317461669985	0.1332413569134916	-0.00868775946099642
26.908	0.1786366860506212	0.14832275346697005	0.06734140752324763	0.13041808760041562	-0.008782537585502197
26.91	0.17393604963411205	0.14845957526625364	0.06948044938524929	0.12762816646446667	-0.008867662360166548
26.912	0.16935912251503235	0.14860067510182728	0.07161925312432801	0.12487385871617152	-0.008943372496005061
26.914	0.16490253358979726	0.1487460514058137	0.07375674336194397	0.1221572069407701	-0.009009917762142262
26.916	0.16056317821085986	0.14889570047559814	0.07589183458403467	0.11948020554144471	-0.009067571995017785
26.918	0.1563380637228467	0.14904961644990167	0.07802345653064317	0.11684469332246307	-0.00911662685028153
26.92	0.15222419778548715	0.14920779113979976	0.08015035300176376	0.11425226028884185	-0.00915735899340007
26.922	0.14821858805853233	0.14937021405999823	0.0822715302802439	0.11170428123533066	-0.009190082156085388
26.924	0.14431825466732187	0.1495368726795947	0.08438584467403143	0.10920189887049901	-0.009215094476195217
26.926	0.1405204752729537	0.14970775209321924	0.08649214553310541	0.10674622435416109	-0.009232709971949622
26.928	0.1368226799526874	0.14988283523242457	0.08858938733521356	0.10433826833784368	-0.009243263267666682
26.93	0.13322229948954584	0.15006210282134208	0.09067640749480359	0.10197617966417175	-0.00924683362199174
26.932	0.12971676466653204	0.15024553338318183	0.09275220363894372	0.09965832695232223	-0.009243529435798224
26.934	0.12630350626664977	0.15043310345688413	0.0948157374791273	0.09739024338099225	-0.009234127749440477
26.936	0.12297995888667274	0.150624787467342	0.09686597468818903	0.09517213361015973	-0.009218941485302678
26.938	0.1197437270141681	0.15082057858274514	0.09890187080458582	0.0930041759272106	-0.009198286991839952
26.94	0.1165926398771581	0.15102040645755185	0.10092212351075638	0.09093821754391479	-0.009177678022815002
26.942	0.11352454111392517	0.15122425594861122	0.10292404039010594	0.08897882589029654	-0.009158060269797085
26.944	0.1105372743627349	0.15143208961683993	0.10490638570068649	0.08706192328369296	-0.009133351703842671
26.946	0.10762868326185343	0.1516438679894001	0.10686852407707494	0.08518655770891617	-0.009103761693558442
26.948	0.10479661144956237	0.1518595499144454	0.10880978162808708	0.08335175350475094	-0.009069486097170091
26.95	0.10203893429393801	0.15207909294407196	0.11072959183938334	0.08155654427135994	-0.009030722858998284
26.952	0.09935374997585493	0.15230245348838883	0.11262719781467538	0.07980011098159145	-0.00898766288515675
26.954	0.09673924857202927	0.15252958652025866	0.11450200088985397	0.07808169759468445	-0.008940510607467868
26.956	0.09419362022601593	0.15276044617401122	0.11635377166997053	0.07640054647536502	-0.008889491740055594
26.958	0.09171505508137465	0.15299498558201377	0.1181815670266173	0.07475585066894531	-0.008834763576463754
26.96	0.08930174328166085	0.15323315628364964	0.1199851272350673	0.07314681339377813	-0.008776529711892193
26.962	0.08695187561116663	0.15347490972162262	0.12176415202356161	0.07157261729619313	-0.008714979053177856
26.964	0.08466373547190989	0.1537201961196124	0.12351803617047616	0.0700324893283256	-0.008650275549964608
26.966	0.08243578464456247	0.15396896498788895	0.12524656961456612	0.06852579967401362	-0.00858262133926516
26.968	0.08026650409686101	0.15422116514694006	0.1269492442027828	0.06705190739769719	-0.00851218896649264
26.97	0.0781543747965302	0.15447674455647023	0.12862581061548045	0.06561016407689366	-0.008439160539005123
26.972	0.07609787771129516	0.15473565079841714	0.1302759890378152	0.06419990357652326	-0.008363705934563937
26.974	0.0740954938088919	0.15499783065458636	0.13189939656379213	0.06282043950516045	-0.00828597806260287
26.976	0.07214571681908404	0.1552632304856377	0.13349593163729837	0.06147108749274499	-0.008206140093601872
26.978	0.07024718379186698	0.1555317962482038	0.13506527228274226	0.06015126044331772	-0.008124346369926852
26.98	0.06839861882922259	0.155803473268065	0.13660715779387067	0.058860431438191536	-0.008040756245292336
26.982	0.06659874700220125	0.1560782064964433	0.13812146756962096	0.05759806358051676	-0.00795552907090931
26.984	0.06484629338185378	0.15635594056722008	0.13960795800271644	0.05636360200103432	-0.007868807381042224
26.986	0.06313998303924025	0.15663661979308013	0.1410666357690954	0.05515648291200487	-0.007780739485252125
26.988	0.061478541060905015	0.1569201885313306	0.14249743548175145	0.053976125402292616	-0.007691459447068117
26.99	0.05986073959355655	0.15720659072801327	0.14390003512861363	0.05282196797791614	-0.0076010830475846365
26.992	0.0582854857697452	0.15749576982378533	0.145274349692175	0.05169355693842655	-0.007509747867505339
26.994	0.05675170952474813	0.15778766926566268	0.14662037220856897	0.05059044683891278	-0.007417590145719213
26.996	0.055258340793834036	0.15808223241171698	0.14793804300355515	0.04951217781570318	-0.007324734690899166
26.998	0.0538043095122719	0.15837940248827026	0.14922728919753908	0.048458276323784674	-0.007231297214983677
27.	0.05238854561533844	0.15867912259500125	0.15048807684186827	0.04742879206173362	-0.007137467704303161
27.002	0.051009983532979086	0.15898133583563057	0.1517204229332829	0.04642346553337221	-0.007043387824751913
27.004	0.04966764554834344	0.1592859853106506	0.1529243033560265	0.04544099637169742	-0.006949032713945555
27.006	0.04836063119142093	0.15959301405456897	0.15409970118632543	0.04448101001988155	-0.006854510352529694
27.008	0.04708804235033185	0.1599023651458727	0.1552466462863635	0.04354312368949579	-0.006759923921626529
27.01	0.045848980913196745	0.16021398168321552	0.15636516081256815	0.04262647904819102	-0.0066652962512439564
27.012	0.04464254876814274	0.16052780690728685	0.1574553419689419	0.04173093877816716	-0.006570759236001289
27.014	0.04346784780329033	0.16084378419600137	0.15851724288977836	0.04085630388986526	-0.006476428647288368
27.016	0.042324002159265676	0.1611618570899265	0.15955095801844604	0.04000216906512603	-0.006382384397156704
27.018	0.04121023291571299	0.161481969261151	0.1605565254350694	0.039168204522431894	-0.006288710825651837
27.02	0.04012578631118161	0.1618040644955699	0.1615340479671738	0.038354093499897185	-0.006195491979149861
27.022	0.039069908553027624	0.1621280868455629	0.1624836566540158	0.03755950878786707	-0.0061028063299812816
27.024	0.03804184584860727	0.16245398055639498	0.16340542246180412	0.036784111353624006	-0.006010723255620976
27.026	0.03704084440528229	0.1627816900580344	0.16429946800358824	0.03602755179386026	-0.005919307593202962
27.028	0.03606615075858939	0.163111160022897	0.16516590699089842	0.035289469713202064	-0.005828617272408859
27.03	0.03511705352853977	0.16344233538150213	0.1660048880462277	0.0345695330689496	-0.005738711466921345
27.032	0.03419291944942335	0.16377516136126463	0.1668165507717161	0.03386747179128007	-0.005649654827579734
27.034	0.03329312348137817	0.16410958347208224	0.16760104451005964	0.033183013644355455	-0.005561507746785535
27.036	0.032417040584542464	0.1644455475260342	0.16835851783815364	0.032515876435218166	-0.005474324762841877
27.038	0.0315640457190591	0.16478299963114343	0.1690891248347629	0.03186576803659613	-0.005388154829495601
27.04	0.030733513845066264	0.16512188623559218	0.16979304626462086	0.03123238659241783	-0.005303042061640925
27.042	0.02992481992270229	0.1654621541339419	0.17047044406946252	0.03061542000348207	-0.005219024243366694
27.044	0.029137353874290978	0.16580375044424459	0.17112149026439755	0.030014560451123145	-0.005136136314027041
27.046	0.02837058167129554	0.16614662265317687	0.17174637385731958	0.029429562872336116	-0.0050544207075297306
27.048	0.027623991665585514	0.166490718623798	0.1723452837683586	0.02886019453002954	-0.0049739184158879715
27.05	0.02689707213497642	0.16683598660094925	0.1729184128588394	0.028306213845844894	-0.004894665572266404
27.052	0.026189311357287623	0.16718237522024737	0.17346596105116302	0.02776737051348262	-0.004816693611984989
27.054	0.025500197610334605	0.16752983353119372	0.17398813660098464	0.027243405539345917	-0.004740029364455739
27.056	0.024829219171932978	0.16787831097666153	0.17448512779848507	0.026734051028931928	-0.0046646943103544085
27.058	0.024175865419144706	0.16822775738763096	0.17495713749327443	0.026239031606515723	-0.004590705860471545
27.06	0.02353966640475838	0.16857812301976455	0.17540438751623977	0.025758102905694625	-0.004518084263753642
27.062	0.02292020068571184	0.16892935858948158	0.17582711366682816	0.025291059676417024	-0.00444685402447991
27.064	0.022317049290921553	0.1692814152658763	0.1762255274414401	0.024837691243745057	-0.004377035239856611
27.066	0.021729793249300664	0.16963424462905657	0.17659983652506217	0.024397779338457343	-0.004308643842746106
27.068	0.021158013589762433	0.16998779869202266	0.1769502662720054	0.023971098326524297	-0.004241692231710898
27.07	0.020601291341223158	0.17034202993631725	0.17727705985846792	0.02355729303629034	-0.0041761676476979115
27.072	0.020059207532596067	0.17069689133742014	0.17758046079688558	0.023156225124611667	-0.004112093127944959
27.074	0.019531353221683118	0.17105233633177183	0.17786069050345116	0.02276766276915553	-0.004049472221271719
27.076	0.019017370435607396	0.1714083188049679	0.17811797887857658	0.022391413607335566	-0.003988313335972869
27.078	0.018516916198725537	0.1717647931134458	0.1783525668617888	0.02202729382698969	-0.003928624395062446
27.08	0.018029647485716744	0.17212171410617297	0.17856470460355353	0.021675113456282258	-0.0038704102315695495
27.082	0.017555221271259375	0.17247903712012977	0.1787546272598292	0.021334676330040984	-0.003813672115085577
27.084	0.017093294530034303	0.1728367179722869	0.178922585228285	0.021005780348341503	-0.0037584085246627668
27.086	0.016643524236719876	0.1731947129848181	0.1790688285607147	0.020688217467213412	-0.003704614866863222
27.088	0.016205568103182914	0.1735529789710191	0.1791935983274051	0.020381774468812904	-0.00365228350736422
27.09	0.015779111115106444	0.17391147322056236	0.17929713478822015	0.020086259648961526	-0.0036014088036710424
27.092	0.015363870776725623	0.17427015352917724	0.17937969779093418	0.01980150851883356	-0.0035519886139129724
27.094	0.014959566248895906	0.17462897818648201	0.17944152345943737	0.019527352951266203	-0.0035040179627053476
27.096	0.0145659166924749	0.1749879059630217	0.17948285966991914	0.01926361979407292	-0.0034574895682342667
27.098	0.01418264126831804	0.1753468961410643	0.17950397026720963	0.019010130976030798	-0.003412393985497193
27.1	0.01380945913728084	0.17570590853694645	0.17950511747148387	0.018766703508500886	-0.00336871931784596
27.102	0.013446089460220792	0.17606490346426878	0.1794865448169115	0.018533149484006108	-0.003326450965459583
27.104	0.013092258115664574	0.1764238417417089	0.17944851024694392	0.018309283125035512	-0.0032855735804771325
27.106	0.012747725139648258	0.17678268469980146	0.17939126733583205	0.018094948635419533	-0.0032460757680846945
27.108	0.012412260626757779	0.17714139417148214	0.17931506489607818	0.017889996086380033	-0.0032079458092198203
27.11	0.01208563463843859	0.17749993248478182	0.17922015159468238	0.01769427133710882	-0.0031711699913940863
27.112	0.011767617236136762	0.17785826247889258	0.17910678964808327	0.017507616211748525	-0.0031357329340770154
27.114	0.011457978481297829	0.17821634751823662	0.17897523980145008	0.01732986852276218	-0.0031016173745889624
27.116	0.011156488435368959	0.1785741514829235	0.17882575699875417	0.01716086213757993	-0.0030688041625039895
27.118	0.010862917654454336	0.17893163875715132	0.17865859038276766	0.017000427569525307	-0.003037272425475732
27.12	0.010577054983027766	0.1792887742195016	0.17847398856882168	0.016848410273603058	-0.00300700298257385
27.122	0.01029871105906575	0.17964552326666097	0.1782722177187975	0.016704674502036065	-0.0029779793697486184
27.124	0.010027697629007723	0.1800018518083653	0.17805352408370748	0.01656907946959785	-0.002950182990384904
27.126	0.009763826439293181	0.1803577262471805	0.1778181569568825	0.01644096497010611	-0.002923502089576935
27.128	0.00950690923636301	0.1807131134912047	0.17756637257910154	0.016320705511273275	-0.0028980084755685464
27.13	0.00925675776665669	0.18106798096796697	0.17729843413858926	0.0162081578223442	-0.0028736810021727536
27.132	0.009013183776613748	0.18142229662391554	0.17701458913221288	0.016103175566254825	-0.0028504970065844873
27.134	0.00877600351543016	0.1817760288850712	0.1767150846230748	0.016005614081599773	-0.0028284334468741817
27.136	0.008545056130770287	0.1821291467000709	0.17640018618261474	0.01591534950263603	-0.0028074706154263803
27.138	0.008320187514879347	0.18248161953602557	0.1760701466511692	0.015832262171754322	-0.0027875887224005423
27.14	0.008101243537817878	0.1828334173529295	0.17572520607372175	0.01575622974123667	-0.0027687667182237172
27.142	0.007888070069645219	0.18318451057826793	0.1753655926244531	0.015687127253301743	-0.002750982367350469
27.144	0.007680512980421107	0.1835348701033968	0.17499154956889	0.015624827278377242	-0.0027342127371894954
27.146	0.0074784181402049316	0.18388446733111202	0.17460333800409583	0.01556920000054528	-0.002718434290148576
27.148	0.007281631750483684	0.18423327417754037	0.174201209267981	0.015520113546583026	-0.0027036225477911364
27.15	0.0070900122686313495	0.1845812630506348	0.17378540384699884	0.015477446393780608	-0.0026897542720634385
27.152	0.0069034327591843215	0.1849284068284698	0.17335615137614768	0.015441089904959862	-0.0026768079189769278
27.154	0.00672176702998496	0.1852746788449238	0.1729136852548301	0.015410934088341887	-0.0026647614064344814
27.156	0.006544888888874629	0.1856200529279492	0.17245825609508547	0.015386866933026388	-0.0026535922380368673
27.158	0.006372672143694723	0.18596450337848394	0.17199009090993492	0.015368774354547102	-0.0026432768984128324
27.16	0.006204990602287554	0.18630800495540675	0.1715094216564074	0.015356540316190144	-0.0026337913482730752
27.162	0.006041718072494508	0.18665053288766972	0.17101648644892153	0.015350046892281472	-0.0026251110863441643
27.164	0.005882731381868937	0.18699206288655665	0.17051152910385123	0.015349177468197812	-0.0026172117205887887
27.166	0.00572792271014453	0.18733257114073848	0.1699947778324159	0.015353829584208122	-0.002610070849044234
27.168	0.005577188756820736	0.18767203428692314	0.1694664599795661	0.015363903770976845	-0.0026036663835341525
27.17	0.005430426206482226	0.18801042942381385	0.1689268067248146	0.015379298905285756	-0.0025979758537363596
27.172	0.00528753174371445	0.18834773410835529	0.16837604513188872	0.015399912256952782	-0.002592976321203808
27.174	0.005148402053102073	0.18868392634750566	0.1678143981487245	0.01542563953574824	-0.0025886444147507613
27.176	0.005012933819230025	0.1890189845892991	0.16724208303751778	0.015456374934603952	-0.0025849563402720425
27.178	0.004881023948682744	0.18935288771258987	0.1666593179697241	0.015492011418977252	-0.0025818880570659267
27.18	0.0047525775611837965	0.1896856150488019	0.1660663340775766	0.015532449142846228	-0.00257941688839887
27.182	0.004627509568788097	0.1900171463863976	0.16546335617225236	0.01557761580913131	-0.002577524592940803
27.184	0.0045057353823809675	0.19034746195566582	0.16485060126907503	0.01562770613017424	-0.0025762367520156333
27.186	0.004387170412848378	0.19067654241312845	0.16422827858751815	0.015682252749915075	-0.0025754693734929258
27.188	0.004271730071075645	0.19100436882605187	0.1635965903280838	0.01574116336591316	-0.0025752006544607358
27.19	0.004159329767948107	0.19133092268097315	0.16295575940999363	0.015804345233030464	-0.002575409079426192
27.192	0.0040498849143517	0.19165618590924105	0.16230599694303985	0.015871705091789822	-0.002576072918108869
27.194	0.0039433129457689025	0.1919801408486415	0.16164750444857984	0.015943151244378718	-0.00257717061170009
27.196	0.0038395415885665693	0.19230277024383277	0.16098048727756742	0.016018602204576116	-0.0025786823883981787
27.198	0.0037385015977710124	0.1926240572540029	0.1603051546105566	0.01609797910034529	-0.0025805890285983605
27.2	0.0036401237183904707	0.19294398546053232	0.15962171945769432	0.016181202484133263	-0.0025828713634104663
27.202	0.0035443386954332004	0.19326253886930964	0.1589303883127373	0.01626819231426084	-0.002585510121651764
27.204	0.0034510772739079674	0.19357970187671564	0.15823135190143386	0.016358867911174257	-0.0025884857851620883
27.206	0.0033602701988230243	0.19389545927562385	0.1575248134021435	0.016453147994130782	-0.0025917790676533033
27.208	0.0032718483640089596	0.19420979626186927	0.15681097206970115	0.016550950811447907	-0.0025953706854209553
27.21	0.003185748169237804	0.19452269842526027	0.15609002262212965	0.016652199742025354	-0.002599242234440959
27.212	0.003101912578973451	0.19483415174050286	0.15536215524064495	0.016756824400039373	-0.002603376353779144
27.214	0.0030202848921038966	0.19514414255783397	0.15462755453068602	0.016864754105506023	-0.0026077556850957434
27.216	0.0029408084075171533	0.1954526575894199	0.15388640161484698	0.016975917529978672	-0.0026123628627988194
27.218	0.0028634264241016553	0.19575968392967072	0.15313889643941864	0.017090242740842036	-0.0026171809132143346
27.22	0.00278808224074541	0.19606520907027425	0.1523852335841547	0.01720765718602988	-0.0026221928597292216
27.222	0.0027147191563364407	0.19636922088231773	0.1516255978688294	0.01732808768745126	-0.002627381655533299
27.224	0.0026432818264915344	0.19667170759676647	0.15086016435324137	0.017451461860096513	-0.0026327304044184833
27.226	0.0025737218040585794	0.19697265778494696	0.15008909833720563	0.017577713905622832	-0.002638223230924292
27.228	0.0025059926722951604	0.1972720603534078	0.14931257776639767	0.017706822319644117	-0.0026438512845976484
27.23	0.002440048007755167	0.19756990458208298	0.14853078634393768	0.01783868287639643	-0.002649593594971298
27.232	0.002375841386992126	0.1978661800964511	0.14774389146636	0.017973224419425827	-0.0026554341179241803
27.234	0.0023133263865595752	0.1981608768580751	0.14695206182155138	0.018110380918794713	-0.002661357816390565
27.236	0.002252456583011386	0.19845398516718352	0.14615546738880553	0.01825008579547989	-0.002667349819324164
27.238	0.0021931858840161253	0.19874549566525646	0.14535427943881482	0.018392272287588145	-0.0026733954856048574
27.24	0.0021354738115227797	0.19903539933936373	0.14454867317748002	0.01853687898296062	-0.002679481261838473
27.242	0.0020792804221807216	0.19932368750536905	0.14373879381887708	0.018683844487578424	-0.0026855932705439982
27.244	0.0020245657345255488	0.19961035178467926	0.14292481602960183	0.018833106886555418	-0.0026917183370267603
27.246	0.0019712907954121386	0.1998953841461249	0.14210690271810864	0.018984604866506435	-0.0026978433969063616
27.248	0.001919417757114788	0.20017877687645563	0.14128521029395275	0.019137109940203928	-0.0027037906023202056
27.25	0.0018689125775694336	0.20046051582024166	0.14045990860488605	0.019291088125464127	-0.002709624474991494
27.252	0.04525892933903987	0.2007402812875284	0.1391435241504278	0.06447254934836039	-0.00897093772729323
27.254	0.08676284590541318	0.20101646912148605	0.13689424498572375	0.10753239838329917	-0.014720566488185802
27.256	0.12646233455639475	0.20128728126038964	0.13377894151318573	0.14850774653264093	-0.01986720913764518
27.258	0.16443619925838976	0.20155105224351985	0.12986358380699065	0.18743766116347457	-0.024341326419089197
27.26	0.20075913034791082	0.2018062433561811	0.12520961704367758	0.22435917250282644	-0.028091926069315296
27.262	0.23550321906534966	0.2020514389111002	0.11987781588355052	0.25930683737617394	-0.031085137308326755
27.264	0.2687367790787279	0.20228534222153186	0.11392717883196825	0.2923095654446673	-0.033302004136709536
27.266	0.3005257918707739	0.2025067721264094	0.1074138364589163	0.323390297801482	-0.03473659256044863
27.268	0.33093274020842833	0.20271465921426096	0.10039308393768268	0.352563868326528	-0.03539497402629922
27.27	0.360018013884611	0.20290803229648635	0.09290290017759747	0.38139754171811346	-0.035432937746218966
27.272	0.3878387627987451	0.20308597865996142	0.08497473401701629	0.40849818794591297	-0.034712024867137085
27.274	0.41445025723054685	0.20324767560586413	0.07666337667366259	0.43333611559177815	-0.03322100985591428
27.276	0.4399047707936673	0.20339241962060403	0.06803366961710619	0.4552844765084416	-0.03097467365657246
27.278	0.46425288713755697	0.20351965013195078	0.059164204084962736	0.47356311521930206	-0.02801798479594551
27.28	0.48754242080697135	0.20362897978685138	0.05015016541432902	0.4872968735740028	-0.024438018815621618
27.282	0.5098198510312095	0.2037202721898837	0.04117650541815083	0.48867380094879614	-0.020121879412476465
27.284	0.5311286981195903	0.20379383537617457	0.03243311064648363	0.4851668140897817	-0.015735468963375843
27.286	0.5515108095101753	0.20385021548476995	0.02400516091912645	0.4780913340108035	-0.01147665940696917
27.288	0.5710074174141073	0.20389010503528882	0.015950008491793236	0.4686362803519065	-0.007474752651175305
27.29	0.5896563440062645	0.2039142851784585	0.008298983683399356	0.45786802884905947	-0.0037998393005685698
27.292	0.607494222765662	0.2039235765282793	0.001062418896212711	0.44667645007487444	-0.00047455750105276017
27.294	0.6245571376713865	0.203918788146323	-0.005796794467093471	0.43890261791881724	0.0025442282671446393
27.296	0.6408781759534045	0.20390059779148054	-0.012342411608404042	0.43194302425762104	0.00533121859676641
27.298	0.6564894120826258	0.2038696189034647	-0.018587521445113598	0.425291290647991	0.007905110985339572
27.3	0.6714224241533796	0.20382643910890225	-0.024545591653301856	0.4190052302782534	0.01028473128300772
27.302	0.685706158730319	0.20377161849562586	-0.030230738178201363	0.4131221916890334	0.012488988812555885
27.304	0.6993686974081033	0.20370568845061446	-0.03565745197173516	0.4076640710491954	0.014536262034038714
27.306	0.7124376741099931	0.20362915131626522	-0.04084024886682345	0.40264112583640677	0.016443963783176828
27.308	0.7249384140919932	0.20354248053685572	-0.045793441034295175	0.3980538248878443	0.018228254358477154
27.31	0.7368955039741124	0.2034461212213038	-0.05053110532450466	0.39399165498104305	0.019908833814822988
27.312	0.7483331262262535	0.20334048305463023	-0.05507727162784478	0.39105625608833217	0.0215383116383451
27.314	0.7592734375271908	0.20322592750648513	-0.0594502855669556	0.3884444627274833	0.023093134236051523
27.316	0.7697379642995361	0.2031027908251631	-0.06366007579616734	0.38611478755733264	0.024580096641920846
27.318	0.7797478682110236	0.2029713901607258	-0.06771556057456177	0.38403047545214086	0.0260048389229572
27.32	0.789322534072074	0.2028320262292381	-0.07162461614583977	0.3821585993627262	0.027371962986187034
27.322	0.7984808092576099	0.2026849846085082	-0.07539436801302365	0.3804699011784311	0.028685287747325375
27.324	0.8072412118703014	0.2025305374581364	-0.07903115414906227	0.37893870390903317	0.029947963121680667
27.326	0.8156207016599463	0.20236894466532085	-0.08254091799520995	0.377541546252057	0.0311626258089758
27.328	0.8236357803460155	0.20220045535920922	-0.08592836146583682	0.376258743734404	0.03233129733629153
27.33	0.8313027869538161	0.202025309297582	-0.08919848969083154	0.3750720528826317	0.033455860642370445
27.332	0.8386365158816862	0.20184373693225352	-0.09235533753044449	0.3739657852845999	0.03453773632479695
27.334	0.8456510597705543	0.2016559609167845	-0.09540271973966614	0.3729259511296941	0.03557814999927464
27.336	0.8523605101575149	0.2014621967398473	-0.0983440536217749	0.3719406753694968	0.036578153722656964
27.338	0.8587787230174325	0.20126265021712952	-0.10118154798765734	0.3708540148678253	0.03752358330176426
27.34	0.864918025195313	0.20105753772991233	-0.1039155478629777	0.36961282291359226	0.0384085189902477
27.342	0.8707901438090412	0.2008470654386391	-0.10654092105731303	0.3684300426232035	0.0392528760862612
27.344	0.8764068051104742	0.2006314404711551	-0.10906744427025813	0.3672936669521849	0.04005978155112618
27.346	0.8817796191385546	0.20041086085993792	-0.1114960217184619	0.3662041551318215	0.04083030643396856
27.348	0.886919021591205	0.20018551962604753	-0.11382963872742977	0.3651587392954351	0.04156588737216309
27.35	0.8918347775736196	0.19995560374845756	-0.11607101910906015	0.3641373798741865	0.042265796777699795
27.352	0.8965366451313578	0.19972129605410593	-0.11822163060911786	0.36308233800465284	0.04292418604428094
27.354	0.9010343310469339	0.19948277623754976	-0.12028363317972961	0.362065781826484	0.04355058768814882
27.356	0.9053366798848776	0.19924021925612634	-0.1222594070444032	0.3610860486960922	0.04414616620559073
27.358	0.9094518315042815	0.19899379496239514	-0.124151396086673	0.360141297848084	0.044712044916305954
27.36	0.913387906105479	0.19874366825631012	-0.12596212350718425	0.3592297535397214	0.045249342582825744
27.362	0.9171530049042335	0.1984899992605902	-0.1276938248698658	0.35835016102969347	0.045759102704613884
27.364	0.9207546252949552	0.1982329438825758	-0.12934904910143308	0.3575007998650577	0.04624238851554695
27.366	0.9241995626746622	0.19797265261311844	-0.13092986227613249	0.35668044301066587	0.04670012127997641
27.368	0.927494574215745	0.19770927248823947	-0.1324385255231752	0.3558877462663195	0.04713324836727726
27.37	0.9306464119480666	0.19744294548246089	-0.13387689950982667	0.3551219859337712	0.04754263042458557
27.372	0.9336614268025208	0.19717381034049755	-0.13524703971462346	0.3543821698805207	0.047929139403985216
27.374	0.9365453031939348	0.19690200155175963	-0.1365508704739228	0.35366733710702736	0.04829358274015889
27.376	0.9393036641593185	0.196627649732365	-0.13779036123546892	0.3529765571049701	0.048636767311145954
27.378	0.941942132076109	0.19635088181896132	-0.1389672961434619	0.35230922123658964	0.04895945988165759
27.38	0.9444660785417917	0.19607182104833476	-0.14008346518530787	0.35166471290175866	0.049262411566674796
27.382	0.9468802701678655	0.1957905872854528	-0.14114064089786416	0.3510423044198739	0.04954633582808413
27.384	0.949189386149331	0.19550729659898128	-0.14214061384545246	0.3504412950977831	0.04981194080199424
27.386	0.9513981056812018	0.1952220620384129	-0.14308481712710425	0.34986147932488654	0.05005986578901955
27.388	0.9535109616554525	0.19493499324980232	-0.14397511485204537	0.3493021556079662	0.05029081797172395
27.39	0.9555319625559112	0.19464619662432114	-0.14481287304049761	0.3487630851368297	0.050505384369131975
27.392	0.9574650021749042	0.19435577566058287	-0.14559975610266643	0.3482436943868742	0.05070419696702039
27.394	0.9593139743071515	0.19406383051534398	-0.1463372498080467	0.3477436706524524	0.050887852401435035
27.396	0.9610827032178314	0.1937704586832813	-0.14702672640389677	0.34726285527811385	0.05105692081321125
27.398	0.9627745745102915	0.1934757545423102	-0.14766978208936668	0.34680071873798163	0.05121198656447349
27.4	0.9643928032029754	0.19317980972532484	-0.14826762003338415	0.3463571678312769	0.05135355295584683
27.402	0.965940603933924	0.1928827131723341	-0.1488217720215768	0.34593176413723836	0.05148217813745396
27.404	0.9674211847587769	0.1925845509458279	-0.14933344055666162	0.34552447948846937	0.05159835931856279
27.406	0.9688375057580948	0.19228540692618848	-0.14980385707973867	0.3451351952781679	0.051702583466638356
27.408	0.9701922174127615	0.1919853619360785	-0.15023461454697432	0.3447567688564456	0.05179440028160842
27.41	0.9714879515541972	0.19168449435287455	-0.15062657106369703	0.3443915866789499	0.051874523804636224
27.412	0.9727273400138295	0.19138288069950918	-0.15098093164710305	0.3440449466705758	0.051944226576801415
27.414	0.9739129543216767	0.191080594857697	-0.1512989383973014	0.34371664606112345	0.05200396365852897
27.416	0.9750470497618751	0.19077770839544125	-0.15158174404320374	0.3434064942643327	0.052054155316349986
27.418	0.9761317810778742	0.19047429059440538	-0.15183049637011828	0.34311428637377595	0.05209521241180931
27.42	0.9771693030782926	0.19017040829641757	-0.15204643753705444	0.3428397198286723	0.05212755804615146
27.422	0.9781617661597014	0.18986612524439764	-0.15223084009545457	0.34261778984883	0.0521569939803353
27.424	0.9791111545187544	0.18956150377039546	-0.15238592062731693	0.3424565975202733	0.05218556388802539
27.426	0.9800192448596847	0.1892566001535178	-0.15251310315694505	0.3423101344446202	0.052206780846220095
27.428	0.9808878013892536	0.18895146933800847	-0.15261329456063194	0.3421779384848852	0.05222090251814358
27.43	0.9817185883142173	0.18864616441866316	-0.1526873352445705	0.3420596281765572	0.05222817312102713
27.432	0.982513329408158	0.1883407368233511	-0.15273610305466337	0.3419547675519541	0.05222883861684872
27.434	0.9832735364125045	0.18803523628040386	-0.15276050566540755	0.3418628166638507	0.05222313674177035
27.436	0.9840006536664435	0.18772971027102053	-0.15276164573147014	0.34178298676927965	0.05221133154189244
27.438	0.9846961255529645	0.18742420501374096	-0.1527398899228503	0.3417153504831517	0.05219356501774481
27.44	0.9853613934999814	0.1871187652734745	-0.15269627581955766	0.3416591980216431	0.052170087137401684
27.442	0.9859977875657546	0.18681343402821973	-0.15263148422733766	0.34161419960365574	0.05214108231863996
27.444	0.9866064987268095	0.18650825296143864	-0.15254625368608016	0.3415799125251258	0.05210673599012691
27.446	0.987188709577114	0.18620326210276736	-0.15244137448973455	0.34155583140026	0.05206724040363967
27.448	0.9877456027106335	0.18589850020893267	-0.15231740521672602	0.341541722710996	0.05202274897658945
27.45	0.9882783336076889	0.18559400466130563	-0.15217515231041043	0.34153705434995385	0.05197345326535315
27.452	0.988787915608584	0.18528981141700446	-0.1520151779941484	0.3415415323930494	0.051919496839123606
27.454	0.9892753168878137	0.18498595535175516	-0.15183809710736987	0.3415547867123697	0.051861028872319796
27.456	0.9897415056495185	0.18468246997231605	-0.1516445965631223	0.34157636255417	0.0517982096950259
27.458	0.9901874481173348	0.1843793875321908	-0.1514352419408188	0.3416059466549544	0.051731179180115466
27.46	0.9906140358601293	0.1840767391997508	-0.15121060515719162	0.34164319317290665	0.05166007398751053
27.462	0.9910220672042227	0.18377455495733375	-0.15097120397881417	0.3416877882677606	0.05158501677964195
27.464	0.991412334854646	0.1834728639570952	-0.15071745084850924	0.34173954047428234	0.051506112394424784
27.466	0.99178563151643	0.18317169434114447	-0.15044998700767442	0.34179798864750544	0.051423502951266443
27.468	0.9921427317238729	0.18287107279129142	-0.15016940965115547	0.34186271590467154	0.0513373222291452
27.47	0.992484314747203	0.18257102529259883	-0.14987603378017053	0.34193014348495865	0.05124713373541022
27.472	0.9928110295833282	0.18227157699003507	-0.14957026346040644	0.34199843132979413	0.05115279547704303
27.474	0.993123525248982	0.18197275230521914	-0.14925246455685548	0.34207214149973425	0.05105511017507674
27.476	0.993422449432639	0.18167457480843827	-0.1489231109544237	0.3421509765766463	0.05095418784788832
27.478	0.9937083997681551	0.18137706670932488	-0.1485831716730923	0.342234046629721	0.05085022010276091
27.48	0.9939819113831209	0.18108024992313393	-0.1482316792705111	0.34232268796497434	0.05074306688944332
27.482	0.9942435156382803	0.1807841468340162	-0.14786992519695977	0.3424156174577231	0.050632971739744306
27.484	0.9944937438943774	0.18048877671770228	-0.14749847193983384	0.34251239222186686	0.05052005447318239
27.486	0.9947331153356159	0.18019415940457048	-0.1471174037039758	0.3426131238219726	0.050404353251597395
27.488	0.994962085294716	0.1799003132123617	-0.14672716020825652	0.3427185914447727	0.050286125673265174
27.49	0.9951810888078774	0.17960725672657504	-0.14632802893604713	0.34282968158447585	0.050165591567029
27.492	0.9953905609245055	0.17931500675353299	-0.14592043852748585	0.342943911524213	0.05004252595994447
27.494	0.9955909361755318	0.17902358043558342	-0.14550467958936306	0.34306110712174076	0.04991699647132104
27.496	0.9957826182371523	0.17873299329486347	-0.14508107797861375	0.3431810409482314	0.049789075362592194
27.498	0.995965963265377	0.17844326114440567	-0.14464995410182982	0.3433034770062514	0.049658832191952856
27.5	0.9961413233759651	0.17815439838238	-0.14421152813347102	0.3434282946812444	0.049526319180254255
27.502	0.9963090506846762	0.17786641964239466	-0.14376617760076804	0.34355518894351783	0.04939161630931921
27.504	0.9964694966526035	0.17757933823851424	-0.14331404156567418	0.3436841349215219	0.04925476239760576
27.506	0.9966229836193446	0.17729316770659406	-0.1428555329944004	0.34381477494491985	0.049115842926106344
27.508	0.9967697954540767	0.17700792035227325	-0.1423907282674445	0.3439471359307248	0.04897488317067763
27.51	0.9969102135685024	0.17672360874415532	-0.14191992450829563	0.3440809836286044	0.04883194722131164
27.512	0.9970445193743237	0.17644024447831336	-0.1414434212160449	0.3442160795595626	0.04868709993047884
27.514	0.9971729939218793	0.17615783864002235	-0.14096153615129706	0.3443521624993028	0.04854040980292279
27.516	0.9972958966960362	0.1758764018653491	-0.14047434033326248	0.3444892585772724	0.048391901350537024
27.518	0.997413455027873	0.17559594481412277	-0.13998188541077886	0.34462740829167493	0.04824159437689894
27.52	0.997525893756175	0.1753164774407787	-0.13948473528353023	0.344766035992573	0.0480895992651761
27.522	0.997633437719728	0.17503800889468843	-0.1389830330116519	0.34490506904914453	0.04793595259754334
27.524	0.997736311568187	0.17476054843958416	-0.1384766841999176	0.3450447228841948	0.04778064912568272
27.526	0.997834724126449	0.17448410502288772	-0.13796603377778754	0.3451846786405634	0.04762376103289871
27.528	0.9979288575871027	0.17420868704173417	-0.1374512754049814	0.3453247898399995	0.04746533279246509
27.53	0.9980188916800855	0.1739343025721388	-0.13693254020552942	0.345464984985037	0.0473053979460662
27.532	0.9981050061353343	0.17366095942190343	-0.13640999492666891	0.3456051496775751	0.04714399671414867
27.534	0.9981873805855624	0.17338866498995187	-0.1358838500711289	0.3457451158733192	0.046981177488155196
27.536	0.9982661829561147	0.17311742633949098	-0.13535422535335576	0.34588482196431614	0.04681697213846338
27.538	0.9983415592431738	0.17284725034370527	-0.13482122587354067	0.34602421730191557	0.04665140915857668
27.54	0.9984136531123177	0.1725781435449133	-0.13428505971332078	0.34616312430459795	0.04648453581779262
27.542	0.9984826082291245	0.1723101121214143	-0.1337458654031845	0.34630145015232383	0.04631638714100031
27.544	0.9985485682127305	0.17204316205741013	-0.13320371758126265	0.3464391809973438	0.04614698682465412
27.546	0.9986116680544495	0.17177729911844766	-0.13265876741788887	0.34657620615025436	0.0459763723242609
27.548	0.9986720247722448	0.17151252875663464	-0.13211116317032978	0.3467124120230759	0.04580458003795919
27.55	0.9987297532086975	0.17124885615111327	-0.13156103016157628	0.3468477124695251	0.04563164236167693
27.552	0.998784968206388	0.17098628625259737	-0.13100847149842992	0.34698204899235185	0.04545758787588134
27.554	0.9988377845879602	0.17072482381267276	-0.13045360656412172	0.347115343036607	0.04528244839286768
27.556	0.9988883108381793	0.17046447323698521	-0.12989661246927503	0.34724744137772434	0.04510626632358956
27.558	0.9989366407743328	0.1702052387937101	-0.1293374752683192	0.3473784246353474	0.04492904840502193
27.56	0.998982866209243	0.16994712472970372	-0.1287762506460041	0.34750904674672894	0.04475091210561072
27.562	0.9990270789557322	0.16969013508247716	-0.12821309226272048	0.3476413580764216	0.04457217351738969
27.564	0.9990693708268825	0.16943427348887788	-0.12764823089278018	0.34777217651255155	0.044392503085558886
27.566	0.9991098298195485	0.16917954328592866	-0.12708170146247827	0.34790150554962934	0.04421191526660472
27.568	0.9991485310429383	0.16892594770652877	-0.12651363340889216	0.34802922557477733	0.04403044185994801
27.57	0.9991855469129238	0.16867348970524848	-0.12594413255014683	0.3481552456579529	0.04384811040717415
27.572	0.9992209498453773	0.16842217212559968	-0.12537320671015661	0.34827959992084934	0.04366493027380729
27.574	0.999254812256171	0.16817199779506792	-0.12480091050960648	0.34840226433718446	0.04348091981288922
27.576	0.9992872061704645	0.16792296929006434	-0.12422740097432156	0.34852308413258165	0.043296116921345426
27.578	0.9993181955823184	0.16767508895430522	-0.12365274315769473	0.34864201894218927	0.04311054202223867
27.58	0.9993478371606914	0.16742835909937617	-0.12307692494560962	0.348759125861335	0.04292420075773195
27.582	0.9993761873266787	0.16718278195871777	-0.12250003685340846	0.34887433119779143	0.04273711842893768
27.584	0.9994033025013745	0.1669383596551576	-0.1219221003107381	0.3489876507305307	0.04254930735957659
27.586	0.999429239105874	0.16669509415854655	-0.12134325216915116	0.34909895169756683	0.04236080212782417
27.588	0.9994540520044491	0.1664529872263546	-0.12076354109867514	0.34920821457197493	0.04217162057245766
27.59	0.9994777877757075	0.16621204053020078	-0.12018302429948989	0.349315406547473	0.04198178199328114
27.592	0.9995004903504687	0.1659722556497322	-0.11960172640972455	0.3494205369085181	0.04179129945727164
27.594	0.9995222036624835	0.1657336341021016	-0.1190197122572292	0.34952356340824553	0.041600193943970784
27.596	0.9995429716455017	0.16549617721700946	-0.11843706971207042	0.3496244137438233	0.041408491063618956
27.598	0.9995628382009568	0.16525988623854032	-0.11785381374625487	0.3497231114473742	0.04121620243927957
27.6	0.9995818439411018	0.1650247623373085	-0.11726999249195388	0.34981963626938156	0.04102334611884841
27.602	0.999600023647188	0.16479080663276943	-0.11668562868673686	0.34991400009285506	0.04082993508712569
27.604	0.9996174115285565	0.16455802012136383	-0.11610080805664051	0.3500061320196165	0.040635994752256675
27.606	0.9996340417945485	0.1643264036811115	-0.11551556768379989	0.35009602557975983	0.040441541138688086
27.608	0.9996499486545051	0.16409595809579516	-0.11492995783846	0.35018365736278395	0.04024659297642248
27.61	0.999665165964473	0.16386668408293542	-0.11434400189378474	0.3502690401478989	0.04005116379000551
27.612	0.9996797232459197	0.16363858228885186	-0.11375774478684685	0.3503521571968783	0.03985527128392373
27.614	0.9996936471926727	0.16341165327966511	-0.11317122433580218	0.3504330007796932	0.039658931745907
27.616	0.9997069644568466	0.1631858975341351	-0.11258448893617393	0.35051154947309265	0.03946216366365458
27.618	0.999719701690556	0.16296131544581172	-0.11199757094442467	0.35058780378316484	0.03926498242645504
27.62	0.9997318855459156	0.16273790735417862	-0.11141049752667598	0.35066177185473146	0.03906740246592138
27.622	0.9997435415893341	0.16251567353534055	-0.11082330496147084	0.35073344980562027	0.03886944006799698
27.624	0.9997546914315171	0.16229461418380528	-0.1102360378955113	0.3508028215105672	0.03867111312589117
27.626	0.9997653558223885	0.16207472941233278	-0.10964872882914671	0.3508698873693322	0.03847243713447316
27.628	0.9997755555120706	0.16185601927611207	-0.10906140826534226	0.3509346510529485	0.03827342725294104
27.63	0.9997853112506868	0.16163848376503198	-0.10847410899889334	0.3509971136438825	0.03807409916370346
27.632	0.9997946437393458	0.16142212280525667	-0.10788686195978607	0.351057279250974	0.0378744682265279
27.634	0.9998035717427589	0.16120693626252994	-0.10729969717015642	0.3511151530619296	0.03767454959539816
27.636	0.9998121115720647	0.16099292394107736	-0.10671264550060491	0.35117073874379157	0.03747435855375177
27.638	0.9998202793889784	0.1607800855861904	-0.10612573535990696	0.35122404378178196	0.03727390992242177
27.64	0.999828091355215	0.16056842088604395	-0.10553899563308573	0.35127507550805565	0.03707321866005655
27.642	0.9998355636324894	0.16035792947035069	-0.10495245570140774	0.3513238410454411	0.03687229986417007
27.644	0.9998427122732574	0.16014861093261268	-0.10436611648919904	0.35137038743874227	0.03667116278628677
27.646	0.9998495512136915	0.15994046484222996	-0.10378001916782255	0.35141400702930936	0.03646975238534305
27.648	0.9998560927285365	0.15973349066403783	-0.10319420834668795	0.3514536491888684	0.03626798109859986
27.65	0.9998623490571203	0.15952768781429763	-0.10260868798937717	0.35149110392791094	0.036066041013980754
27.652	0.9998683324387708	0.1593230711140923	-0.10202343746715667	0.35152651494989395	0.03586394341603802
27.654	0.9998740551128158	0.15911960924074117	-0.10143849113777371	0.3515597729345886	0.03566169291122301
27.656	0.9998795293185831	0.15891731691837507	-0.10085389281530063	0.3515909317689958	0.03545931414746198
27.658	0.9998847667257753	0.15871619341785548	-0.10026966631842492	0.3516200146192463	0.03525682153675152
27.66	0.999889776882959	0.15851623808144902	-0.0996855970324752	0.35160874466198955	0.035050327633469554
27.662	0.9998945689077436	0.15831745170733516	-0.09910060090513993	0.35156437763734716	0.03484024108070264
27.664	0.9998991519187742	0.15811983622093764	-0.09851473766233869	0.35152018975943017	0.03462991927716578
27.666	0.9999035350346956	0.157923393167099	-0.09792815688680145	0.35147612751330676	0.03441940935708854
27.668	0.9999077273741527	0.1577281244037983	-0.09734043407831061	0.35143288485490115	0.03420862956116903
27.67	0.9999117380505009	0.15753403167451502	-0.09675227250208955	0.35138969028383593	0.03399775106876654
27.672	0.9999155752483901	0.15734111569593984	-0.09616357759673808	0.3513468025706962	0.03378676551237296
27.674	0.9999192457623924	0.15714937776765747	-0.09557431577814633	0.35130440456592604	0.03357567809623749
27.676	0.9999227563687052	0.1569588184802544	-0.09498491503530072	0.3512620689919985	0.03336459777832892
27.678	0.9999261138435257	0.15676943841756733	-0.09439508461600107	0.3512203123172492	0.033153471100045066
27.68	0.9999293249630513	0.15658123815508623	-0.0938052140034695	0.3511787539581006	0.03294239816851139
27.682	0.9999323965034792	0.15639421761012604	-0.09321528772597205	0.3511375430998697	0.03273138711144527
27.684	0.999935335200126	0.15620837709168983	-0.09262526314813975	0.3510968674851334	0.032520439741298035
27.686	0.9999381467438908	0.1560237164326204	-0.09203541752787346	0.35105648458473293	0.03230963013462337
27.688	0.9999408360858074	0.1558402352729857	-0.09144579193458277	0.3510164634505809	0.0320989784823149
27.69	0.9999434082219485	0.15565793303202716	-0.09085651276118814	0.3509767561848667	0.03188852412719076
27.692	0.9999458681483865	0.1554768089620698	-0.09026762053204183	0.35093742798759986	0.03167828658007542
27.694	0.9999482208611941	0.1552968623198979	-0.08967908565177712	0.3508986385595691	0.03146826906247558
27.696	0.9999504713564438	0.155118092264234	-0.08909107863453943	0.35086027439264417	0.03125852029565114
27.698	0.9999526245407608	0.15494049752450087	-0.08850378741756287	0.3508221923512281	0.031049092733216443
27.7	0.9999546844217138	0.15476407661779923	-0.08791723585976366	0.35078446948952563	0.030840000940052695
27.702	0.9999566546791343	0.15458882814224673	-0.08733136445360297	0.35074729740008725	0.030631240060363288
27.704	0.9999585390180612	0.15441475060686416	-0.0867463170850145	0.35071058609591577	0.030422851706547585
27.706	0.9999603411435328	0.15424184226273957	-0.08616218587252876	0.3506743128526826	0.030214865324734136
27.708	0.999962064760588	0.15407010120744752	-0.0855790379553079	0.3506384865733088	0.030007304351048914
27.71	0.9999637135742653	0.15389952542234414	-0.08499692258819339	0.35060313863182313	0.029800187833466704
27.712	0.9999652911385404	0.15373011278612975	-0.08441590466384141	0.3505682760935861	0.029593538172883398
27.714	0.9999668002775547	0.1535618610112765	-0.08383607438512214	0.35053386700057887	0.02938738334836504
27.716	0.9999682437205852	0.15339476765327467	-0.08325749610508514	0.35049991252809665	0.029181745102140687
27.718	0.999969624206417	0.15322883016800373	-0.08268020561391448	0.35046645187391157	0.028976638301714073
27.72	0.9999709444738349	0.15306404594039152	-0.08210425285377329	0.3504335020027747	0.02877208085686908
27.722	0.9999722072616238	0.15290041220437897	-0.08152972734418328	0.3504010201876028	0.028568099637018913
27.724	0.9999734153085685	0.15273792603612213	-0.08095669310965323	0.35036899674831823	0.028364715344890688
27.726	0.9999745711659358	0.1525765844156219	-0.08038518245205555	0.3503374650650392	0.028161941049043814
27.728	0.9999756768637992	0.152416384270613	-0.07981522767523813	0.3503064564052195	0.027959789574088477
27.73	0.9999767343955339	0.1522573224198718	-0.07924690013012435	0.3502759426260296	0.027758282643270137
27.732	0.9999777457550144	0.15209939554068022	-0.07868026636181498	0.3502458992132093	0.027557440642228714
27.734	0.9999787129361154	0.15194260018748607	-0.07811538265918891	0.35021631353220645	0.027357281345058784
27.736	0.999979637932711	0.15178693281241654	-0.07755229505490603	0.35018718522771486	0.027157819913226775
27.738	0.999980522738676	0.15163238978578886	-0.0769910393254012	0.35015852663658764	0.026959068894402066
27.74	0.9999813693474396	0.15147896741621625	-0.07643164359304774	0.3501303593198126	0.026761038834637662
27.742	0.9999821794628667	0.15132666191579247	-0.07587418421947753	0.35010263005823894	0.026563751448762413
27.744	0.9999829544246136	0.15117546936828077	-0.0753186919006074	0.35007535069878654	0.02636721748127899
27.746	0.9999836956302067	0.15102538582757047	-0.07476518097987919	0.3500485559212532	0.02617144363519786
27.748	0.9999844044771724	0.15087640730480914	-0.07421367985567548	0.3500222574177895	0.02597643975436466
27.75	0.999985082363037	0.1507285297402934	-0.07366423098132252	0.34999644326762175	0.02578221883950743
27.752	0.9999857306853266	0.1505817489753576	-0.07311689086508438	0.34997107729923344	0.025588797064824063
27.754	0.9999863508415678	0.1504360607258125	-0.07257172263381696	0.34994610991157454	0.025396192025286014
27.756	0.999986944225669	0.15029146064963875	-0.07202872014402895	0.34992159570524384	0.02520440468940505
27.758	0.9999875119913039	0.15014794434774356	-0.07148796025912647	0.34989745897844915	0.025013455642220708
27.76	0.9999880550932622	0.1500055072998395	-0.07094945988363498	0.3498737137906433	0.02482335102092763
27.762	0.9999885745180277	0.1498641534064043	-0.0704130262519371	0.3498294893882611	0.02463255301999738
27.764	0.9999890712520841	0.14972386225086065	-0.06987845166781491	0.34978554435937675	0.024442472255617038
27.766	0.9999895462819154	0.14958463833753766	-0.0693457794253757	0.3497427974814018	0.024253186889759134
27.768	0.9999900005940051	0.1494464778098039	-0.06881507415634544	0.3497012185632248	0.02406471528799268
27.77	0.999990435174837	0.14930937668407696	-0.06828638784457453	0.34966079334612465	0.02387707254847509
27.772	0.9999908510010641	0.14917333088256923	-0.06775976410981752	0.349621517269548	0.023690271537901063
27.774	0.999991248815769	0.14903833620978763	-0.0672352629569907	0.34958335572636884	0.02350432884764963
27.776	0.9999916292630396	0.1489043883860175	-0.0667129261928679	0.34954629962038064	0.02331925648756454
27.778	0.9999919931508704	0.14877148303541182	-0.06619279642368169	0.34951033519462626	0.023135066465510643
27.78	0.9843892097279968	0.14863963102966182	-0.06564038836073724	0.34408164471492225	0.022585652786888708
27.782	0.9584857452927515	0.14850904483413735	-0.06491555276564326	0.3353311225657624	0.021768205180880136
27.784	0.9332639113688117	0.1483800848837103	-0.06401676434902259	0.32708295690021355	0.020938792574462482
27.786	0.9087057706024763	0.14825308400146137	-0.06295869154790817	0.31929660757070094	0.02010249662833724
27.788	0.8847938594388511	0.14812834749935982	-0.0617545637548366	0.3119370419759846	0.01926353594620108
27.79	0.8615110393206747	0.1480061548795853	-0.060416789735169875	0.3049730633025106	0.018425493440438437
27.792	0.8388408942748236	0.14788676182431276	-0.058956847141335325	0.29837709762444276	0.01759137293511956
27.794	0.8167675285516848	0.14777040173887934	-0.05738549138363882	0.29212438565108173	0.016763701415730935
27.796	0.7952750484895691	0.14765728775550885	-0.055712401092128425	0.2861929684935395	0.015944497450458946
27.798	0.7743478455077748	0.14754761363767555	-0.05394706774599781	0.2805622035333544	0.015135508200980299
27.8	0.753971361250441	0.1474415552421935	-0.052098065453011315	0.27521387592086916	0.014338110521302376
27.802	0.7341312775125467	0.1473392718198679	-0.05017345913630896	0.2701311275104609	0.013553413087591176
27.804	0.7148132763956849	0.1472409056449201	-0.04818326052877746	0.26552384857502587	0.012793804772494127
27.806	0.6960033653977199	0.1471465765797192	-0.046136769162330546	0.26115807403104735	0.012048989776449264
27.808	0.6776884814727108	0.14705639147930322	-0.044040549859981376	0.25699455765061757	0.011318181629955881
27.81	0.6598557255670223	0.14697044386307306	-0.04190008797712103	0.2530184541108682	0.010601495487080538
27.812	0.6424922002952268	0.1468888169267214	-0.03972073796635116	0.24921525788906923	0.009899013955828347
27.814	0.6255853704765281	0.14681158396577548	-0.037507129259514806	0.24557184780799826	0.009210695038232488
27.816	0.6091235064513023	0.1467388084702399	-0.03526369787924088	0.24207585541510432	0.008536489829217035
27.818	0.5930949865777398	0.14667054630346005	-0.032994442848314876	0.23871578117957848	0.007876294199120441
27.82	0.5774881937901326	0.14660684534512708	-0.030703125256335718	0.23548064911135988	0.007229991865109323
27.822	0.5622919042406547	0.14654774634013196	-0.02839307595012175	0.23236045128258442	0.0065974279410709845
27.824	0.547495579316853	0.14649328354082664	-0.02606732882305062	0.22934607362531337	0.005978439515466621
27.826	0.5330887487776435	0.1464434853805201	-0.023728993707267443	0.2264285051799038	0.005372920574559911
27.828	0.519060951570937	0.14639837423524477	-0.021380672466496824	0.22359965834010062	0.004780711058590286
27.83	0.505402141515244	0.1463579676524493	-0.019024730854861265	0.2208521354273763	0.004201652435227205
27.832	0.4921028442294886	0.1463222795038357	-0.016662607993384516	0.21818027263870077	0.0036354523548684284
27.834	0.4791536267587464	0.1462913193698699	-0.014297084158842323	0.21557668399129512	0.003082117993707703
27.836	0.46654507170669157	0.14626509210657124	-0.011930084490154464	0.21303536923396613	0.002541529954352469
27.838	0.4542681891296429	0.14624359919675023	-0.009562935747366516	0.21055149590232183	0.002013490426825808
27.84	0.44231445698522387	0.1462268395334681	-0.007197059079275455	0.2081204464607513	0.0014978551487832114
27.842	0.4306753768460434	0.1462148090349118	-0.004834014394240287	0.2057375574119395	0.000994538313965153
27.844	0.4193424557319284	0.14620750080790018	-0.002474978919471933	0.2033988029611625	0.0005034077495747026
27.846	0.408307590884149	0.14620491925006163	-0.00012112792086784932	0.2011005069207813	0.00002435888628878478
27.848	0.39756319581121097	0.14620702212902809	0.002220818285727152	0.1993982853385746	-0.0004428273582225467
27.85	0.3871017148130808	0.14621378977988297	0.004543672597887995	0.19770369256805562	-0.0008983008504227466
27.852	0.3769155921897802	0.14622518480147978	0.006848243504513901	0.195980227056164	-0.0013421203169505344
27.854	0.36699731478202025	0.14624117123078445	0.009135303041364475	0.1942240249772539	-0.0017742953260807574
27.856	0.35733989645275216	0.1462617147543177	0.01140560235616251	0.19243223194459508	-0.0021948055180688844
27.858	0.34793670323849385	0.14628678279779495	0.013660015872526072	0.1906030142695973	-0.0026036402002740126
27.86	0.33878110731218325	0.14631634467060606	0.015899269891092197	0.18873488439399624	-0.0030007468648442313
27.862	0.3298664808467759	0.1463503710086494	0.018124732888660965	0.18682766076909768	-0.003386201447653259
27.864	0.32118625001124057	0.14638883440612627	0.020336727033260966	0.1848801403075028	-0.0037598569473046724
27.866	0.3127343362742633	0.1464317094744676	0.02253622200905061	0.18289257281762442	-0.004121707624824438
27.868	0.30450492405454394	0.14647897212584438	0.024724488897178577	0.18086592906039806	-0.0044718176549317
27.87	0.2964921999763511	0.14653059989767814	0.026901602375493043	0.17879992071344797	-0.00481000437180286
27.872	0.2886903506639959	0.146586572099501	0.02906907893974762	0.17669609636062444	-0.005136392773452244
27.874	0.2810936280797007	0.14664686987790376	0.031227207305742452	0.17455471045729504	-0.005450856129643802
27.876	0.2736967405926959	0.14671147539632018	0.03337693452949746	0.17237709614148514	-0.005753419052299238
27.878	0.2664945887485899	0.1467803723233551	0.03551874763581905	0.17016425973981086	-0.006044021398334305
27.88	0.2594820736320489	0.1468535455776152	0.03765334239240054	0.1679174459811677	-0.0063226530871863295
27.882	0.2526540963277403	0.14693098129350346	0.03978132262403159	0.16563779949531066	-0.00658929074045761
27.884	0.246005634493993	0.14701266678377795	0.041903199869775434	0.16332641016097127	-0.006843899208988101
27.886	0.23953207893278977	0.14709859040805073	0.044019519650420606	0.1609846379774878	-0.007086466434865871
27.888	0.23322895726501058	0.14718874136068344	0.04613063381590548	0.15861374720903537	-0.007316952690668611
27.89	0.22709179713049268	0.1472831099809881	0.048237279781492184	0.15621524101731746	-0.007535398287085576
27.892	0.2211161261690396	0.14738169544093754	0.05033983008519309	0.15370213673982464	-0.007737339447213887
27.894	0.21529755958835362	0.14748448023755556	0.052445889042066554	0.15072666468654736	-0.007904993931831434
27.896	0.20963207986230098	0.14759148394655397	0.054558605357758465	0.14776270210991516	-0.008061726951010885
27.898	0.20411576424632752	0.14770271999919443	0.0566784129016799	0.14481440267315007	-0.008207850508818938
27.9	0.1987446899745406	0.14781820104856824	0.05880349234438321	0.14188494229372783	-0.008343330117952477
27.902	0.19351493429029112	0.14793793706008285	0.06093327164919321	0.13897761606724582	-0.008468360832982769
27.904	0.1884226724189362	0.14806193652596006	0.06306683704810918	0.13609542392171584	-0.008583107923464194
27.906	0.1834643994655549	0.1481902061996624	0.06520322641311697	0.13324132796351562	-0.008687764474789483
27.908	0.17863667466528177	0.148322750655263	0.06734146495976134	0.1304180807306392	-0.008782544613641667
27.91	0.17393605725327707	0.14845957263271875	0.06948052588533662	0.12762817549123665	-0.008867672750917153
27.912	0.16935910667139908	0.14860067256027837	0.07161929089417568	0.12487384518227748	-0.008943376243183788
27.914	0.1649024893143832	0.14874604894037213	0.07375678346723243	0.12215717230918627	-0.009009920106978053
27.916	0.16056314485963413	0.14889569808184355	0.07589186272446222	0.11948017763952173	-0.009067573239712943
27.918	0.1563380553423293	0.1490496140627917	0.07802344091052596	0.11684468068907806	-0.009116624039453555
27.92	0.15222420279764692	0.1492077887468638	0.08015037879968857	0.11425226039568749	-0.009157361949435009
27.922	0.14821856805073447	0.1493702117481011	0.08227156976296837	0.11170426326554754	-0.00919008508807248
27.924	0.1443181924172031	0.1495368704479324	0.08438588835974832	0.10920184908113935	-0.00921509504523911
27.926	0.1405204181201162	0.14970774995524555	0.0864921917822228	0.10674617831051754	-0.009232710926452635
27.928	0.13682265458793383	0.14988283317894685	0.08858943404762526	0.10433824629561037	-0.009243266188849854
27.93	0.1332223112491357	0.1500621008656921	0.09067645226038804	0.10197618596366767	-0.009246838758230964
27.932	0.12971679753218168	0.15024553150130293	0.0927522357692179	0.09965834928765402	-0.009243534709499554
27.934	0.12630352286553234	0.15043310163463397	0.09481576970968264	0.09739025338532253	-0.009234131836950382
27.936	0.1229799204883209	0.15062478572971377	0.09686602428124899	0.09517210153015669	-0.009218943097717652
27.938	0.11974367192751816	0.15082055616829712	0.09890194329449836	0.09300409790370044	-0.009198286017027756
27.94	0.11659260127122867	0.15102038397113843	0.10092223677391743	0.09093815953724481	-0.009177682468602098
27.942	0.11352453389666706	0.15122423340380442	0.10292398427739867	0.08897878313038429	-0.00915805087593374
27.944	0.1105372951810311	0.15143206727877787	0.10490649160959879	0.08706191284137557	-0.009133359829009388
27.946	0.10762871050151912	0.1516438456853746	0.10686865155079119	0.0851865542965154	-0.009103772187926858
27.948	0.10479660531458071	0.15185952779155404	0.10880981016178463	0.08335171970860886	-0.009069484798152012
27.95	0.10203889097280039	0.15207907095840065	0.11072967910141956	0.08155648475507124	-0.009030723385568856
27.952	0.09935370660004633	0.15230243144395283	0.11262719697490238	0.07980004782632738	-0.008987655705142405
27.954	0.09673922672803577	0.15252956471550294	0.11450222080328414	0.0780816624406967	-0.008940523753472152
27.956	0.09419362588847156	0.15276042471802725	0.11635380585983003	0.07640052638938145	-0.00888949201509891
27.958	0.09171507861306144	0.15299496411525856	0.118181668774674	0.07475584850538877	-0.008834770927033563
27.96	0.08930175943350885	0.15323313525348958	0.11998533497076518	0.07314681051463381	-0.008776544561641427
27.962	0.08695185203277211	0.1534748889322175	0.12176424712916017	0.07157257850364332	-0.008714981136588843
27.964	0.08466369547662005	0.15372017559068357	0.12351819066549673	0.07003243993278793	-0.008650280268388046
27.966	0.0824357542356564	0.15396894470288813	0.12524666131625947	0.06852575657119823	-0.008582622224713307
27.968	0.08026649593554122	0.15422114507802753	0.1269493784307997	0.0670518847125116	-0.008512195086866988
27.97	0.07815438820192269	0.15447672476023833	0.12862592759875463	0.06561015943378548	-0.00843916761707284
27.972	0.07609789866044937	0.15473563122199174	0.13027610279068524	0.06419990581942256	-0.008363713529683405
27.974	0.0740954949367807	0.15499781132563573	0.13189952600691393	0.06282042631709372	-0.008285984454776924
27.976	0.07214568726346969	0.15526321146386063	0.13349612686640464	0.06147105099131637	-0.008206147221747999
27.978	0.07024715123290921	0.15553177766764453	0.13506549513064925	0.060151222723411446	-0.008124354679851528
27.98	0.06839860054256028	0.15580345505254523	0.13660729180814535	0.05886040395995317	-0.008040760379702637
27.982	0.06659874886480292	0.15607818852945624	0.13812162263577302	0.05759805425854276	-0.007955536714853223
27.984	0.06484630987201752	0.15635592312009378	0.1396083188860874	0.05636361087461272	-0.007868828960554276
27.986	0.06313999723659375	0.1566366031078412	0.14106698206664622	0.05515649021053273	-0.007780759615388369
27.988	0.061478527625531354	0.15692017232717861	0.1424975761314961	0.0539761047333928	-0.007691464093528248
27.99	0.05986071091929606	0.15720657479660724	0.14390020953537486	0.05282193522788688	-0.007601087547356921
27.992	0.05828546212365682	0.1574957543027212	0.14527456056821395	0.051693529712590856	-0.0075097548132165475
27.994	0.05675170143826193	0.15778765408256504	0.1466204886557991	0.050590431592540584	-0.007417593801406077
27.996	0.055258349062751254	0.1580822174235818	0.14793815344460823	0.04951217709648176	-0.007324740052675935
27.998	0.05380432519676496	0.15837938778982047	0.1492274629661703	0.048458283744429016	-0.0072313067428759524
28.	0.05238855003995091	0.15867910823614406	0.15048822241686027	0.047428789599820255	-0.00713747423826022
28.002	0.05100996385667138	0.15898132168454854	0.15172049812183694	0.046423440676692455	-0.007043387543997326
28.004	0.049667621378642765	0.15928597134343403	0.15292442136692322	0.04544096852236245	-0.00694903381763485
28.006	0.04836061622903618	0.15959300034910734	0.15409982197618424	0.0444809906644137	-0.006854512742710464
28.008	0.047088041983540274	0.15990235160597122	0.15524669326241042	0.04354311633992188	-0.006759924826113303
28.01	0.045848992217843956	0.1602139682659787	0.15636527638735187	0.04262648359563941	-0.006665301888853077
28.012	0.044642560507642697	0.16052779386214963	0.15745558465414236	0.04173094611517354	-0.006570770518735161
28.014	0.043467841167666915	0.1608437716334814	0.15851744690970915	0.040856294319285745	-0.006476435465684829
28.016	0.0423239818832584	0.1611618447667112	0.15955099520895324	0.040002144740984374	-0.006382382003916652
28.018	0.041210214744102885	0.16148195696906414	0.16055653395287348	0.03916818177854974	-0.006288707507600042
28.02	0.04012577886210024	0.1618040522172303	0.16153405716115365	0.03835408066497025	-0.006195490258498803
28.022	0.03906991334914437	0.16212807460005982	0.16248367850053547	0.03755950749324981	-0.006102806940171655
28.024	0.0380418573171294	0.1624539683627479	0.16340546114051982	0.03678411658532508	-0.006010725533271688
28.026	0.03704084987795488	0.1627816779534589	0.1642995092527375	0.03602755169165464	-0.0059193090625164905
28.028	0.036066135147861875	0.16311114797099013	0.16516592146777084	0.035289449852769786	-0.005828614503023412
28.03	0.035117029036147426	0.16344232337975728	0.16600492830241165	0.034569505332377404	-0.005738708254151148
28.032	0.03419289948904771	0.16377514945442365	0.16681659626200934	0.03386744840025009	-0.005649652466208954
28.034	0.033293115533034726	0.16410957162803458	0.167601064776282	0.03318300125501536	-0.005561506342813276
28.036	0.03241704619458063	0.16444553573456877	0.16835855345523867	0.0325158770269068	-0.005474326020578456
28.038	0.031564060500162236	0.16478298792085339	0.16908916418444958	0.031865777423878174	-0.005388157670691263
28.04	0.030733527476251663	0.16512187458447114	0.16979306820912515	0.031232394837280058	-0.005303044146940621
28.042	0.02992481648160643	0.1654621425378915	0.1704704797217641	0.0306154123381025	-0.005219024028155948
28.044	0.029137335753941812	0.1658037389206648	0.17112152127654767	0.030014538869245166	-0.005136133551719304
28.046	0.02837056236261324	0.16614661117634724	0.17174639870835182	0.02942954012059003	-0.005054417531354292
28.048	0.027623979727539185	0.1664907072760414	0.17234539818424902	0.02886017970741002	-0.004973919163342563
28.05	0.026897071268636854	0.1668359755725029	0.1729186060559709	0.028306210459540623	-0.004894670455390708
28.052	0.0261893204058273	0.1671823645786889	0.17346613483094064	0.027767376618850984	-0.004816699496467114
28.054	0.025500210559027688	0.1675298231306176	0.1739881950610084	0.027243414516684106	-0.004740032519056742
28.056	0.024829225148155314	0.16787830058345532	0.17448509534244788	0.026734052570344547	-0.0046646937116265825
28.058	0.024175854930925923	0.16822774692720038	0.1749571035832852	0.02623901723544322	-0.0045907024563850455
28.06	0.02353964995920461	0.1685781124947917	0.17540435749931782	0.025758082775647506	-0.004518079959676696
28.062	0.022920187276286745	0.16892934800552584	0.17582708346906212	0.025291042469016787	-0.0044468502352194095
28.064	0.02231704393368172	0.16928140461958832	0.17622549538077445	0.0248376818442395	-0.004377032787111173
28.066	0.021729796982895618	0.16963423393233207	0.17659982689288728	0.024397778977536824	-0.004308643544003928
28.068	0.02115802347543464	0.16998778801519543	0.17695029203133553	0.02397110427414469	-0.0042416939016234985
28.07	0.020601300462808014	0.17034201931435808	0.17727708027117484	0.02355729825233068	-0.004176169053250433
28.072	0.020059205219282665	0.17069688072100142	0.17758044784430344	0.023156218903785237	-0.004112091723314907
28.074	0.019531341078140037	0.17105232569110645	0.17786068569777747	0.022767646915760612	-0.0040494692921620706
28.076	0.019017357502641358	0.17140830817530725	0.17811799260002775	0.02239139708029116	-0.003988310699451584
28.078	0.01851690821103415	0.171764782512349	0.1783525773589525	0.022027282158416078	-0.003928622545166378
28.08	0.018029646921566885	0.17212170350679043	0.1785646967819356	0.021675109019719672	-0.0038704092698216403
28.082	0.017555227352487202	0.17247902651335711	0.17875463126183624	0.021334678560074923	-0.0038136725990959965
28.084	0.017093303222045268	0.1728367073874142	0.17892260032931892	0.02100578525625361	-0.003758409720008165
28.086	0.016643528248488693	0.17319470242389867	0.1790688339736787	0.020688217673254183	-0.0037046150157432787
28.088	0.016205561070587637	0.1735529684010701	0.17919358499931057	0.020381763539899782	-0.0036522812773228806
28.09	0.015779100083283606	0.17391146262231147	0.17929712161491457	0.0200862446907033	-0.0036014058570959617
28.092	0.015363861776019951	0.17427014290327564	0.17937968244896288	0.019801495546560768	-0.003551985983156623
28.094	0.014959562643579751	0.17462896752525403	0.17944150368674835	0.019527345333322097	-0.0035040162096217253
28.096	0.014565919180748236	0.17498789526224262	0.1794828419381537	0.01926361827999792	-0.003457488954905795
28.098	0.014182647882308465	0.1753468854205232	0.17950397006195334	0.019010133683314098	-0.003412394467563345
28.1	0.013809465243043577	0.17570589783284526	0.17950513393672868	0.018766705779714548	-0.00336872003453884
28.102	0.013446087906837097	0.17606489280242868	0.1794865675754029	0.018533144051018826	-0.003326450412097867
28.104	0.01309224997566405	0.17642383111557475	0.17944852038293221	0.018309270959886593	-0.003285571583041838
28.106	0.012747716472538702	0.1767826740731873	0.17939125755684124	0.018094935813269732	-0.003246073290952781
28.108	0.012412255276036283	0.17714138351849468	0.1793150503824857	0.01788998656240422	-0.003207943841779505
28.11	0.012085634264730184	0.1774999218044935	0.17922013949604582	0.017694266836166147	-0.003171168970657954
28.112	0.011767621317194414	0.17785825177798162	0.17910678078481568	0.017507616219883424	-0.0031357327803593436
28.114	0.01145798431200244	0.1782163367999931	0.1789752305342351	0.01732987028137735	-0.003101617528737901
28.116	0.01115649112772937	0.17857414074174555	0.17882574264425355	0.017160860645310142	-0.0030688036493121303
28.118	0.010862912943464299	0.17893162797962986	0.17865856805749464	0.017000418447913328	-0.003037270416282411
28.12	0.010577047592257718	0.17928876339100377	0.1784739594693768	0.0168483983311962	-0.003007000360885826
28.122	0.010298705030280334	0.1796455123690582	0.17827217804679107	0.016704663847019796	-0.002977976807547707
28.124	0.010027695216834122	0.18000184082636977	0.17805348123266126	0.016569072450584466	-0.002950181030622746
28.126	0.009763828111221107	0.18035771518558905	0.17781812165808017	0.016440962095904853	-0.002923500998145494
28.128	0.009506913672744715	0.1807131023693886	0.17756634585565242	0.016320705444225588	-0.0028980080275175903
28.13	0.009256761860706956	0.18106796978806738	0.1772984002144711	0.016208157322252812	-0.0028736803636598895
28.132	0.009013182734326483	0.18142228536924856	0.17701455266507915	0.016103169709222567	-0.002850495382567885
28.134	0.008775998055291353	0.1817760175708504	0.1767150628883884	0.01600560365599093	-0.0028284312566350563
28.136	0.008545050315381348	0.18212913535782482	0.17640017823533968	0.015915338692777795	-0.002807468582081801
28.138	0.008320183921460096	0.18248160817679476	0.17607013101124608	0.015832253572454172	-0.0027875869607052748
28.14	0.008101243280392417	0.18283340591901145	0.1757251451019204	0.015756224371993376	-0.0027687648140269504
28.142	0.00788807279904193	0.18318449899063466	0.17536550815629504	0.015687124790877454	-0.002750980610463438
28.144	0.007680516884272658	0.1835348583641707	0.1749914888271274	0.015624825986365299	-0.0027342115620188527
28.146	0.007478419942948269	0.18388445551387525	0.1746033202104955	0.015569196571468318	-0.0027184334143882313
28.148	0.007281628593549439	0.18423326234482854	0.17420120102988337	0.01552010495087709	-0.0027036209225526284
28.15	0.007090007317487872	0.1845812511674386	0.17378535827870223	0.01547743576415857	-0.0026897517195098963
28.152	0.006903428722440374	0.18492839481788487	0.17335607452446794	0.015441080029657385	-0.0026768050203595595
28.154	0.006721765418272879	0.1852746666789639	0.17291360999603753	0.015410926604988091	-0.0026647589526524696
28.156	0.006544890014850327	0.1856200406264819	0.1724581974724949	0.015386862212018074	-0.002653590521842283
28.158	0.006372675122037687	0.18596449097436707	0.17199004242700341	0.015368771475905416	-0.002643275658191892
28.16	0.006204993349700843	0.18630799244132648	0.171509358732458	0.015356537054446494	-0.002633789822559348
28.162	0.006041717374742371	0.1866505202371593	0.17101641594744582	0.01535003990850899	-0.0026251088098034666
28.164	0.005882727721395929	0.186992050102721	0.17051146868450387	0.015349167299561213	-0.0026172090593323425
28.166	0.005727918810550232	0.18733255826155065	0.16999474501656858	0.015353819114645447	-0.0026100685654246694
28.168	0.0055771863459915414	0.1876720213667913	0.1694664464165836	0.015363894803678295	-0.002603664655497575
28.17	0.005430426031506144	0.18801041645789252	0.16892676929198008	0.01537929212505113	-0.0025979741326824786
28.172	0.0052875335708811085	0.18834772103582412	0.1683759788238299	0.015399907382037758	-0.0025929744792469313
28.174	0.005148404667902715	0.1886839131359515	0.16781433136114865	0.01542563534218494	-0.0025886426807696693
28.176	0.005012935026357512	0.18901897127212008	0.16724204903549364	0.01545636921417923	-0.002584954858028457
28.178	0.004881021831797603	0.18935287436822149	0.16665931975889114	0.015492002215188826	-0.0025818865508866044
28.18	0.004752574241732052	0.1896856016908964	0.16606630717769866	0.015532438550348034	-0.002579414711520825
28.182	0.0046275068624178255	0.19001713291397127	0.1654632688813199	0.01557760559658464	-0.0025775215433548383
28.184	0.004505734301712588	0.19034744826560887	0.16485047809120482	0.015627697360206118	-0.002576233381294638
28.186	0.004387171167474648	0.19067652848218658	0.16422816980228172	0.015682245716796127	-0.0025754665124590997
28.188	0.004271732067561664	0.19100435473184685	0.16359654078295097	0.015741157565932005	-0.0025751989257058526
28.19	0.004159331609831314	0.19133090853804238	0.16295574957508807	0.015804339233039588	-0.0025754079462589384
28.192	0.004049884447102611	0.1916561717206952	0.16230595202066966	0.015871696516180426	-0.00257607081324181
28.194	0.00394331049313965	0.1919801265142656	0.16164740558704366	0.015943140344195948	-0.002577167273549401
28.196	0.0038395389760630992	0.192302755681229	0.16098036543778194	0.016018590889787625	-0.0025786786152363363
28.198	0.0037384999834264554	0.1926240424643634	0.1603050568144275	0.01609796865284756	-0.0025805857794916013
28.2	0.003640123602782662	0.1929439705271183	0.15962167514521294	0.0161811935162401	-0.002582869214911103
28.202	0.00354433992168468	0.19326252389398638	0.15893038604506377	0.016268184700594997	-0.002585508874717963
28.204	0.003451079027685978	0.19357968689203894	0.15823133149613597	0.016358860729735015	-0.0025884843150258217
28.206	0.003360271008339514	0.1938954441910207	0.15752473305611742	0.016453139591321195	-0.002591776422057908
28.208	0.0032718469445399342	0.19420978097012526	0.15681085211174586	0.016550939805899872	-0.0025953669742133727
28.21	0.003185745943001449	0.19452268289432517	0.15608991215565624	0.016652187667731057	-0.0025992385102556427
28.212	0.0031019107632579567	0.19483413603664793	0.1553620977517043	0.016756812625907225	-0.002603373561193191
28.214	0.003020284165919279	0.19514412680032153	0.1546275545349589	0.01686474341782689	-0.0026077540325581167
28.216	0.0029408089115952538	0.19545264184272754	0.1538863963941121	0.01697590803382908	-0.0026123613128438143
28.218	0.0028634277608961395	0.19575966811193635	0.15313882769424825	0.017090233895311623	-0.0026171783837485277
28.22	0.0027880834744317693	0.19606519305775927	0.15238511383626724	0.017207647948065737	-0.002622189391420408
28.222	0.002714718842933828	0.19636920461944135	0.1516254766771581	0.017328076567762866	-0.002627377869485338
28.224	0.0026432801828030162	0.1966716911337175	0.1508600918513876	0.017451449173749148	-0.0026327272252916188
28.226	0.002573720053605888	0.1969726412423706	0.15008908877089247	0.01757770102426484	-0.002638221129419093
28.228	0.0025059915911856234	0.19727204380283994	0.1493125606678787	0.01770681002146494	-0.0026438491455645866
28.23	0.002440047931385764	0.19756988792777505	0.14853069685497516	0.0178386713790245	-0.00264959029089341
28.232	0.002375842210049487	0.19786616320030528	0.1477437467308876	0.01797321353566765	-0.0026554299085538424
28.234	0.002313327563019983	0.19816085966481795	0.14695192040570795	0.018110370095631	-0.0026613536648110803
28.236	0.0022524571261407743	0.1984539677445246	0.14615538659515506	0.018250074100848442	-0.002667346635599731
28.238	0.0021931856140704857	0.1987454781586754	0.14535427262056674	0.01839225964419296	-0.0026733935224302714
28.24	0.0021354735878471197	0.19903538185153194	0.14454869878675783	0.018536866317950894	-0.0026794799058438806
28.242	0.0020792801811954074	0.1993236700657931	0.1437388059856654	0.018683831712906995	-0.002685591661650361
28.244	0.0020245655263850916	0.19961033436372136	0.14292482663916037	0.01883309404431465	-0.002691716701362675
28.246	0.001971290561497206	0.19989536675244424	0.1421069162287391	0.018984591905868074	-0.002697841811603993
28.248	0.0019194175500689037	0.20017875949778105	0.14128519264664338	0.0191370969911951	-0.0027037884350984993
28.25	0.0018689121376107443	0.20046049656111117	0.14045990123082724	0.019291073439023806	-0.0027096222698819185
28.252	0.045258911715440234	0.20074026122588493	0.1391435944950704	0.06447252038509046	-0.008970938232538188
28.254	0.08676277963923354	0.2010164492423902	0.13689428234256987	0.10753232209475704	-0.014720560061791834
28.256	0.12646232384600523	0.20128726083929926	0.1337793217714783	0.1485077518868026	-0.01986726632522343
28.258	0.1644360971181481	0.2015510318245042	0.12986356179085326	0.1874375508433773	-0.024341307965875126
28.26	0.20075914695148442	0.20180622285668717	0.1252095627769196	0.22435918365331983	-0.028091915290218785
28.262	0.2355030930383734	0.2020514184126747	0.11987790027674863	0.2593067223664808	-0.031085145404939528
28.264	0.26873679533737427	0.20228532195472618	0.1139270914133515	0.2923095743846348	-0.03330197960191616
28.266	0.3005256881585528	0.20250675209419614	0.10741380382689246	0.3233901956962769	-0.03473657104006025
28.268	0.33093273204988005	0.20271463907619153	0.10039311679240893	0.3525638796278117	-0.035394986744259706
28.27	0.36001794140732774	0.20290801272012784	0.09290312549940431	0.38139749544952567	-0.03543301938490577
28.272	0.3878387291740768	0.20308595935790558	0.08497478101919392	0.4084981779957813	-0.03471204322193122
28.274	0.4144503185184713	0.20324765626969005	0.07666337608384702	0.4333361968990767	-0.033221015833617897
28.276	0.4399048279522676	0.2033924003199778	0.06803366900262395	0.45528455552283376	-0.030974678752447235
28.278	0.4642528451426626	0.2035196309116315	0.05916432262709518	0.4735631910978337	-0.028018045422428958
28.28	0.4875425593713878	0.2036289539582861	0.050149921664594685	0.48729675818492557	-0.024437894250384957
28.282	0.5098195752245789	0.20372025058559895	0.041176528028638734	0.4886736317029127	-0.020121883492671667
28.284	0.5311284943027181	0.20379381338728228	0.03243279401578594	0.4851657951546319	-0.015735282297755174
28.286	0.5515108315123293	0.2038501929837828	0.024004959804729456	0.47809077507440945	-0.01147654983867315
28.288	0.5710072574806045	0.2038900821255374	0.015949768438970485	0.46863541505181133	-0.007474626352377214
28.29	0.5896561516690377	0.20391426189839792	0.008298805036792681	0.4578673250126622	-0.0037997516629978724
28.292	0.6074942140024988	0.20392355287091285	0.001062197844283773	0.44667573741043326	-0.0004744580053712269
28.294	0.6245570580461706	0.20391876414032828	-0.005797008226591667	0.438902009754637	0.0025443185612152464
28.296	0.6408779282884725	0.20390057337801754	-0.01234258894061519	0.4319424190873032	0.005331287724809519
28.298	0.6564894883454832	0.20386959409120814	-0.01858770986568296	0.4252908731489407	0.007905183358615486
28.3	0.6714223157570778	0.20382641394544773	-0.024545757091053416	0.41900477187794927	0.010284789350508392
28.302	0.6857059535624812	0.2037715930146256	-0.030230885429655296	0.41312173633737825	0.012489035879715546
28.304	0.6993687940542396	0.20370566268792895	-0.03565757174295999	0.4076638633614104	0.014536303454821731
28.306	0.7124375148181318	0.2036291252738496	-0.040840377161225114	0.40264076803447935	0.01644400082701349
28.308	0.7249383987579832	0.20354245424889725	-0.04579355610300046	0.3980535841232048	0.018228289136546394
28.31	0.7368957490318236	0.20344609450879972	-0.05053121306254314	0.3939915911494879	0.01990887303722516
28.312	0.7483330117860983	0.20334045618431887	-0.05507735759956128	0.3910560604748071	0.021538334484246614
28.314	0.7592733946392948	0.20322590046397443	-0.059450374165865634	0.3884443043429687	0.023093159235788877
28.316	0.7697381962106923	0.20310276346851044	-0.06366018732719184	0.3861147264115035	0.02458013581314374
28.318	0.7797477971585539	0.20297136261553325	-0.0677156163577906	0.3840303704384749	0.02600485323435197
28.32	0.7893224687293884	0.20283199854904202	-0.07162469235987624	0.382158467177412	0.027371982644303995
28.322	0.7984810191927485	0.2026849566522221	-0.07539447610906087	0.380469847863811	0.02868532485498612
28.324	0.8072411802953035	0.202530509290429	-0.07903126403033464	0.37893854337387317	0.029947992072650986
28.326	0.8156206221356762	0.20236891640935412	-0.08254086854552185	0.377541602145028	0.03116261175311847
28.328	0.8236359633214679	0.20220042718003783	-0.08592841080732548	0.3762587703417105	0.032331318187781635
28.33	0.8313026531312045	0.20202528102166556	-0.0891985301900738	0.37507195577772845	0.03345586717088974
28.332	0.8386360712625665	0.20184370856021064	-0.09235538757993025	0.37396554441281704	0.03453773279578534
28.334	0.8456508934736684	0.20165593246706842	-0.09540275996466384	0.3729258424793953	0.03557815463468179
28.336	0.8523606073680402	0.2014621682070294	-0.098344089254491	0.3719406827595457	0.03657816770268108
28.338	0.8587785860682077	0.20126262480483628	-0.10118183518226324	0.3708535641294258	0.03752364420249845
28.34	0.8649177691735472	0.20105751165421	-0.1039136885699316	0.3696153224707069	0.03840809150989588
28.342	0.8707899616795316	0.20084703984471922	-0.10654127325835944	0.36842949310799855	0.039252947301658125
28.344	0.8764067863877428	0.2006314145184119	-0.10906779168665832	0.3672931944653526	0.04005985762187436
28.346	0.8817796228702213	0.20041083456614175	-0.111496350489408	0.3662037208914118	0.04083037841503419
28.348	0.8869188353350475	0.20018549297261604	-0.11382958031524272	0.3651587503014466	0.04156586729525218
28.35	0.8918345247891807	0.19995557396546637	-0.11607096796946927	0.3641373428573724	0.042265773859285725
28.352	0.8965367100409618	0.19972126637442802	-0.11822156996165704	0.36308243498075177	0.04292417548892574
28.354	0.9010345287233291	0.19948274680985228	-0.12028343995707613	0.36206609929930855	0.043550555915561145
28.356	0.9053366174251773	0.1992401901020217	-0.12225909329102819	0.3610864180068087	0.044146098065217625
28.358	0.9094516081405112	0.19899376627237453	-0.12415097356799182	0.36014174057054255	0.04471194771430399
28.36	0.913387953418808	0.1987436400744845	-0.1259619085170757	0.3592300311615036	0.04524930032175157
28.362	0.9171531916635922	0.19848997143491864	-0.1276937812900866	0.35835027271105524	0.045759101348808374
28.364	0.920754575424887	0.19823291596366574	-0.12934909183045978	0.3575007143279022	0.04624239272705479
28.366	0.9241993573032153	0.19797262473116456	-0.1309299356302143	0.35668026159384864	0.046700123691050595
28.368	0.9274945967401931	0.1977092443848064	-0.1324385120939683	0.3558877549323164	0.04713324473569882
28.37	0.9306465764515446	0.19744291749815737	-0.13387685962006457	0.3551220776546345	0.04754262853815517
28.372	0.9336613879328292	0.19717378244215564	-0.1352469688643165	0.3543822237482637	0.04792912158134867
28.374	0.9365451227018219	0.19690197380321686	-0.13655079859599564	0.3536673396889438	0.048293557671846545
28.376	0.9393036709771622	0.1966276221106498	-0.137790322030569	0.3529765868400349	0.04863675756993952
28.378	0.9419422759170355	0.19635085419644166	-0.1389673460268042	0.3523091923127188	0.0489594734365455
28.38	0.9444660535126266	0.19607179326853535	-0.14008356731849755	0.35166456039537064	0.049262426119674754
28.382	0.9468801194006825	0.19579055936564185	-0.14114065392986985	0.3510422124245493	0.04954632741858917
28.384	0.9491893840225177	0.19550726874010838	-0.14214056372566913	0.35044132988373206	0.049811928182446855
28.386	0.9513982275463259	0.1952220342092034	-0.14308482704249306	0.34986148615383494	0.05005987023515106
28.388	0.9535109471744366	0.1949349654523931	-0.1439750599214084	0.349302189662108	0.050290803687281165
28.39	0.9555318389486182	0.19464616892940667	-0.1448128506659541	0.34876304189879825	0.05050537030429456
28.392	0.957464993677836	0.19435574799052577	-0.14559972899094442	0.3482436962688826	0.05070418779955407
28.394	0.9593140732642387	0.19406380295365738	-0.1463371964451092	0.34774373987332174	0.05088784397439924
28.396	0.9610826867976938	0.193770431160607	-0.14702672481088527	0.34726282333359815	0.05105691556332
28.398	0.9627744409374229	0.19347572707652808	-0.14766972101740058	0.3468007144278353	0.051211964748193645
28.4	0.9643927414361262	0.19317978235497174	-0.14826759870319428	0.3463571418658562	0.051353541718152096
28.402	0.9659406524470207	0.19288268584565957	-0.1488217295779451	0.3459318000515633	0.05148216879968553
28.404	0.9674212055376288	0.1925845237211905	-0.14933343351829287	0.34552446448626595	0.051598354646303544
28.406	0.9688374281676211	0.19228537941048518	-0.1498040184489993	0.3451349519558858	0.051702602710194
28.408	0.9701921543621078	0.19198533412832294	-0.15023471223977192	0.34475660037155165	0.051794408649582103
28.41	0.9714879497570204	0.19168446639306314	-0.15062664571419135	0.34439146574970725	0.05187453129847222
28.412	0.9727273606538107	0.1913828526405438	-0.1509809494972446	0.3440448995433172	0.051944225602734165
28.414	0.9739129300621673	0.19108056682623475	-0.15129890383052413	0.34371664461885	0.052003951559137826
28.416	0.9750470317316281	0.1907776804647187	-0.15158170044672986	0.34340650520807947	0.05205414200390948
28.418	0.9761317963212509	0.19047426269721215	-0.1518304989659976	0.34311425427256925	0.05209520842855036
28.42	0.977169335963443	0.19017038037593853	-0.15204644174318088	0.34283969147542975	0.052127555177169035
28.422	0.9781617627906064	0.18986609722133946	-0.15223071602109148	0.34261790593953956	0.05215696914282308
28.424	0.9791111320838514	0.18956147589222475	-0.1523858696844132	0.34245662157955037	0.05218555010858577
28.426	0.9800192430250093	0.1892565723462582	-0.15251308951601242	0.34231012170694675	0.05220677423412867
28.428	0.9808878248205976	0.188951441604636	-0.15261323188356457	0.3421779912845332	0.0522208891293588
28.43	0.981718606728926	0.18864613680274417	-0.1526872725317303	0.3420596791169668	0.052228159447448526
28.432	0.982513312974639	0.18834070925074792	-0.15273610826152084	0.34195472717474357	0.052228834230300454
28.434	0.983273524172897	0.18803520854164674	-0.1527606142357193	0.3418626565608227	0.05222314940048603
28.436	0.9840006637354254	0.18772968248208333	-0.1527615909469488	0.34178302448141556	0.05221131857844099
28.438	0.9846961474570213	0.18742417733894925	-0.1527397871843281	0.34171544798066006	0.05219354480216336
28.44	0.9853613911324817	0.18711873798420842	-0.1526960466696291	0.34165943510875174	0.052170045048485075
28.442	0.9859977724505099	0.1868134070119269	-0.15263144872926515	0.3416142061464054	0.052141071190623695
28.444	0.9866064974449552	0.18650822601184094	-0.15254620502376207	0.3415799388635482	0.05210672338588294
28.446	0.9871887252484638	0.18620323528664648	-0.15244130641320994	0.3415558859851905	0.05206722547270382
28.448	0.9877456150284031	0.18589847347319188	-0.15231737523106015	0.34154173135159394	0.052022740051346675
28.45	0.9882783225772023	0.18559397803017497	-0.1521750774908626	0.3415371074137697	0.051973435786695464
28.452	0.9887879074119621	0.1852897849154652	-0.15201513803789268	0.34154154538376374	0.051919485167188036
28.454	0.9892753236695404	0.1849859289243859	-0.15183805538605646	0.34155480656274817	0.05186101763624836
28.456	0.9897415203818228	0.18468244362505423	-0.15164456259701517	0.34157637572758537	0.051798200090683394
28.458	0.9901874465806939	0.18437936126989524	-0.15143517321194438	0.3416059949458412	0.05173116301486206
28.46	0.9906140257592166	0.18407671318680824	-0.1512104055674508	0.3416433924867426	0.05166003593736012
28.462	0.9910220663498196	0.18377452945010056	-0.1509709299561294	0.3416880787923767	0.05158496701020833
28.464	0.9914123453405145	0.18347283889950583	-0.15071730130830674	0.34173968860579695	0.05150608361660682
28.466	0.9917856397425426	0.18317166939245133	-0.15044994808204765	0.3417980054405573	0.05142349217307928
28.468	0.9921427243044988	0.1828710479166062	-0.15016936410221918	0.341862734991832	0.05133730952396889
28.47	0.9924843092392496	0.18257100050247796	-0.14987593759608844	0.34193022016953434	0.05124711234034591
28.472	0.9928110341280703	0.18227155245646817	-0.14957008284662715	0.341998609065386	0.05115276029134103
28.474	0.993123535131463	0.18197273232079378	-0.14925231752784485	0.34207228813344115	0.05105508176596879
28.476	0.9934224484099315	0.18167455518793474	-0.14892291786411796	0.3421511732888923	0.050954151076813295
28.478	0.9937083930024508	0.1813770480090239	-0.14858244505223916	0.34223486177352	0.050850092544424706
28.48	0.9939819108135027	0.18108023256619843	-0.1482312445243218	0.3423231687380524	0.050742989331550914
28.482	0.9942435226691511	0.18078412991975173	-0.14786969827122118	0.34241585999034685	0.0506329299000533
28.484	0.9944937494110412	0.1804887603590225	-0.14749823602231485	0.34251264559952727	0.05052001104126655
28.486	0.994733110364592	0.18019414337120257	-0.14711718219536762	0.342613357422767	0.05040431172653182
28.488	0.9949620816016306	0.17990029778112604	-0.14672690377378325	0.3427188674596657	0.05028607828721434
28.49	0.9951810918490873	0.17960724170178174	-0.14632771817101242	0.3428300242706495	0.05016553517203695
28.492	0.9953905675402581	0.17931499250013155	-0.14592012580713812	0.34294425916746646	0.05004246944255249
28.494	0.9955909351084382	0.1790235665865084	-0.14550443784706765	0.34306136973379187	0.049916951750160414
28.496	0.9957826095083273	0.17873298001322338	-0.14508085685165448	0.3431812777842766	0.049789033836388503
28.498	0.9959659539877848	0.17844324817576973	-0.14464974482162965	0.3433037003589906	0.0496587926532492
28.5	0.9961413176669326	0.17815438590522795	-0.144211338353434	0.3434284971609182	0.049526283204284524
28.502	0.996309049676354	0.17786640745446575	-0.14376597561361432	0.34355540805590984	0.04939157841649125
28.504	0.9964694981304083	0.1775793264914262	-0.14331388839500808	0.34368429792733707	0.04925473311627509
28.506	0.9966229821503835	0.17729315620331573	-0.14285534540700714	0.343814978284407	0.04911580747892162
28.508	0.9967697891197052	0.1770079092488081	-0.1423905910026188	0.3439472786047519	0.048974856274273004
28.51	0.9969102048839731	0.17672359781105348	-0.14191987930842356	0.34408101617098524	0.04883193628730596
28.512	0.9970445152887863	0.17644023354040003	-0.141443449590383	0.3442160256996829	0.04868710207925508
28.514	0.9971730007914039	0.17615782769248353	-0.14096150259875492	0.3443521861044422	0.04854040157644827
28.516	0.9972959056219731	0.1758763910412639	-0.14047428368504195	0.34448931060748667	0.04839188914474061
28.518	0.9974134595879083	0.17559593398606782	-0.13998193731030337	0.34462732839480253	0.04824160107877858
28.52	0.9975258924714714	0.17531646651797436	-0.13948474712663136	0.34476600175091293	0.048089598572085834
28.522	0.9976334340549246	0.17503799807014986	-0.1389829431794505	0.3449051564530981	0.04793593376162042
28.524	0.9977363121129033	0.1747605377602908	-0.13847661708461548	0.34504478451879933	0.047780634502853435
28.526	0.9978347269985298	0.17448409450700647	-0.13796593577246533	0.3451847786749081	0.04762374100429503
28.528	0.9979288600766552	0.17420867673696913	-0.13745117080035651	0.34532489813995704	0.04746531155585095
28.53	0.9980188924117808	0.17393429243580308	-0.13693248382282272	0.34546503441455423	0.04730538523632184
28.532	0.998105005068407	0.17366094937375076	-0.1364099479122226	0.3456051871494651	0.04714398557725248
28.534	0.9981873790052025	0.1733886550734871	-0.13588376501227706	0.345745199734248	0.04698115947481135
28.536	0.9982661824890492	0.17311741660296323	-0.13535414490655648	0.3458849008966275	0.04681695499695204
28.538	0.99834156049229	0.172847240709315	-0.13482119832517142	0.34602423215366	0.04665140162850376
28.54	0.9984136556314741	0.1725781339792696	-0.13428500744067776	0.3461631699315609	0.04648452384994825
28.542	0.9984826105231511	0.17231010270354566	-0.13374577760680084	0.34630153963441845	0.04631636870483766
28.544	0.99854856778387	0.1720431527880121	-0.13320366605901945	0.3464392250935238	0.04614697484910322
28.546	0.9986116663010149	0.17177728991215108	-0.13265874467165306	0.34657621424059987	0.045976365514211866
28.548	0.9986720249463465	0.17151251961208686	-0.13211112180141285	0.3467124438052423	0.045804569893619876
28.55	0.9987297561248857	0.17124884710367047	-0.13156097830034408	0.34684775830714326	0.04563163040416906
28.552	0.9987849722476488	0.17098627730193233	-0.13100842768576104	0.3469820853117864	0.04545757743182374
28.554	0.9988377857256524	0.17072481495544728	-0.13045354302091122	0.34711540306193234	0.04528243416656073
28.556	0.9988883083247582	0.17046446459417336	-0.12989645848199508	0.3472476136625793	0.0451062352310931
28.558	0.998936639597613	0.17020523053117004	-0.1293372603913589	0.34737867475829587	0.04492900611161889
28.56	0.9989828684669374	0.16994711689045033	-0.1287760564622	0.34750927353147903	0.04475087382942785
28.562	0.9990270835273798	0.16969012755161436	-0.1282129869666398	0.3476414747990194	0.044572151877470115
28.564	0.9990693733735884	0.16943426608179726	-0.12764819720862208	0.34777220254699226	0.04439249469439533
28.566	0.9991098265822763	0.16917953590294865	-0.12708170048675926	0.3479014881584117	0.0442119127170451
28.568	0.9991485264761704	0.16892594036917524	-0.12651357306601202	0.34802928289233065	0.04403042811031064
28.57	0.9991855444651964	0.16867348314486516	-0.12591551034896373	0.34819160610795197	0.04384272378230813
28.572	0.9992209503772416	0.16842217662330347	-0.12537306846523424	0.34827978725962455	0.043664905613158125
28.574	0.9992548140401933	0.16817200252828443	-0.12480079570611814	0.34840242331200033	0.04348089965527745
28.576	0.9992872052819386	0.16792297423827213	-0.1242272789186685	0.3485232524916281	0.04329609529691901
28.578	0.9993181924769107	0.16767509419305265	-0.12365257392610471	0.34864224830753865	0.04311051138261128
28.58	0.9993478344339966	0.16742836470714786	-0.1230767399507104	0.348759377248658	0.04292416717900479
28.582	0.9993761862037188	0.1671827879612769	-0.12249983624250026	0.3488746050305528	0.042737081985409674
28.584	0.9994033028336355	0.16693836601825884	-0.12192194590577539	0.3489878671243297	0.04254927985730446
28.586	0.9994292393713048	0.16669510080057484	-0.12134312107771289	0.34909913929495134	0.04236077912759264
28.588	0.9994540506893899	0.16645299411729317	-0.12076342112148677	0.3492083884790421	0.042171599677050316
28.59	0.9994777863541096	0.16621204766206177	-0.1201829020955373	0.3493155845612393	0.0419817606997688
28.592	0.9995004898177541	0.1659722630436167	-0.11960158148584392	0.3494207461905227	0.041791273848350186
28.594	0.9995222041958874	0.16573364181538097	-0.11901953968957704	0.3495238107772883	0.04160016306925968
28.596	0.9995429726040735	0.16549618528072943	-0.11843690096628709	0.3496246580306114	0.04140846099854351
28.598	0.999562838157876	0.1652598945863326	-0.11785369689797587	0.34972328882592113	0.04121618247945338
28.6	0.9995818429557024	0.16502477090318987	-0.11726988555539225	0.3498198015426571	0.04102332809191743
28.602	0.9996000228679762	0.16479081539706242	-0.11668553887525236	0.34991414403932264	0.040829920457301036
28.604	0.9996174114828813	0.16455802905578748	-0.11610072959116743	0.3500062622923449	0.04063598241361876
28.606	0.999634042388957	0.16432641275580662	-0.11551550418715846	0.35009613719679356	0.04044153180226421
28.608	0.9996499491747429	0.16409596729428574	-0.11492989546365869	0.3501837683461429	0.040246583889092274
28.61	0.999665165414412	0.16386669340977547	-0.11434393474539015	0.3502691580215525	0.04005115374813915
28.612	0.9996797223753966	0.163638591753616	-0.11375767609694801	0.35035227797716667	0.039855260957954414
28.614	0.9996936467333338	0.16341166287239084	-0.11317116648076671	0.35043310814802975	0.0396589236225932
28.616	0.999706964644523	0.16318590723264384	-0.112584438975192	0.3505116473298445	0.039462157168900905
28.618	0.9997197022652632	0.16296132524775692	-0.11199751552143947	0.3505879099493109	0.039264974886176966
28.62	0.999731885751854	0.16273791727309822	-0.11141043805640413	0.3506618842476617	0.03906739413371607
28.622	0.999743541040966	0.1625156835646802	-0.11082325634792328	0.35073354817130076	0.03886943391880476
28.624	0.9997546908835188	0.16229462429378747	-0.11023600499857174	0.3508028993751069	0.038671110169027745
28.626	0.9997653556948471	0.16207473957792531	-0.10964870398769712	0.35086995510240576	0.03847243584520027
28.628	0.9997755558425355	0.16185602948863229	-0.1090613859610224	0.3509347161007053	0.03827342651978084
28.63	0.9997853116941686	0.16163849402054126	-0.10847408820881697	0.3509971772566581	0.0380740987667845
28.632	0.9997946436173308	0.16142213310092246	-0.10788684273236981	0.35105734111139825	0.037874468150529327
28.634	0.9998035712551407	0.16120694659411994	-0.10729968045764315	0.3511152119159211	0.03767455004239599
28.636	0.9998121112299285	0.16099293430369999	-0.10671263123526616	0.3511707948346983	0.037474359529790474
28.638	0.9998202794076093	0.16078009597460308	-0.1061257238405381	0.35122409674410254	0.03727391149720707
28.64	0.9998280916546878	0.16056843129427015	-0.10553898802959945	0.35127512366560293	0.037073221071640135
28.642	0.9998355638376687	0.1603579398905252	-0.10495244978459865	0.35132388729866615	0.03687230263984326
28.644	0.9998427117964185	0.1601486213536549	-0.10436612393035741	0.35137041536399954	0.036671168315340334
28.646	0.9998495499858981	0.1599404752404734	-0.10378002974656092	0.35141403074624344	0.03646975856420402
28.648	0.9998560909010349	0.1597335010639825	-0.10319419176690066	0.35145371086234256	0.036267981635917435
28.65	0.9998623468959936	0.15952771899075213	-0.10255801715684337	0.35156190805499304	0.03605549219799657
28.652	0.9998683303249394	0.159323097822717	-0.10202339046962285	0.35152668273922943	0.03586394401359563
28.654	0.9998740535420368	0.15911963603070106	-0.10143845483155646	0.35155992743398146	0.035661695819597196
28.656	0.9998795287194756	0.15891734377996763	-0.10085387011928477	0.35159106893641695	0.03545932000161389
28.658	0.9998847663583517	0.15871622016737688	-0.10026969822799672	0.35162007570638604	0.03525683888198469
28.66	0.9998897760863745	0.15851626513614972	-0.09968559899041028	0.35160885023968685	0.03505033884647265
28.662	0.999894567525507	0.1583174786898982	-0.09910069081909796	0.3515643702216309	0.03484027195634473
28.664	0.9998991502977116	0.15811986309878842	-0.09851472590327949	0.35152031416022994	0.03462992739892975
28.666	0.999903534025554	0.1579234202702208	-0.09792799470403318	0.3514764494071215	0.03441938387613298
28.668	0.9999077281683489	0.15772815171787527	-0.097340412728857	0.3514330265863029	0.0342086358544621
28.67	0.999911740514275	0.157534058954576	-0.09675227987628811	0.35138979610482474	0.033997763898405815
28.672	0.9999155782481468	0.1573411430495542	-0.09616351544440278	0.35134700099987215	0.033786762756995804
28.674	0.9999192485547785	0.1571494050998168	-0.09557439699516143	0.35130441579370414	0.03357570770122074
28.676	0.9999227586189849	0.15695884577367838	-0.09498485294816802	0.35126226949424433	0.033364595014150566
28.678	0.9999261156255803	0.15676946580902798	-0.09439508544473127	0.3512204312343602	0.03315348261630279
28.68	0.999929326759379	0.156581265535107	-0.09380517242262161	0.35117893018989554	0.03294240009765495
28.682	0.9999323990593331	0.15639424514736291	-0.09321521646199436	0.35113776109780453	0.032731382408711915
28.684	0.9999353383086178	0.15620840463751445	-0.09262530721736364	0.3510969330691902	0.0325204612886079
28.686	0.9999381497247927	0.15602374384681156	-0.09203549916303674	0.3510565000690776	0.032309660218286206
28.688	0.9999408385294716	0.15584026257672162	-0.09144580811811644	0.3510165670217744	0.03209899363415314
28.69	0.999943409944268	0.15565796038237406	-0.0908564599027745	0.35097695397497736	0.031888523545625456
28.692	0.9999458691907959	0.1554768364103934	-0.09026759664520405	0.35093758810406406	0.03167829265061841
28.694	0.9999482214906689	0.15529688967667946	-0.08967920694086984	0.35089860185388994	0.031468308330916885
28.696	0.9999504720497571	0.15511811930059846	-0.08909126110243862	0.3508601531537655	0.031258573515063726
28.698	0.9999526253191712	0.15494052422482282	-0.08850392466144048	0.35082213168694887	0.031049135512387676
28.7	0.9999546850450957	0.1547641031336509	-0.08791728999586063	0.35078452261186605	0.030840024600526955
28.702	0.9999566550111313	0.15458885454932392	-0.08733142792576815	0.3507473377994635	0.0306312658511889
28.704	0.9999585390008789	0.15441477687281552	-0.0867463892160947	0.3507106144211426	0.03042287946079215
28.706	0.9999603407979397	0.15424186840005513	-0.08616224057805275	0.3506743653819056	0.030214889034591724
28.708	0.9999620641859143	0.15407012725100058	-0.08557908024251527	0.3506385566967179	0.030007325179668164
28.71	0.9999637129484036	0.15389955137017153	-0.08499698232531622	0.3506031846105859	0.02980021268554555
28.712	0.9999652906169784	0.15373013858241213	-0.08441599238345701	0.3505682826479924	0.02959356947789453
28.714	0.9999667998949391	0.1535618866397817	-0.08383614809932571	0.35053389313975164	0.029387411379097433
28.716	0.9999682434853403	0.1533947931637272	-0.0832575421638212	0.35049997805383515	0.029181766701235585
28.718	0.9999696240977706	0.15322885559023922	-0.08268025647628376	0.3504665109329941	0.028976661010288257
28.72	0.9999709444418186	0.15306407122398905	-0.08210434045586157	0.35043350848892674	0.028772112088116895
28.722	0.9999722072270729	0.15290043730312414	-0.08152981258979451	0.3504010296299918	0.028568130277004267
28.724	0.9999734151631221	0.15273795101928314	-0.08095671731775946	0.35036909428043744	0.028364731722540785
28.726	0.9999745709248701	0.1525766094213575	-0.08038514042616357	0.3503376597090021	0.02816194197228164
28.728	0.999975676665309	0.1524164093937078	-0.07981515897722419	0.3503066918886535	0.02795978430387837
28.73	0.9999767343151678	0.15225734767746749	-0.07924683913659565	0.35027616910325493	0.027758279226308618
28.732	0.9999777458343589	0.15209942089233452	-0.07868023617336337	0.3502460824432199	0.02755744448542784
28.734	0.9999787131827947	0.15194262555836519	-0.07811539446004677	0.350216436218172	0.027357295061574315
28.736	0.9999796383203879	0.15178695811776816	-0.07755234747260228	0.3501872483941848	0.027157843167940305
28.738	0.9999805232070507	0.15163241495669597	-0.07699111779041742	0.35015855104462157	0.02695909824879835
28.74	0.9999813698026956	0.15147899242353746	-0.07643173016632399	0.35013037124995217	0.026761070058411187
28.742	0.9999821798512989	0.15132668672123437	-0.07587430276969957	0.35010259330734794	0.026563790165058714
28.744	0.9999829547294666	0.15117549389179005	-0.07531885679723477	0.3500752426937042	0.026367267072704315
28.746	0.999983695847482	0.15102540997120562	-0.0747653955061124	0.35004837048905724	0.02617150486588453
28.748	0.9999844046156292	0.15087643097632664	-0.07421393479466462	0.35002200735970407	0.0259765104308907
28.75	0.9999850824441918	0.15072855287956166	-0.07366450320237584	0.3499961630045133	0.025782293470465227
28.752	0.999985730743454	0.15058177158359834	-0.07311714190987681	0.34997082558955556	0.02558886651894828
28.754	0.9999863509236996	0.15043608289612193	-0.0725719047389476	0.3499459611718011	0.025396244957939407
28.756	0.9999869443568535	0.1502914825045337	-0.07202885815252058	0.34992151309933367	0.025204447031547277
28.758	0.9999875121132165	0.15014797335631533	-0.0714543900246218	0.349949833443277	0.025005451887907353
28.76	0.999988055178926	0.1500055449178765	-0.07094982065001508	0.3498733792683055	0.02482345350930098
28.762	0.9999885745471436	0.14986418228384846	-0.07041314228773446	0.3498294888079871	0.024632593571882206
28.764	0.9999890712110309	0.14972389038624895	-0.06987889651741606	0.34978502182291643	0.024442591343305696
28.766	0.9999895461637495	0.14958466559086792	-0.06934590099284169	0.3497427787384016	0.024253228107354533
28.768	0.9999900003984609	0.14944650416087357	-0.06881526118076053	0.3497010904440329	0.024064771874102886
28.77	0.9999904349083267	0.14930940251421004	-0.06828651912781901	0.3496607506117043	0.0238771155348937
28.772	0.9999908506865086	0.1491733566439209	-0.06775981447820481	0.3496216038709366	0.02369029501586708
28.774	0.9999912485378896	0.1490383618361163	-0.06723528045490212	0.3495834950814746	0.023504344334207845
28.776	0.9999916290483296	0.1489044138337361	-0.06671302579118375	0.3495463062352299	0.02331929174308391
28.778	0.9999919929415299	0.14877150881457485	-0.06619291139704431	0.3495103194941664	0.023135105610630004
28.78	0.9843892229897585	0.1486396553399399	-0.06564054947905823	0.3440815506111692	0.02258570204772353
28.782	0.958485756895949	0.14850906811335024	-0.06491570397433327	0.33533103886939947	0.02176825045265158
28.784	0.9332639213881164	0.1483801076895221	-0.0640169842108201	0.3270827650237971	0.020938852204159798
28.786	0.9087057805332017	0.14825310654397222	-0.06295880160925199	0.3192965837095231	0.020102530268279784
28.788	0.884793869734519	0.14812836987941413	-0.061754671355538374	0.3119370208274543	0.01926356820482517
28.79	0.8615111832484099	0.1480061770143486	-0.06041689336585938	0.30497309349688306	0.018425526869257445
28.792	0.8388411622216129	0.14788678370292746	-0.05895696395980668	0.2983771506958427	0.017591410920004606
28.794	0.8167676846086702	0.1477704235142085	-0.05738548482710238	0.2921245777671482	0.01676371052508037
28.796	0.7952749660341628	0.14765730933528487	-0.055712575393114784	0.28619281060376767	0.015944538537729827
28.798	0.7743477413137856	0.14754763486075734	-0.053947183714165646	0.28056211907912076	0.015135536181196946
28.8	0.7539714093653976	0.14744157623323179	-0.052098185216687715	0.27521383910168845	0.014338141563715457
28.802	0.734131391875681	0.1473392925746354	-0.050173621590172315	0.2701310520134844	0.013553453183479723
28.804	0.7148132110608367	0.14724092638702735	-0.0481831125950863	0.26552416609680185	0.0127937807917586
28.806	0.696003290051069	0.14714659770703897	-0.046136776289144775	0.26115814822032835	0.012048995060528601
28.808	0.6776885245321116	0.14705641254294627	-0.04404051941507627	0.2569947324160826	0.011318181502542818
28.81	0.6598558142044321	0.14697046495687965	-0.041900239086241305	0.25301836830397056	0.010601530125147026
28.812	0.6424921465448468	0.1468888378351902	-0.039720834003120875	0.24921519987567167	0.009899035585316145
28.814	0.6255853138548586	0.14681160441483548	-0.03750721040442973	0.24557180816895047	0.00921071347838908
28.816	0.6091235389906259	0.14673882874879451	-0.035263795212054236	0.24207582539207803	0.008536512332415239
28.818	0.5930950487656115	0.14667056644846005	-0.032994567877752665	0.23871572115785805	0.007876322065229625
28.82	0.5774881476841909	0.14660686529840533	-0.030703192765270605	0.23548062962314903	0.007230007163806836
28.822	0.5622918610608904	0.14654776608492504	-0.028393178885415236	0.2323603793533214	0.0065974498168618
28.824	0.5474956034677666	0.1464933028812152	-0.02606761405369638	0.22934576196082565	0.0059784968076457235
28.826	0.5330887931708701	0.14644350425839592	-0.02372915912218375	0.22642837565127114	0.005372954955606609
28.828	0.5190609175894062	0.14639839294021695	-0.021380670066842175	0.22359973635268218	0.004780712189989594
28.83	0.5054021113766424	0.14635798673000394	-0.019024444813986005	0.22085261926011743	0.004201598467138367
28.832	0.49210286101800355	0.14632229887387588	-0.01666265130668469	0.21818030947850428	0.003635462418824869
28.834	0.47915365640362667	0.14629133848417802	-0.014297302153823594	0.21557648116307024	0.0030821620884464757
28.836	0.4665450486074784	0.1462651108564194	-0.011930174046150589	0.21303532056606359	0.0025415484523306224
28.838	0.4542681687548685	0.14624361783467127	-0.009562957813252065	0.2105515405919515	0.0020134955001960618
28.84	0.44231446653990036	0.1462268581005416	-0.007197134921061303	0.20812043130293162	0.001497870823916669
28.842	0.4306753948489056	0.14621482740445024	-0.004834121925974178	0.20573750320524134	0.0009945601752396399
28.844	0.41934246072427395	0.14620751899169004	-0.002475052218817057	0.2033987878570159	0.0005034226211902071
28.846	0.40830769115320903	0.14620493589432676	-0.00012120329222311864	0.20110052959047048	0.00002437404625417771
28.848	0.39756340155405095	0.14620703870248675	0.00222068982500694	0.19939826063587932	-0.00044280168851817904
28.85	0.3871019103333944	0.1462138060878212	0.0045435736627397316	0.1977037111982467	-0.0008982813752262559
28.852	0.3769155618303278	0.1462252007763653	0.006848122048535421	0.19598009743605246	-0.0013420956263259511
28.854	0.3669971579648803	0.14624118687751303	0.009135110363046678	0.194223726163744	-0.0017742551736279581
28.856	0.3573398606436184	0.146261730058656	0.01140536071727521	0.19243193164785177	-0.0021947555939657967
28.858	0.3479368401386358	0.14628679776055786	0.01365976097153279	0.19060279657662627	-0.002603588641742403
28.86	0.3387812667219745	0.14631635910329044	0.015899155410039403	0.1887348770085812	-0.003000725140854105
28.862	0.3298664141561324	0.1463503849712463	0.018124434146691373	0.1868272875477428	-0.0033861388699640373
28.864	0.32118610005503767	0.14638884800923108	0.020336471081404465	0.18487978307069416	-0.0037598023619535028
28.866	0.31273431806647745	0.1464317225968273	0.0225361154033531	0.1828924826188921	-0.004121686094705103
28.868	0.30450506186085385	0.14647898478426852	0.024724224827768496	0.18086574711326156	-0.004471765395270599
28.87	0.2964923251705186	0.14653061234473475	0.026901602552314302	0.17880004360707583	-0.00481000770945402
28.872	0.2886902588308282	0.1465865845443305	0.029069004192979694	0.17669600494060714	-0.00513637690850127
28.874	0.28109349143783174	0.14664688222978156	0.031227201888498347	0.1745546655299452	-0.005450853781082902
28.876	0.2736967409098472	0.1467114876726297	0.03337687842780198	0.17237708456137138	-0.005753408995143834
28.878	0.2664947251652318	0.14678038450103748	0.03551869324166722	0.17016433812449872	-0.006044014926515408
28.88	0.25948216421847065	0.14685355764110708	0.037653296781230555	0.16791750529721633	-0.00632264766171994
28.882	0.25265398930959526	0.14693099326243797	0.03978126348528923	0.1656377194690294	-0.00658927776129988
28.884	0.24600551522371372	0.14701267864411244	0.04190315144392008	0.16332633153563444	-0.006843888005117591
28.886	0.2395320967652144	0.14709860216088722	0.04401947885607188	0.1609846574771878	-0.007086460725969042
28.888	0.23322908873848705	0.14718875316647556	0.046130716575125075	0.15861393550256023	-0.007316974503533775
28.89	0.2270918546835602	0.14728312191762682	0.04823729485337167	0.15621532914363734	-0.007535404892518139
28.892	0.22111601141497855	0.14738169952345254	0.05033978872416608	0.15370205418828012	-0.007737328934308347
28.894	0.21529745913332257	0.14748448384870066	0.052445793599695645	0.15072657281876642	-0.007904974728042519
28.896	0.20963211272629112	0.14759148742571093	0.05455890653517942	0.1477628284775621	-0.008061778348281059
28.898	0.20411588708161327	0.14770272377362503	0.056678432992904655	0.14481450626609135	-0.00820785928980323
28.9	0.19874471827029896	0.14781820484600666	0.05880349895007808	0.14188497489249907	-0.008343332972122924
28.902	0.19351481843772442	0.1479379408976667	0.060933253414350366	0.13897753961477322	-0.008468353640249893
28.904	0.18842259132282801	0.14806194041105442	0.06306681937961264	0.13609537248478043	-0.008583102274898752
28.906	0.18346444438298964	0.14819021002956334	0.06520319272838764	0.13324136482474117	-0.008687762390061008
28.908	0.17863678507559008	0.14832275443320236	0.06734142472447056	0.13041816482200805	-0.00878254502906485
28.91	0.17393606049719948	0.14845957626670903	0.06948046517196131	0.12762817896994086	-0.008867665243881821
28.912	0.16935899429710866	0.1486006761314882	0.07161926786705308	0.12487376850982902	-0.008943367876473823
28.914	0.16490242675134908	0.14874605246654593	0.07375675945994399	0.1221571320084316	-0.009009914201862515
28.916	0.16056319848452674	0.1488957015699347	0.07589185846953607	0.11948022506993297	-0.009067576330915669
28.918	0.15633815012122362	0.1490496175707119	0.0780234491081962	0.11684475971905749	-0.009116631163499294
28.92	0.15222415948586737	0.14920779222925007	0.08015035073321976	0.11425223382342187	-0.009157356613001096
28.922	0.14821837984326908	0.1493702151784121	0.08227154539589898	0.11170412776936862	-0.009190071218686912
28.924	0.14431807161397273	0.1495368738146206	0.0843858494310192	0.10920176321048067	-0.009215083547881434
28.926	0.1405204952586989	0.1497077532552023	0.08649216768764774	0.1067462424807678	-0.009232713904672875
28.928	0.1368229112381618	0.1498828364042991	0.08858936719368096	0.10433844592993145	-0.009243276898904725
28.93	0.13322258010805235	0.15006212341699707	0.09067628844647493	0.1019764287597836	-0.00924684406896354
28.932	0.1297168584078981	0.15024555379502857	0.09275210055076194	0.09965843303109523	-0.00924352900123152
28.934	0.12630336224324054	0.1504331236551361	0.0948156473675167	0.09739016608978006	-0.009234111645032468
28.936	0.1229797497654351	0.15062480752694946	0.09686589897622373	0.09517200485158352	-0.009218921807318163
28.938	0.11974367912581892	0.15082058801430856	0.09890184760399517	0.09300415381983258	-0.009198282647627608
28.94	0.11659280847572975	0.15102041555204446	0.10092204793467492	0.09093835803220049	-0.009177685328426367
28.942	0.11352479670815412	0.15122426513840243	0.1029241836647704	0.08897904739200038	-0.009158095816090556
28.944	0.11053740981614982	0.15143209888691414	0.10490633025233642	0.08706203993792566	-0.009133359114170132
28.946	0.10762862303217201	0.1516438772605805	0.10686852272110521	0.08518652332891115	-0.009103757903907701
28.948	0.10479643489521986	0.15185955916175098	0.10880983945028634	0.08335162943625803	-0.009069477416878996
28.95	0.10203884394427702	0.15207910213458156	0.11072958076031075	0.08155648417679055	-0.009030715301180936
28.952	0.09935384871832761	0.1523024626580938	0.11262720863013828	0.07980020216107808	-0.008987674017522953
28.954	0.09673944983458735	0.15252959574742433	0.11450202723451262	0.07808187173122723	-0.008940532603490701
28.956	0.0941937608828044	0.15276045532341687	0.11635369778615907	0.07640066779330566	-0.008889500211083024
28.958	0.09171505909051779	0.1529949947047446	0.11818161596922942	0.07475586665569134	-0.008834769124549837
28.96	0.08930163396886559	0.1532331654639453	0.11998511071514499	0.07314673440577754	-0.008776519026128523
28.962	0.0869517750289987	0.1534749188658134	0.12176414280403977	0.07157254498508933	-0.008714969588412978
28.964	0.08466377178205509	0.15372020526811098	0.12351804051394027	0.07003252911298537	-0.008650280768271429
28.966	0.08243591782904877	0.15396897411636495	0.12524655504703291	0.06852591841262635	-0.008582635212615493
28.968	0.08026662130661177	0.154221174261733	0.12694924427299856	0.06705201360423231	-0.00851220245404011
28.97	0.07815441442352439	0.15447675366003247	0.1286257953886149	0.0656102054765134	-0.008439164865026993
28.972	0.07609783527584765	0.15473565987067425	0.13027597646588532	0.06419987644747004	-0.00836370159318335
28.974	0.07409542195965352	0.1549978397086378	0.1318993878839011	0.06282038743206106	-0.008285970648918367
28.976	0.07214571257100293	0.15526323953866233	0.13349594425390854	0.06147109241566797	-0.008206141526348871
28.978	0.07024725190413714	0.15553180531164293	0.13506525590745783	0.06015132547924199	-0.008124354169026607
28.98	0.0683986970994852	0.15580348225394067	0.13660712119299173	0.058860504530713044	-0.008040764075907756
28.982	0.06659879633040383	0.1560782155060312	0.13812152080214546	0.057598114372127605	-0.007955539152414176
28.984	0.06484630019830735	0.1563559497798198	0.1396080977901541	0.0563636185818806	-0.007868817574786132
28.986	0.06313995930461944	0.15663662929230807	0.14106677654241553	0.055156473183008634	-0.007780745877375214
28.988	0.061478524250754334	0.1569201982631885	0.14249750744420248	0.05397611986946016	-0.007691462542907564
[truncated: 506 more rows]
