# Supplementary material for: A modelling approach for exploring muscle dynamics during cyclic contractions
Source: PLoS Comput Biol. 2018 Apr 16;14(4):e1006123. doi: 10.1371/journal.pcbi.1006123 (PMC5919698; doi:10.1371/journal.pcbi.1006123)
Supplement: S1 Dataset — (ZIP) [file pcbi.1006123.s005.zip › S1_Dataset/Simulation9.txt]

Frequency (Hz):	1
Maximum shortening strain rate (s^-1):	10
Maximum excitation u_max:	0.1
Muscle length scale factor λ_l_0:	1
Time (s)	Normalized activation aHat	Muscle length l_m (m)	Muscle velocity v_m (m s^-1)	Muscle force F_m (N)	Muscle power P_m (W)
25.	0.0007734773936678159	0.02146175092493449	0.005166202092679055	0.00031306093369702295	-1.617336050801619e-6
25.002	0.000737223498865238	0.021472085302179415	0.005168014353441278	0.0003139864688288294	-1.622686577693733e-6
25.004	0.0007026718584867593	0.0214824223445102	0.005168869933549107	0.0003149299393739078	-1.627831894804235e-6
25.006	0.0006697431510907104	0.02149276015586007	0.005168786509775585	0.00031589051726001687	-1.6327706441796069e-6
25.008	0.000638358055235236	0.02150309687776687	0.005167783850307039	0.000316867375168155	-1.637502104083173e-6
25.01	0.0006084392145562682	0.02151343069043114	0.005165880114690536	0.00031785970157224575	-1.6420251116135325e-6
25.012	0.0005799207748919974	0.021523759809611086	0.005163093428692983	0.0003188667745870289	-1.6463389484988154e-6
25.014	0.0005527409369375882	0.02153408248749658	0.005159441740163805	0.0003198879044482452	-1.6504430063838072e-6
25.016	0.0005268379003890133	0.02154439701138103	0.005154942313662973	0.0003209224021680507	-1.6543364703384506e-6
25.018	0.0005021498649422026	0.021554701703490272	0.00514961297239889	0.0003219695799833892	-1.658018725800283e-6
25.02	0.0004786157105262235	0.021564994921837	0.005143471463043679	0.00032302875687056074	-1.661489192706204e-6
25.022	0.0004561822520650531	0.02157527505937995	0.005136534992323461	0.00032409931432715973	-1.6647474690294965e-6
25.024	0.0004348013069652047	0.02158554054313242	0.005128820536219054	0.00032518067370389784	-1.6677933172740985e-6
25.026	0.0004144247602826483	0.021595789834297732	0.005120345231719023	0.0003262722584676833	-1.670626602887199e-6
25.028	0.000395004497073239	0.021606021428062245	0.005111125924139807	0.000327373493827606	-1.6732471511785e-6
25.03	0.0003764925699279738	0.021616233853076622	0.005101179231621652	0.0003284838081785621	-1.6756547802044718e-6
25.032	0.00035884589061934823	0.021626425671029265	0.005090521604081914	0.0003296026690405752	-1.677849507514109e-6
25.034	0.00034202672372677864	0.021636595476472373	0.005079169435800512	0.00033072958675451974	-1.6798316085584904e-6
25.036	0.0003259975948302464	0.02164674189650782	0.005067138860640071	0.00033186407560286963	-1.6816013539376952e-6
25.038	0.00031072102950981757	0.021656863590137788	0.005054445550500703	0.0003330056518965555	-1.6831589355201308e-6
25.04	0.00029615957289666397	0.02166695924705333	0.005041104802979423	0.0003341538341553365	-1.6845044982944563e-6
25.042	0.00028227841004555704	0.021677027588465334	0.005027132717450536	0.00033530816330344405	-1.6856386381709907e-6
25.044	0.0002690477977716341	0.02168706736760639	0.00501254514536238	0.00033646822104690336	-1.6865621479773717e-6
25.046	0.00025643854628042845	0.02169707736906888	0.004997357594997763	0.00033763359554013625	-1.6872758129989026e-6
25.048	0.000244421465777499	0.02170705640811856	0.004981585231474065	0.000338803877243681	-1.6877803912432732e-6
25.05	0.0002329673664683845	0.02171700333000827	0.004965242876743176	0.0003399786589795485	-1.6880766147429007e-6
25.052	0.00022204828564247216	0.02172691700929155	0.004948345009591622	0.0003411575452023935	-1.6881652362867921e-6
25.054	0.00021164058140625864	0.021736796349136386	0.004930905765640386	0.00034234017518242977	-1.6880471436173828e-6
25.056	0.000201721526594833	0.021746640280638847	0.004912938937344991	0.00034352619727101303	-1.6877232305708165e-6
25.058	0.00019226839398663048	0.0217564477621984	0.004894458182617888	0.00034471526205171436	-1.6871944350222828e-6
25.06	0.0001832584563600331	0.021766217780773502	0.004875478404391664	0.00034590702267621795	-1.6864622189853183e-6
25.062	0.00017466947248753365	0.021775949352371593	0.004856013454590329	0.00034710113854906116	-1.685527798897863e-6
25.064	0.00016648244485340587	0.021785641520093484	0.0048360767522070865	0.00034829729571095796	-1.6843924546443607e-6
25.066	0.00015867966866425982	0.021795293353727988	0.004815681566192571	0.0003494951922079882	-1.6830575545889382e-6
25.068	0.00015124344050824128	0.021804903949451778	0.004794841015454936	0.00035069452849314906	-1.6815245091145809e-6
25.07	0.00014415605697353547	0.021814472429529247	0.004773568068859979	0.0003518950074724325	-1.6797947712616476e-6
25.072	0.00013739997440326057	0.02182399794201252	0.004751875545230913	0.00035309633573961776	-1.6778698429117337e-6
25.074	0.00013095983370283384	0.02183347966044134	0.0047297761133484745	0.00035429823855676913	-1.675751345727246e-6
25.076	0.00012482181892229706	0.02184291678354291	0.0047072822919510485	0.00035550045503882245	-1.673440996784789e-6
25.078	0.00011897214317174869	0.02185230853496005	0.004684406592238782	0.0003567027269756234	-1.6709406057141606e-6
25.08	0.00011339701956129888	0.02186165416487769	0.004661163023362588	0.00035790479895708786	-1.6682526147827989e-6
25.082	0.00010808269718641406	0.02187095294924733	0.004637562753173084	0.0003591064184928524	-1.6653785508278384e-6
25.084	0.00010301673679306492	0.021880204184999526	0.004613616154640587	0.0003603073448483125	-1.6623197868278313e-6
25.086	0.00009818830848771202	0.02188940719004935	0.004589333839259986	0.00036150735123154597	-1.6590779201481792e-6
25.088	0.00009358667617460401	0.021898561303773385	0.004564726657050874	0.0003627062137744135	-1.6556547226940581e-6
25.09	0.0000892011037580139	0.021907665887486737	0.004539805696557668	0.000363903710974596	-1.6520521400809461e-6
25.092	0.00008502085818503216	0.02191672032492016	0.004514582284849359	0.0003650996238486521	-1.6482722940322894e-6
25.094	0.0000810358967790355	0.02192572402269709	0.004489067987519634	0.00036629374104434965	-1.6443175069509966e-6
25.096	0.00007723766920326034	0.02193467641081061	0.004463274608687015	0.000367485864727739	-1.6401903290907083e-6
25.098	0.0000736178128084158	0.021943576943101797	0.004437214203694618	0.0003686758011960471	-1.6358935016255935e-6
25.1	0.00007016796494521228	0.021952425097858278	0.004410898892405918	0.0003698633596579829	-1.6314298834569286e-6
25.102	0.0000668797629643784	0.021961220374653697	0.004384337568331976	0.00037104835181283826	-1.626801228520687e-6
25.104	0.00006374515514262469	0.021969962289554702	0.004357538392724613	0.00037223059353321447	-1.622009102267652e-6
25.106	0.000060757330928000485	0.021978650375364745	0.004330509941140208	0.0003734099116141341	-1.6170553343652943e-6
25.108	0.000057909778422892345	0.02198728418245265	0.004303261203439852	0.0003745861371102916	-1.6119419911731186e-6
25.11	0.00005519598558253124	0.02199586327958132	0.004275801583789047	0.0003757591033467202	-1.6066713692130584e-6
25.112	0.0000526094403621536	0.02200438725473627	0.004248140900657911	0.00037692393018305117	-1.6012259642473467e-6
25.114	0.00005014365045746765	0.02201285571595428	0.004220289386821071	0.0003780807862912813	-1.59561032974606e-6
25.116	0.00004779297548485109	0.022021268292151935	0.004192257689357866	0.00037923396965584957	-1.589846525355443e-6
25.118	0.00004555252601191794	0.022029624633954335	0.004164056869652051	0.0003803833399654653	-1.5839378598843875e-6
25.12	0.000043417429482683834	0.022037924413343138	0.004135696421089324	0.0003815287596866478	-1.5778871259787181e-6
25.122	0.000041382813341175705	0.022046167317760556	0.004107183159777495	0.000382670093163469	-1.5716961623914853e-6
25.124	0.000039443805031409	0.02205435304919023	0.004078524714166192	0.0003838072065709577	-1.56536717747474e-6
25.126	0.00003759553199739987	0.02206248132498562	0.004049728824858453	0.00038493996806429333	-1.5589024845100611e-6
25.128	0.000035833398901894854	0.022070551878092724	0.00402080334384295	0.0003860682497984177	-1.5523045097410732e-6
25.13	0.00003415369919494692	0.02207856445727295	0.003991756234493678	0.0003871919322693204	-1.5455758095817135e-6
25.132	0.00003255287694021055	0.022086518827325846	0.003962595571570116	0.000388310899165376	-1.5387190494251287e-6
25.134	0.00003102737608723047	0.02209441476931181	0.003933329541217375	0.00038942503637864174	-1.5317369996777625e-6
25.136	0.000029573640585542784	0.022102252080774966	0.0039039664409658927	0.0003905342320793612	-1.5246325360862117e-6
25.138	0.000028188114384684127	0.022110030575965882	0.0038745146797315856	0.00039163837678968277	-1.5174086400178759e-6
25.14	0.00002686724804118468	0.0221177500850741	0.003844980966337804	0.0003927373633491821	-1.5100676868472996e-6
25.142	0.000025607950573373966	0.022125410448545945	0.003815370382047304	0.00039383108927015597	-1.502611473530781e-6
25.144	0.00002440764706216845	0.022133011520810233	0.0037856910929404027	0.00039491945770388985	-1.4950430734584699e-6
25.146	0.00002326375051226796	0.022140553172294845	0.0037559508527887555	0.00039600237406422817	-1.4873654545729096e-6
25.148	0.00002217367392837837	0.02214803528843278	0.0037261569129716267	0.00039707974600631266	-1.4795814405824395e-6
25.15	0.000021134830315199403	0.022155457768657436	0.0036963160224755694	0.0003981514833176217	-1.4716937071593394e-6
25.152	0.000020144632677431162	0.022162820525397794	0.003666434427894587	0.00039921749780625807	-1.4637047781747963e-6
25.154	0.000019200527596001503	0.022170123483073595	0.003636517873430291	0.00040027770341667304	-1.4556170228103604e-6
25.156	0.000018300454167830793	0.022177366577090622	0.0036065716008915815	0.00040133201925014484	-1.4474326631560458e-6
25.158	0.000017442574164067172	0.022184549752835892	0.003576600349694809	0.00040238036757144597	-1.4391537633663593e-6
25.16	0.000016625026384767978	0.022191672965148526	0.003546609458703759	0.00040342267207300447	-1.4307826646296624e-6
25.162	0.000015845949629985936	0.022198736183229113	0.0035166072351839424	0.00040445885879015055	-1.4223229491556839e-6
25.164	0.000015103482699774038	0.02220573939036522	0.0034865994233102987	0.00040548885607011526	-1.4137772117328166e-6
25.166	0.000014395764394189208	0.022212682580811854	0.0034565914433981253	0.0004065125941508263	-1.4051479545753209e-6
25.168	0.000013720997157250845	0.022219565759596153	0.003426588647225458	0.0004075300055891552	-1.3964376905555266e-6
25.17	0.00001307776996316526	0.02222638894238027	0.0033965963180332286	0.0004085410274420943	-1.3876489495753296e-6
25.172	0.00001246473905985781	0.02223315215532427	0.0033666196705254277	0.0004095455990944482	-1.37878426988849e-6
25.174	0.000011880552676038637	0.02223985543494912	0.0033366638508687822	0.0004105436617512399	-1.3698461953686628e-6
25.176	0.000011323859040419053	0.022246498827999582	0.003306733936692971	0.00041153515849454516	-1.360837274736233e-6
25.178	0.00001079330638170945	0.022253082391307136	0.003276834937090517	0.0004125200342852596	-1.3517600605957167e-6
25.18	0.000010287542928623026	0.02225960619156129	0.003246971363698877	0.0004134982359492942	-1.3426169310673598e-6
25.182	9.805318391716851e-6	0.022266070299909096	0.003217143290859414	0.0004144697120522459	-1.333408453393316e-6
25.184	9.345660722865122e-6	0.022272474792879443	0.003187357411894142	0.00041543441425087694	-1.324137959418434e-6
25.186	8.907594141058e-6	0.022278819763032132	0.0031576217079231205	0.0004163922970117306	-1.314809356056212e-6
25.188	8.490141871664883e-6	0.02228510531774351	0.0031279430143391356	0.000417343317469292	-1.305426114459192e-6
25.19	8.09232714005531e-6	0.02229133157691499	0.0030983270208078616	0.00041828743511165595	-1.2959912626708588e-6
25.192	7.71317317160093e-6	0.022297498670681537	0.003068778271268018	0.0004192246114545463	-1.2865073784124891e-6
25.194	7.351703751724231e-6	0.022303606737120316	0.0030393001639310527	0.00042015480971418405	-1.27697658204074e-6
25.196	7.007056898132338e-6	0.022309655919959183	0.0030098949512813032	0.00042107799522178547	-1.2674005319137049e-6
25.198	6.678541023435308e-6	0.0223156463662852	0.0029805637400761495	0.00042199413544675567	-1.2577804186373834e-6
25.2	6.365464937983e-6	0.02232157822425326	0.0029513064913457023	0.0004229031985243424	-1.248116955015752e-6
25.202	6.067137452125387e-6	0.022327451640138142	0.002922121540550371	0.00042380515280218526	-1.2384101659995071e-6
25.204	5.7828673762140134e-6	0.022333266762712595	0.0028930149775329038	0.0004246999675285642	-1.228663367017874e-6
25.206	5.511963520598826e-6	0.022339023758937458	0.0028639966878481553	0.00042558761527656755	-1.2188815205412845e-6
25.208	5.253734695630312e-6	0.022344722813736177	0.002835074745998401	0.00042646807192940194	-1.209068860701677e-6
25.21	5.007490545574471e-6	0.02235036412636754	0.0028062554128171144	0.0004273413161507284	-1.1992288815683713e-6
25.212	4.772623503713817e-6	0.022355947906798308	0.002777543135469177	0.00042820732937587635	-1.1893643282655543e-6
25.214	4.548677512702565e-6	0.022361474372075932	0.0027489405474505667	0.00042906609570480864	-1.1794771880192538e-6
25.216	4.3352126673704e-6	0.02236694374270119	0.0027204484685885142	0.00042991760045993366	-1.1695686777904753e-6
25.218	4.131789062548133e-6	0.022372356239000805	0.002692065905041653	0.00043076182951837314	-1.1596392344397775e-6
25.22	3.937966793065432e-6	0.022377712077500188	0.0026637900492997185	0.0004315987687433977	-1.1496885054686732e-6
25.222	3.7533059537520314e-6	0.0223830114677267	0.0026356174836975454	0.0004324284034783306	-1.1397158606549045e-6
25.224	3.5773666394386407e-6	0.022388254619977392	0.0026075536653101046	0.0004332507197654286	-1.1297245023225844e-6
25.226	3.4096951396613557e-6	0.022393441760701516	0.0025796072656443163	0.00043406570667329017	-1.119719050701454e-6
25.228	3.2498041740260783e-6	0.022398573132071147	0.002551785361086493	0.0004348733561196347	-1.1097034640726371e-6
25.23	3.0973659476378594e-6	0.022403648988861647	0.0025240934785558085	0.0004356736636386568	-1.0996810531688505e-6
25.232	2.9520778000302196e-6	0.02240866959535278	0.0024965355955040044	0.0004364666270373155	-1.0896544706482287e-6
25.234	2.81363707073673e-6	0.022413635222229743	0.002469114139915538	0.00043725224575283405	-1.0796257026981462e-6
25.236	2.6817410992916934e-6	0.0224185461434842	0.0024418299903077277	0.000438030520366909	-1.0695960613020184e-6
25.238	2.556087225228669e-6	0.02242340263331542	0.0024146824757304603	0.00043880145211480794	-1.0595661767467054e-6
25.24	2.436372788081469e-6	0.02242820496303129	0.0023876693757663874	0.00043956504238947816	-1.0495359903708109e-6
25.242	2.3223016087547827e-6	0.02243295339843887	0.0023607894409621594	0.0004403212923615142	-1.0395058576378746e-6
25.244	2.2135609415127607e-6	0.02243764822340701	0.0023340568607420646	0.00044107020659543017	-1.0294829417729835e-6
25.246	2.109813573954707e-6	0.02244228970368938	0.0023074448223982364	0.00044181178720028035	-1.0194563208497984e-6
25.248	2.0109008046382373e-6	0.022446878112947672	0.0022809914093857545	0.00044254603931532686	-1.009443713935951e-6
25.25	1.9486281234360355e-6	0.022451413701977275	0.0022546765668625068	0.00044327316686429094	-9.994376220478506e-7
25.252	0.007800504761808571	0.0224558930486158	0.0022230812750034996	0.0004931653037934575	-1.0963465523446476e-6
25.254	0.015209820503909954	0.022460299863914478	0.0021822559775231294	0.0005403982106753636	-1.1792872254891158e-6
25.256	0.022249326936838582	0.022464614465849984	0.0021311178512507098	0.0005850536989262685	-1.246818381722029e-6
25.258	0.028937483204261812	0.022468818999304262	0.0020721152684537157	0.0006272289382857817	-1.2996906598379817e-6
25.26	0.03529182581886481	0.022472897709420948	0.0020054009048339474	0.0006670153648378974	-1.337633216184065e-6
25.262	0.041329014776408726	0.022476835908444837	0.001931697987942237	0.0007045080848710094	-1.3608968500343675e-6
25.264	0.047064878947135375	0.02248062027663681	0.0018516372608696511	0.0007398023389202931	-1.3698455764233328e-6
25.266	0.05251448813053274	0.022484238678403164	0.001765872693820582	0.0007729940170154073	-1.36500902713419e-6
25.268	0.05769211035995996	0.022487680401103487	0.0016750337828567844	0.0008041783155629338	-1.347025846008778e-6
25.27	0.0626111962038053	0.02249093561498036	0.001579484531666055	0.0008334453769895984	-1.3164140809436547e-6
25.272	0.06728489748832814	0.022493995834269333	0.0014801017322196076	0.0008608937645052365	-1.2742103521012595e-6
25.274	0.07172525350352978	0.022496853501393906	0.0013770109360059842	0.0008866067144361308	-1.2208671417148869e-6
25.276	0.07594397350384283	0.02249950185054371	0.0012708614565276458	0.0009106751902842497	-1.1573419987482327e-6
25.278	0.07995220888474591	0.02250193511335671	0.0011619854264568851	0.0009331832339792457	-1.0843453180977891e-6
25.28	0.08376028660186623	0.022504148318797667	0.0010508812369986846	0.0009542139804973109	-1.002765568186453e-6
25.282	0.08737837564349774	0.022506137332031304	0.0009378369322151483	0.0009738466142304498	-9.133093211379941e-7
25.284	0.09081586086492735	0.022507898668615862	0.000823279768184073	0.0009921588533476644	-8.168243107858408e-7
25.286	0.09408172971454393	0.022509429607696328	0.0007074650495290247	0.0010092229726337322	-7.139899803201529e-7
25.288	0.09718467773905597	0.02251072790463804	0.0005907107367022274	0.001025110873451899	-6.05543999258235e-7
25.29	0.10013268097873368	0.022511792075059312	0.00047338791443768326	0.0010398914943430906	-4.922720657485616e-7
25.292	0.10293357646626707	0.022512621226916336	0.0003557158892891354	0.0010536295017043544	-3.74792755180033e-7
25.294	0.10559469347220342	0.022513214857404408	0.00023793090595480235	0.0010663866281750136	-2.5372633653976797e-7
25.296	0.10812293265857378	0.02251357299204372	0.0001202140877280675	0.001078220417451366	-1.2961728385369206e-7
25.298	0.11052505170201914	0.022513695802479437	2.638278429087563e-6	0.0010891843632652466	-2.8735716109021728e-9
25.3	0.1128072371265501	0.022513583839290443	-0.0001144900212831073	0.0010998184250862932	1.2591823489568327e-7
25.302	0.1149755176969892	0.022513238297839466	-0.0002309390089077478	0.0011097170632525565	2.5627695875556185e-7
25.304	0.11703565215983643	0.022512660575011004	-0.00034665093280096483	0.0011189128452503715	3.878721815290229e-7
25.306	0.11899287814328817	0.022511852262022784	-0.0004615115554638929	0.0011274469060989873	5.203297753366972e-7
25.308	0.12085237750192006	0.022510812856137354	-0.0005800719677511971	0.0011352555073754248	6.585298960636464e-7
25.31	0.12261917367036412	0.022509548960685903	-0.0006882226826805683	0.001142689316561219	7.864247069141872e-7
25.312	0.12429775037366374	0.022508060713451974	-0.0007998058277997528	0.0011494728893799463	9.193551158239016e-7
25.314	0.1258924776428508	0.022506350607910994	-0.0009100837917681837	0.0011557432869325804	1.0518232328822268e-6
25.316	0.12740768203799782	0.02250442135819889	-0.0010189344342362082	0.0011615341617714917	1.1835271539706632e-6
25.318	0.12884727733744122	0.022502275868519526	-0.0011262926578450895	0.0011668750932726105	1.3142428501752453e-6
25.32	0.13021495089998045	0.02249991720160744	-0.0012321055980502689	0.001171793664078762	1.4437735332712789e-6
25.322	0.13151438195512222	0.022497348533019698	-0.0013362816827905439	0.001176317889051473	1.5718920482783224e-6
25.324	0.13274901125789884	0.022494573224437882	-0.0014387381974050309	0.0011804738662077165	1.6983928423514376e-6
25.326	0.13392196729056272	0.022491594713539242	-0.001539490244472808	0.0011842832594892469	1.8231925246761546e-6
25.328	0.13503635765241168	0.022488416467431178	-0.0016384420638961299	0.0011877698827820649	1.9460921381791106e-6
25.33	0.13609519133136386	0.022485042194927335	-0.0017355289381767633	0.0011909559490445906	2.0669385136606577e-6
25.332	0.1371011543667681	0.022481475554653584	-0.0018307996233910134	0.001193858827449999	2.185716291677495e-6
25.334	0.13805686743906995	0.022477720263718925	-0.001924171872101244	0.0011964983869375701	2.302268541159783e-6
25.336	0.13896492371952265	0.0224737801406832	-0.0020156353293083315	0.0011988923252885092	2.4165297268881358e-6
25.338	0.13982766653713977	0.022469658999491746	-0.0021051811643427376	0.0012010566693872544	2.5284418777022708e-6
25.34	0.14064730699551956	0.02246536072389217	-0.0021927677898961762	0.0012030072884107873	2.637915633037514e-6
25.342	0.14142605114292012	0.02246088922179422	-0.002278411687750457	0.0012047583637443604	2.744935536870267e-6
25.344	0.14216595901662277	0.022456248385959627	-0.0023620940032846667	0.0012063239351803238	2.849450533308204e-6
25.346	0.14286890597553872	0.022451442164674706	-0.002443800235493665	0.0012077167465416162	2.9514184696080445e-6
25.348	0.14353675568562926	0.022446474485666147	-0.0025235520757959547	0.0012089483911026252	3.0508442218972094e-6
25.35	0.14417132104811617	0.022441349266721256	-0.0026013388091140175	0.001210030816062507	3.147700122047305e-6
25.352	0.1447742042579711	0.022436070442105983	-0.0026771584369189713	0.0012109744677374305	3.2419705131967227e-6
25.354	0.1453469542660398	0.022430641937797643	-0.0027510212375710637	0.0012117890542508267	3.3336574237001784e-6
25.356	0.1458911197434119	0.022425067656212265	-0.0028229308101873933	0.0012124843091048444	3.4227593130408403e-6
25.358	0.14640817142835322	0.02241935151414389	-0.00289289277369788	0.0012130693742932336	3.509279626887104e-6
25.36	0.14689940231905538	0.02241349734312851	-0.0029609659319380158	0.0012135509898421827	3.59328313759236e-6
25.362	0.14736608133751833	0.02240750890161548	-0.0030271605024493426	0.0012139368745582352	3.674781759129492e-6
25.364	0.1478094765357892	0.022401389978975984	-0.00309144176848726	0.0012142357800329598	3.7537392071856008e-6
25.366	0.148230776923177	0.022395144389135518	-0.0031538373322310192	0.0012144543836576673	3.830191573471164e-6
25.368	0.14863103453699306	0.022388775865647453	-0.0032143788526224916	0.0012145984489368847	3.904179568690801e-6
25.37	0.1490112881899291	0.02238228809640699	-0.0032730863072931798	0.0012146738856608705	3.975732462983197e-6
25.372	0.14937257500125073	0.022375684730634268	-0.003329978424436689	0.0012146865538955457	4.04488001692552e-6
25.374	0.1497158557413305	0.022368969378891723	-0.0033850763238543803	0.001214641785710894	4.111655150774153e-6
25.376	0.1500419878526602	0.022362145605538716	-0.0034384039253766937	0.001214544239519734	4.176093680708305e-6
25.378	0.15035182168522299	0.02235521692780897	-0.003489984600674957	0.0012143984948334084	4.238232046051442e-6
25.38	0.1506462048999566	0.02234818681613539	-0.0035398417788400135	0.0012142090640121874	4.298107973036569e-6
25.382	0.1509259134607295	0.022341058694931585	-0.0035879976660215694	0.00121398006831318	4.355757651704395e-6
25.384	0.15119164715889083	0.02233383594178314	-0.0036344789837062844	0.00121371507336067	4.4112219263368865e-6
25.386	0.15144410224440896	0.022326521875671006	-0.0036793151227935226	0.001213417518197157	4.464545424965384e-6
25.388	0.15168397117144203	0.02231911976166626	-0.003722530533194113	0.0012130909109786306	4.515767955658214e-6
25.39	0.15191188042951284	0.02231163282040778	-0.003764146198281919	0.0012127384713318673	4.564924906374074e-6
25.392	0.15212840153708956	0.0223040642244035	-0.003804190317234502	0.0012123629182809604	4.6120592746985935e-6
25.394	0.15233410441867962	0.02229641708789965	-0.00384269125187463	0.0012119669298707855	4.657214718975821e-6
25.396	0.15252955408054342	0.02228869447037188	-0.003879675679576297	0.0012115531753932349	4.700433389086569e-6
25.398	0.15271525633981214	0.022280899379246294	-0.003915168933918951	0.0012111240266745246	4.741755164358926e-6
25.4	0.1528916784892553	0.022273034772035214	-0.003949196381129012	0.0012106816327822256	4.781219522882929e-6
25.402	0.15305928721499118	0.02226510355143219	-0.003981787211469573	0.0012102280215808307	4.818870459292675e-6
25.404	0.15321854315928643	0.022257108561869722	-0.00401296996997469	0.0012097651869815286	4.8547513660776895e-6
25.406	0.15336985478414708	0.022249052592227602	-0.004042771664278054	0.0012092948736041728	4.888903048763661e-6
25.408	0.1535136043355045	0.02224093837890775	-0.004071217764612808	0.0012088187134665493	4.9213642204614155e-6
25.41	0.15365017389275787	0.022232768608617125	-0.004098333449939655	0.0012083383308660052	4.9521734002323994e-6
25.412	0.15377993981094892	0.022224545907939583	-0.0041241530635709	0.0012078550708338638	4.9813791907291255e-6
25.414	0.1539032329518702	0.0222162728479598	-0.004148695483344122	0.0012073704264170758	5.009012234799789e-6
25.416	0.15402036252556242	0.022207951964662565	-0.0041719801201576005	0.001206885754194224	5.035103373799715e-6
25.418	0.1541316376122335	0.02219958574916317	-0.004194032432571863	0.0012064022442228395	5.05969013899807e-6
25.42	0.15423736624477294	0.022191176635612115	-0.004214883926809548	0.0012059209147102265	5.082816680415602e-6
25.422	0.15433782757003559	0.022182726989474703	-0.004234570665691511	0.0012054425049933789	5.1045314708226545e-6
25.424	0.15443326981389338	0.022174239115628967	-0.004253114186720699	0.0012049679582158983	5.1248663176319115e-6
25.426	0.15452393978048395	0.022165715280859238	-0.0042705355328379255	0.001204498215417714	5.143852428181218e-6
25.428	0.15461008427357426	0.02215715770563443	-0.0042868586959227215	0.001204034133933999	5.161524197242746e-6
25.43	0.15469193983588203	0.022148568561773836	-0.004302108333758384	0.0012035764930551096	5.1779164610880765e-6
25.432	0.15476970990431835	0.022139949971115243	-0.004316309770032142	0.0012031258750501757	5.1930639690575435e-6
25.434	0.15484359147151028	0.022131304004388536	-0.004329488295211748	0.0012026828223038349	5.207001202016683e-6
25.436	0.1549137815300844	0.022122632685973972	-0.004341665248919904	0.001202247973214096	5.219758245888028e-6
25.438	0.15498047504734042	0.02211393799421843	-0.004352865904897339	0.001201821847538518	5.231369343911143e-6
25.44	0.15504384393508913	0.022105221856698953	-0.004363114984627469	0.0012014048526885928	5.241867515369757e-6
25.442	0.15510404571647796	0.022096486153331204	-0.004372435428041451	0.001200997361235585	5.2512834112507684e-6
25.444	0.15516123771574766	0.022087732719932498	-0.004380848393518296	0.0012005997856251453	5.259645642114328e-6
25.446	0.15521557714514866	0.02207896335154928	-0.004388374001486777	0.0012002125598737723	5.266981594007954e-6
25.448	0.15526721049539313	0.022070179799483596	-0.0043950359383576115	0.0011998359639277647	5.273322181596473e-6
25.45	0.15531626529665604	0.02206138376945209	-0.004400855398482984	0.001199470238219953	5.2786950731899516e-6
25.452	0.15536286718942405	0.02205257692574521	-0.004405853082881063	0.0011991156213749193	5.283127257165529e-6
25.454	0.15540714181418364	0.02204376089102343	-0.004410049920569503	0.0011987723414290784	5.286645869100224e-6
25.456	0.1554492118290394	0.022034937245861138	-0.004413467068565506	0.0011984406002489842	5.2892781228307694e-6
25.458	0.15548918323625732	0.022026107528326077	-0.004416125795273677	0.0011981205046445885	5.2910508664072826e-6
25.46	0.15552715637149095	0.02201727323499937	-0.004418046038983465	0.0011978121619505185	5.291989277551708e-6
25.462	0.15556323157033927	0.02200843582375954	-0.004419246903480634	0.0011975156971970153	5.292117536707362e-6
25.464	0.15559750875379127	0.021999596714145687	-0.004419747632521665	0.0011972319802269651	5.291463210187354e-6
25.466	0.15563007811973198	0.02199075728706271	-0.004419567616559736	0.0011969761041657283	5.290116827766686e-6
25.468	0.15566102020837314	0.021981918884487937	-0.004418726392744717	0.0011967322757594162	5.288032491947582e-6
25.47	0.15569041516134519	0.021973082809552506	-0.0044172426910322905	0.001196500497576398	5.285233077735842e-6
25.472	0.15571834312046465	0.021964250331362567	-0.004415132814280211	0.0011962808327081196	5.281738759584074e-6
25.474	0.15574488111972695	0.02195542268234332	-0.004412416803438157	0.0011960732252638906	5.277573597296863e-6
25.476	0.1557700948931032	0.021946601055686205	-0.004409113424346499	0.0011958775891446713	5.272759932172898e-6
25.478	0.1557940476212861	0.02193778660891629	-0.004405239577536255	0.0011956938703693947	5.267317960368762e-6
25.48	0.15581680248496824	0.021928980467622934	-0.004400810298229104	0.0011955220611536397	5.261265798485023e-6
25.482	0.15583842263931594	0.021920183729261435	-0.004395838692462343	0.0011953622020406897	5.254619419237452e-6
25.484	0.15585896698393592	0.02191139746404271	-0.004390340406061634	0.0011952142405909528	5.247397374366731e-6
25.486	0.15587848576248453	0.02190262270579836	-0.004384334802626517	0.0011950779755026475	5.239621959848697e-6
25.488	0.15589702819969087	0.021893860451407957	-0.004377839260310037	0.001194953249076978	5.231313248044233e-6
25.49	0.15591464352028406	0.021885111665252786	-0.004370868899242522	0.0011948399605494254	5.222488823137645e-6
25.492	0.15593138087434083	0.021876377283731898	-0.004363436581531553	0.0011947380663515357	5.213163784066563e-6
25.494	0.1559472852211786	0.021867658219778183	-0.0043555529112620185	0.0011946475586857807	5.203350652165915e-6
25.496	0.15596239536451467	0.021858955364665342	-0.00434723205246079	0.0011945682989591374	5.193065598088726e-6
25.498	0.15597674963522404	0.02185026956790805	-0.004338495926082656	0.0011944999336697265	5.182333095932111e-6
25.5	0.15599038636418172	0.021841601654340147	-0.004329349860019964	0.0011944425527802836	5.171159698681209e-6
25.502	0.15600334374160424	0.02183295243656912	-0.004319801771271899	0.0011943961747540323	5.159554711302849e-6
25.504	0.15601565604573767	0.02182432270749766	-0.00430986344763763	0.001194360690776063	5.147531484470984e-6
25.506	0.15602735332406362	0.021815713232582107	-0.004299550547716363	0.0011943358618828328	5.135107409115628e-6
25.508	0.15603846542298	0.02180712474209075	-0.004288882600907237	0.0011943213396076661	5.122304013335543e-6
25.51	0.1560490221888849	0.021798557925018884	-0.004277879297673396	0.0011943167668306389	5.109142971689015e-6
25.512	0.15605905325137395	0.02179001344453623	-0.004266546729703904	0.0011943221513730702	5.095631269153703e-6
25.514	0.15606858472505022	0.021781491953646287	-0.004254890914324738	0.0011943374831503296	5.081775705693813e-6
25.516	0.15607763993409238	0.021772994090868657	-0.00424292018627495	0.0011943626726431745	5.067585493491025e-6
25.518	0.15608624213134137	0.02176452047589634	-0.00423064503739126	0.001194397569389517	5.053072149609943e-6
25.52	0.15609441456963805	0.02175607170528162	-0.004218078116608147	0.0011944419618052818	5.038249500649363e-6
25.522	0.1561021802056082	0.021747648348121765	-0.0042052342299577165	0.0011944955750023676	5.023133679532981e-6
25.524	0.1561095589314232	0.021739250944610235	-0.004192124979598994	0.0011945582022155924	5.0077372790928515e-6
25.526	0.15611656886928077	0.021730880021717167	-0.004178755600113225	0.0011946297999653232	4.992065966667235e-6
25.528	0.1561232281230419	0.021722536087468852	-0.004165138283040384	0.001194710132183072	4.976132908691951e-6
25.53	0.1561295547965676	0.021714219626541267	-0.004151283982575751	0.0011947989944831939	4.959949928195696e-6
25.532	0.1561355666289896	0.021705931103171944	-0.004137202183014905	0.0011948962189656817	4.9435272455810746e-6
25.534	0.15614127879649778	0.021697670964099684	-0.0041229008987535756	0.0011950016625442985	4.926873428515906e-6
25.536	0.15614670540172246	0.021689439641504396	-0.004108386674287719	0.001195115215496193	4.9099954255830545e-6
25.538	0.15615186054510072	0.021681237553598767	-0.004093668589480046	0.0011952366967096374	4.892902922314131e-6
25.54	0.15615675832706957	0.02167306509582781	-0.004078757459232292	0.001195365875076285	4.875607479479133e-6
25.542	0.15616141261295244	0.021664922648654463	-0.004063659024880578	0.0011955026573490914	4.858115162805349e-6
25.544	0.15616583511844623	0.021656810580140358	-0.0040483800072599815	0.0011956469102384756	4.840433047151614e-6
25.546	0.15617003652224903	0.02164872924386006	-0.004032928172542369	0.0011957984644130177	4.822569315814163e-6
25.548	0.15617402749915008	0.021640678976810483	-0.004017312332236516	0.0011959571199294929	4.804533286718818e-6
25.55	0.15617781872393857	0.021632660097320167	-0.004001542343188046	0.0011961226459866223	4.786335415561594e-6
25.552	0.15618142087140366	0.02162467290453024	-0.003985626435841072	0.0011962948554989847	4.767984401137429e-6
25.554	0.15618484406728	0.021616717685468925	-0.00396956969566382	0.0011964736452163534	4.749485523711261e-6
25.556	0.1561880966027113	0.021608794715290675	-0.003953378641364028	0.001196658860675654	4.730845580794143e-6
25.558	0.15619118642605875	0.02160090425608698	-0.003937059812316434	0.0011968503438652726	4.7120713901890695e-6
25.56	0.15619412148584508	0.02159304655685495	-0.003920619763489361	0.0011970479352867603	4.693169792929406e-6
25.562	0.15619690973059286	0.02158522185346617	-0.003904065065444809	0.0011972514739665404	4.674147654065075e-6
25.564	0.15619955910812117	0.021577430368635547	-0.003887402304755172	0.0011974607974525736	4.6550118638711e-6
25.566	0.1562020769026438	0.021569672310988077	-0.003870639294058259	0.0011976757038539233	4.635770640875879e-6
25.568	0.15620446908877825	0.021561947874327407	-0.003853781989401962	0.0011978960352146063	4.616430165686068e-6
25.57	0.15620674156969572	0.021554257243130825	-0.0038368345423921125	0.0011981216835498466	4.596994661433043e-6
25.572	0.15620890024856748	0.02154660059332672	-0.003819801350263093	0.0011983525334337667	4.5774686253015e-6
25.574	0.15621095102856472	0.021538978091803395	-0.0038026870558779233	0.0011985884619426853	4.557856829554078e-6
25.576	0.15621289980780897	0.021531389895917838	-0.0037854965477283537	0.0011988293385702942	4.538164322473314e-6
25.578	0.15621475182725467	0.021523836153004378	-0.003768234959934683	0.0011990750214785858	4.518396415520038e-6
25.58	0.15621651143282445	0.021516316999883496	-0.003750907672245879	0.0011993253560697737	4.498558679601135e-6
25.582	0.15621818297401985	0.021508832562370527	-0.0037335203100395172	0.0011995801800010531	4.478656965554792e-6
25.584	0.15621977080034236	0.021501382954784466	-0.0037160787443219047	0.0011998393231102162	4.458697405211456e-6
25.586	0.1562212792612935	0.021493968279456623	-0.003698589091727895	0.0012001026073620584	4.438686412543515e-6
25.588	0.15622271269602173	0.021486588626246843	-0.0036810575701937596	0.0012003698508821295	4.418630526622017e-6
25.59	0.15622407489636322	0.02147924407469947	-0.0036634877663567315	0.0012006409435538462	4.398533408496518e-6
25.592	0.15622536907569456	0.02147193469926939	-0.003645881843223028	0.0012009158127459538	4.378397156929899e-6
25.594	0.15622659845769163	0.021464660569726728	-0.003628242332512145	0.0012011943752655622	4.358224281913992e-6
25.596	0.15622776626603035	0.021457421750398605	-0.003610572145553484	0.0012014765368893732	4.3380177176288335e-6
25.598	0.15622887572438657	0.02145021829940983	-0.003592874573286167	0.0012017621922671444	4.3177808237332645e-6
25.6	0.15622993003963428	0.02144305026792373	-0.003575153286259129	0.0012020512247297535	4.2975173863443885e-6
25.602	0.15623093194639656	0.02143591769938296	-0.0035574123346312114	0.001202343503575486	4.27723161008314e-6
25.604	0.15623188381049585	0.021428820628750206	-0.0035396561481709763	0.0012026388845555484	4.256928121746532e-6
25.606	0.15623278801339266	0.02142175908174901	-0.0035218895362567957	0.0012029372119848802	4.236611979663473e-6
25.608	0.15623364693654754	0.021414733074104585	-0.003504117687876953	0.0012032383185616841	4.216288674803321e-6
25.61	0.15623446296142102	0.02140774261112997	-0.003486345380873529	0.0012035420483473048	4.195963260942692e-6
25.612	0.1562352384501954	0.021400787691883215	-0.0034685741717534273	0.0012038483389293438	4.175637255118588e-6
25.614	0.15623597539298115	0.021393868312636698	-0.0034508056794664704	0.0012041571241059223	4.155312242834728e-6
25.616	0.15623667551779113	0.02138698446608918	-0.003433041808880186	0.0012044683279302773	4.134990127256652e-6
25.618	0.15623734055761926	0.021380136140906034	-0.0034152846884759414	0.001204781868008996	4.114673066764567e-6
25.62	0.15623797224545943	0.021373323321272057	-0.0033975366703490445	0.0012050976554166747	4.0943634756298095e-6
25.622	0.15623857231430555	0.021366545986444278	-0.003379800330208835	0.0012054155946400638	4.074064024803367e-6
25.624	0.15623914249715146	0.021359804110304657	-0.0033620784673784954	0.001205735583522916	4.053777642714442e-6
25.626	0.1562396844739006	0.021353097660912895	-0.0033443741047951467	0.0012060575129018022	4.033507515042426e-6
25.628	0.15624019951587845	0.021346426600059244	-0.0033266904890099412	0.0012063812644741586	4.01325707864597e-6
25.63	0.1562406888221193	0.02133979088281719	-0.003309031090187876	0.0012067067126977993	3.9930300290554266e-6
25.632	0.1562411536073558	0.021333190457200966	-0.0032913993047859694	0.0012070337340502277	3.972829993106132e-6
25.634	0.15624159508632063	0.02132662526630008	-0.003273796513953222	0.001207362264529805	3.952658372696343e-6
25.636	0.15624201447374642	0.021320095251048013	-0.0032562238731505405	0.0012076922470402353	3.932516326231234e-6
25.638	0.15624241298436586	0.021313600349798508	-0.0032386827501055967	0.0012080236184124694	3.91240525467261e-6
25.64	0.156242791769092	0.021307140498040625	-0.0032211746418095767	0.0012083563114469308	3.892326708703408e-6
25.642	0.15624315169599137	0.021300715628140145	-0.003203701174516999	0.0012086902535881246	3.872282385047525e-6
25.644	0.1562434936178997	0.02129432566908109	-0.0031862641037458364	0.001209025368459699	3.852274132041223e-6
25.646	0.1562438183922759	0.021287970546207163	-0.0031688653142774533	0.0012093615759485123	3.832303950443159e-6
25.648	0.15624412687657904	0.02128165018096328	-0.0031515068201567326	0.0012096987921453013	3.8123739937812787e-6
25.65	0.15624441992826804	0.021275364490636977	-0.0031341907646918877	0.001210036929312945	3.7924865687887627e-6
25.652	0.1562446984048019	0.0212691133880999	-0.0031169194204545554	0.0012103758958551434	3.772644135840977e-6
25.654	0.15624496308890393	0.021262896781567474	-0.003099695118584001	0.0012107155979630556	3.7528492289995935e-6
25.656	0.15624521457622315	0.021256714575411416	-0.003082519143311009	0.0012110559721497701	3.7331032177727905e-6
25.658	0.1562454534733315	0.02125056667232482	-0.003065392175633542	0.0012113969733318032	3.713406803637464e-6
25.66	0.1562456803874378	0.021244452973498543	-0.0030483150269412307	0.001211738552798794	3.6937608392205835e-6
25.662	0.1562458959257509	0.021238373378396125	-0.0030312886131373014	0.0012120806589559858	3.6741662996972366e-6
25.664	0.1562461006954796	0.021232327784544775	-0.0030143139546386665	0.0012124232372962198	3.6546242831101827e-6
25.666	0.15624629530370437	0.021226316087326398	-0.002997392176376015	0.0012127662303715431	3.6351360106886955e-6
25.668	0.1562464802754952	0.02122033817976848	-0.0029805245077936323	0.0012131095772768895	3.615702825712942e-6
25.67	0.15624665602375915	0.021214393952335115	-0.0029637122828494898	0.001213453213440329	3.5963261933362867e-6
25.672	0.15624682297352646	0.021208483292717992	-0.002946956940015335	0.0012137970713369908	3.5770077031468335e-6
25.674	0.1562469815498273	0.02120260608562732	-0.0029302600222765114	0.0012141410803907283	3.557749069272563e-6
25.676	0.15624713217769193	0.021196762212588434	-0.0029136231450741412	0.0012144851679222603	3.5385520946075526e-6
25.678	0.15624727528215052	0.02119095155251216	-0.002897047086278701	0.0012148292868220337	3.5194176457138053e-6
25.68	0.15624741128674532	0.021185173983462768	-0.002880532200118077	0.0012151734031291101	3.500346116440466e-6
25.682	0.15624754054375245	0.02117942938258533	-0.002864079005322007	0.0012155174777530354	3.4813380886344286e-6
25.684	0.1562476633471794	0.021173717625932953	-0.0028476880751292016	0.0012158614698686483	3.462394208754013e-6
25.686	0.15624777999745604	0.021168038588357786	-0.0028313600372874325	0.001216205337287951	3.4435151891327873e-6
25.688	0.15624789079501214	0.02116239214340195	-0.002815095574053355	0.0012165490364054368	3.4247018080038186e-6
25.69	0.15624799604027753	0.021156778163188533	-0.0027988954221925973	0.0012168925221821844	3.40595490963612e-6
25.692	0.1562480960336821	0.02115119651831262	-0.0027827603729798484	0.0012172357481301764	3.3872754044711344e-6
25.694	0.156248191072707	0.02114564707773221	-0.002766691272198681	0.001217578666278983	3.3686642692093725e-6
25.696	0.1562482813978494	0.02114012970865922	-0.0027506890201416416	0.0012179212268330407	3.3501225460470825e-6
25.698	0.15624836721298138	0.02113464427645146	-0.002734754559928203	0.0012182633786374888	3.3316513299224114e-6
25.7	0.15624844872364338	0.021129190645244558	-0.0027188879268953137	0.0012186050986657568	3.3132506904153987e-6
25.702	0.15624852613537576	0.021123768679364042	-0.002703089360259544	0.0012189463579485047	3.294920930897725e-6
25.704	0.156248599653719	0.02111837824195031	-0.0026873595700766645	0.0012192871132683458	3.276662892512839e-6
25.706	0.15624866948421354	0.021113019194824258	-0.002671699165764179	0.001219627324715775	3.258477305986333e-6
25.708	0.15624873583239976	0.02110769139868859	-0.0026561086561014413	0.0012199669557067692	3.2403647912104735e-6
25.71	0.15624879890381813	0.021102394713329083	-0.0026405884492295985	0.0012203059730001	3.2223258568299507e-6
25.712	0.15624885889947696	0.021097128997815903	-0.002625138852651702	0.001220644346686679	3.2043608997568548e-6
25.714	0.15624891596741888	0.02109189411070481	-0.002609760073232539	0.0012209820499102216	3.1864702039893153e-6
25.716	0.15624897022278425	0.021086689910238477	-0.0025944522171987196	0.0012213190590049238	3.1686539405423785e-6
25.718	0.1562490217803415	0.021081516254817783	-0.0025792147738250954	0.0012216553697480164	3.150911578176843e-6
25.72	0.1562490707548591	0.021076373004491937	-0.00256404736319045	0.001221990974250346	3.1332427353691285e-6
25.722	0.15624911726110555	0.021071260017598677	-0.002548951587317528	0.0012223258032547633	3.1156492964254015e-6
25.724	0.15624916141384926	0.021066177149539445	-0.002533928701527787	0.0012226597983147802	3.0981327551539973e-6
25.726	0.15624920332785877	0.021061124253647395	-0.0025189795187568163	0.0012229929148500148	3.0806941040918863e-6
25.728	0.1562492431179025	0.021056101182072205	-0.0025041044095544165	0.00122332512223271	3.0633338329016245e-6
25.73	0.15624928091786694	0.021051107786664854	-0.0024893033020846815	0.0012236564039905654	3.0460519270707816e-6
25.732	0.15624931685911386	0.021046143919862367	-0.002474575682125837	0.001223986757757786	3.0288478659914648e-6
25.734	0.15624935101671028	0.021041209435572583	-0.002459920593070322	0.0012243161950260656	3.0117206205741195e-6
25.736	0.15624938346432518	0.021036304190039958	-0.002445336724878463	0.0012246447387770924	2.994668754660816e-6
25.738	0.15624941427562752	0.021031428040999302	-0.0024308243519398395	0.0012249723627746694	2.9776926498859497e-6
25.74	0.15624944352428624	0.02102658084413376	-0.0024163847166168094	0.001225299010579545	2.960793802450111e-6
25.742	0.1562494712839703	0.021021762453067486	-0.0024020186692629082	0.0012256246381122699	2.9439732622542677e-6
25.744	0.15624949762834864	0.021016972720025475	-0.0023877267587056063	0.001225949210880099	2.9272317356324347e-6
25.746	0.15624952263109562	0.02101221149643657	-0.002373509232246156	0.001226272704032411	2.9105695842723854e-6
25.748	0.15624954638652763	0.021007478633536535	-0.0023593660356596687	0.0012265951025432242	2.8939868244469715e-6
25.75	0.15624956897146025	0.021002773982971144	-0.0023452968131951893	0.001226916401028687	2.8774831253894904e-6
25.752	0.15624959043545203	0.020998097397399166	-0.002331300907575547	0.00122723512778749	2.8610543672195676e-6
25.754	0.15624961082806146	0.020993448731095446	-0.002317377359997428	0.0012275506425117625	2.8446980672070546e-6
25.756	0.15624963019884702	0.02098882784035828	-0.0023035253135790714	0.0012278651086109803	2.828418359345909e-6
25.758	0.15624964859736726	0.020984234581764533	-0.002289745372082936	0.0012281784918120268	2.812216017718388e-6
25.76	0.15624966607318064	0.02097966881027103	-0.0022760383189953477	0.0012284907522398469	2.796092026629311e-6
25.762	0.1562496826758457	0.020975130379566633	-0.0022624046388164186	0.0012288018595632076	2.780047027262042e-6
25.764	0.1562496984546554	0.020970619142670167	-0.0022488445170719866	0.0012291117930462593	2.7640813166605984e-6
25.766	0.15624971345535776	0.020966134952528383	-0.002235357840313712	0.001229420541580854	2.748194846665492e-6
25.768	0.15624972773592447	0.020961677662613892	-0.002221944196119032	0.0012297281038370774	2.7323872231252565e-6
25.77	0.15624974133548633	0.02095724712752315	-0.002208602873091253	0.0012300344881204938	2.716657704464251e-6
25.772	0.15624975425822613	0.020952843203574358	-0.002195332860859409	0.0012303397123214143	2.7010052004795124e-6
25.774	0.1562497665224915	0.020948465748751026	-0.0021821344215250797	0.0012306437542363277	2.685430096753941e-6
25.776	0.15624977817220095	0.020944114618419718	-0.0021690069740265537	0.0012309466187529377	2.6699318007295272e-6
25.778	0.15624978924355384	0.0209397896743208	-0.002155951659271347	0.0012312482562077292	2.654511720946006e-6
25.78	0.15188886047785174	0.020935491703178218	-0.002140833031170684	0.0012042295275481924	2.5780543496862375e-6
25.782	0.14477039808003267	0.02093123165528893	-0.0021173234512962373	0.0011600846293424354	2.4562743911950417e-6
25.784	0.1379855584692202	0.020927026933714055	-0.0020856101783440855	0.0011181773803024615	2.3320821255529392e-6
25.786	0.13151870304894214	0.020922895810916425	-0.0020444976630949337	0.0010784177971892171	2.2048226661933407e-6
25.788	0.1253549175967461	0.020918854062332976	-0.0019960983241318862	0.0010406321338761488	2.077204058467969e-6
25.79	0.11948000408823495	0.020914916206438663	-0.0019406537152236863	0.0010047098186149626	1.9497938422168432e-6
25.792	0.11388043126216628	0.0209110957388542	-0.0018787323418987634	0.0009705397314384954	1.8233843825512413e-6
25.794	0.10854328989676733	0.020907405213118232	-0.0018108530465675058	0.0009380197694469139	1.6986159572434933e-6
25.796	0.10345627365898984	0.020903855881691868	-0.0017376062627696863	0.0009070534023899694	1.5761016726593632e-6
25.798	0.09860763602991737	0.020900458266239413	-0.0016592242830087921	0.0008775582059635563	1.4560658850883637e-6
25.8	0.093986229056693	0.020897221855210573	-0.0015764669284301482	0.0008494467193727391	1.339124660554608e-6
25.802	0.08958152178471929	0.020894155289318	-0.001489439126138707	0.0008226508632380147	1.2252883828584816e-6
25.804	0.08538313305953046	0.02089126658449731	-0.001398669829378274	0.000797096518638729	1.1148748517224474e-6
25.806	0.081381529278083	0.020888562921048293	-0.001304452009828191	0.0007727209057879346	1.0079773385913316e-6
25.808	0.07756754234156162	0.02088605079467864	-0.001207193067772299	0.0007494626353545379	9.047460979543564e-7
25.81	0.07393219268928501	0.02088373602035828	-0.0011071441222493378	0.0007272650847546068	8.051872639032295e-7
25.812	0.07046727377551719	0.020881623828920753	-0.0010046666755956	0.0007060755139913832	7.093705393611776e-7
25.814	0.06716477878482938	0.020879718829130544	-0.0008999877290610094	0.0006858451382853716	6.172522084929855e-7
25.816	0.06401697056395637	0.02087802514677723	-0.0007934021669192932	0.0006665262681537305	5.288233854617997e-7
25.818	0.061016758297374823	0.02087654630967016	-0.0006851797514835149	0.0006480761499699999	4.4404865537883766e-7
25.82	0.05815715242005389	0.020875285377667006	-0.0005755447067110802	0.0006304535092344289	3.6285418006730065e-7
25.822	0.05543150685993558	0.020874244926249123	-0.00046471155654416257	0.0006136195256211638	2.851560848773017e-7
25.824	0.05283367194672445	0.020873427255407508	-0.00035280018446138785	0.000597539789969441	2.1081214812423774e-7
25.826	0.05035755700978678	0.020872834234918564	-0.00024011788168713067	0.0005821780071996362	1.3979134985361175e-7
25.828	0.04799746192865613	0.020872467177076526	-0.00012685176737847002	0.0005675018774266911	7.198861614217563e-8
25.83	0.04574803603808	0.02087232712704543	-0.000013138011688276678	0.0005534818385110389	7.271650863606894e-9
25.832	0.04360398377548146	0.020872414801026338	0.00010083908500004916	0.0005402820100607649	-5.448154353651489e-8
25.834	0.04156041614517249	0.020872730542028404	0.00021490625244327723	0.0005276870795687764	-1.1340325273286316e-7
25.836	0.03961266770355606	0.020873274398343817	0.000328930940631248	0.0005156460403777561	-1.6961193709423377e-7
25.838	0.037756126776278494	0.020874046134876586	0.0004427586586499432	0.0005041342650226624	-2.2320981096090898e-7
25.84	0.035986601516102515	0.020875045232439146	0.0005562779154805063	0.000493130165247742	-2.743174203845715e-7
25.842	0.03430009051167513	0.020876270935656555	0.0006693357556643677	0.0004826127623833065	-3.230299780030984e-7
25.844	0.03269259731529843	0.02087772219941132	0.0007818344264000896	0.0004725613332163394	-3.6946471889405835e-7
25.846	0.031160365845712745	0.02087939787906858	0.0008937303549437793	0.00046295692879770296	-4.1375866029805303e-7
25.848	0.029699996752016383	0.020881296644930023	0.001004910489126366	0.0004537821102853257	-4.5601040240362125e-7
25.85	0.028308119223747253	0.020883416978862514	0.0011152775450302944	0.00044501945842124845	-4.963202090787611e-7
25.852	0.026981404105260343	0.020885757153856394	0.0012247396911003936	0.0004366515506448829	-5.347844852553218e-7
25.854	0.025716853748461777	0.020888315279918857	0.00133321692722681	0.00042866305751101496	-5.715008443504847e-7
25.856	0.024511627508245995	0.020891089333156084	0.0014406592820176854	0.0004210396385931579	-6.065746634366047e-7
25.858	0.023362886220018295	0.020894077165056674	0.0015469767459993036	0.00041376635257129094	-6.400869257047362e-7
25.86	0.022267919455773215	0.020897276448571162	0.001652109774173256	0.00040682905306640966	-6.721262549886657e-7
25.862	0.0212242980365057	0.020900684792274964	0.0017560221309533858	0.0004002154278451562	-7.027871484450722e-7
25.864	0.020229629517032832	0.020904299667211426	0.0018586322497791002	0.00039391284662296244	-7.321391203357264e-7
25.866	0.019281537577866	0.0209081184382162	0.0019599151198421913	0.0003879088138477254	-7.60268349380207e-7
25.868	0.018377856800184365	0.02091213840228715	0.002059811863245248	0.00038219187146605095	-7.872433508816747e-7
25.87	0.01751656865246448	0.02091635672956056	0.0021582767916987493	0.0003767514199348926	-8.131338458850283e-7
25.872	0.016695657500548747	0.020920770546619626	0.0022552944970678315	0.0003715767491320039	-8.380149975557626e-7
25.874	0.015913171721090108	0.02092537690560234	0.002350810011890556	0.00036665715381870175	-8.619413081282996e-7
25.876	0.015167370405888251	0.020930172757198773	0.0024447820532678393	0.00036198328992645656	-8.849702507950501e-7
25.878	0.014456555443238353	0.02093515499140878	0.002537191213885111	0.0003575459778046641	-9.071625134459545e-7
25.88	0.01377903407187996	0.020940320464917617	0.0026280103737958403	0.00035333580292762785	-9.285701555272886e-7
25.882	0.013133241074023616	0.020945665955417275	0.002717213436999753	0.0003493440676380945	-9.492423947223808e-7
25.884	0.012517740192351528	0.020951188253976155	0.0028048179792625636	0.0003455629731263847	-9.692412399923099e-7
25.886	0.011931100787054552	0.020956884145962362	0.0028907989768466942	0.00034198439570014917	-9.886081411875263e-7
25.888	0.01137191520526159	0.020962750324573388	0.0029750955072220127	0.0003386000715541767	-1.007367551625883e-6
25.89	0.01083893162747888	0.020968783404822094	0.0030577043458148503	0.0003354029084607697	-1.025562930799436e-6
25.892	0.010330961424636985	0.020974980018376586	0.003138627695501506	0.00033238612471664554	-1.0432362966360813e-6
25.894	0.009846816107586488	0.02098133678636576	0.0032178570688681826	0.0003295427341728743	-1.0604214166523319e-6
25.896	0.00938532382251258	0.020987850309380662	0.0032953804404650924	0.00032686570184824263	-1.0771468405295935e-6
25.898	0.008945447000574962	0.02099451716480948	0.003371189265856565	0.00032434886525522936	-1.0934414129411867e-6
25.9	0.00852621171819809	0.021001333923467456	0.003445283593899764	0.000321985512105801	-1.10933140233153e-6
25.902	0.008126644351838705	0.02100829715558145	0.003517662484086337	0.00031976677215428835	-1.1248315780645236e-6
25.904	0.007745778011295379	0.021015403428524974	0.0035883240236171364	0.0003176903749011391	-1.139976004329692e-6
25.906	0.007382742882819111	0.021022649304533042	0.003657264937966126	0.0003157509184628788	-1.1547847632248877e-6
25.908	0.00703674040373076	0.021030031343469743	0.003724488663553732	0.00031394344643682166	-1.1692788072509306e-6
25.91	0.00670697351033195	0.02103754612033418	0.003790003939479104	0.0003122629165340883	-1.1834776838174294e-6
25.912	0.006392647211058959	0.021045190222969204	0.0038538146576869423	0.0003107041899209982	-1.1973963613222905e-6
25.914	0.006093031161717364	0.0210529602420232	0.003915920139992602	0.00030926252090487374	-1.2110473341562783e-6
25.916	0.0058074690249535574	0.021060852770837742	0.003976326620837562	0.00030793365721818415	-1.2244447986485345e-6
25.918	0.005535308340235643	0.02106886442412571	0.004035046436675657	0.00030671330315665496	-1.237602420983281e-6
25.92	0.005275897031445355	0.021076991838559073	0.004092089120689522	0.0003055970821096801	-1.2505304950154845e-6
25.922	0.005028622570588516	0.021085231667063307	0.0041474613896107905	0.00030458084516577123	-1.2632372953400586e-6
25.924	0.00479294353765737	0.021093580572237293	0.004201166783135904	0.0003036609220171326	-1.2757301789147997e-6
25.926	0.004568325713110221	0.02110203523350682	0.0042532210080992675	0.00030283365067527973	-1.2880184450114948e-6
25.928	0.004354234888472584	0.0211105923683222	0.004303643176795731	0.00030209531347788016	-1.3001104345910465e-6
25.93	0.004150158856865437	0.021119248728307543	0.004352448350769073	0.00030144230255198164	-1.3120120525944043e-6
25.932	0.0039556491596526204	0.02112800109115933	0.004399647540812545	0.00030087145010448897	-1.3237283355529193e-6
25.934	0.0037702685028166605	0.02113684625254489	0.004445247706968592	0.00030037962326082265	-1.3352618315202613e-6
25.936	0.003593579592341062	0.021145781020475016	0.004489256733818658	0.00029996364498772636	-1.34661381316194e-6
25.938	0.0034251561501507446	0.021154802232923948	0.0045316957908552585	0.00029962039551428485	-1.3577884852064725e-6
25.94	0.0032646246873960444	0.021163906770360848	0.004572584859575636	0.0002993471281072299	-1.3687901457405675e-6
25.942	0.0031116271332082253	0.021173091550916675	0.0046119416880087616	0.00029914117931694953	-1.3796216754919439e-6
25.944	0.002965805407309866	0.02118235352606093	0.004649781866607933	0.0002989998509286455	-1.3902840849664912e-6
25.946	0.0028268064690021	0.021191689676286422	0.004686118828250541	0.00029892045175099137	-1.400776757099478e-6
25.948	0.0026943178721158517	0.021201097007175804	0.0047209648935800045	0.00029890057927332484	-1.4110991414200937e-6
25.95	0.0025680463652994466	0.02121057255492095	0.004754339496025699	0.00029893796066550514	-1.4212525532533878e-6
25.952	0.0024476987858392404	0.021220113398852256	0.004786264570426309	0.0002990303022067244	-1.4312381409359172e-6
25.954	0.002332983442692944	0.021229716660192258	0.004816760062664542	0.00029917529875747606	-1.4410556307907434e-6
25.956	0.00222363678285969	0.02123937949805863	0.004845843921940933	0.00029937084466770777	-1.450704388039335e-6
25.958	0.0021194205102598317	0.021249099105470754	0.004873532100773624	0.00029961501284216986	-1.4601833829600162e-6
25.96	0.0020200972229990556	0.021258872705484422	0.0048998390138587445	0.00029990586523956516	-1.4694904589858845e-6
25.962	0.0019254295191835733	0.02126869755366864	0.004924784122513051	0.00030024145095110727	-1.4786243305642939e-6
25.964	0.0018351875014962359	0.02127857094910398	0.004948389872526591	0.00030061986602195544	-1.487584300503345e-6
25.966	0.001749173099642511	0.02128849023418932	0.004970677115479857	0.0003010394431455305	-1.496369870900288e-6
25.968	0.0016671963385545044	0.021298452791439285	0.004991665115591719	0.0003014985664767953	-1.5049798766831298e-6
25.97	0.0015890672359152207	0.021308456040309627	0.005011371549719671	0.00030199560900028065	-1.5134122030842725e-6
25.972	0.00151459603950569	0.021318497434047817	0.0050298126471931435	0.0003025289353245642	-1.5216638650373697e-6
25.974	0.0014436072914592404	0.021328574460141535	0.005047007617799121	0.00030309701471105226	-1.529732942178853e-6
25.976	0.0013759472722063328	0.021338684648317684	0.0050629782533333995	0.00030369848062734427	-1.5376188029866387e-6
25.978	0.0013114640096596809	0.02134882557071742	0.005077745199590326	0.0003043319733836966	-1.5453202169309162e-6
25.98	0.0012500055317323391	0.021358994839780533	0.005091328109469318	0.00030499612719791066	-1.5528353556820021e-6
25.982	0.0011914215397236874	0.021369190106259768	0.0051037456429750255	0.0003056895839589359	-1.5601618822332673e-6
25.984	0.0011355796345981618	0.021379409057235385	0.005115015473089059	0.0003064111206551511	-1.5672976232776565e-6
25.986	0.0010823580581612387	0.021389649415209464	0.005125156037322507	0.0003071595934403201	-1.5742408447421832e-6
25.988	0.001031635176894031	0.02139990894252564	0.005134188284249137	0.000307933856843349	-1.5809904001287735e-6
25.99	0.0009832893572777554	0.021410185443075953	0.005142132596658585	0.0003087327626942022	-1.5875448027063168e-6
25.992	0.0009372036958406758	0.02142047676065486	0.00514900849416236	0.000309555197397839	-1.5939023408135793e-6
25.994	0.0008932774785207853	0.02143078077723281	0.005154834633193795	0.00031040017150189717	-1.600061554207273e-6
25.996	0.0008514133560862139	0.021441095411229995	0.0051596288070081256	0.0003112667197862039	-1.6060207340718235e-6
25.998	0.0008115139793051061	0.021451418615224066	0.005163407257739121	0.00031215387511809145	-1.6117775843161446e-6
26.	0.0007734822221816532	0.021461748376128388	0.005166189475875472	0.00031306067167707495	-1.6173307473286109e-6
26.002	0.0007372292383053004	0.021472082723619102	0.005167997385321178	0.00031398620860689276	-1.6226799051073318e-6
26.004	0.0007026764920024536	0.021482419729865934	0.005168851543141763	0.0003149296651132692	-1.6278246855018399e-6
26.006	0.0006697460714963284	0.021492757506772528	0.005168771126237509	0.00031589022519356013	-1.6327642750411382e-6
26.008	0.000638360065009955	0.021503094203216215	0.005167773931343487	0.0003168670729009001	-1.6374973990383877e-6
26.01	0.0006084417641072418	0.021513428002287633	0.005165876375029528	0.0003178594017368933	-1.6420223740136368e-6
26.012	0.0005799241740007253	0.021523757118530336	0.005163093493700245	0.00031886648038612515	-1.6463374502406996e-6
26.014	0.0005527449068065925	0.021534079796681326	0.005159441813969849	0.0003198876135187233	-1.6504415289595276e-6
26.016	0.0005268415966574642	0.021544394320762092	0.0051549425047463585	0.0003209221079989789	-1.6543350152367377e-6
26.018	0.0005021518773290423	0.021554699013566832	0.0051496134871750355	0.0003219692718098731	-1.6580173045680473e-6
26.02	0.00047861589770738114	0.021564992233293098	0.00514347233493025	0.0003230284337199014	-1.6614878122341628e-6
26.022	0.00045618255558775903	0.02157527237304219	0.005136536378037717	0.00032409899125392924	-1.6647462586611355e-6
26.024	0.0004348026306469737	0.02158553786033182	0.005128822702874517	0.0003251803578228876	-1.667792401730885e-6
26.026	0.00041442690256193575	0.02159578715660875	0.005120348152169146	0.0003262719483999435	-1.6706259680942774e-6
26.028	0.00039500615100944105	0.021606018756761596	0.00511112932500143	0.00032737317968887814	-1.6732466589267876e-6
26.03	0.0003764926371520857	0.021616231188834323	0.0051011829877769385	0.00032848348166249555	-1.6756543484224603e-6
26.032	0.0003588458686138379	0.021626423015149016	0.005090526259250249	0.0003296023418138253	-1.677849376113654e-6
26.034	0.0003420274989742162	0.021636592830877207	0.005079175038698395	0.00033072926581334647	-1.6798318314861958e-6
26.036	0.00032599917993506283	0.021646739262850743	0.005067145137667941	0.0003318637612117274	-1.681601843992199e-6
26.038	0.0003107225631983051	0.021656860969498492	0.005054452341680313	0.00033300533762550404	-1.683159608553272e-6
26.04	0.00029615984537841695	0.02166695664079439	0.005041112410231688	0.000334153511032251	-1.6845054113871717e-6
26.042	0.0002822783776269443	0.021677024998205344	0.005027141076793039	0.00033530783880480217	-1.6856398098263197e-6
26.044	0.00026904827746320934	0.02168706479463912	0.0050125540488102195	0.00033646790151671194	-1.6865635420422726e-6
26.046	0.00025643968346802454	0.021697074814378152	0.004997366962595966	0.000337633282196898	-1.687277409923619e-6
26.048	0.0002444227342222276	0.02170705387246122	0.00498159482511996	0.00033880356620188924	-1.6877820921235192e-6
26.05	0.00023296771946687968	0.02171700081332714	0.004965252157841993	0.0003399783423372882	-1.688078197909764e-6
26.052	0.0002220481969693368	0.021726914510365198	0.004948353396917439	0.0003411572263740759	-1.6881665200110903e-6
26.054	0.00021164080291518326	0.02173679386576043	0.004930912901886106	0.0003423398595409022	-1.688048030240112e-6
26.056	0.000201722285818685	0.02174663781034033	0.004912944955672317	0.00034352588622408713	-1.6877237698674912e-6
26.058	0.00019226939419416056	0.02175644530342158	0.004894463764585013	0.0003447149532177245	-1.6871948476347707e-6
26.06	0.0001832589004297072	0.021766215332656907	0.004875483458317558	0.0003459067099963316	-1.6864624427081634e-6
26.062	0.00017466941513604467	0.021775946913919694	0.004856018187482032	0.0003471008223381219	-1.6855279061638894e-6
26.064	0.0001664825561465699	0.021785639091445326	0.004836081906141898	0.0003482969810276553	-1.684392727911692e-6
26.066	0.00015868020841701153	0.0217952909360256	0.004815687349055012	0.0003494948811441727	-1.6830580776854776e-6
26.068	0.00015124425690310093	0.02180490154377291	0.004794847191234757	0.0003506942200536452	-1.6815251960064845e-6
26.07	0.00014415658684635582	0.021814470036216498	0.004773574174570367	0.0003518946975206101	-1.6797954402526354e-6
26.072	0.00013739998339481067	0.021823995560436307	0.004751881107826709	0.0003530960224650037	-1.6778703184002063e-6
26.074	0.00013095987730953073	0.0218334772891967	0.004729780866644386	0.0003542979258912299	-1.6757515509721297e-6
26.076	0.00012482216494972564	0.021842914421080124	0.004707286393539863	0.00035550014476715445	-1.6734409943638775e-6
26.078	0.00011897274267457058	0.021852306180614355	0.004684410668421247	0.0003567024186719164	-1.6709406154783875e-6
26.08	0.00011339750684325237	0.02186165181772918	0.0046611658773574125	0.00035790448978462706	-1.6682521951371182e-6
26.082	0.00010808272461125658	0.02187095060559164	0.004637563289698849	0.00035910610539556726	-1.6653772914892086e-6
26.084	0.00010301672152342081	0.021880201839866796	0.004613614171894016	0.00036030703022900954	-1.662317620897604e-6
26.086	0.0000981885131341662	0.02188940483880164	0.004589329839375248	0.00036150703640430736	-1.6590750293144018e-6
26.088	0.00009358711462287879	0.021898558943323015	0.0045647216565588775	0.00036270589844377755	-1.6556514695879562e-6
26.09	0.00008920154116896896	0.02190766351713553	0.004539801036845371	0.000363903393358554	-1.6520490024807123e-6
26.092	0.00008502086003265563	0.02191671794681962	0.004514579442619063	0.0003650993011092122	-1.6482697993022366e-6
26.094	0.0000810354486176931	0.02192572164181577	0.004489067889503005	0.00036629341377609993	-1.644316001918728e-6
26.096	0.00007723692836227943	0.021934674028711743	0.00446327254419862	0.00036748553420142373	-1.6401880951913775e-6
26.098	0.00007361696397770382	0.021943574550699688	0.004437205233627721	0.0003686754674268353	-1.6358887135765e-6
26.1	0.00007016722017525676	0.02195242267710233	0.004410879081192164	0.0003698630216389533	-1.6314210650537834e-6
26.102	0.00006687936166624697	0.021961217902710127	0.00438430643128658	0.0003710480081105738	-1.626788168275264e-6
26.104	0.00006374509761861657	0.021969959746223386	0.004357498849298098	0.00037223024137747235	-1.621992848476289e-6
26.106	0.00006075718174583703	0.021978647748694166	0.004330467121606483	0.0003734095462555162	-1.617037762953508e-6
26.108	0.0000579093519655265	0.021987281471968243	0.004303221255584281	0.0003745857571866315	-1.611925392364645e-6
26.11	0.00005519537630715205	0.02199586049712716	0.004275770479596528	0.00037575871120317113	-1.6066580048137563e-6
26.112	0.000052609022800186195	0.022004384422930193	0.0042481232430009504	0.0003769235346905199	-1.6012176285528728e-6
26.114	0.0000501440594740972	0.022012852864256312	0.004220287216147857	0.00037808039303595094	-1.595607849405781e-6
26.116	0.00004779426371652745	0.022021265450546158	0.004192269290380345	0.00037923358311655096	-1.5898493043804187e-6
26.118	0.000045554103055837286	0.022029621824244082	0.004164075578033999	0.00038038295890275306	-1.5839433894672644e-6
26.12	0.00004341891752629021	0.022037921636040368	0.004135705664828628	0.00038152838133859076	-1.5778890879949068e-6
26.122	0.00004138405941254617	0.022046164530322317	0.004107161255858641	0.00038266971029898936	-1.5716862079306596e-6
26.124	0.000039444880999253636	0.022054350178313996	0.004078462634760835	0.0003838068093212751	-1.5653417307835968e-6
26.126	0.000037596734571061764	0.02206247829027809	0.004049628051320089	0.00038493954716179525	-1.5588619882488585e-6
26.128	0.00003583497241262949	0.022070548610353936	0.004020673132434096	0.0003860677971538704	-1.5522524193145832e-6
26.13	0.00003415531058401432	0.022078560911311815	0.003991610882113042	0.00038719143909636235	-1.545517561758049e-6
26.132	0.00003255428346377614	0.02208651498930714	0.003962451681479764	0.00038831036173516954	-1.538661045793538e-6
26.134	0.000031028450534728734	0.02209441065863464	0.003933203288769906	0.00038942445648364795	-1.5316855529689174e-6
26.136	0.000029574371211320494	0.02210224774648268	0.003903870839331611	0.0003905336165451558	-1.5245927974093469e-6
26.138	0.000028188604908000306	0.022110026087687414	0.0038744568456256685	0.0003916377362003935	-1.5173835080269545e-6
26.14	0.000026867711039224382	0.02211774551948701	0.003844961197225679	0.00039273671008179146	-1.5100574109905593e-6
26.142	0.00002560839101324788	0.022125405876275924	0.0038153811608177377	0.0003938304334197644	-1.5026132162264535e-6
26.144	0.000024407990771805485	0.022133006984342705	0.003785711287940733	0.0003949188047572279	-1.4950485769895002e-6
26.146	0.00002326395492920556	0.02214054865930944	0.0037559496610963168	0.00039600172180157743	-1.4873625327941927e-6
26.148	0.000022173722826514016	0.022148030734317772	0.0037261149266927373	0.00039707908487089856	-1.4795623052149475e-6
26.15	0.000021134733804790614	0.022155453083699695	0.003696227113953718	0.00039815080029349906	-1.471655783487203e-6
26.152	0.000020144427205095486	0.022162815618738417	0.0036663031448797897	0.0003992167798507952	-1.463649735455753e-6
26.154	0.000019200292165109257	0.022170118281453897	0.003636356834248452	0.00040027694028939715	-1.4555497874134088e-6
26.156	0.000018300278455275267	0.022177361038388452	0.003606398889613849	0.0004013312052844903	-1.4473604131053734e-6
26.158	0.000017442496990017933	0.022184543874392292	0.003576436911306935	0.0004023795025072075	-1.4390849051200984e-6
26.16	0.000016625047696625052	0.022191666786409023	0.0035464753924356303	0.00040342176156872686	-1.430725350176524e-6
26.162	0.000015846030502379807	0.02219872977726129	0.0035165157188845027	0.00040445791320933253	-1.4222826094278417e-6
26.164	0.000015103545334565654	0.02220573284943627	0.003486556169314927	0.00040548788839838736	-1.4137562988778802e-6
26.166	0.000014395702183809096	0.022212675998871216	0.0034565919151652467	0.00040651161748919766	-1.405144770433908e-6
26.168	0.00001372088291181332	0.022219559208739064	0.00342661502065045	0.00040752903106348155	-1.3964450991932498e-6
26.17	0.000013077702435245538	0.022226382448714836	0.003396626856268811	0.00040854005956891164	-1.387658138193425e-6
26.172	0.000012464773912147193	0.022233145730704548	0.0033666586677161344	0.0004095446400815573	-1.3787970123472594e-6
26.174	0.000011880710500556277	0.022239849097040593	0.0033367110551160255	0.0004105427144350003	-1.369862413852607e-6
26.176	0.000011324125358511949	0.022246492588925953	0.003306784537530484	0.0004115342246488413	-1.360855010733385e-6
26.178	0.000010793631644052451	0.02225307625140965	0.0032768824419331486	0.0004125191136874127	-1.351776640604107e-6
26.18	0.000010287842715685517	0.02225960013900254	0.0032470109032095096	0.0004134973263167052	-1.3426303269983223e-6
26.182	9.805561224157557e-6	0.022266064321293196	0.0032171788641565903	0.0004144688112342014	-1.3334202993547804e-6
26.184	9.345848454118415e-6	0.022272468888526405	0.0031873977311650636	0.00041543352239071656	-1.3241518667180807e-6
26.186	8.907732582642652e-6	0.022278813943400127	0.0031576647676155034	0.0004163914157902852	-1.3148245031785212e-6
26.188	8.49024178680237e-6	0.022285099581942296	0.0031279832329812914	0.00041734244687905185	-1.3054401762490595e-6
26.19	8.092404243669812e-6	0.022291325917118583	0.0030983627889006634	0.000418286574129748	-1.2960035563803501e-6
26.192	7.713248130319325e-6	0.02229749307854076	0.0030688104198686697	0.0004192237590076074	-1.2865182398990576e-6
26.194	7.351801623823118e-6	0.022303601207112476	0.0030393304332368577	0.0004201539651823044	-1.2769867330237168e-6
26.196	7.007150672275221e-6	0.022309650449674943	0.003009924459213431	0.0004210771581103909	-1.2674104374125468e-6
26.198	6.678609984791518e-6	0.02231564095365261	0.002980591450863407	0.00042199330534918676	-1.2577896382453771e-6
26.2	6.365496978572005e-6	0.022321572862190425	0.002951329017506777	0.0004229023743153747	-1.2481240488894781e-6
26.202	6.067125716069135e-6	0.022327446321031594	0.002922143473106333	0.00042380433331508545	-1.2384170664708577e-6
26.204	5.782810259736946e-6	0.02233326149351297	0.0028930439995412663	0.00042469915387542706	-1.2286733387295571e-6
26.206	5.511864672027868e-6	0.022339018559083733	0.0028640375326006553	0.0004255868105357245	-1.218896598754119e-6
26.208	5.253603015394876e-6	0.02234471770883437	0.002835128777818642	0.0004264672801806148	-1.2090896588381069e-6
26.21	5.007352934762733e-6	0.022350359141036197	0.002806320210474328	0.00042734054145473636	-1.199254398239469e-6
26.212	4.772595517569049e-6	0.022355943056680806	0.002777612075591979	0.00042820657499020366	-1.189391753540672e-6
26.214	4.548853741224207e-6	0.02236146965502394	0.002749002433122698	0.0004290653619837431	-1.179501724061981e-6
26.216	4.3356416156228355e-6	0.022366939132791915	0.0027204926230507734	0.00042991688374437355	-1.1695857107515453e-6
26.218	4.1324731506606925e-6	0.02237235169703797	0.002692090043905346	0.00043076112376062376	-1.1596477325774537e-6
26.22	3.938862356232389e-6	0.022377707568502027	0.0026638007146927586	0.00043159806823286955	-1.149691242618732e-6
26.222	3.754323242232607e-6	0.02238300697840771	0.002635629100116245	0.0004324277055895308	-1.1397190445482676e-6
26.224	3.5783709655161623e-6	0.022388250165353726	0.0026075781105760745	0.00043325002601977394	-1.1297332842556773e-6
26.226	3.410604409725922e-6	0.022393437372205303	0.002579649102169251	0.00043406502152459664	-1.1197354430590024e-6
26.228	3.250694617604931e-6	0.022398568842985564	0.0025518418766896705	0.0004348726853524704	-1.1097263295109246e-6
26.23	3.098301564015494e-6	0.022403644819955996	0.0025241552436411968	0.0004356730110011694	-1.0997063152315506e-6
26.232	2.953085223819055e-6	0.02240866554675616	0.0024965927996944263	0.00043646599278632085	-1.089677854901808e-6
26.234	2.81470557187711e-6	0.02241363127801265	0.002469160592466297	0.00043725162736238507	-1.0796444872749593e-6
26.236	2.6828225830518853e-6	0.022418542279053006	0.0024418632256150794	0.0004380299136868148	-1.0696091379511804e-6
26.238	2.557096232204865e-6	0.02242339882290937	0.0024147038000708818	0.0004388008525553083	-1.0595740861396457e-6
26.24	2.4372221072106228e-6	0.022428201187313018	0.002387683914035851	0.00043956444635721235	-1.0495409577491908e-6
26.242	2.3229812971357293e-6	0.022432949651688898	0.0023608036629840707	0.00044032069891461055	-1.0395107188853187e-6
26.244	2.2141238789893435e-6	0.022437644494173837	0.0023340618932514755	0.00044106961426189584	-1.0294837789198186e-6
26.246	2.11036395479261e-6	0.022442285998181093	0.0023074662570211867	0.0004418111976668978	-1.0194644305904843e-6
26.248	2.011453100951933e-6	0.022446874450949932	0.0022810091582435143	0.00044254545585565083	-1.0094502377457903e-6
26.25	1.9222610111157288e-6	0.022451410028683474	0.0022543154599132444	0.00044327241050610256	-9.992758479569171e-7
26.252	0.00780047733303184	0.02245588958019557	0.0022232673717988774	0.0004931649328458293	-1.0964375041115166e-6
26.254	0.015209795779659944	0.02246029613724878	0.0021817502240402973	0.0005403956970884207	-1.1790084331930744e-6
26.256	0.02224930501653249	0.022464610465801536	0.002131115974981218	0.0005850529716026646	-1.2468157339926714e-6
26.258	0.02893750632581335	0.02246881501628094	0.002072079431822033	0.0006272282816958659	-1.29966682155908e-6
26.26	0.035291873912592545	0.02247289366487336	0.002005357107825102	0.0006670147541409722	-1.3376027782408113e-6
26.262	0.041328994735309474	0.022476831791393398	0.0019316628889780687	0.0007045070787882238	-1.3608701791175602e-6
26.264	0.047064928983929076	0.02248061610264084	0.0018516452848814854	0.0007398022026695585	-1.3698512603180249e-6
26.266	0.052514455638878105	0.02248423437002897	0.001765668191747665	0.0007729907807821603	-1.3648452341412527e-6
26.268	0.05769205959840109	0.022487675549107175	0.0016747965442984823	0.0008041742342335657	-1.346828228508254e-6
26.27	0.06261123780063102	0.022490930722807275	0.0015796173320803343	0.0008334469862213815	-1.316527304805414e-6
26.272	0.06728483160575754	0.022493991021460633	0.0014800365583376414	0.0008608917930748283	-1.2741513265235899e-6
26.274	0.071725257910516	0.02249684856502402	0.0013769809859111898	0.0008866056911661212	-1.2208391787363976e-6
26.276	0.07594396107034145	0.02249949692863719	0.0012708817207153552	0.0009106749326928752	-1.1573601254730616e-6
26.278	0.07995216706315174	0.022501930173957473	0.001161947624439957	0.0009331817568686921	-1.0843083255642823e-6
26.28	0.08376030334673852	0.022504143284209185	0.0010508431858512318	0.0009542128206908309	-1.002728040474843e-6
26.282	0.08737833200601637	0.02250613231851567	0.0009378798769073255	0.0009738467030804631	-9.133512260117095e-7
26.284	0.09081585110112794	0.022507893657934378	0.0008232307146094505	0.000992157270973469	-8.16774339188451e-7
26.286	0.09408172376099022	0.02250942450906102	0.0007074668698030564	0.001009222474892853	-7.139914652473404e-7
26.288	0.09718464853863214	0.022510722933638774	0.000590806973496065	0.0010251123562586447	-6.056435286945899e-7
26.29	0.10013268248290075	0.02251178727266296	0.0004734482446694918	0.0010398924226884907	-4.923352421669711e-7
26.292	0.10293355704658945	0.02251261648480828	0.0003557251441316964	0.0010536291618885771	-3.748023854741726e-7
26.294	0.10559472866947259	0.022513210095048832	0.0002378830996592138	0.0010663852516087302	-2.5367502908355535e-7
26.296	0.1081229844483485	0.022513568075990642	0.00012013723945038092	0.001078218395502734	-1.2953418156031748e-7
26.298	0.11052501561859707	0.02251369084950955	2.6867669182698917e-6	0.001089184919785758	-2.9263860103588203e-9
26.3	0.112807274034604	0.0225135790558417	-0.00011440651458796903	0.0010998199758740532	1.2582657011397462e-7
26.302	0.11497556084956653	0.02251323362598372	-0.0002308979945252326	0.001109717781841075	2.562316103160938e-7
26.304	0.11703556855916084	0.022512655969683746	-0.00034663058941385334	0.001118912416526175	3.87849270442947e-7
26.306	0.11899285959525287	0.02251184764485613	-0.00046154711382781613	0.0011274456279786562	5.203692755913384e-7
26.308	0.120852429494479	0.022510810442270095	-0.0005754694200298344	0.0011353580206497163	6.53363821669513e-7
26.31	0.12261912060965062	0.022509546526473176	-0.0006882591746031554	0.0011426879954655879	7.864654965880796e-7
26.312	0.12429771060450012	0.022508058174677624	-0.0007998887808960411	0.0011494705732076691	9.19448615478956e-7
26.314	0.1258925172842785	0.02250634786505653	-0.0009101876243402565	0.001155740904418419	1.0519410681454603e-6
26.316	0.12740766058215935	0.022504418363403476	-0.0010190585939960455	0.0011615309294847056	1.183668075883604e-6
26.318	0.12884723109037816	0.022502272676747686	-0.001126375654576109	0.001166872647488898	1.3143369421222648e-6
26.32	0.13021496962676565	0.022499913880300277	-0.001232152933000035	0.001171792394313476	1.4438274355204828e-6
26.322	0.1315143844418087	0.022497345128589124	-0.0013363278826464984	0.0011763165445307505	1.5719445972748233e-6
26.324	0.1327489691423746	0.02249456970520147	-0.0014388040230009663	0.0011804717959951504	1.6984675691169984e-6
26.326	0.13392196766464154	0.022491591075430674	-0.0015395325041251762	0.0011842819709569725	1.823240588337687e-6
26.328	0.13503637186383596	0.022488412763822758	-0.0016384777227447926	0.0011877688205394264	1.9461327522247078e-6
26.33	0.13609515980216502	0.022485038379697352	-0.0017355988864327908	0.0011909537980289077	2.067018085651875e-6
26.332	0.13710114345925445	0.022481471611408944	-0.0018308566522763068	0.001193857087603829	2.1857811907066877e-6
26.334	0.13805687998708763	0.02247771620976636	-0.0019242279517247762	0.0011964967857746942	2.302332559336518e-6
26.336	0.13896490527797967	0.02247377596995707	-0.002015693262452715	0.0011988904991451443	2.41659550154544e-6
26.338	0.13982767265839918	0.02246965472142287	-0.002105231492277838	0.001201055151986516	2.528499129924558e-6
26.34	0.14064735515618618	0.022465356340500203	-0.002192824608214536	0.0012030058278635865	2.6379807831647727e-6
26.342	0.1414260695112073	0.02246088472555165	-0.002278463947966991	0.001204756844764244	2.744995036861795e-6
26.344	0.14216593097917937	0.02245624379647358	-0.002362136460105001	0.00120632240169861	2.8494981276937175e-6
26.346	0.14286892322364356	0.022451437489971186	-0.0024438433057063767	0.0012077154336698332	2.9514672777722952e-6
26.348	0.14353680237325586	0.022446469728577084	-0.0025235918795328697	0.0012089473101439747	3.05088961466244e-6
26.35	0.1441713025087015	0.022441344428491324	-0.0026013811136655685	0.0012100293186849092	3.1477474166085385e-6
26.352	0.1447741547063411	0.02243606551635871	-0.0026772022080354765	0.0012109727625903854	3.2420189538778007e-6
26.354	0.1453469609669438	0.02243063692822562	-0.002751061018185894	0.001211787742247594	3.333702020012852e-6
26.356	0.14589115228942584	0.022425062564673658	-0.0028229808895624976	0.0012124828703102939	3.422815971807844e-6
26.358	0.14640814832986543	0.022419346287576743	-0.002892976039644584	0.0012130667977156768	3.5093731802798363e-6
26.36	0.14689936401484968	0.022413491941090793	-0.0029610499689313886	0.0012135483004759883	3.5933771574211645e-6
26.362	0.14736609304313925	0.022407503367083127	-0.0030272066025764026	0.0012139353949958366	3.67483324283259e-6
26.364	0.14780950310322424	0.022401384375425503	-0.003091471911707456	0.0012142347769866875	3.7537727072727113e-6
26.366	0.14823075626610863	0.02239513872500572	-0.0031538686721432336	0.0012144530986778292	3.830225581707281e-6
26.368	0.14863100801984924	0.022388770135022287	-0.00321441380999964	0.0012145970384968736	3.904217494129015e-6
26.37	0.14901130295188048	0.02238228229647451	-0.003273119145204807	0.0012146727422067184	3.975768607675233e-6
26.372	0.14937259508219125	0.022375678871123413	-0.003330005534081645	0.0012146855806015428	4.044909705572314e-6
26.374	0.14971583592525017	0.02236896346793959	-0.0033851013662998296	0.0012146406536785218	4.111681736330482e-6
26.376	0.15004196849916687	0.022362139643251767	-0.00343843065361705	0.0012145430653320508	4.1761221059757385e-6
26.378	0.15035183619815556	0.022355210910002102	-0.0034900127708923363	0.0012143974590768996	4.2382626411175835e-6
26.38	0.15064621882473408	0.022348180744863038	-0.003539866652898774	0.0012142081069146222	4.29813478734642e-6
26.382	0.15092589523733843	0.02234105257614822	-0.0035880212803269017	0.0012139789738488279	4.35578239203901e-6
26.384	0.15119163399780197	0.0223338297738946	-0.0036345045688777134	0.0012137139536789877	4.411248909956914e-6
26.386	0.15144411637278105	0.022326515655612618	-0.0036793411380076774	0.0012134165282046989	4.464573349762002e-6
26.388	0.15168398039515102	0.02231911349277554	-0.003722552674583205	0.0012130899926866947	4.515791396785976e-6
26.39	0.15191186383744928	0.02231162651092855	-0.003764165213785133	0.0012127374974542763	4.5649443013702235e-6
26.392	0.1521283924450803	0.022304057878079507	-0.0038042084328469765	0.0012123620059718988	4.612077766781574e-6
26.394	0.15233411681068812	0.022296410705146326	-0.0038427096466872044	0.0012119661218486662	4.657233907885949e-6
26.396	0.15252955911838317	0.022288688050861746	-0.0038796937255507072	0.0012115523375720427	4.700452002254546e-6
26.398	0.15271524152688887	0.02228089292752639	-0.003915182190586739	0.0012111232079972836	4.741768014557243e-6
26.4	0.1528916727459199	0.022273028299682463	-0.003949204173209858	0.0012106810019123237	4.781226465178041e-6
26.402	0.15305929834215132	0.022265097065988556	-0.003981793273280388	0.0012102275240665054	4.81887581446679e-6
26.404	0.1532185457683982	0.0222571020623138	-0.004012978636613491	0.001209764579654094	4.8547594134835784e-6
26.406	0.15336984248696417	0.022249046070736783	-0.004042784907902992	0.0012092940721008694	4.888915823905948e-6
26.408	0.15351360135588532	0.022240931828547805	-0.004071232230721195	0.0012088179292912235	4.921378514804083e-6
26.41	0.15365018354611662	0.02223276203212628	-0.00409834468350709	0.0012083376958522045	4.952184371677089e-6
26.412	0.15377993908593598	0.022224539318516638	-0.0041241540520402	0.0012078546465463683	4.981378634829788e-6
26.414	0.15390321798486023	0.022216266266385138	-0.004148687690521469	0.0012073701567195043	5.009001707085184e-6
26.416	0.15402035480007453	0.022207945400576037	-0.004171972067254285	0.0012068855323153168	5.035092729192821e-6
26.418	0.15413164274937338	0.022199579193882372	-0.004194032765108914	0.0012064018761437536	5.059688996435769e-6
26.42	0.15423736837539434	0.022191170068816265	-0.004214894492111605	0.0012059202687160786	5.082826698537147e-6
26.422	0.15433781821603998	0.02218272039797923	-0.004234583086467216	0.001205441751960453	5.1045432545731436e-6
26.424	0.15443326564324664	0.022174232501092322	-0.00425312473999333	0.0012049672810920174	5.124876154094956e-6
26.426	0.15452394736528027	0.022165708646928652	-0.004270544521487965	0.0012044976409296378	5.143860801617243e-6
26.428	0.15461009389478042	0.02215715105436225	-0.004286867261206389	0.0012040335821483664	5.161532144704885e-6
26.43	0.15469193574438617	0.02214856189284523	-0.004302117550861008	0.001203575854035828	5.1779248054400625e-6
26.432	0.1547697014003957	0.02213994328288501	-0.0043163197418193515	0.0012031251944649938	5.193073028749499e-6
26.434	0.15484359208048792	0.02213129729653795	-0.004329497950602778	0.001202682198458208	5.207010113451255e-6
26.436	0.15491379008039402	0.022122625957714664	-0.004341676195643889	0.001202247358281352	5.219768736725897e-6
26.438	0.1549804773692165	0.02211393124263348	-0.004352878107911306	0.001201821168221492	5.231381052775723e-6
26.44	0.15504383591605783	0.02210521508071982	-0.0043631268493351544	0.0012014041288094745	5.241878611310728e-6
26.442	0.15510404106690695	0.022096479355544343	-0.004372445112807027	0.0012009967125688125	5.25129220636881e-6
26.444	0.15516124241311177	0.022087725905748656	-0.004380855187158364	0.001200599262432985	5.259651506528048e-6
26.446	0.15521558352202852	0.02207895652494751	-0.004388379893692974	0.0012002120705198764	5.2669865184370395e-6
26.448	0.15526720796352725	0.02207017296200699	-0.0043950408504136	0.0011998354550986033	5.273325838932954e-6
26.45	0.15531625902177654	0.02206137692328494	-0.004400859198383773	0.0011994697405702955	5.278697440971783e-6
26.452	0.1553628676027254	0.022052570072861325	-0.004405856074397304	0.0011991151818657023	5.283128907925032e-6
26.454	0.15540714815886159	0.02204375403254687	-0.004410052610978269	0.0011987719429540319	5.286647336991921e-6
26.456	0.15544921404618645	0.022034930381857065	-0.004413470064859381	0.0011984401740534555	5.2892798327097925e-6
26.458	0.1554891786207013	0.022026100657274637	-0.0044161298141109345	0.0011981200175388666	5.291053530336505e-6
26.46	0.1555271534094185	0.022017266355333933	-0.004418050485943442	0.001197811674063223	5.29199244866375e-6
26.462	0.1555632350474267	0.022008428935587347	-0.004419250795593923	0.0011975152596208688	5.292120263815387e-6
26.464	0.15559751306292519	0.02199958981948016	-0.004419750134905174	0.001197231598452324	5.291464518772395e-6
26.466	0.15563007694966097	0.02199075038899735	-0.004419568572325757	0.00119697573633259	5.290116346131997e-6
26.468	0.15566101619220463	0.021981911986003015	-0.00441872468983477	0.0011967319653284666	5.288029082311383e-6
26.47	0.1556904154448461	0.021973075926765034	-0.0044172273718534605	0.0011965005729395186	5.2852150812267895e-6
26.472	0.15571834719522062	0.02196424349679316	-0.004415099568474067	0.001196281407716238	5.281701526981512e-6
26.474	0.1557448820955285	0.02195541593288015	-0.0044123651125195585	0.0011960742800351104	5.27751642520887e-6
26.476	0.15577009079797022	0.021946594426224562	-0.004409045765308595	0.0011958790502650453	5.272685462392362e-6
26.478	0.155794043565834	0.02193778012657384	-0.004405161216655532	0.0011956956273167306	5.2672320043802684e-6
26.48	0.15581680311969553	0.021928974146367325	-0.004400729084870453	0.0011955239311733272	5.261176935573122e-6
26.482	0.1558384254737136	0.021920177564879215	-0.004395764916759113	0.001195363897745376	5.254538684469551e-6
26.484	0.15585896642056227	0.021911391432361597	-0.0043902821876229715	0.0011952155138819731	5.247333380966663e-6
26.486	0.15587848175291547	0.021902616774187502	-0.004384292301259216	0.001195078819160582	5.239574866243695e-6
26.488	0.15589702586101947	0.021893854594993826	-0.004377804589960706	0.0011949538990033612	5.231274663848357e-6
26.49	0.15591464523970186	0.02188510588897663	-0.004370814381179119	0.0011948411703049237	5.222428970393649e-6
26.492	0.1559313836270378	0.02187637167580675	-0.004363318080904363	0.001194741008474359	5.213035044274083e-6
26.494	0.15594728475836178	0.021867652925139543	-0.004355358788930575	0.0011946525338735118	5.203140413124181e-6
26.496	0.1559623923690085	0.02185895052411487	-0.004346974039307673	0.0011945750070153204	5.19278654350138e-6
26.498	0.15597674834493694	0.021850265292661323	-0.004338193509264431	0.0011945078820469511	5.182006340661286e-6
26.5	0.1559903881194367	0.02184159799920989	-0.004329039019208526	0.0011944507840930519	5.1708240508630405e-6
26.502	0.1560033457638772	0.02183294937640752	-0.004319524532726448	0.0011944035386878393	5.1592553873374045e-6
26.504	0.15601565534965262	0.021824320136830822	-0.004309656156583542	0.0011943661812747522	5.147307566345911e-6
26.506	0.1560273509438855	0.02181571098869973	-0.004299432140724066	0.0011943389593724266	5.134979308844745e-6
26.508	0.156038464637287	0.021807122651591068	-0.00428884287827108	0.0011943223240883517	5.122260794026492e-6
26.51	0.15604902366973686	0.021798555872152237	-0.004277870905526503	0.001194316916663202	5.109133589771633e-6
26.512	0.15605905457392044	0.02179001141851365	-0.004266525777584825	0.0011943226438676366	5.095608346814532e-6
26.514	0.15606858388252312	0.021781489989008872	-0.004254850558524017	0.0011943384961251146	5.081731817304678e-6
26.516	0.15607763810809655	0.0217729922224381	-0.004242865972330083	0.0011943640641966246	5.067526646553721e-6
26.518	0.15608624177798608	0.02176451872005637	-0.004230588851578269	0.0011943990300247536	5.053011220758621e-6
26.52	0.1560944159012698	0.021756070053333437	-0.004218032149015152	0.0011944431591071024	5.038199645284978e-6
26.522	0.1561021811381721	0.021747646771713362	-0.004205204937558511	0.0011944963187924223	5.023101817681359e-6
26.524	0.1561095581489173	0.02173924941037418	-0.004192112410297391	0.0011945584812845282	5.007723434218875e-6
26.526	0.1561165675470568	0.021730878497987643	-0.0041787558804921784	0.001194629724491239	4.992065986228516e-6
26.528	0.15612322804389006	0.021722534562658647	-0.0041651367304218045	0.0011947101142706902	4.976130979155283e-6
26.53	0.15612955589087762	0.021714218115315306	-0.004151271064334553	0.0011947992970530355	4.959935749543531e-6
26.532	0.15613556718275798	0.02170592963116674	-0.004137176146852025	0.0011948968828512509	4.9434988816800335e-6
26.534	0.15614127801426964	0.021697669554080968	-0.004122866096536753	0.0011950025650573524	4.9268355607494135e-6
26.536	0.15614670439937878	0.02168943830278606	-0.004108351934778351	0.0011951161195530963	4.909957622050758e-6
26.538	0.15615186059517092	0.021681236277064506	-0.0040936415857936	0.001195237396352843	4.892873510605665e-6
26.54	0.156156759195136	0.02167306386394752	-0.004078739876626285	0.0011953663209432793	4.875588280407408e-6
26.542	0.15616141273110545	0.021664921443909378	-0.004063648537147275	0.001195502903966379	4.858103626858295e-6
26.544	0.15616583373491072	0.021656809397282192	-0.004048366035311369	0.0011956472470266914	4.8404177050763994e-6
26.546	0.15617003462210097	0.02164872810208047	-0.004032900339869933	0.0011957991869693866	4.822538947545029e-6
26.548	0.1561740262557054	0.02164067790498514	-0.004017270901944151	0.0011959582295972492	4.804488195701672e-6
26.55	0.15617781841606113	0.021632659117131588	-0.00400149332681311	0.001196123978180868	4.7862821167318925e-6
26.552	0.15618142086341374	0.02162467202291041	-0.003985578754030871	0.0011962961578331505	4.767932550188566e-6
26.554	0.15618484335800895	0.021616716888898782	-0.003969533857426299	0.0011964746168888199	4.749446501291331e-6
26.556	0.15618809562739272	0.021608793972791942	-0.003953360845103149	0.0011966593279791713	4.7308261321603035e-6
26.558	0.15619118616659686	0.021600903532334684	-0.0039370574594401525	0.0011968503825697254	4.712068726529937e-6
26.56	0.1561941223237954	0.021593045833705863	-0.003920618780024876	0.0011970479418508552	4.693168641410589e-6
26.562	0.15619691141531172	0.021585221140068875	-0.00390405546162927	0.0011972517288679973	4.674137151032191e-6
26.564	0.15619956075746919	0.021577429685000916	-0.003887382339250687	0.0011974613463249894	4.6549900896391146e-6
26.566	0.1562020776665912	0.021569671676256712	-0.0038706108080044433	0.0011976764913632539	4.635739571963451e-6
26.568	0.1562044694163686	0.02156194730154941	-0.003853749514362239	0.0011978969366826329	4.616394737996711e-6
26.57	0.15620674229458123	0.02155425673404789	-0.0038368043561522467	0.0011981225260009846	4.596961726964711e-6
26.572	0.15620890167968765	0.021546600137873982	-0.0038197784825589336	0.0011983531752177575	4.577443673202966e-6
26.574	0.15621095292536397	0.021538977673599795	-0.0038026722941231507	0.0011985888781364902	4.5578407189337805e-6
26.576	0.15621290138528612	0.021531389503693123	-0.003785483707187937	0.0011988296998219445	4.538150296368976e-6
26.578	0.15621475241313024	0.02152383579102389	-0.0037682169555191196	0.0011990755260243846	4.518376728113093e-6
26.58	0.15621651135911965	0.021516316680075344	-0.003750883818684815	0.0011993260261584761	4.498532584845389e-6
26.582	0.15621818299077173	0.021508832293411995	-0.0037334941088453845	0.0011995809204796	4.478628299693911e-6
26.584	0.1562197712207598	0.021501382736335964	-0.0037160552762689823	0.001199839990393525	4.458671726980384e-6
26.586	0.15622127995520288	0.02149396810161068	-0.003698572409331368	0.0012001030839081527	4.438668154496182e-6
26.588	0.15622271310021996	0.02148658847418473	-0.003681048234515999	0.001200370116316969	4.418620297434343e-6
26.59	0.15622407456193008	0.02147924393591565	-0.0036634831164141252	0.0012006410708374187	4.39852829188626e-6
26.592	0.15622536824645225	0.0214719345702683	-0.003645875282075398	0.001200915992778508	4.378389933920199e-6
26.594	0.15622659782202014	0.021464660457859643	-0.003628232224418716	0.0012011946595465053	4.3582131715663e-6
26.596	0.15622776615078957	0.021457421660028654	-0.003610561185092031	0.001201476849883423	4.338005678975731e-6
26.598	0.1562288760485549	0.02145021822980077	-0.0035928651289175435	0.0012017624650496343	4.31777045391882e-6
26.6	0.15622993033540666	0.02144305021411022	-0.0035751471822685	0.0012020514014963086	4.297510681001429e-6
26.602	0.15623093183143535	0.02143591765347698	-0.0035574106330692828	0.001202343550802672	4.277229732227703e-6
26.604	0.15623188335673147	0.02142882058168359	-0.003539658930795224	0.0012026387996382172	4.256931167660264e-6
26.606	0.15623278767055104	0.021421759025452083	-0.0035218956864726983	0.0012029370293746419	4.236618734852832e-6
26.608	0.15623364698543477	0.02141473300412093	-0.0035041246726792183	0.0012032381132425865	4.216296359721338e-6
26.61	0.15623446334025995	0.02140774252932186	-0.0034863498235432468	0.0012035419184313156	4.195968154949918e-6
26.612	0.15623523878877563	0.02140078760459997	-0.0034685756079775964	0.0012038482962373207	4.1756388360341585e-6
26.614	0.15623597538473083	0.021393868217977466	-0.0034508133629720245	0.0012041568964751884	4.155320709471501e-6
26.616	0.15623667518187462	0.02138698434365452	-0.003433062428658328	0.0012044677185203106	4.135012870983893e-6
26.618	0.1562373402249505	0.02138013596358481	-0.0034153185817442084	0.0012047808670258388	4.114710482083246e-6
26.62	0.15623797223785246	0.021373323066057888	-0.0033975797096622634	0.001205096384180409	4.094411023078717e-6
26.622	0.15623857269035404	0.021366545641477736	-0.0033798458105700814	0.0012054142495364207	4.07411430129715e-6
26.624	0.1562391430712004	0.021359803678141272	-0.0033621189933500553	0.0012057343810512762	4.053822463467669e-6
26.626	0.1562396848691367	0.021353097158016917	-0.003344403477609474	0.0012060566344434284	4.03354000242658e-6
26.628	0.15624019957290816	0.021346426052523192	-0.003326705593680617	0.0012063808026657429	4.013273764337039e-6
26.63	0.15624068867125993	0.021339790318307194	-0.003309033782620569	0.001206706615386277	3.993032956024916e-6
26.632	0.15624115353075044	0.021333189893169954	-0.0032913977979464383	0.0012070337613810044	3.972828264256445e-6
26.634	0.1562415952258095	0.021326624707158775	-0.003273792875449925	0.0012073623565367303	3.95265428091638e-6
26.636	0.15624201481408176	0.021320094702154933	-0.0032562172162782484	0.001207692430250224	3.932508883349697e-6
26.638	0.15624241335323863	0.021313599817142894	-0.0032386732767326993	0.0012080238862186327	3.912394677951069e-6
26.64	0.15624279190095156	0.021307139986390004	-0.0032211633176628556	0.001208356633917284	3.892314063828919e-6
26.642	0.15624315151489204	0.021300715139837327	-0.003203689404466396	0.0012086905886479072	3.8722692321295515e-6
26.644	0.15624349325273146	0.02129432520349059	-0.003186253407089224	0.0012090256715860783	3.852262165349479e-6
26.646	0.1562438181466557	0.02128797009981108	-0.0031688570000254056	0.0012093618096774797	3.832294636159874e-6
26.648	0.15624412699882764	0.02128164974810657	-0.003151501662317294	0.0012096989344745005	3.8123682028998478e-6
26.65	0.15624442048968123	0.021275364064922177	-0.0031341886775553426	0.0012100369828143664	3.792484210960016e-6
26.652	0.15624469929855572	0.021269112964423107	-0.0031169191720820974	0.0012103758964294318	3.7726438370069514e-6
26.654	0.1562449641047903	0.021262896358117078	-0.0030996948170464076	0.0012107156009180935	3.7528488730830414e-6
26.656	0.1562452155877242	0.021256714153870395	-0.003082517385393438	0.0012110560189173183	3.733101232997998e-6
26.658	0.15624545442669663	0.021250566256234497	-0.0030653884618292108	0.001211397078810763	3.713402628080124e-6
26.66	0.15624568132539018	0.021244452566693897	-0.0030483095286182016	0.0012117387123305133	3.6937546629926538e-6
26.662	0.15624589700640423	0.021238372983870973	-0.003031281965583158	0.0012120808545476036	3.6741588352187736e-6
26.664	0.1562461019650856	0.021232327403730912	-0.003014307050105187	0.0012124234424270405	3.6546165302206285e-6
26.666	0.1562462966714168	0.021226315719786608	-0.0029973859571238515	0.0012127664160464166	3.6351290247289514e-6
26.668	0.1562464815953803	0.021220337823303483	-0.002980519759136985	0.0012131097187675645	3.615697486787837e-6
26.67	0.15624665720695854	0.02121439360350441	-0.0029637094262007823	0.001213453297257146	3.596322975335423e-6
26.672	0.15624682397613407	0.021208482947732	-0.002946955988860194	0.0012137970965681365	3.5770066229925853e-6
26.674	0.15624698237975607	0.021202605740084517	-0.0029302615693812496	0.0012141410288428209	3.5577507966271295e-6
26.676	0.15624713294413353	0.021196761861779743	-0.002913626668465436	0.0012144850558005451	3.538556047033202e-6
26.678	0.15624727604050898	0.021190951193582126	-0.0028970515167883173	0.0012148291467561404	3.5194226222485337e-6
26.68	0.15624741199767575	0.02118517361560124	-0.0028805365385781907	0.001215173265215612	3.5003509911569368e-6
26.682	0.15624754114442724	0.021179429006904622	-0.00286408235161591	0.0012155173690820628	3.4813418448705383e-6
26.684	0.15624766380955676	0.021173717245130688	-0.0028476897672349735	0.0012158614106082487	3.4623960973649905e-6
26.686	0.1562477803218577	0.021168038206101667	-0.0028313597903216127	0.0012162053363498366	3.4435148861155e-6
26.688	0.15624789101054287	0.021162391763436438	-0.002815093619314617	0.0012165490871218873	3.424699572739847e-6
26.69	0.15624799623384017	0.021156777788163442	-0.0027988926462054198	0.0012168925981262413	3.4059517441173437e-6
26.692	0.15624809626264066	0.021151196148394544	-0.0027827582453769308	0.0012172358046757521	3.3872729720294725e-6
26.694	0.15624819131792828	0.02114564671105923	-0.002766690145979266	0.0012175786923890712	3.368662970187163e-6
26.696	0.15624828162068702	0.021140129343384863	-0.002750688684171345	0.0012179212286405183	3.3501221418335347e-6
26.698	0.15624836739190084	0.021134643911508308	-0.002734754442659336	0.0012182633734985706	3.331651173004366e-6
26.7	0.1562484488525537	0.021129190280432593	-0.002718887972553897	0.001218605088239017	3.3132507177060434e-6
26.702	0.1562485262236296	0.021123768314090106	-0.002703089793370255	0.0012189463353477765	3.294921397744651e-6
26.704	0.1562485997682515	0.021118377875405842	-0.002687360393028293	0.0012192870787799365	3.276663803244369e-6
26.706	0.15624866972518137	0.02111301882636052	-0.00267170022785238	0.0012196272835588258	3.258478491379094e-6
26.708	0.15624873623391194	0.021107691028053807	-0.0026561097225714864	0.0012199669153214769	3.24036598500092e-6
26.71	0.1562487994329241	0.021102394340767508	-0.0026405892703191243	0.0012203059409176347	3.2223267740937894e-6
26.712	0.15624885946069872	0.021097128623942106	-0.0026251394899613656	0.0012206443204499679	3.2043616088102665e-6
26.714	0.15624891645571665	0.021091893734552	-0.0026097619419379664	0.0012209819850097668	3.1864723162703618e-6
26.716	0.15624897055645884	0.021086689528172053	-0.0025944564015682415	0.0012213189211360644	3.1686586932978805e-6
26.718	0.15624902190140613	0.021081515861214255	-0.0025792224626113116	0.0012216551213554414	3.1509203305641024e-6
26.72	0.15624907062946677	0.02107637259077681	-0.0025640598450675477	0.0012219905746364834	3.133256963476425e-6
26.722	0.1562491169326639	0.021071259574391682	-0.0025489683951786524	0.0012223252666816843	3.1156684733999312e-6
26.724	0.15624916095565428	0.021066176669772136	-0.0025339480854277376	0.001222659179281381	3.0981548864707045e-6
26.726	0.1562492027924885	0.021061123734560205	-0.002518999014539168	0.0012229922902622574	3.0807163739596265e-6
26.728	0.1562492425372173	0.021056100626074232	-0.0025041214074786383	0.0012233245737673128	3.0633532534654085e-6
26.73	0.15624928028389137	0.021051107201056404	-0.002489315615453254	0.0012236560002264842	3.0460659893068577e-6
26.732	0.1562493161265614	0.02104614331542024	-0.0024745821159113716	0.0012239865363277084	3.0288551929128516e-6
26.734	0.15624935015927807	0.02104120882399811	-0.0024599215125426796	0.001224316144988404	3.011721623210297e-6
26.736	0.15624938247609207	0.021036303580288802	-0.0024453345352782757	0.0012246447853273765	2.994666187009484e-6
26.738	0.15624941317314064	0.02103142743620496	-0.0024308220402905084	0.0012249724126500287	2.977689939417529e-6
26.74	0.15624944236745453	0.021026580242226343	-0.0024163841640902043	0.001225299005085312	2.9607931121636303e-6
26.742	0.1562494701321637	0.02102176185089672	-0.0024020193393371387	0.0012256245942791758	2.9439739782258147e-6
26.744	0.15624949652619557	0.021016972116120324	-0.0023877276361869005	0.0012259491607823389	2.9272326917601284e-6
26.746	0.15624952160847758	0.021012210891516045	-0.002373509185536659	0.0012262726834578175	2.910569478159818e-6
26.748	0.15624954543793707	0.021007478030482966	-0.00235936407629914	0.001226595142704554	2.8939845158601416e-6
26.75	0.1562495680735015	0.02100277338628435	-0.002345292355402694	0.0012269165204616974	2.8774779361560916e-6
26.752	0.15624958957409818	0.02099809681213157	-0.0023312940277911524	0.0012272353238073153	2.8610463810863353e-6
26.754	0.15624960999865461	0.020993448161268087	-0.0023173690564238995	0.0012275508842806697	2.844688434417819e-6
26.756	0.15624962940992493	0.02098882728705346	-0.002303517362275947	0.0012278653401747999	2.828409129629513e-6
26.758	0.15624964787977966	0.02098423404304725	-0.0022897388243377855	0.0012281786800485532	2.8122084069311075e-6
26.76	0.1562496654478852	0.020979668283093028	-0.0022760332796154595	0.0012284908938051003	2.7960861580049494e-6
26.762	0.15624968214946408	0.02097512986140236	-0.0022624005231306416	0.0012288019728686178	2.7800422262419255e-6
26.764	0.15624969801973884	0.02097061863263873	-0.002248840307920482	0.001229111910216206	2.7640764066393444e-6
26.766	0.15624971309393193	0.02096613445200153	-0.00223535234503771	0.0012294207003821127	2.7481884456370595e-6
26.768	0.1562497274072659	0.02096167718378283	-0.0022219255204701045	0.0012297286820714425	2.732365541948606e-6
26.77	0.15624974099496322	0.02095724669680771	-0.0022085768459211264	0.0012300353016616455	2.7166274869155185e-6
26.772	0.15624975389224646	0.02095284281562049	-0.0021953177993644974	0.0012303401787614248	2.7009876937082536e-6
26.774	0.15624976613483432	0.020948465384534078	-0.0021821226309505144	0.0012306441174466192	2.6854163793263906e-6
26.776	0.15624977777249804	0.02094411427968394	-0.0021689946428092213	0.001230947000086476	2.6699174487696483e-6
26.778	0.1562497888606567	0.020939789358007267	-0.0021559389968350486	0.001231248649112644	2.6544969774224222e-6
26.78	0.1518888507628857	0.020935491429792986	-0.0021411847961900652	0.001204218548140629	2.578454446568789e-6
26.782	0.14477039559930627	0.020931231381916382	-0.002117631532976985	0.0011600754866224693	2.456612431105362e-6
26.784	0.13798555552611996	0.0209270264605805	-0.0020853794106115266	0.001118183864815169	2.331837608963576e-6
26.786	0.13151869509872674	0.020922895426288085	-0.0020444830357600635	0.0010784181270941152	2.2048075663000586e-6
26.788	0.12535483931784322	0.020918853674570807	-0.0019961096947084954	0.0010406313306719505	2.0772142877716826e-6
26.79	0.11947994754555714	0.02091491582282799	-0.0019406846763476402	0.001004708682091729	1.9498227435288513e-6
26.792	0.11388041897003112	0.020911095373075377	-0.001878724738416871	0.0009705398155371833	1.823377161068253e-6
26.794	0.10854320684354261	0.020907404858264065	-0.0018108620236969735	0.0009380190223442401	1.6986230250685471e-6
26.796	0.10345624881975665	0.020903855506452535	-0.0017375894115906141	0.0009070535870957251	1.5760867086828169e-6
26.798	0.09860763504238927	0.020900457920490872	-0.00165924167617037	0.0008775578243513516	1.4560805154131597e-6
26.8	0.09398623350539138	0.020897221457771883	-0.0015764651729824918	0.0008494467607631694	1.3391232346459272e-6
26.802	0.08958151288724457	0.020894154896541162	-0.0014894427486961902	0.0008226507158645491	1.2252911434541826e-6
26.804	0.08538312034927416	0.02089126618028727	-0.0013986681825609599	0.0007970964426817378	1.1148734328114725e-6
26.806	0.08138154114063952	0.020888562523856215	-0.0013044552263393563	0.0007727209036063457	1.0079798212109676e-6
26.808	0.07756753059417507	0.020886050384064426	-0.0012071924498557663	0.000749462543934922	9.047455244879333e-7
26.81	0.07393218669846252	0.02088373561737121	-0.0011071463457995676	0.000727264985357802	8.051887709668666e-7
26.812	0.07046729683953891	0.020881623412894786	-0.001004667636989515	0.0007060756235968026	7.093713282948979e-7
26.814	0.06716475878915318	0.020879718422410248	-0.0008999829041526459	0.0006858450495460393	6.172488194891598e-7
26.816	0.06401697451269994	0.020878024739160003	-0.0007934082114433973	0.0006665261836008625	5.288273472109537e-7
26.818	0.061016781291312105	0.020876545887574257	-0.00068518362885464	0.0006480762220652938	4.4405121760910354e-7
26.82	0.058157126867861196	0.020875284923909252	-0.0005755667351411994	0.0006304530306300278	3.6286779249959973e-7
26.822	0.05543152217237686	0.020874244460802414	-0.0004646974442155662	0.0006136197645373358	2.851475363006575e-7
26.824	0.05283368127400536	0.020873426838248308	-0.0003527798352780229	0.0005975400566919463	2.108000827718053e-7
26.826	0.05035749740301397	0.020872833822934863	-0.00024012029050058276	0.0005821775503927237	1.3979264252321848e-7
26.828	0.047997427580299366	0.0208724667685813	-0.00012684491107987255	0.0005675016879694282	7.198470114815969e-8
26.83	0.045748033868033604	0.020872326741316078	-0.00001312309884071553	0.0005534819452199852	7.263398273673363e-9
26.832	0.04360396002229571	0.02087241444454619	0.00010085145585412677	0.0005402819647232498	-5.448822271406771e-8
26.834	0.041560372539153644	0.020872730216774847	0.00021492924593364646	0.000527687011341073	-1.1341537143651637e-7
26.836	0.03961264236199894	0.020873274141787596	0.0003289743773161896	0.0005156463058855259	-1.6963442239408432e-7
26.838	0.03775615415740716	0.020874047305659192	0.00044279007098542097	0.0005041348630832722	-2.232259118108676e-7
26.84	0.03598661850052852	0.02087504644221465	0.0005562881550014291	0.0004931304778539929	-2.7432264370037077e-7
26.842	0.03430008073477748	0.020876272164514844	0.0006693599952339935	0.0004826130168296059	-3.230418466449283e-7
26.844	0.03269260144594729	0.020877723515394936	0.0007818980418531327	0.0004725620289084881	-3.6949532505769036e-7
26.846	0.031160381862110623	0.020879399325591692	0.0008938039254538356	0.00046295777789921104	-4.137934792056998e-7
26.848	0.029700005168545318	0.02088129824334866	0.0010049850827727514	0.0004537829002368122	-4.560450455553519e-7
26.85	0.028308118205870328	0.02088341871616197	0.0011153426021996277	0.00044502009446914086	-4.963498701963358e-7
26.852	0.026981406218034038	0.02088575900851157	0.0012247932561193298	0.00043665211315061794	-5.348085634571314e-7
26.854	0.02571686494759202	0.020888317264216336	0.001333308473711742	0.0004286639440086735	-5.715412689214601e-7
26.856	0.024511639433143804	0.020891091542233804	0.001440776079449926	0.0004210406898335731	-6.066253543873077e-7
26.858	0.02336288063189486	0.02089407956365074	0.001547043622080592	0.0004137669434313288	-6.401155108632183e-7
26.86	0.022267920356853443	0.02089727894858831	0.0016521575173464409	0.00040682956521264393	-6.721465244448537e-7
26.862	0.02122431547841318	0.02090068739716992	0.0017560793977125788	0.0004002161117493427	-7.028112684756559e-7
26.864	0.020229636794464698	0.020904302390120068	0.0018586895722251568	0.00039391345410517135	-7.321628295044748e-7
26.866	0.01928152640946403	0.02090812125397302	0.001959949900821708	0.00038790916395689643	-7.602825274251508e-7
26.868	0.018377866641881627	0.0209121412934215	0.002059858747858685	0.00038219243500748755	-7.872624306155852e-7
26.87	0.01751658987179095	0.020916359732073266	0.0021583345128481255	0.00037675211932003747	-8.131571019171119e-7
26.872	0.016695638317568155	0.020920773638749116	0.0022553234443816934	0.0003715770179448234	-8.380263599643975e-7
26.874	0.01591313439789858	0.02092538004033185	0.0023508324262585976	0.00036665725939197323	-8.619497747017604e-7
26.876	0.01516734781324075	0.020930175956478822	0.002444823816828359	0.0003619835864137339	-8.84986093365243e-7
26.878	0.014456552097728392	0.02093515827999325	0.002537233817950949	0.0003575464214892912	-9.071788720899735e-7
26.88	0.013779029548792704	0.02094032383239097	0.002628056373202317	0.0003533362514572859	-9.285875875257367e-7
26.882	0.013133223238135424	0.02094566944497094	0.002717287018614459	0.0003493445200379678	-9.492693293232686e-7
26.884	0.012517714538350568	0.02095119189389588	0.0028048881125210265	0.0003455633580927042	-9.692665552370728e-7
26.886	0.011931089090586457	0.020956887895457025	0.0028908365632622584	0.00034198477996115316	-9.886221059908996e-7
26.888	0.011371935035971606	0.020962754128846947	0.0029751183638488487	0.0003386006483235186	-1.0073770068384261e-6
26.89	0.01083894640022003	0.020968787252843894	0.0030577227095737814	0.0003354034367715849	-1.025570705485569e-6
26.892	0.010330956227377692	0.020974983870530046	0.0031386112610690573	0.0003323864045104974	-1.043231712222902e-6
26.894	0.009846806607782395	0.020981340578136345	0.003217818738181974	0.0003295429211007846	-1.0604093865533287e-6
26.896	0.009385339977888183	0.020987854035698233	0.0032953600918219847	0.0003268661293775481	-1.0771415981190936e-6
26.898	0.008945461870292652	0.020994520889753242	0.0033712068732131405	0.00032434937895391776	-1.0934488556518612e-6
26.9	0.008526208707440966	0.02100133769373916	0.003445306451324934	0.0003219859031440712	-1.109340109337954e-6
26.902	0.00812663267503818	0.02100830096829211	0.0035176818193487737	0.00031976709240862355	-1.1248388873918344e-6
26.904	0.007745785958803514	0.021015407276336866	0.0035883401578595516	0.0003176908415617734	-1.1399828045603078e-6
26.906	0.007382754519091477	0.02102265318500299	0.003657282605572791	0.0003157514197719859	-1.1547921752169967e-6
26.908	0.007036738774126397	0.021030035263398326	0.003724510002055554	0.0003139438567089425	-1.169287034396352e-6
26.91	0.006706962643360208	0.021037550081560316	0.0037900223735690625	0.0003122632542251246	-1.1834847199567063e-6
26.912	0.006392650046242987	0.0210451942135678	0.0038538257220818973	0.00031070462346819723	-1.1974014698915093e-6
26.914	0.006093041362341464	0.021052964251797885	0.003915929979149775	0.0003092630120145135	-1.2110523001897906e-6
26.916	0.005807469657072027	0.021060856805212587	0.003976341713195518	0.0003079340859284473	-1.2244511507920179e-6
26.918	0.00553529967703856	0.021068868492451875	0.004035064036685094	0.00030671366752158387	-1.237609289376132e-6
26.92	0.005275896164907907	0.021076995937761328	0.004092101629306125	0.0003055975032146776	-1.2505360408166662e-6
26.922	0.005028631028609533	0.021085235785572816	0.004147469028770731	0.00030458133493141984	-1.2632416533697085e-6
26.924	0.004792945547481002	0.021093584709453037	0.004201179694468779	0.0003036613715292068	-1.2757359880630434e-6
26.926	0.004568319193274028	0.021102039406925812	0.004253244124141505	0.00030283405074797666	-1.2880271469338022e-6
26.928	0.004354231782476388	0.021110596593587744	0.004303670075391005	0.0003020957500702533	-1.3001204394801493e-6
26.93	0.004150165796573315	0.021119253003021785	0.00435246969467984	0.0003014428166357808	-1.312020724086168e-6
26.932	0.003955652377814562	0.021128005398788872	0.004399658920603983	0.00030087192880888286	-1.3237338655433279e-6
26.934	0.003770264366986361	0.021136850574905382	0.004445252421298962	0.0003003800406524676	-1.3352651030202624e-6
26.936	0.0035935758774055062	0.021145785353914162	0.004489264055133222	0.0002999640707848944	-1.346617920806064e-6
26.938	0.0034251617518143798	0.021154806585179146	0.004531706672250853	0.0002996209007264294	-1.3577940349677704e-6
26.94	0.0032646284437074413	0.021163911144309103	0.004572595104636782	0.0002993476219233286	-1.3687954705912745e-6
26.942	0.0031116244865682452	0.021173095942690297	0.0046119490810996415	0.00029914162392531674	-1.3796259375810191e-6
26.944	0.0029658012312243696	0.021182357929408282	0.004649786124932087	0.0002990002838363673	-1.3902873711330963e-6
26.946	0.0028268101293650234	0.02119169408575066	0.00468612091489202	0.0002989209467320626	-1.400779700380442e-6
26.948	0.002694321459157595	0.021201101420234236	0.004720966946907636	0.0002989010757697781	-1.4111020991042573e-6
26.95	0.0025680449117698252	0.021210576974101385	0.004754343721326399	0.0002989384214748371	-1.4212560072021165e-6
26.952	0.002447694994839358	0.021220117828685624	0.00478627080101141	0.00029903074875557505	-1.431242141373388e-6
26.954	0.0023329862160080413	0.021229721102981196	0.00481676635049422	0.00029917579983251445	-1.4410599255154499e-6
26.956	0.0022236432395541105	0.021239383950996175	0.004845847219012902	0.00029937137564735767	-1.450707948132815e-6
26.958	0.0021194252409074857	0.02124910355969346	0.004873530105580218	0.0002996155292589886	-1.4601853019430318e-6
26.96	0.002020098508337333	0.021258877152982227	0.004899835290765875	0.00029990635487531507	-1.4694917415430232e-6
26.962	0.0019254293301133425	0.02126870199587204	0.004924782952299494	0.0003002419316243877	-1.4786263464292549e-6
26.964	0.0018351876899508081	0.021278575392320382	0.004948391860371228	0.0003006203531067991	-1.487587308375609e-6
26.966	0.0017491720588584606	0.02128849468240227	0.004970679257987189	0.0003010399229857003	-1.4963729010110813e-6
26.968	0.0016671939638643308	0.021298457237351947	0.004991659489885641	0.00030149903407347044	-1.5049805146241928e-6
26.97	0.00158906499329484	0.021308460464101505	0.005011355254204477	0.0003019960728094859	-1.513409606222935e-6
26.972	0.0015145967354911723	0.021318501818122487	0.005029790571963861	0.0003025294176821816	-1.521659612799554e-6
26.974	0.001443608849477158	0.021328578800614437	0.005046987150192123	0.00030309750178863934	-1.5297291967825968e-6
26.976	0.0013759469916329562	0.021338688953877003	0.005062964381925959	0.00030369895387444214	-1.5376169862944753e-6
26.978	0.001311461774806765	0.021348829856681933	0.005077739346210322	0.00030433243382946295	-1.5453207735838134e-6
26.98	0.0012500038118471242	0.02135899911964501	0.005091326808098357	0.00030499659431227033	-1.5528373370007606e-6
26.982	0.0011914237730409356	0.02136919438163343	0.005103741620377066	0.00030569008246490254	-1.5601631968126206e-6
26.984	0.0011355818723515075	0.021379413320168846	0.0051150072899624225	0.0003064116184166228	-1.5672976619302096e-6
26.986	0.001082357519566181	0.021389653659480663	0.005125145954372865	0.0003071600687510171	-1.5742401837041663e-6
26.988	0.001031632329149094	0.02139991316654166	0.005134178415543411	0.0003079343137785389	-1.5809897072069465e-6
26.99	0.0009832879155644851	0.02141018964884138	0.0051421243883126065	0.0003087332308221174	-1.5875446756929551e-6
26.992	0.0009372061392236128	0.021420480952211968	0.0051490025004225495	0.00030955569656418674	-1.5939030556290415e-6
26.994	0.000893279032848446	0.021430784958653894	0.005154830292518848	0.0003104006647528631	-1.6000627494860462e-6
26.996	0.0008514118645716272	0.021441099584175144	0.005159624313174962	0.00031126719010654623	-1.606021761967389e-6
26.998	0.0008115107536348046	0.02145142277974372	0.0051634039849573436	0.00031215433302897905	-1.6117789270835321e-6
27.	0.000773481819279837	0.02146175253756936	0.0051661898237202	0.0003130611536638055	-1.6173333462600578e-6
27.002	0.0007372317544571175	0.021472086889360874	0.005168001131318887	0.00031398671612955007	-1.622683704176617e-6
27.004	0.0007026773804782378	0.021482423904992987	0.005168856771840674	0.0003149301630756789	-1.6278289060706105e-6
27.006	0.0006697440084147797	0.0214927616916308	0.005168775171604741	0.00031589070294394365	-1.6327680223174246e-6
27.008	0.0006383571952078437	0.02150309839285432	0.005167774319162198	0.0003168675461347598	-1.6374999674911548e-6
27.01	0.0006084424977985409	0.0215134321877829	0.005165871765296067	0.000317859903362292	-1.6420235000990006e-6
27.012	0.000579926473917447	0.021523761290345746	0.005163084957057468	0.00031886699370004456	-1.6463373784748385e-6
27.014	0.0005527450463228871	0.021534083950514128	0.005159432475114441	0.00031988810970612716	-1.6504411016207636e-6
27.016	0.0005268391468949408	0.02154439845537189	0.005154932668833587	0.00032092258367769316	-1.6543343107666209e-6
27.018	0.0005021497473418963	0.021554703128275926	0.005149603479352308	0.00032196974936101787	-1.6580165415556881e-6
27.02	0.00047861781937217225	0.021564996328078845	0.005143462461297046	0.00032302894183959205	-1.6614872362644485e-6
27.022	0.0004561858161840136	0.02157527644835605	0.005136526782783225	0.00032409950909021915	-1.664745808728806e-6
27.024	0.0004348042570748343	0.02158554191663267	0.0051288132254152735	0.0003251808625701105	-1.6677919086015291e-6
27.026	0.0004144263265133492	0.021595791193617417	0.005120338228019674	0.00032627243562602615	-1.6706252248850297e-6
27.028	0.0003950052079273418	0.021606022773476494	0.0051111190447778905	0.00032737366334599564	-1.673245765486424e-6
27.03	0.00037649408474680853	0.021616235184953227	0.0051011725915190076	0.00032848398278819264	-1.6756534897521297e-6
27.032	0.00035884787005201435	0.021626426989932175	0.005090515267607326	0.0003296028461964474	-1.6778483208098448e-6
27.034	0.0003420281678628556	0.021636596782945102	0.005079163320829428	0.0003307297588761901	-1.679830460390706e-6
27.036	0.000325998199852054	0.021646743190867762	0.005067132847394223	0.00033186424040677095	-1.6816001934406821e-6
27.038	0.00031072118769241583	0.021656864872616702	0.005054439791933016	0.00033300581240803124	-1.6831578291801343e-6
27.04	0.00029616035305666144	0.021666960518846205	0.005041099947499382	0.0003341539986730157	-1.684503705167248e-6
27.042	0.00028227978969374873	0.021677028851702793	0.0050271290630237225	0.00033530833191436354	-1.6856382604407018e-6
27.044	0.00026904890046977804	0.021687068624780325	0.005012542686530515	0.00033646838740737704	-1.6865621545475638e-6
27.046	0.0002564390320903709	0.021697078622121366	0.004997355815541907	0.00033763375728878447	-1.6872760205103716e-6
27.048	0.00024442153148520576	0.021707057657639056	0.004981583336223799	0.00033880403589636656	-1.6877805394667096e-6
27.05	0.00023296774558394115	0.021717004574923135	0.004965240039013657	0.0003399788198796557	-1.6880764488830787e-6
27.052	0.00022204931924681818	0.021726918247048456	0.004948340618620624	0.0003411577105471128	-1.6881645564558962e-6
27.054	0.0002116415339482478	0.0217367975763836	0.004930899674025355	0.00034234033900215513	-1.6880458659914563e-6
27.056	0.00020172204158508083	0.021746641494395036	0.0049129316840502155	0.0003435263565397157	-1.6877215213503002e-6
27.058	0.00019226852960615087	0.021756448961001738	0.0048944505574541825	0.0003447154170567915	-1.6871925651766641e-6
27.06	0.00018325868546023837	0.02176621896385984	0.00487547027500061	0.00034590717684017776	-1.686460158593666e-6
27.062	0.00017467026844056853	0.021775950518611437	0.00485600474873238	0.00034710129523592875	-1.6855255379568296e-6
27.064	0.00016648325611826298	0.021785642668472157	0.004836067640188641	0.0003482974506641134	-1.6843900303169186e-6
27.066	0.00015868014522008446	0.021795294483730254	0.0048156723604045925	0.00034949534275670324	-1.6830550622035853e-6
27.068	0.0001512435617902807	0.021804905061245543	0.00479483206991159	0.0003506946745117122	-1.6815220720959643e-6
27.07	0.00014415613187313887	0.02181447352394835	0.004773559678737259	0.00035189515135881683	-1.679792505669593e-6
27.072	0.00013740048918731441	0.02182399902033861	0.004751867846405273	0.00035309648124427003	-1.6778678159034893e-6
27.074	0.00013096045867863897	0.021833480723984788	0.004729768981935458	0.00035429838338790163	-1.675749504097974e-6
27.076	0.000124822235110379	0.021842917833154812	0.004707275646698309	0.0003555005969390267	-1.6734393023577918e-6
27.078	0.00011897228329715308	0.021852309573129777	0.004684401899162304	0.0003567028658146243	-1.6709395820586625e-6
27.08	0.00011339706805359157	0.021861655194620376	0.00466115896095477	0.00035790493644458055	-1.6682518016786042e-6
27.082	0.00010808305419431553	0.02187095397009639	0.004637557712872933	0.0003591065574479862	-1.6653773852361553e-6
27.084	0.0001030172570038372	0.021880205193967318	0.0046136092138968805	0.00036030748377032255	-1.6623179269587608e-6
27.086	0.00009818869836067803	0.021889408182938854	0.004589324701189301	0.00036150748739513836	-1.6590752415673882e-6
27.088	0.00009358683986819738	0.021898562276369198	0.004564715590095612	0.0003627063459125224	-1.6556513118135027e-6
27.09	0.00008920114305812172	0.02190766683662538	0.004539793474144094	0.0003639038394084688	-1.652048275362547e-6
27.092	0.00008502106946215284	0.02191672124943971	0.0045145701250456265	0.00036509975058266305	-1.6482684266421e-6
27.094	0.00008103629639081441	0.021925724924266105	0.0044890574926938175	0.0003662938664295691	-1.6443142256234456e-6
27.096	0.00007723799752962161	0.021934677294706717	0.004463267797823875	0.0003674859876162559	-1.640188374679138e-6
27.098	0.00007361796400804156	0.02194357781787833	0.0044372116895550215	0.0003686759219850545	-1.635893110689559e-6
27.1	0.00007016798793355618	0.02195242596962215	0.004410897828212522	0.00036986347947848557	-1.6314300183667788e-6
27.102	0.0000668798614136656	0.021961221243292365	0.004384335129752658	0.00037104847206591334	-1.6268008509196317e-6
27.104	0.0000637453849126003	0.02196996315040864	0.004357532843643525	0.00037223071394606327	-1.6220075614328486e-6
27.106	0.000060757207399764654	0.021978651221323087	0.004330500552865164	0.0003734100277118215	-1.6170523314514395e-6
27.108	0.000057909086600651974	0.021987285005887244	0.0043032481739097165	0.0003745862463002641	-1.6119375803633068e-6
27.11	0.00005519484198094645	0.02199586407411919	0.004275785956781128	0.00037575920558863187	-1.606665934387105e-6
27.112	0.000052608293006337714	0.022004388016870508	0.004248124484995347	0.0003769240273754573	-1.6012201896767366e-6
27.114	0.000050143259142511124	0.022012856446493347	0.004220274675580219	0.00037808088481040077	-1.5956051834862963e-6
27.116	0.00004779355995959441	0.022021268997326513	0.0041922473279310205	0.00037923407191312915	-1.589843024638216e-6
27.118	0.000045553419405409046	0.022029625322782197	0.004164050457041123	0.0003803834424385873	-1.583935847337275e-6
27.12	0.00004341812889745927	0.022037925090888408	0.0041356911995236055	0.0003815288594724403	-1.5778855464844495e-6
27.122	0.0000413831298025867	0.022046167984326157	0.004107177073578834	0.0003826701889438344	-1.5716942267721973e-6
27.124	0.0000394438634876215	0.02205435370119635	0.004078515980866942	0.0003838072987070017	-1.5653642013498783e-6
27.126	0.0000375957713193945	0.022062481955786677	0.004049716206507981	0.0003849400586910417	-1.5588979942152448e-6
27.128	0.0000358342946647463	0.022070552479338486	0.004020786419082077	0.00038606834105115107	-1.5522983425360159e-6
27.13	0.00003415494426746412	0.02207856502081379	0.003991735670629118	0.0003871920208075031	-1.5455682008402818e-6
27.132	0.00003255402245159532	0.022086519347662138	0.003962573396648913	0.0003883109810468474	-1.5387107631228778e-6
27.134	0.00003102819291301919	0.022094415246579683	0.003933309328138831	0.0003894251100204332	-1.5317294178548603e-6
27.136	0.000029574102654754785	0.02210225251949134	0.0039039475259658304	0.0003905342979154666	-1.5246254061518885e-6
27.138	0.000028188398679821654	0.022110030975721097	0.0038744942533263027	0.00039163843595250666	-1.5174008694796883e-6
27.14	0.00002686772799124666	0.02211775044170275	0.0038449587510462307	0.00039273741780723276	-1.5100591714612194e-6
27.142	0.000025608737592049242	0.022125410761548173	0.0038153494563282655	0.00039383113970638907	-1.5026034247639127e-6
27.144	0.000024408370127495074	0.022133011795440007	0.0037856740027519334	0.0003949195022847552	-1.4950364929791306e-6
27.146	0.00002326418441815108	0.022140553418024442	0.0037559392202735306	0.0003960024125869819	-1.4873609927583858e-6
27.148	0.00002217373702194485	0.02214803551680392	0.003726151135226336	0.000397079779569383	-1.4795792714178798e-6
27.15	0.000021134584455904556	0.02215545799052996	0.003696314970320294	0.0003981515139151264	-1.4716934013401707e-6
27.152	0.000020144283237058738	0.02216282074759588	0.0036664351446421724	0.00039921752783026864	-1.4637051743940615e-6
27.154	0.000019200389882441174	0.022170123704585435	0.003636515944155127	0.0004002777348614888	-1.4556163649141024e-6
27.156	0.000018300494708971458	0.022177366793073146	0.003606568513749002	0.00040133205117818394	-1.4474315393375414e-6
27.158	0.0000174426240277267	0.022184549963806238	0.003576598848331321	0.0004023803989083322	-1.4391532713266383e-6
27.16	0.000016624999069083555	0.022191673176430407	0.003546611145099994	0.0004034227030149372	-1.4307834546991412e-6
27.162	0.000015845826113687394	0.022198736399474478	0.003516610089929654	0.0004044588898873754	-1.4223242131396912e-6
27.164	0.000015103311442183862	0.02220573961132768	0.003486600857371813	0.0004054888876108348	-1.4137779031986793e-6
27.166	0.000014395661335222518	0.022212682801217003	0.003456589110655028	0.0004065126261349917	-1.405147116841991e-6
27.168	0.000013721082073448943	0.0222195659701846	0.0034265810016845754	0.00040753003744434187	-1.3964346839225855e-6
27.17	0.000013077922737729716	0.022226389132065105	0.003396583171042614	0.00040854105669454923	-1.3876436778486724e-6
27.172	0.0000124648731067517	0.022233152314462972	0.003366602747988343	0.0004095456237112674	-1.3787774222129526e-6
27.174	0.00001188062199438016	0.02223985555987506	0.0033366476728472977	0.0004105436808678007	-1.3698396173697109e-6
27.176	0.000011323857884256458	0.022246498926404484	0.0033067242373932826	0.0004115351732198623	-1.3608333318259616e-6
27.178	0.000010793269260021048	0.022253082478696718	0.0032768336431071403	0.0004125200471687471	-1.351759569018695e-6
27.18	0.000010287544605317184	0.02225960628400931	0.00324697763045967	0.0004134982499019738	-1.3426195676659314e-6
27.182	9.805384886978786e-6	0.022266070414072192	0.0032171589313233426	0.0004144697297670422	-1.333414992883212e-6
27.184	9.345710346529176e-6	0.022272474947070436	0.0031873812689724593	0.00041543443796084083	-1.3241479460424853e-6
27.186	8.90758348494736e-6	0.02227881996962703	0.003157649358083309	0.00041639232831856897	-1.3148209682259436e-6
27.188	8.490062863636848e-6	0.022285105578785755	0.0031279689047338543	0.0004173433566520452	-1.3054370422048483e-6
27.19	8.092207044001308e-6	0.022291331883993952	0.0030983466064038855	0.00041828748109783376	-1.2959995975607026e-6
27.192	7.7130745874465e-6	0.02229749900908528	0.003068790151975183	0.0004192246624422897	-1.286512515568019e-6
27.194	7.3517240553760555e-6	0.02230360709191605	0.0030393036714425805	0.0004201548640832069	-1.276978220982549e-6
27.196	7.007214008424438e-6	0.022309656268959865	0.003009885209703028	0.000421078049692202	-1.2673965938991553e-6
27.198	6.678653433193554e-6	0.022315646682157	0.002980540825086462	0.00042199418462307656	-1.2577708952181534e-6
27.2	6.365366909998926e-6	0.022321578485402855	0.002951276128367815	0.0004229032379873242	-1.2481042308814429e-6
27.202	6.0667360604677534e-6	0.022327451843032146	0.0029220959480802493	0.00042380518138726873	-1.2383994033071531e-6
27.204	5.7821425062288165e-6	0.022333266928254377	0.0028930043305153124	0.00042469998831522334	-1.2286589053657436e-6
27.206	5.510967868909288e-6	0.02233902392158943	0.002864004539722626	0.0004255876339264478	-1.2188849156151576e-6
27.208	5.252593770136887e-6	0.02234472300930303	0.0028350990575100924	0.0004264680948088817	-1.2090792936507853e-6
27.21	5.006401831538903e-6	0.022350364381842288	0.0028062895834437946	0.0004273413487497513	-1.1992435755712488e-6
27.212	4.771748056541668e-6	0.022355948232271175	0.002777577034848196	0.0004282073743323504	-1.1893789690981813e-6
27.214	4.547993356023735e-6	0.022361474758126013	0.0027489667305585293	0.00042906615143482044	-1.1794885755031092e-6
27.216	4.334689121159212e-6	0.022366944171088525	0.002720464285234459	0.00042991766394487817	-1.1695756503534713e-6
27.218	4.131401625003327e-6	0.022372356687895927	0.002692070799672615	0.0004307618972060007	-1.159641525079851e-6
27.22	3.937697140610166e-6	0.022377712527976077	0.002663787863709243	0.00043159883756245775	-1.149687745489892e-6
27.222	3.7531419410338793e-6	0.022383011914425554	0.0026356175562293627	0.0004324284725158478	-1.1397160739762148e-6
27.224	3.5773022993295958e-6	0.02238825507498774	0.002607562445166917	0.000433250790883048	-1.1297284916455014e-6
27.226	3.409741778962787e-6	0.02239344224303095	0.0025796255875044707	0.00043406578293810874	-1.119727200327307e-6
27.228	3.249977307572475e-6	0.022398573658526516	0.0025518105292733633	0.00043487344029082106	-1.1097146238354484e-6
27.23	3.097651417781754e-6	0.022403649569026855	0.002524121305553855	0.0004356737571558445	-1.0996934127077634e-6
27.232	2.952457169659266e-6	0.022408670230590438	0.002496562076106272	0.0004364667300199199	-1.0896662856498468e-6
27.234	2.8140876232737047e-6	0.02241363590148282	0.002469130496833386	0.0004372523563226035	-1.0796331278083987e-6
27.236	2.6822358386944926e-6	0.022418546843095796	0.002441834346117663	0.00043803063461451947	-1.0695982482534501e-6
27.238	2.556594875990311e-6	0.022423403332098177	0.002414677693261475	0.00043880156648169077	-1.059564354351531e-6
27.24	2.436857795230093e-6	0.022428205643361915	0.0023876560121716727	0.00043956515384059364	-1.0495303823086596e-6
27.242	2.3227322378334298e-6	0.022432954049521482	0.0023607733896622066	0.0004403213989659605	-1.0394990415776754e-6
27.244	2.213923067238307e-6	0.022437648829417838	0.0023340296835332253	0.00044107030571566297	-1.0294711860654317e-6
27.246	2.110148013700509e-6	0.022442290262195883	0.002307427058287564	0.0004418118786938108	-1.0194486835709619e-6
27.248	2.0112387667228864e-6	0.022446878635576026	0.0022809709864337465	0.0004425461252127838	-1.0094348717690358e-6
27.25	1.9348690419013177e-6	0.022451414214036347	0.0022546610607965607	0.0004432731621536285	-9.99430738003946e-7
27.252	0.007800489722907371	0.022455893824308168	0.0022231672258502047	0.0004931654861821172	-1.096389345800565e-6
27.254	0.01520980755088743	0.02246030031782962	0.0021817274621764022	0.0005403963167551005	-1.1789974847235807e-6
27.256	0.022249316200097048	0.02246461460723485	0.002131107131688046	0.0005850535962723026	-1.246811891435643e-6
27.258	0.028937516873841274	0.022468819099702223	0.0020720656713038963	0.0006272288279135405	-1.2996593223718263e-6
27.26	0.03529188406257225	0.022472897754977888	0.0020053651667583123	0.0006670154402077399	-1.3376095294825634e-6
27.262	0.04132900429735753	0.022476835890519742	0.0019316608434089826	0.0007045076593049687	-1.360869859361124e-6
27.264	0.04706493807760797	0.022480620091174512	0.0018514645902517508	0.0007398007884416083	-1.3697149636399645e-6
27.266	0.05251446436243271	0.02248423798118093	0.0017656027793594943	0.0007729904845025801	-1.3647941478561975e-6
27.268	0.05769206776120872	0.02248767938570633	0.0016750140609500608	0.0008041776660166202	-1.3470088980798408e-6
27.27	0.0626112456634105	0.022490934715148885	0.001579541802482172	0.0008334464067272592	-1.3164634395542645e-6
27.272	0.06728483899921667	0.022493994858901148	0.001479997208823413	0.0008608916648178986	-1.274117261029831e-6
27.274	0.07172526495567944	0.022496852437724677	0.001377033400963952	0.0008866070380050495	-1.2208875048626692e-6
27.276	0.07594396782287251	0.022499500799088145	0.0012708112435808547	0.0009106741595043999	-1.157294961136736e-6
27.278	0.07995217338247827	0.022501933912107232	0.0011619177609570484	0.0009331816433915985	-1.084280325655785e-6
27.28	0.08376030943939211	0.022504147057826378	0.0010508872828018595	0.0009542141023186826	-1.0027714651968959e-6
27.282	0.08737833772282962	0.022506136081621178	0.0009378181051194803	0.0009738458817230504	-9.132902994759206e-7
27.284	0.09081585655943591	0.02250789731244776	0.0008232078627727418	0.000992157194000105	-8.16751603207427e-7
27.286	0.09408172898653898	0.022509428192428647	0.0007075000134226893	0.0010092235817982418	-7.140256976687506e-7
27.288	0.09718465343095556	0.02251072662662011	0.0005907975510835931	0.0010251125328356145	-6.056339739843805e-7
27.29	0.1001326872034247	0.02251179095821828	0.0004734505317202254	0.001039892852442204	-4.923378239208234e-7
27.292	0.10293356144534328	0.022512620179533115	0.0003557290704647386	0.001053629624373957	-3.748066868926594e-7
27.294	0.10559473285629772	0.022513213786344542	0.0002378756601070742	0.0010663854373652037	-2.5366713984181884e-7
27.296	0.10812298853463709	0.0225135718070968	0.0001201846821951024	0.001078219915206698	-1.2958551784554725e-7
27.298	0.1105250194149163	0.022513694663417464	2.709224827639054e-6	0.0010891858408632027	-2.9508493219795084e-9
27.3	0.11280727761089213	0.022513582854368837	-0.00011444266911050607	0.0010998195685957034	1.2586628697005763e-7
27.302	0.11497556434516097	0.022513237328872737	-0.00023094726210870403	0.0011097170687605308	2.56286118745541e-7
27.304	0.11703557184488987	0.022512659591763937	-0.0003466583985630046	0.0011189121420300686	3.8788029128884475e-7
27.306	0.11899286265222661	0.022511851242747547	-0.0004615454449437021	0.0011274459866910825	5.203675595773269e-7
27.308	0.12085243248114441	0.022510814041217016	-0.0005754827555665461	0.001135358041946421	6.533789745339646e-7
27.31	0.12261912345057539	0.02250955008931208	-0.0006882582529140904	0.001142688327050373	7.864646716010145e-7
27.312	0.12429771322058128	0.022508061817852965	-0.0007998159944423672	0.0011494725403995442	9.193665229838555e-7
27.314	0.12589251983393512	0.02250635163383567	-0.0009101541330409268	0.0011557419923370017	1.0519033510544774e-6
27.316	0.12740766303196188	0.022504422144782828	-0.0010190732601829313	0.0011615309072809377	1.1836850884860232e-6
27.318	0.12884723333270143	0.02250227633345777	-0.001126478564036336	0.0011668705510578781	1.3144546627719667e-6
27.32	0.13021497180222014	0.022499917351771537	-0.0012322197413729107	0.001171791110741173	1.4439041394205639e-6
27.322	0.13151438654927022	0.02249734852202555	-0.0013363381805415906	0.0011763165777217406	1.5719567552135816e-6
27.324	0.1327489710679941	0.022494573103692597	-0.0014388120354246834	0.0011804718792166012	1.698477147297239e-6
27.326	0.133921969520244	0.022491594415948595	-0.0015395706239199987	0.0011842813258307382	1.8232847397060329e-6
27.328	0.135036373672826	0.022488416022906025	-0.0016385163943801356	0.001187768148909183	1.9461775847102423e-6
27.33	0.1360951614596931	0.02248504157854177	-0.00173562456508755	0.0011909534286398667	2.067048026622595e-6
27.332	0.13710114504220788	0.02248147475567273	-0.001830885683707478	0.0011938566278130128	2.185815008262132e-6
27.334	0.13805688153695925	0.022477719295608045	-0.0019242579817028251	0.0011964962925629324	2.302367541042061e-6
27.336	0.13896490670174175	0.022473778999750314	-0.002015718539960786	0.0011988901130258868	2.416625028201962e-6
27.338	0.1398276739784166	0.022469657700712412	-0.002105258076324102	0.0012010547258760483	2.528530161757781e-6
27.34	0.140647356468817	0.02246535926596421	-0.0021928518518707146	0.0012030053780238991	2.6380125710101364e-6
27.342	0.14142607080000866	0.022460887597797657	-0.0022784896203777902	0.0012047564264059249	2.745025012649339e-6
27.344	0.14216593213156514	0.02245624661465601	-0.0023621660823429616	0.0012063218778632604	2.849532624276862e-6
27.346	0.14286892430369608	0.022451440242645365	-0.0024438785497631573	0.0012077147620852243	2.9515082012923945e-6
27.348	0.1435368034501619	0.02244647241369811	-0.0025236206841558607	0.0012089467907751754	3.05092312724408e-6
27.35	0.14417130355924024	0.022441347073163424	-0.0026013933799849294	0.0012100292061191858	3.1477619663868696e-6
27.352	0.14477415563972437	0.022436068141003365	-0.002677214407162638	0.0012109726479861682	3.2420334198684593e-6
27.354	0.1453469618494434	0.022430639512278	-0.002751089888654857	0.0012117872055464006	3.3337355283800278e-6
27.356	0.1458911531706819	0.022425065082500237	-0.0028230140531899776	0.001212482219076987	3.4228543436973033e-6
27.358	0.146408149183859	0.02241934875113364	-0.002892995924844284	0.0012130664738119385	3.5093963653031633e-6
27.36	0.1468993647712125	0.022413494376588246	-0.00296106081374715	0.0012135481998589335	3.593390020195683e-6
27.362	0.1473660937641196	0.02240750577435584	-0.0030272256851938397	0.0012139350834717085	3.674855464843484e-6
27.364	0.14780950382390948	0.022401386735046398	-0.003091498485184155	0.0012142342717792675	3.753803411864291e-6
27.366	0.1482307569596587	0.02239514103501273	-0.003153890336284347	0.0012144527122615516	3.8302506730760226e-6
27.368	0.1486310086339217	0.022388772409705566	-0.0032144280100368677	0.0012145968365149015	3.904234092195669e-6
27.37	0.14901130354193562	0.022382284543680422	-0.0032731344511212086	0.0012146725090733841	3.975786436277932e-6
27.372	0.1493725956721124	0.02237568108073046	-0.003330027477235966	0.0012146851756419039	4.044935011078736e-6
27.374	0.14971583648821032	0.02236896563289325	-0.003385122627108118	0.001214640261603803	4.111706233351558e-6
27.376	0.1500419689980302	0.02236214177107779	-0.0034384463386366217	0.0012145428107203152	4.176140280638699e-6
27.378	0.1503518366807735	0.02235521301031014	-0.0034900257554678358	0.0012143972700729391	4.238277749924387e-6
27.38	0.15064621930694633	0.022348182815498104	-0.003539883871493452	0.0012142078073357427	4.298154633829224e-6
27.382	0.15092589569347703	0.022341054609478442	-0.003588040269356086	0.0012139786256000898	4.355804194790677e-6
27.384	0.15119163440364078	0.022333831771735188	-0.0036345206518279822	0.001213713675781707	4.411267420034666e-6
27.386	0.15144411676806768	0.02232651762475645	-0.003679354105522785	0.0012134163267837497	4.464588343660167e-6
27.388	0.15168398078956885	0.022319115435803814	-0.003722566722321979	0.0012130897611265562	4.515807575959237e-6
27.39	0.15191186420669367	0.022311628422970877	-0.003764181634636262	0.0012127372023147847	4.564963104593473e-6
27.392	0.15212839277548224	0.02230405975788054	-0.0038042238264293887	0.0012123617338625546	4.612095394211176e-6
27.394	0.15233411713435305	0.022296412556449277	-0.0038427227661928724	0.001211965905090153	4.657248975339481e-6
27.396	0.1525295594406347	0.02228868987719601	-0.003879706059718764	0.0012115521384515363	4.700466173215652e-6
27.398	0.15271524182522228	0.022280894725704124	-0.0039151990367841775	0.0012111228907127293	4.741787175145746e-6
27.4	0.15289167301502685	0.02227303006027928	-0.003949223528283809	0.0012106806169981	4.7812483778860554e-6
27.402	0.1530592986071001	0.022265098791051277	-0.003981808708382593	0.0012102272364204628	4.818893349100798e-6
27.404	0.1532185460314588	0.022257103762758752	-0.004012987778355977	0.0012097644509648157	4.854769956411334e-6
27.406	0.1533698427276263	0.022249047757914853	-0.004042789742229197	0.0012092940522426198	4.888921589745243e-6
27.408	0.153513601575392	0.02224093350524305	-0.004071239385658982	0.0012088178484403259	4.921386834657804e-6
27.41	0.1536501837632136	0.02223276368811391	-0.004098357275933415	0.0012083374733347213	4.952198675624354e-6
27.412	0.15377993930067915	0.022224540949085388	-0.004124166586204908	0.001207854423184495	4.981392853097297e-6
27.414	0.15390321817918867	0.022216267872963796	-0.004148699046913276	0.0012073699613232493	5.009014607813483e-6
27.416	0.1540203549791396	0.022207946985812257	-0.004171982102440337	0.0012068853688185204	5.035104158407972e-6
27.418	0.15413164292709772	0.022199580759857344	-0.004194042169629381	0.0012064017270102551	5.0596997165947224e-6
27.42	0.15423736855042963	0.022191171615493537	-0.00421490466372497	0.0012059200979273978	5.082838244833862e-6
27.422	0.154337818372134	0.022182721923286478	-0.004234593998372839	0.0012054415599813304	5.104555595286135e-6
27.424	0.15443326578533656	0.022174234004917404	-0.004253135368209123	0.001204967094368533	5.124888166586988e-6
27.426	0.15452394750786252	0.022165710129564614	-0.004270555100003013	0.0012044974535279007	5.143872743104219e-6
27.428	0.15461009403986548	0.022157152515866866	-0.004286877803674738	0.0012040333937410807	5.161544030511805e-6
27.43	0.15469193588149846	0.022148563333376295	-0.004302127963868769	0.0012035756670075771	5.177936533665303e-6
27.432	0.1547697015171284	0.02213994470279269	-0.004316329948231486	0.0012031250107853266	5.193084515519035e-6
27.434	0.15484359219170782	0.02213129869619755	-0.004329508007411076	0.001202682016766513	5.20702142195992e-6
27.436	0.15491379019403498	0.022122627337394573	-0.0043416860917165545	0.001202247178939468	5.219779855606952e-6
27.438	0.15498047748302757	0.022113932602805943	-0.004352887700553525	0.0012018209949688347	5.23139182726684e-6
27.44	0.1550438360176033	0.02210521642206787	-0.004363136082797299	0.0012014039630926015	5.241888981385004e-6
27.442	0.15510404115573334	0.0220964806787168	-0.004372454088645056	0.0012009965518035566	5.251302283382075e-6
27.444	0.1551612425009892	0.022087727210988187	-0.004380864168845634	0.0012005990998497711	5.259661577680183e-6
27.446	0.1552155836123396	0.022078957812615433	-0.004388388374699465	0.001200211919377331	5.266996034171211e-6
27.448	0.15526720805135777	0.02207017423323576	-0.004395048967488034	0.0011998353118958863	5.273334948703698e-6
27.45	0.15531625909652277	0.022061378178019963	-0.0044008676461921	0.0011994695871188124	5.278706898542578e-6
27.452	0.15536286767176913	0.02205257131018582	-0.004405865023948004	0.0011991150136711416	5.283138898424616e-6
27.454	0.15540714822910764	0.02204375525169344	-0.004410061749102071	0.001198771768196164	5.286657520825357e-6
27.456	0.1554492141177851	0.022034931583167022	-0.004413478509162329	0.0011984400158873594	5.289289254639021e-6
27.458	0.1554891786870482	0.02202610184381662	-0.004416136030798482	0.0011981199164007859	5.291060532034775e-6
27.46	0.15552715346566262	0.022017267530535387	-0.004418056232149809	0.0011978115840650353	5.291998933919764e-6
27.462	0.15556323510190684	0.022008430097557978	-0.004419258464417484	0.0011975151177830133	5.292128820530482e-6
27.464	0.15559751311914807	0.02199959096398126	-0.004419759787014066	0.001197231400729112	5.291475200693052e-6
27.466	0.15563007700563936	0.021990751513435	-0.004419578617613803	0.001196975526572613	5.290127443047343e-6
27.468	0.15566101624071196	0.02198191309134494	-0.0044187347426242	0.0011967317537097228	5.288040177718739e-6
27.47	0.15569041548800297	0.021973077002195227	-0.004417249317186017	0.001196500044789472	5.285239005859333e-6
27.472	0.15571834723863034	0.021964244511906907	-0.004415136748195545	0.0011962804724067716	5.2817418748718635e-6
27.474	0.15574488214032978	0.02195541686352764	-0.004412411633893619	0.001196073091612088	5.2775668244162845e-6
27.476	0.15577009084083707	0.021946595257627453	-0.004409098034433166	0.0011958777027924162	5.2727420288044915e-6
27.478	0.15579404360171942	0.021937780849594694	-0.00440521702679232	0.0011956941786280182	5.267292354528604e-6
27.48	0.1558168031534823	0.02192897475569364	-0.004400786658111217	0.0011955224281534357	5.261239151290366e-6
27.482	0.1558384255085432	0.021920178059124086	-0.004395821945691943	0.0011953624017397052	5.254600278622424e-6
27.484	0.15585896645595068	0.021911391816081056	-0.004390334876998562	0.0011952141264101395	5.247390264659804e-6
27.486	0.15587848178475322	0.021902617061862608	-0.00438433399576003	0.001195077718949855	5.2396198707672e-6
27.488	0.1558970258877174	0.021893854826580125	-0.004377816542789201	0.0011949535899823845	5.231287594090227e-6
27.49	0.15591464526588136	0.021885106121314456	-0.0043708103536836745	0.0011948412887169812	5.222424675732926e-6
27.492	0.15593138365453696	0.021876371888305813	-0.00436334915229585	0.0011947401849776297	5.213068573335928e-6
27.494	0.15594728478613795	0.021867653011395916	-0.004355457613294633	0.0011946498844641717	5.20324693451103e-6
27.496	0.15596239239313825	0.0218589503341263	-0.004347151362165355	0.0011945702312651197	5.192977608046348e-6
27.498	0.15597674836555847	0.021850264677836708	-0.004338436975209808	0.0011945013004509054	5.182268608812408e-6
27.5	0.15599038813995791	0.0218415968597635	-0.004329311979546301	0.0011944433756881318	5.171118015256351e-6
27.502	0.15600334578545408	0.02183294771058867	-0.004319767024335607	0.001194396920315373	5.159516430346352e-6
27.504	0.15601565537119594	0.021824318059791438	-0.004309819417332438	0.0011943616787031053	5.14748315419241e-6
27.506	0.15602735096218093	0.021815708681467722	-0.004299498801741385	0.001194337056703221	5.1350507441708315e-6
27.508	0.15603846465324644	0.021807120297989303	-0.0042888278929139375	0.0011943226311384569	5.122244213564978e-6
27.51	0.15604902368580567	0.021798553591877413	-0.004277823826049644	0.0011943180993918671	5.109082421460856e-6
27.512	0.1560590545907959	0.02179000921696309	-0.004266498156196168	0.0011943233033010045	5.095578171435852e-6
27.514	0.1560685838991545	0.021781487809547365	-0.0042548568582491805	0.0011943382345713843	5.0817382284352735e-6
27.516	0.1560776381219788	0.021772989999561666	-0.0042429003269524295	0.0011943630362433498	5.067563316976805e-6
27.518	0.15608624179033664	0.021764516420356515	-0.004230626946587551	0.0011943978960583378	5.053051924011881e-6
27.52	0.15609441591383796	0.021756067691035896	-0.004218054350322646	0.0011944424563447335	5.0382231991949695e-6
27.522	0.15610218115134605	0.021747644388732862	-0.004205202961973547	0.0011944962770328248	5.0230992822448094e-6
27.524	0.15610955816172412	0.02173924705409014	-0.004192089094770236	0.0011945590265345638	5.0076978681948945e-6
27.526	0.15611656755762918	0.021730876198893245	-0.004178725292723128	0.0011946304732739158	4.992032574127513e-6
27.528	0.15612322805349385	0.02172253231360886	-0.004165120330622929	0.001194710476617047	4.976112895365871e-6
27.53	0.1561295559007457	0.021714215874923306	-0.0041512792140407035	0.0011947989847835524	4.959944190488896e-6
27.532	0.15613556719306249	0.02170592735328102	-0.004137203179327954	0.0011948960485002923	4.943527730821819e-6
27.534	0.15614127802412212	0.02169766721948308	-0.004122892144328597	0.0011950017551946863	4.926863348951058e-6
27.536	0.15614670440744705	0.021689435931351815	-0.004108361012868224	0.0011951157772571949	4.909967065147164e-6
27.538	0.15615186060263342	0.021681233909446818	-0.004093628713166404	0.0011952376625660216	4.892859214538163e-6
27.54	0.15615675920285918	0.021673061540788203	-0.0040787098344815765	0.001195367066324668	4.875555409233814e-6
27.542	0.15616141273913015	0.021664919187580133	-0.00406361460350889	0.0011955037617782237	4.858066544911803e-6
27.544	0.1561658337424521	0.021656807195935986	-0.004048348884380273	0.0011956476417986238	4.8403987967873634e-6
27.546	0.1561700346282706	0.0216487259046034	-0.004032914178664291	0.0011957987194778756	4.822553610610928e-6
27.548	0.15617402626151755	0.0216406756536772	-0.004017307773378345	0.0011959571172483526	4.804527823748964e-6
27.55	0.1561778184221149	0.021632656782269857	-0.004001537993232537	0.0011961226439044092	4.7863302041492465e-6
27.552	0.1561814208696651	0.021624669601356564	-0.0039856187168818905	0.0011962949507441365	4.767975546597129e-6
27.554	0.15618484336377067	0.02161671440148201	-0.003969558303271177	0.0011964738412671458	4.749472671248759e-6
27.556	0.15618809563171498	0.021608791457005592	-0.0039533645787292486	0.001196659132302778	4.73082982645868e-6
27.558	0.1561911861704344	0.02160090102716673	-0.00393704483696911	0.0011968506474795844	4.712054662282635e-6
27.56	0.1561941223279242	0.021593043357149972	-0.00392060583908776	0.0011970482178021995	4.6931542323849e-6
27.562	0.15619691142001232	0.0215852186791503	-0.0039040538135662666	0.001197251688033132	4.6741350184644e-6
27.564	0.15619956076252667	0.02157742721343838	-0.0038873944562698623	0.0011974609170350618	4.655002930481925e-6
27.566	0.15620207767129518	0.02156966916942574	-0.003870632930447766	0.0011976757779321222	4.6357633060637174e-6
27.568	0.15620446941987115	0.02156194474673001	-0.003853773866733268	0.0011978961580316016	4.616420908882372e-6
27.57	0.1562067422976274	0.02155425413390872	-0.003836826932983162	0.0011981217956440707	4.596985974521319e-6
27.572	0.15620890168290996	0.021546597483328416	-0.003819812010663911	0.0011983521315780598	4.577479865206572e-6
27.574	0.15621095292901518	0.021538974934674073	-0.0038027239779747546	0.0011985873144209098	4.55789672024476e-6
27.576	0.15621290138923946	0.021531386639324152	-0.0037855581854833497	0.001198827481069414	4.538231183944706e-6
27.578	0.1562147524168792	0.02152383275490633	-0.003768313033371571	0.001199072682930738	4.518481219047717e-6
27.58	0.1562165113618634	0.021516313439198326	-0.0037509899714356317	0.0011993228850706848	4.498648114413387e-6
27.582	0.15621818299304616	0.02150882884402863	-0.003733593499086024	0.0011995779621095872	4.478736480979216e-6
27.584	0.15621977122309294	0.02150137910917734	-0.003716131165347642	0.0011998376958217579	4.458754254802138e-6
27.586	0.15622127995783308	0.02149396435627685	-0.0036986135688595947	0.001200101779132492	4.438712724311976e-6
27.588	0.15622271310309588	0.02148658468271266	-0.0036810543578753023	0.0012003698153593948	4.418626539890672e-6
27.59	0.1562240745647107	0.02147924015553421	-0.0036634700809128427	0.0012006413217212307	4.398513560033379e-6
27.592	0.1562253682485069	0.021471930820268458	-0.0036458595036802013	0.0012009163248204934	4.3783721959714955e-6
27.594	0.15622659782347567	0.021464656739075084	-0.0036282165936250706	0.0012011949896012614	4.358195593450591e-6
27.596	0.15622776615219736	0.021457417973103392	-0.0036105448699807995	0.001201477201970161	4.3379873479722496e-6
27.598	0.15622887605017566	0.021450214576447003	-0.0035928478691562766	0.0012017628467876295	4.317751083312116e-6
27.6	0.15622993033728128	0.02144304659610954	-0.0035751291447360194	0.0012020518081627758	4.297490452845371e-6
27.602	0.15623093183338488	0.021435914071970326	-0.0035573922674802714	0.0012023439694294406	4.277209139699828e-6
27.604	0.15623188335835717	0.021428817036749943	-0.003539640825324811	0.0012026392131471106	4.25691085699202e-6
27.606	0.1562327876716419	0.02142175551597593	-0.003521878423381048	0.0012029374207534155	4.236599346829103e-6
27.608	0.15623364698644968	0.021414729527948463	-0.003504108683936119	0.0012032384697590198	4.216278370728588e-6
27.61	0.15623446334142874	0.021407739083705933	-0.003486335246452694	0.0012035422358765474	4.195951717530889e-6
27.612	0.15623523879016152	0.02140078418708083	-0.003468561532132244	0.0012038486009887926	4.175622947900945e-6
27.614	0.15623597538623038	0.021393864836217667	-0.0034507899105446225	0.001204157477523613	4.155294474145347e-6
27.616	0.15623667518321777	0.02138698102415209	-0.003433023215998077	0.0012044687642844213	4.134969230732934e-6
27.618	0.15623734022582222	0.021380132738169272	-0.003415264295270021	0.0012047823595492705	4.114650176139792e-6
27.62	0.1562379722385895	0.02137331995994459	-0.0033975159113736886	0.001205098162090376	4.0943401804692406e-6
27.622	0.15623857269116606	0.021366542665711193	-0.003379780743558228	0.0012054160715663498	4.074042026655556e-6
27.624	0.15623914307217104	0.02135980082642746	-0.00336206138730851	0.0012057359901324924	4.0537584157126474e-6
27.626	0.15623968487022374	0.021353094407944567	-0.0033443603543452253	0.0012060578223536342	4.0334919661274305e-6
27.628	0.15624019957394333	0.02134642337117405	-0.003326680072624977	0.0012063814752265988	4.013245213620249e-6
27.63	0.15624068867194904	0.021339787672255257	-0.003309022886340095	0.0012067068582022806	3.9930206108948985e-6
27.632	0.15624115353122006	0.021333187262722424	-0.0032913910655163903	0.0012070338822112294	3.972820535685604e-6
27.634	0.15624159522628453	0.02132662208850619	-0.003273788294480265	0.0012073624145536458	3.952648939961154e-6
27.636	0.15624201481468894	0.02132009208880753	-0.0032562166390216855	0.0012076923701575225	3.932507990526461e-6
27.638	0.15624241335401087	0.021313597200747693	-0.0032386767972769066	0.001208023704670358	3.9123983428763785e-6
27.64	0.1562427919018279	0.02130713735974841	-0.0032211697706527823	0.0012083563650416252	3.892320995247961e-6
27.642	0.15624315151571755	0.021300712498925296	-0.0032036968638265795	0.0012086902894452329	3.872277289633334e-6
27.644	0.1562434932532574	0.02129432254848135	-0.003186259684746101	0.0012090254072030676	3.852268912804872e-6
27.646	0.15624381814672764	0.021287967435100405	-0.0031688601446296237	0.001209361638560315	3.832297896877759e-6
27.648	0.15624412699868942	0.0212816470813406	-0.003151500457966024	0.0012096988934025116	3.8123666165590076e-6
27.65	0.15624442048953324	0.021275361405027813	-0.003134183142514589	0.001210037071810852	3.7924777922872873e-6
27.652	0.15624469929853171	0.021269110318649115	-0.0031169110193051135	0.0012103760647028373	3.7726344935754324e-6
27.654	0.15624496410495747	0.021262893728947175	-0.003099686662021056	0.0012107157702855658	3.752839524652717e-6
27.656	0.15624521558808313	0.02125671154032598	-0.003082509959533464	0.0012110561673812912	3.7330926975072562e-6
27.658	0.1562454544271813	0.021250563656704392	-0.0030653818640109	0.0012113972032913348	3.713395017082783e-6
27.66	0.1562456813257125	0.021244449979658873	-0.0030483035850709327	0.001211738817944854	3.6937477829109126e-6
27.662	0.1562458970065438	0.0212383704083467	-0.0030312763322513266	0.0012120809515797398	3.6741523012963315e-6
27.664	0.15624610196519853	0.021232324839506142	-0.0030143013150101304	0.0012124235432697755	3.6546098808273263e-6
27.666	0.1562462966716106	0.02122631316745668	-0.00299737974272577	0.001212766532118406	3.6351218360274923e-6
27.668	0.15624648159571378	0.021220335284099074	-0.002980512824696865	0.001213109857408056	3.6156894877708957e-6
27.67	0.15624665720744182	0.02121439107891557	-0.002963701770142322	0.001213453458597414	3.5963141632304785e-6
27.672	0.15624682397672857	0.02120848043897009	-0.0029469477882014218	0.0012137972753187161	3.5769971958254026e-6
27.674	0.15624698238029125	0.021202603248908197	-0.002930252091508657	0.00121414124730721	3.5577399293088817e-6
27.676	0.15624713294448378	0.021196759390109197	-0.002913617008935766	0.0012144852808341174	3.538544971340415e-6
27.678	0.1562472760407878	0.021190948739778576	-0.0028970435733828596	0.001214829320611645	3.519413476035032e-6
27.68	0.15624741199796113	0.021185171174858623	-0.0028805315795977205	0.0012151733490285159	3.500345206562163e-6
27.682	0.15624754114476155	0.021179426572515776	-0.002864081008650412	0.0012155173432131208	3.4813401383819044e-6
27.684	0.1562476638099469	0.021173714809768006	-0.0028476920279333676	0.0012158612749860794	3.4623984598507583e-6
27.686	0.15624778032227496	0.021168035763112214	-0.0028313649911614774	0.001216205110813513	3.443520572829046e-6
27.688	0.15624789101090514	0.02116238930815152	-0.002815100438371912	0.0012165488117634453	3.424707093296104e-6
27.69	0.15624799623400815	0.021156775319222634	-0.0027988990959242153	0.001216892333633292	3.4059588524433297e-6
27.692	0.1562480962627162	0.021151193669023273	-0.002782761876500383	0.0012172356262043394	3.3872768953195062e-6
27.694	0.15624819131798742	0.02114564422823943	-0.002766689879104696	0.0012175786334182664	3.368662482092444e-6
27.696	0.15624828162078	0.021140126865172755	-0.0027506843890638044	0.0012179212936363002	3.350117089513765e-6
27.698	0.15624836739205206	0.021134641445367974	-0.002734746878026813	0.0012182635395965326	3.331642411525512e-6
27.7	0.15624844885276173	0.021129187831240147	-0.00271887900396511	0.0012186052983718867	3.3132403598639608e-6
27.702	0.1562485262238672	0.021123765882450185	-0.0027030813376414694	0.0012189465305745297	3.294911618378828e-6
27.704	0.15624859976826783	0.021118375459680604	-0.0026873529916762204	0.0012192872423192986	3.276655218359416e-6
27.706	0.15624866972504142	0.021113016424205246	-0.0026716940645800592	0.0012196274096056192	3.2584713112424857e-6
27.708	0.15624873623370295	0.021107688637044337	-0.002656104705922103	0.0012199670065534511	3.2403601071763228e-6
27.71	0.1562487994327171	0.02110239195887372	-0.002640585110521363	0.0012203060061657207	3.2223218701609926e-6
27.712	0.15624885946054856	0.02109712624993437	-0.002625135518446856	0.0012206443803206538	3.204356918172301e-6
27.714	0.15624891645566202	0.021091891369941846	-0.002609756215017441	0.001220982099757935	3.1864656232683157e-6
27.716	0.15624897055652212	0.021086687177995826	-0.0025944475308018987	0.0012213191340650564	3.1686484116961984e-6
27.718	0.15624902190159354	0.02108151353248962	-0.0025792098416190165	0.0012216554516638616	3.1509057639989564e-6
27.72	0.156249070629747	0.021076370291019626	-0.0025640435685374222	0.0012219910197997735	3.1332382151280953e-6
27.722	0.15624911693283886	0.02107125731029486	-0.002548949177875668	0.0012223258048511833	3.1156463553716382e-6
27.724	0.15624916095577596	0.021066174446046467	-0.002533927181202311	0.0012226597717045911	3.098130828884876e-6
27.726	0.15624920279259813	0.02106112155293719	-0.0025189781353357472	0.0012229928837165348	3.080692333753165e-6
27.728	0.1562492425373452	0.02105609848476559	-0.0025041020879555316	0.0012233251203161656	3.063330988032162e-6
27.73	0.15624928028405696	0.021051105096355736	-0.002489298408098262	0.001223656482419266	3.0460461337453976e-6
27.732	0.15624931612677329	0.021046141242679704	-0.0024745674067522877	0.0012239869418451234	3.0288381925803503e-6
27.734	0.15624935015953398	0.021041206778082164	-0.0024599093735027896	0.0012243164712935053	3.011707563868753e-6
27.736	0.15624938247637887	0.021036301556380897	-0.0024453245456982427	0.0012246450453122153	2.9946545890696966e-6
27.738	0.15624941317340382	0.02103142543097118	-0.0024308131084502644	0.0012249726403162965	2.9776795515737843e-6
27.74	0.15624944236763677	0.02102657825493032	-0.0024163751946337164	0.0012252992347111557	2.9607826767597127e-6
27.742	0.15624947013229787	0.0210217598811221	-0.0024020108848866544	0.0012256248084989044	2.9439641308014895e-6
27.744	0.1562494965263076	0.021016970162301297	-0.0023877202076104274	0.0012259493434661013	2.9272240209007467e-6
27.746	0.15624952160858635	0.02101220895121808	-0.002373503138969529	0.0012262728232780916	2.9105623952835767e-6
27.748	0.15624954543805453	0.021007476100722546	-0.0023593596028916694	0.0012265952334850109	2.8939792429840096e-6
27.75	0.15624956807363258	0.02100277146386918	-0.002345289471067856	0.0012269165615276963	2.8774744936296835e-6
27.752	0.15624958957424093	0.02099809489402131	-0.002331292562952237	0.0012272353188500268	2.8610445718273845e-6
27.754	0.15624960999879997	0.020993446245166362	-0.002317368201738785	0.0012275508601978622	2.8446873294396187e-6
27.756	0.1562496294100249	0.020988825373556962	-0.0023035154021245315	0.0012278653511486326	2.8284067481059217e-6
27.758	0.15624964787982	0.0209842321352851	-0.0022897350031662925	0.0012281787501102674	2.8122038742725064e-6
27.76	0.15624966544789065	0.020979666384800612	-0.002276027711233162	0.0012284910195497023	2.796079603496203e-6
27.762	0.1562496821494553	0.020975127975395504	-0.0022623939777957555	0.0012288021300645713	2.780034538960683e-6
27.764	0.15624969801973243	0.020970616759713723	-0.002248833999426063	0.001229112060456407	2.7640689906589907e-6
27.766	0.15624971309394037	0.02096613259026098	-0.0022353477177975466	0.0012294207977752679	2.748182974519784e-6
27.768	0.1562497274072976	0.02096167531991452	-0.0022219348196850937	0.0012297283373637255	2.7323762115419195e-6
27.77	0.15624974099502248	0.020957244802432978	-0.00220859473696511	0.0012300346829002056	2.7166481269379423e-6
27.772	0.15624975389233348	0.02095284089296609	-0.002195326646615378	0.001230339846441719	2.7009978492861783e-6
27.774	0.15624976613493688	0.020948463448564547	-0.002182129470715129	0.0012306438484690435	2.685424209698583e-6
27.776	0.15624977777255114	0.020944112478026834	-0.002169002556652777	0.0012309467002986595	2.669926540051092e-6
27.778	0.1562497888606566	0.020939787541429875	-0.002155946515572225	0.0012312483613454819	2.654505614446803e-6
27.78	0.15188886019754486	0.02093549032575773	-0.0021411890438119826	0.0012042184441957834	2.578459339068323e-6
27.782	0.1447703974422521	0.020931229937828803	-0.0021176492201595357	0.0011600749288389902	2.4566317683825162e-6
27.784	0.13798555827590522	0.020927025693188134	-0.0020851625864658045	0.0011181899810282188	2.3316079130009496e-6
27.786	0.13151870303741298	0.020922894798521014	-0.0020444038785258425	0.0010784202887131468	2.204726620926116e-6
27.788	0.1253549166817288	0.020918853184258564	-0.0019960008823256647	0.0010406346028817525	2.0771075855305957e-6
27.79	0.11948000364916025	0.020914915435935492	-0.0019406181645062804	0.0010047106575055717	1.949759752028361e-6
27.792	0.1138804317231319	0.02091109509659095	-0.001878691627707344	0.0009705406624652905	1.8233466169230807e-6
27.794	0.10854328940882764	0.020907404565110612	-0.0018108977226999957	0.0009380187311756699	1.6986559841359602e-6
27.796	0.10345627261845787	0.02090385521291523	-0.0017375754822072222	0.000907054023352891	1.5760748320154006e-6
27.798	0.09860764325190104	0.020900457547457348	-0.0016593074535293983	0.0008775565065119283	1.4561360521484625e-6
27.8	0.09398622666009133	0.02089722105479532	-0.001576442469025978	0.0008494471407274662	1.339104547835464e-6
27.802	0.08958151642960303	0.02089415453089605	-0.0014894353089281924	0.0008226508577595557	1.2252852344671462e-6
27.804	0.08538313958398741	0.020891265824175297	-0.0013986565104391335	0.0007970967557220233	1.1148645668405196e-6
27.806	0.08138152553652532	0.02088856219270905	-0.0013044460711241213	0.0007727209399672164	1.0079727942155734e-6
27.808	0.07756754059919939	0.020886050062623465	-0.001207190843615847	0.0007494626155665297	9.047444071442982e-7
27.81	0.07393219742192744	0.02088373528607732	-0.0011071519668321907	0.0007272649460735169	8.051928154534013e-7
27.812	0.0704672688952098	0.020881623087614216	-0.001004662219709226	0.0007060755011992834	7.093673803171763e-7
27.814	0.06716478052084811	0.02087971808510203	-0.0009000062125117216	0.0006858448348675717	6.172646121998903e-7
27.816	0.064016973288525	0.02087802430737096	-0.0007934665246996789	0.0006665253444044475	5.288655486488536e-7
27.818	0.06101675305413944	0.020876545382910745	-0.0006851903706723407	0.0006480759119862857	4.4405537435769833e-7
27.82	0.058157155933995425	0.020875284476580606	-0.0005755091903095568	0.0006304539167271613	3.6283202314313735e-7
27.822	0.05543150785516335	0.02087424414085076	-0.0004646427816709916	0.0006136203047366996	2.851142452826616e-7
27.824	0.05283366721473609	0.020873426573065235	-0.0003527752888661377	0.0005975399959222095	2.107973446705282e-7
27.826	0.050357560994188	0.020872833568581713	-0.00024011342073594876	0.0005821780343059964	1.3978875929454333e-7
27.828	0.0479974613927716	0.02087246652824096	-0.00012683830897339886	0.000567501967524556	7.19809898998914e-8
27.83	0.04574803242119674	0.020872326512424967	-0.00001311809122908673	0.0005534819687145017	7.260626959251361e-9
27.832	0.04360398744476829	0.020872414225170385	0.00010085623568308164	0.000540282189559203	-5.449082784555436e-8
27.834	0.0415604144684527	0.020872730010210703	0.0002149375623744009	0.0005276873734321154	-1.1341983774124909e-7
27.836	0.03961266576026537	0.020873273948832788	0.0003289749873850954	0.0005156464576038195	-1.6963478688538563e-7
27.838	0.03775613343711416	0.020874046991427274	0.00044278000646153236	0.0005041345940446341	-2.2322071880856507e-7
27.84	0.035986601011257384	0.02087504611382736	0.0005562755827379589	0.0004931302094846401	-2.743162946467599e-7
27.842	0.034300083722416067	0.020876271824166275	0.0006693486736607632	0.00048261290582611056	-3.230363084062739e-7
27.844	0.03269260080639428	0.02087772316345806	0.0007818883508632892	0.00047256191055199256	-3.694906529223026e-7
27.846	0.031160369899486753	0.020879398969153966	0.0008938017050037602	0.0004629576462702222	-4.137923335808523e-7
27.848	0.029699992880532298	0.020881297885256483	0.0010049841785275298	0.00045378277698836613	-4.560445113615944e-7
27.85	0.028308115125711207	0.020883418352815614	0.001115338027268274	0.00044502000738363745	-4.96347737130179e-7
27.852	0.026981409180837666	0.020885758633314787	0.0012247867537600193	0.0004366520550671035	-5.348056530482789e-7
27.854	0.0257168544250297	0.020888316887896233	0.0013333164545054693	0.00042866389294177957	-5.715446219116456e-7
27.856	0.024511622396930742	0.02089109119924278	0.0014408005853464234	0.00042104070200714205	-6.066356899065593e-7
27.858	0.02336288752739363	0.020894079274971538	0.0015470684135592122	0.0004137671254938997	-6.40126050420803e-7
27.86	0.02226792319471784	0.020897278673902318	0.0016521442948206752	0.0004068294817574887	-6.721410072504869e-7
27.862	0.02122429590167728	0.02090068709506732	0.001756070273111884	0.0004002158912898083	-7.028072295210097e-7
27.864	0.020229625571638425	0.02090430208810144	0.0018586982087089219	0.00039391339382452873	-7.321661194881037e-7
27.866	0.019281541194709758	0.02090812097216095	0.0019599548297984607	0.0003879092725224761	-7.602846522040343e-7
27.868	0.01837785812351736	0.020912140988711525	0.0020598352170144397	0.0003821922279107654	-7.872530107198037e-7
27.87	0.017516565047621953	0.02091635939137176	0.0021583278687142085	0.00037675187531798485	-8.131540720891474e-7
27.872	0.01669565711660328	0.020920773311701224	0.002255339903161265	0.000371577201562159	-8.380328897881335e-7
27.874	0.015913174908235413	0.02092537973167175	0.002350825079118402	0.0003666574982657217	-8.619476423698706e-7
27.876	0.015167369465694703	0.02093017560345153	0.0024447974843380717	0.00036198360562838747	-8.849766084119064e-7
27.878	0.014456552089982531	0.02093515790121079	0.0025372375261731085	0.00035754640138526	-9.071801469428344e-7
27.88	0.013779036411505134	0.02094032348155977	0.002628071451174742	0.0003533363268003415	-9.285931131269264e-7
27.882	0.013133242654601971	0.02094566909930588	0.0027172756895958586	0.00034934459246965945	-9.492655684095781e-7
27.884	0.012517737816590872	0.020951191513065216	0.0028048680243221652	0.0003455634284984045	-9.692598109703136e-7
27.886	0.011931099442136918	0.020956887473742962	0.002890816794238109	0.0003419847541521846	-9.886152706765261e-7
27.888	0.011371919297109772	0.020962753672571784	0.002975104048073048	0.0003386004429318416	-1.007371548445849e-6
27.89	0.01083893308459382	0.020968786773650636	0.003057716864479968	0.0003354032739903997	-1.0255682472822406e-6
27.892	0.01033095835603259	0.020974983414920923	0.0031386420072295105	0.00033238646348489624	-1.0432421169281532e-6
27.894	0.009846813530248957	0.020981340197568775	0.0032178498107151322	0.00032954302012582897	-1.0604199449343917e-6
27.896	0.009385326908677874	0.020987853669008596	0.003295339605139407	0.0003268659430686877	-1.0771342877654893e-6
27.898	0.008945448673575222	0.02099452043680591	0.003371149239971104	0.00032434909575752407	-1.093429207648292e-6
27.9	0.008526209554859351	0.021001337145227533	0.003445276378946172	0.00032198578786162376	-1.1093300292760255e-6
27.902	0.008126641588769884	0.0210083003923417	0.0035176773264232915	0.0003197670952243726	-1.124837460607013e-6
27.904	0.007745780228511322	0.021015406691744256	0.003588335570921739	0.0003176907315835928	-1.1399809526935563e-6
27.906	0.007382744738291274	0.02102265258967959	0.0036572763913677864	0.00031575127458278746	-1.154789682075916e-6
27.908	0.007036739133145163	0.021030034654438937	0.003724502900252445	0.0003139437866369468	-1.169284543845543e-6
27.91	0.006706970982989124	0.021037549460377468	0.0037900180490660538	0.00031226324976793264	-1.1834833526804859e-6
27.912	0.0063926486234370606	0.02104519358755161	0.0038538244476312945	0.00031070454870498376	-1.1974007857895147e-6
27.914	0.006093033035582502	0.021052963620814706	0.003915925442345395	0.00030926287796836173	-1.211050372209267e-6
27.916	0.005807468450502336	0.021060856159839842	0.003976332106201788	0.0003079339976585194	-1.2244478414806369e-6
27.918	0.005535306200333736	0.021068867826253165	0.004035054181421145	0.0003067136371038665	-1.2376061438948441e-6
27.92	0.005275897671438113	0.02107699525789148	0.0040920981364390135	0.0003055974419495871	-1.250534722702435e-6
27.922	0.005028624281238431	0.021085235102559326	0.004147468113857126	0.0003045812126872301	-1.2632408677002222e-6
27.924	0.004792943422087501	0.021093584022249007	0.004201175881090784	0.00030366128081976056	-1.2757344490011137e-6
27.926	0.004568323980291038	0.021102038708132646	0.004253236644220242	0.0003028340081485056	-1.2880247005733153e-6
27.928	0.004354234842154382	0.021110595879444943	0.004303663258366527	0.0003020956934078382	-1.3001181362300723e-6
27.93	0.004150160355166284	0.02111925227880415	0.004352466252006233	0.000301442696475616	-1.3120191633238769e-6
27.932	0.00395564938994134	0.021128004668411686	0.004399655667677614	0.00030087182720820767	-1.3237324398211107e-6
27.934	0.003770267201873055	0.021136849836518843	0.004445247581386718	0.0003003799819706914	-1.335263388352202e-6
27.936	0.0035935790389545696	0.021145784604590573	0.004489258236309474	0.00029996401254964205	-1.346615913934919e-6
27.938	0.0034251573733823306	0.02115480582534571	0.0045317026749044035	0.0002996207840504009	-1.3577923085381564e-6
27.94	0.0032646251048383877	0.02116391038042364	0.004572594753442751	0.0002993475159168842	-1.368794880737665e-6
27.942	0.00311162618887414	0.021173095172996894	0.004611940959740006	0.0002991415501525296	-1.3796231679085707e-6
27.944	0.0029658046268488275	0.021182357126657465	0.004649760629747167	0.0002990002064317263	-1.3902793881525166e-6
27.946	0.002826807415099185	0.021191693215780683	0.004686080568347566	0.00029892080407437283	-1.4007669714477483e-6
27.948	0.002694318402234242	0.02120110046449358	0.0047209237224203875	0.0002989009204100907	-1.4110884458172854e-6
27.95	0.0025680457392395707	0.021210575938958986	0.004754309180841061	0.0002989382949941605	-1.4212450803957106e-6
27.952	0.00244769796772521	0.021220116739659494	0.004786252174481051	0.00029903064414117555	-1.4312360707571707e-6
27.954	0.0023329843083110427	0.021229719993681374	0.0048167640762076976	0.00029917566476352206	-1.4410585945084902e-6
27.956	0.002223637684441029	0.02123938284699874	0.0048458524044126755	0.00029937121642899695	-1.4507087289444024e-6
27.958	0.002119420289180602	0.021249102463285482	0.004873531545437778	0.0002996153729473683	-1.460184971557104e-6
27.96	0.002020096122212972	0.021258876052409465	0.004899829458564605	0.0002999062139716605	-1.4694893020249218e-6
27.962	0.0019254291832218721	0.021268700876502934	0.00492477037512318	0.0003002418026027212	-1.478621934831463e-6
27.964	0.0018351884196037816	0.02127857424402035	0.004948376385937496	0.0003006202262816528	-1.4875820288673175e-6
27.966	0.001749173574466629	0.021288493505457307	0.00497066744132537	0.0003010398007083265	-1.4963687359239566e-6
27.968	0.0016671958248293426	0.02129845604906948	0.004991661351098325	0.00030149891886543	-1.5049805006984968e-6
27.97	0.0015890663456723513	0.02130845929659172	0.00501137378456184	0.0003019959621460486	-1.5134146477422379e-6
27.972	0.0015145963594134226	0.021318500698956962	0.005029818270515212	0.00030252930152225985	-1.521667408162868e-6
27.974	0.001443608052374728	0.021328577736132077	0.005047012893734977	0.0003030973867107912	-1.5297364187867396e-6
27.976	0.001375947401212667	0.021338687933677238	0.005062982211017024	0.0003036988495204755	-1.5376218726285034e-6
27.978	0.001311463388235513	0.021348828862163795	0.005077747285810582	0.00030433233775300095	-1.54532270200969e-6
27.98	0.0012500049957518806	0.021358998133571394	0.005091328463012398	0.00030499649328309095	-1.5528373273711706e-6
27.982	0.0011914220775944796	0.021369193399850973	0.0051037453689719275	0.00030568995959462825	-1.5601637156222995e-6
27.984	0.0011355801285251102	0.021379412351487628	0.005115016911491241	0.0003064114978857485	-1.5672999935609663e-6
27.986	0.0010823579058336216	0.021389652716063457	0.005125161279824985	0.00030715996876381195	-1.5742443786205407e-6
27.988	0.0010316345625642355	0.021399912256820565	0.005134195944680487	0.00030793423203126865	-1.5809946853232395e-6
27.99	0.0009832892517612746	0.021410188772073624	0.005142139162310676	0.00030873314455307567	-1.5875487933096934e-6
27.992	0.0009372042179155499	0.021420480099857028	0.005149011938297844	0.000309555585896843	-1.5939054073496284e-6
27.994	0.0008932777139308595	0.021430784119845617	0.005154834720527932	0.0003104005587606919	-1.6000635775708852e-6
27.996	0.000851413040711102	0.02144109875195047	0.005159627297815953	0.00031126710359464046	-1.6060222446190131e-6
27.998	0.0008115134967663137	0.021451421955001743	0.005163408800431483	0.0003121542595572054	-1.6117800508898477e-6
28.	0.0007734824410794558	0.02146175172543154	0.005166197700098641	0.00031306106536261414	-1.6173353558667675e-6
28.002	0.0007372296422090248	0.021472086095956914	0.005168011809996142	0.0003139866088976022	-1.622686502963448e-6
28.004	0.0007026765212151091	0.02148242313426274	0.005168868284757256	0.0003149300679565909	-1.6278320401772703e-6
28.006	0.0006697456992826617	0.021492760942732777	0.005168785378640637	0.00031589062951933346	-1.632770867109117e-6
28.008	0.0006383597975964507	0.02150309766276397	0.005167782940482866	0.00031686748132476306	-1.6375023643838837e-6
28.01	0.0006084420772622086	0.02151343147376207	0.005165879395153696	0.000317859816544472	-1.6420254768344219e-6
28.012	0.0005799244227601271	0.02152376059172843	0.0051630929173793	0.00031886689581940136	-1.6463394113918744e-6
28.014	0.000552744789216263	0.02153408326876785	0.005159441435816603	0.0003198880274865399	-1.6504435438356943e-6
28.016	0.0005268412489855481	0.021544397792596353	0.005154942633053278	0.0003209225216980498	-1.6543371890082426e-6
28.018	0.0005021518744228719	0.021554702486049085	0.005149613945607743	0.00032196968974840316	-1.6580196043913754e-6
28.02	0.00047861631673709755	0.021564995706588104	0.005143472563929196	0.0003230288564350315	-1.6614900604310079e-6
28.022	0.00045618282226243584	0.02157527584612865	0.005136535958918439	0.00032409941416121016	-1.6647482951034558e-6
28.024	0.00043480251955430374	0.021585541332011668	0.005128821728167096	0.00032518077906812533	-1.667794245266905e-6
28.026	0.0004144265387354379	0.02159579062585976	0.005120346720708182	0.00032627236883776947	-1.6706276538361634e-6
28.028	0.0003950060099284604	0.02160602222285611	0.005111127651324162	0.000327373602894496	-1.6732482740676742e-6
28.03	0.0003764929350876682	0.021616234651482692	0.005101181104022926	0.00032848390924948	-1.675655910839029e-6
28.032	0.00035884611521827406	0.021626426473258662	0.005090523532037841	0.00032960276984045746	-1.6778506560977012e-6
28.034	0.00034202746403393184	0.021636596282478923	0.005079171257827654	0.0003307296922682049	-1.679832747078851e-6
28.036	0.00032599890628688905	0.021646742705952522	0.005067140473076529	0.0003318641861947284	-1.6816024494319131e-6
28.038	0.0003107223667294779	0.021656864402570863	0.00505444696572143	0.0003330057633616248	-1.683159970190913e-6
28.04	0.00029616004047506683	0.021666960062485592	0.005041106456645721	0.00033415393973972957	-1.684505583135556e-6
28.042	0.00028227859881656725	0.02167702840772307	0.005027134925073616	0.00033530826762686927	-1.6856399028529653e-6
28.044	0.00026904830063533794	0.021687068191948756	0.005012548026869206	0.0003364683287644679	-1.6865636574523127e-6
28.046	0.0002564394971311842	0.02169707819981216	0.004997361090177752	0.00033763370781787695	-1.6872775541815022e-6
28.048	0.0002444225395039365	0.021707057246291364	0.004981589115425772	0.000338803991738969	-1.687782277509651e-6
28.05	0.00023296783180204315	0.021717004176037585	0.004965246775320996	0.0003399787702225561	-1.6880784925251446e-6
28.052	0.00022204838766008705	0.021726917862719696	0.004948348414852483	0.0003411576549694836	-1.6881669411830345e-6
28.054	0.00021164086227523735	0.021736797208368873	0.004930908051290439	0.00034234028732205873	-1.6880484790374217e-6
28.056	0.0002017221697031597	0.021746641143570503	0.004912940761205601	0.00034352631292521214	-1.6877244253169453e-6
28.058	0.0001922692239995721	0.021756448630163336	0.004894461585155786	0.00034471538017349354	-1.6871961860715366e-6
28.06	0.0001832589418141324	0.021766218657220636	0.004875483378744948	0.00034590713973489527	-1.6864645103666878e-6
28.062	0.00017466956591073442	0.0217759502396537	0.004856019140750135	0.00034710125446732134	-1.6855303354716957e-6
28.064	0.00016648262707350206	0.02178564241853197	0.004836082030599261	0.0003482974140784965	-1.684394865529207e-6
28.066	0.00015868013924487279	0.021795294261404464	0.0048156853683708955	0.00034949531422399206	-1.683059471022667e-6
28.068	0.00015124411636728685	0.021804904862620992	0.00479484263479436	0.00035069465303080974	-1.6815256741465417e-6
28.07	0.0001441565723832238	0.02181447334365343	0.004773567471249852	0.000351895131233799	-1.6797951517488609e-6
28.072	0.00013740009967939587	0.02182399885341712	0.004751873679768213	0.0003530964565868091	-1.6778697584742777e-6
28.074	0.00013095995476027523	0.02183348056845809	0.0047297749058901346	0.00035429835932130504	-1.6757514891159546e-6
28.076	0.00012482213509834187	0.021842917690924234	0.004707282961766433	0.0003555005775849079	-1.6734418117635628e-6
28.078	0.00011897263746904605	0.021852309445666126	0.004684409064534175	0.00035670285169027834	-1.6709420718031295e-6
28.08	0.00011339745864784965	0.021861655080129116	0.004661164592856744	0.00035790492420777095	-1.6682537603263387e-6
28.082	0.0001080828078000138	0.021870953864678494	0.0046375610880003285	0.0003591065416390677	-1.66537852395171e-6
28.084	0.00010301679504996233	0.021880205092924637	0.004613610253834089	0.00036030746686938953	-1.6623182236816018e-6
28.086	0.00009818850749835381	0.021889408082048315	0.00458932395682991	0.0003615074724149997	-1.6590749037271859e-6
28.088	0.00009358703853511833	0.02189856217312584	0.004564714226062515	0.0003627063334020872	-1.655650759963481e-6
28.09	0.00008920148155021022	0.021907666731454233	0.004539793253209615	0.0003639038276365765	-1.6520481415216847e-6
28.092	0.00008502094478460573	0.021916721146624452	0.00451457289182508	0.00036509973578332784	-1.648269369979911e-6
28.094	0.00008103557612565093	0.021925724830186753	0.0044890632825614965	0.0003662938485205622	-1.6443162660217986e-6
28.096	0.00007723699887856586	0.021934677213506174	0.0044632743038042	0.0003674859694316313	-1.6401906843727759e-6
28.098	0.0000736169386241076	0.02194357774780586	0.004437215934203702	0.00036867590506561854	-1.6358946005141337e-6
28.1	0.00007016712094303457	0.02195242590436544	0.0044108982515815185	0.00036986346427902376	-1.6314301079122293e-6
28.102	0.00006687927141612332	0.021961221174719305	0.004384331432930319	0.00037104845832119834	-1.6267994189579653e-6
28.104	0.00006374512906674127	0.02196996307085504	0.004357525754413641	0.0003722307010161299	-1.6220048662612298e-6
28.106	0.000060757254377601836	0.02197865112541174	0.004330491591366027	0.00037341001463756223	-1.6170489285198283e-6
28.108	0.00005790938491170165	0.02198728489187829	0.004303239418293176	0.0003745862324827027	-1.6119342411694976e-6
28.11	0.00005519533623203147	0.021995863945573405	0.00427578094162197	0.00037575919115420166	-1.6066639881764224e-6
28.112	0.000052608923901587487	0.022004387884517595	0.00424812578430547	0.000376924013553423	-1.6012206207002005e-6
28.114	0.000050143963483361627	0.022012856322227343	0.004220280924788993	0.00037808087263461337	-1.5956074948074355e-6
28.116	0.0000477942707427343	0.022021268886831317	0.0041922540098479275	0.00037923406164602205	-1.5898455156064521e-6
28.118	0.00004555415396017072	0.02202962522243384	0.0041640533683124994	0.00038038343366059374	-1.5839369181846696e-6
28.12	0.000043418945115068845	0.022037924990478942	0.00413568801106793	0.00038152885115027175	-1.5778842955786995e-6
28.122	0.00004138403348356425	0.022046167871114446	0.0041071676310545785	0.00038267017933172926	-1.5716905739211292e-6
28.124	0.000039444808341781054	0.022054353564556147	0.004078502603267649	0.00038380728599864594	-1.5653590150985685e-6
28.126	0.000037596658965844074	0.022062481792451884	0.004049703984757335	0.00038494004176438374	-1.5588932210258797e-6
28.128	0.00003583497463188786	0.022070552296075824	0.004020778336403714	0.00038606831981384846	-1.5522951366793025e-6
28.13	0.00003415536880122639	0.022078564824109966	0.003991730154913543	0.0003871919958197902	-1.5455659654550148e-6
28.132	0.00003255433275719461	0.02208651914184409	0.003962569663340699	0.00038831095390093757	-1.538709205870744e-6
28.134	0.0000310284597581738	0.02209441503408987	0.003933306128574244	0.0003894250815447216	-1.5317280598603783e-6
28.136	0.00002957433787959503	0.02210225230320294	0.0039039478276545253	0.0003905342686207369	-1.5246254096065748e-6
28.138	0.00002818855519688987	0.022110030767103182	0.003874502047773329	0.00039163840717896007	-1.5174038106015655e-6
28.14	0.000026867699785497224	0.022117750257294958	0.00384497508627404	0.00039273739120647953	-1.5100654846371751e-6
28.142	0.000025608433789526238	0.02212541061688752	0.003815372250651327	0.000393831116892566	-1.5026123148349155e-6
28.144	0.000024408031211149897	0.022133011698615233	0.003785697858551351	0.0003949194860909239	-1.4950458527946105e-6
28.146	0.000023263965430158422	0.022140553365216156	0.0037559591534924858	0.00039600240353771264	-1.487368852372497e-6
28.148	0.00002217369796438865	0.022148035498879875	0.0037261659102524507	0.000397079776776497	-1.479585127875236e-6
28.15	0.000021134690331671297	0.022155457996429533	0.0036963240295359743	0.0003981515155482195	-1.4716970143170497e-6
28.152	0.00002014440404983743	0.022162820766570418	0.0036664395113772336	0.00039921753144946614	-1.463706930940806e-6
28.154	0.000019200319657233225	0.02217012373012669	0.003636518474646124	0.00040027773812743606	-1.4556173896899845e-6
28.156	0.00001830031163658727	0.02217736682027911	0.0036065671570479426	0.0004013320539083517	-1.4474310046964556e-6
28.158	0.000017442510760219113	0.022184549982802695	0.003576591915123543	0.00040238040089743383	-1.4391504886539318e-6
28.16	0.000016625034078715813	0.022191673176304334	0.0035465992242495	0.00040342270318742985	-1.430778646169175e-6
28.162	0.00001584599864265984	0.022198736372460552	0.0035165956786377874	0.0004044588870180178	-1.4223183742742105e-6
28.164	0.000015103521502633934	0.022205739557865374	0.003486590336161681	0.00040548888108776993	-1.4137736142216316e-6
28.166	0.000014395721177462919	0.02221268273642435	0.0034565889501541065	0.0004065126169299428	-1.4051470197782694e-6
28.168	0.000013720915907151436	0.022219565917121153	0.0034265927896217248	0.000407530028470445	-1.396439457111163e-6
28.17	0.000013077722841312241	0.02222638911272769	0.003396604389083345	0.000408541052529765	-1.3876523321433291e-6
28.172	0.000012464767960947645	0.022233152342366357	0.003366627564557424	0.0004095456272431516	-1.378787597620754e-6
28.174	0.000011880677247056509	0.022239855634073123	0.0033366674135617436	0.00041054369239998503	-1.3698477602743462e-6
28.176	0.000011324076680638864	0.022246499027360485	0.0033067303151136274	0.0004115351898479928	-1.3608358880063997e-6
28.178	0.00001079359224269382	0.02225308257578048	0.0032768239297298342	0.000412520063902232	-1.3517556168885143e-6
28.18	0.000010287849914223294	0.02225960634948765	0.0032469571994267685	0.0004134982617586875	-1.342611157967825e-6
28.182	9.805591116862229e-6	0.022266070433701057	0.003217133668809864	0.00041446973404891973	-1.3334045361114498e-6
28.184	9.345876746719095e-6	0.022272474913033108	0.0031873534408331686	0.00041543443385943564	-1.3241363722024516e-6
28.186	8.907745989931504e-6	0.02227881988066509	0.003157622988771286	0.00041639231585811	-1.3148099489012826e-6
28.188	8.490235991008575e-6	0.022285105442017648	0.003127948055765431	0.0004173433369836978	-1.3054282795048147e-6
28.19	8.092383894459575e-6	0.02229133171324372	0.003098333630971363	0.00041828745625356064	-1.2959940931238697e-6
28.192	7.713226844795873e-6	0.022297498819720547	0.0030687839495595354	0.00041922463455423896	-1.2865098297800103e-6
28.194	7.351801986526704e-6	0.02230360689454175	0.0030393024927147854	0.0004201548344286986	-1.2769776356053116e-6
28.196	7.007175211528614e-6	0.022309656077009344	0.0030098919876364893	0.0004210780200500291	-1.2673993587184196e-6
28.198	6.6786358812462764e-6	0.02231564651112571	0.0029805544075387205	0.0004219941582833697	-1.25777654842709e-6
28.2	6.365513128660466e-6	0.022321578346103755	0.002951294246053866	0.0004229032175581059	-1.2481118326169042e-6
28.202	6.067127340268135e-6	0.022327451743759406	0.0029221175530861894	0.0004238051686935745	-1.2384085225281476e-6
28.204	5.7827989025678115e-6	0.022333266873833336	0.0028930271391472894	0.0004246999842483642	-1.228668580425944e-6
28.206	5.51184820205642e-6	0.022339023911764257	0.0028640259007880467	0.0004255876381946632	-1.2188940188447275e-6
28.208	5.2535956252314286e-6	0.022344723038879393	0.002835116829978413	0.00042646810595729805	-1.209086904648553e-6
28.21	5.0073656319187335e-6	0.022350364442585344	0.002806303014107311	0.00042734136447939336	-1.1992493591912525e-6
28.212	4.7726111241070615e-6	0.02235594831655887	0.0027775876359828365	0.0004282073930708522	-1.1893835606300416e-6
28.214	4.548863571707265e-6	0.0223614748609378	0.0027489739738319526	0.0004290661731163726	-1.1794917429485833e-6
28.216	4.3356414836021425e-6	0.02236694428251183	0.0027204654013006442	0.0004299176875165685	-1.1695761942960065e-6
28.218	4.1324633686756205e-6	0.022372356794913343	0.002692065387454067	0.00043076192081184885	-1.159639257250808e-6
28.22	3.9388477358104804e-6	0.022377712618808297	0.0026637774967762473	0.0004315988592216316	-1.1496833288288817e-6
28.222	3.754313093889572e-6	0.022383011982087045	0.002635605389170231	0.0004324284906835072	-1.1397108604762005e-6
28.224	3.5783779517967193e-6	0.022388255120122946	0.00260755283867319	0.00043325080490302936	-1.1297243661823385e-6
28.226	3.4106173201792992e-6	0.022393442274660474	0.0025796221208471202	0.000434065793550026	-1.1197257229447064e-6
28.228	3.2507060016991017e-6	0.022398573690799676	0.0025518146990708064	0.0004348734500662246	-1.1097164621146262e-6
28.23	3.098307129393369e-6	0.022403649616745475	0.0025241322164054913	0.0004356737689093486	-1.099698195946888e-6
28.232	2.9530838148042507e-6	0.02240867030417022	0.0024965764971745154	0.0004364667456880986	-1.0896726190831532e-6
28.234	2.814699169473948e-6	0.02241363600857616	0.0024691495469634644	0.0004372523772224175	-1.0796415091274299e-6
28.236	2.6828163049453936e-6	0.02241854698965796	0.0024418535526203166	0.0004380306616039664	-1.069606727194273e-6
28.238	2.557098332760777e-6	0.02242340351166526	0.0024146908822551497	0.000438801598256947	-1.059570218430037e-6
28.24	2.437228159951984e-6	0.022428205843765182	0.002387664085240333	0.00043956518812519635	-1.0495340128084417e-6
28.242	2.3229812640270443e-6	0.022432954260404855	0.0023607758922104356	0.00044032143419508107	-1.0395002266712712e-6
28.244	2.21412018013756e-6	0.02243764904167392	0.0023340292150624154	0.00044107034088325197	-1.0294710615190487e-6
28.246	2.1103638933388487e-6	0.0224422904736671	0.002307427146955331	0.0004418119139054153	-1.0194488039936468e-6
28.248	2.0114539209901792e-6	0.022446878496052668	0.0022809714811523386	0.0004425461042105235	-1.009435042799275e-6
28.25	1.9047948363107328e-6	0.022451412725252477	0.0022537816090492076	0.00044327273282291523	-9.990399330292694e-7
28.252	0.007800437730697027	0.022455892395509863	0.002223382392661582	0.0004931653296836346	-1.0964951106897375e-6
28.254	0.01520975839399243	0.022460299019127574	0.002181779202793977	0.0005403959968806235	-1.179024747267263e-6
28.256	0.02224926966866194	0.022464613380238127	0.0021310880478888315	0.0005850530270159181	-1.2467995132548048e-6
28.258	0.02893742873531052	0.022468817976405393	0.0020720539641909813	0.0006272280393003388	-1.2996503452840036e-6
28.26	0.03529179035273018	0.02247289669758111	0.0020054044074226157	0.0006670150346803702	-1.3376348903651634e-6
28.262	0.04132904467568682	0.02247683479000012	0.001931609627192643	0.0007045072717382864	-1.3608330285168975e-6
28.264	0.04706483324188887	0.02248061895029389	0.001851571124707009	0.0007398011604807039	-1.3697944667708074e-6
28.266	0.052514464361657937	0.022484237323250767	0.0017658814473184275	0.0007729938085481742	-1.3650154254072333e-6
28.268	0.057692042211570954	0.022487678807055423	0.001674804139827599	0.0008041746233328341	-1.3468349883021306e-6
28.27	0.06261117054866247	0.02249093378051934	0.0015795166441046568	0.0008334454704513702	-1.316440992531575e-6
28.272	0.06728486787496206	0.02249399406550661	0.0014800682091261983	0.0008608928576955185	-1.2741801501389412e-6
28.274	0.07172518644638254	0.022496851651104044	0.0013769806040859762	0.000886605595956312	-1.2208387091059295e-6
28.276	0.07594396976721282	0.02249949997539038	0.0012708566087150889	0.000910674877577028	-1.1573371865595704e-6
28.278	0.07995215413980487	0.02250193320129082	0.0011619541260517782	0.0009331821223864861	-1.0843148174647329e-6
28.28	0.08376025298218953	0.02250414634044001	0.0010508564091971468	0.0009542130931131482	-1.0027409446377858e-6
28.282	0.08737835917265872	0.02250613534729717	0.0009378370645447107	0.0009738463154219244	-9.1330916977298e-7
28.284	0.09081579718354886	0.022507896633040748	0.0008232344822632735	0.0009921573274243548	-8.167781237659019e-7
28.286	0.0940817306738526	0.02250942753471818	0.0007074895704784799	0.0010092233022352837	-7.140149606153141e-7
28.288	0.09718463816190709	0.022510725913228058	0.0005907525361567986	0.0010251113753384207	-6.055871448243559e-7
28.29	0.10013264421455827	0.022511790127798262	0.0004733857775573974	0.0010398910452682343	-4.922696310392779e-7
28.292	0.10293357313764484	0.02251261924069788	0.00035569178622404593	0.0010536287333929824	-3.74767086197529e-7
28.294	0.10559463975024827	0.022513212805931302	0.0002378652092472758	0.0010663845567494194	-2.536557857292641e-7
28.296	0.10812295169002636	0.022513570817008593	0.00012018174999661946	0.0010782195410228921	-1.29582311320683e-7
28.298	0.11052508794537001	0.022513693662418153	2.700284335988739e-6	0.001089185923303022	-2.941111687674582e-9
28.3	0.11280722499051749	0.022513581828237022	-0.00011445828140406713	0.0010998188475956287	1.258833751515973e-7
28.302	0.11497550925448649	0.022513236269080496	-0.00023096414605068373	0.0011097163007742895	2.563046777668575e-7
28.304	0.11703563058576498	0.022512658501472767	-0.00034667145336771663	0.0011189120992716492	3.8789488364522543e-7
28.306	0.11899284035354012	0.02251185013170885	-0.00046155329550219657	0.0011274455935777637	5.203762292152469e-7
28.308	0.12085236868347884	0.022510812916783998	-0.0005754895953284518	0.0011353574353464148	6.533863910206571e-7
28.31	0.12261916498388338	0.02250954893560534	-0.0006882867047787607	0.0011426878251296348	7.864968377492851e-7
28.312	0.12429771391512023	0.02250806057697941	-0.0007998708923369742	0.0011494711950214914	9.194285504774884e-7
28.314	0.1258924567885032	0.022506350289605164	-0.0009101924967506653	0.0011557406510450063	1.0519464687708936e-6
28.316	0.12740768544593487	0.022504420778233582	-0.0010190752239896137	0.0011615308770338475	1.1836873386841206e-6
28.318	0.12884724951639068	0.02250227500094996	-0.001126431852220934	0.0011668716241771797	1.31440136492595e-6
28.32	0.13021491792035228	0.022499916123437973	-0.0012321886647704595	0.0011717914456425298	1.4438681367957153e-6
28.322	0.13151439141558316	0.022497347328166523	-0.0013363340276500546	0.0011763166095150243	1.571951912584869e-6
28.324	0.1327489957472286	0.022494571883177467	-0.00143882722593016	0.0011804715590632482	1.6984946186164243e-6
28.326	0.13392192932311586	0.022491593204788385	-0.001539555143461134	0.00118428138265299	1.823266493968674e-6
28.328	0.13503636417705955	0.02248841485108845	-0.0016384985119475024	0.0011877684376853238	1.9461568176856127e-6
28.33	0.1360951886625118	0.022485040426543458	-0.0017356195313381084	0.0011909536114586478	2.067042348965286e-6
28.332	0.13710111917042409	0.02248147361169753	-0.0018308813599187115	0.0011938565060768684	2.1858096233938184e-6
28.334	0.13805686213893462	0.02247771816373078	-0.0019242509155677399	0.0011964962750787562	2.302359052793687e-6
28.336	0.13896493142624888	0.02247377788207274	-0.0020157112930456076	0.0011988903412744364	2.4166168000301843e-6
28.338	0.13982763952960692	0.022469656598120356	-0.002105250774526497	0.0012010546379708326	2.528521206836737e-6
28.34	0.1406472895449862	0.02246535817791512	-0.0021928442405449423	0.001203005125429491	2.6380028606441052e-6
28.342	0.14142608463320633	0.022460886524184043	-0.0022784829941808805	0.0012047565863523941	2.7450173941313394e-6
28.344	0.14216598097634353	0.0224562455539179	-0.0023621593430812895	0.001206322230029694	2.849525326431298e-6
28.346	0.14286889881184384	0.022451439200544435	-0.002443866277313935	0.0012077148555490762	2.9514936080874576e-6
28.348	0.14353675508711877	0.02244647139713556	-0.002523610526825423	0.001208946712713139	3.050910650573868e-6
28.35	0.14417132480719622	0.022441346064114274	-0.002601396066262798	0.0012100291807298868	3.147765150813924e-6
28.352	0.14477419382337384	0.022436067119785023	-0.0026772210395630486	0.0012109726132842615	3.2420413586192725e-6
28.354	0.14534693523803593	0.022430638490223316	-0.0027510821635995256	0.001211787185882462	3.333726113159704e-6
28.356	0.14589111676002212	0.02242506408761434	-0.0028229982226484172	0.001212482353592065	3.4228355291829694e-6
28.358	0.1464081709273241	0.022419347780682802	-0.0028929889145583618	0.0012130666976013782	3.5093885087807074e-6
28.36	0.14689939161157603	0.0224134934090128	-0.002961063679427082	0.0012135482028060199	3.593393506562916e-6
28.362	0.1473660666670109	0.022407504802878814	-0.003027223949026553	0.0012139349174843184	3.674852854768101e-6
28.364	0.14780947645344936	0.022401385776964492	-0.0030914883267429286	0.0012142343182921117	3.753791220930721e-6
28.366	0.14823077753956915	0.022395140096233106	-0.003153882524660489	0.0012144529540312511	3.830241948741471e-6
28.368	0.14863102677926088	0.022388771480371873	-0.00321442627565529	0.0012145969129231267	3.904232231229899e-6
28.37	0.1490112783636483	0.022382283615238883	-0.0032731336832353603	0.00121467233388084	3.975784930119485e-6
28.372	0.1493725769044923	0.02237568015994298	-0.003330020476349837	0.001214685192962615	4.044926564884461e-6
28.374	0.1497158563700416	0.02236896472820789	-0.003385114805639855	0.0012146405038955988	4.111697553266846e-6
28.376	0.1500419809309395	0.022362140878384187	-0.0034384424870464577	0.0012145429118476955	4.176135950438237e-6
28.378	0.15035181376136647	0.022355212121757357	-0.003490024769745451	0.0012143971167464316	4.238276017752504e-6
28.38	0.1506462064254592	0.022348181931197263	-0.0035398797170069335	0.001214207787718766	4.29814951997752e-6
28.382	0.15092591332244543	0.022341053736708246	-0.0035880338109254934	0.0012139788251069067	4.355797070231188e-6
28.384	0.1511916412730711	0.022333830910494738	-0.0036345159858635198	0.0012137137746188748	4.411262116115054e-6
28.386	0.15144409682767823	0.022326516770200647	-0.003679351899824299	0.0012134162239167221	4.464585288745618e-6
28.388	0.15168397312303503	0.022319114585366638	-0.0037225640299075203	0.0012130897352998235	4.515804213677158e-6
28.39	0.15191188004798695	0.022311627580689695	-0.00376417654396673	0.0012127373610264002	4.564957528367687e-6
28.392	0.15212839619404206	0.022304058925744864	-0.0038042191462351336	0.0012123618183923779	4.612090041692726e-6
28.394	0.15233410012509974	0.022296411732071725	-0.0038427197173992018	0.0012119658424549205	4.657245039615858e-6
28.396	0.1525295553278356	0.022288689057868346	-0.0038797037182749555	0.0012115521255232319	4.700463286276408e-6
28.398	0.15271525530784652	0.022280893913375555	-0.0039151932938620146	0.0012111230571126405	4.7417808712490715e-6
28.4	0.1528916737348176	0.022273029263397377	-0.003949214971774877	0.001210680790372746	4.78123870338029e-6
28.402	0.1530592842891944	0.022265098009295266	-0.003981802790908474	0.0012102272653391945	4.818886302761135e-6
28.404	0.15321854430047283	0.02225710298803363	-0.004012986761646188	0.0012097644205051248	4.854768604197637e-6
28.406	0.15336985378382859	0.022249046981012825	-0.004042792437624646	0.0012092939931900035	4.888924610533456e-6
28.408	0.1535136005175048	0.022240932722982668	-0.004071240915733526	0.0012088177562123781	4.9213883087570284e-6
28.41	0.15365017225709093	0.022232762908623863	-0.004098353648224649	0.0012083374596978157	4.952194236239048e-6
28.412	0.15377993953666413	0.0222245401773388	-0.004124162727406026	0.0012078544773455047	4.981388415598816e-6
28.414	0.1539032272019479	0.022216267108260798	-0.0041486959565510085	0.0012073700421720193	5.009011212019877e-6
28.416	0.15402035278473944	0.022207946226299444	-0.004171979975228608	0.0012068853671600129	5.035101584188e-6
28.418	0.15413163370756647	0.02219958000399082	-0.004194040517323936	0.0012064016770813473	5.059697513846718e-6
28.42	0.1542373698138747	0.022191170863308934	-0.0042149024110380495	0.001205920118534444	5.082835615130119e-6
28.422	0.15433782526131729	0.022182721176797697	-0.004234590829405077	0.0012054416341616748	5.104552089404098e-6
28.424	0.15443325999002783	0.022174233264579457	-0.004253132333670353	0.0012049670997147555	5.1248845328058155e-6
28.426	0.15452393388587565	0.022165709395362696	-0.004270551981156251	0.001204497420942952	5.143868847305518e-6
28.428	0.1546100920098107	0.02215715178801431	-0.0042868745821444286	0.001204033424882062	5.161540285179215e-6
28.43	0.1546919472366912	0.022148562611998858	-0.004302124728743368	0.0012035757689789872	5.177933078640815e-6
28.432	0.15476970834429177	0.0221399439878148	-0.004316326794888547	0.0012031250877301387	5.1930810537722315e-6
28.434	0.15484358411038718	0.02213129798746192	-0.0043295048928878145	0.0012026820155819073	5.207017671050047e-6
28.436	0.15491378113116122	0.0221226266349113	-0.0043416829738418036	0.0012022471733603261	5.219776082927963e-6
28.438	0.15498048019268154	0.022113931906461912	-0.004352884696392217	0.0012018210485805515	5.23138845016833e-6
28.44	0.15504384577133612	0.02210521573155588	-0.004363133258332558	0.0012014040495054374	5.2418859650925896e-6
28.442	0.15510404213411905	0.022096479993701068	-0.0043724513961638425	0.001200996589511731	5.251299214598582e-6
28.444	0.15516123354802475	0.022087726531393584	-0.004380861385113735	0.0012005990885441099	5.2596581860056365e-6
28.446	0.15521557875772707	0.02207895713849154	-0.004388385841039914	0.0012002119235897425	5.266993011728505e-6
28.448	0.15526721296754734	0.022070173563734658	-0.004395046739841476	0.001199835359875325	5.273332486766572e-6
28.45	0.15531626534381907	0.022061377513230573	-0.004400865091799225	0.0011994696511846328	5.278704116571043e-6
28.452	0.15536286505783406	0.022052570651044254	-0.004405861929295984	0.0011991150459649267	5.283135329862875e-6
28.454	0.15540714117307017	0.022043754599153857	-0.004410058306816585	0.0011987717868991578	5.286653476791992e-6
28.456	0.15544921323295643	0.02203493093740599	-0.004413475308872353	0.001198440061348658	5.28928561992577e-6
28.458	0.15548918444462215	0.022026101202830814	-0.004416134705143836	0.0011981199481768594	5.291059084068963e-6
28.46	0.15552715646003576	0.022017266890929817	-0.004418055611856041	0.0011978115831002786	5.291998186662355e-6
28.462	0.15556323093116545	0.022008429460548568	-0.004419256297845438	0.0011975151200953904	5.29212623624669e-6
28.464	0.15559750868576444	0.021999590333183366	-0.004419755843503554	0.0011972314502158908	5.291470698117918e-6
28.466	0.15563007865884823	0.02199075089135817	-0.004419574140776956	0.0011969756230230202	5.290122510652926e-6
28.468	0.15566102102751253	0.021981912477023878	-0.004418731677738746	0.0011967318301907785	5.2880368478222585e-6
28.47	0.15569041578065965	0.021973076398462278	-0.00441723966457383	0.0011965002724575859	5.285228462173043e-6
28.472	0.15571834290719186	0.021964243938816116	-0.004415116902662091	0.0011962809473231057	5.281720230858862e-6
28.474	0.15574488009175627	0.021955416335470074	-0.004412387140136325	0.001196073704773433	5.277540233597507e-6
28.476	0.1557700936731972	0.021946594780500754	-0.004409071936907601	0.0011958783878085629	5.272713839641039e-6
28.478	0.1557940465892956	0.021937780425053153	-0.004405190664665266	0.0011956948750114873	5.267263901188706e-6
28.48	0.15581680177996135	0.021928974383717156	-0.004400760506876972	0.0011955230992099287	5.261210840062214e-6
28.482	0.15583842215220273	0.021920177738903895	-0.004395796458788633	0.0011953630479360987	5.25457265308429e-6
28.484	0.15585896633961543	0.02191139154522222	-0.0043903113274244435	0.001195214741452502	5.247364818103597e-6
28.486	0.15587848478181307	0.021902616833855214	-0.00438431573158691	0.0011950782123335412	5.239600206810706e-6
28.488	0.15589702701848696	0.02189385461947033	-0.004377811785506645	0.0011949537138823741	5.2312824517691925e-6
28.49	0.15591464258932827	0.021885105930698926	-0.004370794506865771	0.001194841690160944	5.222407495929668e-6
28.492	0.15593138074542853	0.021876371757549203	-0.004363302794058889	0.0011947414065604806	5.213018517423192e-6
28.494	0.1559472852792529	0.02186765301185458	-0.004355372308750747	0.0011946521775073086	5.203155012504114e-6
28.496	0.155962395129077	0.021858950542364773	-0.004347030472941022	0.0011945735053590768	5.1928474299638825e-6
28.498	0.15597674906567385	0.02185026515122515	-0.004338296468964369	0.001194505107744307	5.18211729108703e-6
28.5	0.15599038585981642	0.021841597610456138	-0.0043291812394904575	0.001194446920749118	5.170977200874227e-6
28.502	0.156003343809366	0.021832948678432426	-0.004319687487523887	0.0011943990986580106	5.159430841582817e-6
28.504	0.1560156561533621	0.02182431911636237	-0.0043098096764042255	0.0011943619914714535	5.147472867973091e-6
28.506	0.15602735312864927	0.02181570970476735	-0.004299534029806072	0.0011943361581434001	5.135088954965395e-6
28.508	0.15603846493755005	0.021807121243355872	-0.004288866116827952	0.0011943216362550282	5.122285598328709e-6
28.51	0.1560490217823871	0.021798554476455182	-0.004277843804998763	0.0011943175837215395	5.109104076724279e-6
28.512	0.1560590532711654	0.02179001008878587	-0.004266490355788145	0.0011943235445172483	5.095569884373553e-6
28.514	0.15606858474677582	0.021781488723424572	-0.004254824155395817	0.0011943391673817914	5.0817031391113734e-6
28.516	0.1560776397337693	0.02177299099154701	-0.004242858718550539	0.001194364220269899	5.067518645096957e-6
28.518	0.1560862417525779	0.021764517482170908	-0.004230602688510076	0.0011943986015562486	5.05302593489654e-6
28.52	0.1560944143236335	0.021756068771898982	-0.004218059837061284	0.0011944423414407197	5.03822926811654e-6
28.522	0.15610218027393957	0.021747645434661744	-0.004205229068172901	0.0011944955994406198	5.0231276165723084e-6
28.524	0.1561095589673673	0.021739248045447572	-0.004192114581607611	0.001194558371627317	5.0077255682803196e-6
28.526	0.15611656871793078	0.021730877152088397	-0.004178736355884427	0.0011946302136552742	4.992044705639274e-6
28.528	0.15612322784041227	0.02172253326430161	-0.00416511160428344	0.0011947107529803735	4.97610362100076e-6
28.53	0.15612955464959397	0.021714216860663795	-0.004151254254346459	0.0011947997040591487	4.959917354567431e-6
28.532	0.1561355666891152	0.021705928395182227	-0.004137174947877089	0.0011948968650614812	4.94349737542923e-6
28.534	0.15614127879901157	0.02169766830386626	-0.004122881040940581	0.0011950021081549406	4.92685153559603e-6
28.536	0.15614670524637306	0.021689437011298867	-0.0041083766038639054	0.0011951153920883634	4.90998411577347e-6
28.538	0.1561518602983054	0.021681234937208797	-0.00409366240802755	0.0011952367666328732	4.89289582025739e-6
28.54	0.15615675822021183	0.02167306250226532	-0.004078738547087349	0.0011953663007465375	4.875586608744111e-6
28.542	0.15616141245407555	0.021664920111830945	-0.004063621320837239	0.0011955036084206419	4.8580739523159734e-6
28.544	0.1561658344077834	0.021656808133600353	-0.004048329017444173	0.0011956482334757926	4.8403774382359164e-6
28.546	0.1561700351905395	0.02164872690317867	-0.004032875438250107	0.001195799839408265	4.822511801413014e-6
28.548	0.15617402591154797	0.021640676733055177	-0.004017269897772099	0.0011959582123204462	4.804486925348261e-6
28.55	0.15617781767180894	0.02163265792157693	-0.004001517223702259	0.0011961232621482674	4.7863078351572245e-6
28.552	0.15618142074557492	0.02162467076192247	-0.003985617756907859	0.0011962950193657534	4.767974671684577e-6
28.554	0.15618484393239448	0.021616715551070847	-0.0039695674128413586	0.0011964736308727097	4.749482735436289e-6
28.556	0.1561880958843523	0.021608792591262582	-0.003953369195222145	0.0011966590450983557	4.730835006075786e-6
28.558	0.15619118525353307	0.02160090216198764	-0.0039370393308353095	0.001196850837899168	4.71204882195222e-6
28.56	0.15619412070249442	0.021593044512834118	-0.003920591023905304	0.0011970486670593668	4.693138259250762e-6
28.562	0.1561969103599655	0.02158521986998885	-0.0039040344714800696	0.0011972522696899225	4.67411413192721e-6
28.564	0.1561995608882403	0.021577428442251783	-0.003887376863431123	0.0011974614578298779	4.65498396601837e-6
28.566	0.15620207875115497	0.02156967042705026	-0.0038706223824533817	0.0011976761263644995	4.635752021636497e-6
28.568	0.15620447041254568	0.02156194601645341	-0.0038537722040652496	0.0011978962549726905	4.616419290767613e-6
28.57	0.15620674233624854	0.021554255403181927	-0.0038368245441433137	0.0011981219076082341	4.59698354198708e-6
28.572	0.15620890098609977	0.021546598782073618	-0.00381978171532633	0.0011983530327622114	4.57744700305095e-6
28.574	0.15621095249276398	0.021538976331498972	-0.0038026560334181512	0.0011985892921332361	4.557822803320841e-6
28.576	0.1562129017897026	0.021531388205882084	-0.0037854583527405228	0.0011988303799683215	4.538122475370177e-6
28.578	0.15621475357852618	0.021523834540505094	-0.0037681969608903336	0.0011990760604963142	4.518354767038565e-6
28.58	0.15621651256134209	0.02151631545664169	-0.0037508775787397424	0.001199326169953806	4.4985256404755404e-6
28.582	0.15621818344025765	0.021508831066690527	-0.0037335033604361154	0.001199580617291078	4.47863826577027e-6
28.584	0.15621977091738018	0.021501381479308725	-0.0037160748934021493	0.00119983938487251	4.458693014239813e-6
28.586	0.15622127961471655	0.0214939668045081	-0.0036985904804270674	0.0012001025206203636	4.438687758303005e-6
28.588	0.15622271328695858	0.021486587149461	-0.0036810573939207248	0.0012003698105892365	4.418630166708729e-6
28.59	0.15622407532389945	0.02147924260224807	-0.003663483331347871	0.0012006410252317313	4.398528382868866e-6
28.592	0.15622536913584917	0.021471933240736783	-0.0036458723644496715	0.0012009160384876321	4.378386596746436e-6
28.594	0.15622659813311768	0.021464659134728517	-0.003628228487597514	0.001201194726129089	4.358208924493454e-6
28.596	0.156227765726015	0.021457420346113303	-0.0036105556177930985	0.0012014769657883438	4.337999408476111e-6
28.598	0.15622887532282576	0.02145021692902451	-0.0035928575946682557	0.0012017626369734055	4.31776201723845e-6
28.6	0.15622992990842494	0.021443048929993613	-0.0035751381804850356	0.0012020516186749296	4.29750063683858e-6
28.602	0.15623093190073015	0.021435916388104957	-0.003557401060135805	0.0012023437885521216	4.277219068043018e-6
28.604	0.15623188374465194	0.021428819335150454	-0.0035396498411430573	0.0012026390263579435	4.256921038600336e-6
28.606	0.15623278788510095	0.021421757795784323	-0.0035218880536595078	0.0012029372138101884	4.2366102026205556e-6
28.608	0.15623364676698767	0.021414731782107756	-0.0035041270843958407	0.0012032380033975875	4.216298876679861e-6
28.61	0.15623446283522271	0.021407741283882523	-0.0034863715364797667	0.001203541243453073	4.195991934154259e-6
28.612	0.1562352384399428	0.021400786295909795	-0.0034686161418327932	0.0012038470699645902	4.1756833791772896e-6
28.614	0.15623597542031453	0.021393866821271403	-0.003450857888058211	0.0012041555516116404	4.155369683728116e-6
28.616	0.15623667553807222	0.021386982866818127	-0.0034330960186271663	0.001204466691661952	4.135049803713683e-6
28.618	0.1562373405633285	0.02138013443865791	-0.0034153320328784696	0.0012047804278810005	4.1147251879270095e-6
28.62	0.15623797226619607	0.021373321537644145	-0.003397569686018694	0.0012050966319053656	4.094399785284899e-6
28.622	0.15623857241678754	0.021366544154863984	-0.0033798149891222655	0.001205415108672181	4.0740800524046824e-6
28.624	0.15623914277601736	0.021359802267126523	-0.0033620762091312764	0.0012057355958027404	4.0537749611511185e-6
28.626	0.15623968481143083	0.02135309583245111	-0.003344363868855579	0.0012060577613895675	4.0334960009441126e-6
28.628	0.15624019977840803	0.02134642478951355	-0.003326682992340951	0.0012063814328534146	4.013248594949361e-6
28.63	0.15624068895190862	0.02133978908536234	-0.003309025146113678	0.0012067068353287349	3.993023262090041e-6
28.632	0.15624115360689214	0.021333188672120525	-0.0032913925071820357	0.0012070338819794788	3.972822275062102e-6
28.634	0.15624159501831822	0.021326623496883614	-0.0032737875376882826	0.001207362477528509	3.952648232405282e-6
28.636	0.15624201446114644	0.02132009350198947	-0.003256212533104835	0.0012076925316124542	3.93250355757358e-6
28.638	0.1562424131294533	0.021313598625351676	-0.0032386696222343582	0.0012080239583481707	3.912390496833524e-6
28.64	0.15624279194667837	0.021307138800792925	-0.0032211607672098584	0.001208356675254921	3.892311115127295e-6
28.642	0.15624315181086856	0.021300713958378268	-0.0032036877634945018	0.0012086906047297109	3.8722673002233445e-6
28.644	0.15624349362091033	0.021294324024748516	-0.0031862522398817318	0.001209025674240797	3.85226076262426e-6
28.646	0.1562438182756902	0.02128796892345355	-0.0031688556584952127	0.0012093618163618348	3.832293034946249e-6
28.648	0.15624412667409465	0.021281648575273728	-0.003151499353335919	0.0012096989676581827	3.8123655143058917e-6
28.65	0.15624441971501013	0.021275362898060715	-0.0031341850183768424	0.0012100370541016639	3.792480006646284e-6
28.652	0.15624469829310839	0.021269111805936464	-0.0031169145744370927	0.0012103759949426706	3.772638579185607e-6
28.654	0.15624496316031686	0.021262895209305806	-0.003099689811622758	0.001210715712569588	3.7528431590235393e-6
28.656	0.1562452148945593	0.021256713015131597	-0.0030825123817706953	0.0012110561325758152	3.733095523684283e-6
28.658	0.1562454540632175	0.021250565127211293	-0.003065383798448628	0.001211397184756464	3.7133973036387437e-6
28.66	0.15624568123367324	0.021244451446453507	-0.003048305436955235	0.0012117388032014482	3.693749981968604e-6
28.662	0.15624589697330837	0.0212383718711545	-0.0030312785343199677	0.0012120809263257114	3.6741548938297912e-6
28.664	0.1562461018495047	0.02123232629727474	-0.003014304189303143	0.0012124234968989265	3.654613225912e-6
28.666	0.15624629642964405	0.02122631461871547	-0.0029973833623960313	0.0012127664620746978	3.635126015894597e-6
28.668	0.15624648134601254	0.0212203367275418	-0.002980517082869824	0.0012131097675451925	3.6156943855646875e-6
28.67	0.15624665711246347	0.02121439251218307	-0.002963707878671145	0.0012134533130981433	3.596321144428571e-6
28.672	0.15624682411751423	0.021208481857601724	-0.0029469563198799772	0.0012137970570650636	3.5770069083696065e-6
28.674	0.15624698274968182	0.02120260464834738	-0.0029302626026745182	0.0012141409694328426	3.5577518771040443e-6
28.676	0.15624713339748325	0.0211967607683576	-0.0029136271429402168	0.0012144850138676457	3.5385565010988983e-6
28.678	0.1562472764494355	0.021190950100518455	-0.0028970505762697164	0.0012148291476603377	3.51942148229863e-6
28.68	0.15624741229405564	0.021185172526225156	-0.0028805337579629747	0.0012151733216727205	3.5003477748542726e-6
28.682	0.15624754133821692	0.021179427924942578	-0.002864077763027081	0.0012155174803950054	3.4813365861700406e-6
28.684	0.15624766400779103	0.021173716173765872	-0.0028476838861763503	0.0012158615618980586	3.462389377638311e-6
28.686	0.15624778058703195	0.02116803714698108	-0.00283135364183241	0.0012162054968142624	3.4435078626216575e-6
28.688	0.15624789134552436	0.021162390715630357	-0.002815088724580706	0.0012165492102578217	3.4246939646943567e-6
28.69	0.15624799655285293	0.021156776748572404	-0.0027988891720693554	0.0012168926781387847	3.4059477404131236e-6
28.692	0.1562480964786023	0.02115119511535776	-0.002782754994791279	0.0012172358775739275	3.3872692181579925e-6
28.694	0.15624819139235718	0.02114564568456733	-0.0027666868551448525	0.0012175787660121881	3.368659167029411e-6
28.696	0.15624828156435813	0.021140128323494503	-0.0027506853782629428	0.0012179213022803232	3.3501183180574467e-6
28.698	0.15624836729133362	0.02113464289821969	-0.0027347511520129917	0.0012182634467437867	3.331647364437889e-6
28.7	0.15624844879160907	0.021129189273684807	-0.002718884726996848	0.0012186051606749059	3.3132469595985415e-6
28.702	0.15624852624336863	0.021123767313767826	-0.0027030866165508507	0.0012189464064870884	3.2949177176680017e-6
28.704	0.1562485998247965	0.021118376881357346	-0.0026873572967459126	0.0012192871479817472	3.2766602139572615e-6
28.706	0.1562486697140769	0.021113017838427055	-0.002671697206387354	0.0012196273503521813	3.2584749847695334e-6
28.708	0.15624873608939394	0.021107690046110315	-0.0026561067470150155	0.0012199669801873669	3.240362527211199e-6
28.71	0.15624879912893183	0.021102393364140822	-0.0026405872229725777	0.001220305976385953	3.222324369361824e-6
28.712	0.15624885900949068	0.021097127649389872	-0.002625139445322807	0.0012206442931842715	3.2043614827462085e-6
28.714	0.15624891588589399	0.021091892758823796	-0.0026097629755482184	0.0012209819236189542	3.1864734180743896e-6
28.716	0.156248969896472	0.021086688550159476	-0.002594457502337167	0.0012213188570588133	3.1686598714420924e-6
28.718	0.1562490211792033	0.021081514881608504	-0.002579222842299973	0.0012216550792490495	3.1509206858109326e-6
28.72	0.15624906987206644	0.02107637161162132	-0.0025640589399687544	0.001221990572281873	3.133255851416871e-6
28.722	0.15624911611303996	0.021071258598631362	-0.0025489658677975134	0.001222325314565454	3.115665506172201e-6
28.724	0.1562491600401024	0.02106617570079928	-0.002533943826162212	0.0012226592807933342	3.0981499360661993e-6
28.726	0.15624920179123233	0.021061122775757005	-0.002518993143360615	0.001222992441914305	3.0807095755639894e-6
28.728	0.15624924150440828	0.021056099680351974	-0.0025041142756123676	0.0012233247651027212	3.0633450080038703e-6
28.73	0.15624927928459817	0.021051106270391265	-0.002489307807059077	0.0012236562135260955	3.046056965486859e-6
28.732	0.1562493151357612	0.021046142400385746	-0.0024745744497641524	0.0012239867458965475	3.028846328245564e-6
28.734	0.1562493491517244	0.02104120792329422	-0.0024599150437128845	0.001224316317616518	3.0117141279680346e-6
28.736	0.15624938143622763	0.021036302690310434	-0.0024453303766070068	0.001224644885904037	2.9946613400575633e-6
28.738	0.1562494120930107	0.021031426552912916	-0.0024308191959390647	0.0012249724720980535	2.977686599672879e-6
28.74	0.1562494412258134	0.021026579364787343	-0.0024163811233968865	0.0012252990705662395	2.9607895446320105e-6
28.742	0.15624946893837566	0.02102176097961386	-0.0024020162581704784	0.001225624660973211	2.9439703620723336e-6
28.744	0.15624949533443724	0.02101697125090069	-0.0023877246730134713	0.0012259492240421091	2.9272292101070637e-6
28.746	0.15624952051773802	0.021012210032036967	-0.0023735064142429685	0.0012262727415557984	2.9105662176939973e-6
28.748	0.15624954455831916	0.02100747717634562	-0.0023593615017396237	0.001226595196149046	2.8939814840128214e-6
28.75	0.15624956739154974	0.021002772537136276	-0.0023452899289477134	0.0012269165706820918	2.877475076879775e-6
28.752	0.15624958906148328	0.020998095967758097	-0.002331291662874988	0.0012272353726895363	2.8610435927363947e-6
28.754	0.15624960962900036	0.020993447321652658	-0.002317366644092748	0.001227550935755131	2.84468559244378e-6
28.756	0.15624962915498158	0.020988826452406854	-0.002303514786735916	0.0012278653977322517	2.8284060997976184e-6
28.758	0.15624964770030747	0.020984233213805718	-0.0022897359785028896	0.001228178746850871	2.812205064697032e-6
28.76	0.15624966532585866	0.020979667459885328	-0.0022760300806556164	0.0012284909723917791	2.7960824069775575e-6
28.762	0.1562496820925157	0.020975129044985698	-0.0022623969280196644	0.0012288020646880578	2.780038016294483e-6
28.764	0.15624969806115915	0.02097061782794339	-0.002248829077274702	0.0012291122451136803	2.7640633560460354e-6
28.766	0.1562497132798655	0.020966133680798783	-0.0022353327687879886	0.0012294213021513624	2.748165723344939e-6
28.768	0.15624972770933154	0.020961676435805692	-0.0022219265648589347	0.0012297286309582885	2.7323667126938303e-6
28.77	0.15624974133164252	0.02095724592893243	-0.002208589914418474	0.0012300348681209827	2.7166426041150605e-6
28.772	0.15624975422403972	0.020952842027036265	-0.0021953236970520236	0.001230339972375214	2.7009944967856396e-6
28.774	0.1562497664760098	0.020948464590972892	-0.002182122896589715	0.001230644090112016	2.685416646586247e-6
28.776	0.15624977813009974	0.02094411349041957	-0.0021689903015421853	0.0012309471197244452	2.669912364393609e-6
28.778	0.156249789202681	0.02093978858024926	-0.002155922857003616	0.0012312491452152671	2.6544781748357585e-6
28.78	0.151888853359929	0.0209354904730237	-0.0021411636380135046	0.0012042191934507407	2.5784303492146763e-6
28.782	0.1447703981315451	0.020931230134295098	-0.0021176264193058137	0.0011600756142578327	2.456606769144807e-6
28.784	0.13798555792847522	0.020927025929860916	-0.002085141817074138	0.0011181905738678682	2.3315859250300196e-6
28.786	0.13151869726138327	0.02092289509009997	-0.002044358260956209	0.001078421493862912	2.2046798897713794e-6
28.788	0.12535484974832498	0.020918853569135955	-0.001995976279366411	0.0010406348294923933	2.0770824351493267e-6
28.79	0.11947993986394381	0.020914915855444093	-0.001940583954739009	0.0010047111137641957	1.9497262665187572e-6
28.792	0.11388042711112162	0.020911095549895196	-0.00187870164964428	0.0009705404182291314	1.8233558847735186e-6
28.794	0.10854321133835099	0.020907405018712695	-0.0018108640859050066	0.0009380190122965905	1.6986249412639826e-6
28.796	0.10345624090896888	0.02090385571931799	-0.0017375773770379852	0.0009070538058595584	1.5760761728177735e-6
28.798	0.09860764575583791	0.020900458051384917	-0.0016592814992440086	0.0008775570819183808	1.456114230557728e-6
28.8	0.09398623210584874	0.020897221618119983	-0.0015764363055235666	0.000849447327314909	1.339099606409183e-6
28.802	0.08958150975162235	0.020894155090004234	-0.0014894231375162312	0.0008226510747889831	1.225275544893307e-6
28.804	0.0853831286055124	0.0208912664409824	-0.0013986318678133468	0.0007970971631706202	1.1148454941540446e-6
28.806	0.0813815356830718	0.020888562823002464	-0.0013044460435176894	0.0007727210438577329	1.0079729084030785e-6
28.808	0.07756753556632215	0.020886050691589577	-0.0012072114059616822	0.0007494622837805665	9.04759417317991e-7
28.81	0.07393219056130158	0.02088373584707879	-0.0011071806264915485	0.0007272644864136502	8.052131496925194e-7
28.812	0.07046729061635928	0.020881623650879096	-0.0010046385072565293	0.0007060760360469093	7.093511748637743e-7
28.814	0.0671647664696252	0.020879718697797568	-0.0008999748505349806	0.0006858452339287359	6.172434618951428e-7
28.816	0.0640169738923792	0.02087802502931523	-0.0007933949663837727	0.0006665263812207574	5.288186758225405e-7
28.818	0.06101677804407233	0.02087654622626672	-0.0006851529124456382	0.0006480766280062182	4.440315891664089e-7
28.82	0.058157133252965815	0.020875285362311275	-0.0005754920576110436	0.0006304540437067752	3.6282129484201486e-7
28.822	0.05543151839587188	0.020874245064600845	-0.0004646217307440461	0.0006136206940902763	2.8510150890858704e-7
28.824	0.05283368529964615	0.02087342753802543	-0.00035275746483664767	0.0005975403918456468	2.1078683376496742e-7
28.826	0.050357506816798014	0.020872834563795517	-0.00024009837968926636	0.0005821779093463586	1.397799727249453e-7
28.828	0.04799742203154157	0.020872467559824782	-0.00012681696831569024	0.0005675020040036743	7.196888366082469e-8
28.83	0.04574802812790812	0.020872327583487872	-0.000013106114040667839	0.0005534821411354697	7.254000061194478e-9
28.832	0.043603970130273395	0.0208724153067249	0.00010086327147536263	0.0005402822358425229	-5.449463382710029e-8
28.834	0.04156037243699811	0.020872731116707646	0.00021494916185779567	0.0005276873003694405	-1.134259429374141e-7
28.836	0.03961263394126941	0.020873275050563377	0.00032896732545452053	0.0005156462445497738	-1.6963076595020673e-7
28.838	0.03775616140963446	0.020874046840371793	0.0004427708793504355	0.0005041346824491266	-2.2321615665905232e-7
28.84	0.03598662280523393	0.020875045922660054	0.0005562601982899175	0.0004931301964365715	-2.7430870085255324e-7
28.842	0.03430007411396047	0.020876271608461446	0.0006693403274646702	0.0004826127448401972	-3.230321726699609e-7
28.844	0.032692602481291085	0.020877722910102616	0.0007818657745731096	0.00047256170291373604	-3.6947982188223594e-7
28.846	0.031160388545462516	0.02087939866572168	0.0008937757659398157	0.0004629575338969329	-4.137802244563394e-7
28.848	0.02970000214271299	0.0208812975184245	0.0010049463396600946	0.00045378250810961456	-4.5602707052653437e-7
28.85	0.028308113447249775	0.020883417914490304	0.0011153098879895166	0.00044501974342817764	-4.963349201960042e-7
28.852	0.026981412853852103	0.020885758151869577	0.0012247671070428913	0.00043665189698394657	-5.347968806538189e-7
28.854	0.025716865591197704	0.020888316328953806	0.0013332453787047464	0.000428663429146161	-5.715135359288487e-7
28.856	0.024511633732436016	0.020891090440463025	0.001440683068415796	0.00042103993590832	-6.065851067899885e-7
28.858	0.02336288479909279	0.020894078307449725	0.0015469934422703234	0.0004137665466334938	-6.40094134272853e-7
28.86	0.02226792374749581	0.020897277644415978	0.001652144462836747	0.0004068293976196396	-6.721409365964968e-7
28.862	0.021224311416406533	0.020900686059822426	0.0017560582176874037	0.00040021584346791464	-7.028023207705271e-7
28.864	0.020229636299799247	0.02090430100667146	0.0018586670018802584	0.0003939132047819594	-7.321534753331288e-7
28.866	0.019281531065786738	0.020908119831123034	0.001959931677950116	0.00038790897645758613	-7.602750911204288e-7
28.868	0.018377865127075208	0.020912139811608537	0.002059807425254824	0.00038219203526405784	-7.872419921101598e-7
28.87	0.017516586243351475	0.020916358102492767	0.002158246606098953	0.0003767515274339191	-8.131227054268526e-7
28.872	0.01669564561530943	0.020920771849982995	0.0022552616869861235	0.0003715766297305384	-8.380025368107122e-7
28.874	0.015913139496482993	0.020925378171563203	0.002350808226577723	0.00036665702302082537	-8.619403460498538e-7
28.876	0.015167344043111127	0.020930174039537126	0.002444795263984766	0.0003619832661953718	-8.849749748361818e-7
28.878	0.014456545798897399	0.020935156307284493	0.0025372105762590793	0.00035754610284356036	-9.071697536348978e-7
28.88	0.013779034435612694	0.020940321827985414	0.0026280449255086	0.00035333606056096054	-9.285830409564317e-7
28.882	0.01313322811776242	0.02094566741818253	0.002717275890843118	0.0003493443293269548	-9.492649236828927e-7
28.884	0.012517712304484946	0.02095118984427389	0.002804875950464205	0.00034556310953922867	-9.692616553142102e-7
28.886	0.011931083294439477	0.02095688582092179	0.0028908246790638917	0.0003419845042144404	-9.886172446405338e-7
28.888	0.01137193787160077	0.020962752035255383	0.0029751117461661735	0.0003386004527217086	-1.0073741841495393e-6
28.89	0.010838951073408374	0.020968785152018284	0.003057724921657651	0.00033540328036443166	-1.025570969176051e-6
28.892	0.010330955455291797	0.020974981809713442	0.003138650194955621	0.0003323863123479448	-1.0432443640514568e-6
28.894	0.009846801833510261	0.02098133861745184	0.003217873218023159	0.0003295428434310187	-1.0604270900678743e-6
28.896	0.009385341025073927	0.020987852165976713	0.003295391162114828	0.00032686603730067626	-1.0771514505161443e-6
28.898	0.00894546614418399	0.020994519044543306	0.003371202602705889	0.0003243492238202232	-1.0934469475283712e-6
28.9	0.008526209024110337	0.02100133583452226	0.0034453010773846096	0.0003219857149695985	-1.1093377306872116e-6
28.902	0.008126628992760149	0.02100829910041771	0.0035176777548970553	0.0003197668755018638	-1.1248368247058425e-6
28.904	0.007745785378042719	0.02101540539939468	0.003588335043719231	0.00031769064490593896	-1.1399804741777433e-6
28.906	0.007382758120967168	0.0210226512969204	0.0036572767651514974	0.00031575125237841793	-1.1547897188910743e-6
28.908	0.0070367397000104465	0.021030033364037935	0.0037245048014250535	0.0003139436686651292	-1.1692847013202698e-6
28.91	0.006706959896134462	0.0210375481733467	0.0037900178425142464	0.00031226303792740093	-1.1834824853025524e-6
28.912	0.006392648477301691	0.02104519228787726	0.0038538111930715158	0.0003107043969918445	-1.197396082863706e-6
28.914	0.006093044278501695	0.021052962282230178	0.003915900576114467	0.00030926279199823716	-1.2110423453566654e-6
28.916	0.005807471006026327	0.021060854764595	0.003976301444778619	0.00030793383143512066	-1.224437738831686e-6
28.918	0.0055352978223299825	0.0210688663700388	0.004035025223425795	0.000306713384395989	-1.2375962424001072e-6
28.92	0.005275894257249182	0.021076993752448616	0.004092079307643766	0.0003055972383885194	-1.2505281356827393e-6
28.922	0.005028633211093795	0.021085233576473832	0.004147467064245967	0.0003045811272387543	-1.2632401936136436e-6
28.924	0.004792947037179884	0.021093582509468734	0.004201187831272108	0.00030366117144219946	-1.2757376182928017e-6
28.926	0.004568318009175176	0.021102037227972163	0.0042532606909116396	0.0003028338407883508	-1.2880312709028864e-6
28.928	0.004354229863456887	0.02111059446951613	0.004303709536852236	0.0003020955644357037	-1.300131561702697e-6
28.93	0.004150167289532397	0.021119250979956046	0.004352529414808451	0.0003014426870125902	-1.3120381621011963e-6
28.932	0.003955653889111321	0.021128003503096675	0.004399723452056941	0.0003008718134203323	-1.3237527735683363e-6
28.934	0.003770263739308407	0.021136848797316702	0.004445303095251506	0.0003003799029652905	-1.3352797124029529e-6
28.936	0.0035935741629290955	0.021145783652207463	0.004489288110422874	0.00029996390418042117	-1.346624388593191e-6
28.938	0.003425162622394062	0.021154804905211766	0.004531706582979181	0.00029962073312093555	-1.357793248681192e-6
28.94	0.0032646298857546864	0.021163909457749434	0.004572592827875394	0.00029934745555791587	-1.3687940283268745e-6
28.942	0.0031116242902852306	0.021173094261089348	0.004611956804241325	0.00029914145279260343	-1.3796274586374825e-6
28.944	0.0029657998140958748	0.021182356272712574	0.0046498025272109274	0.0002990001114787675	-1.3902914739903223e-6
28.946	0.0028268104355102268	0.021191692465881762	0.004686140402857523	0.00029892079273681574	-1.4007848040981918e-6
28.948	0.0026943227338022354	0.021201099838491545	0.004720984657134944	0.00029890093080193575	-1.4111067083192922e-6
28.95	0.002568044993469328	0.021210575420708384	0.004754353335877933	0.00029893826352676584	-1.4212581304200358e-6
28.952	0.0024476938735721854	0.021220116282610297	0.004786268304801924	0.00029903057352856523	-1.431240556246513e-6
28.954	0.002332986033172124	0.02122971954182656	0.004816755249502892	0.000299175624603045	-1.4410557603300236e-6
28.956	0.0022236443274481115	0.02123938236407247	0.004845831241255685	0.00029937120450293573	-1.4507023355126705e-6
28.958	0.0021194255286898452	0.021249101932121515	0.004873505383308934	0.0002996153424680646	-1.4601769844400626e-6
28.96	0.002020097689651926	0.021258875468310377	0.00489980348300779	0.00029990614952187943	-1.46948119600276e-6
28.962	0.0019254288598222684	0.021268700244172548	0.004924748661851363	0.000300241720599771	-1.4786150117556733e-6
28.964	0.001835188953521683	0.021278573574504155	0.004948361060924433	0.00030062015021761057	-1.487577045466078e-6
28.966	0.0017491729536112536	0.021288492811403083	0.0049706578408972996	0.0003010397155399508	-1.4963654224701491e-6
28.968	0.0016671935335540193	0.021298455338308087	0.004991653182025666	0.000301498819295419	-1.5049775407129593e-6
28.97	0.0015890637241884663	0.021308458564321134	0.005011359538184357	0.0003019958550252074	-1.5134098085727137e-6
28.972	0.0015145965563531088	0.021318499935579303	0.005029803226461863	0.0003025292127215256	-1.521662410245697e-6
28.974	0.0014436099462863282	0.021328576948561037	0.005047003960649011	0.00030309731073049407	-1.5297333277188676e-6
28.976	0.0013759475801548573	0.0213386871339998	0.005062978606535122	0.00030369876045161995	-1.5376203269977865e-6
28.978	0.0013114612633456705	0.021348828057705615	0.005077745374899925	0.0003043322304070265	-1.5453215753822571e-6
28.98	0.0012500027895709308	0.021358997323255014	0.005091323821513488	0.0003049963834809963	-1.5528353526922594e-6
28.982	0.0011914239525546938	0.02136919257468111	0.005103734847136374	0.00030568987800055913	-1.5601600827683204e-6
28.984	0.0011355828015131115	0.02137941149916352	0.005115000697519551	0.0003064114176188828	-1.5672946148485402e-6
28.986	0.0010823578951671808	0.021389651828126802	0.005125141939153386	0.00030715986248761935	-1.5742378932598848e-6
28.988	0.0010316318134447812	0.021399911327891496	0.005134174728003278	0.0003079340990982913	-1.5809874694809044e-6
[truncated: 506 more rows]
