# Supplementary material for: A modelling approach for exploring muscle dynamics during cyclic contractions
Source: PLoS Comput Biol. 2018 Apr 16;14(4):e1006123. doi: 10.1371/journal.pcbi.1006123 (PMC5919698; doi:10.1371/journal.pcbi.1006123)
Supplement: S1 Dataset — (ZIP) [file pcbi.1006123.s005.zip › S1_Dataset/Simulation15.txt]

Frequency (Hz):	2
Maximum shortening strain rate (s^-1):	10
Maximum excitation u_max:	1
Muscle length scale factor λ_l_0:	1
Time (s)	Normalized activation aHat	Muscle length l_m (m)	Muscle velocity v_m (m s^-1)	Muscle force F_m (N)	Muscle power P_m (W)
12.5	0.07035645407764735	0.014784335248601496	0.009635417143398781	0.0004907420238331559	-4.728504109428203e-6
12.501	0.06868800013876902	0.014794055470458992	0.009797157272247382	0.0004817935814893004	-4.720207490610011e-6
12.502	0.06705915206716359	0.014803933010731136	0.009957707661149243	0.000472977674325857	-4.709773411187138e-6
12.503	0.06546894743643722	0.014813970420865321	0.01011689674231553	0.00046383616124314776	-4.692582548648943e-6
12.504	0.06391642390742248	0.014824166416568807	0.010274886780767045	0.00045468890517650067	-4.671877021159467e-6
12.505	0.062400658417500456	0.014834519773128468	0.010431621075438073	0.00044570257127289316	-4.6494003358672524e-6
12.506	0.06092082158361041	0.014845029246502335	0.010587118605634905	0.0004368761103155336	-4.625259195878993e-6
12.507	0.059476096967721465	0.014855693599160103	0.010741376336746525	0.00042820822857168243	-4.599545733580017e-6
12.508	0.058065668131805415	0.014866511572560945	0.01089436102000854	0.0004196972940391755	-4.572333840383456e-6
12.509	0.05668871863783167	0.01487748190289916	0.011046086041797703	0.00041134169769941096	-4.543715785366833e-6
12.51	0.055344432047776934	0.014888603305953384	0.011196502923840564	0.000403139379310703	-4.513751239167556e-6
12.511	0.05403199255187089	0.014899874483047283	0.011345641402504445	0.0003950884271241439	-4.482531616430047e-6
12.512	0.05275062970893964	0.014911294171097836	0.011493525594728934	0.00038718703775083424	-4.450144128336491e-6
12.513	0.051499644884262	0.014922861111567712	0.011640140475096787	0.0003794336140261215	-4.4166605682377085e-6
12.514	0.05027834543158171	0.014934574011437721	0.011785433280972727	0.00037182633438884334	-4.3821344560483685e-6
12.515	0.04908603870464271	0.014946431529933326	0.011929383768225709	0.0003643633570852302	-4.346630317748773e-6
12.516	0.04792203205719529	0.014958432344957265	0.012072031214242487	0.0003570428783385519	-4.3102327721259815e-6
12.517	0.04678563284298336	0.014970575163145542	0.01221339002100216	0.00034986286202610956	-4.273011587788942e-6
12.518	0.04567615017294558	0.014982858690678762	0.012353444875721318	0.00034282106347800604	-4.235021109911707e-6
12.519	0.044592941979495704	0.014995281603986912	0.012492154219911402	0.0003359154131258188	-4.196307145612979e-6
12.52	0.04353541832361733	0.015007842549909806	0.012629515644431752	0.0003291356082345025	-4.15682331333721e-6
12.521	0.042502991612807246	0.015020540194402528	0.012765553853073023	0.00032248390727053906	-4.1166856850114734e-6
12.522	0.04149507425456773	0.01503337321874925	0.01290027486546612	0.0003159637670159914	-4.0760194420343875e-6
12.523	0.04051107865639552	0.01504634030131213	0.01303366681779994	0.00030957315356198924	-4.0348733392625845e-6
12.524	0.03955041722578924	0.015059440100258687	0.013165703895689928	0.0003033099064665992	-3.993288417168653e-6
12.525	0.038612505829867395	0.01507267125869232	0.013296389262491557	0.0002971718509475897	-3.9513126080542725e-6
12.526	0.03769680967638545	0.015086032433086979	0.013425737156512877	0.00029115710790751116	-3.908998802016702e-6
12.527	0.03680282957085469	0.015099522288072632	0.013553749869758795	0.0002852639557139462	-3.866396302604777e-6
12.528	0.03593006699943482	0.01511313948483094	0.013680418213622236	0.0002794905749044653	-3.823547951458797e-6
12.529	0.0350780234482902	0.015126882670760101	0.01380572725465051	0.00027383505794371677	-3.780492122732372e-6
12.53	0.03424620040358053	0.015140750488797618	0.013929684017774148	0.00026829545116664483	-3.737270858157517e-6
12.531	0.033434099351465615	0.01515474158963705	0.014052293176171267	0.00026286971827270465	-3.693922348305591e-6
12.532	0.032641227437317025	0.015168854625982362	0.014173554702847643	0.0002575557843860455	-3.6504809990304485e-6
12.533	0.03186713900356241	0.01518308824857715	0.014293464703890197	0.0002523518643735037	-3.606982466383561e-6
12.534	0.03111141104268554	0.015197441103837594	0.01441202125881966	0.00024725628576736404	-3.56346284685604e-6
12.535	0.03037362063350814	0.015211911841503285	0.014529228820677474	0.00024226732060790424	-3.519957336884672e-6
12.536	0.029653344854847875	0.015226499110427592	0.014645083361136391	0.00023738317021698978	-3.4764963163586446e-6
12.537	0.028950160785522545	0.015241201557007512	0.014759584380052851	0.000232601979986982	-3.4331085505852253e-6
12.538	0.02826364550435368	0.015256017829129172	0.014872735355987923	0.00022792184047349046	-3.3898212152119206e-6
12.539	0.027593379324972772	0.015270946581212773	0.014984546273463576	0.00022334081571219835	-3.346660787792537e-6
12.54	0.026938984940985674	0.015285986473847789	0.015095013995714144	0.0002188572389369643	-3.3036530848168306e-6
12.541	0.02630010957851047	0.015301136158102805	0.015204128772466945	0.0002144695834904606	-3.260823165166314e-6
12.542	0.02567640063618061	0.015316394280603024	0.01531189153880802	0.0002101762856388356	-3.2181964897313844e-6
12.543	0.025067505512626112	0.015331759494289547	0.015418313991701068	0.00020597574254001432	-3.1757986731557197e-6
12.544	0.024473071606477097	0.015347230467344031	0.015523411194282364	0.00020186630721744374	-3.133653693207709e-6
12.545	0.023892746316366852	0.015362805873020486	0.015627177586189703	0.0001978462751154495	-3.091778875995274e-6
12.546	0.023326177040925475	0.015378484376370873	0.015729605703769203	0.0001939138982373868	-3.0501891597549204e-6
12.547	0.022773013559751993	0.015394264637416909	0.015830692950195107	0.00019006740902032505	-3.0088987920399096e-6
12.548	0.022232941252352784	0.015410145316016814	0.015930441595469243	0.00018630528959151128	-2.9679255347645545e-6
12.549	0.02170567106394673	0.015426125076732314	0.01602885877642212	0.0001826261942028621	-2.927289475753117e-6
12.55	0.021190914312213215	0.015442202593695373	0.01612595649671235	0.00017902874719996582	-2.8870097890075613e-6
12.551	0.020688382314834355	0.015458376554957857	0.01622174879998364	0.00017551153919427703	-2.847104100308045e-6
12.552	0.020197786389489512	0.015474645655302394	0.016316233480313694	0.0001720731204552572	-2.8075852090341185e-6
12.553	0.019718837853858133	0.015491008584654156	0.016409406470087914	0.0001687120082041481	-2.768463919006673e-6
12.554	0.019251248025622204	0.015507464030802002	0.016501267240591314	0.00016542668925867453	-2.7297500081836452e-6
12.555	0.018794728366811446	0.015524010682543155	0.016591818337071417	0.00016221562133121332	-2.6914521205626585e-6
12.556	0.018349008169230845	0.015540647232757034	0.01668106537873761	0.00015907737926727778	-2.6535801638356993e-6
12.557	0.017913848252082386	0.015557372381479272	0.016769017058761444	0.00015601077037170988	-2.6161472697137177e-6
12.558	0.017489012261331358	0.01557418483896661	0.016855684989646645	0.00015301459985985936	-2.579165894054619e-6
12.559	0.017074263842940716	0.015591083325118705	0.016941073931375974	0.00015008764544438815	-2.542645897659524e-6
12.56	0.0166693666428735	0.015608066560293263	0.017025183311289348	0.00014722865839719208	-2.5065948978873948e-6
12.561	0.016274084307094882	0.015625133265991315	0.017108015487767185	0.0001444363661623361	-2.4710195893020582e-6
12.562	0.01588818048156788	0.015642282166770057	0.017189574214591052	0.00014170947224507004	-2.4359254900671623e-6
12.563	0.015511418812255573	0.01565951199163818	0.017269864640943225	0.00013904665651408738	-2.4013169367740155e-6
12.564	0.015143568998213758	0.015676821475451155	0.017348893311406263	0.00013644662635533424	-2.367197963340008e-6
12.565	0.014784429687984742	0.015694209360306834	0.01742666816596386	0.00013390831031574082	-2.3335756885373305e-6
12.566	0.014433807401208627	0.015711674396896896	0.017503198170521542	0.00013143068313653183	-2.3004572926257404e-6
12.567	0.014091508625501337	0.01572921534312103	0.01757848759728117	0.00012901269896753163	-2.2678481286925238e-6
12.568	0.013757339848476921	0.01574683095907098	0.017652538022710593	0.00012665329228297924	-2.235752057726769e-6
12.569	0.013431107557749485	0.015764520007247394	0.01772535275098447	0.00012435137884976845	-2.204172055183455e-6
12.57	0.013112618240934867	0.015782281254355813	0.017796936887873784	0.00012210585593662936	-2.1731102117440014e-6
12.571	0.012801678385647157	0.015800113473108432	0.017867297340746602	0.00011991560251353522	-2.1425677259041142e-6
12.572	0.01249809578627194	0.015818015444025585	0.017936442818567537	0.00011777949062282355	-2.112545098756286e-6
12.573	0.012201697775708483	0.01583598595722048	0.01800438365882096	0.00011569654183651715	-2.083044927223485e-6
12.574	0.01191232571813636	0.01585402381200797	0.01807112640421505	0.000113665881330637	-2.054070509372449e-6
12.575	0.01162982118214047	0.015872127811466553	0.018136673510437712	0.00011168662035450977	-2.0256237688539506e-6
12.576	0.01135402573630575	0.01589029676172453	0.018201028751508	0.00010975785523455085	-1.9977058788279128e-6
12.577	0.011084780949218609	0.015908529473401576	0.018264197336386612	0.00010787866753477157	-1.970317272241512e-6
12.578	0.010821928389463976	0.01592682476304391	0.01832618590897657	0.00010604812420571353	-1.9434576394921442e-6
12.579	0.01056530962562683	0.015945181454559115	0.01838700254812285	0.00010426527773512734	-1.9171259273965228e-6
12.58	0.010314766305502193	0.015963598380651003	0.018446656767612094	0.00010252916698835189	-1.891320352103312e-6
12.581	0.010070149861086442	0.015982074383416308	0.018505156527724203	0.0001008389016252729	-1.8660396586594574e-6
12.582	0.009831329025824825	0.016000608310230993	0.018562505892129565	0.00009919365786209252	-1.8412828585269764e-6
12.583	0.00959817408454754	0.016019199013852268	0.01861871121597388	0.00009759068150234526	-1.8170127162622504e-6
12.584	0.009370555322083517	0.01603784535348648	0.018673779014867165	0.0000960313029820323	-1.7932673303962254e-6
12.585	0.009148343023261715	0.01605654619492113	0.018727715935476893	0.00009451475066472696	-1.7700454021614324e-6
12.586	0.008931407472912281	0.016075300410655805	0.01878052875552769	0.00009304024118487566	-1.7473449249937891e-6
12.587	0.008719618955864167	0.01609410688003345	0.018832224383801936	0.0000916069795575632	-1.7251631941503872e-6
12.588	0.008512847756946728	0.016112964489371287	0.018882809860139356	0.00009021415928764992	-1.7034968165210184e-6
12.589	0.008310967483600268	0.01613187213209194	0.018932292355437214	0.00008886099183944465	-1.6823422764984867e-6
12.59	0.00811386763287588	0.016150828708854356	0.01898067917164997	0.00008754681826589854	-1.6616980700037654e-6
12.591	0.007921442021530245	0.016169833127685072	0.01902797774178979	0.00008627100797294399	-1.6415628194709478e-6
12.592	0.0077335844487328815	0.016188884304048412	0.01907419496688158	0.00008503292059083473	-1.621934505952941e-6
12.593	0.007550188713654302	0.016207981155752497	0.019119328147159238	0.00008383190579829914	-1.6028097161594224e-6
12.594	0.007371148615464014	0.01622712260217945	0.019163386785216077	0.00008266730416551934	-1.5841855242149511e-6
12.595	0.007196357953331558	0.016246307575642698	0.019206384330104048	0.00008153844713013072	-1.56605875326116e-6
12.596	0.007025710526427402	0.01626553502111806	0.019248332657727983	0.00008044465688788013	-1.5484255163147054e-6
12.597	0.006859100850874589	0.01628480389467078	0.01928924207084606	0.00007938525288420228	-1.5312813597387081e-6
12.598	0.006696434164110969	0.01630411316188228	0.01932912129906957	0.00007835964174995911	-1.5146230203365956e-6
12.599	0.006537623404207667	0.016323461796276934	0.019367977498862706	0.00007736729100992688	-1.4984479514282267e-6
12.6	0.006382581621549072	0.016342848777749094	0.019405816253542995	0.00007640766135484157	-1.4827530366149935e-6
12.601	0.0062312218665195995	0.016362273090989865	0.019442641573281065	0.00007548020567521911	-1.4675345848208205e-6
12.602	0.006083457189504471	0.01638173372391384	0.019478455895100475	0.00007458436909880275	-1.4527883439549242e-6
12.603	0.005939200640888095	0.016401229666086176	0.01951326008287809	0.00007371958902684218	-1.4385095138836573e-6
12.604	0.005798365271055154	0.016420759908051127	0.019547057716799376	0.00007288529527168562	-1.4246930733816034e-6
12.605	0.0056608641738912155	0.016440323451995212	0.019579866087454437	0.00007208091094503064	-1.4113345837654289e-6
12.606	0.005526615814322903	0.01645991931328485	0.019611693633743155	0.0000713059005738615	-1.398429476332722e-6
12.607	0.0053955481523422	0.016479546514769208	0.019642547698863335	0.00007055980816507589	-1.3859743975051498e-6
12.608	0.005267589998784765	0.016499204086629228	0.019672435603134312	0.00006984217908900265	-1.3739657705109784e-6
12.609	0.005142670164486934	0.01651889106635461	0.019701364643996796	0.00006915255241958687	-1.362399651281384e-6
12.61	0.005020717460284358	0.01653860649872117	0.019729342096013194	0.00006849046099012889	-1.3512717351878994e-6
12.611	0.004901660697012711	0.01655834943576785	0.019756375210867434	0.00006785543145000877	-1.3405773638216678e-6
12.612	0.004785428685508297	0.01657811893677372	0.019782471217364837	0.00006724698432239338	-1.3303115318123315e-6
12.613	0.004671950236606785	0.016597914068235332	0.01980763732143241	0.00006666463406292158	-1.3204688936843599e-6
12.614	0.004561155984290826	0.016617733903843725	0.019831880706118674	0.00006610790590478799	-1.3110441036350736e-6
12.615	0.004452985282849264	0.016637577524461558	0.01985520854753495	0.00006557639963456212	-1.3020330905407257e-6
12.616	0.004347379857990262	0.016657444024032388	0.01987764134421437	0.00006506973189886864	-1.293432793049896e-6
12.617	0.004244281425782547	0.016677332500866816	0.019899158151548562	0.00006458751356364941	-1.2852371470183473e-6
12.618	0.004143631702295392	0.01669724203848349	0.019919771722386004	0.00006412935027349406	-1.2774420181529341e-6
12.619	0.004045372403597519	0.016717171750283744	0.019939504618649476	0.00006369484324449211	-1.2700436210577048e-6
12.62	0.003949445245757835	0.016737120757680756	0.01995836616603996	0.00006328358856065933	-1.2630370327946566e-6
12.621	0.003855791944845085	0.01675708819299173	0.019976358297707317	0.00006289517737773349	-1.2564165984954599e-6
12.622	0.0037643553494302678	0.01677707318570884	0.019993483461576336	0.00006252920627367589	-1.2501766514982341e-6
12.623	0.0036750863034297116	0.016797074872664894	0.020009747368637882	0.00006218637801925195	-1.2443337139358472e-6
12.624	0.003587934274213158	0.01681709239675964	0.02002516020055862	0.00006186584779090666	-1.2388735129562813e-6
12.625	0.0035028494012153987	0.016837125012456728	0.020039727040101988	0.00006156656948192058	-1.2337772472131617e-6
12.626	0.042576062101757316	0.016857165016174847	0.02003355811582278	0.000427814196483518	-8.570640568026583e-6
12.627	0.08011728809174218	0.016877179027057633	0.01998808337073843	0.0007805538948231643	-0.00001560177632508
12.628	0.11618632039561012	0.01689712870794266	0.01990517332538495	0.0011203829928807065	-0.000022301417664103995
12.629	0.15084123174225053	0.016916977472002135	0.019786566687469708	0.0014477208250139157	-0.000028645424648976506
12.63	0.18413713576752253	0.016936690446308664	0.01963389996034806	0.001762999176780492	-0.00003461454946708417
12.631	0.21612765339206388	0.016956234717694738	0.019449468111554614	0.002066633401388283	-0.00004019492043857505
12.632	0.2468636480108619	0.016975579064001205	0.01923420601468471	0.002359007119930245	-0.000045373628934846376
12.633	0.27639461932300446	0.016994693485695322	0.018989962725385605	0.0026404841575140173	-0.0000501426957281624
12.634	0.30476751906939986	0.01701354982375841	0.018718205277868685	0.0029114098253635893	-0.00005449636675915948
12.635	0.3320280415660915	0.017032121178586365	0.018420304492975898	0.003172081797482399	-0.0000584307125862521
12.636	0.35821952916363603	0.017050382261619305	0.018097857056086023	0.0034227602572837407	-0.00006194462587357336
12.637	0.3833841631233511	0.01706830906469079	0.017751977860995926	0.003663679661174945	-0.00006503756023495868
12.638	0.4075619541325817	0.017085878936232368	0.01738422901407976	0.0038950337507043646	-0.00006771215873981473
12.639	0.4307919589801884	0.017103070599584394	0.016995733197585204	0.0041169815166439425	-0.00006997111943627013
12.64	0.45311085993268885	0.01711986394127266	0.01658783658956972	0.004329634644333821	-0.00007181927197274925
12.641	0.4745546128936002	0.017136240223055786	0.016161780098350252	0.0045330704023661865	-0.0000732624870133824
12.642	0.4951577774452897	0.01715218183118312	0.01571871832858648	0.004727324048359911	-0.00007430747516412259
12.643	0.5149527994906958	0.017167672426180426	0.015259944123532009	0.004912384801764227	-0.00007496271758820997
12.644	0.5339718127449049	0.017182696845807862	0.014786566051796199	0.005088209601344386	-0.00007523714735566238
12.645	0.5522451154856399	0.017197241106161488	0.014299826881322005	0.005254714898356965	-0.00007514151335720815
12.646	0.5698016953878464	0.017211292433147913	0.013800896892331905	0.005411781001891058	-0.00007468743161097913
12.647	0.5866701250349003	0.017224839230789636	0.013290955347750485	0.005559265166686634	-0.0000738879450967367
12.648	0.6028770119852055	0.017237871054369573	0.012771150558745375	0.0056969898473758895	-0.00007275711507248132
12.649	0.6184483388574242	0.01725037867107114	0.012242760074128816	0.0058247666563203074	-0.00007131122066111507
12.65	0.6334093124744015	0.017262354096993515	0.011706940507749165	0.005942391893236065	-0.00006956722836784554
12.651	0.6477834666648741	0.01727379045290335	0.011164833136226186	0.0060496469124467316	-0.00006754329831055371
12.652	0.6615940677434264	0.017284682135423737	0.010617831032377824	0.006146335608288408	-0.00006526075295709348
12.653	0.6748632306375288	0.017295024880390975	0.01006715144924716	0.00623226178889811	-0.00006274112330019331
12.654	0.6876119261040985	0.01730481510148007	0.009515055057491482	0.0062815304187536485	-0.00005976910777974849
12.655	0.6998608978783134	0.01731405479613442	0.008964732779304494	0.0063160058541989715	-0.0000566213047154166
12.656	0.7116295390824625	0.01732274558202604	0.008417432244222568	0.006339889903176369	-0.000053365593695817864
12.657	0.7229366255608403	0.017330891031468145	0.007874235247729821	0.006353908457462217	-0.0000500321699365976
12.658	0.7338006268009426	0.017338495728729184	0.007336037344065892	0.006358806440826449	-0.00004664844151358955
12.659	0.7442385243499701	0.017345565174896396	0.006804001651452386	0.006355403367065063	-0.00004324217500515674
12.66	0.754266890570525	0.01735210595656815	0.0062786997165031	0.006344440783595798	-0.00003983483854933365
12.661	0.7639022326650662	0.017358125110588783	0.005760946429199401	0.006326718896756101	-0.00003644788863681544
12.662	0.7731599252580168	0.01736363052191203	0.005251245255910516	0.006302976448998377	-0.000033098475175918436
12.663	0.7820543885003864	0.017368630529517003	0.004750280361942201	0.006273978277040425	-0.000029803155800677097
12.664	0.7906000131791742	0.01737313407206835	0.00425833014113484	0.006240397926199423	-0.00002657367458181035
12.665	0.7988108395106603	0.017377150390179376	0.0037759320050733446	0.006202943590121003	-0.00002342189322760245
12.666	0.806699645209312	0.017380689128965836	0.003303163930858338	0.006162195739550135	-0.00002035474270177093
12.667	0.8142789263050215	0.017383760101743886	0.002840500506280616	0.006118793304605952	-0.000017380435479559653
12.668	0.8215611434660143	0.017386373488044324	0.002387923394346599	0.0060732405024723195	-0.000014502433075346946
12.669	0.8285579614396273	0.01738853936289811	0.0019455689828819884	0.006026039346866383	-0.00001172407524288967
12.67	0.8352802634920026	0.017390268078844324	0.0015135478955498704	0.005977650358367764	-9.047460120240457e-6
12.671	0.8417389004502842	0.017391569853589712	0.0010917304481365638	0.0059284489365159275	-6.472268214217269e-6
12.672	0.8479445011644332	0.01739245499303589	0.0006802460281394888	0.005878836547515947	-3.999055211528988e-6
12.673	0.8539067415319106	0.017392933717167595	0.00027888221866502336	0.005829100932388005	-1.6256326008467232e-6
12.674	0.8596350438176089	0.017393015344392148	-0.00011220215682356856	0.005783799273725996	6.489547531466461e-7
12.675	0.865138811891595	0.017392711078463546	-0.000495087964561315	0.005748774238797981	2.8461489366090156e-6
12.676	0.8704268955362371	0.017392028151940738	-0.0008698745396155782	0.005713717753285664	4.970217600132723e-6
12.677	0.8755075108021915	0.01739097440844636	-0.001235801869450758	0.005678872479720576	7.01796122681115e-6
12.678	0.8803888394380937	0.017389559078511904	-0.0015936930228932357	0.00564418176461372	8.995093098206117e-6
12.679	0.885078924108691	0.017387789705135482	-0.0019437160820821964	0.005609703778816688	0.000010903671450603265
12.68	0.8895850951920674	0.017385674219307333	-0.002285947922813304	0.0055755035790172975	0.000012745310825092734
12.681	0.893914457307291	0.0173832204481013	-0.0026203260434640714	0.0055416645816991844	0.000014520968027568803
12.682	0.8980741139299856	0.017380436071702515	-0.0029471324862991436	0.00550820368084848	0.000016233406008981076
12.683	0.9020708374081143	0.017377328723459342	-0.0032663391811191145	0.005475187007244826	0.00001788381784571808
12.684	0.905910761426909	0.01737390585212147	-0.0035781838467395617	0.005442625943240377	0.000019474716233948388
12.685	0.9095999521167708	0.01737017477237743	-0.003882775794062799	0.0054105510081776595	0.000021007956487094288
12.686	0.913144475608082	0.017366142692456316	-0.004180197682525652	0.005378994199377675	0.000022485259086557485
12.687	0.9165502230503789	0.01736181670461578	-0.004470630292644434	0.005347966816287519	0.00002390878245295219
12.688	0.9198224345944942	0.017357203717936684	-0.004754200025839178	0.00531748341259711	0.00002528037977756858
12.689	0.9229662025362412	0.017352310561773127	-0.005030998609586636	0.005287561392312626	0.000026601714012828793
12.69	0.9259866191832189	0.017347143925035464	-0.005301183260633702	0.005258205205528652	0.000027874709416525488
12.691	0.928888740290087	0.017341710359707656	-0.005564875273689886	0.005229423462136176	0.000029101089320095365
12.692	0.931677157735628	0.017336016294663553	-0.005822206265164533	0.005201218957387974	0.0000302825696001968
12.693	0.9343561502434812	0.017330068023411638	-0.006073307802335554	0.005173591508715549	0.000031420813675979114
12.694	0.9369299911241471	0.017323871716750677	-0.006318298200875408	0.005146541959081471	0.000032517386800794255
12.695	0.9394029517850707	0.01731743341853268	-0.006557312979198849	0.005120067397704274	0.00003357388440133911
12.696	0.9417790804873379	0.017310759043429498	-0.006790469155818426	0.005094165827174597	0.00003459177592405336
12.697	0.94406200771435	0.017303854394788442	-0.007017882628917201	0.005068832447798765	0.000035572471184298804
12.698	0.9462553192409914	0.017296725146995134	-0.007239689011516017	0.005044058579115669	0.000036517415468666804
12.699	0.9483626008421348	0.017289376845586815	-0.007456008309815616	0.00501983753447722	0.00003742795037098649
12.7	0.9503873732908068	0.017281814925211247	-0.007666943575900059	0.00499616446438462	0.00003830531104435382
12.701	0.9523327794596537	0.017274044714295632	-0.007872610273313827	0.004973030290979773	0.00003915072935826821
12.702	0.95420182862518	0.017266071421897844	-0.008073125135966771	0.004950424838542923	0.000039965399197755114
12.703	0.9559975300254828	0.017257900144740924	-0.008268597711896801	0.004928338856953818	0.00004075045139606043
12.704	0.9577228832728196	0.01724953587198778	-0.008459133954256891	0.004906763453712917	0.000041506969336809745
12.705	0.9593806565407317	0.01724098348525519	-0.00864484358217784	0.004885687931318245	0.00004223600795758026
12.706	0.9609733848512615	0.0172322477608576	-0.008825825293301432	0.004865102011080123	0.00004293854038388262
12.707	0.9625035933364919	0.01722333337775618	-0.00900217792731924	0.004844995359703403	0.00004361551028508612
12.708	0.9639738070709216	0.017214244913289035	-0.009174005849878233	0.004825356911379249	0.000044267852532743594
12.709	0.9653864583551616	0.017204986840272548	-0.009341410431555664	0.004806175668703799	0.00004489645952751869
12.71	0.9667437129064064	0.01719556353717457	-0.009504480866091127	0.004787441149984274	0.00004550214280756283
12.711	0.9680476899226985	0.017185979293088387	-0.009663307755358072	0.004769142578259374	0.0000460856924629022
12.712	0.9693005086020878	0.01717623830502158	-0.009817984775673323	0.0047512689137378175	0.000046647885860207816
12.713	0.9705042661879061	0.01716634467479171	-0.00996860888589631	0.004733808753982296	0.00004718948800908165
12.714	0.9716608534156355	0.017156302396046638	-0.010115316510457545	0.004718046694813324	0.000047724535629154866
12.715	0.9727720496436658	0.017146115292401058	-0.01025828400734644	0.00470297006550312	0.0000482444026099797
12.716	0.9738396332782377	0.01713578703892731	-0.010397620872917753	0.004688210187709242	0.00004874623210435127
12.717	0.974865381973623	0.01712532124257384	-0.010533384623304814	0.0046737595179306935	0.000049230506639195686
12.718	0.9758509768493062	0.017114721439787373	-0.010665646736422608	0.00465960878545753	0.00004969774123562121
12.719	0.9767979132311071	0.0171039910975662	-0.010794475735032952	0.004645748634076477	0.000050148420901601016
12.72	0.9777076656252277	0.01709313361687208	-0.010919934660798242	0.004632170680916862	0.00005058300117327743
12.721	0.9785817085378652	0.01708215232544071	-0.011042103460108947	0.004618864967609517	0.000051001984840617046
12.722	0.9794215145031643	0.01707105049032679	-0.011161031308202438	0.0046058255191188105	0.00005140576281900279
12.723	0.9802284513934946	0.01705983132376693	-0.011276776501917645	0.0045930451452995255	0.000051794743566760606
12.724	0.9810037373933004	0.017048497977098027	-0.011389402543930574	0.004580515711452241	0.00005216933729652812
12.725	0.9817485797212855	0.017037053536074168	-0.011498972670671183	0.004568229415370034	0.00005252994520069622
12.726	0.982464185596153	0.017025501052446962	-0.01160549411332108	0.004556185086622538	0.000052876779201999154
12.727	0.9831517606224072	0.01701384352401797	-0.011709085025152504	0.004544369341974615	0.0000532104070108771
12.728	0.9838124247212061	0.017002083823162702	-0.01180985161942532	0.004532770189226369	0.00005353134335971785
12.729	0.9844471752569026	0.01699022474633537	-0.011907839525526662	0.004521400857665048	0.00005384011584365401
12.73	0.9850570006138558	0.016978269074652705	-0.012003033788971301	0.004510248102393635	0.000054136660369674496
12.731	0.9856428891764214	0.016966219609635104	-0.012095443098550089	0.004499306804439393	0.00005442110943601591
12.732	0.9862058280071436	0.01695407908122482	-0.012185173506170039	0.004488565447354025	0.00005469394876980854
12.733	0.9867467340169148	0.016941850132477374	-0.012272293763162974	0.004478016573264854	0.0000549555348634187
12.734	0.9872664237854659	0.01692953534650627	-0.01235685501002342	0.0044676544225819865	0.00005520615793473551
12.735	0.9877657065425585	0.016917137264086016	-0.012438890784093048	0.004457475295786808	0.00005544604837708496
12.736	0.9882453915179539	0.016904658400554044	-0.012518421327729986	0.004447477076362344	0.00005567539188732457
12.737	0.9887062868590983	0.016892101238235476	-0.012595501259173941	0.004437654173273359	0.00005589447872724309
12.738	0.9891491432713947	0.016879468191314806	-0.012670200709196163	0.004427999320050301	0.000056103640125221447
12.739	0.9895746293053101	0.016866761612962338	-0.01274257107928439	0.004418507061447843	0.00005630314029481913
12.74	0.9899834074927081	0.01685398381460906	-0.012812644446732536	0.004409174102422249	0.00005649318007807734
12.741	0.9903761403654541	0.016841137085075248	-0.012880435266224385	0.004399999109100487	0.00005667390369621379
12.742	0.9907534895696953	0.01682822369218014	-0.01294598233869379	0.004390978356868921	0.00005684552825761173
12.743	0.9911160697324558	0.01681524584649084	-0.013009350595730199	0.004382105388625325	0.00005700834534806539
12.744	0.9914644282236591	0.016802205700281892	-0.01307059043670165	0.004373375110448148	0.00005716259489473258
12.745	0.9917991074846291	0.01678910536347557	-0.013129736166844255	0.004364784188698728	0.00005730846482282764
12.746	0.9921206499566899	0.016775946919733678	-0.013186806063420885	0.004356331028398726	0.00005744609241955686
12.747	0.9924295973555383	0.01676273243601711	-0.013241823968888214	0.0043480135695883855	0.000057575630302826686
12.748	0.9927264528918548	0.016749463937109726	-0.013294845503848324	0.004339826505328793	0.00005769732290185229
12.749	0.9930116647109848	0.016736143394350964	-0.013345918585063269	0.004331765194267212	0.00005781138561230099
12.75	0.9932856769250519	0.01672277273759959	-0.013395078257219403	0.004323826378037806	0.00005791799270444594
12.751	0.9935489336461811	0.016709353868105663	-0.013442346692927938	0.004316008173257726	0.00005801727819444095
12.752	0.9938018783926507	0.01669588867003403	-0.013487739588786124	0.004308309416072764	0.00005810935547190465
12.753	0.9940449231610025	0.01668237899933629	-0.013531300878220989	0.004300726107720452	0.00005819441895838568
12.754	0.9942784348610862	0.016668826662818003	-0.013573078134563103	0.004293253799229438	0.00005827266926845106
12.755	0.9945027770991967	0.016655233425857646	-0.013613106607531015	0.004285889330320929	0.000058344268361738514
12.756	0.9947183134816275	0.01664160102476246	-0.013651409190028762	0.0042786308263379124	0.00005840934018340973
12.757	0.9949254071284553	0.016627931178835775	-0.013687998424613365	0.004271477483387018	0.000058467977063372966
12.758	0.9951243953530382	0.01661422558840086	-0.013722906244809294	0.004264426572036841	0.000058520326035935055
12.759	0.9953155785581619	0.016600485911687266	-0.013756177684532307	0.004257474014516093	0.000058566569030962454
12.76	0.995499254442391	0.016586713766753244	-0.013787847602773433	0.004250616779642743	0.00005860685637550573
12.761	0.9956757207042904	0.01657291074215462	-0.013817940145250411	0.004243852931504996	0.00005864130579278153
12.762	0.9958452746442418	0.016559078407623915	-0.013846469206281947	0.00423718157021065	0.000058670004133347153
12.763	0.9960081924308837	0.016545218316921396	-0.013873458696967985	0.004230600801130464	0.00005869306547784316
12.764	0.9961647200108054	0.01653133199191616	-0.013898943048686392	0.0042241076546553355	0.000058710631723574756
12.765	0.9963151011167125	0.016517420922438623	-0.01392295247610205	0.004217699610749319	0.00005872283123893689
12.766	0.9964595794813105	0.016503486569311776	-0.01394551477954944	0.004211374431278963	0.0000587297843736174
12.767	0.9965983985114313	0.016489530366765367	-0.013966655345032905	0.0042051301542447754	0.000058731603545341834
12.768	0.9967317843156012	0.016475553724850305	-0.013986397144226509	0.0041989650186347255	0.000058728392345339734
12.769	0.996859938259319	0.01646155803185306	-0.014004760734473945	0.004192877430162785	0.00005872024519840579
12.77	0.9969830598950392	0.01644754465588849	-0.014021769315310979	0.004186865580593708	0.00005870726332530054
12.771	0.997101348775217	0.016433514929621414	-0.01403746552618806	0.004180925880460263	0.00005868960291450841
12.772	0.9972150044186617	0.01641947015967576	-0.014051857458075283	0.004175058015233557	0.00005866732010925665
12.773	0.9973242148318876	0.016405411646773956	-0.01406495342390267	0.004169261633552174	0.000058640470687975684
12.774	0.997429143358	0.016391340679725957	-0.014076768935739468	0.004163535641808486	0.000058609129185453785
12.775	0.9975299502950569	0.016377258528230052	-0.014087326704794227	0.004157878297145922	0.00005857338997066809
12.776	0.9976267959411155	0.01636316643567383	-0.014096656641414695	0.004152287221980863	0.0000585333672447979
12.777	0.9977198405942337	0.016349065611934877	-0.014104795855087948	0.004146759405102941	0.000058489194869142926
12.778	0.9978092442175226	0.016334957228937682	-0.014111776746198353	0.004141292301531359	0.00005844099239996049
12.779	0.9978951523612342	0.016320842444015906	-0.014117601853130832	0.004135886096986682	0.00005838879322715722
12.78	0.9979776922024827	0.016306722404520645	-0.01412228909013195	0.0041305395063301305	0.00005833267300660501
12.781	0.9980569898642603	0.016292598238742413	-0.014125857604488768	0.0041252511520636454	0.0000582727103568043
12.782	0.9981331714695586	0.01627847105585902	-0.01412832647446236	0.004120019687911557	0.000058208983232026995
12.783	0.9982063631413697	0.016264341946004453	-0.014129714709287845	0.004114843797681	0.000058141568934515084
12.784	0.9982766907259862	0.01625021198033798	-0.014130041249174373	0.004109722193021726	0.00005807054411004435
12.785	0.9983442686824917	0.016236082211113247	-0.01412932496530512	0.004104653566869375	0.00005799598411629617
12.786	0.9984091970462625	0.0162219536719649	-0.014127583936840086	0.004099636646444708	0.000057917960833193216
12.787	0.9984715750085511	0.016207827379144883	-0.01412483518575209	0.004094670272378773	0.00005783654273734878
12.788	0.9985315017606096	0.01619370433177875	-0.014121095871557009	0.004089753291866522	0.00005775179832546303
12.789	0.9985890764936904	0.016179585511937367	-0.014116382943599107	0.0040848845895699246	0.00005766379514677572
12.79	0.9986443981723713	0.016165471884847554	-0.014110713140668472	0.004080063085867451	0.0000575725998005062
12.791	0.9986975568047691	0.016151364399102593	-0.014104102991000999	0.004075287700545959	0.000057478277446459844
12.792	0.9987486311268592	0.016137263986872888	-0.014096568812278436	0.004070557342815502	0.00005738089168732399
12.793	0.998797699205154	0.01612317156411101	-0.014088126782899914	0.004065870947328553	0.00005728050538887404
12.794	0.9988448391061667	0.016109088030101984	-0.014078794068049575	0.0040612273737133395	0.00005717718385803592
12.795	0.9988901288964097	0.01609501426809734	-0.01406858500178583	0.004056625752693404	0.00005707098422220057
12.796	0.998933646447512	0.01608095114768617	-0.014057513188202682	0.004052065294236108	0.00005696196131318247
12.797	0.9989754624593069	0.01606689952461498	-0.014045592708355124	0.004047545149172387	0.000056850170633953825
12.798	0.9990156388654147	0.01605286024031083	-0.014032838120259229	0.004043064402274369	0.00005673566826689886
12.799	0.9990542371004404	0.0160388341214042	-0.014019264458892	0.00403862210507216	0.00005661851134053372
12.8	0.9990913185989894	0.016024821979252115	-0.014004887236191452	0.004034217277165485	0.00005649875805299793
12.801	0.9991269447956667	0.016010824609567386	-0.013989721753761557	0.0040298489676831905	0.00005637646576757108
12.802	0.9991611769572549	0.01599684279493349	-0.013973779062926923	0.004025512414114507	0.00005625162108990571
12.803	0.9991940706049043	0.015982877305975116	-0.01395707274971194	0.0040211966231712285	0.00005612413381049682
12.804	0.9992256744558821	0.015968928899381535	-0.013939616572476943	0.00401691519890792	0.00005599425767693135
12.805	0.9992560368588314	0.01595499831840745	-0.0139214236418309	0.004012667397745034	0.00005586204277777179
12.806	0.9992852061623951	0.015941086293520874	-0.013902506420631539	0.004008452543403326	0.00005572753722146156
12.807	0.9993132307152166	0.015927193543050798	-0.013882876723985282	0.004004270026639794	0.00005559078714938953
12.808	0.9993401587204692	0.01591332077383506	-0.013862545719247384	0.004000119304450388	0.00005545183674038756
12.809	0.9993660337691814	0.015899468681334156	-0.01384152615274501	0.003995999680934021	0.000055310734090008965
12.81	0.9993908941873951	0.015885637945702913	-0.013819833820273937	0.003991910170037781	0.00005516753517538361
12.811	0.9994147780333407	0.015871829234665114	-0.013797478589061822	0.003987850326419539	0.00005502227949515679
12.812	0.9994377233652485	0.015858043206171006	-0.013774470435047004	0.0039838197024312854	0.000054875006709697494
12.813	0.9994597682413489	0.015844280507957876	-0.01375081980823983	0.003979817814635865	0.0000547257576386806
12.814	0.9994809506182378	0.01583054177707602	-0.01372653763272277	0.0039758441428521885	0.00005457457424870097
12.815	0.9995013049042988	0.015816827639414565	-0.013701635306650178	0.003971898115922066	0.0000544214994595351
12.816	0.9995208611506868	0.015803138709227425	-0.013676124702248398	0.003967979107974233	0.00005426657709657197
12.817	0.9995396491443305	0.015789475588659334	-0.013650018165815916	0.003964086454070665	0.00005410985210892938
12.818	0.9995576986721583	0.01577583886727315	-0.013623328463260666	0.003960219455522273	0.000053951370429175234
12.819	0.9995750395210992	0.015762229124683922	-0.01359606059350683	0.003956378119702788	0.000053791156646303724
12.82	0.9995917014701441	0.015748646935645472	-0.01356822399169113	0.003952562060925601	0.00005362924738369888
12.821	0.9996077123770614	0.015735092861270165	-0.013539833627010991	0.003948770389001446	0.00005346569409834705
12.822	0.9996230959575605	0.01572156744851163	-0.013510902847809694	0.003945002345629478	0.00005330054342618123
12.823	0.9996378754161763	0.01570807123178554	-0.013481443381576258	0.003941257319259471	0.000053133837401819586
12.824	0.9996520739574435	0.01569460473459059	-0.013451465334945664	0.0039375348477052345	0.00005296561350904752
12.825	0.9996657147858968	0.015681168471129193	-0.013420977193698534	0.003933834618827593	0.00005279590470306689
12.826	0.999678821106071	0.015667762947928404	-0.013389985822761286	0.003930156471302956	0.0000526247394319801
12.827	0.9996914153590999	0.01565438866546086	-0.013358496466206305	0.003926500392484183	0.000052452141617557625
12.828	0.9997035165401575	0.015641046119841084	-0.013326512317700918	0.003922866547769852	0.000052278129369551804
12.829	0.9997151427181793	0.015627735804200328	-0.013294038745950613	0.00391925490881683	0.00005210272661306807
12.83	0.9997263119634194	0.015614458199839712	-0.013261092616157308	0.003915664407647287	0.00005192598836360141
12.831	0.9997370423461323	0.015601213771173322	-0.01322768978405416	0.003912094065048443	0.0000517479666985002
12.832	0.999747351936572	0.01558800296805593	-0.013193843512520892	0.003908543135059796	0.000051568706485916764
12.833	0.9997572585669285	0.01557482622837593	-0.01315956447158399	0.0039050111055147787	0.0000513882454052732
12.834	0.9997667776655647	0.015561683980648042	-0.013124860738416327	0.003901497691206751	0.00005120661386834143
12.835	0.9997759233146186	0.01554857664660625	-0.013089737797337348	0.0038980028397645086	0.000051023835105793805
12.836	0.9997847095852123	0.015535504643796699	-0.013054198539813263	0.003894526738705658	0.00005083992526567511
12.837	0.9997931505484668	0.015522468388170438	-0.013018243264456665	0.0038910698174386047	0.000050654893442400744
12.838	0.9998012602755039	0.015509468295732215	-0.012981873607920873	0.0038876323910703643	0.00005046875233493468
12.839	0.999809052788385	0.015496504774279211	-0.012945103851869314	0.003884213625723396	0.000050281548767835205
12.84	0.9998165406806166	0.015483578216682357	-0.012907948071193352	0.00388081269693663	0.000050093328766085844
12.841	0.9998237349862921	0.015470689002754428	-0.012870418374807376	0.0038774289502517085	0.000049904132808329664
12.842	0.9998306466667526	0.015457837501143504	-0.012832524983168043	0.0038740619011700525	0.00004971399613310419
12.843	0.999837286683339	0.015445024071221516	-0.01279427622827449	0.003870711236750709	0.00004952294876287455
12.844	0.9998436659973927	0.015432249064972557	-0.012755678553667932	0.003867376817008961	0.000049331015523673756
12.845	0.9998497955672765	0.0154195128288814	-0.012716736514431852	0.0038640586763847	0.000049138216063888524
12.846	0.9998556856398881	0.015406815705822037	-0.012677452777192219	0.003860757022571041	0.00004894456483785761
12.847	0.9998613449366609	0.015394158036941337	-0.012637828198515548	0.0038574722278443786	0.00004875007129604228
12.848	0.9998667819925912	0.015381540161316171	-0.012597868217736369	0.0038542042485438964	0.00004855475720739564
12.849	0.9998720053426756	0.01536896240812935	-0.012557585316420206	0.0038509523939991527	0.000048358663237117
12.85	0.9998770235219105	0.015356425094567996	-0.012516990711099202	0.0038477160853889686	0.00004816182649976071
12.851	0.9998818450652927	0.015343928527353473	-0.012476094116736489	0.003844494878509179	0.00004796427993559193
12.852	0.999886478228403	0.015331473004243045	-0.012434903746726397	0.0038412884638638367	0.000047766052311557304
12.853	0.9998909300005483	0.015319058815531292	-0.01239342631289402	0.0038380966641115015	0.000047567168188430245
12.854	0.9998952070286318	0.015306686245551777	-0.012351667025495519	0.00383491943890763	0.00004736764797898715
12.855	0.9998993159600225	0.015294355574178568	-0.012309629593217956	0.003831756887564977	0.00004716750797718657
12.856	0.9999032634420892	0.0152820670783279	-0.012267316223179607	0.0038286092504528657	0.00004696676037029595
12.857	0.9999070561222013	0.0152698210330111	-0.012224730075219006	0.003825476683356288	0.00004676541986307467
12.858	0.999910700666212	0.01525761770439334	-0.012181884520411485	0.0038223583965022877	0.00004656352858181608
12.859	0.9999142030295244	0.015245457348492288	-0.012138785409552474	0.0038192542882899334	0.000046361108230064565
12.86	0.9999175682106557	0.01523334021651087	-0.012095437498823622	0.003816164354998418	0.00004615817744112193
12.861	0.999920801165686	0.015221266554745892	-0.012051845844312103	0.0038130885652184537	0.00004595475557872202
12.862	0.9999239068506953	0.015209236604288169	-0.01200801580201085	0.0038100268595850067	0.000045750862735982536
12.863	0.9999268902217637	0.015197250600722512	-0.011963953027818101	0.0038069791503370304	0.000045546519732515096
12.864	0.999929756234971	0.015185308773827885	-0.011919663477537614	0.0038039453208665495	0.00004534174811168311
12.865	0.9999325098463974	0.015173411347277555	-0.011875153406878914	0.0038009252252572865	0.00004513657013800607
12.866	0.9999351559907231	0.01516155853833906	-0.011830429371456815	0.0037979186877318697	0.000044931008793747835
12.867	0.9999376989412997	0.015149750557574379	-0.011785498226791667	0.0037949254997446755	0.000044725087748047357
12.868	0.9999401423056075	0.01513798760825514	-0.0117403684487435	0.003791945295894321	0.00004451883491127902
12.869	0.9999424896759257	0.01512626988373324	-0.011695049062618677	0.0037889776539855656	0.000044312279560527
12.87	0.9999447446445338	0.015114597573178058	-0.011649540573118955	0.0037860229477095224	0.000044105427940101506
12.871	0.999946910803711	0.015102970865314296	-0.011603843942769155	0.0037830815113087685	0.00004389828748000224
12.872	0.9999489917457367	0.015091389947288487	-0.011557961365533958	0.0037801535660097565	0.000043690868871726185
12.873	0.9999509910628902	0.015079855003437417	-0.011511896266817409	0.003777239218582396	0.00004348318605927499
12.874	0.9999529123473164	0.01506836621405674	-0.011465653303463167	0.0037743384598577143	0.000043275256230655686
12.875	0.9999547588066809	0.015056923754169615	-0.011419238363754747	0.003771451161756706	0.000043067099793359583
12.876	0.999956533004993	0.015045527792295139	-0.011372658567415032	0.003768577074756465	0.000042858740356192993
12.877	0.9999582375382285	0.01503417848921695	-0.01132592226560651	0.003765715828838409	0.00004265020475178781
12.878	0.9999598750023635	0.015022875996751887	-0.011279039040931537	0.0037628669317267688	0.00004244152302877649
12.879	0.999961447993374	0.015011623378729223	-0.011224824347739871	0.003760712691509124	0.00004221333938450596
12.88	0.9999629591072362	0.015000415956164425	-0.01118484109351395	0.0037572095120284245	0.00004202379134707701
12.881	0.999964410939926	0.014989254772556328	-0.01113748764697917	0.003754222205290234	0.00004181260343543487
12.882	0.9999658060874196	0.01497814097930461	-0.011090048203222918	0.0037512366068761663	0.00004160139479195106
12.883	0.9999671469692692	0.014967074731578905	-0.011042457090174049	0.0037482664951097545	0.00004139007193478654
12.884	0.9999684353189767	0.014956056162784375	-0.010994677404853544	0.003745315933328639	0.00004117854046620635
12.885	0.9999696729757483	0.014945085412969891	-0.010946745423162402	0.003742382034108847	0.00004096690340360622
12.886	0.9999708620209108	0.01493416271267467	-0.010898679477176453	0.003739463669490155	0.0000407552159503193
12.887	0.9999720045294495	0.014923288031762093	-0.01085064073333767	0.0037365458839129	0.000040543916969970523
12.888	0.9999731022792256	0.014912461527950092	-0.010802365408458126	0.0037336544076204603	0.00004033229922001647
12.889	0.9999741569568494	0.01490168337824609	-0.010752295324442192	0.003730939017009917	0.00004011615814837468
12.89	0.985921234449855	0.014890957536460605	-0.010703831284649516	0.0036757173929937016	0.00003934425882465634
12.891	0.9625408122057494	0.014880282406781312	-0.010644900891719511	0.003586823662087791	0.000038181382398998974
12.892	0.9397148400294063	0.014869670758217716	-0.010576914890941834	0.0035009150355506174	0.000037028880371437485
12.893	0.9174301694976281	0.014859131451360995	-0.010500277041412832	0.0034178565673589536	0.00003588844084508129
12.894	0.8956738782543886	0.014848672948163989	-0.010415384995540948	0.0033375206303134317	0.000034761562295274885
12.895	0.8744334565421911	0.014838303308569497	-0.010322612425390362	0.003259788565571386	0.000033649533951112616
12.896	0.8536969085015658	0.014828030240876776	-0.010222278021405988	0.003184553024733757	0.00003255338639273784
12.897	0.8334522525369125	0.014817861107408199	-0.010114862740743644	0.003111697490816835	0.00003147439301032869
12.898	0.8136875324258691	0.014807802759653283	-0.010000705928428312	0.003041121532920276	0.0000304133621433468
12.899	0.7943913589945274	0.014797861853330655	-0.00988004755928049	0.002973592397632162	0.000029379234310520664
12.9	0.7755528979010782	0.014788044710945383	-0.009753263609748607	0.002908166145232284	0.00002836411103539692
12.901	0.757161337714845	0.014778357243816664	-0.009620730237150528	0.0028447431381902148	0.000027368506326513082
12.902	0.7392058689595029	0.014768805084953759	-0.009482694193151547	0.002783242671449599	0.000026392639118686713
12.903	0.7216759984039784	0.014759393598908321	-0.009339430168717163	0.0027235852372827466	0.000025436734132151176
12.904	0.7045618893674972	0.014750127881410325	-0.009191197971203591	0.0026656972245454303	0.000024500950922085004
12.905	0.6878537863417762	0.014741012775294271	-0.00903824817096952	0.0026095080804983666	0.000023585381635694545
12.906	0.6715419338185354	0.01473205287910867	-0.008880814506739193	0.0025549503885641707	0.000022690040474759626
12.907	0.655616710127557	0.014723252562740808	-0.008719131022349938	0.002501958872190491	0.000021814907219159773
12.908	0.6400691262630498	0.014714615953589815	-0.008553436538524584	0.0024504718656446134	0.00002095995559223114
12.909	0.6248903788539943	0.014706146960351153	-0.008383929020628232	0.00240043287718899	0.000020125058861134897
12.91	0.6100716645285121	0.014697849294879772	-0.008210818468432498	0.0023517857977772183	0.00001931008626218644
12.911	0.5956042219859619	0.014689726466447985	-0.008034280395412858	0.002304478308977136	0.00001851482489946918
12.912	0.5814797833159335	0.014681781818313491	-0.00785449122897721	0.0022584609458950336	0.000017739061690520115
12.913	0.5676903993990823	0.014674018494517556	-0.007671668314680849	0.002213683669329987	0.0000169826468647253
12.914	0.5542281263370813	0.01466643943627706	-0.007485982542084306	0.002170100650377175	0.00001624533558328933
12.915	0.5410850275231563	0.014659047435270495	-0.007297579792041021	0.0021276685851555547	0.000015526831271191686
12.916	0.528253480543307	0.014651845127970391	-0.007106623743595507	0.002086344957632585	0.000014826868613242492
12.917	0.5157262872520233	0.014644834981672322	-0.006913283500180263	0.0020460893289179906	0.00001414519559750365
12.918	0.5034962792982282	0.01463801930976651	-0.006717697167169757	0.0020068640685518154	0.000013481505068205304
12.919	0.49155628844216387	0.014631400290532129	-0.0065200014445766655	0.001968632227885982	0.000012835484969656781
12.92	0.47989930312961143	0.014624979962535686	-0.006320338889040256	0.0019313576824796553	0.00001220683506922283
12.921	0.4685187715199155	0.014618760222429264	-0.006118846137295206	0.0018950070629028053	0.000011595256646989964
12.922	0.4574082250932243	0.014612742841348655	-0.005915640343964757	0.0018595490083845119	0.000011000423135579075
12.923	0.446561195329745	0.014606929472710254	-0.005710841864955431	0.0018249524045199667	0.000010422014593283705
12.924	0.43597123455138237	0.014601321646505957	-0.0055045760944507525	0.0017911863452088521	9.85972153654326e-6
12.925	0.42563230431097626	0.014595920772686292	-0.005296953812804709	0.0017582228274418998	9.313225109578648e-6
12.926	0.41553865120817607	0.014590728157172765	-0.005088076815440104	0.001726035881099513	8.782203149240163e-6
12.927	0.4056845254463721	0.014585745001873623	-0.004878051524998812	0.001694599622481415	8.266344272707878e-6
12.928	0.3960641772289564	0.014580972400047278	-0.004666987384359173	0.001663888316372923	7.765345781495055e-6
12.929	0.38667185967537154	0.014576411342947092	-0.00445497581729191	0.001633877477129599	7.27888464903028e-6
12.93	0.37750207396780494	0.014572062736216983	-0.004242100953635925	0.001604544259240736	6.806638732276175e-6
12.931	0.3685497459241853	0.014567927399643896	-0.004028450394029457	0.0015758676404384335	6.348304617062478e-6
12.932	0.35980984211345296	0.014564006063670094	-0.003814115227178653	0.001547826813477608	5.903589818320357e-6
12.933	0.35127732910459447	0.014560299366827456	-0.003599184536543267	0.0015204012742369337	5.4722047555742505e-6
12.934	0.3429471734665496	0.014556807871733596	-0.0033837250421174044	0.0014935717771199701	5.0538362244406375e-6
12.935	0.33481438556142556	0.014553532062516056	-0.003167827735826269	0.0014673182005937315	4.648211293123516e-6
12.936	0.32687436108891255	0.014550472334597664	-0.0029515749290184644	0.0014416226654064622	4.255057316318488e-6
12.937	0.3191226927607911	0.014547629008490128	-0.002735034132544165	0.0014164689814856178	3.874091012053233e-6
12.938	0.3115549746640792	0.014545002344593515	-0.0025182581052241347	0.0013918417272719302	3.505016710891698e-6
12.939	0.30416680088583514	0.014542592551214126	-0.002301306100034348	0.0013677252273944483	3.1475544089737096e-6
12.94	0.29695376616020935	0.014540399765884282	-0.0020842534215770106	0.0013441031372220926	2.8014515627075406e-6
12.941	0.28991162121833247	0.014538424056034758	-0.0018671655509969957	0.0013209603005781452	2.4664515674741498e-6
12.942	0.28303646375090263	0.014536665426626683	-0.0016501019464601786	0.0012982834342029044	2.142300021835218e-6
12.943	0.27632443722368877	0.014535123826174508	-0.0014331160431511258	0.0012760597524073434	1.8287417031944173e-6
12.944	0.269771685102461	0.014533799152287238	-0.001216257665294943	0.001254276625834884	1.5255235605719547e-6
12.945	0.26337435085302435	0.01453269124949344	-0.0009995829255776184	0.0012329211536179908	1.2324069337400035e-6
12.946	0.25712860001915333	0.01453179990803986	-0.0007831433096416348	0.001211980702253831	9.491545783848579e-7
12.947	0.2510308716657359	0.014531124868152834	-0.0005669877927803914	0.0011914439875702425	6.755341967339198e-7
12.948	0.24507778696247043	0.014530665822056813	-0.0003511634034818082	0.0011713006369475578	4.113179181709142e-7
12.949	0.2392659701626208	0.014530422415773032	-0.00013571727018355596	0.0011515402603947114	1.5628390064723143e-7
12.95	0.23359204551941892	0.01453039424100333	0.00007928888944719342	0.0011327353830610691	-8.98133305604534e-8
12.951	0.22805263733210338	0.014530580800995133	0.00029372727653023434	0.0011152308309998512	-3.2757371469213634e-7
12.952	0.222644464087725	0.014530981468961472	0.0005074816621013378	0.0010979896411884619	-5.572096080803722e-7
12.953	0.21736452129281092	0.014531595543419519	0.0007205535137203716	0.0010810045551935465	-7.789216305924373e-7
12.954	0.21220985407836573	0.014532422337472102	0.0009329130660516112	0.0010642674318866565	-9.92868992980255e-7
12.955	0.20717750757542133	0.014533461123875116	0.0011445351062954424	0.0010477705186001933	-1.1992101418793031e-6
12.956	0.20226452691498215	0.014534711151740237	0.001355390293048386	0.001031506057845221	-1.3980932980240196e-6
12.957	0.19746796765965496	0.014536171642869921	0.001565460095390613	0.0010154668951996718	-1.589672902625288e-6
12.958	0.1927850751504861	0.014537841802315331	0.001774721706383572	0.00099964676582824	-1.7740948140315134e-6
12.959	0.188213257790621	0.014539720809623818	0.0019831536027664033	0.000984040382471007	-1.9515032297650067e-6
12.96	0.18374992906929147	0.014541807826566548	0.0021907366313764242	0.0009686426425467273	-2.122040919740375e-6
12.961	0.17939250247575303	0.01454410199273087	0.00239744965511963	0.0009534484085166227	-2.285844558172537e-6
12.962	0.1751383914992373	0.01454660243057107	0.002603276294997596	0.0009384527198901269	-2.4430517196659863e-6
12.963	0.17098506464224708	0.014549308242831242	0.002808195974217252	0.0009236507426450505	-2.593792297078606e-6
12.964	0.16693020611038928	0.01455221851571132	0.003012194526421515	0.0009090389939206966	-2.7382022817916434e-6
12.965	0.1629715518582391	0.014555332318202188	0.003215252475411164	0.0008946140654657687	-2.876410088526458e-6
12.966	0.1591068378312186	0.014558648704718648	0.003417362159397702	0.0008803728805048623	-3.0085529679972712e-6
12.967	0.15533379997475047	0.014562166720323566	0.0036185054907752106	0.0008663119512980271	-3.1347545524960982e-6
12.968	0.15165017193700245	0.014565885384624985	0.0038186559195145906	0.000852427441128614	-3.255127094022457e-6
12.969	0.14805377679511175	0.014569803695436659	0.004017796493466702	0.0008387162165237251	-3.369791073762682e-6
12.97	0.144542649536305	0.014573920638465417	0.004215919950926871	0.0008251765137935968	-3.4788781275387073e-6
12.971	0.14111484833268323	0.01457823519683472	0.004413027448608087	0.000811806814305001	-3.5825257544950578e-6
12.972	0.13776843135632869	0.014582746350216155	0.0046091053717831065	0.0007986050512748513	-3.6808548317640406e-6
12.973	0.1345014567793242	0.014587453055744472	0.004804128071893699	0.0007855687163177283	-3.773972722463496e-6
12.974	0.13131198277376993	0.01459235424857714	0.004998077701979239	0.0007726953871372021	-3.8619915848726654e-6
12.975	0.12819806790236793	0.014597448850200524	0.005190944766745489	0.000759982702431906	-3.945028232005996e-6
12.976	0.12515786287999703	0.014602735776781478	0.005382728118592933	0.0007474288681342669	-4.023206385154408e-6
12.977	0.12218971368624718	0.014608213944514267	0.0055734244970966716	0.0007350330155282483	-4.096651014919977e-6
12.978	0.11929198958033949	0.014613882256551948	0.005763013405223012	0.0007227938583846253	-4.165470695083459e-6
12.979	0.11646305982150053	0.014619739596458542	0.005951477915624961	0.000710710055206172	-4.22977519797213e-6
12.98	0.11370129366895204	0.014625784833882324	0.006138807124155506	0.0006987802395490683	-4.289677112762911e-6
12.981	0.1110050603819304	0.014632016830578992	0.006324996149866281	0.0006870029919390331	-4.345291278961e-6
12.982	0.10837272921965725	0.014638434446178347	0.006510044591140748	0.0006753767826280819	-4.396732970729985e-6
12.983	0.10580270582568661	0.01464503653563522	0.006693940742881603	0.0006638998735427708	-4.4441064127018976e-6
12.984	0.10329357096574832	0.014651821937984567	0.006876668027561389	0.0006525713465898887	-4.48751651479737e-6
12.985	0.10084395523787423	0.014658789478171612	0.007058214927659514	0.0006413905328133212	-4.5270722331624726e-6
12.986	0.09845248914155243	0.01466593797219785	0.007238575073220094	0.0006303566843253325	-4.562884182395019e-6
12.987	0.09611780317628366	0.01467326623226618	0.00741774719460678	0.0006194689540141424	-4.595064095784401e-6
12.988	0.09383852784155591	0.014680773069477786	0.007595727356155387	0.0006087262489909788	-4.623718621870634e-6
12.989	0.09161329363685754	0.014688457284737892	0.007772500946376181	0.0005981271050330077	-4.648943489922298e-6
12.99	0.08944074179160155	0.014696317665191957	0.00794805615132019	0.0005876699874961692	-4.670834059065186e-6
12.991	0.0873196410487376	0.014704352988428763	0.008122385671462864	0.0005773540775243369	-4.6894924866443335e-6
12.992	0.0852488403507525	0.014712562026994763	0.008295486721703124	0.0005671789690513919	-4.705025606595088e-6
12.993	0.08322718958811932	0.014720943553300076	0.008467362144546953	0.0005571441573635934	-4.7175413471160015e-6
12.994	0.08125353865130003	0.014729496340991893	0.008638006492349607	0.0005472488304804702	-4.727138950621031e-6
12.995	0.07932673743076034	0.014738219150031776	0.008807402241967669	0.0005374918360784856	-4.733906802116973e-6
12.996	0.07744563581696262	0.014747110724829364	0.008975536212972958	0.0005278719109471535	-4.737933452517412e-6
12.997	0.07560908543267561	0.014756169799025692	0.009142400048670703	0.0005183876860560502	-4.739307606229127e-6
12.998	0.0738160143258677	0.014765395100317012	0.009307990216101349	0.0005090381874537774	-4.7381224684417245e-6
12.999	0.07206545045540949	0.014774785355278475	0.009472308006039631	0.0004998230016422207	-4.7344774200583665e-6
13.	0.07035642796508254	0.014784340259186478	0.00964814365038385	0.0004908788190539973	-4.736069361163747e-6
13.001	0.06868798099865894	0.014794059430756092	0.009797107548565425	0.0004817933255844921	-4.720181026932267e-6
13.002	0.06705914369991114	0.014803936920049849	0.009957649357605161	0.0004729774143142879	-4.709743245808419e-6
13.003	0.06546895021262022	0.014813974266861506	0.010116840063919176	0.0004638362238070654	-4.6925568921083004e-6
13.004	0.06391643469246147	0.014824170206818567	0.010274829127079452	0.0004546890217168002	-4.67185200409904e-6
13.005	0.062400667388959385	0.014834523504116324	0.0104315626168629	0.0004457026731573011	-4.6493753435435655e-6
13.006	0.06092082044902291	0.014845032919131966	0.010587062136726763	0.0004368761520207359	-4.625234967497618e-6
13.007	0.05947608274143661	0.014855697215950932	0.010741318923594053	0.00042820817361765526	-4.599520558516969e-6
13.008	0.058065643134987764	0.014866515132373328	0.010894305638387744	0.0004196971715092124	-4.5723092619882e-6
13.009	0.05668869049846122	0.014877485407436247	0.01104602810619072	0.00041134154200557575	-4.543690234237421e-6
13.01	0.05534441370064913	0.014888606750162445	0.011196441984880148	0.0004031392826112848	-4.5137255895834524e-6
13.011	0.05403200161033632	0.014899877868276807	0.01134558516434286	0.00039508854781722695	-4.482510766716895e-6
13.012	0.052750656052008	0.01491129750336732	0.011493475660690818	0.00038718730759247167	-4.450127895942482e-6
13.013	0.05149966346644708	0.014922864395363174	0.011640092140316917	0.0003794338326758355	-4.416644773500317e-6
13.014	0.05027834269522261	0.014934577243700092	0.011785378112918092	0.00037182637406839146	-4.382114410751316e-6
13.015	0.04908601255256299	0.014946434705889581	0.011929327472905383	0.000364363220393764	-4.346608175159608e-6
13.016	0.04792199185270292	0.014958435466244997	0.012071978633479937	0.0003570426475818619	-4.310211212849344e-6
13.017	0.046785599409870766	0.014970578234149576	0.012213341776533332	0.0003498626916865224	-4.272992628425405e-6
13.018	0.045676154038295065	0.014982861714218376	0.012353397183820917	0.0003428211700694405	-4.235006076890018e-6
13.019	0.04459297782025197	0.014995284577524713	0.012492102321915562	0.0003359157466897039	-4.19629387919045e-6
13.02	0.0435354503588818	0.015007845471284503	0.012629463798022843	0.0003291359099610389	-4.156810059482247e-6
13.021	0.042502998402688175	0.015020543065056253	0.012765504477440117	0.00032248402464333755	-4.116671260487435e-6
13.022	0.041495049891712175	0.015033376041422405	0.012900228102751326	0.00031596365417429085	-4.076003211027188e-6
13.023	0.040511032765989365	0.01504634307766076	0.013033620321963842	0.0003095728766452811	-4.034855336172741e-6
13.024	0.039550374965557154	0.015059442828919644	0.013165655419078296	0.0003033096508166646	-3.993270347933166e-6
13.025	0.03861250443045132	0.015072673938949541	0.013296341237490156	0.00029717190442016825	-3.951299047365366e-6
13.026	0.037696849089429676	0.01508603506610346	0.01342569079573032	0.00029115747397132026	-3.9089902184048445e-6
13.027	0.036802860582259234	0.015099524875573637	0.01355370506525711	0.0002852642594278387	-3.866387637943916e-6
13.028	0.03593005426089835	0.015113142027723847	0.013680373417703956	0.0002794905422094456	-3.823534984141765e-6
13.029	0.03507795563545725	0.015126885170685077	0.013805690175178903	0.0002738346107894595	-3.7804757957999803e-6
13.03	0.0342460902160415	0.015140752961098278	0.013929665201982716	0.0002682946988141547	-3.737255329947964e-6
13.031	0.03343398351275679	0.015154744047526134	0.014052280003357755	0.0002628689249391274	-3.6939077374262506e-6
13.032	0.03264116103571314	0.015168857065456575	0.014173528322789928	0.0002575553536745978	-3.650468099993089e-6
13.033	0.03186714829501621	0.0151830906510711	0.014293417803760132	0.0002523519953499135	-3.6069725031488477e-6
13.034	0.031111470800771805	0.01519744345497391	0.014411968474755031	0.0002472568025461254	-3.5634572434634882e-6
13.035	0.03037366772045218	0.015211914141767962	0.014529180518374367	0.00024226774266761036	-3.5199517669967785e-6
13.036	0.0296533365530552	0.015226501364948106	0.014645039641907748	0.00023738316174262448	-3.476485814042134e-6
13.037	0.02895008887682758	0.015241203768116794	0.0147595402279856	0.00023260146906599522	-3.433090739768105e-6
13.038	0.028263536225392755	0.01525601999327188	0.01487268468496146	0.00022792102605037444	-3.389797553520106e-6
13.039	0.027593290132370395	0.015270948688832518	0.01498448344691318	0.0002233401462726106	-3.346636724853102e-6
13.04	0.026938962131381437	0.015285988514647957	0.015094944483890826	0.00021885708726584598	-3.3036355821839947e-6
13.041	0.0263001637560457	0.01530113812971208	0.015204061366646114	0.00021447004346318536	-3.2608157021215295e-6
13.042	0.025676506539986384	0.01531639618867842	0.01531183224741774	0.00021017716324216716	-3.2181974658021973e-6
13.043	0.025067605162453873	0.015331761345954827	0.0154182584784989	0.0002059765734718966	-3.1758000503052212e-6
13.044	0.024473114923394865	0.015347232258899456	0.015523344608203359	0.00020186668064196267	-3.1336460485193207e-6
13.045	0.02389271750413226	0.015362807590979154	0.015627098041340434	0.00019784606106612685	-3.0917597933733907e-6
13.046	0.02332609484885827	0.015378486011482527	0.01572952087804128	0.00019391324940207406	-3.0501625049987496e-6
13.047	0.02277292890176519	0.015394266188230345	0.015830610328763237	0.00019006673829957934	-3.00887247047966e-6
13.048	0.02223290160704826	0.01541014678787599	0.015930367115981402	0.000186304983995483	-2.967906790585084e-6
13.049	0.02170569490889976	0.015426126479726292	0.016028795823930693	0.00018262640685692412	-2.927281387567733e-6
13.05	0.021190990751512054	0.015442203939600555	0.01612590485123105	0.0001790293917349578	-2.8870109366917e-6
13.051	0.020688471327857713	0.015458377851735164	0.016221700365407227	0.0001755122879182248	-2.8471077450565257e-6
13.052	0.020197839947582816	0.01547464690195053	0.016316180847031167	0.000172073578417584	-2.8075836244570995e-6
13.053	0.01971883359168158	0.015491009775266545	0.01640934695049226	0.0001687119898590279	-2.7684535763047205e-6
13.054	0.019251191857487998	0.015507465159006101	0.016501202627597807	0.00016542624160451275	-2.7297319326380154e-6
13.055	0.01879465434233349	0.01552401174609271	0.01659175512757405	0.00016221502478237375	-2.6914319692025014e-6
13.056	0.01834896064355035	0.015540648237925909	0.016681013139559865	0.00015907700204811836	-2.6535655613664538e-6
13.057	0.017913850358470096	0.015557373341767516	0.016768979396314457	0.00015601080583827812	-2.616141988704501e-6
13.058	0.017489063084426562	0.015574185766818755	0.016855655981046883	0.00015301504066562828	-2.5791688853857294e-6
13.059	0.017074338418751257	0.015591084224810942	0.016941045837189386	0.00015008828401046385	-2.5426524990463666e-6
13.06	0.016669423449752883	0.015608067430829244	0.017025152728992472	0.00014722914906533781	-2.5065987489969755e-6
13.061	0.01627409727462144	0.015625134104133395	0.017107981241524458	0.0001444364904242494	-2.4710167687696857e-6
13.062	0.01588814672285955	0.015642282968978693	0.017189536780672362	0.0001417092044078375	-2.435915581328341e-6
13.063	0.015511358599548747	0.015659512755436738	0.017269825573141454	0.00013904616508734926	-2.4013030176727526e-6
13.064	0.015143519709772565	0.01567682220021615	0.01734885466645484	0.00013644622479351716	-2.3671857237291564e-6
13.065	0.014784416858612525	0.015694210047430775	0.017426631279187064	0.00013390821430006098	-2.333569075861527e-6
13.066	0.014433836851150208	0.01571167504308938	0.017503150604290273	0.00013143094098891567	-2.3004555541925786e-6
13.067	0.014091566492469053	0.01572921593212872	0.017578420323380882	0.0001290131934175147	-2.267848141154709e-6
13.068	0.013757394314373929	0.01574683147142047	0.017652453021451554	0.00012665375485931496	-2.2357494576444987e-6
13.069	0.013431131142530927	0.015764520429310327	0.017725259061542053	0.0001243515772242165	-2.20416392101059e-6
13.07	0.01311260227846459	0.01578228158339596	0.017796846584738835	0.0001221057168523334	-2.1730967099405367e-6
13.071	0.01280163316765982	0.015800113718305222	0.01786722151017586	0.0001199152138487752	-2.1425516882761744e-6
13.072	0.012498049255602118	0.015818015623474117	0.01793638753503403	0.0001177790911034941	-2.112531421556349e-6
13.073	0.012201675987776458	0.015835986090924875	0.01800434613454148	0.00011569635450899484	-2.083037213084562e-6
13.074	0.011912338809669385	0.015854023913043875	0.01807109656197306	0.0001136659931606284	-2.054069138218285e-6
13.075	0.011629863166765864	0.01587212788132408	0.018136640216976363	0.00011168697997910194	-2.025626572801614e-6
13.076	0.011354074641083569	0.01589029679620343	0.018200991582381566	0.00010975827420478461	-1.9977094248980127e-6
13.077	0.011084810404690853	0.015908529469826498	0.01826415895097877	0.00010787891857861419	-1.9703177163795062e-6
13.078	0.010821926111390498	0.01592682472188734	0.018326149655754763	0.00010604810064051396	-1.9434533630466012e-6
13.079	0.010565278851249419	0.015945181379266947	0.01838697073756865	0.0001042650067644846	-1.917117628330976e-6
13.08	0.01031472571433589	0.015963598275740995	0.018446628945151526	0.00010252880994184637	-1.8913109131852028e-6
13.081	0.010070123790716813	0.015982074251687933	0.018505130735107123	0.00010083866991262083	-1.8660327698873616e-6
13.082	0.009831330170459132	0.01600060815379675	0.018562482271911502	0.00009919366274759877	-1.8412806062382706e-6
13.083	0.009598201943631061	0.016019198834774744	0.018618689427912716	0.00009759091952562224	-1.8170150216319834e-6
13.084	0.009370596200299532	0.016037845153056257	0.01867375779763398	0.00009603165508226197	-1.793271867912086e-6
13.085	0.009148374140523446	0.016056545973021082	0.01872769414105194	0.00009451501739157619	-1.7700483374456436e-6
13.086	0.008931414528376789	0.016075300166624045	0.01878050633636977	0.00009304029652244378	-1.7473438783774778e-6
13.087	0.00871960037175385	0.016094106613478723	0.01883220188134837	0.00009160680883941296	-1.725157917769913e-6
13.088	0.00851281466515849	0.016112964200619823	0.01888278812052383	0.00009021385990844142	-1.7034892021857188e-6
13.089	0.008310940403094219	0.01613187182234999	0.018932272245207656	0.00008886074470771509	-1.6823358107183575e-6
13.09	0.00811386058006562	0.016150828380086482	0.018980661293486367	0.0000875467477202832	-1.661695165824995e-6
13.091	0.007921458190576191	0.01616983278220813	0.019027962150222066	0.0000862711430259541	-1.641564044154249e-6
13.092	0.0077336162291294685	0.016188883943902006	0.019074181547052146	0.00008503319439273101	-1.6219385873727277e-6
13.093	0.007550218638471808	0.016207980787010117	0.019119326062389055	0.00008383216380777537	-1.6028144743564682e-6
13.094	0.007371161599742979	0.016227122239835776	0.01916340193747446	0.00008266741230073827	-1.5841888490499676e-6
13.095	0.007196349237322324	0.016246307236837176	0.01920641575744474	0.00008153836264220497	-1.566059693087489e-6
13.096	0.00702568575427191	0.01626553472015032	0.019248375963440274	0.00008044442974621533	-1.5484246279197109e-6
13.097	0.006859075353652871	0.016284803640304022	0.01928929077650474	0.00007938501998896423	-1.5312807338657722e-6
13.098	0.0066964222385263675	0.016304112955854728	0.019329168030836473	0.00007835953127177172	-1.5146245467696607e-6
13.099	0.0065376306119544255	0.016323461632999546	0.01936801517378825	0.00007736735308917749	-1.498452068587023e-6
13.1	0.006382604676998197	0.016342848645189624	0.01940583926586774	0.00007640786659716381	-1.4827587778324255e-6
13.101	0.006231248711586277	0.01636227297274319	0.01944264698073725	0.00007548044535716569	-1.4675396530282004e-6
13.102	0.006083473352552099	0.016381733602458613	0.01947844460521357	0.00007458451220372024	-1.4527902893670403e-6
13.103	0.005939199380470685	0.016401229527227775	0.019513238041057018	0.00007371957404310418	-1.43850759658842e-6
13.104	0.005798348364958014	0.0164207597462312	0.019547034596123745	0.00007288513788447163	-1.4246883117710163e-6
13.105	0.00566084187562982	0.01644032326695482	0.019579842752429393	0.00007208070382572683	-1.4113288463921671e-6
13.106	0.005526601482102569	0.01645991910479738	0.019611670089547055	0.0000713057650641651	-1.3984251399211562e-6
13.107	0.005395548753991991	0.016479546282690594	0.019642524093652962	0.00007055980796681643	-1.385972728031718e-6
13.108	0.00526760526091384	0.016499203831005657	0.019672412157526298	0.00006984231213110914	-1.3739667502777779e-6
13.109	0.005142692572484546	0.016518890787459748	0.019701341580549026	0.00006915275044644097	-1.3624019577797977e-6
13.11	0.005020734514148523	0.01653860619702282	0.019729319568706234	0.00006849060980255675	-1.3512731282502057e-6
13.111	0.004901664550293092	0.016558349111824116	0.019756353234585956	0.00006785545898286373	-1.3405764165604145e-6
13.112	0.004785418473678091	0.016578118591058677	0.019782449597379036	0.00006724688227736645	-1.3303080592328833e-6
13.113	0.0046719320697077935	0.016597913700869247	0.01980761543709984	0.00006666445821716626	-1.3204639516882398e-6
13.114	0.004561141123786497	0.016617733513881957	0.019831857235012525	0.00006610775968280068	-1.31103965215582e-6
13.115	0.004452981421319083	0.016637577109993557	0.01985518298842249	0.00006557635399766969	-1.3020305083373022e-6
13.116	0.004347388747709842	0.016657443577183396	0.019877600708357777	0.00006506980298068559	-1.2934315618215769e-6
13.117	0.004244298888363084	0.016677332011332018	0.019899118186171863	0.0000645876629952736	-1.2852375393115884e-6
13.118	0.0041436490773464575	0.01669724151600138	0.01991974299354355	0.00006412949841539111	-1.2774431267394492e-6
13.119	0.0040453853512948555	0.01671717120221538	0.019939482482477185	0.00006369494996096361	-1.2700443389688948e-6
13.12	0.0039494519148450865	0.01673712018824005	0.019958343785302503	0.00006328363656757934	-1.2630365745998894e-6
13.121	0.003855793480436781	0.016757087599363955	0.01997633381467473	0.00006289517706819016	-1.2564150524472418e-6
13.122	0.003764356102449795	0.016777072567678363	0.019993459263574393	0.00006252919803644758	-1.2501749737256905e-6
13.123	0.0036750870213968063	0.0167970742318578	0.02000972660530758	0.00006218636665446373	-1.244332195333235e-6
13.124	0.0035879349815791314	0.01681709177067721	0.020025673668252926	0.00006186589674459136	-1.2389062594010176e-6
13.125	0.0035028529225318533	0.01683712432097763	0.02003970401137742	0.0000615665827710725	-1.2337760957242614e-6
13.126	0.04257604380641467	0.01685716430267379	0.020033543314076304	0.0004278139709197095	-8.570629716786981e-6
13.127	0.08011725647152108	0.016877178300781864	0.01998805839125254	0.0007805535422944504	-0.000015601749780880485
13.128	0.11618635681533647	0.016897127937720028	0.019905121378058704	0.0011203832483418434	-0.00002230136454818808
13.129	0.15084118488946685	0.016916976679534783	0.019786583384874056	0.0014477203038154448	-0.0000286454385094195
13.13	0.18413719590746486	0.01693668979019287	0.019634122750266745	0.0017629997885145131	-0.00003461495425638826
13.131	0.21612760046405063	0.016956234217317578	0.01944950400073508	0.0020666328578863363	-0.000040194984037510875
13.132	0.2468637233030775	0.016975578571355024	0.019234246252279128	0.0023590077919926605	-0.00004537373678223209
13.133	0.2763945606429579	0.016994693059240135	0.018990003763770462	0.0026404835860455414	-0.00005014279323717896
13.134	0.30476760182257845	0.017013549390800332	0.018718211506802612	0.0029114105344513396	-0.00005449639816699341
13.135	0.3320279799598377	0.01703212079633485	0.018420354751155464	0.0031720812615016305	-0.000058430862136352775
13.136	0.35821961430698435	0.01705038188789484	0.01809784524988057	0.003422760941273081	-0.00006194459784249578
13.137	0.3833841037107878	0.017068308708787627	0.017752019273757413	0.003663679192514839	-0.00006503770363838742
13.138	0.4075620368791724	0.017085878605562592	0.01738422404820156	0.0038950344263351624	-0.0000677121511428687
13.139	0.4307917871241441	0.01710307026612983	0.016995765075177225	0.004116980025826564	-0.00006997122533814534
13.14	0.45311083030971716	0.017119863672263817	0.016587895832544577	0.0043296348129516935	-0.00007181953127020132
13.141	0.4745545999533433	0.017136239962079282	0.016161760348809086	0.0045330699920992515	-0.000073262390856686
13.142	0.4951578256076087	0.01715218156898033	0.01571872740961972	0.004727324553008537	-0.00007430752602554358
13.143	0.5149531411521145	0.017167672155106086	0.01525991391544969	0.004912387460689321	-0.00007496260976945354
13.144	0.533971830296047	0.017182696546811534	0.01478654703501444	0.005088209300067417	-0.00007523704613944476
13.145	0.5522450598930865	0.017197240787516728	0.014299798026958854	0.005254713588760727	-0.00007514134300879452
13.146	0.5698020277908055	0.017211292073209608	0.013800843880058625	0.005411782525453353	-0.00007468716574661112
13.147	0.5866701865153688	0.01722483881152835	0.013290894168343996	0.005559263574689615	-0.0000738875838251294
13.148	0.6028769219071074	0.017237870580030814	0.012771103946612303	0.005696987035028953	-0.00007275681360685739
13.149	0.6184485824693565	0.01725037814968131	0.012242698555130351	0.005824765987420049	-0.00007131085413815985
13.15	0.6334094147930204	0.017262353498268726	0.011706859224955278	0.0059423884208734306	-0.00006956670470316955
13.151	0.6477834132485772	0.017273789796787856	0.011164806635526351	0.00604964462023216	-0.00006754311239854432
13.152	0.6615941831065617	0.01728468144599386	0.010617757720601601	0.006146331477186587	-0.00006526025849527452
13.153	0.674863359026233	0.01729502223009803	0.01006692048247052	0.006232244387862577	-0.00006273950867993572
13.154	0.6876119575457422	0.017304802325359355	0.009514808717534422	0.006281492118203726	-0.00005976719596540857
13.155	0.6998608968654283	0.01731404179662873	0.008964517424219835	0.006315969398687198	-0.00005661961772537066
13.156	0.7116296743258909	0.017322732372335163	0.008417250158095253	0.006339857854701642	-0.00005336416952978883
13.157	0.722936723840041	0.01733087761851948	0.007874059633564136	0.006353875505941672	-0.00005003079463802723
13.158	0.7338004442760412	0.017338482143198986	0.00733596831439249	0.006358788212832975	-0.000046647868847275155
13.159	0.744238441807669	0.017345551462612973	0.0068037581673788695	0.0063553536644693764	-0.00004324028940121475
13.16	0.7542669716080259	0.01735209198946644	0.006278522782004764	0.006344403299907275	-0.00003983348065669403
13.161	0.7639021580677198	0.01735811091925517	0.005760635052624871	0.006326652667497014	-0.00003644553712216594
13.162	0.7731598065262386	0.01736361609144791	0.005251094020561894	0.0063029402759958095	-0.000033097331995240325
13.163	0.7820543872573171	0.017368615923907482	0.004750070414819007	0.006273930152263959	-0.000029801610000909937
13.164	0.7906000239241185	0.017373119285271604	0.00425817644229462	0.006240360791515698	-0.000026572557313851155
13.165	0.7988107511861154	0.017377135431950273	0.0037757446870544404	0.006202897867363582	-0.000023420558667039363
13.166	0.8066995903303377	0.017380674014536995	0.0033030466365022507	0.006162164914802116	-0.000020353918095409308
13.167	0.8142789224151314	0.017383744877179988	0.0028403676475904946	0.0061187591270676035	-0.000017379525467921878
13.168	0.8215611247274349	0.017386358104199032	0.0023877834725106357	0.006073204354012082	-0.000014501496981689682
13.169	0.8285581132441601	0.017388523864587873	0.0019454531731990298	0.006026009621844089	-0.000011723319540544469
13.17	0.8352806126175699	0.017390252444644816	0.001513441446778849	0.005977624001646569	-9.046783917351957e-6
13.171	0.8417391891952447	0.01739155416832996	0.0010916852182312785	0.0059284359034120285	-6.471985842986507e-6
13.172	0.8479444093247626	0.017392439193994486	0.0006800883290447552	0.005878795460899217	-3.998100181798841e-6
13.173	0.8539066928774017	0.017392917756659708	0.000278722516400115	0.005829059739773039	-1.624690198916141e-6
13.174	0.8596353401242615	0.01739299920117844	-0.00011264235801238627	0.005783713982085748	6.514911810113471e-7
13.175	0.8651391452155891	0.01739269455800423	-0.0004952502025501506	0.005748741295979409	2.8470652912422178e-6
13.176	0.870426900469025	0.017392011453862505	-0.0008695847840763699	0.005713766375651838	4.968604300034026e-6
13.177	0.8755073966146976	0.01739095811620359	-0.001235737700580311	0.0056788786943263595	7.017604499601375e-6
13.178	0.8803890079706901	0.01738954268287742	-0.0015937823335560955	0.005644161702002089	8.995565208384833e-6
13.179	0.885079174454344	0.01738777321770198	-0.001943830127767687	0.005609679849038312	0.000010904264697691962
13.18	0.8895852122525768	0.017385657646774473	-0.0022860073976670066	0.005575488762107931	0.000012745608555787992
13.181	0.893914437552297	0.017383203791903955	-0.0026204182433079916	0.005541643151168927	0.000014521422811225842
13.182	0.898074122203238	0.017380419356466018	-0.0029471894219777715	0.005508188796073851	0.00001623367575404533
13.183	0.9020708711060854	0.017377311922364164	-0.0032664339531531567	0.005475165699204807	0.000017884267139022122
13.184	0.9059107838234477	0.01737388895450449	-0.003578281117686033	0.005442604252717562	0.000019475168028536955
13.185	0.9095999482397455	0.017370157782286816	-0.0038828618919821093	0.005410531220805291	0.000021008345492644306
13.186	0.9131444522393799	0.017366125612173884	-0.004180298953508966	0.005378971808623814	0.000022485710222544362
13.187	0.916550209396625	0.01736179952015575	-0.004470727579111433	0.0053479452904777215	0.000023909206501717853
13.188	0.9198224487504284	0.017357186450785305	-0.004754275149389757	0.005317465914305194	0.000025280696054108267
13.189	0.9229662359882584	0.017352293219662893	-0.0050310730951831605	0.00528754420916308	0.000026602021410311892
13.19	0.9259866368438623	0.017347126511662675	-0.00530125037986347	0.005258189251659501	0.000027874977767753947
13.191	0.9288887073763782	0.017341692881894865	-0.005564938573822215	0.005229407941703528	0.000029101333973038194
13.192	0.9316771418606167	0.017335998754197852	-0.0058222676036969205	0.00520120393543926	0.00003028280117352893
13.193	0.934356182940058	0.017330050427222986	-0.006073356544253431	0.00517357886942913	0.000031420989083858674
13.194	0.9369300458913787	0.017323854074656142	-0.006318343727359164	0.005146530017851149	0.00003251754565595545
13.195	0.939402945991242	0.017317415729039165	-0.006557361974601719	0.005120054634591628	0.00003357405156875444
13.196	0.9417790341027942	0.017310741306638615	-0.006790512980923584	0.005094153721413345	0.00003459191697207751
13.197	0.9440620083007808	0.01730383661675764	-0.0070179229277399354	0.005068821198623182	0.00003557259650643185
13.198	0.9462553765573014	0.01729670732651878	-0.007239734254752061	0.005044046914332637	0.00003651755922827043
13.199	0.9483626464231263	0.01728935897992327	-0.007456049298261257	0.005019826510421728	0.00003742807393042318
13.2	0.9503873244928832	0.017281797028024928	-0.0076669673313635184	0.004996155611617372	0.000038305361856678905
13.201	0.9523327413170095	0.017274026795902373	-0.007872631957837896	0.004973021834537979	0.000039150770621609334
13.202	0.9542018602197209	0.017266053477734338	-0.008073154227910868	0.004950415660390283	0.00003996546911859599
13.203	0.9559975998618607	0.017257882175995738	-0.008268614584914956	0.004928331710910567	0.00004075047546413399
13.204	0.9577228789042723	0.017249517892589022	-0.008459141439616494	0.0049067573220692995	0.000041506954197258064
13.205	0.9593806003360775	0.017240965496831514	-0.00864485561966535	0.004885680882469417	0.0000422360058327073
13.206	0.9609734017604046	0.017232229760605653	-0.008825829352608889	0.0048650964895421995	0.000042938511400676006
13.207	0.9625036994684232	0.017223315394641756	-0.009002138498000264	0.004844996497810192	0.00004361532949561358
13.208	0.9639739029843168	0.017214226985851337	-0.009173939429065936	0.00482536177927706	0.00004426757668641758
13.209	0.9653864218322771	0.01720496897662482	-0.009341356347319483	0.004806178082290843	0.00004489622213535534
13.21	0.9667436468264136	0.017195545707489896	-0.009504468776708044	0.004787437516858092	0.00004550205039941842
13.211	0.9680477225715136	0.01718596146110319	-0.009663319371378931	0.004769136138386475	0.00004608568563081334
13.212	0.9693006246621679	0.01717622043761398	-0.009818046672085192	0.004751255996644769	0.000046648053126082985
13.213	0.9705043257811842	0.017166326725775137	-0.009968704761193792	0.004733790990258064	0.00004718976478308184
13.214	0.9716607986113723	0.017156284344542982	-0.010115418332838293	0.00471802879614961	0.00004772483497943074
13.215	0.9727720005316606	0.01714609713293986	-0.010258386560011145	0.0047029521754187184	0.000048244701388690557
13.216	0.9738396874364142	0.01713576880659084	-0.010397654049348223	0.004688201273221703	0.000048746294952673136
13.217	0.9748654768461388	0.017125303023730713	-0.010533329635810478	0.0046737614137552	0.00004923026961021512
13.218	0.9758509838924697	0.017114702631928765	-0.01066558280183604	0.0046596110955497705	0.00004969746796394002
13.219	0.9767978237070478	0.01710397235598736	-0.010794399955170349	0.004645751832584593	0.0000501481033733837
13.22	0.9777075988808287	0.017093114947995317	-0.010919863140805272	0.004632173425148013	0.0000505826998470915
13.221	0.978581746989583	0.017082133733074472	-0.011042024329303068	0.0046188690343748695	0.00005100166425143188
13.222	0.97942159234111	0.017071031981366766	-0.011160948259976055	0.0046058301612242275	0.000051405432123660774
13.223	0.980228457292275	0.017059812892959728	-0.011276704263326585	0.0045930481490930476	0.00005179444564454185
13.224	0.9810036641999391	0.01704847961267773	-0.011389340950800414	0.004580517080978412	0.0000521690707662282
13.225	0.981748525159005	0.01703703523202904	-0.011498914922561325	0.004568230389596217	0.00005252969259662607
13.226	0.982464217172646	0.01702548278296682	-0.0116054886886495	0.004556180535305554	0.00005287670166593363
13.227	0.9831518244755298	0.01701382523574903	-0.011709112244843793	0.004544361273174106	0.00005321043622871685
13.228	0.9838124297014396	0.01700206553378285	-0.011809815506009829	0.004532768864861917	0.00005353116402540484
13.229	0.9844471154841565	0.01699020653792331	-0.01190771740000262	0.004521408715302469	0.000053839657231730706
13.23	0.9850569560567384	0.01697825100647381	-0.012002895012761772	0.004510257788457587	0.00005413615071534751
13.231	0.9856429150709336	0.016966201647776586	-0.012095371180793601	0.004499309465352024	0.00005442081804069074
13.232	0.9862058802471052	0.01695406117242971	-0.012185127742196197	0.004488565351889866	0.00005469374219197385
13.233	0.9867467379957063	0.016941832274657818	-0.012272234058366369	0.004478017722993707	0.00005495528161409159
13.234	0.9872663747271871	0.016929517560011233	-0.012356772637454848	0.004467657718426743	0.00005520583064856954
13.235	0.9877656699693419	0.016917119566000966	-0.012438800720122633	0.004457479421646939	0.000055445698239913766
13.236	0.98824541267996	0.016904640782531677	-0.012518356278408638	0.004447478770585166	0.00005567512379084395
13.237	0.9887063296452018	0.0168920836710363	-0.012595459260769439	0.0044376535002493625	0.00005589428387580175
13.238	0.9891491465801168	0.016879450668269378	-0.012670150411510286	0.004427999307097467	0.000056103417242988235
13.239	0.9895745891997547	0.01686674415086862	-0.012742498982126944	0.004418509092205725	0.00005630284760995009
13.24	0.9899833775886218	0.016853966433123382	-0.012812558483865656	0.004409177578514911	0.00005649284559047145
13.241	0.9903761577034383	0.016841119785022847	-0.012880364005701243	0.004400001239926466	0.000056673617595789686
13.242	0.9907535245931385	0.016828206450601114	-0.012945933055990682	0.00439097827389623	0.00005684531078417011
13.243	0.9911160724278707	0.0168152286533392	-0.01300929979238927	0.004382105287023259	0.00005700812140069961
13.244	0.9914643953777855	0.016802188564503953	-0.013070525564977387	0.004373376252914837	0.00005716232611898839
13.245	0.99179908300065	0.016789088299477246	-0.013129659032602497	0.004364786577897396	0.00005730815951787268
13.246	0.9921206641542236	0.01677592993249716	-0.013186733823948346	0.004356333060611549	0.000057445804518750735
13.247	0.9924296260255815	0.016762715511649342	-0.01324176908001991	0.004348013890091393	0.0000575753958893093
13.248	0.9927264550836379	0.016749447063930275	-0.013294795665752885	0.004339826175366624	0.00005769710222638511
13.249	0.9930116377973074	0.016736126574548378	-0.013345859446317233	0.004331765635868218	0.00005781113533068423
13.25	0.9932856568596163	0.016722755985754376	-0.013395000963130156	0.004323828622968035	0.000057917688569066566
13.251	0.9935489452637692	0.01670933720096022	-0.013442257352169354	0.004316011718011869	0.000058016940248494137
13.252	0.9938019018784486	0.016695872088144603	-0.013487662343972725	0.004308311791476922	0.00005810905471599695
13.253	0.9940449249838115	0.016682362483258474	-0.013531246263638148	0.004300726139244514	0.00005819418450258325
13.254	0.9942784128600156	0.01666881019363033	-0.013573036030823962	0.004293252476440036	0.00005827247055214481
13.255	0.9945027606967372	0.016655216999827076	-0.013613063788823243	0.004285888075139486	0.00005834406775863068
13.256	0.9947183230015612	0.016641584632975916	-0.0136513867557809	0.004278627673743897	0.00005840920115826507
13.257	0.9949254263466961	0.016627914792230965	-0.013688012329340271	0.004271470822272544	0.00005846794527968381
13.258	0.9951243968223735	0.01661420917096227	-0.013722950320746382	0.00426441688965893	0.0000585203811237413
13.259	0.9953155605188257	0.016600469447435	-0.013756221128457596	0.004257464278744144	0.000058566620064913675
13.26	0.9954992417464563	0.016586697274222323	-0.013787855738145376	0.004250610428443707	0.00005860680338643814
13.261	0.9956757329302768	0.01657289426761807	-0.013817895722694656	0.004243851694397393	0.000058641100175764205
13.262	0.9958452990078445	0.016559061997049575	-0.013846393242203627	0.004237183375481625	0.00005866970725624633
13.263	0.9960082040204828	0.01654520198083305	-0.013873386982651519	0.004230602124898573	0.00005869278044834572
13.264	0.9961647120095161	0.01653131572433937	-0.013898877611481186	0.004224108276414565	0.00005871036395153077
13.265	0.9963150870162684	0.016517404717956197	-0.01392289117665964	0.004217699791742871	0.00005872257521625602
13.266	0.9964595820123261	0.01650347042562843	-0.013945453789385876	0.004211374630384537	0.00005872953029781958
13.267	0.9965984147415342	0.016489514285568933	-0.013966590802361997	0.004205130724093875	0.000058731340093859356
13.268	0.996731796414991	0.01647553771101712	-0.013986326809793061	0.004198966095554348	0.000058728112075663865
13.269	0.996859938243796	0.01646154209099752	-0.014004685647387006	0.0041928788833134785	0.00005871995071837233
13.27	0.9969830514390491	0.01644752879107813	-0.014021690392819185	0.004186867339273563	0.00005870695754710054
13.271	0.9971013463778771	0.01643349915399129	-0.014037363860545823	0.004180929776587348	0.00005868923254934716
13.272	0.9972150130692298	0.016419454499268325	-0.014051729572965032	0.004175064395548604	0.0000586668758359637
13.273	0.9973242212166814	0.016405396123048064	-0.014064810655906475	0.004169269386172572	0.000058639984489984644
13.274	0.9974291397228511	0.016391325298664754	-0.014076629592747972	0.004163543030846214	0.0000586086530386894
13.275	0.9975299374903578	0.01637724327729048	-0.014087208224415532	0.004157883705733325	0.00005857297353556983
13.276	0.9976267834218202	0.01636315128857768	-0.014096567749383298	0.0041522898789466455	0.00005853303559364996
13.277	0.9977198421311616	0.01634905054130148	-0.014104728723673644	0.004146760091085892	0.00005848892616692271
13.278	0.9978092558058961	0.016334942223919433	-0.01411171162645487	0.004141292826539372	0.00005844073012882981
13.279	0.9978951595749557	0.016320827502936022	-0.014117539376947121	0.004135886343430639	0.00005838853831195989
13.28	0.997977688574584	0.01630670752426941	-0.014122229841500692	0.00413053939373402	0.000058332426687684754
13.281	0.9980569779410245	0.01629258341653148	-0.01412580049628534	0.004125250791099488	0.000058272469672214634
13.282	0.9981331626493433	0.01627845629047365	-0.0141282695862324	0.004120019302250012	0.00005820874340266928
13.283	0.9982063675259542	0.01626432723821795	-0.01412965612503481	0.004114843605125566	0.00005814132514872277
13.284	0.9982767019294907	0.01625019733248834	-0.01412997989514708	0.004109722266429754	0.000058070292999290714
13.285	0.9983442739763525	0.016236067625842013	-0.014129261447785316	0.00410465379930893	0.000057995726683081184
13.286	0.9984091917829394	0.016221939150241723	-0.014127520616167542	0.00409963680348398	0.00005791770346001913
13.287	0.9984715634656517	0.016207812920318233	-0.014124772755048372	0.004094670308429089	0.000057836287613404704
13.288	0.9985314955583398	0.016193689934914653	-0.014121034344516567	0.004089753253275201	0.000057751546150097474
13.289	0.9985890811770798	0.016179571176277528	-0.01411632198875893	0.004084884529268105	0.00005766354530204852
13.29	0.9986444068573015	0.016165457610053734	-0.014110652282952468	0.004080063019266877	0.000057572350557408104
13.291	0.9986975591015124	0.016151350185299472	-0.014104041813264362	0.004075287623701155	0.00005747802704575985
13.292	0.9987486244122193	0.016137249834489338	-0.014096507156852024	0.004070557259904102	0.00005738063954661414
13.293	0.9987976892775305	0.016123157473525197	-0.014088064882739792	0.004065870861189642	0.000057280252497280795
13.294	0.9988448354199773	0.016109074001604065	-0.014078731831534555	0.004061227331392393	0.00005717693050557222
13.295	0.9988901335485725	0.016095000301806897	-0.01406852294837319	0.004056625715825821	0.00005707073197605638
13.296	0.9989336528805765	0.016080937243013176	-0.014057452150068287	0.00405206516090676	0.00005696171210840553
13.297	0.9989754626332495	0.016066885680149863	-0.014045533424811834	0.004047544819771444	0.0000568499260545238
13.298	0.9990156320238518	0.01605284645412013	-0.014032780832175275	0.004043063851675199	0.000056735428921048464
13.299	0.9990542299583087	0.0160388203917318	-0.014019208503109403	0.004038621420142315	0.000056618275754098916
13.3	0.9990913182714051	0.01602480830562606	-0.014004830639944408	0.004034216665179343	0.000056498521160678015
13.301	0.9991269518662572	0.016010810994206155	-0.013989661516389945	0.0040298487034005044	0.00005637621932283596
13.302	0.9991611853611374	0.015996829241565855	-0.013973715477535013	0.004025512430173239	0.000056251365350521376
13.303	0.9991940733743181	0.015982863817418147	-0.013957006939847992	0.004021196809527131	0.00005612387177706478
13.304	0.9992256705240714	0.015968915477130988	-0.013939549527671024	0.004016915462830144	0.00005599399204258837
13.305	0.9992560313337254	0.01595498496621613	-0.0139213495799764	0.004012668283801661	0.00005586175792728687
13.306	0.9992852055213223	0.015941073020553195	-0.013902421842335944	0.004008454397515189	0.00005572722397002273
13.307	0.999313236107442	0.015927180359694114	-0.013882782573195336	0.004004272772785031	0.0000555904482683406
13.308	0.9993401656466975	0.015913307687585046	-0.013862446725800656	0.004000122501340689	0.00005545148507151176
13.309	0.9993660366937013	0.01589945569387143	-0.013841427948198164	0.003996002799580235	0.00005531038483118797
13.31	0.9993908918030661	0.01588562505520326	-0.013819738583234398	0.0039919130085457845	0.000055167194225115485
13.311	0.9994147735283252	0.015871816436540353	-0.013797389668556311	0.003987852593981023	0.00005502195617991925
13.312	0.9994377222040832	0.015858030492457414	-0.013774390936611019	0.003983821137661851	0.0000548747097716888
13.313	0.9994597719785444	0.015844267868449294	-0.013750750814645928	0.003979818321913781	0.00005472549003219871
13.314	0.9994809559879418	0.01583052920223627	-0.013726476424708851	0.003975843950564778	0.000054574328255748724
13.315	0.9995013073685091	0.015816815124027255	-0.013701578085004015	0.003971897546752421	0.00005442126438246419
13.316	0.9995208592564793	0.0158031262474145	-0.01367607518130224	0.003967977818593694	0.000054266362964827016
13.317	0.9995396447880859	0.015789463172175854	-0.013649976761868384	0.003964084410738862	0.00005410966008867019
13.318	0.9995576962955407	0.015775826489462415	-0.013623291645415007	0.003960216991390944	0.0000539511910528468
13.319	0.9995750412947669	0.015762216781338108	-0.013596029187578098	0.0039563751668222295	0.0000537909922451242
13.32	0.9995917055859569	0.015748634620242823	-0.01356819928091724	0.003952558493120382	0.0000536291013041393
13.321	0.9996077149708101	0.015735080568455368	-0.013539812354915307	0.003948766482385436	0.00005346555720487778
13.322	0.999623095251026	0.01572155517755662	-0.013510879375978667	0.003944998602095103	0.0000533004002513114
13.323	0.9996378722283038	0.01570805898789257	-0.013481411847437078	0.003941254274449636	0.00005313367206932734
13.324	0.9996520714804892	0.015694592528037486	-0.01345142180954389	0.003937532874811422	0.00005296541558803441
13.325	0.9996657154193277	0.01568115631425696	-0.013420921830505165	0.003933833720263585	0.0000527956748538629
13.326	0.9996788241888457	0.015667750852623348	-0.013389917339116719	0.0039301567673062105	0.000052624474244000335
13.327	0.9996914178909428	0.015654376645667448	-0.013358414551512805	0.003926501907500115	0.00005245184021769232
13.328	0.9997035166275193	0.015641034185606428	-0.01332642547561639	0.003922868510992676	0.000052277814862386125
13.329	0.9997151405004752	0.01562772395309989	-0.013293961218637408	0.0039192560306529015	0.00005210243767741046
13.33	0.9997263095760733	0.015614446418150664	-0.013261031987072945	0.0039156640022120735	0.000051925745583964375
13.331	0.9997370421384513	0.015601202041005353	-0.013227647086706885	0.003912092037771515	0.00005174777284635758
13.332	0.9997473540066181	0.015587991273055143	-0.013193814922610085	0.003908539823541305	0.00005156855104945507
13.333	0.9997572608309521	0.015574814557736575	-0.013159542999140555	0.003905007129250922	0.000051388109229327924
13.334	0.999766778261832	0.015561672331432113	-0.013124837919943096	0.0039014938092690253	0.00005120647389231734
13.335	0.9997759219496363	0.015548565024370936	-0.013089705387949487	0.0038979998031067275	0.00005102366902495217
13.336	0.9997847075443574	0.015535493061508695	-0.013054150392954572	0.0038945251188996846	0.00005083971661125577
13.337	0.9997931498854863	0.01552245686160763	-0.013018181347958426	0.0038910694536110754	0.000050654647784610485
13.338	0.9998012615385308	0.01550945683313467	-0.012981809311585608	0.0038876322548719697	0.00005046850060631749
13.339	0.999809054693153	0.015496493373885385	-0.012945044546659934	0.00388421304056954	0.000050281310838890125
13.34	0.9998165415390151	0.015483566871778816	-0.012907896543556084	0.0038808113985359443	0.000050093112037355165
13.341	0.9998237342657794	0.01547067770562979	-0.012870374020199206	0.003877426986921381	0.00004990393555769223
13.342	0.999830645063108	0.01545782624592142	-0.012832484922065112	0.0038740595346029487	0.000049713810564974925
13.343	0.9998372859998321	0.015445012855577651	-0.01279423642218048	0.0038707088411614227	0.00004952276403524348
13.344	0.9998436674242762	0.01543223789073555	-0.012755634921122451	0.0038673747711841203	0.000049330820684384116
13.345	0.9998497985881128	0.015419501701517829	-0.012716686047018831	0.00386405725721094	0.00004913800300765622
13.346	0.9998556887307877	0.015406804632805374	-0.0126773946555483	0.0038607563044765316	0.00004894433134074518
13.347	0.9998613470917463	0.015394147023710076	-0.012637770300606765	0.003857471489625186	0.00004874983862702251
13.348	0.9998667829104344	0.015381529197364508	-0.01259782977023121	0.00385420172067552	0.00004855457717720242
13.349	0.9998720054262974	0.015368951469421244	-0.012557573543038103	0.003850947399127293	0.00004835855517491229
13.35	0.9998770238559066	0.015356414155145638	-0.012517002772363015	0.003847708869951023	0.00004816178259242272
13.351	0.999881846401495	0.015343917567778309	-0.012476120354381684	0.0038444863184336486	0.00004796427400955195
13.352	0.999886480015875	0.015331462016792329	-0.012434930928110224	0.0038412797675936054	0.00004776604858557378
13.353	0.9998909315935179	0.015319047806150277	-0.012393440875404704	0.003838089080995498	0.00004756713009985408
13.354	0.9998952080288949	0.01530667523256148	-0.012351658320961434	0.003834913961133944	0.00004736754693821125
13.355	0.999899316216477	0.015294344583739114	-0.012309593132316802	0.003831753947524044	0.00004716733207716977
13.356	0.9999032630507355	0.015282056136657476	-0.0122672569198476	0.003828608414724834	0.00004696652306891997
13.357	0.9999070554261418	0.015269810155809253	-0.01222466301551015	0.0038254765722634332	0.00004676516196964934
13.358	0.9999106999402195	0.01525760689762247	-0.012181808619549187	0.003822359116687964	0.00004656324723468185
13.359	0.9999142018975143	0.01524544662582403	-0.012138692405328052	0.003819256613469506	0.00004636078124792123
13.36	0.9999175664198003	0.015233329596015841	-0.012095326522453657	0.0038161683790331018	0.00004615780260906805
13.361	0.999920798638681	0.015221256052499361	-0.012051721422226226	0.0038130938813205153	0.0000459543452144702
13.362	0.9999239036857597	0.015209226229973966	-0.012007885857639539	0.003810032741258592	0.00004575043827090265
13.363	0.99992688669264	0.015197240355235116	-0.011963826883380466	0.003806984734329609	0.00004554610630919162
13.364	0.9999297527909252	0.015185298648872757	-0.011919549855829194	0.003803949792203952	0.000045341369197246104
13.365	0.9999325070905288	0.015173401326969652	-0.011875058433059464	0.003800928004351028	0.00004513624215152056
13.366	0.9999351539390694	0.015161548602799599	-0.011830354574838109	0.0037979196169826896	0.00004493073571563856
13.367	0.9999376970824916	0.015149740688525763	-0.011785438542625277	0.0037949250354852725	0.00004472485577958173
13.368	0.999940140311141	0.015137977796705782	-0.01174031047993442	0.0037919446809203125	0.00004451860787674033
13.369	0.9999424874153633	0.015126260132501488	-0.01169498607768848	0.00378897751938777	0.000044312039337914604
13.37	0.9999447421855039	0.015114587887864371	-0.011649471754934622	0.0037860233751541125	0.00004410517237238008
13.371	0.9999469084119085	0.015102961251380102	-0.011603770288049807	0.0037830824133594163	0.000043898019305383754
13.372	0.9999489898849225	0.015091380408537813	-0.011557885093866236	0.003780154739901401	0.0000436905941208142
13.373	0.9999509902241904	0.015079845541089505	-0.011511820229670865	0.0037772403999910553	0.000043482912448947096
13.374	0.9999529123095967	0.015068356826409668	-0.011465580393205641	0.003774339375187656	0.000043274991537455616
13.375	0.9999547589483332	0.01505691443685489	-0.011419170922667757	0.0037714515850800806	0.00004306685027659568
13.376	0.9999565329557746	0.015045518539123268	-0.011372597796709157	0.00376857688672877	0.00004285850919874066
13.377	0.9999582371472955	0.015034169293614019	-0.01132586763443678	0.0037657150737509678	0.0000426499904743068
13.378	0.9999598743382704	0.015022866853787089	-0.01127898769541281	0.00376286587541716	0.0000424413179083189
13.379	0.9999614473440739	0.015011611365898094	-0.011231963627702672	0.0037600291690651605	0.00004223251086604098
13.38	0.9999629589698938	0.015000402974968303	-0.011184795160108544	0.0037572053927882798	0.00004202357269279207
13.381	0.9999644116090526	0.01498924182293667	-0.01113748353603741	0.0037542138883113773	0.000041812495371830956
13.382	0.9999658073184338	0.014978128057995258	-0.01109002244454726	0.0037512303250140204	0.0000416012284990718
13.383	0.9999671481827233	0.014967061826398186	-0.011042415456994505	0.0037482616940769952	0.00004138986286753622
13.384	0.9999684362866071	0.014956043273690149	-0.010994665284834816	0.0037453082964642556	0.00004117841110813938
13.385	0.9999696737147711	0.014945072546831459	-0.010946765556724306	0.0037423712988171056	0.000040966861234364695
13.386	0.9999708625519013	0.014934149783440199	-0.010898739494044045	0.0037394490418939633	0.0000407552809588549
13.387	0.9999720048826835	0.014923275109858913	-0.010850587009528862	0.003736542074735308	0.000040543674896680955
13.388	0.9999731025804517	0.014912448658796831	-0.010802283909798212	0.003733653255116963	0.00004033198248251569
13.389	0.9999741572433757	0.014901670585484975	-0.010753841913820455	0.003730782029076385	0.000040120240155609756
13.39	0.9859211702663139	0.014890941511678767	-0.010703625648708625	0.0036757255012640293	0.00003934358975294203
13.391	0.9625407495844209	0.014880266563828026	-0.010644719499967332	0.0035868294422960324	0.000038180793307465526
13.392	0.9397147788014014	0.014869655093786304	-0.010576742568107922	0.0035009199629006255	0.00003702832919914985
13.393	0.9174301097881163	0.014859115962278527	-0.01050010717078931	0.0034178612671429414	0.00003588790959989064
13.394	0.8956738491492717	0.014848657626503153	-0.010415218077471112	0.0033375251764478668	0.000034761052551754785
13.395	0.8744334153379555	0.014838288155402224	-0.010322443489792603	0.0032597932375181982	0.000033649031482689674
13.396	0.853696832144607	0.014828015270056352	-0.01022209746498805	0.003184558544006094	0.00003255286781979073
13.397	0.8334521686185784	0.0148178462917739	-0.01011472642313046	0.0031116993362972313	0.00003147398749768312
13.398	0.8136875004401223	0.01480778809278755	-0.010000553431277814	0.0030411249169419443	0.00003041293222306822
13.399	0.7943913306796158	0.014797847343697448	-0.009879886681667668	0.002973597626979699	0.00002937880759143531
13.4	0.7755528372663482	0.014788030354150508	-0.009753104240441032	0.0029081711076240683	0.000028363695961696394
13.401	0.7571612571740064	0.014778343055550813	-0.00962057027097022	0.0028447480697046633	0.000027368098707800603
13.402	0.7392058273767834	0.014768791041717775	-0.009482547769957383	0.0027832466267748617	0.000026392269093965376
13.403	0.721675978694118	0.014759379704486951	-0.009339286400714634	0.002723589066601252	0.000025436378330844136
13.404	0.7045618439562616	0.014750114121590701	-0.00919106478235682	0.0026657001247141314	0.000024500622536584236
13.405	0.6878537137591457	0.014740999149697322	-0.00903811563493035	0.0026095108419407643	0.000023585060740065086
13.406	0.6715418786987046	0.014732039381842425	-0.008880689205072869	0.002554952678159065	0.000022689740668399225
13.407	0.6556166940771803	0.014723239187999015	-0.008719013495103982	0.0025019607474652253	0.000021814629521369744
13.408	0.640069094216632	0.014714602695527743	-0.008553307812721228	0.0024504745280032676	0.000020959662925244715
13.409	0.624890316935109	0.014706133862101605	-0.008383744341058671	0.002400439503531887	0.000020124671103789144
13.41	0.6100716026323927	0.014697836387451084	-0.008210633010806292	0.0023517924582170417	0.000019309704792002118
13.411	0.5956042048465748	0.01468971372139791	-0.008034139684622415	0.0023044819746037585	0.00001851453008466108
13.412	0.5814797623934864	0.014681769216406688	-0.007854339000795647	0.0022584653959420516	0.000017738752841295037
13.413	0.5676903496690806	0.014674006053103875	-0.007671504288268197	0.002213688806807869	0.000016982323174317874
13.414	0.5542280642421404	0.014666427145904232	-0.007485850515758445	0.0021701035886578695	0.000016245071068403764
13.415	0.5410850041880211	0.014659035265712567	-0.00729745699312214	0.0021276710724207485	0.000015526588146500473
13.416	0.5282534675880353	0.014651833094197663	-0.0071064778826458045	0.0020863489920380546	0.000014826592967398802
13.417	0.5157262498045035	0.014644823091663452	-0.0069131495126224735	0.002046092508926408	0.000014144943430865093
13.418	0.503496221679665	0.014638007536481923	-0.006717593103100274	0.0020068652941550138	0.000013481304458867023
13.419	0.4915562540557608	0.014631388629656242	-0.00651987629171452	0.0019686348658299255	0.000012835255788767125
13.42	0.47989929452338675	0.014624968433751877	-0.006320206331571719	0.0019313608815334812	0.000012206599272017844
13.421	0.46851874542506655	0.01461874881463876	-0.0061187398487329075	0.0018950086241393373	0.000011595064782213885
13.422	0.4574081750049966	0.014612731534045017	-0.0059155354254879855	0.001859550404466933	0.000011000236293104654
13.423	0.4465611517117033	0.014606918281279357	-0.005710718498101112	0.0018249549093668313	0.0000104218037591216
13.424	0.4359712454767386	0.014601310574824368	-0.005504465143611067	0.0017911883715039131	9.85953395658476e-6
13.425	0.4256323190216763	0.014595909799590447	-0.00529686294502209	0.0017582237534526117	9.313070248720795e-6
13.426	0.4155386325113173	0.014590717275875763	-0.005087984053143736	0.0017260367927053174	8.782047676424015e-6
13.427	0.4056844690036349	0.014585734213505924	-0.004877958728581451	0.0016946003955782326	8.26619079106842e-6
13.428	0.39606411155660404	0.014580961705330863	-0.004666892299816925	0.001663889188062601	7.765191639517988e-6
13.429	0.38667184323258463	0.014576400744383093	-0.004454879073236454	0.0016338786569660485	7.278731837125732e-6
13.43	0.3775020889252147	0.014572052232464376	-0.0042420157233459	0.0016045449913684878	6.806505082201036e-6
13.431	0.3685497463304475	0.014567916956804174	-0.004028414045959856	0.0015758658432891027	6.348240097654195e-6
13.432	0.3598098095003692	0.014563995643134368	-0.003814098104536141	0.001547823951590557	5.903552399917184e-6
13.433	0.3512772724871125	0.014560288976524532	-0.003599136396520089	0.0015203998817792108	5.472126551776398e-6
13.434	0.34294712934276317	0.014556797543221284	-0.003383658069512359	0.0014935713838951862	5.053734865509688e-6
13.435	0.3348143890509364	0.014553521794217265	-0.0031677729564852895	0.00146731745770461	4.648128561095411e-6
13.436	0.32687437046580914	0.01455046212041692	-0.0029515186138008003	0.0014416220487340674	4.254974310904244e-6
13.437	0.31912268013704614	0.014547618857714207	-0.00273496219365938	0.0014164690143605913	3.873989202766182e-6
13.438	0.3115549350893781	0.014544992273408424	-0.002518173733208501	0.0013918422229479569	3.5049005265980757e-6
13.439	0.30416675234757595	0.014542582563406552	-0.0023012255052170527	0.0013677255270527178	3.1474448669901502e-6
13.44	0.29695374893637005	0.014540389854577153	-0.002084180614081941	0.0013441032501530096	2.801353937293432e-6
13.441	0.28991162963418976	0.014538414215927671	-0.0018670945612345433	0.0013209604683481612	2.4663581060586868e-6
13.442	0.2830364641552371	0.014536655659941559	-0.0016500251338928565	0.001298283829531544	2.1422009496537163e-6
13.443	0.2763244150891161	0.014535114140023009	-0.0014330327033226042	0.0012760603302563117	1.8286361846699375e-6
13.444	0.2697716449959371	0.014533789548648535	-0.0012161770931727652	0.001254277017250308	1.5254229768728858e-6
13.445	0.2633743164358449	0.014532681724380603	-0.0009995059680895195	0.0012329214362419155	1.2323123337092965e-6
13.446	0.25712859910765684	0.014531790459715116	-0.0007830659519744818	0.0012119811698446446	9.490611885395427e-7
13.447	0.25103087733754265	0.01453111549876579	-0.0005669071856958331	0.0011914446247548538	6.754385191322021e-7
13.448	0.24507777852926121	0.014530660694424082	-0.0003510894871544036	0.0011713020618667556	4.112318402036947e-7
13.449	0.2392659427909873	0.0145304173580094	-0.00013566052419711005	0.001151540942635757	1.5621864791240102e-7
13.45	0.23359201023086396	0.014530389226533349	0.00007932793170578129	0.0011327356564556574	-8.985757679601772e-8
13.451	0.2280526209570351	0.014530575810523937	0.0002937223941109569	0.0011152292819680662	-3.275678146823038e-7
13.452	0.22264446804385346	0.014530976494807925	0.0005075416883223471	0.0010979909838693524	-5.57276197715766e-7
13.453	0.2173645212884803	0.014531590631368777	0.0007206137663155648	0.0010810058724536194	-7.789877131580457e-7
13.454	0.21220983896466714	0.014532417483017462	0.0009329667856776279	0.0010642683885947217	-9.929270576055261e-7
13.455	0.20717747932871924	0.014533456323460234	0.001144590233306011	0.001047771451253055	-1.1992689698411119e-6
13.456	0.20226450063691429	0.014534706402471429	0.001355442866603476	0.001031506883132881	-1.3981486465948489e-6
13.457	0.1974679642809362	0.014536166948103373	0.001565510972643274	0.001015467758282241	-1.5897259179563162e-6
13.458	0.1927850780711536	0.014537837160332183	0.0017747772812440534	0.0009996478251107536	-1.7741522492515942e-6
13.459	0.1882132519191763	0.014539716224954997	0.0019832119493352414	0.0009840414816747597	-1.9515628250989396e-6
13.46	0.1837499101445625	0.014541803299344312	0.0021907926211713197	0.0009686435691608612	-2.1220971838626654e-6
13.461	0.1793924770668941	0.014544097520292055	0.0023975046058511643	0.0009534492455818759	-2.2858989577278655e-6
13.462	0.17513837700572912	0.014546598017031273	0.0026033386047594137	0.0009384538505738607	-2.4431131379840537e-6
13.463	0.17098506569114444	0.014549303890427294	0.002808253250063056	0.0009236517657796029	-2.59384807317705e-6
13.464	0.16693020559719876	0.014552214216166627	0.0030122458330311044	0.0009090397934318896	-2.7382513298246654e-6
13.465	0.16297154143146453	0.014555328070817514	0.0032153053480506737	0.0008946148452362033	-2.87645989633349e-6
13.466	0.15910681804277638	0.014558644507525188	0.003417407192704897	0.0008803733468858815	-3.0085942079134947e-6
13.467	0.15533378027996958	0.014562162562021603	0.003618539553800949	0.0008663120710410013	-3.134784494997081e-6
13.468	0.15165017155662297	0.014565881258763725	0.003818688182988996	0.0008524276091632107	-3.255155237965115e-6
13.469	0.14805379005418798	0.014569799604204736	0.004017834613758795	0.0008387166262765792	-3.3698246921890392e-6
13.47	0.14454265921242315	0.014573916590755607	0.00421596918114185	0.0008251772085535378	-3.478921680242376e-6
13.471	0.14111484463559934	0.014578231200634215	0.004413078033662144	0.0008118074557413673	-3.5825696504953813e-6
13.472	0.13776841192796851	0.0145827423994563	0.004609145086552301	0.0007986052962583709	-3.680887677343915e-6
13.473	0.13450142669378323	0.014587449140892616	0.004804162326338012	0.0007855687472290862	-3.7739997801865245e-6
13.474	0.13131195453731348	0.014592350370585785	0.004998118915901251	0.0007726955971948042	-3.862024480572965e-6
13.475	0.12819806106281162	0.014597445019879599	0.005190999048264098	0.0007599833490836673	-3.945072841789879e-6
13.476	0.12515787280106083	0.014602732005265028	0.005382789006005435	0.0007474297557395964	-4.023256671956427e-6
13.477	0.12218972397025885	0.01460821023067434	0.005573477389181078	0.0007350337005914153	-4.096693710532348e-6
13.478	0.11929199015684798	0.014613878589798623	0.005763055115325826	0.0007227942176809511	-4.165502913534133e-6
13.479	0.11646304694093858	0.01461973596840523	0.0059515154194520956	0.00071071023059566	-4.229802896152425e-6
13.48	0.11370126990263614	0.014625781243531335	0.006138843833440659	0.0006987803231818526	-4.289703277894587e-6
13.481	0.1110050346220608	0.014632013274592563	0.006325027737270461	0.0006870029496174134	-4.3453127119167605e-6
13.482	0.10837271667931794	0.014638430917774347	0.006510067777470927	0.0006753766490049588	-4.396747760343475e-6
13.483	0.10580271205634041	0.014645033027476488	0.006693959635539843	0.0006638997729758693	-4.4441182823445344e-6
13.484	0.10329358080654356	0.01465181845124423	0.006876693920931483	0.0006525714015406869	-4.487533789948579e-6
13.485	0.10084395864312472	0.01465878602469628	0.007058256171058551	0.0006413908244663033	-4.527100744849617e-6
13.486	0.098452481440956	0.01466593456647762	0.007238627248008333	0.0006303570891987002	-4.56292000184893e-6
13.487	0.09611778507492225	0.014673262880520541	0.007417801623385145	0.0006194693170717461	-4.595100505812085e-6
13.488	0.09383850541989551	0.014680769770044753	0.00759577696285961	0.000608726489983079	-4.623750649295863e-6
13.489	0.09161327835074823	0.014688454032286125	0.007772545824896661	0.0005981273044342337	-4.6489718828369975e-6
13.49	0.0894407442045097	0.01469631445708379	0.007948100857637048	0.0005876702899635985	-4.6708627356674896e-6
13.491	0.0873196496877202	0.0147043498269699	0.008122434798899222	0.0005773544776982954	-4.68952410095692e-6
13.492	0.0852488454147132	0.014712558917259269	0.008295540476178389	0.0005671794016934833	-4.705059684002932e-6
13.493	0.08322718584638533	0.014720940496169534	0.008467411000443773	0.000557144451025769	-4.7175710534518034e-6
13.494	0.08125352544362217	0.01472949332566846	0.008638040640638112	0.0005472488525074612	-4.727157828502021e-6
13.495	0.079326718667313	0.01473821616161533	0.008807422789654008	0.0005374916387571842	-4.733916108438503e-6
13.496	0.0774456199783438	0.014747107753275118	0.008975551035928687	0.0005278716609859119	-4.737939033599498e-6
13.497	0.07560908410583007	0.014756166843729695	0.009142419424941784	0.0005183875913081788	-4.7393167844246765e-6
13.498	0.07381602127449981	0.014765392170334998	0.009308022459217127	0.0005090382993439547	-4.738139922895222e-6
13.499	0.07206545627497173	0.014774782465178	0.009472355098321828	0.000499823268479473	-4.734503485441416e-6
13.5	0.07035642713645424	0.01478433645570017	0.009635412996857082	0.0004907419140572107	-4.72850101680937e-6
13.501	0.06868797188814635	0.014794052863520105	0.00979718853229565	0.0004817934494223474	-4.720221257615786e-6
13.502	0.06705912855924738	0.014803930405185343	0.00995768093819032	0.00047297699193951957	-4.709753976838751e-6
13.503	0.06546893517896529	0.014813967806250213	0.010116906889369675	0.00046383588512188156	-4.692584461726445e-6
13.504	0.06391642977649933	0.014824163806225765	0.010274889724917023	0.0004546887215726605	-4.671876473322586e-6
13.505	0.06240067234382914	0.014834517129987734	0.010431314465751748	0.0004457008668855897	-4.649245900141746e-6
13.506	0.060920826315444904	0.014845025608903172	0.010585721141333751	0.0004368690468374931	-4.624573905101975e-6
13.507	0.05947608391822235	0.01485568902505334	0.010741138912041169	0.0004282066479682668	-4.599427088886665e-6
13.508	0.05806563732363951	0.014866506754844494	0.010893538517154074	0.0004196930700598344	-4.57194262407945e-6
13.509	0.05668867870317198	0.014877475808926635	0.011044822528845939	0.00041133566164476126	-4.5431293826518095e-6
13.51	0.05534440022830266	0.014888596657509346	0.011196526236627128	0.000403138707427754	-4.513753114714795e-6
13.511	0.05403199407050711	0.014899867309975817	0.011344414677282444	0.00039508328527840876	-4.481988620261347e-6
13.512	0.05275065888043607	0.014911285739274138	0.011492702333883605	0.000387183681327077	-4.449786798029344e-6
13.513	0.051499668876344704	0.01492285246779929	0.011640216812210266	0.00037943340035697656	-4.4166870459493875e-6
13.514	0.05027834515197805	0.014934565783253008	0.01178622185414335	0.00037182825156905583	-4.382450264631117e-6
13.515	0.04908600932840705	0.014946424299869854	0.011930439288189303	0.00036436582444426287	-4.34704434722332e-6
13.516	0.04792198302670897	0.014958425927017713	0.01207249959250083	0.0003570434152130445	-4.310406484664584e-6
13.517	0.046785587867954684	0.014970568911932883	0.012213415586328397	0.0003498621726441843	-4.273012112439197e-6
13.518	0.04567614547321529	0.014982852446168968	0.012353431563832054	0.00034282057881844605	-4.235010559106966e-6
13.519	0.04459297851078412	0.014995275336342786	0.012492130531490581	0.00033591522054679377	-4.196296782584994e-6
13.52	0.04353545495842508	0.01500783627037081	0.012629518059242537	0.00032913549645570466	-4.15682269642508e-6
13.521	0.04250300155041035	0.015020533928892098	0.012765574054121672	0.00032248364446498337	-4.1166888446607896e-6
13.522	0.04149504861195379	0.015033366967809693	0.012900280311236351	0.0003159632128744282	-4.0760140141189664e-6
13.523	0.040511026468263774	0.015046334044857453	0.013033652137068625	0.0003095723660480058	-4.034858530318982e-6
13.524	0.03955036544455049	0.015059433828772097	0.013165693567769537	0.0003033091378854201	-3.993275165703799e-6
13.525	0.0386124958660225	0.015072664985426972	0.013296394840413972	0.00029717143619805396	-3.951308750982215e-6
13.526	0.037696848052910056	0.015086026166295476	0.013425741547062579	0.0002911570671902281	-3.908999533696736e-6
13.527	0.03680286656212341	0.01509951602023379	0.013553742975278215	0.00028526389452712935	-3.866393506547585e-6
13.528	0.03593006116025128	0.015113133205885237	0.0136804049108364	0.00027949018381603815	-3.823538883207496e-6
13.529	0.03507795934757857	0.015126876381518578	0.013805720825478351	0.00027383423605052367	-3.7804790153716694e-6
13.53	0.034246088624385496	0.015140744196371902	0.013929685722499592	0.0002682942782923872	-3.7372549777577983e-6
13.531	0.033433976490952436	0.015154735304777168	0.014052305715485023	0.00026286847800715277	-3.693908215920762e-6
13.532	0.03264115044756407	0.015168848355300739	0.014173568486260512	0.0002575549052097161	-3.6504720879622456e-6
13.533	0.03186713799450072	0.015183081987722814	0.014293469460681243	0.00025235157035338236	-3.6069794642010246e-6
13.534	0.031111466632042863	0.015197434841512723	0.014412012591157704	0.0002472564247145985	-3.563462706231431e-6
13.535	0.030373671346777847	0.015211905564353367	0.014529210307939825	0.0002422674184899281	-3.519954274001835e-6
13.536	0.029653342422102064	0.015226492816820283	0.014645070837012575	0.00023738286418419817	-3.4764888614705177e-6
13.537	0.02895009308101333	0.015241195256242103	0.014759582267644067	0.00023260117596464488	-3.4330961922009297e-6
13.538	0.028263536486491082	0.015256011528957437	0.014872736761295538	0.0002279207178512467	-3.389804839047105e-6
13.539	0.027593285801511	0.015270940277328216	0.014984534203020353	0.00022333980757965508	-3.346642985573326e-6
13.54	0.02693895418905001	0.015285980147463213	0.015094982201463181	0.00021885671633256677	-3.3036382377107717e-6
13.541	0.02630015481208394	0.01530112979664787	0.015204094102877295	0.0002144696672216577	-3.2608170026508616e-6
13.542	0.025676500833592	0.015316387889560988	0.0153118681824615	0.00021017682120678976	-3.2181997813271435e-6
13.543	0.02506760658302661	0.015331753085488863	0.015418299798638156	0.00020597629800411072	-3.1758043140410133e-6
13.544	0.024473119538315595	0.01534722404150854	0.015523388573938531	0.00020186643846646237	-3.1336511643519473e-6
13.545	0.023892721670474213	0.015362799415944532	0.01562713738091704	0.00019784581852570158	-3.0917637863411204e-6
13.546	0.023326096257732635	0.015378477871618997	0.01572955234215236	0.00019391298601475877	-3.0501644633422064e-6
13.547	0.022772926578321123	0.015394258078819428	0.01583064138319227	0.0001900664500253868	-3.0088738093283336e-6
13.548	0.022232895910472877	0.015410138712348694	0.015930404407489718	0.0001863046767462775	-2.967908843574846e-6
13.549	0.02170568753241813	0.015426118444951873	0.01602883950215187	0.00018262609402534352	-2.9272843500371277e-6
13.55	0.021190984722387222	0.01544219594920231	0.016125948262630696	0.00017902909467105627	-2.8870139181710663e-6
13.551	0.020688470764572073	0.015458369901037397	0.016221735821773334	0.00017551203687316978	-2.8471098956979008e-6
13.552	0.020197843236669878	0.015474638983295052	0.016316210825040155	0.00017207336133241575	-2.807585240873008e-6
13.553	0.019718837386611513	0.015491001887609886	0.016409380105337466	0.00016871178261424638	-2.768455769166234e-6
13.554	0.019251193903948777	0.015507457307840686	0.016501242495196352	0.00016542602678873061	-2.7297349830576917e-6
13.555	0.018794653478230897	0.015524003937135107	0.01659179859430326	0.0001622147915474373	-2.691435150371967e-6
13.556	0.01834895679900797	0.015540640470811135	0.016681052143704026	0.0001590767470206084	-2.6535675119015826e-6
13.557	0.01791384455582933	0.015557365609498521	0.016769010025804207	0.00015601053607216864	-2.616142243525285e-6
13.558	0.017489057438246604	0.015574178062260993	0.01685568208419575	0.00015301477456320154	-2.579168394222208e-6
13.559	0.017074336135809113	0.015591076547432858	0.016941075258449286	0.00015008805016520417	-2.5426529532426357e-6
13.56	0.016669425443901344	0.015608059787032183	0.017025191219926825	0.00014722895652036872	-2.50660113786957e-6
13.561	0.016274100499013074	0.015625126504810686	0.017108032019679233	0.00014443631455675186	-2.4710210942413724e-6
13.562	0.015888149032950036	0.015642275426937045	0.017189600440393114	0.00014170902736504896	-2.4359215592019253e-6
13.563	0.01551135874500479	0.01565950528272845	0.017269899996390357	0.00013904597583596395	-2.4013100975876074e-6
13.564	0.015143517334471897	0.015676814805382123	0.017348934933627727	0.00013644601922329638	-2.367193109457487e-6
13.565	0.014784412500643896	0.015694202732707167	0.0174267102296977	0.0001339079954292285	-2.333575833784849e-6
13.566	0.014433831942813396	0.015711667807856086	0.017503231593828043	0.00013143072128233402	-2.300462353148557e-6
13.567	0.014091563360274862	0.015729208780056344	0.017578505466881413	0.00012901299280864404	-2.2678555993854816e-6
13.568	0.013757395092672037	0.015746824405342176	0.017652539021356165	0.0001266535909231064	-2.2357574559650168e-6
13.569	0.013431133673039726	0.015764513447286126	0.01772534016138594	0.0001243514308277627	-2.2041714109771476e-6
13.57	0.013112604562196744	0.015782274677730603	0.017796917522739285	0.00012210557016113273	-2.173102761224734e-6
13.571	0.012801633937771268	0.015800106877505684	0.017867280142491088	0.00011991505556526344	-2.142555891086947e-6
13.572	0.012498047977392067	0.015818008827982517	0.017936415015373793	0.00011777891406439577	-2.112531482719048e-6
13.573	0.012201672858687382	0.01583597929902658	0.01800432428846145	0.00011569615769343556	-2.083031142041588e-6
13.574	0.011912334759287034	0.015854017073721697	0.018071024978078477	0.00011366578373476303	-2.054057217023769e-6
13.575	0.011629859856819259	0.01587212095111501	0.01813653199436335	0.00011168677290355594	-2.025610730112536e-6
13.576	0.011354074332182468	0.015890289744110712	0.01820085814126825	0.00010975808959505538	-1.9976914185762136e-6
13.577	0.011084812211310838	0.015908522277363755	0.018264014116558727	0.00010787874980444083	-1.970299009305014e-6
13.578	0.010821928196579903	0.015926817385173868	0.018326008511814377	0.00010604793302269542	-1.9434353232342375e-6
13.579	0.010565279977468754	0.015945173909379252	0.01838684781242851	0.00010426483082158556	-1.9171015765050993e-6
13.58	0.010314725243457836	0.015963590697250327	0.018446536397607814	0.00010252862129712295	-1.8912979445539263e-6
13.581	0.01007012168402623	0.015982066599383712	0.01850507654037301	0.00010083846919308872	-1.8660235906321524e-6
13.582	0.009831326988653051	0.01600060046759596	0.018562468407558527	0.00009919345636152635	-1.8412753999473683e-6
13.583	0.00959819884681869	0.016019191152817264	0.01861871005981219	0.00009759071684950843	-1.8170132615502257e-6
13.584	0.009370594948002253	0.016037837502985475	0.018673797451595846	0.00009603147098770609	-1.7932722382032264e-6
13.585	0.00914837523433556	0.016056538364721235	0.018727739360227477	0.00009451485566614021	-1.7700495825849928e-6
13.586	0.008931416296462002	0.016075292610303642	0.018780566096461417	0.00009304014312896964	-1.747346557657845e-6
13.587	0.008719601637426981	0.016094099125559237	0.018832278828016576	0.00009160665379002085	-1.725162046675254e-6
13.588	0.008512814742495938	0.016112956797147644	0.018882879183557577	0.00009021369721076498	-1.7034943451329202e-6
13.589	0.008310939096933954	0.016131864514257375	0.018932370592139484	0.00008886057243069559	-1.6823412882875817e-6
13.59	0.008113858186007185	0.016150821170406095	0.018980758283207468	0.00008754656807342081	-1.6617002471259687e-6
13.591	0.007921455494980705	0.016169825665241205	0.01902804928659735	0.00008627096245618552	-1.6415681256184876e-6
13.592	0.0077336145091196195	0.016188876906340147	0.0190742524325353	0.00008503302370275879	-1.6219413592081786e-6
13.593	0.0075502190653880166	0.016207973811010672	0.019119378351637625	0.00008383201298985262	-1.6028159743323923e-6
13.594	0.007371162988727951	0.016227115308091452	0.019163439474911243	0.00008266727061249285	-1.5841892369386156e-6
13.595	0.007196350491211823	0.016246300339740134	0.0192064497753457	0.00008153822044078832	-1.5660597356670671e-6
13.596	0.007025686177707186	0.01626552785662603	0.01924840817333272	0.00008044428079649381	-1.5484243519811039e-6
13.597	0.006859074653080661	0.01628479680628701	0.01928931714226376	0.0000793848613953288	-1.5312797677491484e-6
13.598	0.006696420522198893	0.016304106144595543	0.01932918713635985	0.0000783593637576814	-1.5146228059583177e-6
13.599	0.006537628389929393	0.01632345483743196	0.01936802771735866	0.00007736718104654278	-1.4984497069233462e-6
13.6	0.006382602861138801	0.016342841859792206	0.019405847554514927	0.00007640769812939799	-1.4827561418904928e-6
13.601	0.006231248542486281	0.01636226619489523	0.019442654424600223	0.00007548029165584874	-1.467537226532703e-6
13.602	0.006083474344564921	0.016381726833290408	0.019478455211902796	0.00007458436900032119	-1.4527882910807875e-6
13.603	0.0059392005254117666	0.01640122277196527	0.019513255908227934	0.00007371943240011076	-1.438506149832671e-6
13.604	0.005798348983606262	0.016420753013452874	0.01954706161289771	0.0000728849918269825	-1.4246874258975728e-6
13.605	0.005660841617727611	0.01644031656493939	0.019579876532751117	0.00007208055025077726	-1.4113282743229813e-6
13.606	0.00552660032635575	0.016459912437550097	0.019611705050940533	0.00007130560370346415	-1.398424468311592e-6
13.607	0.005395547008069876	0.016479539649955965	0.019642557959904317	0.00007055964152238198	-1.3859718482334593e-6
13.608	0.00526760356144921	0.016499197231215464	0.01967244409869274	0.00006984214631929036	-1.3739657191989585e-6
13.609	0.005142691885073653	0.016518884218545957	0.019701371408442716	0.00006915259401757262	-1.362400938597452e-6
13.61	0.005020735113955744	0.016538599657003834	0.01972934762589393	0.0000684904652388829	-1.3512721977571252e-6
13.611	0.004901665519861516	0.016558342599280042	0.019756380283388688	0.00006785531786464775	-1.340575463984199e-6
13.612	0.0047854191673307855	0.01657811210549556	0.019782476708871764	0.0000672467386663847	-1.3303070414153416e-6
13.613	0.004671932111106317	0.016597907242997215	0.019807644025890688	0.0000666643086563639	-1.3204628950973593e-6
13.614	0.004561140405930894	0.016617727086153184	0.019831889153595624	0.00006610760322493297	-1.3110386593667513e-6
13.615	0.004452980106547887	0.016637570716148502	0.019855218806739204	0.0000655761921890768	-1.3020296444269022e-6
13.616	0.004347387267700077	0.016657437220780846	0.019877639495676815	0.00006506963984171666	-1.2934308428871728e-6
13.617	0.0042442979441302585	0.01667732571563186	0.019899157577490886	0.00006458750550884466	-1.2852369496575604e-6
13.618	0.004143648828330701	0.016697235260031827	0.0199197830478714	0.00006412934756159988	-1.2774426904286106e-6
13.619	0.004045385076647047	0.016717164993255245	0.019939538713725464	0.00006369479939010835	-1.2700449183020426e-6
13.62	0.003949451669518597	0.016737114041666678	0.019958408377075125	0.00006328348705891579	-1.2630376782471902e-6
13.621	0.003855793211456387	0.01675708151099935	0.019976382385487466	0.00006289502778610617	-1.256415125201116e-6
13.622	0.0037643558723934756	0.016777066517293913	0.019993472718367256	0.00006252904890089779	-1.250172833305552e-6
13.623	0.0036750867761317085	0.01679706782805951	0.020009087384979724	0.0000621861341923239	-1.2442877931882844e-6
13.624	0.00358793474528049	0.016817084948350124	0.020025135656480602	0.00006186566627966616	-1.2388683597288723e-6
13.625	0.0035028539332134464	0.016837117581823186	0.02003974178645846	0.00006156642970214824	-1.2337753539451973e-6
13.626	0.042576046960415226	0.016857157614227864	0.020033607364311753	0.0004278137625806736	-8.570652944590102e-6
13.627	0.0801172874222211	0.016877171665899634	0.019988120848735573	0.0007805533759567423	-0.000015601795207511898
13.628	0.1161863204196861	0.016897121436444586	0.019905317842347208	0.0011203823707903598	-0.000022301567195544617
13.629	0.15084122673328212	0.016916970317139894	0.01978678512192911	0.0014477200753088488	-0.00002864572604683922
13.63	0.184137143713859	0.016936683549914563	0.01963434458669468	0.001762998617873751	-0.00003461532236919969
13.631	0.2161276394438202	0.01695622809686115	0.019449678267238996	0.002066632462017544	-0.000040195336482873246
13.632	0.2468636636104839	0.016975572548019492	0.01923426711987992	0.002359006265537883	-0.00004537375664882603
13.633	0.2763945972692486	0.016994687006516594	0.018989972692288724	0.0026404828031780644	-0.00005014269632680943
13.634	0.3047675419513809	0.017013543354002816	0.018718191799634954	0.0029114087559537695	-0.000054496307501079255
13.635	0.3320280125508527	0.017032114602607982	0.018420183327794208	0.003172079848726438	-0.00005843029234394271
13.636	0.35821955807788686	0.017050375664674915	0.018097874519423882	0.0034227591286653176	-0.00006194466522079754
13.637	0.38338412769084973	0.017068302496113262	0.017752028327340998	0.003663678008952636	-0.00006503771579718346
13.638	0.407561987316914	0.017085872421060043	0.01738425889352082	0.0038950326358967915	-0.00006771225574114264
13.639	0.4307918253769022	0.01710306409399892	0.016995754420190242	0.004116978739688117	-0.00006997115961288356
13.64	0.4531109376257931	0.017119857480764868	0.016587882021300945	0.004329634068592872	-0.00007181945912522376
13.641	0.47455459748367684	0.017136233774974405	0.01616178247842081	0.004533068515319285	-0.00007326246730436825
13.642	0.4951576877155637	0.017152175409040307	0.01571875859530808	0.004727321926653991	-0.00007430763216738077
13.643	0.5149529000969184	0.017167666032892083	0.015259963418935952	0.004912384214641275	-0.00007496280341518427
13.644	0.533971721987326	0.01718269047696532	0.014786593229162285	0.005088207386663922	-0.00007523725289221827
13.645	0.5522450918384556	0.017197234757870782	0.014299844433745972	0.005254713159591544	-0.00007514158072611686
13.646	0.5698017838796985	0.01721128613056082	0.013800960337819577	0.005411781672347406	-0.00007468778421700546
13.647	0.586670017782347	0.01722483296626057	0.013290955361106077	0.005559262175630553	-0.00007388790541699114
13.648	0.6028770455252777	0.017237864774116488	0.012771143491397302	0.005696987867750773	-0.00007275704952779467
13.649	0.618448368028289	0.01725037238618507	0.012242739946593348	0.005824763970694866	-0.00007131107054350372
13.65	0.6334092290564788	0.017262347771785473	0.011706892377988692	0.005942386523602037	-0.0000695668795002194
13.651	0.64778353540842	0.01727378410684253	0.011164854323552863	0.006049646693436775	-0.00006754342404118486
13.652	0.6615940287290271	0.017284675824576656	0.010617849783767596	0.006146334392097016	-0.00006526085529609065
13.653	0.6748631902390715	0.01729501855658975	0.01006710271188422	0.006232255541437035	-0.00006274075666235622
13.654	0.6876120012602024	0.017304807222945372	0.009515016423790757	0.00628152305106371	-0.00005976879499729143
13.655	0.6998608225255906	0.017314046865445812	0.008964696496726723	0.006315997084782186	-0.00005662099693928306
13.656	0.7116295432861985	0.017322737600584802	0.008417364973240788	0.006339876603736028	-0.00005336505525895641
13.657	0.7229366721700471	0.017330882998020335	0.007874166116588479	0.006353894621145016	-0.000050031621734193876
13.658	0.7338004650505253	0.017338487631703668	0.007336037458249315	0.006358802330223522	-0.00004664841208412279
13.659	0.7442385037844815	0.01734555710653805	0.006803975447244143	0.006355395698730881	-0.00004324195629168595
13.66	0.7542670385321948	0.01735209772867652	0.006278500131875445	0.0063444014963670095	-0.00003983332563161104
13.661	0.7639021761951498	0.017358116782810264	0.0057609075630461245	0.006326708057366561	-0.000036447580296867875
13.662	0.7731598107386596	0.01736362212158852	0.005251179805363924	0.006302959569426687	-0.00003309797400499871
13.663	0.7820544619006301	0.0173686220902364	0.004750241745291932	0.006273968119917957	-0.00002980286527186502
13.664	0.7906001073664897	0.01737312556863062	0.004258269105211387	0.006240383025263857	-0.000026573230241166652
13.665	0.798810715819287	0.01737714184485457	0.0037758934852508644	0.006202931601634344	-0.00002342160902406783
13.666	0.8066996156226104	0.01738068054218229	0.00330314795237988	0.006162189273959015	-0.00002035462288245498
13.667	0.8142790405949601	0.017383751520766717	0.0028404959779766924	0.006118790422261706	-0.000017380399584516686
13.668	0.8215611183042368	0.017386364883141305	0.0023879286113934702	0.006073238756993011	-0.000014502460591647326
13.669	0.8285578640855153	0.0173885307832188	0.0019455788065508288	0.006026038154082289	-0.00001172413212004918
13.67	0.8352803105489565	0.017390259479480877	0.001513554615460447	0.005977649530279686	-9.047499036159792e-6
13.671	0.8417389849466844	0.01739156131438654	0.0010917940650580272	0.005928461254442173	-6.472658812526432e-6
13.672	0.8479444087548782	0.017392446446485636	0.0006801927516503873	0.0058788212621452285	-3.9987316107593655e-6
13.673	0.8539067077783633	0.017392925111564768	0.0002788228429793338	0.005829084699902502	-1.6252819679941527e-6
13.674	0.8596351302835392	0.01739300665377262	-0.00011254545671268673	0.005783732967061067	6.509328682821106e-7
13.675	0.8651388075612467	0.01739270210511155	-0.0004951573139203851	0.005748758615695404	2.8465398745244076e-6
13.676	0.8704268145450192	0.017392019092267664	-0.0008694951603680332	0.005713784665048348	4.968108113644623e-6
13.677	0.8755075389298682	0.017390965843442813	-0.001235648684670853	0.005678898253745427	7.017123157620141e-6
13.678	0.880388912068176	0.017389550499365327	-0.0015936941765483396	0.005644179481972611	8.995095971813375e-6
13.679	0.8850788571288445	0.017387781117358427	-0.001943749973064808	0.005609694693991307	0.0000109038439103474
13.68	0.8895850607062451	0.017385665625740548	-0.0022859294303637923	0.005575504174286168	0.000012745209081116926
13.681	0.8939145214020172	0.017383211846243165	-0.002620346104055065	0.005541658888831146	0.000014521064279350814
13.682	0.8980741144544391	0.017380427480957153	-0.0029471192786563135	0.005508203529646762	0.000016233332812984723
13.683	0.9020707047187916	0.01737732011745658	-0.00326636481625238	0.005475179215322747	0.00001788393275160653
13.684	0.905910718289531	0.01737389721461713	-0.0035782183993722967	0.005442617174687954	0.0000194748729152081
13.685	0.9096000500111128	0.01737016610548836	-0.0038827985512787807	0.005410545163050701	0.000021008056920721676
13.686	0.9131445657130937	0.017366133996404597	-0.004180240647712979	0.005378984869686866	0.000022485451195698136
13.687	0.9165501305092055	0.017361807961660834	-0.004470670880579406	0.005347956884149314	0.00002390895511256051
13.688	0.9198223557384382	0.017357194948173525	-0.004754219736147367	0.0053174771422963224	0.000025280454776417674
13.689	0.9229662478307024	0.01735230177301834	-0.005031016860788316	0.005287556105211453	0.000026601783917683017
13.69	0.9259867269973525	0.017347135119305586	-0.00530119904407541	0.005258200704975141	0.000027874768550770867
13.691	0.9288887134497417	0.017341701537300556	-0.005564893735800118	0.005229417787670332	0.000029101154288488342
13.692	0.9316770655389153	0.01733600745705615	-0.005822214984348563	0.0052012145367320945	0.000030282589212573168
13.693	0.9343561446261298	0.017330059182625254	-0.006073308955147664	0.0051735888058944655	0.000031420803225090567
13.694	0.936930077353925	0.017323862867860935	-0.006318315340686459	0.005146537201467781	0.00003251744495144744
13.695	0.939402989269579	0.01731742454803155	-0.0065573346047738445	0.0051200616829652915	0.00003357395765228492
13.696	0.9417790003781434	0.017310750151728393	-0.006790492108951518	0.0050941592987198804	0.00003459184851969935
13.697	0.9440619650889248	0.0173038454759503	-0.0070179133122794625	0.005068824944306386	0.00003557257405426199
13.698	0.9462553687786739	0.017296716197179745	-0.007239718396960451	0.005044051801091995	0.00003651751461958721
13.699	0.9483626704223534	0.01728936787033975	-0.007456029494385195	0.005019832150583599	0.000037428016571614376
13.7	0.9503873289949379	0.01728180593125092	-0.007666961449394524	0.004996159011560292	0.000038305358536677805
13.701	0.9523327189910322	0.017274035703144976	-0.007872626349942327	0.004973025046369342	0.00003915076801897045
13.702	0.9542018416040728	0.017266062396329673	-0.008073137893831505	0.0049504204866892875	0.00003996542722149109
13.703	0.955997597265065	0.017257891108425773	-0.008268606441944196	0.004928335391363126	0.00004075046576508671
13.704	0.9577228864539364	0.017249526828157127	-0.008459140692052175	0.004906759961240435	0.000041506972854261314
13.705	0.9593805957380829	0.017240974436435286	-0.008644846597329744	0.004885684662709154	0.00004223599443204735
13.706	0.9609733676635421	0.01723223871048075	-0.008825826232832366	0.0048650992644658905	0.00004293852071365651
13.707	0.9625036401482145	0.017223324325234293	-0.009002181772710338	0.004844992517502324	0.000043615503329977396
13.708	0.963973845085419	0.017214235855667084	-0.009174011126985024	0.004825353823004462	0.00004426784966388266
13.709	0.9653864141496501	0.017204977779158456	-0.00934141195655215	0.004806172702827158	0.00004489643915144418
13.71	0.9667436773419896	0.01719555447714196	-0.009504476936056053	0.004787438986176792	0.0000455021034268929
13.711	0.9680477117489168	0.01718597023830729	-0.009663302455525748	0.00476914087877536	0.000046085650764618154
13.712	0.9693005566708095	0.017176229253518593	-0.009817983712784785	0.004751266753201923	0.00004664785959803233
13.713	0.9705042514080433	0.01716633538348847	-0.009972155391579503	0.004733324922170758	0.00004720145164272276
13.714	0.9716608113649056	0.017156292409255883	-0.010114609690853038	0.004718130822552394	0.00004772205174050086
13.715	0.9727720483631885	0.017146105682590854	-0.010257725861914388	0.0047030355571532475	0.000048242449464113805
13.716	0.9738396729944634	0.01713577780678234	-0.01039724911161957	0.0046882528086651725	0.00004874493234994192
13.717	0.9748653952303639	0.017125312379894897	-0.010533418487029472	0.004673753001941296	0.00004923059627445794
13.718	0.975850924186029	0.017114712092166803	-0.010666528357921408	0.004659500842324395	0.000049700697868411844
13.719	0.9767978735870471	0.01710398100777882	-0.010794813947795953	0.004645705602859794	0.000050149527639104714
13.72	0.9777076797204498	0.017093123490081227	-0.01091989105504967	0.004632172970051706	0.00005058282418111049
13.721	0.9785817597655816	0.017082142250616883	-0.01104204828299321	0.0046188687445388454	0.000051001771690006155
13.722	0.9794215309017918	0.017071040466109782	-0.011160989219328695	0.004605827579400637	0.000051405591959777285
13.723	0.9802284082664324	0.01705982131290512	-0.011276778222318797	0.0045930418667432665	0.00005179471449708894
13.724	0.9810037049122143	0.017048487986651737	-0.011389362351817044	0.004580517251193039	0.00005216917073258649
13.725	0.9817485912274744	0.01703704355846779	-0.011498989174161641	0.004568224715314835	0.000052529966546542934
13.726	0.9824642274975507	0.01702549104713072	-0.011605525553568608	0.0045561788459673675	0.000052876850023503015
13.727	0.9831517740077776	0.017013833451171714	-0.011709198332900543	0.004544353839770037	0.00005321074040474549
13.728	0.9838123893719757	0.017002073637998202	-0.011809931198333599	0.0045327582391425335	0.000053531562942953076
13.729	0.9844471486286159	0.016990214528388035	-0.011907830999994764	0.004521398697018603	0.00005384005156769405
13.73	0.9850570100086475	0.016978258902302115	-0.012002963131877327	0.004510252895327491	0.000054136399218058843
13.731	0.9856429234696108	0.016966209506479278	-0.012095381454282845	0.004499310693158131	0.00005442087911508135
13.732	0.9862058389690492	0.016954069025510016	-0.012185140682868786	0.004488566080473556	0.00005469380915492322
13.733	0.9867467050958363	0.01694184010045728	-0.012272272606872095	0.004478015749027495	0.00005495543000993195
13.734	0.9872664020146946	0.016929525362466873	-0.012356770449926502	0.004467660389841144	0.00005520585388549616
13.735	0.9877657142660106	0.016917127397601615	-0.012438751083251898	0.004457487222883727	0.00005544557402222645
13.736	0.988245419618248	0.016904648664277204	-0.012518316708839797	0.004447485336918315	0.000055675030005464535
13.737	0.9887062958398679	0.016892091564865507	-0.012595477212491104	0.004437653834341808	0.00005589436774737601
13.738	0.9891491195785956	0.01687945853011255	-0.012670189476764944	0.004427997475515972	0.0000561035670174242
13.739	0.9895746114538385	0.016866751971628888	-0.012742540067810905	0.004418507287330805	0.00005630300614872726
13.74	0.9899834137848597	0.0168539742161235	-0.012812591760501658	0.004409176662449688	0.00005649298057589907
13.741	0.9903761633459706	0.016841127540067096	-0.012880387116977693	0.004400001253312254	0.00005667371945784886
13.742	0.9907534969114825	0.016828214184242973	-0.012945955028703536	0.004390978272017409	0.00005684540724155174
13.743	0.9911160503385373	0.016815236362405096	-0.013009327216649626	0.004382104767018467	0.000057008234811783414
13.744	0.9914644136220616	0.016802196243569732	-0.013070557671578761	0.0043733754481051325	0.00005716245601392474
13.745	0.9917991126549047	0.016789095945790596	-0.0131296914876979	0.00436478580221421	0.000057308290992956566
13.746	0.99212066878906	0.016775937548820376	-0.013186760172797286	0.004356332805661374	0.00005744591594114566
13.747	0.9924296033765192	0.016762723107047236	-0.013241785291150008	0.004348014548255857	0.000057575475090800654
13.748	0.9927264370179133	0.01674945464484048	-0.013294810286055942	0.004339827025626504	0.0000576971769800028
13.749	0.9930116527569661	0.016736134136682315	-0.013345884166090947	0.004331765635664707	0.0000578112424082345
13.75	0.9932856811557437	0.01672276351523753	-0.01339504136511532	0.0043238271189758835	0.00005791784311428936
13.751	0.9935489490603994	0.01670934468609522	-0.01344230199185977	0.0043160097189078915	0.000058017106041361676
13.752	0.9938018833170867	0.016695879534805527	-0.01348769249900457	0.004308311136379329	0.00005810917579752133
13.753	0.9940449101570129	0.01668236991027655	-0.013531255330528309	0.004300727584019626	0.000058194243046415695
13.754	0.9942784250651437	0.016668817620291546	-0.013573029583297083	0.004293255568380562	0.00005827248483828431
13.755	0.9945027805550587	0.016655224435600392	-0.01361305022716852	0.004285891905715339	0.000058344061780717914
13.756	0.9947183260967645	0.016641592094046694	-0.013651348104991579	0.004278633884871547	0.00005840912057619395
13.757	0.994925411160269	0.016627922304694637	-0.01368794993260699	0.004271479271579175	0.00005846779440754432
13.758	0.9951243849339417	0.0166142167519561	-0.013722878298846952	0.004264426299193043	0.00005852020311822842
13.759	0.9953155737711797	0.016600477096260086	-0.013756165881544933	0.004257472196391596	0.00005856649376962824
13.76	0.9954992647638576	0.01658670495097413	-0.013787859621331786	0.004250612721446402	0.000058606851507950055
13.761	0.9956757411339849	0.016572901905888882	-0.013817967032194884	0.004243847474248861	0.000058641344488834285
13.762	0.9958452861035714	0.01655906954124999	-0.013846501707701858	0.004237175520102976	0.00005867005807493836
13.763	0.9960081828946254	0.016545209419428403	-0.01387348580382147	0.004230595157280813	0.00005869310185625122
13.764	0.9961647089069738	0.016531323076357837	-0.013898950038923932	0.00422410389839237	0.000058710609042979364
13.765	0.9963151047621115	0.01651741201297243	-0.013922933693780731	0.004217698345046419	0.000058722734398450017
13.766	0.9964595974158559	0.01650347768666671	-0.013945484148769576	0.004211374333766029	0.00005872965401606919
13.767	0.9965984138386762	0.016489521515834483	-0.013966622075861137	0.004205130282190379	0.00005873146543111232
13.768	0.9967317810010417	0.01647554490955399	-0.013986358889592803	0.004198965526092369	0.00005872823881295573
13.769	0.9968599256558954	0.016461549257387256	-0.014004717711101176	0.004192878336196617	0.0000587200774954252
13.77	0.9969830581760296	0.016447535925719958	-0.014021721771816667	0.0041868669459621975	0.0000587070834118977
13.771	0.9971013626376696	0.016433506257651193	-0.014037394413463387	0.004180929508965231	0.00005868935653223275
13.772	0.9972150208791414	0.016419461572883265	-0.014051759088059066	0.004175064198214523	0.00005866699629049096
13.773	0.9973242147387716	0.01640540316761123	-0.014064839357915228	0.004169269213821059	0.00005864010173229471
13.774	0.9974291260548867	0.016391332314507224	-0.014076658385510437	0.004163542828784221	0.00005860877007423725
13.775	0.9975299338156314	0.016377250264448556	-0.014087236697442425	0.0041578835833025775	0.000058573090198393476
13.776	0.9976267943335749	0.01636315824764446	-0.014096595401513624	0.004152289901444812	0.0000585331507304584
13.777	0.9977198533979905	0.016349057473184835	-0.01410475547624046	0.004146760206676328	0.00005848903873377396
13.778	0.997809256760582	0.016334949129353123	-0.014111737556032733	0.004141292983939669	0.00005844083973199629
13.779	0.9978951501730527	0.016320834383970483	-0.014117561931193592	0.004135886778342317	0.0000583886377336524
13.78	0.9979776793215418	0.01630671438473974	-0.014122248547919622	0.004130540193487293	0.00005833251524959956
13.781	0.9980569807232252	0.016292590259589592	-0.014125817008348321	0.004125251852675362	0.000058272552784242046
13.782	0.9981331731505558	0.016278463116448594	-0.01412828813906214	0.004120020218367577	0.00005820883278385884
13.783	0.9982063734255842	0.01626433404290814	-0.014129680500370341	0.004114843977092112	0.00005814143070518476
13.784	0.9982766983703605	0.016250204109555428	-0.014130010559497667	0.004109722030441433	0.00005807041568673764
13.785	0.998344264806935	0.016236074370201935	-0.014129295400803914	0.0041046532450249905	0.00005799585821682646
13.786	0.9984091881270496	0.016221945861266136	-0.01412755272578394	0.00409963644579889	0.00005791783004456929
13.787	0.9984715697393729	0.016207819601156446	-0.014124800853067648	0.004094670363978004	0.00005783640345014733
13.788	0.9985315033471346	0.01619369658965416	-0.014121058718420017	0.0040897536621024785	0.000057751651606422394
13.789	0.998589082588202	0.01617957780734265	-0.014116345536793608	0.004084884995245394	0.000057663648070947506
13.79	0.9986444011004423	0.01616546421704833	-0.014110677073019683	0.004080063350555281	0.000057572456377148275
13.791	0.9986975525050847	0.01615135676656955	-0.014104068493021765	0.004075287786604025	0.00005747813807103824
13.792	0.9987486252607041	0.016137256388247388	-0.014096535360319738	0.004070557320777782	0.000057380755208552374
13.793	0.9987976960137049	0.01612316399881995	-0.01408809331717216	0.004065870930765036	0.00005728036908819546
13.794	0.9988448398271627	0.016109080499343724	-0.014078758084576294	0.004061227595544319	0.00005717704084407393
13.795	0.9988901317641523	0.0160950067751149	-0.014068545462268166	0.0040566263011079205	0.00005707083154056953
13.796	0.9989336468877489	0.016080943695590492	-0.014057471328722468	0.004052066039749349	0.00005696180217586647
13.797	0.9989754598367323	0.01606689211431894	-0.0140455515372391	0.004047545817062775	0.00005685001337289174
13.798	0.999015637200785	0.01605285286963361	-0.014032800387620701	0.0040430647591819455	0.000056735520719824
13.799	0.9990542384977571	0.01603882678621079	-0.014019231236378082	0.004038622061301193	0.00005661837655371932
13.8	0.9990913230125885	0.016024814675381603	-0.014004857422460878	0.004034216930962726	0.00005649863292941068
13.801	0.9991269500302188	0.01601081733514427	-0.01398969227290541	0.004029848587953372	0.00005637634165187006
13.802	0.9991611788355877	0.015996835550175847	-0.013973749102834535	0.004025512048081768	0.00005625149537033222
13.803	0.9991940685602867	0.01598287009184423	-0.013957041215457709	0.0040211963777288615	0.000056124003579410965
13.804	0.9992256726851294	0.015968921718220126	-0.013939581902071093	0.004016915233070362	0.0000559941188850613
13.805	0.9992560377913433	0.015954991174088846	-0.01392138444205736	0.004012667848738337	0.00005586189176056966
13.806	0.9992852100695631	0.01594107919096228	-0.013902462102885826	0.004008453467579291	0.00005572737242420237
13.807	0.9993132357104233	0.0159271864870908	-0.013882828140112378	0.004004271341725245	0.00005559061086354878
13.808	0.9993401609045587	0.0159133137676748	-0.013862494720683084	0.004000120829359124	0.0000554516538790853
13.809	0.9993660318370209	0.01589946172809089	-0.013841470390818615	0.003996001624053942	0.00005531053816100574
13.81	0.9993908919657168	0.01588563105262965	-0.013819768828186446	0.003991912953142581	0.000055167314194673536
13.811	0.9994147781760478	0.015871822411581582	-0.013797403801046654	0.003987854015794281	0.00005502203215553917
13.812	0.9994377264355845	0.015858036461817982	-0.013774388379404453	0.003983824076553844	0.00005487474006567495
13.813	0.9994597727118977	0.01584427384748926	-0.0137507349350103	0.0039798224688342015	0.0000547254838573374
13.814	0.999480952972558	0.015830535200723278	-0.013726455141360035	0.003975848594793226	0.00005457430738526854
13.815	0.9995013031851364	0.015816821142323467	-0.013701559973694613	0.003971901925255964	0.00005442125243852769
13.816	0.9995208582850645	0.01580313228246713	-0.013676059709000243	0.0039679819955948355	0.00005426635869599291
13.817	0.9995396479038723	0.0157894692214038	-0.013649963926008517	0.003964088388862735	0.000054109663507485554
13.818	0.9995577000452412	0.015775832550153312	-0.013623281505196146	0.003960220750470532	0.0000539512021063792
13.819	0.9995750427152905	0.015762222851192373	-0.013596020780820348	0.003956378781014813	0.00005379100812347407
13.82	0.9995917039201392	0.015748640697236874	-0.013568193858208615	0.003952561845667476	0.00005362912535857516
13.821	0.9996077116659067	0.015735086648278322	-0.013539812522414823	0.0039487693416019555	0.00005346559657954989
13.822	0.9996230936514284	0.015721561253554017	-0.013510887094627722	0.003945000800671808	0.00005330046040609276
13.823	0.9996378739781682	0.015708065052071816	-0.013481427712455649	0.003941255760870221	0.000053133754636471273
13.824	0.9996520744936197	0.01569459857279384	-0.013451444329926735	0.003937533771474575	0.00005296551632419671
13.825	0.999665717017315	0.015681162334819906	-0.013420946717488594	0.003933834401637469	0.00005279578189980009
13.826	0.9996788233687861	0.015667756847571164	-0.013389944462008476	0.003930157240319444	0.000052624587174837855
13.827	0.9996914153675649	0.01565438261097376	-0.013358446966773426	0.003926501896122846	0.00005245196734429234
13.828	0.999703514775698	0.015641040115642272	-0.013326463451489976	0.003922867996911584	0.000052277956985861915
13.829	0.9997151412601801	0.01562772984306337	-0.013294002952284282	0.003919255181697472	0.000052102589956241666
13.83	0.9997263119495805	0.015614452265779448	-0.013261074321702312	0.003915663098810236	0.00005192589937206972
13.831	0.9997370438314694	0.015601207848461644	-0.013227683475857639	0.003912091665180804	0.00005174791027555252
13.832	0.9997473538934172	0.015587997050459997	-0.013193837725243242	0.003908540675822091	0.000051568651419309226
13.833	0.9997572591229942	0.015574820320678258	-0.013159548942831327	0.0039050095132520646	0.00005138816381186248
13.834	0.9997667765057665	0.015561678096580295	-0.013124828112116503	0.0039014976406173342	0.0000512064859129306
13.835	0.9997759220308924	0.01554857080510343	-0.01308968530270001	0.003898004600398784	0.00005102365352769699
13.836	0.9997847092707143	0.015535498863572396	-0.013054129670289901	0.003894530009314498	0.000050839699746426796
13.837	0.9997931514563759	0.015522462680613101	-0.013018169456700687	0.003891073566874921	0.00005065465506206649
13.838	0.9998012618190211	0.015509462657066608	-0.012981811989853567	0.0038876350572076648	0.00005046854739783352
13.839	0.9998090535897934	0.015496499186902976	-0.012945063683776306	0.003884214349594523	0.00005028140211693886
13.84	0.9998165399998368	0.015483572658135259	-0.012907930038603506	0.003880811399050013	0.00005009324203195256
13.841	0.9998237340954835	0.015470683453733248	-0.012870415640576194	0.0038774262462252956	0.000049904087404598684
13.842	0.9998306469734957	0.0154578319519754	-0.012832526954260228	0.0038740587561107154	0.00004971396341017861
13.843	0.9998372886902114	0.015445018519387798	-0.012794278914513733	0.003870708014996559	0.00004952291794050978
13.844	0.9998436692956993	0.015432243511910786	-0.012755677596620402	0.0038673739159425257	0.00004933097481734219
13.845	0.9998497988400281	0.015419507280156636	-0.012716728407517155	0.0038640564151342658	0.00004913815598258682
13.846	0.9998556873732661	0.015406810169105039	-0.012677437205571514	0.0038607554293109097	0.000048944484521158354
13.847	0.9998613449454822	0.015394152517651537	-0.012637810300581193	0.0038574708352201313	0.00004874998465553651
13.848	0.9998667815380166	0.015381534658156157	-0.012597854453774291	0.0038542024687898387	0.000048554681737191936
13.849	0.9998720057989295	0.01536895691599205	-0.012557576877809524	0.0038509501196841768	0.00004835860218054384
13.85	0.9998770252762139	0.015356419609093924	-0.012516985236775788	0.0038477135316199594	0.00004816177347062946
13.851	0.9998818474974651	0.015343923047506688	-0.01247608764619237	0.0038444924059103706	0.00004796422421125876
13.852	0.9998864799902784	0.01533146753293408	-0.012434892673009177	0.0038412864009075764	0.00004776598412157542
13.853	0.9998909302822488	0.01531905335830109	-0.01239340918789498	0.0038380951449598234	0.00004756708363356019
13.854	0.9998952059009719	0.015306680808854185	-0.012351642911694428	0.0038349185549957357	0.000047367544586738513
13.855	0.9998993143737724	0.015294350165212793	-0.012309598436869212	0.003831756652914097	0.00004716738570517457
13.856	0.9999032625902925	0.01528206170296208	-0.012267281023789834	0.0038286093974101614	0.000046966627408353106
13.857	0.9999070562062083	0.015269815692326678	-0.012224696133027624	0.0038254767243442334	0.00004676529051907813
13.858	0.9999107008459083	0.015257612397970542	-0.012181849425354972	0.0038223585510219495	0.000046563396318267396
13.859	0.9999142021337805	0.01524545207879683	-0.012138746761745553	0.0038192547759766955	0.00004636096654416835
13.86	0.9999175656942131	0.015233334987747545	-0.012095394203373881	0.0038161652786248106	0.000046158023390195204
13.861	0.9999207971515943	0.015221261371603428	-0.012051798011615517	0.0038130899189137645	0.00004595458950287608
13.862	0.9999239021303125	0.015209231470783801	-0.01200796464804732	0.003810028536963328	0.000045750687979907094
13.863	0.9999268860971294	0.015197245519146248	-0.011963900774446971	0.0038069809521005227	0.00004554634236114031
13.864	0.9999297534406618	0.015185303743786474	-0.011919613252793212	0.0038039469589920194	0.000045341576585323715
13.865	0.9999325083094892	0.015173406366162198	-0.011875105140696332	0.0038009267043618324	0.00004513640424637716
13.866	0.9999351548758267	0.015161553605843169	-0.011830379995513859	0.0037979202905645553	0.000044930840230051095
13.867	0.9999376973118895	0.015149745675902337	-0.011785445636201628	0.0037949274211634063	0.00004472491081545217
13.868	0.9999401397898926	0.015137982781901056	-0.011740309265386271	0.003791947853968335	0.00004451864052380603
13.869	0.999942486482051	0.015126265122507039	-0.011694977467589553	0.003788981401712312	0.00004431205211814137
13.87	0.9999447415504628	0.015114592890112546	-0.01164945620922869	0.0037860279325464233	0.00004410516660711619
13.871	0.9999469086095687	0.015102966271452457	-0.011603750838616186	0.0037830873685634524	0.00004389800322552646
13.872	0.9999489907418693	0.015091385448222451	-0.011557866085960157	0.0037801596864413495	0.000043690579439434256
13.873	0.9999509910582624	0.015079850597696995	-0.01151180606336385	0.00377724492016241	0.000043482910974735935
13.874	0.9999529126696459	0.015068361893347496	-0.011465574264825872	0.0037743431615233094	0.000043275011819383174
13.875	0.9999547586869176	0.015056919505460481	-0.011419173566240455	0.00377145456077292	0.00004306689422665513
13.876	0.9999565322209754	0.015045523601696718	-0.011372606563718232	0.003768579295329213	0.00004285856962995364
13.877	0.999958236382717	0.015034174345966246	-0.011325878637366395	0.003765717279910142	0.000042650056894895763
13.878	0.9999598741183607	0.015022871895964459	-0.011278996037430065	0.0037628683436234374	0.000042441377137099784
13.879	0.9999614477710849	0.015011616403802493	-0.011231963658073602	0.0037600324387772432	0.00004223254770552385
13.88	0.9999629596491325	0.015000408017389395	-0.011184785009311186	0.0037572096472024254	0.00004202358213886906
13.881	0.999964412065407	0.014989246881816333	-0.011137462217007085	0.003754219314393641	0.00004181247576841742
13.882	0.9999658073328113	0.014978133140740622	-0.01108999602287514	0.0037512362687762797	0.000041601195301593925
13.883	0.9999671477642484	0.014967066937358962	-0.01104238745825379	0.003748267824614443	0.000041389825616698746
13.884	0.9999684356726217	0.014956048411565441	-0.010994641600117507	0.0037453140536499625	0.00004117838569976461
13.885	0.9999696733374486	0.014945077698611562	-0.010946762358133662	0.003742375133722971	0.00004096689124385405
13.886	0.9999708625770587	0.014934154930270352	-0.01089875282734383	0.0037394513148836174	0.00004075535559080243
13.887	0.9999720051101223	0.014923280235599478	-0.010850615343407708	0.0037365429163871994	0.00004054378989985233
13.888	0.9999731027618569	0.014912453741700714	-0.010802351482603362	0.0037336503283701863	0.000040332203160192214
13.889	0.9999741753677085	0.014901675574479172	-0.01075396206182672	0.0037307740795277044	0.000040120602912487434
13.89	0.985921353261762	0.014890946336336267	-0.010703814336514543	0.003675711689307848	0.00003934413547690743
13.891	0.9625409279755238	0.01488027107606055	-0.010644949886860815	0.003586811873889003	0.00003818143265114577
13.892	0.939714953221596	0.014869659395221942	-0.01057699261060816	0.003500900857616785	0.0000370290025014845
13.893	0.9174302801445923	0.014859120068646908	-0.010500322547420948	0.0034178455064377915	0.00003588848023485011
13.894	0.8956740719907994	0.01484866152683624	-0.010415369328514088	0.003337515381382694	0.00003476145533669731
13.895	0.8744337484998204	0.014838291853342608	-0.01032264454100944	0.0032597797020524266	0.00003364954714628486
13.896	0.8536970043652146	0.014828018781630072	-0.010222298972614924	0.0031845445424891583	0.00003255336640493338
13.897	0.8334521549252998	0.014817849625241294	-0.010114868504476935	0.003111689676130374	0.00003147433190079715
13.898	0.8136875734507298	0.014807791293618262	-0.010000676948691594	0.0030411171706340046	0.00003041323038662969
13.899	0.7943916352711118	0.014797850444057736	-0.009879982257832445	0.002973592358446269	0.000029379039743475273
13.9	0.7755530591223062	0.014788033344343296	-0.009753234997766251	0.0029081626132811205	0.000028363993379048784
13.901	0.7571612806796777	0.014778345909199232	-0.009620696758835687	0.0028447392782489987	0.000027368373953982712
13.902	0.7392058247266382	0.014768793783178007	-0.009482661009835879	0.002783238913035277	0.000026392511121697613
13.903	0.7216762160466031	0.014759382330385432	-0.00933939676772733	0.002723582560403486	0.000025436618161270844
13.904	0.7045620964891666	0.014750116646456691	-0.009191164308709967	0.0026656946056198582	0.00002450083711709393
13.905	0.6878537858899711	0.0147410015742001	-0.00903821412051442	0.002609504780036368	0.000023585262950474578
13.906	0.6715418461694248	0.01473204171394479	-0.008880772552980979	0.002554947429942399	0.00002268990701014175
13.907	0.6556168394954504	0.014723241447210097	-0.00871907727776429	0.002501957689561523	0.000021814762440983515
13.908	0.6400693517473177	0.014714604886714541	-0.008553396164704696	0.002450470119935518	0.000020959841725579913
13.909	0.624890436905132	0.014706135929389793	-0.008383887930449299	0.002400430603164929	0.000020124941161755578
13.91	0.6100715755920745	0.014697838333814075	-0.008210720225713687	0.002351787098488016	0.000019309865896128058
13.911	0.5956042638486654	0.014689715608359008	-0.00803418867869664	0.0023044796793427885	0.000018514624550062294
13.912	0.5814799986649515	0.01468177102180011	-0.007854455521001027	0.002258459142907331	0.000017738966883963734
13.913	0.5676905111495383	0.01467400774064605	-0.007671607833722445	0.002213683205974874	0.00001698250942433666
13.914	0.5542280657674022	0.014666428756050405	-0.007485905749811212	0.002170100649367933	0.000016245168928772454
13.915	0.5410850003754137	0.014659036815575809	-0.007297539739116804	0.0021276663281515557	0.00001552672958126671
13.916	0.5282536528304201	0.014651834542091284	-0.007106583520068092	0.0020863435472773207	0.000014826774670281412
13.917	0.5157264383416791	0.014644824450439266	-0.006913219060830929	0.0020460894320678854	0.000014145064461936436
13.918	0.5034962624418872	0.014638008836840254	-0.006717651986869439	0.002006862334574809	0.000013481402749229908
13.919	0.4915562210712475	0.014631389850009856	-0.0065199720478692465	0.0019686293606337845	0.000012835408403946981
13.92	0.47989941054246893	0.014624969562986256	-0.006320286309897187	0.0019313569774903915	0.000012206729064356932
13.921	0.4685189418492538	0.014618749877768535	-0.006118795944438897	0.0018950065122327134	0.000011595158161734825
13.922	0.45740825645486227	0.014612732533919585	-0.005915613620264436	0.0018595465554823339	0.00001100035893112711
13.923	0.446561120535637	0.014606919191866269	-0.005710814437293981	0.0018249496102946728	0.000010421948581804843
13.924	0.43597131378568327	0.014601311395451105	-0.0055045435045700105	0.0017911845251962631	9.859653143655408e-6
13.925	0.42563261523776796	0.014595910555412813	-0.005296920435783193	0.0017582220559428112	9.313162338768217e-6
13.926	0.4155389074692168	0.014590717969975707	-0.005088050709482782	0.0017260345336029285	8.782151233290163e-6
13.927	0.4056845468507603	0.014585734835506504	-0.004878042844649296	0.001694596403924301	8.266313862731364e-6
13.928	0.39606400343519493	0.014580962222001486	-0.004667015997900204	0.0016638823427362786	7.765365512173884e-6
13.929	0.38667174727536824	0.01457640113360929	-0.004455001113500443	0.0016338720040895592	7.278901597536186e-6
13.93	0.3775022484240762	0.014572052521593534	-0.004242083030092778	0.001604542305052437	6.8066016833288915e-6
13.931	0.36855001700955536	0.01456791721861837	-0.0040284124352649945	0.0015758671727232134	6.348242914924082e-6
13.932	0.35980996855276676	0.01456399591471258	-0.0038140890235877282	0.001547825181136091	5.903543033803852e-6
13.933	0.35127725075616667	0.014560289240857453	-0.003599164857511301	0.0015203984813737938	5.4721647835741085e-6
13.934	0.34294701383137094	0.014556797759714798	-0.0033837166441010188	0.0014935681274719967	5.053811332025788e-6
13.935	0.3348144079899971	0.014553521955673662	-0.0031678242218309083	0.0014673151606992851	4.648196507122907e-6
13.936	0.3268745846658612	0.014550462232255989	-0.0029515680010247522	0.0014416207234081283	4.2550415968255865e-6
13.937	0.3191228791590836	0.014547618918607876	-0.0027350150627081494	0.0014164674889921305	3.8740599182298665e-6
13.938	0.3115549954692835	0.014544992279832039	-0.002518229117299802	0.0013918399934394325	3.504971998101544e-6
13.939	0.3041666806960612	0.014542582515866511	-0.0023012767895002188	0.0013677229128000296	3.14750899369434e-6
13.94	0.2969536819389764	0.014540389758582902	-0.002084227421389827	0.001344100873645961	2.8014118979669345e-6
13.941	0.2899117462975903	0.01453841407239875	-0.0018671434972921455	0.0013209588548096735	2.4664197359483613e-6
13.942	0.2830366598410477	0.01453665546577617	-0.0016500771439508758	0.0012982824727265341	2.14226623463808e-6
13.943	0.2763245333697991	0.014535113893935712	-0.0014330834503481016	0.001276058697422149	1.8286986009484374e-6
13.944	0.2697716365480587	0.014533789254994132	-0.0012162215348473645	0.0012542750798679324	1.5254763627577773e-6
13.945	0.26337423997043957	0.014532681387565152	-0.000999548725355711	0.0012329192678715295	1.2323628826674839e-6
13.946	0.2571286142315199	0.014531790079276012	-0.000783110789630271	0.0012119793666790176	9.491141188556012e-7
13.947	0.2510310317439889	0.014531115072291854	-0.0005669540075589838	0.001191443424722418	6.754936244261753e-7
13.948	0.2450779230171082	0.01453065606142485	-0.00035112680515765816	0.0011713001026782421	4.1127486293424813e-7
13.949	0.239265991197235	0.014530419883804796	-0.00013569314643949903	0.0011515406082491246	1.5625616838617825e-7
13.95	0.2335919658629728	0.014530391727146284	0.00007924074828688265	0.0011327322243749338	-8.975854906813481e-8
13.951	0.22805257659292616	0.014530578259349818	0.0002936543598796541	0.0011152267281050521	-3.2749119096237015e-7
13.952	0.22264455296572902	0.014530978879657475	0.0005074089160201501	0.0010979863384336084	-5.571280577895309e-7
13.953	0.2173646615228986	0.014531592932107724	0.0007205914941744904	0.0010810062006988879	-7.789638733735007e-7
13.954	0.21220992624027143	0.014532419815379439	0.0009330386301109137	0.0010642723272925002	-9.930071943219484e-7
13.955	0.20717747893838545	0.014533458704660027	0.001144592399681562	0.001047772099348273	-1.1992719815124278e-6
13.956	0.20226445171471866	0.014534708761270526	0.001355403507422791	0.0010315056372605079	-1.3981063586692735e-6
13.957	0.19746797666674998	0.014536169250352012	0.0015654507979281382	0.0010154660361288877	-1.5896621165268907e-6
13.958	0.19278518829350097	0.014537839414596326	0.0017747456318211302	0.0009996477136932096	-1.7741204132370035e-6
13.959	0.18821335581775053	0.014539718446231	0.001983165137177422	0.0009840407948178477	-1.9515153978431164e-6
13.96	0.18374994843085116	0.014541805463869583	0.0021907363784046743	0.0009686422202350704	-2.1220397495276412e-6
13.961	0.17939245116679417	0.01454409964526598	0.0023974798643903237	0.0009534486943162684	-2.2858740463524984e-6
13.962	0.1751383490595471	0.014546600105677317	0.002603284458144365	0.0009384522826954297	-2.443058242251114e-6
13.963	0.17098512714308536	0.014549305920930782	0.002808203215697319	0.0009236508411831943	-2.5937992623921798e-6
13.964	0.16693030512785173	0.014552216215504853	0.0030122261285103757	0.0009090400976206238	-2.7382343339164657e-6
13.965	0.1629716053368064	0.014555330055040522	0.003215297616181699	0.0008946153463504228	-2.8764545905200796e-6
13.966	0.15910682228687467	0.014558646491503839	0.0034174123002715787	0.0008803739201053756	-3.008600663406419e-6
13.967	0.15533375053210005	0.014562164549523315	0.003618537527643284	0.0008663122284747639	-3.134783309392216e-6
13.968	0.15165018462654611	0.014565883234522382	0.0038186675413196913	0.0008524274474133456	-3.255137024767341e-6
13.969	0.14805391676068436	0.014569801559212971	0.004017820250522502	0.0008387172942076907	-3.3698153291310986e-6
13.97	0.1445428107062135	0.014573918542511926	0.004215975203946654	0.0008251785995022613	-3.4789325143289603e-6
13.971	0.14111494448514025	0.014578233160743092	0.004413084657768015	0.0008118085637191059	-3.582579917593474e-6
13.972	0.1377684251451838	0.014582744357703882	0.004609132874588723	0.0007986053944389855	-3.680878377332622e-6
13.973	0.134501359734064	0.014587451078402217	0.004804137174890023	0.0007855680423766773	-3.7739766357873763e-6
13.974	0.1313118552995179	0.014592352282065062	0.004998092049048748	0.00077269466388217	-3.861999055891868e-6
13.975	0.12819801888926513	0.014597446903525359	0.005190970149576651	0.0007599827076032453	-3.945047549362887e-6
13.976	0.1251579576268454	0.014602733858904891	0.005382758023346645	0.0007474298291330058	-4.023233909654299e-6
13.977	0.12218985492250402	0.014608212053140512	0.005573446753697943	0.000735034072938185	-4.096673267674704e-6
13.978	0.11929209204602362	0.014613880384392902	0.005763031056720264	0.0007227945779789541	-4.165487600521729e-6
13.979	0.11646307990891912	0.014619737742746056	0.005951497946854273	0.000710710326201347	-4.229791047195447e-6
13.98	0.11370122942270054	0.0146257830025978	0.006138831978256715	0.0006987800921214271	-4.2896935752841904e-6
13.981	0.11100495149889261	0.014632015025901078	0.006325023812879458	0.0006870026173316643	-4.345307914133291e-6
13.982	0.10837265704900526	0.014638432668364041	0.006510070103428865	0.0006753765809274935	-4.396748888052081e-6
13.983	0.10580275698454884	0.014645034781893499	0.006693963446904679	0.0006639003798750267	-4.444124875269559e-6
13.984	0.10329368881674944	0.014651820205857275	0.00687668876885282	0.0006525722332494509	-4.4875361472517015e-6
13.985	0.10084405702526217	0.014658787766525214	0.007058235553063023	0.000641391315906682	-4.52709098935842e-6
13.986	0.09845252767780634	0.014665936282354134	0.007238598689673351	0.0006303571159384082	-4.5629021934580345e-6
13.987	0.09611776676583977	0.014673264568968912	0.007417776489159527	0.0006194689966248593	-4.595082558927124e-6
13.988	0.09383844028080755	0.014680771437123066	0.007595759704020155	0.000608726001656779	-4.623736434173868e-6
13.989	0.09161321421415512	0.014688455686270831	0.0077725366489066056	0.0005981269516188038	-4.64896365215594e-6
13.99	0.08944075455733975	0.014696316104901835	0.007948097085046249	0.0005876705054123754	-4.670862231035756e-6
13.991	0.08731973360030264	0.014704351471992914	0.008122432225574435	0.0005773551937661767	-4.6895284314491655e-6
13.992	0.08524893610455297	0.01471256055846	0.008295534735533542	0.0005671801173669632	-4.705062364921634e-6
13.993	0.08322723980245805	0.014720942128609981	0.008467398731872054	0.0005571448324631615	-4.717567447867642e-6
13.994	0.08125352481959898	0.014729494941592682	0.008638019783446416	0.000547248754790087	-4.727145570343187e-6
13.995	0.07932667128156062	0.01473821775285273	0.008807394911019794	0.0005374911377104113	-4.733896710988916e-6
13.996	0.07744555931392454	0.014747109315270675	0.008975520371086154	0.0005278710389690643	-4.7379172635732495e-6
13.997	0.07560906904228226	0.014756168370861644	0.009142379618548387	0.0005183871750173789	-4.7392923433957604e-6
13.998	0.07381608111520108	0.01476539365297816	0.00930797412734936	0.0005090383076131362	-4.738115397092777e-6
13.999	0.07206553643225574	0.01477478389824782	0.009472305880703264	0.0004998234216249833	-4.734480335971557e-6
14.	0.07035648432939029	0.014784337843033585	0.009635372366246816	0.0004907420154689789	-4.728482054806067e-6
14.001	0.06868798470198852	0.014794054218938337	0.00979716657604103	0.00048179344610022225	-4.720210646688723e-6
14.002	0.06705909744543453	0.014803931748309206	0.009957677006570317	0.0004729768642311745	-4.7097508455944965e-6
14.003	0.06546888245512106	0.01481396914532461	0.010116911744831994	0.0004638356672598687	-4.69258450977335e-6
14.004	0.06391639962643214	0.014824165142156606	0.010274877999964977	0.000454688568456676	-4.67186956887107e-6
14.005	0.06240070885475207	0.014834518497224183	0.010431628534287033	0.00044570285272413856	-4.649406596290255e-6
14.006	0.06092089403210634	0.014845027981651646	0.010587131673726803	0.00043687657906798036	-4.625269867760027e-6
14.007	0.05947614065516829	0.014855692344670678	0.010741383091727657	0.00042820846452265517	-4.599551160558311e-6
14.008	0.058065659558943425	0.014866510328188597	0.010894373408521051	0.00041969718197285125	-4.572337818916251e-6
14.009	0.056688661541353	0.014877480663035382	0.011046084144688181	0.00041134117613798415	-4.543709243795175e-6
14.01	0.05534435740032556	0.014888602077103505	0.01119653418868205	0.0004031388635876515	-4.51375806894557e-6
14.011	0.054031957933782314	0.014899873304060993	0.011345701022172536	0.00039508830631037104	-4.4825538007539925e-6
14.012	0.05275067393964468	0.014911293045234853	0.011493567817029964	0.0003871874239404964	-4.450164914961226e-6
14.013	0.05149972318658651	0.014922860013988255	0.011640155278035746	0.00037943415465105075	-4.41667247792846e-6
14.014	0.05027839871118736	0.01493457291853675	0.011785432909348753	0.00037182664448013843	-4.382137972428943e-6
14.015	0.04908603760188641	0.014946430444390198	0.011929403188879069	0.0003643633303861463	-4.3466370754190915e-6
14.016	0.04792197734261348	0.014958431292335816	0.012072073851911622	0.0003570425232009272	-4.310243708354462e-6
14.017	0.04678555541729203	0.014970574147994044	0.01221341627627426	0.00034986229038431137	-4.27301379183434e-6
14.018	0.0456761093098457	0.014982857687227326	0.012353444125326784	0.0003428206908139711	-4.235016248976321e-6
14.019	0.04459297650420404	0.014995280596906031	0.012492152817095889	0.00033591560193225426	-4.196309032984471e-6
14.02	0.0435354955695143	0.015007841551495205	0.012629536309541568	0.0003291361722773443	-4.156837238560248e-6
14.021	0.04250304992541242	0.01502053922693039	0.012765592187922042	0.00032248437056711535	-4.116703961638524e-6
14.022	0.0414950800276811	0.015033372289484655	0.012900309077227624	0.0003159638264295589	-4.076031018164812e-6
14.023	0.04051102970853408	0.01504633939660804	0.013033680706289784	0.00030957275840762705	-4.034872488450397e-6
14.024	0.039550342800186995	0.01505943920203132	0.01316570590778016	0.0003033092949902249	-3.993280976937439e-6
14.025	0.03861246313485383	0.015072670360869882	0.013296388618211044	0.0002971714752853496	-3.951307421641107e-6
14.026	0.03769683454475352	0.015086031534796398	0.013425738315505172	0.00029115725063925393	-3.9090010557445745e-6
14.027	0.03680290085876796	0.015099521395305456	0.01355375992374599	0.00028526446938085485	-3.866406132762895e-6
14.028	0.03593011963594778	0.015113138605848106	0.013680435426632782	0.00027949095875112495	-3.823558013522452e-6
14.029	0.03507801208836942	0.015126881812861082	0.013805751318609968	0.0002738349610825444	-3.780497375046847e-6
14.03	0.03424611699783023	0.015140749653506137	0.013929702555106081	0.00026829479108223783	-3.7372666368599005e-6
14.031	0.03343397314612767	0.015154740764130939	0.014052292552533097	0.0002628687009630393	-3.6939078888369674e-6
14.032	0.03264111931506354	0.015168853788729977	0.014173533188285776	0.00025755487990138305	-3.65046263808721e-6
14.033	0.03186709428643529	0.015183087386462776	0.014293439842705138	0.00025235144813547474	-3.606970243143934e-6
14.034	0.031111436842040503	0.015197440220546369	0.014412003509050128	0.00024725642775093814	-3.5634605043817198e-6
14.035	0.030373685763680755	0.015211910942620126	0.014529214732340362	0.0002422677757339587	-3.5199605363651637e-6
14.036	0.02965338695112346	0.015226498197664928	0.014645069056536916	0.00023738344686012686	-3.476496972145319e-6
14.037	0.028950140087168445	0.015241200628294028	0.014759566202423628	0.00023260176101009457	-3.4331010904288097e-6
14.038	0.028263567623697756	0.015256016878929805	0.01487271006760652	0.000227921164835378	-3.3898054028677315e-6
14.039	0.027593291959870075	0.015270945599980726	0.014984508726515003	0.0002233400542830921	-3.3466409923853283e-6
14.04	0.026938935494845336	0.015285985451450379	0.015094971717069493	0.00021885677355885049	-3.3036368069599305e-6
14.041	0.026300120627782364	0.015301135096817634	0.01520409504860515	0.00021446960521498743	-3.260816262725492e-6
14.042	0.025676469757843365	0.015316393192714422	0.015311872029096205	0.00021017678122782612	-3.2181999776478233e-6
14.043	0.02506760528418713	0.015331758391290858	0.015418300403212081	0.0002059764892407807	-3.175807387113338e-6
14.044	0.024473150692203995	0.015347229344668957	0.01552338237011039	0.00020186688159304887	-3.1336567908306966e-6
14.045	0.023892761515536143	0.01536280470939707	0.015627124583436403	0.0001978463244854418	-3.091769161108983e-6
14.046	0.023326127258544004	0.015378483150903607	0.015729538124806448	0.00019391341713969338	-3.0501684878103032e-6
14.047	0.02277293876159346	0.015394263345484313	0.015830630450912958	0.00019006672809414088	-3.0088761334725002e-6
14.048	0.022232886865053328	0.015410143969739887	0.015930396699768274	0.00018630478149389188	-2.9679090762613447e-6
14.049	0.02170566240928946	0.015426123695865674	0.01602883401357274	0.00018262606595981465	-2.9272828978216554e-6
14.05	0.02119095623466781	0.01544220119499044	0.016125943116973098	0.00017902903577649628	-2.887012047218321e-6
14.051	0.02068845918155705	0.015458375140758724	0.01622172831706201	0.00017551211122721975	-2.8471097846819277e-6
14.052	0.020197862094243568	0.015474644212913481	0.016316197503379058	0.00017207367899272876	-2.8075881315784103e-6
14.053	0.019718869522484764	0.015491007100803398	0.01640936147645242	0.0001687122045359264	-2.768459549719192e-6
14.054	0.01925122289821451	0.015507462501456983	0.016501222620959547	0.0001654264202526364	-2.7297381879771643e-6
14.055	0.018794669102338915	0.015524009112009421	0.016591781678659212	0.00016221507374351315	-2.6914370885399742e-6
14.056	0.01834895501576495	0.015540645631691535	0.016681041388934097	0.00015907688520331583	-2.6535681060992295e-6
14.057	0.01791382751939882	0.015557370762785929	0.016769005115922896	0.00015601054735900138	-2.6161416668010255e-6
14.058	0.017489033494149035	0.01557418321125165	0.01685567684851968	0.00015301472590053918	-2.579166772844303e-6
14.059	0.01707431982092179	0.015591081687349094	0.016941061200374814	0.00015008805989704126	-2.5426510081612966e-6
14.06	0.01666943338062334	0.015608064906264693	0.017025163409894507	0.00014722916219898118	-2.506600545139518e-6
14.061	0.016274124957967588	0.015625131588735564	0.017107989340240354	0.00014443665240482681	-2.4710207096817783e-6
14.062	0.015888174848071247	0.01564228046167446	0.017189545479330236	0.000141709371776934	-2.435919691006924e-6
14.063	0.015511375847652307	0.015659510258503144	0.017269836823600466	0.00013904624336631244	-2.4013059338708545e-6
14.064	0.01514352072493541	0.015676819710381953	0.017348855422704902	0.0001364461659904695	-2.36718480675105e-6
14.065	0.01478440224814318	0.01569420754897106	0.01742661279889607	0.00013390802118040502	-2.333563235777292e-6
14.066	0.01443381318549831	0.01571167252025922	0.017503122922988605	0.0001314306699999703	-2.300447172860231e-6
14.067	0.014091546305225347	0.015729213382848523	0.01757839705100899	0.0001290129524007741	-2.2678409020237305e-6
14.068	0.013757394375546968	0.015746828905239773	0.017652443724196373	0.0001266536875858082	-2.235747092570428e-6
14.069	0.013431150760987182	0.01576451786311763	0.01772526876900214	0.00012435167940573016	-2.2041669393433554e-6
14.07	0.013112626415625564	0.015782279036635715	0.01779687529708953	0.00012210586135099136	-2.1731027875072974e-6
14.071	0.012801650934712035	0.015800111207702007	0.017867263705334438	0.00011991530738274241	-2.142558419313696e-6
14.072	0.012498054646108281	0.015818013157263944	0.017936431675824867	0.00011777908077263489	-2.112536435119824e-6
14.073	0.012201667877675473	0.015835983662975422	0.018004376702618737	0.00011569622837375991	-2.08303847871338e-6
14.074	0.011912320957276352	0.015854021508653907	0.018071114524505286	0.00011366578287792807	-2.05406737990459e-6
14.075	0.011629844212772075	0.015872125493016007	0.018136655311908473	0.00011168676038376873	-2.025624275984128e-6
14.076	0.011354067972023844	0.015890294422707132	0.01820100637823418	0.00010975816082835193	-1.9977089853000862e-6
14.077	0.011084822565045824	0.01590852711154706	0.018264174759011667	0.00010787896846259312	-1.9703203328227088e-6
14.078	0.010821945844142915	0.015926822380252257	0.01832616721189429	0.00010604821709131666	-1.943457358938735e-6
14.079	0.010565295905496706	0.01594517905615791	0.01838699021665911	0.00010426510118326486	-1.917121395395663e-6
14.08	0.01031473383642059	0.015963595972939934	0.018446649975206588	0.00010252882788312342	-1.891313400328179e-6
14.081	0.010070120724226595	0.015982071970337325	0.018505152411561254	0.00010083859136047894	-1.8660335020928066e-6
14.082	0.009831317656226786	0.016000605893874142	0.018562503171871348	0.00009919350264918253	-1.8412797075544797e-6
14.083	0.009598185719734493	0.016019196594625917	0.018618707893655058	0.00009759072728490422	-1.8170132444469843e-6
14.084	0.009370586002061773	0.016037842930196625	0.01867377415655053	0.00009603151576307838	-1.7932708372709479e-6
14.085	0.009148379590520722	0.0160565437660037	0.018727709608901588	0.00009451501562231593	-1.7700497662555296e-6
14.086	0.00893142971423297	0.016075297974941512	0.01878052163790661	0.0000930403808741297	-1.7473468862056651e-6
14.087	0.008719615795010387	0.016094104437223433	0.018832217494178582	0.00009160689601103622	-1.7251609896464344e-6
14.088	0.008512824115626254	0.016112962040245128	0.018882804291744694	0.00009021389513052379	-1.7034913261456604e-6
14.089	0.008310940943279364	0.01613186967844803	0.018932289008046548	0.00008886070182190388	-1.6823364883501327e-6
14.09	0.008113852545169588	0.016150826253182617	0.018980678483939792	0.00008754662939209198	-1.6616944248439313e-6
14.091	0.00792144518849571	0.01616983067257203	0.019027979423694653	0.00008627098095405804	-1.6415624504557696e-6
14.092	0.00773360514045655	0.016188881851375386	0.019074198394995665	0.00008503304951482488	-1.6219372565772597e-6
14.093	0.0075502186682519295	0.016207978710791087	0.0191193415445402	0.00008383211805230775	-1.602814897444286e-6
14.094	0.007371172366586485	0.016227120177896473	0.01916341511498185	0.0000826674625324833	-1.5841909010121862e-6
14.095	0.007196362486654102	0.016246305187371586	0.019206427722543325	0.00008153843545453971	-1.5660620671668812e-6
14.096	0.007025695509530382	0.016265532682497082	0.019248387782178782	0.00008044447174757943	-1.548426387129934e-6
14.097	0.006859078317759852	0.016284801614751928	0.01928930327537799	0.00007938500153690469	-1.5312813701617022e-6
14.098	0.006696417793887071	0.016304110943379864	0.019329181750166076	0.00007835944663507399	-1.5146239858517847e-6
14.099	0.006537620820457462	0.016323459634955805	0.01936803032110335	0.00007736722060615945	-1.498450674559588e-6
14.1	0.006382594280015574	0.01634284666295261	0.019405855669285717	0.00007640772883004863	-1.482757357693845e-6
14.101	0.006231245055105988	0.0163622710073075	0.019442664042344432	0.00007548036856693178	-1.4675394478391894e-6
14.102	0.00608348002945339	0.016381731653988478	0.019478461254445963	0.0000745845290327075	-1.452791858944693e-6
14.103	0.005939210213650837	0.016401227594715864	0.01951325344107731	0.00007371962883019826	-1.4385098009458083e-6
14.104	0.0057983577283069075	0.016420757828883248	0.0195470495515558	0.00007288517972935823	-1.4246902197438157e-6
14.105	0.0056608463367652274	0.016440321364406197	0.019579857420324684	0.00007208070150048521	-1.411329858136484e-6
14.106	0.005526599802370148	0.01645991721683085	0.019611684606583753	0.00007130570715012155	-1.3984250392776078e-6
14.107	0.005395541888465289	0.016479544409212742	0.019642538569722128	0.00007055970298147799	-1.385971687281819e-6
14.108	0.00526759635839429	0.016499201972016903	0.019672426669318063	0.00006984218865252486	-1.3739653346914734e-6
14.109	0.005142686975501471	0.01651888894301791	0.019701356165138798	0.00006915265723496977	-1.3624011299519018e-6
14.11	0.005020737503130466	0.016538604367200328	0.019729334217140893	0.00006849059527413016	-1.3512738448942445e-6
14.111	0.004901672880218646	0.016558347296658758	0.019756367885470028	0.00006785549362529226	-1.34057809511144e-6
14.112	0.004785426932309776	0.016578116790497942	0.019782464130460906	0.00006724691838122109	-1.3303097507605384e-6
14.113	0.0046719372495068676	0.016597911914744023	0.019807629873382856	0.00006666446444958816	-1.3204650375247318e-6
14.114	0.0045611414133265955	0.01661773174254861	0.019831872527169073	0.00006610772113363266	-1.3110398985838438e-6
14.115	0.004452977005286219	0.016637575354649093	0.019855199729320604	0.00006557627226832098	-1.302029983391821e-6
14.116	0.004347381606902405	0.01665744183936717	0.019877619007512348	0.0000650696962684487	-1.293430631358771e-6
14.117	0.004244292799691842	0.016677330292495428	0.01989913777581342	0.0000645875661796459	-1.2852368780132412e-6
14.118	0.0041436481651717615	0.016697239817183598	0.01991976333468705	0.00006412944973026135	-1.2774434614105165e-6
14.119	0.0040453858833859845	0.01671716952382519	0.019939502870990812	0.00006369491493391131	-1.2700449391922402e-6
14.12	0.003949452368055047	0.016737118529943716	0.01995836345797648	0.00006328360107606301	-1.263037111205657e-6
14.121	0.0038557939370958676	0.01675708596007919	0.019976352055290074	0.00006289514184231188	-1.2564154960094275e-6
14.122	0.0037643565050148754	0.01677707094567436	0.01999347550897176	0.00006252916249335021	-1.250175278907313e-6
14.123	0.00367508752215938	0.016797072625425322	0.02000974208927783	0.00006218633382825209	-1.2443325013810574e-6
14.124	0.0035879353625333284	0.016817090145752694	0.020025156698452246	0.00006186580220766904	-1.2388723834840255e-6
14.125	0.003502861580190966	0.016837122747552193	0.02003987917484084	0.00006156664403833749	-1.2337881077287182e-6
14.126	0.04257605583141703	0.01685716275157413	0.020033560315581664	0.00042781403119190333	-8.57063819773513e-6
14.127	0.08011719253771302	0.016877176764000943	0.0199880828821406	0.0007805528393940681	-0.000015601754847698815
14.128	0.11618647941040036	0.016897126447348833	0.01990518316706473	0.0011203842808476586	-0.000022301454327772735
14.129	0.15084115467524928	0.016916975223851823	0.019786574638699733	0.001447719854162296	-0.000028645416950309766
14.13	0.18413725937031392	0.016936688252744678	0.019633893999282035	0.001763000050901797	-0.000034614556120134715
14.131	0.21612765225838781	0.016956232360437435	0.019449211100406434	0.0020666328387490373	-0.00004019437834786224
14.132	0.24686370870421526	0.0169755766182803	0.01923427383474649	0.002359007364120382	-0.00004537379361967495
14.133	0.2763946759325198	0.0169946911242163	0.01899002525867948	0.0026404843579921713	-0.00005014286465341941
14.134	0.3047675320411516	0.017013547483741585	0.018718227247842285	0.0029114095338852414	-0.00005449642526679853
14.135	0.33202811270071547	0.017032118869563705	0.018420310565796485	0.003172082003898873	-0.0000584307356519913
14.136	0.3582195523423431	0.017050379933444545	0.01809784253012901	0.0034227599137078247	-0.00006194456993672217
14.137	0.3833842088167561	0.0170683067497513	0.017751997404644802	0.003663679637169232	-0.00006503763141047822
14.138	0.40756202550667425	0.017085876625955083	0.01738422020336522	0.00389503381345789	-0.00006771212551270532
14.139	0.4307918394805799	0.01710306828615115	0.016995737659205114	0.004116979825494685	-0.00006997110906234772
14.14	0.4531108619550111	0.017119861633369857	0.01658783955797805	0.004329634078270539	-0.00007181927543510587
14.141	0.47455460620022494	0.017136237910434587	0.01616177050682661	0.004533069600215223	-0.00007326243057015068
14.142	0.4951577093500343	0.017152179514002656	0.01571871954749467	0.004727322764926789	-0.00007430746075237128
14.143	0.5149527727462171	0.017167670107347946	0.015259934942923206	0.0049123837238640835	-0.00007496265604084074
14.144	0.5339719373266898	0.017182694528795665	0.014786578944119128	0.0050882103461735405	-0.00007523722396797878
14.145	0.5522453275097433	0.017197238799106427	0.014299826699370716	0.005254716194356441	-0.00007514153093367392
14.146	0.5698017946755847	0.017211290115282194	0.013800880166496431	0.005411780744868381	-0.00007468733754728132
14.147	0.5866700946562285	0.01722483692515648	0.01329099871252524	0.00555926559573944	-0.00007388819187555876
14.148	0.6028772256670585	0.017237868794197652	0.012771176932622341	0.005696992152761746	-0.0000727572947666813
14.149	0.6184485089735305	0.017250376392615292	0.012242701872102477	0.005824764876607836	-0.00007131085985940351
14.15	0.6334091957857075	0.017262351725719657	0.011706833080157906	0.005942384434532231	-0.00006956650267319736
14.151	0.6477836495164901	0.01727378801288375	0.011164813846946403	0.0060496466461534846	-0.00006754317864410729
14.152	0.6615942521972228	0.01728467967569276	0.010617781045622603	0.006146333097838791	-0.00006526041906631557
14.153	0.6748631196939668	0.017295022307643907	0.01006699090584939	0.006232247608973688	-0.00006273998000253973
14.154	0.6876120547464648	0.01730481313286517	0.009514829877456232	0.00628149961789273	-0.000059767400239555656
14.155	0.699861061076676	0.017314052600378098	0.008964511630325106	0.006315973685796759	-0.00005661961956315237
14.156	0.7116295053190708	0.017322743164984188	0.008417214421594842	0.006339854384284277	-0.0000533639137542089
14.157	0.7229366825933011	0.017330888404012187	0.00787403093099756	0.006353874022316221	-0.000050030600583379795
14.158	0.7338006420603712	0.01733849292753125	0.007335943902923276	0.0063587892965193465	-0.00004664772156977489
14.159	0.7442383754316265	0.017345562219422184	0.006803642389646428	0.0063553356186620575	-0.000043239430815558985
14.16	0.7542668364622455	0.017352102500871075	0.006278179815871727	0.006344340794703948	-0.00003983091232232192
14.161	0.7639023231299992	0.01735812122784836	0.005760630232025484	0.0063266565177675866	-0.000036445528803893036
14.162	0.7731598368959369	0.01736362643794883	0.005251089669902452	0.006302943072426142	-0.00003309731925760014
14.163	0.7820542281285139	0.017368626163659355	0.004749871623746977	0.006273891241862864	-0.0000298001779801991
14.164	0.7906001041264228	0.01737312935265795	0.0042581182391117035	0.006240352441449281	-0.00002657215854942043
14.165	0.7988108500446993	0.017377145537536266	0.003775783653496565	0.006202910265774678	-0.000023420847185618065
14.166	0.8066994703120945	0.017380684139059625	0.0033030802265852843	0.006162174576072778	-0.00002035415699499255
14.167	0.8142789095081282	0.017383755046321118	0.002840400022769348	0.00611876941215256	-0.00001737975277759852
14.168	0.8215612347108475	0.017386368264938556	0.0023877510730844712	0.006073201163858783	-0.000014501292596061668
14.169	0.8285578498025147	0.017388534026469657	0.0019454933267715106	0.006026019908119673	-0.000011723581518239094
14.17	0.8352801473156656	0.017390262614980456	0.0015133873011821367	0.005977611666573584	-9.046441587590651e-6
14.171	0.841739173587874	0.017391564267701262	0.001091650869843835	0.005928431156457488	-6.47177702875611e-6
14.172	0.8479448439953071	0.01739244930865342	0.0006801079369008562	0.005878805977332372	-3.998222604683941e-6
14.173	0.8539068826832693	0.017392927882472074	0.0002787445691738786	0.00582906907422589	-1.624821347779875e-6
14.174	0.8596350137970978	0.017393009471594462	-0.00011259800352244782	0.005783723202385859	6.512356855151061e-7
14.175	0.865138863232322	0.017392704873199435	-0.0004952076702071809	0.005748750443515666	2.846825313735891e-6
14.176	0.8704270775313233	0.017392021810714118	-0.0008695432824456365	0.005713778292208587	4.968377531373678e-6
14.177	0.8755077519518805	0.01739096851096353	-0.0012357002615547973	0.005678890943730882	7.017407024509421e-6
14.178	0.8803889763946284	0.017389553116996522	-0.0015937421489333903	0.005644171913611412	8.995354674548538e-6
14.179	0.8850788405778052	0.01738778368831473	-0.0019437966236848466	0.005609686896149713	0.000010904090448664938
14.18	0.8895851220538273	0.017385668149852523	-0.0022859754959734134	0.00557549701162805	0.000012745449546454714
14.181	0.8939147053960682	0.017383214326574466	-0.0026203876425443355	0.005541653330311814	0.00001452127990601374
14.182	0.8980743209414643	0.017380429919943725	-0.0029471613392259666	0.00550819804517518	0.000016233548327540333
14.183	0.9020706990269303	0.017377322514221995	-0.0032664056026494217	0.005475172707009282	0.00001788413480564832
14.184	0.9059105448888447	0.017373899572828668	-0.0035782563372271253	0.005442610206914246	0.000019475054463947935
14.185	0.9096000093010818	0.017370168425058168	-0.003882837435027163	0.005410538865108614	0.00002100824284911311
14.186	0.9131447118442574	0.017366136278987147	-0.0041802761176460285	0.005378980293888801	0.000022485622859831968
14.187	0.9165502517849063	0.0173618102088959	-0.004470706315763582	0.005347952200757393	0.00002390912368032782
14.188	0.9198222283895624	0.017357197160225643	-0.0047542551030014535	0.005317471076835379	0.000025280614002107233
14.189	0.9229661214495027	0.017352303949009783	-0.0050310519994820205	0.005287550128756253	0.00002660193964764056
14.19	0.9259867870997756	0.017347137263400793	-0.005301227563048553	0.005258196922550693	0.000027874898457762806
14.191	0.928888883459255	0.017341703654669863	-0.005564920293359019	0.0052294149704023175	0.000029101277491187307
14.192	0.9316770687451763	0.017336009541873806	-0.005822255369746647	0.005201208562514651	0.000030282764482273163
14.193	0.9343559973834182	0.017330061226936366	-0.006073343271330861	0.005173583030224267	0.00003142094568528408
14.194	0.9369300426660654	0.017323864889431908	-0.006318327675177199	0.00514653560549205	0.000032517498347465264
14.195	0.9394031206475195	0.01731742655779434	-0.006557352098828843	0.005120060180922799	0.000033574037373504106
14.196	0.9417791067210366	0.017310752137091767	-0.006790519756850186	0.005094156077054605	0.00003459196748571773
14.197	0.9440618762798677	0.01730384743307562	-0.007017943083093522	0.0050688203779966695	0.00003557269291120522
14.198	0.9462552654224962	0.017296718122814986	-0.007239750944721565	0.0050440467639500395	0.00003651764232452705
14.199	0.9483627196848688	0.017289369764659633	-0.00745605858958577	0.005019828482642566	0.000037428135276254406
14.2	0.9503874652645022	0.01728180779866693	-0.007666987240691963	0.004996156328588718	0.0000383054668237921
14.201	0.9523327262465145	0.017274037543822826	-0.00787265443407867	0.0049730213722626775	0.000039150878757111765
14.202	0.9542017266412384	0.01726606420806158	-0.008073166954028285	0.0049504160667641645	0.00003996553539889113
14.203	0.9559975658038339	0.017257892891844595	-0.00826863379952071	0.0049283316839628544	0.00004075056993726407
14.204	0.9577229872906994	0.017249528585039437	-0.008459166494460896	0.0049067571831033704	0.00004150707595976336
14.205	0.9593806733474497	0.017240976168667148	-0.008644870124824677	0.004885682120723934	0.00004223608740483641
14.206	0.9609733062197089	0.0172322404196724	-0.00882584896347765	0.004865096159903735	0.00004293860390010548
14.207	0.9625035607523125	0.017223326011894077	-0.009002204196566117	0.004844989391030478	0.00004361558382825289
14.208	0.9639739005317131	0.01721423751987787	-0.009174033981816451	0.004825351328886412	0.000044267937065407116
14.209	0.9653865522321478	0.017204979419658647	-0.009341436278880975	0.004806170430783113	0.00004489653482460238
14.21	0.9667437299756065	0.017195556092252876	-0.009504503817771128	0.004787435956836304	0.00004550220332908543
14.211	0.9680476478840719	0.017185971825829312	-0.009663329978174645	0.004769137214418603	0.00004608574661411961
14.212	0.9693005106692746	0.017176228721444798	-0.009817948408635098	0.004751271210231877	0.00004664773561748981
14.213	0.9705043232678623	0.01716633506432708	-0.009968657052823798	0.0047337997943487035	0.00004718962670659005
14.214	0.9716609049240563	0.017156292786773226	-0.010115322803962415	0.00471804346204258	0.00004772453262168509
14.215	0.9727720683452314	0.017146105689210104	-0.010258240741633846	0.004702972733660043	0.00004824422650322456
14.216	0.9738396262387682	0.01713577747164805	-0.010397585825818338	0.004688211695787108	0.000048746083476551786
14.217	0.9748653836157586	0.017125311715036045	-0.010533351100940381	0.004673760853774911	0.00004923036403464201
14.218	0.9758509820085343	0.0171147119476765	-0.010665601076661162	0.004659611554640972	0.000049697558014001545
14.219	0.9767979109270001	0.017103981591301845	-0.01079456165696311	0.0046457357622586275	0.00005014868112765927
14.22	0.977707654522454	0.017093123991776493	-0.010920040195767634	0.004632155507244473	0.000050583324332156055
14.221	0.9785816969461893	0.0170821426716873	-0.011042056603855946	0.0046188676026076535	0.00005100179751371012
14.222	0.979421516042099	0.017071040867075955	-0.011161059588440566	0.0046058194993332715	0.00005140582588566014
14.223	0.9802284557595908	0.017059821620925588	-0.0112768746002492	0.004593031129304844	0.000051795036080211696
14.224	0.9810037355985477	0.017048488225916043	-0.011389384175900005	0.0045805149789954315	0.00005216924481924351
14.225	0.9817485706785859	0.017037043821625693	-0.011498973047365305	0.004568226518790124	0.000052529913613827066
14.226	0.982464176119321	0.01702549125043362	-0.011605652610686216	0.004556164410943267	0.00005287726139057935
14.227	0.9831517618795301	0.017013833563340068	-0.01170920855297333	0.0045443526776867554	0.000053210773241297015
14.228	0.9838124283076822	0.017002073787684237	-0.011809911516728167	0.004532760640230732	0.000053531502087633066
14.229	0.9844471738324203	0.016990214620967243	-0.011907947760892561	0.004521385993699943	0.000053840428219810224
14.23	0.9850569932907908	0.01697825887324949	-0.012003057006724178	0.004510242548157302	0.00005413669841968501
14.231	0.9856428815198367	0.01696620943977524	-0.012095382897297157	0.004499310326656918	0.00005442088117467857
14.232	0.9862058291317523	0.0169540689851825	-0.012185075727643541	0.004488573039533209	0.0000546936023957713
14.233	0.9867467370150355	0.01694184015469321	-0.012272164734064143	0.004478027491513343	0.000054955091059519766
14.234	0.9872664226352159	0.016929525485520916	-0.01235675961669484	0.004467661675586276	0.00005520582137393969
14.235	0.9877657005186221	0.016917127475739587	-0.012438829039872779	0.004457478908147898	0.00005544581808729048
14.236	0.9882453851915821	0.0169046486893562	-0.012518327157328622	0.0044474840872824545	0.00005567506083161485
14.237	0.9887062877187851	0.01689209162804958	-0.012595402056668877	0.004437661710815222	0.000055894133439202766
14.238	0.9891491456761173	0.01687945866224766	-0.012670142597502782	0.004428002529741334	0.000056103423473925754
14.239	0.989574628331072	0.01686675212367946	-0.012742537421968802	0.004418507683286966	0.00005630299950354084
14.24	0.9899834025465122	0.016853974371088012	-0.012812586214573683	0.004409177233577103	0.000056492963440542115
14.241	0.9903761351853037	0.016841127705617832	-0.012880371561532272	0.004400002781100738	0.00005667367069235285
14.242	0.9907534902787111	0.016828214367283913	-0.012945938608431516	0.0043909799816229285	0.000056845357272942176
14.243	0.9911160717127815	0.016815236556102807	-0.01300932220387133	0.004382105431925729	0.00005700822149525656
14.244	0.9914644274443559	0.016802196441357557	-0.013070552022996782	0.004373376143536281	0.000057162440400224006
14.245	0.9917991034589555	0.016789096153358923	-0.013129677420247317	0.004364787249002093	0.00005730824858740619
14.246	0.9921206457421016	0.01677593777297786	-0.013186742919502082	0.0043563345123918415	0.00005744586328626567
14.247	0.9924295979595601	0.01676272334429525	-0.013241777577655078	0.004348015372611897	0.00005757545246835181
14.248	0.9927264545252481	0.016749454887136635	-0.013294806133281462	0.004339827592833144	0.0000576971664985822
14.249	0.9930116640696401	0.01673613438471818	-0.013345876147748183	0.004331766561028968	0.000057811220024449675
14.25	0.9932856736111555	0.01672276377379297	-0.013395028834047015	0.004323828410659376	0.00005791780623425402
14.251	0.9935489301682147	0.016709344956990755	-0.0134422912255147	0.004316010787164982	0.000058017073933534625
14.252	0.9938018788602535	0.0166958798159083	-0.013487681419612757	0.004308312297712173	0.000058109143727741625
14.253	0.9940449244809325	0.016682370205637006	-0.013531237022392019	0.004300729536277479	0.000058194190724572676
14.254	0.9942784343323547	0.01666881793918503	-0.013573000525816652	0.004293258551383533	0.000058272400575395534
14.255	0.994502774395948	0.01665522478909149	-0.013613010375998786	0.004285895876419161	0.000058343945036144446
14.256	0.9947183106531388	0.016641592491472398	-0.01365130097319831	0.004278638525441049	0.00005840898226631717
14.257	0.9949254075311121	0.016627922750066346	-0.013687902671823302	0.00427148397745482	0.00005846765694765425
14.258	0.9951243964484074	0.016614217240280484	-0.013722841780429745	0.00426443003413021	0.00005852009864208149
14.259	0.9953155781321534	0.016600477613236294	-0.013756140561721645	0.004257474823318554	0.00005856642210756105
14.26	0.9954992522280623	0.016586705499815564	-0.013787817232550818	0.004250616918992666	0.00005860672920465915
14.261	0.9956757183818478	0.016572902505006423	-0.013817917005425069	0.0042438523660871304	0.00005864119977786878
14.262	0.9958452754775348	0.016559070176606676	-0.013846484401783725	0.004237177341397099	0.00005867000996524637
14.263	0.9960081974036714	0.01654521004622267	-0.01387352198981351	0.004230591987295999	0.000058693210965679884
14.264	0.9961647282064418	0.016531323639359545	-0.013899039631552578	0.0042240956658825745	0.00005871087306757138
14.265	0.9963151101949036	0.01651741246789324	-0.013923054723374368	0.0042176870611221285	0.000058723087758071406
14.266	0.996459585678114	0.016503478022536235	-0.013945592195987492	0.0042113641910408285	0.000058729967597040156
14.267	0.9965983969651308	0.01648952176530305	-0.01396668451443598	0.004205124411613761	0.00005873164600096262
14.268	0.9967317804600337	0.016475545121976	-0.013986371678099152	0.004198964395006412	0.00005872827669166442
14.269	0.9968599400098862	0.016461549474570916	-0.014004701220691518	0.00419288002037475	0.000058720031939555344
14.27	0.9969830688898569	0.016447536159636015	-0.0140217062138239	0.00418686853062559	0.00005870704049233658
14.271	0.9971013603980152	0.01643350650476734	-0.014037383911409886	0.004180930569092291	0.0000586893275052979
14.272	0.9972150078324298	0.01641946182756769	-0.014051754356072138	0.004175064676249574	0.00005866698325137286
14.273	0.9973242044099783	0.01640540342479625	-0.014064838588217724	0.004169269334811881	0.00005864010022493499
14.274	0.9974291309783032	0.016391332572012918	-0.014076657966024232	0.004163542981146346	0.000058608770472437985
14.275	0.9975299443081186	0.016377250523260518	-0.014087234165439834	0.004157883955714494	0.00005857308491687535
14.276	0.9976267985526042	0.016363158510747114	-0.014096589180183203	0.004152290591316649	0.000058533134622530785
14.277	0.9977198478649408	0.016349057744528092	-0.01410474532174363	0.004146761222631986	0.00005848901095530641
14.278	0.997809246398309	0.01633494941218846	-0.014111725219380951	0.004141294184861669	0.00005844080558938809
14.279	0.9978951472203291	0.016320834679085156	-0.014117549537485547	0.004135888018611407	0.00005838860398423948
14.28	0.9979776865441725	0.016306714692859586	-0.014122234776955952	0.004130541606373678	0.00005833247832119386
14.281	0.998056987664823	0.016292590582379484	-0.014125801448937355	0.0041252534332581825	0.000058272510924752234
14.282	0.9981331735827413	0.016278463456118736	-0.014128269627077576	0.004120022048509411	0.000058208782370845446
14.283	0.9982063672983886	0.01626433440281852	-0.014129658702965297	0.004114846087939246	0.00005814137083781348
14.284	0.998276691812226	0.01625020449216946	-0.01412998738613002	0.0041097242726558705	0.000058070352133099824
14.285	0.9983442665545458	0.016236074775493756	-0.01412927370404208	0.0041046553932636365	0.0000579957995121944
14.286	0.9984091943261578	0.01622194628642709	-0.014127535002112654	0.004099638255452339	0.00005791778294990298
14.287	0.9984715732611442	0.016207820041600773	-0.014124787943693741	0.004094671728253947	0.00005783636986062496
14.288	0.9985315014984952	0.016193697040922033	-0.014121050311654075	0.004089754597768621	0.00005775163043740928
14.289	0.998589077177202	0.01617957826424259	-0.014116342555004095	0.004084885424517589	0.000057663641950433614
14.29	0.998644398347733	0.016165464674506958	-0.014110678736572766	0.00408006336872694	0.00005757246342096468
14.291	0.9986975560016982	0.016151357220724402	-0.014104073076206043	0.004075287564450569	0.00005747815361556457
14.292	0.9987486294866318	0.01613725683733986	-0.014096540482837613	0.004070557051908303	0.00005738077226992552
14.293	0.9987976971085988	0.016123164443544724	-0.014088096554488842	0.0040658708200592975	0.00005728038069107411
14.294	0.9988448371736642	0.01610908094258782	-0.014078757578268783	0.004061227810101232	0.00005717704180853866
14.295	0.9988901279878928	0.016095007221086394	-0.014068540530374247	0.004056626914686744	0.00005707082016587749
14.296	0.9989336470885872	0.016080944148336874	-0.014057463076089703	0.004052066973994632	0.00005696178186877208
14.297	0.9989754628768139	0.01606689257586026	-0.014045542302669294	0.004047546855998608	0.000056849990587964545
14.298	0.9990156379226215	0.0160528533412038	-0.014032789427340826	0.004043065949824998	0.000056735493114745934
14.299	0.9990542347149108	0.01603882726980365	-0.01401921815024061	0.00403862343184174	0.00005661834291766274
14.3	0.9990913157425828	0.016024815173019038	-0.01400484251834862	0.004034218458459858	0.00005649859419534544
14.301	0.9991269434945379	0.016010817848276435	-0.013989676350371774	0.004029850217706613	0.000056376300286190746
14.302	0.9991611786951312	0.01599683607929766	-0.013973733236743781	0.0040255137066434145	0.000056251454677490733
14.303	0.9991940732914156	0.015982870636328233	-0.013957026539625208	0.004021197955677289	0.000056123966588474555
14.304	0.9992256765259605	0.01596892227636573	-0.013939569392903578	0.0040169166185554436	0.0000559940879498612
14.305	0.9992560376408383	0.0159549917433879	-0.013921374702193193	0.004012668974083191	0.00005586186834407725
14.306	0.999285205878121	0.015941079768504673	-0.013902455606394032	0.004008454288777504	0.000055727357799989015
14.307	0.9993132304798812	0.015927187068694056	-0.013882826647688988	0.004004271710247085	0.000055590610003605396
14.308	0.9993401598351265	0.015913314348223913	-0.013862498659489617	0.004000120725362641	0.00005545166819313624
14.309	0.9993660354928431	0.015899462300849834	-0.013841482261447137	0.00399600082126977	0.000055310574484333704
14.31	0.9993908958281512	0.015885631609492062	-0.013819788504623261	0.003991911441392149	0.000055167371849225296
14.311	0.9994147792065963	0.015871822945804144	-0.01379742887149033	0.003987851997536997	0.00005502210428604735
14.312	0.999437723993724	0.015858036969741366	-0.013774415275931071	0.003983821869363088	0.000054874816813943194
14.313	0.9994597685550799	0.01584427432912944	-0.013750760063238707	0.003979820403788733	0.00005472555546728065
14.314	0.9994809510491038	0.01583053565923315	-0.013726476010117101	0.003975846913556921	0.000054574367278837195
14.315	0.9995013053562009	0.015816821582299544	-0.013701576496784329	0.003971900644932972	0.00005442130052417613
14.316	0.999520861476732	0.01580313270697296	-0.01367607443353895	0.003967980875487581	0.0000542664018040272
14.317	0.9995396492850963	0.01578946963165522	-0.013649977733083104	0.00396408733873577	0.00005410970390573992
14.318	0.999557698655693	0.015775832947066287	-0.013623294385289737	0.003960219767743674	0.00005395123972641582
14.319	0.9995750394629213	0.015762223235469962	-0.013596033312592619	0.003956377817313107	0.00005379104460139147
14.32	0.999591701560133	0.01574864106974142	-0.013568204369986502	0.003952561063132051	0.00005362915628942679
14.321	0.9996077125677798	0.015735087012434486	-0.013539818345026822	0.003948768992243124	0.000053465614841446525
14.322	0.9996230961347098	0.015721561614849156	-0.013510886957829892	0.003945000995374761	0.00005330046249703479
14.323	0.9996378755229833	0.01570806541609903	-0.01348142286107281	0.003941256380200011	0.0000531337438653775
14.324	0.9996520739946607	0.01569459894223361	-0.013451439102836785	0.003937534420484044	0.000052965504472464845
14.325	0.9996657148118021	0.015681162709553564	-0.013420941078786254	0.0039338350849227365	0.00005279576888841017
14.326	0.999678821236468	0.015667757228610274	-0.013389937433052081	0.00393015805396313	0.00005262457044457204
14.327	0.9996914155934196	0.0156543829997089	-0.01335843870401508	0.003926502835755119	0.00005245194745257615
14.328	0.999703516757891	0.015641040512900446	-0.013326454861462408	0.0039228689786576666	0.000052277936371512535
14.329	0.9997151428526359	0.015627730248550423	-0.013293995306587708	0.00391925608193484	0.0000521025719585571
14.33	0.9997263120006923	0.01561445267790752	-0.013261068871991303	0.0039156637988258134	0.00005192588731579221
14.331	0.9997370423250986	0.015601208263672044	-0.013227683821679838	0.00391209183668791	0.00005174791389708243
14.332	0.9997473519488929	0.0155879974605646	-0.013193847851066453	0.003908539957169761	0.00005156868151471162
14.333	0.999757258677363	0.01557482071589687	-0.013159568060289608	0.0039050079775965383	0.00005138821825715552
14.334	0.9997667777865668	0.015561678470120147	-0.01312485147732317	0.0039014957150915585	0.00005120655179998946
14.335	0.9997759233894021	0.01554857115520708	-0.013089708077192577	0.003898002716643697	0.00005102371764496961
14.336	0.9997847095957412	0.015535499192854928	-0.013054147986971455	0.0038945285157820702	0.000050839751584499436
14.337	0.9997931505154564	0.015522462994972303	-0.013018180656728261	0.003891072707920725	0.00005065468746017684
14.338	0.9998012602584196	0.01550946296435628	-0.012981814859526543	0.0038876349506264223	0.000050468557170456825
14.339	0.9998090528592187	0.015496499495369354	-0.012945058691424809	0.003884214963626821	0.000050281390674259675
14.34	0.9998165407854727	0.015483572974616517	-0.012907919571476785	0.003880812523364057	0.00005009321592356312
14.341	0.9998237350743978	0.015470683781622155	-0.01287040424173102	0.003877427463911767	0.00004990405887853436
14.342	0.9998306467157855	0.015457832289507107	-0.012832518767231097	0.0038740596827404328	0.00004971394358413996
14.343	0.9998372866994272	0.015445018865665735	-0.012794268536015474	0.003870709141323944	0.000049522892178908406
14.344	0.9998436660151139	0.015432243873020706	-0.012755656914152702	0.0038673759888345227	0.000049330921271605224
14.345	0.9998497956578548	0.015419507669375769	-0.012716692630645218	0.0038640598869020136	0.00004913806188813863
14.346	0.9998556861245633	0.015406810601341022	-0.012677387555690357	0.003860760205727076	0.00004894435338758897
14.347	0.9998613460782052	0.01539415300435527	-0.012637752161536472	0.003857476433392482	0.00004874983113418184
14.348	0.9998667838262236	0.015381535204084043	-0.012597795522483126	0.003854208182559333	0.000048554526584963795
14.349	0.9998720076760618	0.01536895751781761	-0.012557525314881322	0.003850955192876927	0.0000483584673210257
14.35	0.9998770259351628	0.015356420255868811	-0.012516947817133065	0.003847717332078134	0.00004816167706070046
14.351	0.9998818469109699	0.015343923722971036	-0.012476067909691576	0.0038444945971318565	0.0000479641756722594
14.352	0.9998864789109262	0.015331468219676282	-0.012434889075061517	0.003841287115451608	0.00004776597918610377
14.353	0.9998909301280989	0.015319054043752937	-0.012393413397798553	0.0038380951457210977	0.000047567099801005446
14.354	0.9998952074641333	0.01530668149134605	-0.01235164274567963	0.003834918965705681	0.00004736754902302781
14.355	0.9998993170883388	0.015294350853570338	-0.012309586133287555	0.003831758193215112	0.00004716735752131172
14.356	0.9999032651699962	0.01528206241060025	-0.012267254911710459	0.0038286122265344747	0.000046966562140989753
14.357	0.9999070578783867	0.015269816431947372	-0.012224659041981679	0.003825480587733811	0.00004676519585676552
14.358	0.9999107013827911	0.015257613177864657	-0.012181807080291087	0.0038223629251848516	0.00004656328774545898
14.359	0.9999142018524907	0.015245452900751376	-0.012138706177985329	0.0038192590147716576	0.00004636086299793488
14.36	0.9999175654567661	0.015233335846557797	-0.012095362081567359	0.003816168761154818	0.00004615794293053387
14.361	0.9999207979396878	0.015221262256190107	-0.012051779132696684	0.0038130921974685785	0.00004595454497650036
14.362	0.9999239039164757	0.015209232366915331	-0.012007960268189578	0.0038100294840173656	0.00004575068266471137
14.363	0.9999268879552096	0.015197246413766023	-0.011963907020018623	0.0038069809138247482	0.00004554636567998482
14.364	0.9999297546252659	0.015185304630823102	-0.011919620261207213	0.0038039468447929495	0.00004534160188374929
14.365	0.9999325084960214	0.015173407248603516	-0.011875107369922507	0.0038009270309617453	0.00004513641659791149
14.366	0.9999351541368531	0.015161554488087668	-0.011830378426470002	0.0037979209703375423	0.000044930842312919275
14.367	0.9999376961171373	0.015149746560804329	-0.011785442282767516	0.003794928270368239	0.00004472490809766764
14.368	0.9999401389828845	0.015137983670014916	-0.011740306621731268	0.003791948643407551	0.00004451863976746257
14.369	0.9999424865611292	0.015126266011882366	-0.011694977957275398	0.0037889819051897867	0.0000443120598617099
14.37	0.9999447421625864	0.015114593776640223	-0.011649461634312299	0.0037860279767552717	0.000044105187661643554
14.371	0.9999469091437124	0.015102967149761608	-0.01160376182875244	0.003783086887770492	0.0000438980392231651
14.372	0.9999489908609634	0.015091386313128285	-0.0115578815475047	0.0037801587775823935	0.00004369062738205747
14.373	0.9999509906707956	0.015079851446199551	-0.011511822628475877	0.0037772438964848044	0.000043482961760826166
14.374	0.9999529119296653	0.015068362727209784	-0.01146558551275507	0.003774342628475526	0.00004327504816122288
14.375	0.9999547579940286	0.015056920334482544	-0.011419171180619714	0.003771455310459132	0.0000430668937901901
14.376	0.9999565321134286	0.01504552444043935	-0.011372589993231354	0.003768581393971413	0.000042858531049757156
14.377	0.9999582368719219	0.015034175206804105	-0.011325851798872858	0.00376572036886508	0.00004264999081376273
14.378	0.9999598747358445	0.015022872786695615	-0.01127896395959163	0.003762871953275625	0.00004244129714555393
14.379	0.9999614481861538	0.015011617327113681	-0.011231931351199102	0.003760036096892638	0.000042232467318328726
14.38	0.9999629597038071	0.01500040897142543	-0.011184756363270987	0.003757212983756143	0.000042023511828230895
14.381	0.9999644117697616	0.014989247861851573	-0.011137438899147535	0.0037542221839664725	0.000041812420187750803
14.382	0.9999658068649745	0.014978134141952551	-0.01108997637593303	0.003751238809144014	0.00004160114977389027
14.383	0.9999671474704032	0.014967067958021229	-0.011042367787863237	0.0037482703864408825	0.00004138978017543649
14.384	0.9999684357588351	0.014956049452677884	-0.010994620212132968	0.003745316799755743	0.00004117833578743565
14.385	0.9999696734753218	0.01494507876223894	-0.010946738645204762	0.00374237812267749	0.000040966835220482525
14.386	0.9999708625474443	0.014934156019023509	-0.010898726104966469	0.003739454613627744	0.000040755291615881994
14.387	0.9999720050080348	0.014923281353311516	-0.010850583651927797	0.003736546715917585	0.00004054371271039985
14.388	0.9999731027286767	0.01491245511521808	-0.010802310319840238	0.003733655218679157	0.00004033210229946322
14.389	0.9999741573928455	0.014901676991787679	-0.010753916437319284	0.003730779369661807	0.00004012048958741778
14.39	0.9859211794341284	0.014890949184637823	-0.010703770307572049	0.0036757171728666292	0.0000393440323339625
14.391	0.9625407562430186	0.01488027410737125	-0.010644849085933694	0.0035868226091375333	0.000038181185372283976
14.392	0.9397147851270551	0.014869662513633804	-0.010576866446756643	0.00350091372208813	0.000037028696880143854
14.393	0.9174301175985297	0.014859123261995549	-0.010500219811423803	0.003417856090034418	0.00003588824022917489
14.394	0.8956739139843438	0.01484866481720376	-0.010415326382821695	0.00333752063230645	0.00003476136669487312
14.395	0.87443364121816	0.014838295234905992	-0.010322556504884216	0.0032597889240204322	0.000033649355362196635
14.396	0.8536970677119603	0.014828022213520278	-0.010222241262982773	0.003184551718394788	0.0000325532559798779
14.397	0.8334522490686246	0.014817853134096975	-0.010114789452533008	0.0031116986335218864	0.00003147417651780855
14.398	0.8136875210970826	0.014807794856032949	-0.010000643600054161	0.003041121782861199	0.00003041317509475615
14.399	0.7943913901168647	0.014797854011421172	-0.009879991537043378	0.002973592735572082	0.00002937907106206584
14.4	0.7755528211233164	0.014788037295907712	-0.009749823482528317	0.0029084523230822976	0.00002835689675740182
14.401	0.7571611692188377	0.014778350019676742	-0.009620639172860245	0.0028447459684498096	0.000027368274500904493
14.402	0.7392057914154875	0.014768797948104182	-0.009482608365102866	0.002783245399856508	0.000026392426110813393
14.403	0.7216760653900476	0.014759386546069026	-0.009339349038600522	0.002723588124440826	0.000025436540131540228
14.404	0.704561877985023	0.014750120915504455	-0.009191113090473789	0.0026657001104708096	0.000024500751180625683
14.405	0.6878536411404547	0.014741005891055557	-0.00903816771026801	0.002609510108547462	0.000023585190002691642
14.406	0.6715417905883142	0.014732046076486281	-0.008880734307751015	0.0025549524001706133	0.000022689853434865965
14.407	0.6556167620617872	0.01472324585355253	-0.008719003940574623	0.002501965136539336	0.000021814643884666794
14.408	0.6400691710430417	0.014714609392523621	-0.00855329048653999	0.002450479471376305	0.000020959662749984494
14.409	0.6248902782244353	0.01470614050970814	-0.008383848667451337	0.002400435104744821	0.000020124884654218278
14.41	0.6100714879710998	0.014697842939466473	-0.008210703448217883	0.002351790200920011	0.00001930985191217896
14.411	0.595604204648086	0.014689720232496241	-0.008034164237265192	0.0023044833798993316	0.000018514597956159223
14.412	0.5814798622185618	0.014681775680913008	-0.007854410589894492	0.0022584639065340037	0.000017738902824375164
14.413	0.567690358577448	0.014674012442313571	-0.007671573501961334	0.002213687121188537	0.000016982463460543046
14.414	0.5542279579202382	0.01466643348100007	-0.007485890495997279	0.002170103403886517	0.000016245156446485423
14.415	0.541084934256285	0.01465904156252476	-0.007297500751447528	0.0021276707604196343	0.000015526678972995215
14.416	0.5282535619424051	0.014651839339308744	-0.007106536422504797	0.002086348351324583	0.000014826710548720985
14.417	0.5157263089266856	0.0146448292764489	-0.006913207578044514	0.0020460917504909882	0.000014145056994868666
14.418	0.5034961500837548	0.014638013675921976	-0.006717623676509657	0.002006865730683502	0.000013481368748015346
14.419	0.49155614162513456	0.014631394738223138	-0.006519912507227654	0.001968634766388408	0.000012835326435538971
14.42	0.47989933976241	0.014624974502086985	-0.006320246679972919	0.0019313611419321942	0.000012206678845125655
14.421	0.46851884016892736	0.014618754849382881	-0.006118766174104237	0.0018950099059441804	0.000011595122512083703
14.422	0.45740815274319346	0.01461273753879434	-0.005915577381968409	0.0018595502709218064	0.000011000313523298265
14.423	0.44656103348082976	0.014606924218356129	-0.005710819401499412	0.0018249509586006495	0.00001042196534116154
14.424	0.4359712415286533	0.014601316388234944	-0.005504598650035332	0.0017911830449277339	9.85974377107538e-6
14.425	0.42563253760804587	0.014595915494017127	-0.00529696154042916	0.0017582213344307126	9.31323078804152e-6
14.426	0.4155388813682095	0.014590722897598392	-0.005088029622964543	0.0017260374439932145	8.782129645383479e-6
14.427	0.40568461953464047	0.014585739802820845	-0.004877988984609597	0.0016946014647970082	8.266247278583093e-6
14.428	0.3960641430563853	0.014580967262045694	-0.004666926412797113	0.0016638895375652404	7.765250030839995e-6
14.429	0.38667184288254164	0.01457640626796431	-0.00445491010894726	0.0016338790189959543	7.2787841585219095e-6
14.43	0.37750213645120945	0.014572057729897395	-0.004242029771481876	0.0016045464170682381	6.806533670928042e-6
14.431	0.36854980023862816	0.014567922464839934	-0.0040283803534164235	0.0015758697009027832	6.348202542660988e-6
14.432	0.3598098439832408	0.014564001193498977	-0.0038140566282103454	0.0015478280715677327	5.903503915692948e-6
14.433	0.351277280501899	0.014560294551017105	-0.003599134738914748	0.001520401879954113	5.472131223254139e-6
14.434	0.3429471226114079	0.014556803098668563	-0.0033836890084363645	0.0014935717080771021	5.053782171932017e-6
14.435	0.3348143928259998	0.014553527321848645	-0.0031677968337566016	0.001467318148666734	4.648165785460078e-6
14.436	0.3268743877624896	0.014550467627040445	-0.002951538599532518	0.0014416229639693159	4.255005824127912e-6
14.437	0.31912270615646493	0.014547624341650453	-0.0027349885536064687	0.0014164696558927323	3.874028295397516e-6
14.438	0.3115549619417831	0.014544997727335428	-0.0025182064715663028	0.0013918425636245152	3.5049469511206876e-6
14.439	0.3041667690523414	0.014542587985213212	-0.00230125504231759	0.0013677259523198625	3.147486244284711e-6
14.44	0.29695374150126097	0.014540395251155667	-0.0020842020689271538	0.0013441039070685957	2.801384143965438e-6
14.441	0.2899116132590478	0.014538419591514088	-0.0018671166728685394	0.0013209610391367451	2.466388380381968e-6
14.442	0.2830364655304363	0.014536661010640148	-0.001650052931519545	0.0012982842236689024	2.142237689210449e-6
14.443	0.2763244409991571	0.014535119461113775	-0.0014330628936215816	0.0012760607239466189	1.8286752734957918e-6
14.444	0.2697716823489418	0.01453379484202573	-0.0012162014288661864	0.0012542776922608403	1.5254543215226166e-6
14.445	0.26337433226355694	0.01453268699622131	-0.000999526158155982	0.001232922164466015	1.2323379543540738e-6
14.446	0.25712856692903385	0.014531795709289922	-0.0007830913739251097	0.001211981449416308	9.490922183951625e-7
14.447	0.2510308492002495	0.014531120719310228	-0.0005669392053248929	0.0011914446518144117	6.754766840882562e-7
14.448	0.2450777857728163	0.014530661722185235	-0.00035111324477720747	0.001171301461514697	4.1125945676471064e-7
14.449	0.2392659843154845	0.014530418368336444	-0.00013566086285445798	0.0011515413923034361	1.5621909889250804e-7
14.45	0.2335920524969722	0.014530394479344684	0.00008055313040623935	0.0011327914063979354	-9.124989388264017e-8
14.451	0.22805260241177908	0.014530581089824933	0.00029376801507165554	0.0011152325019460354	-3.2761963844008304e-7
14.452	0.22264441747035207	0.01453098179566819	0.0005075271913797594	0.0010979914317903931	-5.572605075356189e-7
14.453	0.21736450024361958	0.014531595912549693	0.0007205874639990261	0.001081005958674863	-7.789593423293555e-7
14.454	0.2122098673255593	0.01453242274263189	0.0009329559959081121	0.0010642693529420795	-9.9291647408856e-7
14.455	0.20717753531017624	0.014533461566054083	0.0011445652945805095	0.0010477719739396061	-1.1992434380053872e-6
14.456	0.2022645207924034	0.014534711629648624	0.0013554308339805811	0.0010315077299493044	-1.3981373826626018e-6
14.457	0.1974679102108392	0.014536172155711787	0.001565493112275605	0.0010154679866692126	-1.5897081388670283e-6
14.458	0.19278502939690836	0.014537842353682957	0.001774763185166724	0.0009996482130764039	-1.7741388466857024e-6
14.459	0.1882132545887939	0.01453972140519703	0.0019832000775810796	0.0009840422072585852	-1.951552581778283e-6
14.46	0.18374996202467975	0.014541808469532312	0.0021907843383098063	0.0009686446718253579	-2.122091576422236e-6
14.461	0.17939252794277347	0.014544102682018004	0.0023974933178434435	0.0009534502259126024	-2.2858905455217858e-6
14.462	0.17513834659840988	0.014546603159619916	0.0026033129388727716	0.0009384538912286694	-2.4430891575710958e-6
14.463	0.17098499946753276	0.014549309011604929	0.0028082445991828033	0.0009236521803288409	-2.5938412469318882e-6
14.464	0.16693017776976615	0.014552219345562428	0.0030122662555104422	0.0009090413558868663	-2.738274601201466e-6
14.465	0.16297157402576498	0.014555333222679621	0.0032153248403990415	0.0008946166785492451	-2.876483229174672e-6
14.466	0.15910688075616244	0.014558649667838298	0.003417402448080793	0.0008803745619672456	-3.008594183294921e-6
14.467	0.15533378986969196	0.014562167706563052	0.003618517907958408	0.0008663124628861628	-3.1347671608411337e-6
14.468	0.15165007174591266	0.014565886382566458	0.0038186692788747113	0.0008524274637947885	-3.255138568462244e-6
14.469	0.14805369772614926	0.01456980471157968	0.004017820268410269	0.0008387166445134448	-3.369812733779169e-6
14.47	0.14454266689682413	0.014573921683453672	0.004215952551091574	0.0008251777199600928	-3.4789101135696813e-6
14.471	0.14111497834437825	0.014578236273343478	0.0044130550605854975	0.0008118085100798876	-3.582555653634421e-6
14.472	0.13776863115523383	0.014582747448876308	0.0046091232767050015	0.0007986068786148361	-3.680877553160367e-6
14.473	0.13450162441581362	0.014587454170934776	0.00480414446338734	0.0007855703120635862	-3.773993265301743e-6
14.474	0.1313119846252534	0.014592355381909682	0.0049980982113372804	0.000772696107748609	-3.862011034045601e-6
14.475	0.12819792537808888	0.014597450006874936	0.005190970753243763	0.0007599826886996481	-3.945047910011432e-6
14.476	0.12515773609068154	0.014602736960759404	0.005382755566327026	0.0007474289598096021	-4.023227393849155e-6
14.477	0.12218970625988117	0.014608215154679825	0.0055734493888187	0.0007350337414421653	-4.096673357001958e-6
14.478	0.11929212538252132	0.014613883490323786	0.005763035791100231	0.0007227953775015269	-4.165495630183102e-6
14.479	0.116463282955441	0.014619740851691591	0.00595149869812132	0.0007107120621598275	-4.229801912683332e-6
14.48	0.11370146937349031	0.01462578610995292	0.00613882851981132	0.0006987819641935777	-4.2897026509213074e-6
14.481	0.11100506051235477	0.014632018129945749	0.0063250223529165255	0.0006870037244907323	-4.345313913940788e-6
14.482	0.10837258039386301	0.014638435776322626	0.00651007963484512	0.0006753767492206883	-4.396756420949503e-6
14.483	0.10580256708813388	0.014645037903940044	0.006693981304940289	0.0006638999838369176	-4.444134080154486e-6
14.484	0.10329355866529982	0.014651823347670838	0.006876709404385732	0.0006525722410973354	-4.487549667395119e-6
14.485	0.10084409319547959	0.014658790927644477	0.007058252405199934	0.0006413922870998194	-4.527108653098986e-6
14.486	0.09845270874879229	0.014665939455677863	0.00723860521023517	0.0006303588163662541	-4.562918612466442e-6
14.487	0.09611795803398705	0.014673267741706134	0.007417769153176565	0.0006194705225991534	-4.595089333838166e-6
14.488	0.09383852451485139	0.014680774599152412	0.007595747188214469	0.0006087267520674426	-4.623734515407203e-6
14.489	0.0916131583707892	0.014688458835669573	0.007772524242698604	0.0005981267919102455	-4.648954990329926e-6
14.49	0.08944061016579401	0.014696319242082489	0.007948084774939856	0.0005876697615225243	-4.670849084249711e-6
14.491	0.08731963046384741	0.014704354595973135	0.008122417711972063	0.0005773546799984673	-4.6895158789095134e-6
14.492	0.08524896982893143	0.014712563666006397	0.008295516292602398	0.0005671804484127853	-4.705054650653795e-6
14.493	0.08322737902515806	0.014720945216241826	0.00846737806741048	0.0005571458371820218	-4.717564442104102e-6
14.494	0.08125366081765144	0.014729498010433804	0.008638004750069496	0.0005472498189719862	-4.7271465357546885e-6
[truncated: 506 more rows]
