# Supplementary material for: A modelling approach for exploring muscle dynamics during cyclic contractions
Source: PLoS Comput Biol. 2018 Apr 16;14(4):e1006123. doi: 10.1371/journal.pcbi.1006123 (PMC5919698; doi:10.1371/journal.pcbi.1006123)
Supplement: S1 Dataset — (ZIP) [file pcbi.1006123.s005.zip › S1_Dataset/Simulation11.txt]

Frequency (Hz):	1
Maximum shortening strain rate (s^-1):	10
Maximum excitation u_max:	1
Muscle length scale factor λ_l_0:	1
Time (s)	Normalized activation aHat	Muscle length l_m (m)	Muscle velocity v_m (m s^-1)	Muscle force F_m (N)	Muscle power P_m (W)
25.	0.004950298838453476	0.016335979473998147	0.021379150111491576	0.00006356688397445175	-1.3590059546095722e-6
25.002	0.004718284068250825	0.016378767849881685	0.021408653720101298	0.00006238397786784528	-1.3355569798551629e-6
25.004	0.004497153976010731	0.016421611819371906	0.021434753020068704	0.0000613004864066426	-1.313960786136463e-6
25.006	0.004286400697205982	0.01646450462917686	0.021457503093717075	0.00006031341348611188	-1.2941752564708828e-6
25.008	0.004085517205163731	0.016507439634895142	0.0214769580057409	0.00005941965537025473	-1.2761534431025576e-6
25.01	0.0038940338696272577	0.016550410301350647	0.021493173081762726	0.000058616340569636914	-1.2598511532827565e-6
25.012	0.0037115314541159837	0.01659341020374728	0.021506202881930447	0.00005790095829767839	-1.2452297562080657e-6
25.014	0.0035375941582318528	0.016636433024837454	0.021516100742145407	0.00005727093357594445	-1.2322471764167386e-6
25.016	0.0033718062938413377	0.016679472554951218	0.02152292092003915	0.000056723599635509465	-1.2208575492550318e-6
25.018	0.0032137744128009865	0.016722522692503242	0.021526717048824195	0.0000562564066480656	-1.2110157480965006e-6
25.02	0.0030631522299855757	0.016765577442360586	0.02152754201887943	0.00005586716040094852	-1.202682643006896e-6
25.022	0.002919599311323894	0.016808630915222306	0.02152544892474938	0.000055553643894146384	-1.1958171242271634e-6
25.024	0.00278277522274478	0.016851677327852706	0.021520490483650487	0.000055313565313673325	-1.1903750559496865e-6
25.026	0.0026523514656291275	0.016894711001418327	0.021512718460272223	0.00005514467273670233	-1.1863118191685265e-6
25.028	0.00252804070572499	0.016937726360621675	0.021502184799547654	0.00005504503426373365	-1.1835884990362334e-6
25.03	0.0024095642232548034	0.01698071793393985	0.02148894109031423	0.00005501273672674882	-1.1821654587380714e-6
25.032	0.002296643298424459	0.01702368035194166	0.021473037721771907	0.00005504302613014401	-1.181940976413059e-6
25.034	0.0021890050195829997	0.017066608345033946	0.02145452473644829	0.00005513444619204538	-1.1828833396576147e-6
25.036	0.0020864096748024817	0.017109496745466853	0.02143345358967861	0.000055287596925857215	-1.1850041427952183e-6
25.038	0.001988629066253442	0.017152340487776446	0.021409874988036683	0.000055500882582095644	-1.1882669578083704e-6
25.04	0.0018954349959004913	0.017195134606996964	0.021383838722902778	0.000055772659164336796	-1.1926335487176037e-6
25.042	0.0018066010509513442	0.01723787423683022	0.021355393670463685	0.000056101253042642514	-1.1980643441319295e-6
25.044	0.0017219252206581211	0.017280554607814975	0.021324587791712906	0.00005648518040709478	-1.2045231885218345e-6
25.046	0.001641222995729506	0.01732317104549702	0.021291468132450333	0.000056923084517187604	-1.2119760399984767e-6
25.048	0.0015643102392040977	0.017365718968249347	0.02125607993683605	0.000057413572995605195	-1.2203874970539556e-6
25.05	0.0014910028141203679	0.0174081938819966	0.021218467282950133	0.00005795521539548324	-1.229720841745389e-6
25.052	0.0014211218223627706	0.017450591388186824	0.021178680759346973	0.000058546595868913474	-1.2399396634542207e-6
25.054	0.0013545137106039228	0.017492907188575563	0.0211367694699935	0.00005918651012342747	-1.251011620212323e-6
25.056	0.0012910322501394347	0.017535137080780683	0.021092780173241336	0.000059873793124398156	-1.262904756511059e-6
25.058	0.0012305312013844187	0.017577276953590907	0.021046757281827064	0.00006060724909197276	-1.2755860611579844e-6
25.06	0.0011728643323319554	0.017619322782275043	0.020998742862871737	0.00006138565259217414	-1.2890215342526407e-6
25.062	0.0011178927862315355	0.017661270623890526	0.020948776637881125	0.00006220782153840018	-1.3031777585371162e-6
25.064	0.0010654973539628051	0.017703116613248776	0.02089689795799634	0.0000630727389830458	-1.3180245904600458e-6
25.066	0.0010155619334390675	0.017744856973956478	0.02084315580022507	0.0000639793938041473	-1.3335324730637966e-6
25.068	0.0009679704225736428	0.01778648802208643	0.020787592101292274	0.000064926750814382	-1.349670812391619e-6
25.07	0.0009226068612651119	0.017828006154920372	0.0207302472441543	0.00006591375285680495	-1.3664083935116486e-6
25.072	0.0008793642174438566	0.017869407850618652	0.020671161724242253	0.00006693940829367147	-1.3837153345635663e-6
25.074	0.0008381491434523748	0.017910689668444956	0.020610376149462307	0.00006800283933135258	-1.4015640978506264e-6
25.076	0.0007988694097622068	0.01795184824899104	0.020547931240196018	0.00006910315948106322	-1.4199269694971866e-6
25.078	0.0007614327868446721	0.017992880314402108	0.020483867829299687	0.00007023946329880533	-1.4387758826136746e-6
25.08	0.000725747532947258	0.01803378266882358	0.020418227545701852	0.0000714046507516886	-1.4579564068693488e-6
25.082	0.0006917315049981023	0.01807455220203745	0.020351052780862283	0.00007260283434687987	-1.4775441138335531e-6
25.084	0.000659311155417881	0.01811518587920586	0.02028237695617354	0.00007383461973247047	-1.4975415898296953e-6
25.086	0.0006284132233218784	0.01815568073146381	0.020212233586001768	0.00007509929485299882	-1.5179244897128325e-6
25.088	0.0005989644478253897	0.018196033858533484	0.020140657743161754	0.00007639613089909228	-1.538668325340402e-6
25.09	0.0005708925944439362	0.018236242431840917	0.020067686058917334	0.0000777243931601415	-1.5597487210575814e-6
25.092	0.0005441346546941748	0.018276303697633348	0.019993356722980627	0.00007908353507322423	-1.5811453276333219e-6
25.094	0.0005186323987505307	0.01831621498009588	0.019917709483512402	0.00008047391653670207	-1.6028560905784565e-6
25.096	0.0004943276302876877	0.018355973683989734	0.019840783896549294	0.00008189371028587555	-1.624835408268673e-6
25.098	0.00047116215298019255	0.01839557728003114	0.019762606171475645	0.00008334226785156779	-1.6470604169881699e-6
25.1	0.0004490794710369503	0.018435023297466612	0.019683211561891845	0.00008481894397299347	-1.6695092186766815e-6
25.102	0.0004280310704977407	0.018474309339445726	0.019602636631866146	0.00008632316059142286	-1.6921615499878897e-6
25.104	0.0004079707165897462	0.018513433080118415	0.01952091581747866	0.00008785435039931836	-1.7149973783443664e-6
25.106	0.0003888521729825617	0.018552392260378775	0.019438081426821775	0.00008941193430003589	-1.7379964594537364e-6
25.108	0.0003706292045297767	0.018591184683608906	0.019354163640000564	0.00009099532163923141	-1.761138345480169e-6
25.11	0.0003532577059278935	0.018629808211423324	0.019269190509131954	0.0000926039317617479	-1.7844028030117758e-6
25.112	0.00033670008333372637	0.01866826075971908	0.0191831892200008	0.0000942372382925358	-1.8077707737360192e-6
25.114	0.0003209199823109361	0.018706540309260344	0.019096198010843973	0.00009589471725296136	-1.831224508856446e-6
25.116	0.000305881048423267	0.01874464491095086	0.019008245624855338	0.00009757583523344183	-1.8547454431676759e-6
25.118	0.0002915469272343784	0.018782572668376196	0.01891935820416983	0.0000992800489390055	-1.878314808404556e-6
25.12	0.0002778824110629435	0.018820321738624017	0.018829563108758655	0.00010100681712180522	-1.9019142374098757e-6
25.122	0.00026485765764018164	0.01885789033471958	0.018738888916429792	0.00010275564358391775	-1.9255265906552864e-6
25.124	0.00025244434448377966	0.018895276728061784	0.018647365422827026	0.00010452603902510623	-1.9491352459018342e-6
25.126	0.00024061414779351112	0.018932479250858655	0.018555023641430423	0.00010631750620793513	-1.972723841186162e-6
25.128	0.00022933874376921206	0.018969496298595803	0.018461895937646133	0.00010812954044947259	-1.996276323563661e-6
25.13	0.0002185902359606933	0.019006326331582966	0.018368013008511506	0.00010995998341360246	-2.0197464057567596e-6
25.132	0.00020834457382627272	0.019042967860979993	0.018273395674244537	0.00011180208344703932	-2.043003708032655e-6
25.134	0.0001985796892791221	0.019079419438634213	0.01817806494103343	0.00011366338583710623	-2.066180409164656e-6
25.136	0.00018927352691827586	0.01911567966049628	0.018082043905804545	0.00011554350034793114	-2.0892626463216335e-6
25.138	0.00018040403134277148	0.019151747170801425	0.017985357756222887	0.0001174420282191211	-2.112236893137317e-6
25.14	0.00017194926870599129	0.01918762066625077	0.017888033770692632	0.00011935856381998154	-2.1350900204332018e-6
25.142	0.00016388976262748573	0.01922329890019316	0.017790101318356094	0.0001212927187800483	-2.157809756275932e-6
25.144	0.00015620826397720885	0.01925878068663565	0.01769159090890069	0.00012324412019606266	-2.180384556436126e-6
25.146	0.00014888759882938086	0.019294064886951075	0.017592516930182652	0.0001252123883211419	-2.2028010614082934e-6
25.148	0.00014191059325826072	0.019329150394229794	0.01749290267613452	0.00012719713516147984	-2.225047106062895e-6
25.15	0.00013526009375448383	0.019364036155890357	0.01739277568885161	0.00012919796621470054	-2.2471112458281154e-6
25.152	0.00012892034227253836	0.01939872117187319	0.017292160948110608	0.00013121449459065906	-2.2689821591866653e-6
25.154	0.00012287777466345979	0.019433204489515764	0.017191080871370133	0.00013324634911263927	-2.2906487634102e-6
25.156	0.00011711901140807173	0.019467485198428332	0.017089555313769635	0.00013529315389227247	-2.312099837016338e-6
25.158	0.00011163067298719988	0.01950156242536911	0.016987601568129965	0.00013735452639315144	-2.333323967946048e-6
25.16	0.00010639938028735682	0.019535435329193534	0.016885234865434143	0.0001394300773649874	-2.354309603613465e-6
25.162	0.00010141244465413201	0.01956910310832858	0.01678248219977664	0.00014151941859716764	-2.3750471235297053e-6
25.164	0.0000966591218819198	0.019602565015126062	0.016679365267603188	0.000143622176824732	-2.3955267477879985e-6
25.166	0.00009212899496482807	0.019635820337825464	0.01657590100848534	0.00014573797644532518	-2.4157382707346784e-6
25.168	0.00008781164689693918	0.01966886839954718	0.016472107363576214	0.00014786643639974284	-2.4356718158459777e-6
25.17	0.00008369666067233698	0.019701708560295496	0.016368003275611005	0.00015000717056779696	-2.4553178592188395e-6
25.172	0.0000797739069554149	0.019734340218961564	0.01626360868890755	0.00015215979109894993	-2.47466730061924e-6
25.174	0.00007603478291593511	0.019766762815326938	0.016158944549365246	0.0001543239214037196	-2.493711688603305e-6
25.176	0.00007247117545301294	0.019798975832073594	0.016054032861959604	0.00015649918604464586	-2.5124430756306744e-6
25.178	0.00006907497110420529	0.01983097879700772	0.01594889580450003	0.00015868520621080222	-2.5308538195716855e-6
25.18	0.00006583805640708701	0.019862771273900647	0.01584354672428191	0.00016088159936988107	-2.5489351366939138e-6
25.182	0.00006275233988575044	0.01989435285076465	0.015737997997514394	0.00016308797895144963	-2.566678286156584e-6
25.184	0.000059810685779671357	0.019925723142275257	0.015632263911237704	0.00016530396421762233	-2.5840751942236662e-6
25.186	0.00005700695028000355	0.019956881793592732	0.015526360663323678	0.00016752918112565574	-2.601118487788209e-6
25.188	0.000054335025937943675	0.019987828484184095	0.015420306362474661	0.00016976325317450748	-2.6178013730412543e-6
25.19	0.000051788805304689306	0.020018562931644588	0.015314121028224057	0.00017199772881849716	-2.6339940357061262e-6
25.192	0.00004936218093145148	0.02004908489550991	0.015207826481669183	0.00017423515721490867	-2.6497380379306813e-6
25.194	0.00004704904674480531	0.02007939417378372	0.015101436592673092	0.00017648052509288553	-2.6651094595318632e-6
25.196	0.00004484377439923258	0.020109490586479165	0.014994963587012564	0.00017873352041293956	-2.6801026303705955e-6
25.198	0.000042741750927571816	0.02013937398332059	0.014888423350071806	0.00018099383645555907	-2.6947128609040233e-6
25.2	0.00004073847438369615	0.020169044245368892	0.014781831332860413	0.00018326116312747178	-2.708935603214106e-6
25.202	0.00003882944282147941	0.020198501284152612	0.014675202552013948	0.0001855351861037695	-2.7227664365984214e-6
25.204	0.00003701015429480552	0.020227745040799036	0.014568551589794511	0.00018781558708382015	-2.7362010697981775e-6
25.206	0.00003527610685754814	0.020256775485165756	0.014461892594089589	0.00019010204404129713	-2.7492353428421277e-6
25.208	0.00003362288805700727	0.02028559261497048	0.014355239255866608	0.00019239423235969155	-2.761865236972166e-6
25.21	0.00003204690004133099	0.020314196452555416	0.014248601885211577	0.0001946918320781127	-2.774086405583492e-6
25.212	0.000030544848684855056	0.020342587042422314	0.014141994327489287	0.00019699452284803449	-2.7858954246633625e-6
25.214	0.000029113424674036883	0.02037076446039956	0.014035432517568542	0.00019930198177899464	-2.7972895158767546e-6
25.216	0.000027749318695334406	0.020398728812579654	0.01392893078470065	0.00020161388380499697	-2.8082658327544823e-6
25.218	0.000026449221435212757	0.02042648023210785	0.013822501852519996	0.0002039299017166858	-2.8188214442631103e-6
25.22	0.00002520982371376467	0.020454018875971185	0.013716156839042891	0.0002062497061777584	-2.8289533179406478e-6
25.222	0.000024028143781608067	0.02048134492178712	0.013609905256668156	0.00020857296894133967	-2.838658346393623e-6
25.224	0.000022901781100277154	0.02050845856459235	0.01350375502115166	0.00021089936528785908	-2.8479333629636253e-6
25.226	0.00002182832568308967	0.02053536001955157	0.01339772107386516	0.00021322856867069	-2.856776888029408e-6
25.228	0.00002080536754336374	0.020562049535771374	0.013291817490924448	0.00021556025226386838	-2.8651875313889722e-6
25.23	0.00001983049669442288	0.020588527381626025	0.013186052113115049	0.0002178940879492775	-2.873162798838847e-6
25.232	0.00001890130314958512	0.020614793842342213	0.013080433951937413	0.0002202297463487538	-2.880700651366804e-6
25.234	0.000018015416038509873	0.02064084922234034	0.01297497318960748	0.00022256689764244507	-2.887799529804837e-6
25.236	0.00001717090600877706	0.02066669384757583	0.012869681179057227	0.00022490521590834124	-2.8944584242473814e-6
25.238	0.00001636601913588747	0.02069232806788081	0.012764570443933553	0.00022724437695576658	-2.9006768576396728e-6
25.24	0.000015598987370710314	0.020717752259305378	0.012659654678599037	0.00022958405693891126	-2.9064548805584355e-6
25.242	0.000014868042664113521	0.020742966834824978	0.012554954998378352	0.00023192393375074763	-2.9117945512875186e-6
25.244	0.000014171416966968898	0.02076797220043527	0.0124504454655397	0.00023426368311726134	-2.9166872112079354e-6
25.246	0.000013507342230144314	0.02079276877227267	0.012346164077784823	0.00023660298045632839	-2.9211392180067462e-6
25.248	0.000012874234050958284	0.020817357017122756	0.01224212046448826	0.00023894150659177764	-2.925150707662858e-6
25.25	0.000012154240073612729	0.020841736338313432	0.012137457894425925	0.00024127773092250636	-2.9284982999345487e-6
25.252	0.07689486578064209	0.020865855817214972	0.011955203521174457	0.0009733579701848066	-0.000011636692632516622
25.254	0.14786654522736664	0.02088945895543847	0.011624716075729315	0.0016429206384061127	-0.000019098485956427008
25.256	0.21338170034149267	0.020912267520850097	0.011163593436947608	0.0022520957868117893	-0.00002514148174502945
25.258	0.27385978290986096	0.020934036529528303	0.010587603588192463	0.002802601638434463	-0.000029672835163362793
25.26	0.32968807875779627	0.02095455076317544	0.009911716464632963	0.0032933380274174	-0.00003264263274995489
25.262	0.381224201518634	0.0209736290254285	0.009154058712575457	0.0037069374942839436	-0.000033933523466522565
25.264	0.4287980385407843	0.020991123689324206	0.00833090920032636	0.004057726974370427	-0.00003380455498319503
25.266	0.47271408138784576	0.021006919002072955	0.007457161935461484	0.0043483440028714215	-0.000032426305380504986
25.268	0.5132536543832049	0.021020927875893925	0.006546751532274726	0.0045824188291463865	-0.00002999995749123866
25.27	0.5506765451420371	0.021033090103799876	0.005612407709713175	0.004764516898829307	-0.00002674041137604831
25.272	0.5852222509813353	0.02104336893201319	0.00466519146054099	0.004899897904593946	-0.000022858961862034367
25.274	0.6171118543495163	0.021051748813760113	0.003714969785148419	0.004994360613554334	-0.00001855389877548967
25.276	0.6465496186123244	0.02105823212571023	0.002770048954688186	0.005053928274478515	-0.000013999628733788277
25.278	0.6737241964841867	0.021062836890998256	0.001837224007493662	0.005084583516803549	-9.341518905178033e-6
25.28	0.6988097177861416	0.021065593040322447	0.0009220669074348911	0.005092079209175855	-4.695237728818286e-6
25.282	0.7219660881514857	0.0210665392369557	0.000028708401586881645	0.005081700928457379	-1.4588751099858375e-7
25.284	0.7433425506217771	0.021065721708596434	-0.0008429247041337265	0.0050846737970727226	4.285997156014037e-6
25.286	0.7630752228374161	0.02106318142061643	-0.0016937423059990339	0.005078043208496414	8.600896613921449e-6
25.288	0.7812908599903661	0.021058961658395124	-0.002522161922338125	0.005063132734535301	0.000012770040590788643
25.29	0.7981061068822844	0.02105310857312122	-0.0033269473773192702	0.005041840143927432	0.000016773936843702384
25.292	0.8136282992887655	0.0210456701887184	-0.004107326895062894	0.005015746331321026	0.000020601309805447892
25.294	0.8279573897771553	0.021036695772400825	-0.0048629146816993865	0.004986163050465952	0.000024247285503457874
25.296	0.8411845463929077	0.02102623511457833	-0.005593578711959707	0.004954168262613397	0.00002771153012922071
25.298	0.8533949160201791	0.021014338025213252	-0.006299368651339156	0.004920654363110217	0.000030997015839051745
25.3	0.8646664605825973	0.021001054044787446	-0.006980523947668227	0.004886339765136014	0.000034109211746975485
25.302	0.8750713329246692	0.02098643209254679	-0.007637421077628568	0.004851786572887343	0.000037055137035925064
25.304	0.8846765190940067	0.020970520231198705	-0.008270511859653442	0.004817472277181606	0.000039842961601982146
25.306	0.8935428659539066	0.02095336554907536	-0.008880384540747339	0.004783749578559424	0.00004248153580424571
25.308	0.9017277818274764	0.020935013733027242	-0.009467710339034242	0.004750890720239661	0.00004498005719163488
25.31	0.9092832489001273	0.020915509319964495	-0.010033116122081482	0.004719461773939125	0.00004735090801165591
25.312	0.916257900139354	0.020894895060666597	-0.010577866464402282	0.004694728118067296	0.00004966020711959049
25.314	0.9226963134461266	0.02087321078097835	-0.011103234168873486	0.004670971104018622	0.000051862885963960276
25.316	0.9286396558817952	0.020850494650485208	-0.011609812859551259	0.0046481927335660115	0.000053964647771827396
25.318	0.9341261675493163	0.020826783672118473	-0.012098177278924697	0.004626383627737994	0.000055970809288689016
25.32	0.9391907013796212	0.020802113708024775	-0.012568891191275987	0.004605521996529002	0.00005788630485340117
25.322	0.9438660369748845	0.02077651952519359	-0.013022477504111262	0.004585584388429713	0.00005971566954152974
25.324	0.9481817175689744	0.020750034834195442	-0.013459504730132642	0.004566532407399947	0.0000614632645377036
25.326	0.9521657977893105	0.020722692179706525	-0.01388051518075869	0.004548329201083356	0.00006313315252272556
25.328	0.9558433679537715	0.020694523210191766	-0.014285884380959178	0.004530946386363249	0.00006472857621191017
25.33	0.9592383805347795	0.020665558671910843	-0.01467619826616994	0.004514335786835406	0.0000662532870476627
25.332	0.9623722054891188	0.02063582810678071	-0.015051965254464526	0.00449845163789674	0.00006771053775251077
25.334	0.9652652327405603	0.020605360356756808	-0.015413441273662972	0.004483272921816315	0.00006910266389421918
25.336	0.9679357193227853	0.020574183483082202	-0.01576119350407548	0.004468746022384649	0.00007043277077937206
25.338	0.9704010030818687	0.02054232442428721	-0.01609567145021795	0.004454830085145597	0.00007170348141704998
25.34	0.97267669493937	0.020509809518104553	-0.016417095528041756	0.00444150200333913	0.00007291656267680733
25.342	0.9747773396812783	0.020476664397906245	-0.0167259758709808	0.004428713457677733	0.00007407455443260571
25.344	0.9767166373400737	0.0204429137098334	-0.017022703304508002	0.004416427939486989	0.00007517954247962663
25.346	0.9785066732332455	0.020408581566525152	-0.017307481641595193	0.00440462207812173	0.00007623291575525671
25.348	0.9801591978229013	0.02037369144155158	-0.01758076373559954	0.004393254126540638	0.00007723676282915868
25.35	0.9816846399400161	0.020338265942796755	-0.017842890221234742	0.004382290157573631	0.0000781927221991838
25.352	0.9830927443876346	0.02030232718616031	-0.01809407435238724	0.004371707234140138	0.00007910199574140082
25.354	0.9843926945374413	0.020265896709030538	-0.01833466181773858	0.004361472443306107	0.00007996612227540348
25.356	0.9855925914970776	0.02022899540803085	-0.018564944722477078	0.004351555748515694	0.00008078639192797122
25.358	0.9867003119164627	0.020191643621305065	-0.01878519293875062	0.00434193075334981	0.00008156400692837102
25.36	0.9877228464314756	0.020153861100162155	-0.01899572467686187	0.0043325661284020316	0.00008230023331942237
25.362	0.9886667271344364	0.020115667105362296	-0.019196687878539193	0.004323444317798081	0.00008299581112901358
25.364	0.9895381098249904	0.02007708059017602	-0.019388294398671065	0.004314543205784456	0.00008365163386953507
25.366	0.9903424248464172	0.020038116956638357	-0.01957081076629012	0.004305835549946859	0.00008426869273877472
25.368	0.9910849520658753	0.019998799964890478	-0.019744672176601818	0.004297225931372375	0.00008484731728373997
25.37	0.9917703774496408	0.01995914427508573	-0.019909601772090134	0.00428699250645383	0.0000853523136034303
25.372	0.992403079626871	0.01991916738152514	-0.020065824807008914	0.004276439865064003	0.00008581029313008312
25.374	0.9929871849647933	0.019878886824001085	-0.020213297658304593	0.00426546811783384	0.00008621917671778364
25.376	0.9935263334981369	0.01983831995232516	-0.020352162067453494	0.004254731749767546	0.00008659299012480909
25.378	0.9940240643990257	0.01979748369323522	-0.02048269980226601	0.004244222123976944	0.00008693312765955558
25.38	0.9944835187790378	0.01975639448928627	-0.020605143641401508	0.004233934337466276	0.00008724082519175474
25.382	0.9949076317420836	0.019715068330824016	-0.02071970735151693	0.004223865435233121	0.00008751725571021794
25.384	0.9952991692777973	0.019673520796075004	-0.020826579071890054	0.004214014994945667	0.0000877635165023663
25.386	0.9956605713676322	0.019631766985760066	-0.020926003541214742	0.004204377776411219	0.00008798082423778572
25.388	0.995994210387955	0.0195898216240551	-0.021018165678950932	0.004194954110962406	0.00008817024051980415
25.39	0.9963021918895123	0.019547699046638303	-0.021103234680888452	0.004185745426553381	0.00008833276805101155
25.392	0.9965864838008892	0.01950541323996868	-0.02118146708613376	0.0041767465040526905	0.0000884696186027163
25.394	0.9968489477701249	0.019462977542010932	-0.02125314040686252	0.004167950878259282	0.00008858204522455048
25.396	0.9970912032918356	0.019420405056869535	-0.02131827479897773	0.0041593722986709115	0.00008867064165432217
25.398	0.9973148336887858	0.019377708628580757	-0.021377124690368707	0.004151006452326065	0.00008873658252189934
25.4	0.9975212948887168	0.019334900613740866	-0.021429889443300196	0.004142853530674213	0.00008878089314213427
25.402	0.9977118577241726	0.019291993026094325	-0.02147672448872852	0.00413491703105712	0.00008880447385976506
25.404	0.9978877749507787	0.019248997537588425	-0.021517825229545262	0.004127197765703177	0.00008880832021017066
25.406	0.9980501826478623	0.019205925424295167	-0.021553375518411792	0.004119697474170098	0.00008879338668304068
25.408	0.9982000833864324	0.019162787641131666	-0.021583521071521252	0.004112420787193313	0.00008876052071534887
25.41	0.9983384672573381	0.019119594816413718	-0.021608450374680743	0.004105369332853072	0.00008871066949869179
25.412	0.9984662204105614	0.019076357199737933	-0.02162833779669084	0.004098545778717794	0.00008864473257730974
25.414	0.9985841351451799	0.019033084727289776	-0.021643329575679104	0.004091954922010941	0.00008856352898590507
25.416	0.9986929935884329	0.018989786959257	-0.021653666063051292	0.004085918068953103	0.00008847510542609787
25.418	0.998793486629193	0.01894647303923385	-0.02165955192534829	0.004081156075983164	0.00008839601194320802
25.42	0.9988862409155344	0.018903151509022952	-0.021661310001645322	0.004076597276146628	0.00008830443735047502
25.422	0.9989718734951097	0.01885983046730766	-0.02165907239773985	0.004072232266338628	0.00008820077347704056
25.424	0.9990509231324608	0.018816517697682965	-0.02165306321517613	0.004068044318349017	0.00008808562078734936
25.426	0.9991238858997765	0.018773220741522524	-0.021643279325334722	0.004064034267501579	0.00008795902883926877
25.428	0.9991912479251239	0.018729946988340452	-0.021629887945669023	0.004060189816374662	0.00008782145076633043
25.43	0.9992534296560289	0.018686703511542314	-0.021613015147336035	0.004056501686713307	0.00008767323240012888
25.432	0.9993108241096461	0.018643497177532994	-0.021592761335038242	0.004052962573393851	0.00008751465354713583
25.434	0.9993638145067842	0.018600334639331306	-0.02156924816146963	0.0040495635719362925	0.00008734604162874127
25.436	0.9994127289207112	0.01855722225499986	-0.021542627465035498	0.00404629328859425	0.0000871677889304593
25.438	0.9994578759927409	0.01851416614312037	-0.021512983941167584	0.004043145521387178	0.000086980124673406
25.44	0.9994995586174281	0.018471172313912678	-0.02148035529586954	0.004040117767964687	0.00008678316509303688
25.442	0.9995380366840271	0.018428246620298187	-0.021444877040074712	0.0040371998464276875	0.00008657725429285027
25.444	0.9995735507169432	0.018385394611494382	-0.02140668785445933	0.004034381292833193	0.00008636274102155023
25.446	0.999606338471213	0.018342621628314026	-0.021365857201395954	0.004031657049708588	0.000086139808809075
25.448	0.9996366069259717	0.01829993292909023	-0.02132241441119934	0.004029025122098797	0.00008590854332652356
25.45	0.9996645436049582	0.01825733362957141	-0.02127648135928772	0.0040264763117707075	0.00008566924819100304
25.452	0.9996903346193472	0.01821482858564938	-0.02122817349784859	0.004024001941454337	0.00008542221136887224
25.454	0.9997141449928689	0.01817242247699263	-0.021177551702405217	0.00402159753148837	0.00008516758964936015
25.456	0.9997361211413215	0.018130119905607225	-0.02112464569893925	0.004019261011713525	0.00008490546484400834
25.458	0.9997564084601018	0.018087925345818715	-0.021069560667321817	0.004016984484270674	0.00008463609829103141
25.46	0.9997751384933564	0.01804584304826949	-0.021012396043076087	0.004014760464232533	0.00008435973689253798
25.462	0.9997924258363978	0.018003877112596548	-0.02095320339832153	0.004012585163854828	0.00008407651309133754
25.464	0.9998083839618092	0.0179620315676192	-0.02089201703578601	0.004010506761598355	0.00008378757558544781
25.466	0.9998231176093729	0.01792031031190184	-0.020828928593839904	0.004008472451853558	0.00008349218647003212
25.468	0.9998367166409645	0.01787871707033045	-0.020764013887784236	0.004006470828556681	0.00008319041592515335
25.47	0.9998492694735428	0.0178372554357874	-0.02069732939259164	0.004004497194153491	0.0000828823974791038
25.472	0.9998608593425037	0.017795928915356862	-0.020628902961819285	0.004002549122751904	0.00008256819745316394
25.474	0.9998715569567014	0.01775474093291305	-0.020558811250335523	0.004000620362606041	0.00008224799891906647
25.476	0.9998814311922721	0.01771369472040388	-0.020487142266764048	0.003998703780295896	0.00008192201322956922
25.478	0.9998905489048829	0.017672793398932095	-0.020413918454385036	0.003996797420932381	0.00008159029662961004
25.48	0.9998989654844576	0.017632040089335943	-0.020339138340570325	0.003994901237996055	0.00008125284893651741
25.482	0.9999067326556846	0.017591437823295995	-0.020262890092225663	0.0039930081602243045	0.00008090988548798528
25.484	0.9999139021427017	0.017550989460826085	-0.020185242601633003	0.00399111264943293	0.00008056157707924994
25.486	0.9999205225924246	0.017510697767960198	-0.020106221051258824	0.0039892126425126375	0.00008020799121083543
25.488	0.9999266335573272	0.017470565508582152	-0.020025808375464835	0.0039873094507187744	0.00007984909499377413
25.49	0.9999322730067162	0.017430595411911273	-0.019944073709493724	0.0039850111714785355	0.00007947735653712385
25.492	0.9999374789073698	0.01739079008875892	-0.019861020959764497	0.003982518504393875	0.0000790968834884167
25.494	0.9999422862864593	0.017351152225423046	-0.01977662381598345	0.003980012521900008	0.00007871121042852005
25.496	0.9999467235867582	0.017311684466205415	-0.019690920024499802	0.003977491049936968	0.0000783204581624726
25.498	0.9999508186013207	0.01727238937544828	-0.019603969091717043	0.003974950390798942	0.00007792480460233105
25.5	0.9999545991184667	0.01723326942837865	-0.019515768016242236	0.003972391457803783	0.00007752427016020094
25.502	0.999958090425296	0.017194327091640583	-0.01942637915001467	0.003969810474380469	0.0000771190434290146
25.504	0.9999613129707455	0.017155564674416028	-0.019335852812954503	0.003967204553693033	0.00007670928332909134
25.506	0.999964286896521	0.017116984415835985	-0.01924421986007223	0.003964572287525071	0.00007629510075228195
25.508	0.9999670323386675	0.01707858852703666	-0.019151492240000578	0.003961913728959706	0.00007587656003572356
25.51	0.9999695675888026	0.01704037913939851	-0.01905772334649793	0.0039592259362453445	0.00007545383255924302
25.512	0.9999719075637178	0.017002358315652662	-0.018962934051343527	0.003956508400271607	0.00007502700786793716
25.514	0.9999740669784785	0.016964528063021185	-0.01886715636221499	0.00395381858110708	0.00007459731339757829
25.516	0.9999760605412632	0.01692689031097452	-0.01877045340474223	0.003951097547647436	0.00007416389241570748
25.518	0.9999779014961938	0.01688944684057728	-0.018672859235819902	0.003948339508440782	0.00007372678785634107
25.52	0.9999796006526039	0.016852199519418378	-0.018574301826559142	0.00394555057516365	0.00007328584725504366
25.522	0.9999811687144944	0.01681515023961385	-0.018474839743554954	0.003942727255367038	0.0000728412541954523
25.524	0.9999826163800842	0.016778300646333812	-0.018374635496108016	0.003939858254425644	0.0000723934593314036
25.526	0.9999839533008471	0.016741652229877793	-0.01827363701641431	0.003936948326722158	0.00007194236467490041
25.528	0.9999851872564802	0.01670520668513238	-0.01817176367960568	0.003934004563265162	0.00007148780123814487
25.53	0.9999863258835	0.016668965708055494	-0.01806909643773698	0.003931022009432481	0.0000710300157873021
25.532	0.9999873768184228	0.01663293070960834	-0.01796579400839022	0.003927989765175516	0.00007056945498820839
25.534	0.9999883476139755	0.016597103018746673	-0.0178617666535784	0.003924915737300164	0.00007010592903461315
25.536	0.9999892444180563	0.01656148416684398	-0.017756958694260652	0.003921805459043717	0.00006963933754316521
25.538	0.9999900722160626	0.01652607564153703	-0.017651469512639517	0.003918652739916308	0.00006916997936925402
25.54	0.9999908359585304	0.01649087864345654	-0.017545429388577304	0.003915448933630123	0.00006869823278958763
25.542	0.9999915405967391	0.01645589436799119	-0.017438728399757967	0.003912203818205132	0.00006822385983017539
25.544	0.9999921912875073	0.016421124196376903	-0.017331332779788555	0.003908921547642379	0.00006774682015227617
25.546	0.9999927921138707	0.01638656942396422	-0.01722335618336977	0.0039055949649763905	0.00006726745318976396
25.548	0.9999933465200164	0.016352231157324808	-0.01711481276280215	0.0039022245409233718	0.00006678584237631508
25.55	0.9999938579501313	0.016318110539029148	-0.017005718950740316	0.0038988106481710532	0.00006630207812495062
25.552	0.9999943299094418	0.016284208615365853	-0.016896123155377304	0.003895351194625665	0.00006581633351784134
25.554	0.9999947658361233	0.016250526372324787	-0.016786037267087776	0.0038918469548629856	0.00006532868802213216
25.556	0.9999951682584433	0.016217064808619484	-0.016675436838508678	0.003888301622102129	0.00006483912810843489
25.558	0.9999955395971007	0.016183824978184984	-0.016564311069633787	0.0038847179348889265	0.00006434767629128555
25.56	0.9999958822727953	0.01615080787312547	-0.01645272116214232	0.0038810930044556073	0.00006385454100664929
25.562	0.9999961987786923	0.01611801437314524	-0.01634071087949859	0.0038774252934076193	0.0000633598856764289
25.564	0.9999964911314646	0.016085445299278328	-0.016228295128665797	0.0038737155610084873	0.00006286379936855092
25.566	0.9999967609728309	0.016053101471601085	-0.01611545996803674	0.0038699669213242993	0.00006236629699822813
25.568	0.9999970099439285	0.016020983740823825	-0.016002205189674244	0.0038661814839972258	0.00006186742940744288
25.57	0.999997239729451	0.015989092905598155	-0.015888568114467053	0.0038623444011633063	0.00006136712209941365
25.572	0.9999974521716825	0.015957429709961515	-0.015774568482819565	0.003858443575666277	0.000060865282421442875
25.574	0.9999976484333692	0.015925994863365267	-0.015660221140400384	0.0038545070783415998	0.00006036243323406804
25.576	0.9999978295432359	0.015894789050464344	-0.015545536038142928	0.003850536561302305	0.00005985865487991193
25.578	0.999997996530007	0.015863812934624258	-0.015430528694773933	0.003846533256495471	0.00005935404178975559
25.58	0.999998150422407	0.01583306713736098	-0.01531521891734238	0.003842498062105067	0.00005884869901060296
25.582	0.9999982923780755	0.01580255225354987	-0.015199617404660118	0.0038384326416448654	0.00005834270758656081
25.584	0.9999984235404115	0.015772268852116363	-0.015083739488164629	0.00383433830320726	0.00005783616007506951
25.586	0.9999985446205055	0.01574221746660527	-0.014967605216881178	0.003830215978296406	0.000057329160658530925
25.588	0.9999986563159033	0.01571239858524328	-0.014851239527937501	0.003826066195850231	0.00005682182552431642
25.59	0.9999987593241505	0.015682812654764667	-0.01473465456645369	0.0038218905474090227	0.00005631423700686655
25.592	0.9999988543453588	0.015653460109967897	-0.014617855425570835	0.003817691238657338	0.00005580645858616141
25.594	0.9999989421616572	0.015624341366672841	-0.014500856175171283	0.0038134697511565917	0.00005529857638988796
25.596	0.9999990233239375	0.015595456803373747	-0.01438368007114027	0.0038092267997140486	0.00005479069960550039
25.598	0.9999990982705187	0.015566806732309497	-0.01426637937456049	0.003804960627050703	0.000054283011810770896
25.6	0.9999991674397198	0.015538391351087342	-0.014148978638944347	0.0038006717436214954	0.000053775623314139906
25.602	0.9999992312698597	0.015510210928182732	-0.014031414106362126	0.0037963682219049797	0.000053268414621782436
25.604	0.9999992902166384	0.015482265814427923	-0.013913671771368442	0.003792054042307818	0.00005276139528396188
25.606	0.999999344743956	0.0154545563332685	-0.013795793026069324	0.00378772847602191	0.000052254718094147254
25.608	0.9999993951339756	0.01542708266981466	-0.01367787559294969	0.0037833858558135817	0.00005174868105594366
25.61	0.9999994416480883	0.015399844787695467	-0.013560008331291505	0.003779021071186157	0.00005124355720941043
25.612	0.9999994845476855	0.01537284267207754	-0.013442090448773996	0.003774645390079365	0.000050739124745494624
25.614	0.9999995240941585	0.015346076508448356	-0.01332405150541796	0.003770267705298769	0.000050235241094614775
25.616	0.9999995605953623	0.015319546540340515	-0.01320590389623186	0.0037658898271678083	0.00004973197914137528
25.618	0.999999594329792	0.015293252903661462	-0.013087742851210574	0.003761506257743033	0.00004922962663456022
25.62	0.9999996254758455	0.015267195470567152	-0.012969719407037584	0.0037571063421323655	0.000048728615039858125
25.622	0.9999996542112194	0.01524137396103454	-0.01285179476711771	0.003752695941616983	0.00004822887806505701
25.624	0.9999996807136105	0.015215788302728829	-0.012733856102136138	0.003748287675785663	0.00004773015589286495
25.626	0.9999997051608124	0.0151904385679669	-0.012615873245893267	0.003743887062607136	0.0000472324046287913
25.628	0.9999997277196937	0.015165324804794562	-0.01249790063578421	0.0037394921137550337	0.000046735800866009074
25.63	0.9999997485261816	0.0151404468678812	-0.012380076410249869	0.003735093172820989	0.000046240738878926465
25.632	0.999999767711468	0.015115804336105921	-0.012262484661223512	0.0037306851203065374	0.00004574746906361371
25.634	0.999999785406745	0.015091396854960411	-0.012145007084070417	0.0037262810683959665	0.000045255709972906494
25.636	0.9999998017432042	0.015067224280699	-0.01202757287097609	0.0037218901257747234	0.00004476530470552185
25.638	0.9999998168520381	0.015043286528449835	-0.011910193955927332	0.003717514022902756	0.0000442763130466515
25.64	0.9999998308535406	0.015019583406731422	-0.011792965014712836	0.003713146871387162	0.00004378901114875923
25.642	0.9999998437660412	0.014996117050719297	-0.011675995821713234	0.0037087183689202452	0.0000433029801794239
25.644	0.9999998556606449	0.014972881899750372	-0.011559173759288522	0.0037039803411525285	0.00004281495236437085
25.646	0.999999866630545	0.01494988028950264	-0.011442458214842178	0.0036992660015670114	0.000042328696648516826
25.648	0.999999876768935	0.014927111905590838	-0.011325967996116463	0.0036945682177544513	0.00004184456139375595
25.65	0.9999998861690084	0.014904576288521185	-0.011209673265965349	0.0036898933794747707	0.00004136249917016087
25.652	0.9999998949239585	0.01488227313602631	-0.011093495279849134	0.0036852525403959454	0.00004088233166193445
25.654	0.99999990310422	0.014860202243536381	-0.0109774150848755	0.0036806512867394938	0.000040404036957220536
25.656	0.999999910661919	0.014838363384595606	-0.01086147351979827	0.003676089560258318	0.00003992774941515259
25.658	0.9999999176278649	0.014816756191279014	-0.010745771215018036	0.003671561477064799	0.00003945375963441202
25.66	0.9999999240496747	0.014795380030560929	-0.010630471989119166	0.003667054816670845	0.000038982523511183934
25.662	0.9999999299749651	0.014774234023837686	-0.010515587939647708	0.003662571319809417	0.000038514090798687495
25.664	0.9999999354513526	0.014753317515620167	-0.010400951870798302	0.0036581298951012856	0.00003804803297607691
25.666	0.9999999405264538	0.014732630107548716	-0.01028648221797877	0.003653741631617114	0.00003758414832271818
25.668	0.9999999452334056	0.014712171468171203	-0.010172193638150567	0.0036494085135668924	0.000037122490064717656
25.67	0.9999999495615948	0.014691941140500018	-0.010058197009829371	0.0036451231237643847	0.00003666336650390683
25.672	0.9999999535361365	0.014671939830740062	-0.0099440293747237	0.00364142326652592	0.000036210419928136074
25.674	0.9999999571859354	0.014652163442641381	-0.009831789297563356	0.003638102689168757	0.00003576905908280585
25.676	0.9999999605398964	0.01463261227575497	-0.009719473107017783	0.003634864205133614	0.00003532896488945773
25.678	0.9999999636269241	0.014613285158206955	-0.009607743468842824	0.0036316396540275265	0.00003489186216717358
25.68	0.9999999664759234	0.014594180905765867	-0.009496608813077368	0.003628429685862556	0.00003445777733239389
25.682	0.9999999691214916	0.014575298321170545	-0.009386080335736388	0.003625234623408388	0.00003402674341120418
25.684	0.9999999715900921	0.014556636169156967	-0.009276172739810264	0.0036220543597860417	0.0000335988019143582
25.686	0.9999999738824427	0.01453819323335324	-0.009166861226219698	0.0036188930004694498	0.00003317388992784126
25.688	0.9999999759985434	0.014519968331040252	-0.009058140325673873	0.0036157526138862876	0.000032751994559504094
25.69	0.9999999779383942	0.014501960266579659	-0.00895002842669868	0.0036126326853954728	0.000032333165229510274
25.692	0.9999999797019952	0.01448416778411888	-0.00884256569829908	0.003609530276177114	0.00003191750860709575
25.694	0.9999999812893462	0.01446658956809382	-0.008735755559739076	0.0036064463109935136	0.000031505033412162066
25.696	0.99999998271473	0.014449224350658225	-0.008629563222471529	0.003603385861563543	0.00003109564610732263
25.698	0.9999999840394113	0.014432070909839952	-0.008523979899920927	0.00360035123551417	0.00003068932156417826
25.7	0.9999999852703864	0.014415128012177071	-0.008419025868365602	0.0035973415710971674	0.00003028611174441401
25.702	0.9999999864076551	0.014398394355532515	-0.008314746903501587	0.0035943531487390647	0.00002988613671356932
25.704	0.9999999874512178	0.01438186857226308	-0.008211145702079242	0.003591386825800139	0.000029489400499172822
25.706	0.9999999884010741	0.01436554934524522	-0.00810818666648206	0.0035884476516112192	0.00002909580340216295
25.708	0.9999999892572242	0.014349435404586663	-0.008005860093973595	0.0035855378979560513	0.00002870531477267632
25.71	0.999999990023672	0.014333525471380705	-0.00790418470171012	0.003582656713542043	0.000028317980386658076
25.712	0.999999990737317	0.014317818201698324	-0.0078032043932505695	0.0035798004062087703	0.00002793391425668845
25.714	0.9999999914071102	0.014302312187219359	-0.007702923278475709	0.003576969536453265	0.00002755312190874432
25.716	0.9999999920330513	0.014287006065021882	-0.007603308365609237	0.0035741687478241494	0.000027175507140430446
25.718	0.9999999926151405	0.014271898516597728	-0.007504350049628897	0.003571400154865399	0.000026801036929408807
25.72	0.9999999931533777	0.014256988216905266	-0.0074060644689396245	0.0035686630226835947	0.000026429748413915653
25.722	0.9999999936477629	0.014242273709894296	-0.007308715319805831	0.003565929247337392	0.00002606236171935847
25.724	0.9999999940987372	0.014227752675966248	-0.00721221807406151	0.0035632081129620846	0.00002569863395394775
25.726	0.9999999945192448	0.014213425185140995	-0.007115435224705837	0.0035606271320884164	0.00002533541171770524
25.728	0.999999994915285	0.014199289325529725	-0.007020579832793031	0.0035579429536330464	0.000024978822546504233
25.73	0.9999999952868575	0.014185343235549906	-0.006925410399073285	0.0035554030303455277	0.000024622625119251585
25.732	0.9999999956339625	0.014171586820663763	-0.006831468058112627	0.003552839437983412	0.000024271109136186496
25.734	0.9999999959565998	0.014158016878269158	-0.0067383352493158325	0.0035502972914740285	0.000023923093384689973
25.736	0.9999999962547697	0.014144633667313593	-0.006645125878667491	0.0035478769587394955	0.000023576088992847938
25.738	0.9999999965284749	0.014131435749359537	-0.006552876374969812	0.003545464572915566	0.000023232991038150846
25.74	0.9999999967824982	0.014118421545686884	-0.006461523976343339	0.0035430675743367383	0.00002289361608138147
25.742	0.9999999970211617	0.014105588858662945	-0.006371336679341831	0.0035406561123814705	0.000022558712157751915
25.744	0.9999999972444653	0.014092935763325175	-0.006281797578333774	0.003538287604206559	0.000022226806503553174
25.746	0.9999999974524092	0.014080461293534886	-0.006192794840377497	0.003535975537971364	0.00002189757106725011
25.748	0.9999999976449933	0.014068164099565308	-0.006104519447614634	0.003533699382902135	0.00002157153660494991
25.75	0.9999999978222175	0.014056042733109324	-0.006016968755166878	0.003531459963237013	0.000021248684258919878
25.752	0.999999997984082	0.014044095729051152	-0.005930160835028157	0.003529255754737591	0.0000209290542535426
25.754	0.9999999981327636	0.014032321594579955	-0.005844097265103321	0.0035270870094016317	0.000020612639545425528
25.756	0.9999999982722005	0.014020718843598737	-0.0057587781535321896	0.003524954120921661	0.000020299428783766926
25.758	0.9999999984024738	0.01400928598363638	-0.005674206406514755	0.003522857136217212	0.00001998941853155993
25.76	0.9999999985235833	0.013998023140669062	-0.005590388697824725	0.0035207286101024676	0.000019682241430024988
25.762	0.9999999986355291	0.013986925477404263	-0.005507415013204176	0.0035183061014250694	0.00001937677184403628
25.764	0.9999999987383114	0.01397599339643318	-0.0054249374464668924	0.0035159527291237377	0.000019073823620230833
25.766	0.9999999988319298	0.013965225523364485	-0.005343065976727175	0.003513656893465193	0.00001877370060136677
25.768	0.9999999989175304	0.013954620484018753	-0.005261924739997052	0.003511405347965611	0.000018476750672618207
25.77	0.999999998999049	0.01394417724800864	-0.005181398111272769	0.003509211924066662	0.00001818262403541488
25.772	0.9999999990760455	0.013933894432478892	-0.00510155516968285	0.0035070694139396007	0.000017891508099120173
25.774	0.9999999991472015	0.013923770435470481	-0.005022591488765185	0.003504956182381583	0.000017603963090124656
25.776	0.9999999992129002	0.013913803512353561	-0.004944450534782704	0.003502878542327063	0.000017319809681887904
25.778	0.9999999992733334	0.013903992272694093	-0.004866897735109703	0.0035008630503990156	0.000017038342450916215
25.78	0.9720900046275456	0.013894338115450017	-0.0047834015089757735	0.0034019658400106794	0.00001627296853259112
25.782	0.9265318293230806	0.01388487854204366	-0.0046704708216856235	0.003244609486216863	0.000015153853933140242
25.784	0.8831087895163656	0.013875677482107916	-0.004525987666344356	0.0030978849593269876	0.000014020989117667633
25.786	0.8417208262582362	0.013866792880964814	-0.00435423715726925	0.0029606625281499203	0.0000128914267902051
25.788	0.8022724443254546	0.013858277422232366	-0.004157293343150015	0.002832133184838194	0.000011774008436242074
25.79	0.7646728778963168	0.013850178652360417	-0.003937827212980792	0.0027115085972117675	0.000010677452342331872
25.792	0.7288357193433832	0.01384253963581233	-0.00369800342730533	0.002598116209114234	9.607842645841968e-6
25.794	0.6946777559008496	0.01383539908396687	-0.0034396476782904	0.002491366047860013	8.569421442293223e-6
25.796	0.6621210545208913	0.01382879215071851	-0.003164657045019329	0.0023907164548939903	7.565797671623901e-6
25.798	0.631089737463141	0.013822750384950639	-0.0028747320464555907	0.0022956794521986875	6.5994632896251825e-6
25.8	0.6015131266942916	0.013817302121687167	-0.002571416521184812	0.002205823156797414	5.6720901082009065e-6
25.802	0.5733223404524196	0.013812472731750333	-0.002256096825399568	0.0021207547375739905	4.784628030891774e-6
25.804	0.5464529803566197	0.013808284822921974	-0.0019301461906287886	0.002040116466661167	3.937723026565116e-6
25.806	0.5208427588705711	0.01380475845489474	-0.0015947068277530527	0.001963589090027709	3.1313489287685918e-6
25.808	0.49643281828321173	0.013801911588641618	-0.001250878739907555	0.0018908810428611021	2.3652628962091787e-6
25.81	0.47316695027196387	0.013799759806428336	-0.000899762115685223	0.0018217211754861964	1.6391156990440315e-6
25.812	0.4509913162693802	0.01379831677952241	-0.0005422825537300298	0.0017558669214504964	9.521759981742608e-7
25.814	0.4298551814217322	0.013797594334904517	-0.0001793159061616387	0.0016930975537903237	3.0359932207796575e-7
25.816	0.40970936810119113	0.013797605150599947	0.00018833904168028651	0.0016352035866325268	-3.0797267645853746e-7
25.818	0.3905079700751569	0.013798351951920886	0.0005590397365459621	0.0015815967663139767	-8.841754395621112e-7
25.82	0.37220612746183773	0.013799842523414478	0.0009319852106036142	0.001530100502979303	-1.4260310395138617e-6
25.822	0.35476227390381515	0.013802081666724492	0.0013073030154111122	0.0014806025928587989	-1.935596234269819e-6
25.824	0.3381360357034464	0.013805072771102232	0.0016839555248251122	0.0014329312080166535	-2.412992424433966e-6
25.826	0.32228868161652685	0.013808818210377445	0.002061599529776337	0.0013869666089296687	-2.8593697087848856e-6
25.828	0.3071843846599525	0.013813319518836215	0.0024398034405569073	0.0013425993694231896	-3.275678560808232e-6
25.83	0.29278777758822805	0.013818577514950865	0.002818176265202063	0.0012997267337898192	-3.6628590324150687e-6
25.832	0.2790658286533064	0.013824592020357154	0.003196282736202021	0.0012582559249272938	-4.021741690569016e-6
25.834	0.26598724210657027	0.013831362360397545	0.0035739112921760645	0.0012181135085742104	-4.353429623445576e-6
25.836	0.2535212860059486	0.013838887012144887	0.0039505952240978205	0.0011792176807462113	-4.6586117377276905e-6
25.838	0.24163972514387927	0.013847164006051557	0.004326177798963712	0.0011415115253915066	-4.938381818409937e-6
25.84	0.2303150765458787	0.013856190767212385	0.0047003313779371315	0.0011049339332500725	-5.1935556370028075e-6
25.842	0.2195209445514215	0.01386596421237685	0.005072807081635523	0.0010694312743136016	-5.42501854166054e-6
25.844	0.20923293067641388	0.013876480718357537	0.00544336766263813	0.0010349586786188205	-5.633660603360377e-6
25.846	0.19942695387413256	0.013887736251157204	0.005811785593481939	0.0010014716447654666	-5.8203384773286e-6
25.848	0.19008050030791437	0.013899726302796223	0.006177863289755352	0.0009689324788300025	-5.9859323912155276e-6
25.85	0.1811722645018949	0.01391244601040045	0.006541402497192772	0.0009373074727880063	-6.131305443132911e-6
25.852	0.17268131239030124	0.013925890085634034	0.006902203188257622	0.0009065624808143357	-6.257278445431447e-6
25.854	0.16458840496139365	0.013940052889036578	0.007260095480066323	0.0008766705155158334	-6.364711647203915e-6
25.856	0.15687482816181147	0.013954928433979743	0.0076149375721157936	0.000847605417137475	-6.454462337289039e-6
25.858	0.14952250894606672	0.013970510539957948	0.00796662400462253	0.0008193423677282663	-6.527392574748266e-6
25.86	0.14251497775309022	0.013986792665177546	0.008314929108542157	0.0007918597549599016	-6.584257726399145e-6
25.862	0.13583600272482055	0.01400376793543386	0.0086597499052546	0.000765108346189179	-6.625646928421247e-6
25.864	0.1294697467137828	0.014021429261265601	0.009000966479035992	0.0007389953041832802	-6.651671961118712e-6
25.866	0.1234019435838991	0.01403976933343518	0.00933848015549058	0.0007136107752115671	-6.664040063057468e-6
25.868	0.11761871404532066	0.014058780643532914	0.009672187109011155	0.0006889389295239186	-6.66354623303719e-6
25.87	0.11210631348297115	0.014078455482290274	0.010001995477726957	0.0006649506179582411	-6.650833073730073e-6
25.872	0.10685222248343114	0.014098786019843431	0.010327908001793536	0.0006399016390073727	-6.608845257865044e-6
25.874	0.1018445702564622	0.014119764651430135	0.010650075984236075	0.0006156998153686968	-6.557249817156743e-6
25.876	0.09707152141134895	0.014141383713368278	0.010968323619702885	0.0005923248259680843	-6.496810379202139e-6
25.878	0.0925220364511955	0.014163635256126052	0.011282536188565609	0.0005697575602761481	-6.4283102925244925e-6
25.88	0.08818593084927902	0.014186511087704232	0.011592593526448388	0.0005479803647466995	-6.352513628983416e-6
25.882	0.08405306354345003	0.014210002782947578	0.011898382105246083	0.0005269724286027767	-6.270119314445347e-6
25.884	0.08011371473318822	0.014234101699242954	0.012199797258293272	0.0005067123260857098	-6.181787646523849e-6
25.886	0.07635909103181596	0.014258798991729136	0.012496741929188895	0.0004871814663197888	-6.088181057282232e-6
25.888	0.07278052110293139	0.014284085627635154	0.012789125888961684	0.0004683592820954796	-5.9899058199828065e-6
25.89	0.06936950695098536	0.014309952436577691	0.013076922840119859	0.0004502238659465677	-5.8875427557637325e-6
25.892	0.06611838641460371	0.014336390204787008	0.013360049946376011	0.0004327560538683196	-5.781642494277337e-6
25.894	0.06301974661898904	0.014363389402648006	0.013638329072058784	0.000415935852464844	-5.672670028782835e-6
25.896	0.06006622902955557	0.014390940219602771	0.01391165858117172	0.00039974176754249723	-5.561070990685333e-6
25.898	0.057251096773068916	0.014419032719586188	0.014180014602665686	0.00038415460103355365	-5.447317852337002e-6
25.9	0.05456800638121807	0.014447656996556146	0.014443451029842213	0.0003691560717492582	-5.33188764467933e-6
25.902	0.0520106305783024	0.014476803269147999	0.01470199268005162	0.00035472620427275245	-5.215182058640502e-6
25.904	0.049573028193774	0.014506461604025966	0.01495549210604581	0.0003408457599461055	-5.097516072253166e-6
25.906	0.047249749852716925	0.014536621815995823	0.015203861818943442	0.00032749750894058553	-4.979226871980857e-6
25.908	0.045035377397290244	0.014567273624427366	0.015447093871645386	0.0003146631730846685	-4.860631572588675e-6
25.91	0.042924642275403574	0.014598406811604268	0.015685255700409306	0.00030232425629099047	-4.742033264360262e-6
25.912	0.04091286500586117	0.014630011260779601	0.015918334289901248	0.0002904650669646234	-4.6237200354814275e-6
25.914	0.03899550181392227	0.014662076678394906	0.016146210645755242	0.00027906968495819195	-4.5059179181795205e-6
25.916	0.03716800894194152	0.014694592612213786	0.016368853598163643	0.00026812121216678074	-4.388836868520207e-6
25.918	0.03542601121881701	0.014727548647255603	0.016586331572529565	0.0002576029889386432	-4.2726885886110024e-6
25.92	0.033765669643330457	0.014760934558299337	0.01679872645002452	0.00024750126513538366	-4.157706049044301e-6
25.922	0.032183248851161014	0.014794740108929068	0.017005957597228345	0.00023780210529769985	-4.044052519224314e-6
25.924	0.03067501347797893	0.014828954914907981	0.017207980532932637	0.00022849077495039758	-3.931864807301134e-6
25.926	0.029237337653345404	0.01486356857680391	0.01740482454221281	0.00021955257190180613	-3.821273991742498e-6
25.928	0.027867040393604568	0.01489857082490418	0.017596583267899292	0.00021097536008995792	-3.7124454912979817e-6
25.93	0.026561050907606767	0.014933951526916598	0.01778326771610552	0.00020274712653830306	-3.6055064299017656e-6
25.932	0.02531629836741994	0.014969700481775195	0.01796483307676976	0.00019485519306813853	-3.500541017610853e-6
25.934	0.024129781627042525	0.015005807452106189	0.0181412896636767	0.00018728417247647347	-3.397576422317692e-6
25.936	0.022998861543173776	0.015042262278238447	0.018312704865873518	0.00018001398195847517	-3.2965429233362357e-6
25.938	0.02192101363720202	0.01507905496580838	0.018479154036539443	0.00017304915472546575	-3.197801986064829e-6
25.94	0.02089371338459259	0.015116175571256295	0.01864061989976746	0.0001663787996783756	-3.1014039641841522e-6
25.942	0.01991447953999063	0.01515361412473238	0.018797106131853678	0.00015999182012821283	-3.00738322317846e-6
25.944	0.018981120208461932	0.015191360705191916	0.018948657857816926	0.00015387886809199947	-2.9157980230234398e-6
25.946	0.018091559839298763	0.015229405519482413	0.01909534941784813	0.00014803104627403933	-2.8267045532924266e-6
25.948	0.01724372307573512	0.015267738870246371	0.01923719716374713	0.00014243900631384852	-2.7401272482677263e-6
25.95	0.016435560661886832	0.015306351109720482	0.019374247000546053	0.0001370931664438552	-2.6560768687702225e-6
25.952	0.015665250677328598	0.01534523269248408	0.01950654790680974	0.00013198534131502918	-2.5745783833582517e-6
25.954	0.014931086209632995	0.015384374162559982	0.019634140347644723	0.00012710788657406362	-2.4956540842876714e-6
25.956	0.014231361095744263	0.015423766136387951	0.01975705627470062	0.00012245279697272452	-2.419306800784608e-6
25.958	0.013564384368302554	0.015463399274828447	0.019875304399973447	0.00011801182679733419	-2.3455209803939606e-6
25.96	0.01292864082466686	0.015503264284594573	0.019988947557002718	0.00011377782122916742	-2.274298901699858e-6
25.962	0.012322726263089258	0.015543352064081428	0.020098087929510962	0.00010977527142385176	-2.2062730575625048e-6
25.964	0.011745238072224481	0.015583653677353159	0.020202788540967753	0.00010596566877856934	-2.140801998935665e-6
25.966	0.011194782085960588	0.015624160274862926	0.020303072756893886	0.00010233862507767386	-2.0777885507924976e-6
25.968	0.010670097752118999	0.015664863015945062	0.020398933340184507	0.00009888820501232676	-2.017213902176953e-6
25.97	0.010170029347567004	0.01570575313234019	0.020490466413332905	0.0000956091040435004	-1.9590751352121963e-6
25.972	0.0096934237986693	0.015746822011891915	0.020577696757666675	0.00009249575220547536	-1.9033495402565506e-6
25.974	0.009239132215722744	0.015788061069017655	0.02066065340310414	0.00008954235104709041	-1.8500034798830142e-6
25.976	0.008806104754583433	0.015829461831123243	0.020739420307923806	0.00008674370578879646	-1.799014173420733e-6
25.978	0.008393391098873678	0.015871016025903077	0.020814090110808273	0.00008409524103936154	-1.750365924883413e-6
25.98	0.008000045195750852	0.01591271547420305	0.020884685980411023	0.00008159217803572044	-1.704027016733811e-6
25.982	0.007625122100788179	0.015954552105136372	0.02095128398221916	0.00007922954067650747	-1.6599606064942925e-6
25.984	0.0072677419344590434	0.015996517982042466	0.021013939014456483	0.00007700270146856583	-1.618130072608841e-6
25.986	0.006927122385755267	0.016038605253131315	0.021072681869849896	0.00007490351067256479	-1.5784178513378644e-6
25.988	0.006602488910271603	0.01608080613554199	0.021127563431746273	0.0000729317768316986	-1.5408707412016754e-6
25.99	0.00629306706831295	0.016123112979406783	0.021178653621833778	0.0000710836585791037	-1.5054561832195302e-6
25.992	0.005998120210889129	0.0161655182618233	0.021226011308236137	0.00006935509155484464	-1.472131957626885e-6
25.994	0.0057170014898062305	0.016208014571787055	0.021269689520981908	0.00006774264481561716	-1.4408650225583317e-6
25.996	0.005449076751426214	0.016250594600162302	0.02130973922049033	0.00006624284878377405	-1.4116178328046e-6
25.998	0.005193711842111131	0.016293251149200688	0.021346219316861773	0.00006485208785822697	-1.3843468905781013e-6
26.	0.004950292383095036	0.01633597713318582	0.02137918312209483	0.00006356678028207843	-1.3590058361325217e-6
26.002	0.004718280969728711	0.01637876557401214	0.021408685486805547	0.00006238390506826949	-1.3355574030453162e-6
26.004	0.004497158407106631	0.016421609605512595	0.021434783433688303	0.00006130048266659345	-1.3139625703389942e-6
26.006	0.004286405495739737	0.016464502474126744	0.021457531310226687	0.00006031341364089321	-1.2941769616261193e-6
26.008	0.004085512442652078	0.016507437534562974	0.021476984816200733	0.00005941956836931225	-1.2761531676529205e-6
26.01	0.003894030382074468	0.016550408254594393	0.02149320004155424	0.00005861626572690369	-1.2598511249572408e-6
26.012	0.003711534206428134	0.01659340821162845	0.02150623053091336	0.000057900941624935974	-1.2452309985428303e-6
26.014	0.003537598835284474	0.016636431087940003	0.021516128148789417	0.00005727093538046816	-1.2322487848471907e-6
26.016	0.0033718031510612074	0.01667947067232847	0.021522947769352128	0.00005672352942133903	-1.2208575610287887e-6
26.018	0.003213770901108085	0.016722520862984952	0.02152674332517328	0.0000562563334148278	-1.211015649836367e-6
26.02	0.003063153678209878	0.016765575665070358	0.021527568026728332	0.000055867133974698034	-1.2026835270986575e-6
26.022	0.002919603450119449	0.016808629189685946	0.02152547459274295	0.00005555364326579766	-1.1958185366522331e-6
26.024	0.0027827735611292647	0.01685167565072804	0.021520512491556287	0.00005531351046081899	-1.1903750928238845e-6
26.026	0.0026523481669861564	0.01689470936276601	0.021512734994801015	0.000055144602269784675	-1.1863112150235802e-6
26.028	0.0025280411714594525	0.016937724750782607	0.02150219754487666	0.000055044999090017725	-1.183588444291117e-6
26.03	0.0024095676341235627	0.01698071634865688	0.021488953595677186	0.00005501272943909193	-1.1821659900881907e-6
26.032	0.002296642948171581	0.01702367879518694	0.021473054612591084	0.00005504298375772518	-1.181940996269597e-6
26.034	0.0021890020980853708	0.017066606830113386	0.021454550072501213	0.000055134380296601655	-1.1828833227897644e-6
26.036	0.002086409452766129	0.01710949529014208	0.021433487463784862	0.00005528755815828906	-1.185005184688965e-6
26.038	0.0019886317210794416	0.017152339104999102	0.021409912469411752	0.000055500872811696866	-1.1882688288743844e-6
26.04	0.001895435614047816	0.017195133298152504	0.021383874618469165	0.00005577263117364197	-1.1926349521592847e-6
26.042	0.00180659747309738	0.01723787299625984	0.021355425900898877	0.000056101185786898314	-1.1980647160246683e-6
26.044	0.001721923333398141	0.017280553427984693	0.021324616479296583	0.0000564851302709545	-1.2045237398112105e-6
26.046	0.001641224881951114	0.017323169920909712	0.02129149510991622	0.000056923071665111356	-1.2119773019991289e-6
26.048	0.0015643138057574765	0.01736571789872365	0.02125610914267015	0.00005741357756523405	-1.2203892709977733e-6
26.05	0.0014910022274135554	0.01740819287840881	0.02121850452112907	0.00005795518155570019	-1.2297222818624806e-6
26.052	0.0014211188171183282	0.01745059046742807	0.02117872578252226	0.000058546540831579673	-1.2399411337872686e-6
26.054	0.0013545127245216215	0.017492906361078312	0.02113681658298016	0.00005918647708431728	-1.2510137103239727e-6
26.056	0.0012910342843210083	0.017535136344773238	0.021092823718396037	0.000059873791705542434	-1.2629073337969693e-6
26.058	0.0012305338312143977	0.0175772762974944	0.02104679313848032	0.00006060725531573413	-1.2755883653213179e-6
26.06	0.0011728629511519172	0.017619322188695878	0.02099876958266696	0.00006138562095287284	-1.2890225100783099e-6
26.062	0.001117890387805915	0.017661270076439223	0.020948796918993397	0.00006220778086108258	-1.303178168040063e-6
26.064	0.001065497005827398	0.01770311610565043	0.020896918144100832	0.00006307271937320466	-1.3180254538677006e-6
26.066	0.0010155638959465493	0.017744856506377627	0.02084317538323369	0.00006397939790623986	-1.3335338114734518e-6
26.068	0.0009679721488935714	0.017786487592048008	0.02078760989023988	0.00006492675357911616	-1.3496720248424028e-6
26.07	0.0009226052632710863	0.017828005758746567	0.020730264144797263	0.00006591372382418752	-1.3664089056426237e-6
26.072	0.0008793625076231742	0.01786940749140049	0.020671182318650637	0.00006693937931359996	-1.3837161140887356e-6
26.074	0.0008381493470939107	0.017910689355800754	0.020610402186172955	0.00006800283080906293	-1.4015656927730604e-6
26.076	0.000798871253546268	0.017951847993348508	0.02054796188297124	0.00006910316915928579	-1.4199292858775183e-6
26.078	0.0007614336988517767	0.01799288012244622	0.02048390027453707	0.00007023946600924087	-1.4387782170700263e-6
26.08	0.0007257459965302682	0.018033782539957154	0.020418256956246977	0.00007140463141196118	-1.4579581120355277e-6
26.082	0.0006917303754339493	0.018074552122665285	0.02035107225336222	0.00007260282057643104	-1.4775452473488416e-6
26.084	0.0006593116940815365	0.018115185828734778	0.020282387221029288	0.00007383462335323479	-1.49754242116916e-6
26.086	0.0006284148109915635	0.0181556806977585	0.020212241131284153	0.00007509930945802277	-1.5179253515584849e-6
26.088	0.0005989646358944124	0.01819603384225905	0.020140668548081237	0.00007639613233672822	-1.538669179749394e-6
26.09	0.000570891249958376	0.018236242444392634	0.02006770462916021	0.00007772438064276648	-1.559749913223455e-6
26.092	0.0005441339876719349	0.01827630375669263	0.01999338458732851	0.00007908353088632697	-1.5811474475342078e-6
26.094	0.0005186331153328652	0.01831621510216641	0.019917743683764002	0.00008047392879497656	-1.6028590869638184e-6
26.096	0.0004943288992390776	0.018355973874391848	0.01984081722801532	0.00008189373101366869	-1.6248385491624502e-6
26.098	0.0004711618547202141	0.018395577537614508	0.019762640578001107	0.00008334227592787589	-1.6470634441152048e-6
26.1	0.0004490783889113252	0.018435023626837427	0.0196832490754101	0.00008481894748574182	-1.6695124696759855e-6
26.102	0.0004280307693493999	0.01847430974515235	0.019602674685388462	0.00008632317547032014	-1.6921651265543909e-6
26.104	0.00040797150390359076	0.018513433558754917	0.019520950025635957	0.0000878543796754902	-1.7150009551784915e-6
26.106	0.00038885310044305723	0.01855239280074422	0.019438108566128504	0.00008941196806908441	-1.737999542438078e-6
26.108	0.00037062853800621035	0.018591185270148042	0.0193541827657982	0.00009099534187498426	-1.7611404774847357e-6
26.11	0.00035325654800569294	0.01862980882990121	0.019269204072532437	0.00009260394890978622	-1.7844043894650382e-6
26.112	0.00033669970504672227	0.018668261404823205	0.019183202923174488	0.00009423726491464867	-1.8077725757826572e-6
26.114	0.00032092065380600357	0.018706540979596207	0.0190962087435232	0.00009589475604031838	-1.831226278755152e-6
26.116	0.00030588203896032536	0.018744645596642323	0.019008249566863707	0.00009757587840032783	-1.8547466483393771e-6
26.118	0.0002915466902513448	0.018782573351510144	0.01891935146467523	0.00009928008006071812	-1.8783147281098214e-6
26.12	0.00027788149949291156	0.018820322398458763	0.018829547242795057	0.00010100684072129774	-1.9019130792071513e-6
26.122	0.00026485721937267775	0.018857890958257233	0.018738869628481473	0.00010275567054554963	-1.9255251139402485e-6
26.124	0.00025244474614487077	0.01889527731544148	0.01864734966115493	0.00010452607302325542	-1.9491342323720573e-6
26.126	0.00024061497606372252	0.01893247981493843	0.018555016692398507	0.00010631754371053324	-1.9727237982437523e-6
26.128	0.00022933883473936795	0.01896949685869015	0.018461898385958454	0.00010812957069923881	-1.9962771467666573e-6
26.13	0.0002185895465934725	0.019006326902278547	0.018368020717743145	0.00010996000658251601	-2.0197476790308267e-6
26.132	0.00020834411229938895	0.01904296845154952	0.01827340797582362	0.00011180211036586601	-2.0430055752735283e-6
26.134	0.00019857986918537482	0.019079420059237063	0.018178082760434065	0.00011366342127114077	-2.0661830787008787e-6
26.136	0.00018927415457963253	0.01911568032158673	0.018082065956027255	0.00011554354296012895	-2.0892659645981203e-6
26.138	0.00018040430611014488	0.019151747872425566	0.017985374461888942	0.00011744206995329991	-2.112239605689455e-6
26.14	0.00017194877306624554	0.019187621390800786	0.01788803986266477	0.00011935859950288167	-2.1350913858593866e-6
26.142	0.00016388931647147193	0.019223299627175394	0.017790098057455114	0.00012129275558237187	-2.157810015469332e-6
26.144	0.00015620828957285115	0.01925878139916649	0.017691580301326455	0.00012324416143720372	-2.180383978735931e-6
26.146	0.00014888804561739768	0.019294065582257332	0.017592513205311012	0.0001252124333408617	-2.2028013870182345e-6
26.148	0.0001419109378521646	0.01932915110050903	0.01749291873640747	0.00012719718031845855	-2.225049938810963e-6
26.15	0.0001352597795507275	0.019364036917272842	0.0173928142175799	0.00012919800851447945	-2.2471169593736473e-6
26.152	0.00012891995576349422	0.019398722025901913	0.017292212327758308	0.00013121454231042513	-2.2689897261214976e-6
26.154	0.00012287771901128917	0.019433205439237405	0.017191118723544237	0.00013324640661430614	-2.290654795592187e-6
26.156	0.00011711932134449995	0.019467486183400627	0.01708955003023044	0.00013529321787711683	-2.3121002156618558e-6
26.158	0.00011163101481351606	0.0195015633522465	0.01698755038761626	0.0001373545876870588	-2.3333179793041673e-6
26.16	0.00010639921295898902	0.019535436122949983	0.016885157461785132	0.000139430125687135	-2.3542996271437666e-6
26.162	0.00010141211600105235	0.01956910373957279	0.016782400473216375	0.00014151945545479416	-2.3750361761938613e-6
26.164	0.0000966590072050053	0.019602565496171977	0.016679300196785693	0.0001436222066341821	-2.395517899376309e-6
26.166	0.0000921291827624091	0.019635820719908575	0.01657586896176577	0.00014573800326992485	-2.4157340449516655e-6
26.168	0.0000878119388647995	0.019668868754156736	0.016472110651825123	0.00014786646281139522	-2.4356727371232864e-6
26.17	0.0000836966127866046	0.019701708941649	0.016368021005418277	0.00015000719560101004	-2.4553209285612204e-6
26.172	0.00007977364532066672	0.019734340624571564	0.01626361207524644	0.00015215981585216717	-2.474668218460581e-6
26.174	0.00007603464639489354	0.01976676320357642	0.01615892336195991	0.00015432394649217697	-2.493708824282289e-6
26.176	0.00007247127915259651	0.019798976154514657	0.016053989168785653	0.00015649920927082923	-2.5124366105574115e-6
26.178	0.00006907520673708122	0.019830979015159296	0.015948837114362357	0.00015868522370889208	-2.5308447853892715e-6
26.18	0.0000658380885213911	0.019862771371835876	0.01584348813274117	0.00016088160649154737	-2.5489258232251655e-6
26.182	0.00006275196817162156	0.019894352846053617	0.015737956473384565	0.00016308797477571597	-2.566671448352658e-6
26.184	0.00005981029329864326	0.019925723081136073	0.01563224970116693	0.00016530395581964972	-2.584072713963431e-6
26.186	0.000057006783696222896	0.0199568817288518	0.015526368696375095	0.00016752917474820297	-2.6011197345400515e-6
26.188	0.000054335159158111394	0.019987828439996334	0.015420316237562733	0.00016976325129317263	-2.6178030204575525e-6
26.19	0.0000517891394780606	0.020018562900044286	0.015314122679305917	0.0001719977298650449	-2.6339943357154167e-6
26.192	0.00004936244444983582	0.02004908485460832	0.01520781484019528	0.00017423515680577435	-2.6497360033546066e-6
26.194	0.00004704893772647274	0.02007939409841612	0.015101415394748761	0.00017648051828932917	-2.6651056157677158e-6
26.196	0.000044843549137333246	0.020109490467855463	0.014994943328529015	0.0001787335091011018	-2.6800988398801465e-6
26.198	0.00004274164530012654	0.020139373833596125	0.014888413938143975	0.00018099382389158333	-2.694710970345425e-6
26.2	0.00004073859093630414	0.020169044093212306	0.01478183883124573	0.0001832611525197195	-2.708936820574836e-6
26.202	0.00003882975076731824	0.020198501163804557	0.014675225926531081	0.00018553517980941645	-2.722770681022754e-6
26.204	0.00003701048951463115	0.02022774497447017	0.014568578805818801	0.00018781558523849062	-2.736206154507929e-6
26.206	0.000035276179467299324	0.020256775456774897	0.014461900349153744	0.00019010204251394442	-2.7492367950072528e-6
26.208	0.00003362274670834172	0.02028559257406645	0.014355218979395139	0.00019239422762800588	-2.7618612679716188e-6
26.21	0.00003204678212733794	0.02031419634951281	0.01424856262747339	0.00019469182247409278	-2.7740786255790424e-6
26.212	0.00003054487391792789	0.02034258685576455	0.014141952845193394	0.00019699450772883392	-2.7858870390632547e-6
26.214	0.000029113610273743013	0.02037076420219686	0.014035404805233393	0.00019930196220474924	-2.7972837180209818e-6
26.216	0.000027749579388415254	0.020398728522151174	0.013928927301145557	0.00020161386211563277	-2.8082648283118332e-6
26.218	0.000026449369455583765	0.02042647996017675	0.013822522747356536	0.00020392988028120708	-2.81882540905268e-6
26.22	0.000025209691335583248	0.020454018659272728	0.013716187179166334	0.0002062496864795138	-2.828959305397383e-6
26.222	0.00002402794588273911	0.02048134475561678	0.013609924049045817	0.00020857295275689863	-2.8386620457066117e-6
26.224	0.000022901655659515514	0.02050845842262002	0.013503761395966318	0.00021089935177056682	-2.847934524873701e-6
26.226	0.00002182833228793861	0.02053535988082626	0.013397718056938311	0.00021322855661232552	-2.8567760831798468e-6
26.228	0.00002080548739003493	0.020562049384448812	0.013291808995028031	0.00021556024008919796	-2.865185538188003e-6
26.23	0.000019830632587836397	0.02058852721389443	0.013186045440754596	0.0002178940743567506	-2.873161165739274e-6
26.232	0.0000189012835127421	0.020614793668298485	0.013080434892088863	0.00022022973055520063	-2.880700651829575e-6
26.234	0.000018015271704094326	0.02064084905805989	0.012974981118223103	0.00022256688139673017	-2.887801083664375e-6
26.236	0.000017170782868480803	0.02066669370063043	0.01286968986480984	0.00022490520132703565	-2.8944601900615672e-6
26.238	0.00001636598906772461	0.020692327937074137	0.012764577840193652	0.00022724436464676185	-2.900678381278942e-6
26.24	0.00001559906236365043	0.02071775214190381	0.012659660580775724	0.00022958404678470227	-2.906456107055265e-6
26.242	0.000014868174818081681	0.0207429667175923	0.012554950510163221	0.00023192392406012384	-2.9117933886977078e-6
26.244	0.000014171498492845649	0.020767972088346735	0.012450456939170055	0.00023426367334979342	-2.9166897774534024e-6
26.246	0.000013507287110124632	0.020792768693883218	0.012346186065815742	0.00023660297250507347	-2.9211443222727234e-6
26.248	0.000012874205450772176	0.020817356666742365	0.012242141652846624	0.0002389414727949002	-2.925155356694966e-6
26.25	0.000012272792195875576	0.02084173504434917	0.012138336233827651	0.00024127873574487024	-2.9287224205440853e-6
26.252	0.07689504660891894	0.020865855098260867	0.011955197536759365	0.0009733596176596057	-0.000011636706503425155
26.254	0.14786672529750727	0.020889458265263658	0.011624805196554525	0.0016429234592376884	-0.000019098665166487614
26.256	0.213381835408484	0.020912267150936876	0.011163584341825435	0.0022520968926370874	-0.000025141473606917107
26.258	0.2738599052713415	0.020934036151563033	0.010587466576827928	0.002802598911779372	-0.000029672422306718424
26.26	0.3296881995007448	0.020954550387871997	0.00991196701818446	0.003293355356215275	-0.000032643629669966943
26.262	0.38122421008273183	0.02097362866895705	0.009154387739677264	0.0037069639977475657	-0.00003393498577240533
26.264	0.4287981139355881	0.020991123760938417	0.008331124563493827	0.004057748331165697	-0.00003380560679425062
26.266	0.4727141453528928	0.021006919394559568	0.007457277945544888	0.004348357465374554	-0.00003242691022588313
26.268	0.513253704816867	0.021020928608564582	0.006546599261495601	0.004582399698468202	-0.000029999134481869595
26.27	0.5506766163125505	0.021033090631732185	0.0056122381739665255	0.004764493355408003	-0.000026739471488830657
26.272	0.5852223154368009	0.02104336940896429	0.004665161718189416	0.004899893700197056	-0.000022858796513356794
26.274	0.6171118842423282	0.021051749286963684	0.003714966051822226	0.004994360096364867	-0.000018553878208571064
26.276	0.6465496493382361	0.02105823281592357	0.002770095844902781	0.005053936484603382	-0.000013999888456402397
26.278	0.6737242717425079	0.021062837049880045	0.0018367652771311238	0.005084500871448307	-9.33903465221919e-6
26.28	0.6988095858523634	0.021065592903489794	0.0009222993407143926	0.005092121555517656	-4.696460353491481e-6
26.282	0.7219661997710105	0.021066539559134675	0.000028721524119425918	0.005081704055458572	-1.4595428559663787e-7
26.284	0.7433425282818047	0.021065722041599354	-0.0008429091236883189	0.005084676007228909	4.28591979749234e-6
26.286	0.7630753268940305	0.021063181758377503	-0.0016937470758561276	0.005078043022214265	8.600920519947025e-6
26.288	0.7812908409431305	0.021058961994035955	-0.0025221595217690164	0.005063132897782192	0.000012770028848123307
26.29	0.7981061659955438	0.021053108907684488	-0.0033269535679090454	0.00504183944851364	0.000016773965742057027
26.292	0.8136283199690526	0.021045670526872	-0.0041073331250225074	0.005015745407167693	0.000020601337257539368
26.294	0.8279574205361976	0.0210366961147564	-0.0048629150006364455	0.004986163085405536	0.00002424728726363828
26.296	0.8411845777366392	0.021026235459490422	-0.005593578950011016	0.004954168310393194	0.000027711531575827013
26.298	0.853394941232641	0.02101433837244619	-0.006299368006466289	0.004920654504315742	0.00003099701355536082
26.3	0.8646664828004726	0.02100105439405368	-0.006980522523677312	0.00488633999885777	0.000034109206420372035
26.302	0.8750713586173409	0.02098643244291113	-0.007637420209723815	0.00485178674219185	0.00003705513411808611
26.304	0.884676417924067	0.020970520585536855	-0.008270506506985152	0.004817472406682512	0.000039842936886689135
26.306	0.8935428133021993	0.020953365910863768	-0.008880384829429044	0.004783749185522688	0.000042481533694909225
26.308	0.9017278672557477	0.02093501409441818	-0.009467710180736168	0.004750891082472936	0.00004498005986909769
26.31	0.9092831922500779	0.02091550968312749	-0.010033114492180409	0.004719461604399554	0.00004735089861839017
26.312	0.9162579905079818	0.020894895428332293	-0.01057786436342398	0.004694728715749664	0.00004966020357827159
26.314	0.922696269814827	0.020873211152886602	-0.01110323209962378	0.0046709710448443265	0.000051862875641528754
26.316	0.9286397274619911	0.02085049502650914	-0.011609810865012254	0.004648193210477324	0.00005396464403767583
26.318	0.934126143579972	0.020826784051948447	-0.012098175467035774	0.004626383628929236	0.00005597080092060762
26.32	0.9391907484833061	0.020802114091463975	-0.012568889396956478	0.004605522324356004	0.000057886300710044526
26.322	0.9438660335779304	0.02077651992070672	-0.013022457799532055	0.00458558630177752	0.00005971560410101001
26.324	0.9481817439447732	0.020750035321797762	-0.013459432398796463	0.0045665396453231115	0.0000614630316526504
26.326	0.9521658068503738	0.020722692834223264	-0.013880436370727766	0.004548336815759552	0.00006313289976378899
26.328	0.9558433762777311	0.020694523919401315	-0.014285919753294036	0.004530942908576698	0.00006472868679868338
26.33	0.9592383945897524	0.020665559327825146	-0.01467615637733719	0.004514339669879122	0.00006625315493556274
26.332	0.9623722065970266	0.020635829061187033	-0.015051734177712238	0.004498472803585802	0.0000677098168452414
26.334	0.9652652463650074	0.02060536170616984	-0.015413327007335328	0.004483283126881738	0.00006910230890109707
26.336	0.967935721811939	0.02057418486308388	-0.01576124256031986	0.004468741437677018	0.00007043291773857999
26.338	0.9704009838173216	0.0205423258214125	-0.016095570165776632	0.004454838693259578	0.00007170316876457622
26.34	0.9726766405782385	0.020509811224108398	-0.016416924056126284	0.0044415163770961386	0.00007291603705682845
26.342	0.9747773823855534	0.020476666377109445	-0.01672588857008644	0.0044287208314786495	0.00007407429113533246
26.344	0.9767166312231936	0.02044291576185427	-0.01702270355041261	0.004416427623725671	0.0000751795381905353
26.346	0.9785066616288701	0.020408583637533975	-0.017307445924440543	0.0044046247491891614	0.0000762328046640439
26.348	0.9801592251228486	0.02037369366027094	-0.01758065609483839	0.004393262856887102	0.00007723644342115936
26.35	0.9816846111785534	0.020338268384524592	-0.017842800628727014	0.004382297074482639	0.00007819245299584739
26.352	0.9830927727727584	0.020302329690057005	-0.018094088129606025	0.004371705986165028	0.00007910203339039623
26.354	0.9843926903423503	0.020265899225255617	-0.01833461558731327	0.00436147588622275	0.00007996598376723059
26.356	0.9855925837546236	0.020228998094914828	-0.018564835134559646	0.004351564174849568	0.00008078607148353831
26.358	0.9867003302556958	0.020191646496223386	-0.01878513046394137	0.004341935519047614	0.0000815638251913304
26.36	0.9877228271313465	0.020153864068049664	-0.018995676348666293	0.004332569610669412	0.00008230009008234329
26.362	0.9886667461172284	0.020115670169981396	-0.019196666083858713	0.004323445895132187	0.00008299574718048223
26.364	0.9895381069792306	0.0200770835962496	-0.019388370621594514	0.00431453715793008	0.00008365184547858945
26.366	0.9903424196372005	0.02003812276705396	-0.01957095984240036	0.004305823846306019	0.00008426910558450495
26.368	0.9910849643663452	0.01999880517705235	-0.019749422040654885	0.004296864389264655	0.00008486058827504848
26.37	0.9917703645574312	0.019959147248607215	-0.019909742277861037	0.0042869818695907376	0.00008535270417341446
26.372	0.9924030923959405	0.019919170220352486	-0.020065840320402522	0.004276438713624281	0.00008581033636757239
26.374	0.992987183051099	0.01987888962655596	-0.02021331050752796	0.004265467152046636	0.00008621921200397962
26.376	0.9935263299616659	0.01983832271404291	-0.02035217984602452	0.004254730398866471	0.00008659303827407806
26.378	0.9940240726168845	0.0197974864162197	-0.02048272156474098	0.004244220521883869	0.00008693318720910694
26.38	0.994483510146091	0.019756396991277365	-0.020605375145093027	0.004233915660410858	0.00008724142051545003
26.382	0.9949076403222216	0.019715070487533456	-0.020719763372367455	0.004223861081032358	0.00008751740211674265
26.384	0.9952991680064635	0.019673522841597707	-0.02082672730173551	0.004214003195798477	0.00008776389540753685
26.386	0.9956605689980346	0.019631768641586247	-0.02092615581591336	0.0042043656717907114	0.00008798121115496967
26.388	0.9959942158911914	0.019589823175586257	-0.021018212745736595	0.004194950497706814	0.00008817036201863544
26.39	0.9963021860913245	0.019547700264425136	-0.021103483447513404	0.004185725668983881	0.00008833339237123329
26.392	0.9965864890664886	0.019505414102052955	-0.021181546864357487	0.004176740262579188	0.00008846981961206987
26.394	0.9968489379398131	0.0194629781649824	-0.021253322842780458	0.004167936431413694	0.00008858249856502154
26.396	0.997091192322029	0.019420405367508053	-0.02131834314131148	0.0041593668807884685	0.00008867081041525497
26.398	0.9973148501618109	0.019377708923750733	-0.021377096962991966	0.004151008739459539	0.00008873651631765362
26.4	0.9975212925672872	0.0193349010565772	-0.021429780540122692	0.004142862146386746	0.00008878062660504963
26.402	0.9977118501984147	0.019291993665401876	-0.02147665964288783	0.004134922171308574	0.00008880431612302497
26.404	0.9978877861713232	0.019248998214673248	-0.02151783498440785	0.004127197129098519	0.00008880834677206376
26.406	0.9980501793281343	0.019205926172267903	-0.02155327637491713	0.004119705314003143	0.0000887931472159245
26.408	0.9982000779189127	0.019162788658029298	-0.021583382250754367	0.004112431741855524	0.00008876018626460337
26.41	0.9983384745896496	0.01911959601269845	-0.021608421745156918	0.004105371753601311	0.00008871060427247155
26.412	0.9984662176320357	0.019076358385607096	-0.02162836606193733	0.0040985437264220185	0.00008864480403591214
26.414	0.9985841324703099	0.01903308579514077	-0.0216434069010322	0.004091949043782038	0.00008856371817286428
26.416	0.9986929990111655	0.018989787964443557	-0.021653660099125966	0.004085918662118367	0.00008847509390218664
26.418	0.9987934846639015	0.018946474038242102	-0.021659566247151665	0.004081155065790822	0.00008839604851239492
26.42	0.9988862398338435	0.018903152445261733	-0.021661349499013143	0.004076594311862982	0.00008830453415495303
26.422	0.9989718771977666	0.018859831289493426	-0.021659143158440818	0.00407222688720114	0.00008820094512354132
26.424	0.9990509216575415	0.01881651842502558	-0.021653081271053688	0.004068042997062381	0.00008808566562953254
26.426	0.9991238856516071	0.018773221433049138	-0.02164329302585229	0.004064033286363271	0.00008795906328357774
26.428	0.9991912503852447	0.018729947641057038	-0.021629901309392553	0.00406018886916185	0.00008782148453746497
26.43	0.9992534287152175	0.018686704136295876	-0.02161303334981883	0.0040565003493251385	0.00008767327733351595
26.432	0.9993108243905648	0.018643497752941513	-0.021592797698966236	0.004052959829308629	0.00008751474167629795
26.434	0.999363815310751	0.018600335117255402	-0.0215693046492613	0.004049559259774275	0.00008734617736930842
26.436	0.9994127262703454	0.018557222635161113	-0.021542650663341465	0.004046291529899142	0.0000871678449106547
26.438	0.9994578754736421	0.018514166577657254	-0.021512914725920325	0.004043150940462506	0.00008697996140619446
26.44	0.9994995603129126	0.01847117287759583	-0.021480320218169802	0.0040401205695102475	0.00008678308355309466
26.442	0.9995380353619006	0.018428247155760472	-0.021444930683842026	0.004037195754756616	0.00008657738311785692
26.444	0.9995735499142785	0.018385395049932803	-0.02140671886591612	0.004034378945074547	0.00008636281587578209
26.446	0.9996063401413372	0.018342622050839807	-0.021365848088545376	0.004031657823638015	0.00008613978860484528
26.448	0.9996366062835118	0.01829993335456662	-0.02132243012273363	0.004029023961109246	0.00008590858187357134
26.45	0.9996645425609041	0.018257333988063767	-0.02127652412199992	0.004026473037881329	0.0000856693507170644
26.452	0.9996903359422692	0.01821482888015386	-0.021228189065268445	0.004024000780597117	0.00008542224936930341
26.454	0.9997141446823905	0.018172422772033375	-0.021177542008690008	0.004021598329668009	0.00008516756756862184
26.456	0.999736120025316	0.018130120198183535	-0.021124664201741847	0.004019259612305097	0.0000849055096495683
26.458	0.9997564094372268	0.018087925578286958	-0.02106959358496849	0.004016981960046481	0.0000846361773363295
26.46	0.9997751384841583	0.01804584323359503	-0.021012407860647807	0.00401475957258855	0.00008435976560167068
26.462	0.9997924249445637	0.018003877291043524	-0.02095320448032395	0.004012585105324494	0.00008407651620656633
26.464	0.9998083847385774	0.017962031721302438	-0.02089204129978904	0.0040105048945897346	0.00008378763389077483
26.466	0.99982311778281	0.01792031040326039	-0.020828965518301365	0.004008469580432986	0.00008349227467199861
26.468	0.9998367158811718	0.017878717085087113	-0.020764050877374415	0.004006467932504299	0.00008319050398908836
26.47	0.9998492699396933	0.01783725538743246	-0.020697354829869313	0.004004495194143449	0.00008288245794769337
26.472	0.9998608595708771	0.017795928812971273	-0.020628938092575853	0.004002546349416623	0.000082568280854781
26.474	0.999871556375085	0.017754740739682025	-0.020558864055460285	0.0040006161781298765	0.00008224812414424723
26.476	0.9998814314554786	0.017713694427722432	-0.020487183358464632	0.003998700496210843	0.00008192211026145506
26.478	0.9998905482931949	0.017672793050611157	-0.020413936312832073	0.0039967959467390865	0.00008159033791211708
26.48	0.9998989628394293	0.017632039696452165	-0.020339168491448845	0.003994898775676295	0.00008125291930476286
26.482	0.9999067307436443	0.017591437356403474	-0.020262930691235942	0.003993004857729938	0.00008090998068195016
26.484	0.9999139035653974	0.017550988933990052	-0.020185255309620332	0.003991111545451641	0.00008056160551411474
26.486	0.9999205239048756	0.017510697261334404	-0.02010618995658536	0.003989215002948525	0.00008020791462694327
26.488	0.9999266332970708	0.017470565071413615	-0.020025778011495365	0.003987311762672162	0.000079849020221897
26.49	0.9999322732341843	0.017430595031964032	-0.01994404133579488	0.003985013434444286	0.00007947727266025476
26.492	0.9999374812377041	0.017390789792880158	-0.01986097482592655	0.003982521793444426	0.0000790967650833036
26.494	0.9999422880901367	0.017351151999843033	-0.0197766067079751	0.003980013721413826	0.00007871116606074562
26.496	0.9999467239645617	0.01731168420103559	-0.01969098439625756	0.0039774863104778254	0.00007832062087594691
26.498	0.9999508190254506	0.01727238889917355	-0.019604104998344054	0.003974940382248971	0.00007792514861576668
26.5	0.9999546006855345	0.017233270456516393	-0.019515919619839266	0.00397238063728557	0.00007752466121667107
26.502	0.9999580911697991	0.017194327785444535	-0.019426558818360837	0.003969797502525769	0.00007711950467979881
26.504	0.9999613123324217	0.017155565034192757	-0.019336015536383547	0.003967192714804724	0.00007670969996929176
26.506	0.9999642860275804	0.017116984469143372	-0.019244366596409768	0.003964561523946609	0.00007629547536084953
26.508	0.9999670324506094	0.017078588282610448	-0.01915163689508795	0.003961903026062916	0.00007587692816870714
26.51	0.9999695675832188	0.017040378610652968	-0.019057860281137456	0.003959215706279895	0.0000754541797531672
26.512	0.9999719070676217	0.017002357525064397	-0.018963063510486152	0.003956498628789029	0.00007502733477687773
26.514	0.9999740665465306	0.016964527005052077	-0.018867294771752034	0.00395380805350086	0.00007459766201632786
26.516	0.9999760608503808	0.016926888987641647	-0.01877056410022076	0.003951088981183731	0.00007416416898698515
26.518	0.9999779017418383	0.016889445371913597	-0.01867289909857628	0.003948336147164168	0.00007372688248325793
26.52	0.9999796005220636	0.016852197984837395	-0.01857434427534096	0.003945546987427332	0.00007328594809900965
26.522	0.9999811685010763	0.016815148573813943	-0.018474916185747762	0.003942721073958398	0.00007284144138516281
26.524	0.9999826165697958	0.016778298888094904	-0.01837463561438123	0.003939857747005144	0.00007239345047371651
26.526	0.9999839533550301	0.01674165054563444	-0.01827358177861403	0.003936951991681605	0.00007194221417847119
26.528	0.9999851869721547	0.016705205058326348	-0.018171780076726103	0.003934002848873392	0.00007148783459094124
26.53	0.9999863255557294	0.016668963942680335	-0.01806920065555683	0.003931013607248537	0.00007103027364909808
26.532	0.9999873770679445	0.01663292878204428	-0.017965835824962667	0.003927986012980631	0.00007056955183195969
26.534	0.9999883479142899	0.01659710107837757	-0.017861751806416856	0.00392491626734331	0.00007010588022825428
26.536	0.9999892438096933	0.016561482228258588	-0.017756986935493272	0.003921802696843157	0.00006963939925142622
26.538	0.9999900704796035	0.016526073572366073	-0.01765155877644409	0.003918645253384093	0.00006917019701414297
26.54	0.9999908336494692	0.01649087643659294	-0.01754546642888026	0.00391544537100431	0.00006869831531107074
26.542	0.9999915388520628	0.016455892128659718	-0.01743873803800643	0.003912202332820744	0.0000682238716337386
26.544	0.9999921902682346	0.01642112189487654	-0.017331394229522228	0.003908916036553529	0.00006774696483961074
26.546	0.9999927915000226	0.01638656695201618	-0.01722345024513594	0.0039055868493491045	0.00006726768077782154
26.548	0.9999933461472692	0.016352228479292137	-0.01711492840246064	0.003902214645762023	0.00006678612427325033
26.55	0.9999938578102029	0.01631810760524675	-0.017005854926740664	0.0038987990394021713	0.00006630241085258919
26.552	0.9999943302980896	0.016284205419307578	-0.01689624318573972	0.0038953406890457213	0.00006581662357342344
26.554	0.9999947666125347	0.016250522975592593	-0.016786116607147128	0.003891839515785568	0.00006532887192827956
26.556	0.9999951692130357	0.016217061282393842	-0.01667549555179433	0.0038882957168318447	0.00006483925793009038
26.558	0.9999955405590898	0.01618382131341535	-0.016564394247055626	0.003884710015073299	0.00006434786822515953
26.56	0.9999958831253513	0.016150804020619268	-0.016452820090900717	0.003881083725094353	0.00006385477228670017
26.562	0.9999961995239662	0.016118010337144918	-0.016340790003470797	0.0038774174654604477	0.00006336006455887916
26.564	0.999996491675539	0.016085441144786224	-0.01622833342118433	0.0038737108908155787	0.00006286387191342819
26.566	0.9999967612837236	0.01605309727209322	-0.016115473665830927	0.0038699641615378873	0.00006236630553297329
26.568	0.9999970100521746	0.016020979507679323	-0.016002227352241327	0.0038661780029608274	0.0000618674593876135
26.57	0.9999972397096081	0.01598908861363543	-0.015888604388288017	0.0038623397240864707	0.00006136718788917943
26.572	0.9999974519332788	0.01595742533892201	-0.01577460816404009	0.003858438553994931	0.00006086535631429548
26.574	0.9999976479088848	0.01592599042197493	-0.0156602508733219	0.0038545027936454884	0.00006036248074040847
26.576	0.9999978287581737	0.01589478455911883	-0.015545557912429425	0.0038505328571635956	0.00005985868152474902
26.578	0.9999979956028928	0.01586380840000797	-0.015430550292472443	0.003846529521758763	0.000059354067236978566
26.58	0.9999981495563754	0.015833062556323926	-0.015315244975105873	0.0038424939080206636	0.0000588487355166884
26.582	0.999998291594802	0.015802547609874346	-0.01519965487252934	0.003838427486974745	0.00005834277305524623
26.584	0.9999984225874817	0.01577226412069211	-0.015083788847488018	0.0038343320882168333	0.00005783625558981051
26.586	0.9999985434011347	0.015742212630612897	-0.014967662027720485	0.003830209053677244	0.0000573292746109561
26.588	0.999998654902481	0.015712393625031268	-0.014851304654018141	0.003826058474987932	0.000056821960036133826
26.59	0.9999987579582407	0.01568280756831949	-0.01473471334741666	0.003821883244678303	0.000056314354057629484
26.592	0.9999988532084778	0.015653454921695037	-0.014617897511844287	0.003817685233691873	0.000055806531478589106
26.594	0.999998940950932	0.01562433611103358	-0.014500883085171414	0.003813464940731366	0.00005529860925494567
26.596	0.9999990218255107	0.015595451494944283	-0.014383708369136897	0.0038092218033242537	0.00005479073553237381
26.598	0.999999096483233	0.01556680138115479	-0.014266380221871862	0.003804957885811047	0.000054282975927190094
26.6	0.999999165575118	0.015538386069910926	-0.014148908310027518	0.00380067504147082	0.00005377540267798067
26.602	0.9999992297521848	0.015510205833656067	-0.014031307802717595	0.0037963746677065085	0.000053268101497029754
26.604	0.9999992892662796	0.015482260913995839	-0.013913594368428773	0.0037920581206058114	0.000052761158511615616
26.606	0.9999993441134436	0.01545455152076718	-0.013795783706319892	0.003787726752920537	0.0000522546590219331
26.608	0.9999993946718618	0.01542707784023788	-0.013677883460702908	0.0037833826155141	0.00005174866650225122
26.61	0.9999994413206698	0.0153998400302203	-0.013559917953882927	0.0037790263272240603	0.00005124328694272179
26.612	0.9999994844390028	0.01537283819585462	-0.013441910981351793	0.0037746585261793633	0.000050738623893903555
26.614	0.9999995244042966	0.015346072404210404	-0.01332387681818139	0.00377028065951837	0.000050234755077394457
26.616	0.9999995613321441	0.015319542703327638	-0.013205820219024488	0.0037658950066549483	0.00004973173242160727
26.618	0.9999995953163905	0.015293249130570334	-0.01308775344511291	0.003761503205636945	0.000049229626538378185
26.62	0.9999996265992674	0.015267191682334154	-0.012969697570071659	0.003757106108664746	0.00004872852996805054
26.622	0.999999655423006	0.01524137032479415	-0.01285166501827604	0.0037527053148561497	0.00004822851161883535
26.624	0.9999996820298375	0.01521578499689373	-0.012733670596936855	0.0037483022061247577	0.000047729645590564375
26.626	0.9999997066680403	0.015190435605578954	-0.012615731496179993	0.00374389793923504	0.00004723201115049086
26.628	0.9999997296707188	0.015165322022739899	-0.01249786396691947	0.0037394937358265117	0.00004673568401550723
26.63	0.9999997511278057	0.015140444093699832	-0.012380080574035918	0.003735091132730089	0.00004624072917456559
26.632	0.9999997710393009	0.015115801632835262	-0.01226239852350232	0.003730691235112607	0.000045747222693087875
26.634	0.9999997894052046	0.015091394421772517	-0.012144833152539032	0.0037262952949021766	0.00004525523463367817
26.636	0.9999998062255168	0.015067222213574365	-0.012027397687358627	0.003721904737071609	0.000044764828427224186
26.638	0.9999998215002371	0.015043293146974918	-0.011896440238763269	0.0037187705668463296	0.000044240131810159165
26.64	0.9999998352300602	0.015019591248926715	-0.011792974977537994	0.0037131509860373483	0.00004378909666615898
26.642	0.9999998477924142	0.014996122334308332	-0.011675965725046507	0.003708724641588072	0.000043302941798817725
26.644	0.9999998595046615	0.014972887256504957	-0.011559142369346551	0.0037039868274498164	0.000042814911072676686
26.646	0.999999870366802	0.01494988568669156	-0.01144244652413714	0.003699270743330765	0.00004232870765886733
26.648	0.9999998803788357	0.014927117374080586	-0.011325890319117848	0.0036945791614114275	0.00004184439835744423
26.65	0.9999998895407625	0.014904582025905319	-0.011209484359189259	0.0036899149098569375	0.000041362043468780585
26.652	0.9999998978525825	0.014882279289817155	-0.011093283607985062	0.0036852765824257707	0.000040881818302715015
26.654	0.9999999053142956	0.01486020880327088	-0.01097722575685179	0.0036806736299087794	0.000040403585372799827
26.656	0.9999999120887088	0.014838370233757132	-0.010861396744663838	0.0036761016396576474	0.00003992759838203097
26.658	0.9999999184516525	0.01481676304992359	-0.010745818076724896	0.003671561979269131	0.00003945393708664606
26.66	0.9999999244076467	0.014795386830162651	-0.010630445087852337	0.0036670622805542474	0.00003898250420716649
26.662	0.9999999299566913	0.014774241028563902	-0.010515417007258327	0.0036625926523164913	0.000038513689066828216
26.664	0.9999999350987863	0.014753324973080136	-0.010400676742547675	0.003658161580751401	0.00003804735607340254
26.666	0.9999999398339317	0.014732638178411177	-0.010286155603686724	0.003653778826993743	0.000037583337555913596
26.668	0.9999999441621275	0.014712180166317389	-0.010171915338929386	0.0036494417039668004	0.0000371218120471085
26.67	0.9999999481242957	0.014691951326519823	-0.010058078902976404	0.0036451421777317595	0.00003666312763619327
26.672	0.9999999518520536	0.014671948687329964	-0.009944641031456874	0.0036413656520950695	0.00003621207427436235
26.674	0.9999999553553574	0.014652172434709801	-0.009831718298054421	0.0036381170893777584	0.0000357689423580998
26.676	0.9999999586342069	0.014632621409186138	-0.0097194044209633	0.0036348785478623855	0.00003532885462775833
26.678	0.9999999616886023	0.014613294418347945	-0.009607687447656435	0.0036316528302302313	0.00003489178531124896
26.68	0.9999999645185434	0.01459419025990584	-0.009496569045184523	0.003628441282872799	0.000034457743169199444
26.682	0.9999999671240305	0.014575307752615257	-0.009386035803504337	0.003625246859046207	0.000034026696815549335
26.684	0.9999999695150021	0.014556645720781976	-0.009276097259410863	0.003622070065808192	0.000033598674210837495
26.686	0.9999999717555524	0.014538202945013227	-0.009166785734817736	0.003618908914628507	0.000033173762614221334
26.688	0.9999999738571437	0.014519978160945381	-0.009058099411853723	0.003615764995855293	0.000032751958782358105
26.69	0.9999999758197758	0.014501970148819435	-0.008950012112182625	0.003612642538827983	0.00003233319447949664
26.692	0.9999999776434491	0.014484177708635634	-0.00884253180776317	0.003609542121132696	0.000031917491017576804
26.694	0.9999999793281632	0.014466599589373439	-0.008735698735144933	0.0036064607775933423	0.00003150495485317197
26.696	0.9999999808739183	0.01444923448066979	-0.008629514811631586	0.0036033995838458768	0.000031095590081025085
26.698	0.9999999822831448	0.014432081117781544	-0.008523950603742279	0.0036003630271404545	0.000030689316598885255
26.7	0.999999983595467	0.014415138263197715	-0.008419010179129816	0.003597351992611366	0.000030286143043708017
26.702	0.9999999848248091	0.014398404635825333	-0.008314731376725507	0.0035943636427353508	0.000029886168159613013
26.704	0.9999999859711709	0.01438187888966794	-0.008211123395327521	0.003591398153509208	0.000029489413400215517
26.706	0.9999999870345524	0.014365559715631925	-0.008108156467847268	0.0035884599500351742	0.00002909579475348858
26.708	0.9999999880149538	0.01434944583697706	-0.008005830905375981	0.0035855502071297767	0.000028705308661016817
26.71	0.9999999889123748	0.014333535912461892	-0.007904309895433193	0.0035826522435081667	0.000028318393580257533
26.712	0.9999999897270236	0.014317827725393951	-0.007803826967463426	0.003579740798525299	0.000027935677780060788
26.714	0.999999990480454	0.014302321033517154	-0.007702926677954838	0.0035769770594727347	0.000027553192017844976
26.716	0.9999999911870875	0.014287014544451263	-0.0076038247847538196	0.003574119775135689	0.0000271769805298555
26.718	0.9999999918469239	0.014271905923817066	-0.00750466459387577	0.003571372342139023	0.000026801951567597907
26.72	0.9999999924599633	0.01425699540787517	-0.007406301070718785	0.003568643577144932	0.000026430448746422223
26.722	0.9999999930262058	0.01424227987882059	-0.007309129220940047	0.0035658893845117597	0.000026063546298974822
26.724	0.9999999935456514	0.01422775926187557	-0.0072116364455023976	0.003563278196474173	0.000025697066907157198
26.726	0.9999999940182999	0.014213432478803509	-0.007115200852574876	0.003560659713307004	0.000025334809027851007
26.728	0.9999999944528323	0.014199297994275155	-0.007019445066265671	0.003558076181949237	0.000024975720300780966
26.73	0.9999999948610282	0.014185353972306632	-0.0069247618435634515	0.003555484690517465	0.00002462088472026935
26.732	0.9999999952429538	0.014171598294306947	-0.006831040727713378	0.003552897472353762	0.000024269987335038466
26.734	0.9999999955986092	0.01415802953045776	-0.006737786540174978	0.0035503699673511756	0.000023921634978660225
26.736	0.9999999959279942	0.014144646695898225	-0.006645167552237329	0.003547884774635003	0.000023576288783481373
26.738	0.9999999962311089	0.014131448388902328	-0.006553256384738767	0.0035454346082859274	0.000023234141983423545
26.74	0.9999999965079533	0.014118433201372987	-0.006462049497380084	0.0035430205672003588	0.00002289517427548438
26.742	0.9999999967615202	0.014105599708272746	-0.0063715673708024095	0.0035406410451707514	0.0000225594329551337
26.744	0.9999999969995815	0.014092946435924993	-0.006281826497789449	0.003538294798798489	0.00002222695402408294
26.746	0.9999999972225377	0.014080471915295243	-0.0061928161386447375	0.003535983581985586	0.000021897696192503163
26.748	0.9999999974303888	0.014068174682357923	-0.006104539288889771	0.0035337076031446784	0.000021571656898845192
26.75	0.9999999976231346	0.01405605326728633	-0.006016998709813823	0.0035314670628927604	0.00002124883276117575
26.752	0.9999999978007754	0.014044106194886285	-0.005930197274580359	0.003529262115730368	0.00002092922057998394
26.754	0.999999997963311	0.014032331983776822	-0.0058441369991461024	0.0035270929767723027	0.000020612814564983378
26.756	0.9999999981116816	0.01402072915544703	-0.005758814053033572	0.0035249604865350854	0.000020299591986246305
26.758	0.9999999982506276	0.014009296236236368	-0.005674228264751782	0.003522865055159521	0.0000199895404688925
26.76	0.9999999983808059	0.01399803174786744	-0.0055903844226604235	0.003520738120487034	0.00001968227954503745
26.762	0.9999999985022164	0.013986936159236445	-0.005507298381444559	0.0035183303730882075	0.000019376495169095918
26.764	0.9999999986148594	0.013976003922843688	-0.0054248594923186	0.0035159725765423846	0.00001907365720658784
26.766	0.9999999987187347	0.013965236001054017	-0.005343221800825373	0.0035136506506359354	0.000018774214756962187
26.768	0.9999999988138423	0.013954630991991856	-0.005262085561856254	0.0035113986232770595	0.000018477279997468143
26.77	0.9999999989005097	0.01394418738947632	-0.005181533640294759	0.0035092076737536855	0.000018183077612335238
26.772	0.9999999989824827	0.013933904268791934	-0.0051016751548226295	0.0035070666129539876	0.00001789191460561531
26.774	0.9999999990604782	0.013923780204068863	-0.005022534225150552	0.0035049731532983274	0.000017603847620674703
26.776	0.9999999991328602	0.013913813517182787	-0.004944305731843176	0.0035029055981148677	0.000017319436226864887
26.778	0.9999999991995531	0.013904002429041391	-0.004866895762263845	0.0035008743524065147	0.00001703839054994545
26.78	0.9720899923050336	0.013894348035894222	-0.004783846298199941	0.0034019280054705375	0.000016274300695712938
26.782	0.9265318028481759	0.013884888672988132	-0.004670175956688754	0.0032446503399571488	0.000015153088005529868
26.784	0.8831087403252693	0.013875687648004693	-0.00452600599672663	0.0030978929134018083	0.000014021081903273514
26.786	0.8417207502854251	0.013866803147891398	-0.0043541546888561005	0.002960679735212981	0.00001289125755127884
26.788	0.8022725424538363	0.013858287616195977	-0.004157370293903349	0.0028321357180478165	0.000011774236902514623
26.79	0.7646730435017324	0.01385018871501003	-0.003937926723188813	0.002711509215929731	0.000010677724601582433
26.792	0.7288356959021132	0.013842549505620756	-0.0036980402252265333	0.0025981212653641774	9.607956949333189e-6
26.794	0.694677973334588	0.013835408864375447	-0.0034396961923880203	0.002491370762291988	8.56955852488259e-6
26.796	0.6621210192545045	0.013828801844748374	-0.0031647017937555715	0.0023907203445147967	7.565916962653915e-6
26.798	0.6310899055400182	0.013822759983921164	-0.0028748062090995833	0.0022956816760244326	6.599639936351177e-6
26.8	0.6015131503512731	0.013817311528592405	-0.002571500962448576	0.0022058239288820928	5.672278356112401e-6
26.802	0.5733222716142945	0.013812482019150328	-0.002256149996525115	0.0021207572220388908	4.784746399133655e-6
26.804	0.5464530123901989	0.013808294025609687	-0.0019301646533193733	0.002040121477160062	3.937770363692059e-6
26.806	0.5208427292572976	0.013804767663603449	-0.001594718717488797	0.0019635941185515687	3.1313802944051025e-6
26.808	0.49643278400853574	0.013801920721347744	-0.0012509185779819001	0.0018908840998277537	2.365342049285119e-6
26.81	0.4731669590624768	0.013799768856772848	-0.0008998084878469815	0.001821723847481598	1.639202580477202e-6
26.812	0.4509912565983972	0.013798325740145816	-0.0005423237735701599	0.0017558694783460494	9.522497613932977e-7
26.814	0.42985518419224944	0.01379760316786052	-0.0001794069042476446	0.0016930974367426036	3.037533697156128e-7
26.816	0.4097093396554423	0.013797612725639924	0.00018807983253710586	0.0016351909842048195	-3.075464464754278e-7
26.818	0.39050790542506764	0.013798359134244018	0.000558802969516403	0.0015815856948669417	-8.837947828363106e-7
26.82	0.37220625491656567	0.013799849608642206	0.0009320354094571541	0.0015301075308185182	-1.4261143989999126e-6
26.822	0.3547623093715214	0.013802088598441512	0.0013072329318946825	0.0014806021351756648	-1.9354918701352113e-6
26.824	0.33813605083691195	0.013805079500294842	0.0016838701343304281	0.0014329297980432637	-2.412867691517184e-6
26.826	0.3222887656617607	0.013808824785462144	0.0020615390716392846	0.001386966812003166	-2.859286274011505e-6
26.828	0.30718443497051423	0.013813325928748066	0.0024396744232455707	0.0013425960054947038	-3.2754971353570986e-6
26.83	0.29278776998552014	0.013818583638123456	0.0028180233569768216	0.0012997220631764095	-3.662647131609226e-6
26.832	0.279065951050237	0.013824597875199716	0.003196159497572653	0.001258253314916557	-4.021578282822828e-6
26.834	0.26598718069579336	0.01383136790891459	0.0035737491518436485	0.0012181084617368515	-4.353214081985645e-6
26.836	0.25352120310521364	0.013838892310807777	0.003950489708596307	0.001179215006209034	-4.6584767462511195e-6
26.838	0.24163978929315735	0.013847169080739862	0.004326062610430662	0.0011415092285943867	-4.938240393283724e-6
26.84	0.2303150011043675	0.013856195631079031	0.004700229579628059	0.0011049315513750296	-5.193431961237235e-6
26.842	0.2195209064513682	0.01386596886902924	0.005072704715646203	0.0010694291133979835	-5.424898106583289e-6
26.844	0.20923295713842263	0.013876485168178968	0.005443254230138344	0.0010349565366351945	-5.633531546048852e-6
26.846	0.19942690433427826	0.013887740435380748	0.005811645481852691	0.001001468362565308	-5.820179084521085e-6
26.848	0.19008047504859596	0.013899730236624133	0.006177756840768058	0.0009689304233412613	-5.985816551024767e-6
26.85	0.18117226438363532	0.013912449744378011	0.00654130321630881	0.0009373058198433229	-6.131201574006094e-6
26.852	0.17268128677507533	0.01392589363025954	0.006902114966965519	0.0009065610481704448	-6.257188579045176e-6
26.854	0.16458837109856575	0.013940056276642906	0.007260034922945766	0.0008766697695479947	-6.3646531428092585e-6
26.856	0.15687483960914753	0.013954931727460998	0.007614893040696065	0.000847605311239764	-6.4544237858167005e-6
26.858	0.14952259229501844	0.013970513710872677	0.00796654403384479	0.0008193418966764002	-6.527323298646451e-6
26.86	0.14251507281611123	0.013986795669678528	0.00831484445250973	0.0007918593009776174	-6.5841869159019745e-6
26.862	0.13583598805574554	0.014003770770094022	0.008659665357219286	0.0007651073062513392	-6.625573234500089e-6
26.864	0.1294697701281797	0.014021431926946167	0.009000881425934191	0.0007389945178267014	-6.6516020293735505e-6
26.866	0.12340207361160412	0.01403977182624978	0.00933839206385014	0.0007136106027866699	-6.663975589742353e-6
26.868	0.11761870062810259	0.014058782957716731	0.00967209811462881	0.0006889379594519551	-6.6634755387114744e-6
26.87	0.11210628362993243	0.014078457624633476	0.010001912612147116	0.0006649501483898021	-6.650773275629057e-6
26.872	0.10685235899091744	0.01409879449334868	0.010327814860150133	0.0006399032544778505	-6.6088023406547765e-6
26.874	0.10184455123402306	0.014119772955985068	0.01064997669993175	0.0006157004268783859	-6.557195200392842e-6
26.876	0.09707135930402448	0.01414139178929015	0.010968205097785897	0.0005923244098372111	-6.496735611519522e-6
26.878	0.09252206900015726	0.014163643112869478	0.011282417543683062	0.0005697583099022989	-6.428251151300908e-6
26.88	0.08818599521724407	0.014186518728975563	0.011592485460672736	0.0005479813430943623	-6.3524657525413125e-6
26.882	0.0840529307281249	0.014210010209136259	0.011898285857632553	0.0005269721984552939	-6.270065856246158e-6
26.884	0.080113679341836	0.014234108948357738	0.012199717840172453	0.0005067127424668467	-6.181752484115499e-6
26.886	0.07635917197464108	0.014258806088476544	0.012496664591963481	0.000487182597178029	-6.088157511975482e-6
26.888	0.07278045431871145	0.014284092554051397	0.012789035132254498	0.0004683593896142591	-5.989864688298032e-6
26.89	0.06936943915895125	0.014309959186759882	0.013076828850469915	0.0004502239242468728	-5.887501201763288e-6
26.892	0.06611843129671421	0.01433639668733171	0.013359859676300113	0.0004327565606688195	-5.781566924533685e-6
26.894	0.06301974667523356	0.014363395375018864	0.01363802546743285	0.00041593577271877545	-5.6725426611550205e-6
26.896	0.060066161163673755	0.014390945622259597	0.013911415974567317	0.0003997413502861593	-5.560968206065986e-6
26.898	0.05725110013921068	0.014419037759380932	0.014179892401711598	0.0003841548701207013	-5.447274723905038e-6
26.9	0.0545680372956189	0.014447661863773349	0.014443380374553366	0.0003691565962981328	-5.331869138109372e-6
26.902	0.05201058335829918	0.014476807970351627	0.014701896616545314	0.0003547261400766149	-5.215147038592564e-6
26.904	0.04957300685873869	0.014506466087169774	0.01495537113159548	0.0003408458178296074	-5.097475704293963e-6
26.906	0.047249771221938734	0.0145366260475631	0.015203738393817034	0.0003274978388606161	-4.979191466577254e-6
26.908	0.04503535864251843	0.014567277658640257	0.015447028668492022	0.0003146632686007947	-4.860612530997881e-6
26.91	0.04292466175450793	0.014598410749588602	0.01568520179073551	0.0003023246155867924	-4.7420226017853815e-6
26.912	0.040912968148152415	0.014630015014558566	0.015918201441743055	0.00029046593788743894	-4.6236953112570795e-6
26.914	0.03899558114276607	0.014662080130250159	0.016146061611471463	0.00027907036237523715	-4.505887264846247e-6
26.916	0.037167956276247256	0.014694595833034563	0.016368780297376154	0.0002681209806990229	-4.3888134261793385e-6
26.918	0.03542601946953783	0.014727551797992868	0.016586319695339025	0.00025760321916415467	-4.2726893476051536e-6
26.92	0.0337657861281839	0.01476093765083102	0.016798668498118424	0.000247502251155771	-4.157708269703845e-6
26.922	0.032183300616210386	0.01479474302110624	0.01700584186441427	0.00023780258630485898	-4.0440331776491586e-6
26.924	0.03067495324015731	0.014828957590166083	0.01720786448282325	0.00022849041966840853	-3.931832177277386e-6
26.926	0.029237359985757203	0.014863571008293684	0.017404694633990078	0.00021955281056494253	-3.821249623917095e-6
26.928	0.027867140448330587	0.014898572967212809	0.017596420379652204	0.0002109761596347764	-3.712425195018136e-6
26.93	0.02656104482899237	0.014933953327028324	0.017783099777705393	0.00020274711778644144	-3.6054722252384757e-6
26.932	0.025316192717661327	0.014969701998812441	0.017964725737410637	0.00019485443175232985	-3.5005064251496043e-6
26.934	0.024129765912373455	0.015005808816361509	0.018141235254862845	0.00018728409504070926	-3.3975648276275983e-6
26.936	0.022998946227617247	0.015042263559986807	0.018312669579531926	0.0001800146736799326	-3.296549238567868e-6
26.938	0.02192102416469953	0.01507905615363948	0.0184790921118474	0.0001730492695559249	-3.197793392011846e-6
26.94	0.02089362857164802	0.015116176612390727	0.018640540346738888	0.00016637816625144784	-3.101378920826544e-6
26.942	0.019914452126058097	0.015153615019335969	0.018797044813711094	0.0001599916286038512	-3.0073698126852124e-6
26.944	0.01898118750551961	0.015191361511637143	0.01894862895899537	0.00015387942039026028	-2.915804041400309e-6
26.946	0.018091581276563556	0.015229406272370495	0.01909532074273777	0.000148031236500637	-2.826703940923734e-6
26.948	0.01724365745163693	0.01526773956934684	0.01923717425891184	0.00014243850252581037	-2.7401142942674682e-6
26.95	0.016435526992127712	0.015306351776615816	0.019374238214012112	0.00013709291497386415	-2.656070792156952e-6
26.952	0.015665300814545036	0.015345233354370737	0.019506550045204542	0.00013198576328759789	-2.5745868968240485e-6
26.954	0.014931113957600179	0.01538437482644553	0.01963413623937519	0.0001271081287010233	-2.4956583160479273e-6
26.956	0.014231312284042199	0.015423766775095413	0.019757036438987068	0.00012245241501893732	-2.419296825571112e-6
26.958	0.01356434844069065	0.015463399886127594	0.019875307389162645	0.0001180115478958772	-2.3455157899014495e-6
26.96	0.012928675760399312	0.015503264952261467	0.01998899961472391	0.00011377812663523226	-2.274310929475666e-6
26.962	0.012322756820241842	0.01554335286310557	0.020098159480192723	0.00010977556791553271	-2.206286870995104e-6
26.964	0.011745203607257197	0.01558365459684077	0.020202829247920284	0.00010596541650065126	-2.140801215747412e-6
26.966	0.011194746775636819	0.01562416121958849	0.020303058095298754	0.0001023383465749083	-2.0777813958871812e-6
26.968	0.010670120046343774	0.015664863903660158	0.020398898672600436	0.00009888840243490989	-2.0172145011650612e-6
26.97	0.010170059855694058	0.015705753921846397	0.020490400673899463	0.00009560936121241127	-1.959074119417889e-6
26.972	0.009693401063121523	0.0157468226485062	0.02057761597349862	0.00009249555115340769	-1.9033379308919206e-6
26.974	0.009239099717260347	0.01578806156392719	0.020660598625921643	0.0000895420699990403	-1.8499927683843517e-6
26.976	0.00880611905655027	0.015829462253503918	0.02073939749918679	0.00008674383213826729	-1.7990148153182592e-6
26.978	0.008393422770275528	0.015871016402085155	0.020814068458555556	0.00008409551737387603	-1.7503698556775038e-6
26.98	0.008000034229793757	0.015912715817255323	0.020884674137969995	0.0000815920875636419	-1.7040241610033752e-6
26.982	0.007625091880568855	0.015954552427196414	0.02095127250083604	0.00007922928172904122	-1.6599542715506525e-6
26.984	0.007267746901807026	0.0159965182713467	0.02101391684002306	0.00007700274653829671	-1.6181293122091405e-6
26.986	0.006927150477667458	0.016038605491059427	0.02107265577786358	0.00007490375756703234	-1.5784210996786167e-6
26.988	0.006602486524291969	0.016080806319295825	0.02112753320169321	0.00007293175404048157	-1.5408680549479973e-6
26.99	0.006293040861710439	0.016123113091990465	0.021178612522713722	0.00007108342135300713	-1.5054482376241328e-6
26.992	0.005998118536354753	0.01616551828370064	0.021225963014631595	0.00006935506902923308	-1.4721281300917227e-6
26.994	0.005717024594658352	0.016208014498552872	0.02126964496232623	0.00006774284273091369	-1.4408662136252363e-6
26.996	0.005449080315919515	0.01625059445224367	0.021309709650680478	0.00006624287315968478	-1.4116163934597375e-6
26.998	0.0051936905433482665	0.01629325095403932	0.021346199364580327	0.00006485188891288778	-1.384341349904119e-6
27.	0.004950286303977049	0.01633597689546347	0.021379159640540737	0.00006356671697048353	-1.3590029899370376e-6
27.002	0.004718298611261844	0.016378765284542574	0.021408657639559705	0.00006238405530917374	-1.3355588822814575e-6
27.004	0.004497165744372055	0.016421609258845848	0.021434754734812426	0.00006130053836934377	-1.3139620050588423e-6
27.006	0.004286389487956864	0.016464502074387335	0.021457508048361915	0.00006031325572226871	-1.294172170083491e-6
27.008	0.004085503795058567	0.01650743709722748	0.021476970504327883	0.00005941947771392821	-1.2761503702446042e-6
27.01	0.003894042825494125	0.016550407795077025	0.021493190828886594	0.0000586163689911566	-1.2598528044233597e-6
27.012	0.0037115435226122485	0.01659340773385822	0.021506222231998037	0.00005790101599328058	-1.2452321174099647e-6
27.014	0.0035375878228962507	0.01663643059771945	0.021516124142290538	0.00005727082173771234	-1.2322461102396102e-6
27.016	0.003371793400949262	0.016679470177250945	0.02152294636248562	0.00005672342720739996	-1.2208552812812267e-6
27.018	0.0032137788552069634	0.01672252036457882	0.02152674077126565	0.000056256395633508374	-1.2110168455282957e-6
27.02	0.0030631636024233424	0.01676557515782103	0.021527561482022676	0.00005586721412160374	-1.20268488683215e-6
27.022	0.002919596710911632	0.016808628665557254	0.02152546484285844	0.00005555356662346928	-1.195816345248882e-6
27.024	0.0027827637515398214	0.016851675108777	0.021520504795722303	0.00005531340436037499	-1.190372383805177e-6
27.026	0.00265235245979986	0.016894708808423677	0.02151273034706666	0.00005514462863486814	-1.186311525911049e-6
27.028	0.0025280507068859252	0.016937724190081008	0.021502195707469418	0.000055045074978128184	-1.18358997491204e-6
27.03	0.0024095643366661467	0.01698071578612753	0.021488953314171038	0.00005501268380147385	-1.1821649938971248e-6
27.032	0.002296633853330797	0.017023678231877403	0.021473053665777328	0.000055042882748251354	-1.1819387751722903e-6
27.034	0.002189003597720281	0.01706660626170359	0.021454545322259294	0.00005513437937593585	-1.1828830411356537e-6
27.036	0.0020864179121669415	0.0171094947058431	0.02143347634360535	0.000055287622678123806	-1.1850059527657452e-6
27.038	0.001988630997921105	0.017152338494470704	0.021409898376410087	0.000055500848557341025	-1.1882675274171978e-6
27.04	0.001895427747153542	0.01719513266045059	0.02138386202247603	0.00005577253751081903	-1.192632246774723e-6
27.042	0.0018065988418355216	0.01723787233657307	0.02135541664760795	0.00005610118003818541	-1.1980640741379153e-6
27.044	0.0017219349639387824	0.01728055275317237	0.021324610430140858	0.000056485222841490065	-1.2045253721544696e-6
27.046	0.0016412316853298874	0.01732316923575215	0.021291490360939726	0.00005692311735314379	-1.2119780044391017e-6
27.048	0.0015643097495277793	0.017365717201978652	0.021256101121770624	0.000057413517577163895	-1.220387535376751e-6
27.05	0.001490997787039154	0.017408192157913893	0.02121848848014318	0.00005795511639023057	-1.2297199694914646e-6
27.052	0.0014211244242783173	0.017450589707168174	0.02117870267130393	0.00005854657128269418	-1.239940425620481e-6
27.054	0.0013545204755124128	0.017492905552083732	0.021136792018879517	0.0000591865265935948	-1.251013302928695e-6
27.056	0.001291035880040136	0.017535135489532297	0.02109280272872644	0.00005987377973735297	-1.2629058246232045e-6
27.058	0.0012305302660751284	0.0175772754066793	0.02104677888893131	0.00006060719175985846	-1.2755861640488006e-6
27.06	0.0011728633241660184	0.01761932127674882	0.02099876246981038	0.00006138559497341999	-1.2890215279148323e-6
27.062	0.0011178950918655894	0.01766126915478778	0.02094879332390976	0.00006220779662206699	-1.303178274571493e-6
27.064	0.001065498040017235	0.017703115175837007	0.020896913711057695	0.00006307269845959316	-1.3180247372336798e-6
27.066	0.001015559099699776	0.01774485556780859	0.02084317120401381	0.00006397931900717206	-1.333531899582702e-6
27.068	0.000967965957762196	0.017786486646002953	0.02078760672216388	0.00006492666018493971	-1.3496698777081027e-6
27.07	0.0009226063010537304	0.017828004807204735	0.020730261001907432	0.00006591370080425254	-1.366408221273791e-6
27.072	0.0008793682268725858	0.017869406529683617	0.020671174791674605	0.000066939401448256	-1.3837160677869761e-6
27.074	0.0008381513187420411	0.017910688373218183	0.02061038885192644	0.00006800281461155661	-1.4015644521696468e-6
27.076	0.0007988673290641207	0.017951846979119737	0.020547943955155204	0.00006910309293684642	-1.4199264807942017e-6
27.078	0.0007614285325159629	0.017992879070256824	0.02048388088588376	0.0000702393754731386	-1.4387750006906364e-6
27.08	0.0007257472037747814	0.018033781452388497	0.020418242399332716	0.0000714046023369491	-1.457956478943786e-6
27.082	0.000691735714405671	0.018074551015470616	0.020351067338384578	0.00007260283133503764	-1.477545109456729e-6
27.084	0.0006593134813201815	0.01811518471964569	0.020282389179326843	0.00007383459837068685	-1.4975420590535622e-6
27.086	0.0006284110875737058	0.018155679593303865	0.020212242740702432	0.00007509922929364434	-1.5179238521228103e-6
27.088	0.0005989600477994797	0.01819603273586587	0.02014066423454306	0.00007639604269999825	-1.5386670448684793e-6
27.09	0.0005708918766308943	0.01823624132056976	0.02006769126636965	0.00007772434132349204	-1.559748085561775e-6
27.092	0.0005441380979782483	0.018276302597258334	0.01999336283519155	0.00007908352435799035	-1.58114559677501e-6
27.094	0.0005186342238210878	0.01831621389516591	0.019917719333506893	0.00008047388971093208	-1.6028563489379333e-6
27.096	0.0004943253787525194	0.018355972620233522	0.019840793818628723	0.0000818936430361894	-1.6248348865374138e-6
27.098	0.00047115805278393765	0.018395576235615135	0.019762616017489697	0.00008334218229316666	-1.6470595467194817e-6
27.1	0.00044907873592674554	0.01843502227436779	0.019683223246539	0.00008481889229991966	-1.6695091926634665e-6
27.102	0.00042803391819246246	0.018474308342231016	0.01960265085389974	0.0000863231452666592	-1.692162477272788e-6
27.104	0.000407972220075891	0.018513432113653777	0.01952093220067441	0.00008785432238965224	-1.714998270904593e-6
27.106	0.0003888501010985005	0.018552391327820227	0.019438098660945327	0.00008941187139702419	-1.7379967776751117e-6
27.108	0.000370625757931885	0.018591183784675447	0.01935417962177507	0.0000909952458817783	-1.7611383335235254e-6
27.11	0.0003532573869414627	0.0186298073409519	0.019269202487347627	0.00009260388811639279	-1.7844030712304572e-6
27.112	0.0003367031844926869	0.01866825991220285	0.019183201556831054	0.00009423722952404529	-1.807771768117111e-6
27.114	0.0003209224121832145	0.018706539487000583	0.019096210391679132	0.0000958947024195104	-1.8312254128504325e-6
27.116	0.00030588035443974266	0.01874464411135507	0.01900825563810931	0.00009757578955783246	-1.8547455520056364e-6
27.118	0.00029154435207622714	0.01878257188556994	0.018919364943351825	0.00009927998462512381	-1.8783142606930755e-6
27.12	0.00027788174508292234	0.018820320966244294	0.018829566955650166	0.00010100677202018908	-1.901913776728242e-6
27.122	0.00026485987345015486	0.01885788956827453	0.018738891324261535	0.00010275562730379263	-1.9255265330020914e-6
27.124	0.0002524465724790677	0.018895275966856778	0.018647368699455914	0.00010452602264313029	-1.9491352829141277e-6
27.126	0.00024061406683693252	0.01893247849949006	0.01855503075445812	0.00010631746656069381	-1.9727238617697465e-6
27.128	0.00022933681903111137	0.01896949556867821	0.018461910223245292	0.00010812948283394346	-1.996276804566207e-6
27.13	0.00021858930548762512	0.019006325633943697	0.018368030105860553	0.00010995993723834658	-2.019747437632487e-6
27.132	0.00020834600263249845	0.01904296719648645	0.018273411138414363	0.00011180206240091851	-2.043005052374642e-6
27.134	0.00019858159391240138	0.019079418801161853	0.018178076240456968	0.00011366337061741116	-2.0661814168306163e-6
27.136	0.0001892738174056077	0.019115679040848033	0.018082050514977393	0.00011554346934772967	-2.08926284942139e-6
27.138	0.00018040268464585647	0.019151746560812536	0.017985361248403938	0.00011744198075679166	-2.112236449639002e-6
27.14	0.0001719482563257017	0.019187620063079003	0.01788803791060471	0.00011935851970112986	-2.13508972536747e-6
27.142	0.00016389059313764965	0.01922329831076027	0.017790111830069424	0.00012129269370576882	-2.157810585195985e-6
27.144	0.0001562098277371896	0.01925878011879607	0.01769159970785556	0.00012324410338918664	-2.180385343515055e-6
27.146	0.00014888810322816342	0.019294064333765636	0.01759252374672374	0.0001252123612312269	-2.2028014383437105e-6
27.148	0.0001419097368080518	0.01932914985689071	0.017492912347375367	0.00012719709481915528	-2.2250476305122767e-6
27.15	0.00013525914839783936	0.019364035643200623	0.01739279091651243	0.00012919792607002457	-2.2471125149829677e-6
27.152	0.0001289207579185131	0.01939872069554411	0.017292181866838004	0.0001312144701028574	-2.268984480579388e-6
27.154	0.0001228790038086961	0.01943320405860113	0.01719110461705681	0.0001332463353267319	-2.290651690441281e-6
27.156	0.00011711957917584666	0.01946748481289523	0.017089575591874132	0.0001352931358814023	-2.312102272706923e-6
27.158	0.00011163014476558818	0.01950156207163549	0.016987613990556625	0.00013735449894685647	-2.333325207975514e-6
27.16	0.00010639852647128078	0.019535434999556525	0.01688524803037955	0.00013943004788148232	-2.354310941366526e-6
27.162	0.0001014125501862551	0.01956910280597687	0.01678249543665819	0.00014151940036589834	-2.3750486908392923e-6
27.164	0.0000966600404147941	0.01960256473567632	0.01667937443925309	0.0001436221681062624	-2.3955279196217035e-6
27.166	0.0000921293289745034	0.019635820070992425	0.01657590436623386	0.00014573796240009666	-2.4157385272737887e-6
27.168	0.00008781070498909591	0.019668868134017258	0.016472105643878073	0.0001478664092788038	-2.435671114821369e-6
27.17	0.00008369489345362365	0.019701708288793654	0.0163679997966718	0.00015000713447317786	-2.4553167465562944e-6
27.172	0.00007977261936316036	0.01973433994351831	0.016263609458006454	0.00015215975942142572	-2.474666902454286e-6
27.174	0.0000760346077127577	0.019766762550755348	0.01615895495960584	0.00015432390157772702	-2.4937129747851354e-6
27.176	0.00007247158351567079	0.019798975596633545	0.01605405042617066	0.00015649917396597525	-2.5124456305038216e-6
27.178	0.00006907480133530228	0.019830978595541827	0.01594891056509057	0.00015868519046321325	-2.5308559107021515e-6
27.18	0.00006583704877215751	0.01986277109277445	0.015843551574481553	0.00016088157639947552	-2.548935553068985e-6
27.182	0.00006275135977347961	0.0198943526675128	0.01573799114318485	0.00016308795595962298	-2.566676806452667e-6
27.184	0.00005981076828651283	0.019925722935806668	0.01563224845076749	0.00016530395016667846	-2.5840724188988058e-6
27.186	0.00005700830825851691	0.019956881553555544	0.015526344167522873	0.0001675291773809607	-2.601115666118784e-6
27.188	0.00005433701363673583	0.019987828217652204	0.01542029718175085	0.00016976325367419381	-2.6177998221970255e-6
27.19	0.000051790293912203756	0.020018562656070764	0.01531412090388615	0.00017199772352633359	-2.633993933275456e-6
27.192	0.0000493627837446121	0.020049084624911548	0.015207830107444507	0.00017423514314431494	-2.649738455685016e-6
27.194	0.000047049266390591304	0.020079393910315557	0.015101440049333533	0.00017648050749010605	-2.6651098037377943e-6
27.196	0.000044844523263805135	0.020109490329410423	0.014994966459267142	0.00017873350841805257	-2.6801029638758395e-6
27.198	0.00004274333577792903	0.02013937373125585	0.014888425539766104	0.0001809938330360641	-2.694713206314299e-6
27.2	0.00004074048534662656	0.020169043997789543	0.014781833966156913	0.00018326116411655392	-2.708936100415533e-6
27.202	0.000038830977827520315	0.020198501044189947	0.014675207229248205	0.0001855351827088496	-2.7227672545687958e-6
27.204	0.00003701079286153439	0.020227744808927087	0.014568554545052107	0.00018781557515781377	-2.7362014510969434e-6
27.206	0.00003527605448634608	0.020256775256501717	0.014461892988720094	0.00019010202528509343	-2.7492351466119827e-6
27.208	0.000033622879994565055	0.020285592386006225	0.014355239049299752	0.00019239421384745128	-2.7618649314822596e-6
27.21	0.00003204738667879825	0.020314196227425474	0.014248607130167271	0.0001946918186324431	-2.774087235151462e-6
27.212	0.00003054569183166092	0.020342586837465256	0.014142009549028207	0.0001969945144312001	-2.7858983041922067e-6
27.214	0.000029114023556047337	0.020370764295381254	0.014035456537916333	0.00019930197408816967	-2.7972941952354325e-6
27.216	0.000027749311362917818	0.020398728698813533	0.013928956322427476	0.00020161387426368343	-2.8082708486142314e-6
27.218	0.000026448661490605305	0.020426480165841265	0.013822523499293839	0.0002039298906311835	-2.818825705457956e-6
27.22	0.000025209170909899	0.020454018847502416	0.013716172726240115	0.0002062496973446767	-2.8289564735143327e-6
27.222	0.000024027936591588552	0.020481344918644288	0.013609914812726059	0.00020857296664662618	-2.8386603082981357e-6
27.224	0.00002290205550646984	0.020508458576107166	0.01350376094242796	0.00021089936898552642	-2.8479346616894545e-6
27.226	0.000021828679655063507	0.02053536003947306	0.013397722673237522	0.0002132285738795373	-2.856777298847979e-6
27.228	0.000020805470888648093	0.02056204955181396	0.013291811937262423	0.00021556025468072603	-2.8651863663646024e-6
27.23	0.000019830275849092044	0.02058852738044017	0.013186041040826883	0.0002178940856771606	-2.8731603562924886e-6
27.232	0.000018900930081116384	0.02061479381837924	0.013080424062671514	0.00022022974055912385	-2.8806983977254683e-6
27.234	0.000018015269129442452	0.02064084918755275	0.012974973163102364	0.00022256689307093916	-2.8877994645905093e-6
27.236	0.00001717112853879627	0.02066669382495866	0.012869693228650708	0.00022490521601481927	-2.8944611356341445e-6
27.238	0.00001636637733528074	0.020692328078874687	0.01276459097986602	0.0002272443814500936	-2.900681581683098e-6
27.24	0.000015599284117064552	0.020717752313258272	0.012659675375964541	0.00022958406482307257	-2.906459732154499e-6
27.242	0.000014868207252896213	0.020742966912223992	0.012554957614828903	0.0002319239425701954	-2.911795268832816e-6
27.244	0.000014171422602410962	0.020767972284520732	0.012450451133008864	0.0002342636910997346	-2.9166886382755293e-6
27.246	0.000013507255777867481	0.0207927688675187	0.012346169287045558	0.0002366029886805616	-2.9211405520711376e-6
27.248	0.00001287421430553248	0.02081735711349973	0.012242119594052447	0.00023894151562924202	-2.925150610317333e-6
27.25	0.000012251351709934895	0.020841736941301117	0.012138300648345363	0.0002412787145931838	-2.928713577778379e-6
27.252	0.07689500870658544	0.02086585639354991	0.011955174372384735	0.0009733591754648213	-0.000011636678669642569
27.254	0.14786667020284114	0.020889459520377875	0.011624728910688947	0.0016429219783583688	-0.00001909852261982881
27.256	0.21338177407714992	0.02091226802000408	0.011163517713296186	0.0022520949515602465	-0.000025141301883767725
27.258	0.2738598726363121	0.02093403699636396	0.01058756807716782	0.00280260142140677	-0.000029672733342311474
27.26	0.3296881934150504	0.020954551950536693	0.00991203425986943	0.0032933594376494783	-0.00003264389157604595
27.262	0.3812243751089445	0.020973630300046547	0.009154148246677919	0.0037069460355777066	-0.00003393393355211332
27.264	0.4287979720125629	0.020991125042967552	0.008330978516298753	0.00405773278960983	-0.000033804884695120504
27.266	0.472714057182251	0.021006920424427124	0.007457174929381223	0.004348344941453473	-0.0000324263688817085
27.268	0.5132538486676123	0.021020929582896582	0.0065469033258741954	0.004582439384164944	-0.000030000787644806376
27.27	0.5506766833274486	0.021033091978436214	0.005612486832664348	0.00476452875369039	-0.00002674085489393799
27.272	0.5852222075065185	0.021043370958902193	0.004665252032665728	0.004899906370309642	-0.000022859298153958807
27.274	0.617111828612896	0.02105175097106666	0.003715047223204164	0.004994372628638752	-0.000018554330165671274
27.276	0.6465497556812934	0.021058234757994655	0.0027701901806533057	0.005053953177704487	-0.000014000411466358542
27.278	0.673724307074649	0.021062839864162363	0.0018374512988527168	0.005084624663517111	-9.342750192158074e-6
27.28	0.698809523311538	0.02106559628163265	0.0009222867678487962	0.005092117829349488	-4.696392894335967e-6
27.282	0.7219663147306039	0.021066541338441224	0.00002874143476767805	0.005081708072596515	-1.4605558107691568e-7
27.284	0.7433425212139563	0.021065723894830357	-0.000842889617226959	0.005084678504144183	4.285822718080236e-6
27.286	0.763075220667074	0.021063183652664078	-0.0016937291112447711	0.005078044634850002	8.600832026245771e-6
27.288	0.7812910006848879	0.021058963961955474	-0.002522105383147663	0.0050631417669291905	0.000012769777106011882
27.29	0.7981059682234538	0.02105311097878586	-0.003326867813610573	0.005041850942975095	0.00001677357162320596
27.292	0.8136284906250792	0.02104567270406971	-0.004107287692534138	0.005015752753356583	0.000020601139552655708
27.294	0.8279573021924216	0.021036698398523866	-0.004862898604196253	0.004986164267110265	0.00002424721125482374
27.296	0.841184627027609	0.021026237816092447	-0.00559354280909839	0.004954173331456834	0.00002771138061319739
27.298	0.8533949498895229	0.0210143408030292	-0.006299322480260258	0.00492066057275102	0.00003099682776366082
27.3	0.8646664083027836	0.021001056901573893	-0.006980486281997543	0.004886344160272448	0.000034109058379900626
27.302	0.87507145019377	0.02098643503274467	-0.0076373836947162535	0.0048517917163765755	0.00003705499494481384
27.304	0.8846763120638783	0.020970523254287735	-0.008270478260598207	0.004817475101677556	0.000039842823099397365
27.306	0.8935430611518317	0.02095336859430135	-0.00888036490769557	0.00478375248630271	0.00004248146770646402
27.308	0.9017276384141335	0.020935016899497533	-0.009467610880751688	0.00475090238454282	0.000044979695109286744
27.31	0.9092833704498814	0.020915510825235076	-0.010032935999547292	0.0047194833025961365	0.000047350273925879123
27.312	0.9162578359492071	0.020894896882939152	-0.010577701129159848	0.0046947464135700615	0.00004965962443993919
27.314	0.92269636024781	0.02087321292318661	-0.011103080606003837	0.004670988068911006	0.000051862357038801105
27.316	0.9286396649747624	0.02085049688893034	-0.0116099411844167	0.00464817827045162	0.000053965076334627044
27.318	0.9341261535959388	0.020826785808628467	-0.01209804828429519	0.004626396875486511	0.000055970372781948215
27.32	0.9391907653678279	0.020802115886556834	-0.01256905111273853	0.004605505185190816	0.0000578868300726457
27.322	0.9438659831074022	0.020776521574336	-0.01302236737609732	0.004585594953328658	0.000059715302120223634
27.324	0.9481818120381225	0.020750036842494043	-0.013459687098228429	0.004566514269650283	0.00006146385319908792
27.326	0.9521657221635969	0.020722694080602514	-0.013880380238361766	0.004548341679834243	0.00006313271197008839
27.328	0.9558434678767238	0.0206945250909672	-0.014286067326159382	0.004530928979873661	0.00006472915645652178
27.33	0.9592383022619094	0.02066556039010579	-0.01467612477283268	0.004514342039617653	0.00006625304704067264
27.332	0.9623722913382492	0.0206358301823588	-0.015051666846776729	0.0044984792030052755	0.0000677096102807891
27.334	0.9652651669257336	0.02060536295414544	-0.015413296579050962	0.004483285332181784	0.00006910220647342685
27.336	0.9679357802960651	0.020574186238287513	-0.015761076524145587	0.004468756298384685	0.00007043240998659859
27.338	0.970400933082337	0.020542327580187057	-0.016095441199845097	0.004454849542596119	0.00007170276886701267
27.34	0.9726766998574589	0.020509812955023334	-0.01641703528021117	0.004441506748496074	0.00007291637298735604
27.342	0.974777399753091	0.020476667942240703	-0.01672591269385491	0.004428718629334996	0.00007407436113990594
27.344	0.9767165636709254	0.020442917423719453	-0.01702260476002847	0.004416435450696557	0.0000751792351253857
27.346	0.9785067499911599	0.020408585446069098	-0.017307414048379974	0.0044046275619111395	0.0000762327129429025
27.348	0.9801591522910911	0.020373695447627644	-0.01758069971375506	0.004393258740792191	0.0000772365626866972
27.35	0.981684643107778	0.020338270095673173	-0.017842804358713424	0.004382296718783782	0.0000781924629950908
27.352	0.9830927845779908	0.020302331527555874	-0.018093975635830283	0.0043717149330476475	0.00007910170348535955
27.354	0.9843926451655567	0.020265901227214063	-0.018334587698743784	0.004361477736639003	0.00007996589605852635
27.356	0.9855926429871321	0.020229000074444427	-0.018564859842571158	0.004351562293058099	0.00008078614406684118
27.358	0.9867002813942772	0.02019164848896604	-0.018785078226873097	0.004341939265826917	0.00008156366876489058
27.36	0.9877228485272302	0.02015386625357386	-0.018995556250291788	0.004332578924362736	0.00008229974666656104
27.362	0.9886667540556004	0.020115672593081675	-0.019196538293019712	0.004323455686299013	0.00008299538264021282
27.364	0.9895380767196412	0.020077086307151586	-0.019388214900160388	0.004314548881436616	0.00008365140091053974
27.366	0.9903424593588016	0.020038125782541744	-0.019570814719858224	0.004305834987240593	0.00008426869874956875
27.368	0.9910849316214317	0.019998808962586608	-0.019744542747902567	0.00429723579003669	0.00008484695575419628
27.37	0.9917703788827614	0.019959152435988142	-0.01990953341074554	0.004286997838746578	0.00008535212670231892
27.372	0.9924030976815181	0.01991917575774137	-0.020065698303923192	0.004276450605830325	0.00008580996766822087
27.374	0.9929871627530695	0.019878895459989658	-0.02021315071377248	0.0042654804012678205	0.00008621879821746918
27.376	0.9935263566098239	0.019838328858003355	-0.02035205838673032	0.004254740707908723	0.00008659273130775662
27.378	0.9940240506950302	0.019797492844536833	-0.020482597718742127	0.004244230845037616	0.00008693287302438244
27.38	0.9944835197521239	0.019756403867763297	-0.02060503098130827	0.004233944024159978	0.00008724054779094135
27.382	0.9949076438526087	0.019715077921019945	-0.020719589122416945	0.00422387566278492	0.00008751696823708009
27.384	0.9952991543898576	0.019673530566721737	-0.020826487561412324	0.004214023003040046	0.00008776329765631894
27.386	0.9956605868576545	0.019631776959005042	-0.020925907035003286	0.004204386363177824	0.0000879805981750947
27.388	0.9959942011975744	0.019589831771597323	-0.021018086131260213	0.00419496129123254	0.0000881700577364281
27.39	0.9963021925357792	0.019547709326454513	-0.02110319835359215	0.004185749251183542	0.0000883326967061261
27.392	0.9965864914412282	0.019505423548902702	-0.021181444575466196	0.00417674930990062	0.00008846958401327667
27.394	0.9968489299188915	0.01946298805346749	-0.021252961832979398	0.004167966029152796	0.00008858162293873907
27.396	0.9970912143116629	0.019420415932389745	-0.02131812165562629	0.00415938560870796	0.00008867028841909749
27.398	0.9973148407371171	0.019377719703976976	-0.021377064573866462	0.004151012448642715	0.00008873646116155886
27.4	0.9975212808875243	0.01933491181960397	-0.021429816054571917	0.004142860540004708	0.00008878073931204538
27.402	0.9977118681052513	0.019292004379310772	-0.021476656199090532	0.004134923789015355	0.00008880433662612354
27.404	0.9978877778085813	0.019249009008546935	-0.02151777424260474	0.00412720318369399	0.00008880822636008681
27.406	0.99805017172836	0.01920593699915358	-0.0215533177774299	0.004119703411335855	0.00008879327677328368
27.408	0.9982000926582624	0.0191627993369173	-0.021583462156666216	0.0041124269418943826	0.00008876041127243199
27.41	0.9983384675329252	0.019119606618207236	-0.021608403461056757	0.004105374556132832	0.00008871058976767503
27.412	0.9984662127018687	0.019076368963671163	-0.021628953404274585	0.004098499392493722	0.00008864625238769441
27.414	0.9985841437098963	0.01903309651235296	-0.0216433050984419	0.004091958478563882	0.00008856350580171422
27.416	0.9986929923255351	0.018989798908273004	-0.021653578683059557	0.00408592613897999	0.00008847492314357294
27.418	0.998793481367036	0.018946485173276323	-0.021659478043963242	0.0040811631207672006	0.00008839586300808968
27.42	0.9988862483937084	0.018903163782662352	-0.021661251646219185	0.004076603203338361	0.00008830432784929547
27.422	0.998971871245431	0.01885984284225406	-0.021659033953768437	0.004072236645120431	0.00008820071176444349
27.424	0.9990509197002605	0.01881653018720667	-0.021652989590844454	0.004068051457512072	0.00008808547586452851
27.426	0.9991238921991475	0.018773233383060486	-0.02164320759930341	0.0040640413412394265	0.00008795889044059638
27.428	0.9991912452346635	0.01872995976082367	-0.021629823544209288	0.004060196329287395	0.00008782133015733264
27.43	0.9992534276627656	0.01868671641287837	-0.021612954421850985	0.004056507961519261	0.00008767312168419144
27.432	0.9993108292710151	0.01864351018424945	-0.021592722537623277	0.004052967220558333	0.00008751459664759829
27.434	0.9993638108700349	0.0186003476917713	-0.021569237423490737	0.004049566046975555	0.00008734605152932258
27.436	0.9994127264017468	0.018557235345611066	-0.021542588717827795	0.004046297974535825	0.00008716773309520493
27.438	0.9994578807383099	0.01851417936152823	-0.021512901353622046	0.004043153683022008	0.00008697996634038611
27.44	0.9994995568892614	0.01847118567819296	-0.021480305239079487	0.004040123436656846	0.00008678308462294786
27.442	0.9995380340652791	0.01842826002704991	-0.02144487765177631	0.004037201623759531	0.0000865772948770758
27.444	0.9995735542508166	0.01838540803130893	-0.021406660017342597	0.0040343853380536325	0.0000863627153106659
27.446	0.9996063380907847	0.018342635161888124	-0.021365778205281877	0.004031665102703577	0.0000861396623823396
27.448	0.9996366043732355	0.018299946605906663	-0.02132236313535454	0.00402903107438458	0.00008590846365165566
27.45	0.9996645459627527	0.018257347351831873	-0.021276482208207183	0.0040264782799549845	0.0000856692934851949
27.452	0.9996903350491336	0.018214842310108153	-0.021228157398024073	0.004024005258372663	0.00008542221699521143
27.454	0.9997141426579824	0.018172436280387835	-0.021177493784069235	0.0040216041430708085	0.00008516749674186913
27.456	0.9997361225568376	0.018130133815312307	-0.021124607968426214	0.004019266126074484	0.0000849054212340986
27.458	0.9997564093700663	0.01808793928490493	-0.021069565875536156	0.004016986298544587	0.00008463615743831132
27.46	0.9997751365647087	0.01804585697452687	-0.02101239324009758	0.004014762931261381	0.000084359777477431
27.462	0.9997924266260654	0.01800389107637421	-0.02095317264983028	0.004012589871564235	0.00008407648835184572
27.464	0.9998083850965529	0.01796204558411024	-0.020892000764596703	0.004010510375064944	0.00008378758582227981
27.466	0.9998231160578829	0.017920324330055734	-0.02082894274844782	0.0040084737208962275	0.00008349226964120514
27.468	0.9998367169156419	0.017878731047034524	-0.020764033004327817	0.004006471753051516	0.00008319051171126881
27.47	0.9998492706035448	0.017837269399641316	-0.020697323352112204	0.004004500135243394	0.00008288243416270958
27.472	0.999860858184856	0.017795942887071647	-0.02062891199871361	0.004002550920441186	0.00008256827070815138
27.474	0.9998715569212094	0.01775475484514786	-0.020558858860395567	0.004000619171230876	0.00008224816489552826
27.476	0.9998814322236897	0.017713708536123533	-0.020487176844828897	0.003998703643469191	0.00008192214869381496
27.478	0.9998905472297138	0.017672807217977468	-0.020413881573228553	0.003996802943717662	0.00008159026196458362
27.48	0.9998989637796674	0.01763205400943537	-0.02033908515932539	0.003994908117256664	0.00008125277640056354
27.482	0.9999067335167038	0.01759145182262275	-0.020262869086481596	0.003993012582265773	0.00008090989121512517
27.484	0.9999139037490631	0.01755100345875235	-0.0201852627841036	0.003991113874424598	0.00008056168235654237
27.486	0.9999205217781748	0.017510713146943756	-0.020102297923912882	0.003989526049595215	0.00008019864122417426
27.488	0.9999266330327078	0.017470581286203643	-0.02002586734502797	0.003987308068881612	0.00007984930245118282
27.49	0.9999322743998305	0.017430611054955046	-0.01994413653034488	0.00398500995209115	0.00007947758255928901
27.492	0.999937480452131	0.017390805623072655	-0.019861073792730444	0.003982518039475529	0.00007909708466290365
27.494	0.9999422857658034	0.017351167651450942	-0.019776677503880024	0.003980012017730307	0.00007871141413621909
27.496	0.9999467233534519	0.017311699802886264	-0.019690966068370144	0.0039774911376494635	0.00007832064302869855
27.498	0.999950819719404	0.01727240462957071	-0.019603994329547687	0.003974952036898791	0.00007792493719158792
27.5	0.9999546000507371	0.017233284569688583	-0.019515878127694723	0.003972386941196281	0.00007752461942043264
27.502	0.999958089548742	0.017194341946460318	-0.01942652813283463	0.003969803087923201	0.00007711949136935385
27.504	0.9999613122702513	0.01715557930164408	-0.01933592171682239	0.003967203021756603	0.0000767095270634269
27.506	0.9999642873001888	0.017116998928090283	-0.019244299009380388	0.003964570031622163	0.00007629537113216557
27.508	0.999967032790823	0.017078602803075577	-0.019151634479161767	0.003961906823240758	0.00007587699131920396
27.51	0.9999695669148303	0.017040393169999897	-0.01905780954520727	0.003959223135514987	0.00007545412046362298
27.512	0.9999719071353357	0.017002372241699	-0.018962977060539992	0.003956508812701953	0.00007502718585509145
27.514	0.9999740674281546	0.01696454182606141	-0.01886727695084725	0.003953813241137147	0.00007459768943246156
27.516	0.9999760609955022	0.016926903831720526	-0.018770539882398827	0.003951094716965548	0.00007416418096393713
27.518	0.9999779010580205	0.016889460330096837	-0.01867281724493931	0.003948346271124276	0.0000737267483404412
27.52	0.9999796003568747	0.016852213056527544	-0.018574325518496717	0.003945552522858281	0.00007328597690989567
27.522	0.9999811690529334	0.016815163619408616	-0.018474954488410834	0.003942722413098473	0.00007284161714243163
27.524	0.9999826167001246	0.01677831385893899	-0.0183746604296017	0.003939860138770917	0.00007239359219003904
27.526	0.9999839528714721	0.016741665481966688	-0.01827360577155636	0.003936954500380338	0.00007194235448050492
27.528	0.9999851868634916	0.016705219929613876	-0.01817181020390167	0.0039340049460147245	0.00007148799122019001
27.53	0.9999863261082016	0.016668978802767766	-0.01806917847604275	0.00393101972290727	0.00007103029696605556
27.532	0.9999873773888279	0.016632943721847863	-0.017965793595781585	0.003927993749790782	0.00007056952495426132
27.534	0.9999883474977348	0.016597116039347104	-0.01786177424455046	0.003924919179782081	0.0000701060203173737
27.536	0.9999892432272535	0.016561497123881923	-0.017757012665097667	0.0039218054091757935	0.00006963954832078311
27.538	0.9999900709040711	0.016526088480377083	-0.017651519840263485	0.003918652985488853	0.00006917018092046423
27.54	0.999990835231686	0.01649089142166073	-0.01754544740123882	0.003915451693828608	0.00006869835174616128
27.542	0.9999915405604477	0.016455907112551325	-0.017438747232500555	0.003912206570459124	0.00006822398150356454
27.544	0.9999921912407057	0.016421136891610823	-0.01733136462124304	0.003908923344376473	0.00006774697575787744
27.546	0.9999927916802015	0.016386582036975763	-0.017223402157048946	0.003905595700654422	0.00006726764541521246
27.548	0.9999933462797069	0.016352243671143612	-0.017114868190878648	0.003902224567626502	0.000066786059126136
27.55	0.9999938582364716	0.01631812292956865	-0.017005785469182584	0.003898809826288647	0.00006630232349100574
27.552	0.999994330555096	0.01628422087155471	-0.01689618859482133	0.0038953504628574443	0.00006581657606336394
27.554	0.999994766240181	0.016250538508826563	-0.01678609054382298	0.0038918471833216547	0.00006532889920195973
27.556	0.9999951684131764	0.016217076848787922	-0.016675482616233358	0.0038883024582383775	0.0000648393200490115
27.558	0.9999955398722525	0.01618383692739708	-0.01656435587946177	0.003884718870673733	0.00006434786586550054
27.56	0.9999958827348523	0.01615081973519828	-0.01645276331977389	0.003881094174631321	0.00006385472387696232
27.562	0.9999961991000756	0.016118026153770407	-0.016340750350758416	0.0038774267024212212	0.00006336006174762962
27.564	0.999996491069812	0.01608545700178516	-0.016228334466182427	0.003873717006982058	0.00006286397521664397
27.566	0.9999967608071642	0.016053113090846352	-0.016115505239990183	0.00386996791830379	0.00006236648826601863
27.568	0.9999970099382766	0.016020995267191255	-0.016002251804615116	0.0038661823932068097	0.00006186762417866486
27.57	0.9999972398701933	0.015989104339603374	-0.015888613735275323	0.0038623454238757423	0.00006136731455216991
27.572	0.9999974520099585	0.015957441053798517	-0.015774613163914347	0.003858444691693582	0.000060865472425825017
27.574	0.9999976478186947	0.01592600611772201	-0.015660266251557753	0.003854508176216876	0.00006036262430836257
27.576	0.9999978288565845	0.0158948002123831	-0.015545583773417998	0.003850537461911873	0.00005985885268683534
27.578	0.9999979960900438	0.01586382400076108	-0.015430576004272872	0.0038465342058994346	0.00005935423841716662
27.58	0.9999981504007802	0.015833078107925423	-0.015315267572344648	0.0038424989154467125	0.00005884889903651052
27.582	0.9999982926705011	0.015802563124569503	-0.015199668186839387	0.003838433330841234	0.000058342912986091443
27.584	0.9999984237809142	0.01577227962069492	-0.015083790719168782	0.0038343389615974454	0.00005783636644309081
27.586	0.9999985447472545	0.015742228134765796	-0.014967653835242067	0.003830216858447947	0.00005732936005115724
27.588	0.999998656513135	0.015712409162084644	-0.014851282121432103	0.0038260675864544855	0.00005682200914210238
27.59	0.999998759682181	0.01568282314761011	-0.014734697190194187	0.003821891950550524	0.000056314420585002586
27.592	0.9999988548534926	0.015653470513016146	-0.014617903010859625	0.0038176922383618525	0.000055806654865685144
27.594	0.9999989426261696	0.015624351669276202	-0.014500908557473888	0.0038134703513704143	0.0000552987848518602
27.596	0.9999990236043813	0.015595467000707634	-0.014383731512253238	0.0038092274767903022	0.00005479090529524956
27.598	0.9999990984560019	0.01556681684755265	-0.014266398353936583	0.0038049640568528975	0.00005428313295747404
27.6	0.9999991676322136	0.01553840146277926	-0.014148973927205634	0.0038006772413634415	0.000053775683193775166
27.602	0.9999992315080428	0.015510221030660503	-0.014031433148602668	0.0037963717594946557	0.000053268536550592346
27.604	0.9999992904585155	0.015482275840472879	-0.013913728811170721	0.003792054352516475	0.000052761615898133816
27.606	0.9999993448586584	0.015454566219711703	-0.013795869903056458	0.0037877270584074866	0.000052254989726076416
27.608	0.9999993951031029	0.015427092421701035	-0.013677921607510787	0.0037833870645225176	0.00005174887167940935
27.61	0.9999994415798474	0.015399854512965796	-0.013560000046677156	0.0037790270084131976	0.000051243606410477196
27.612	0.9999994845251345	0.015372852413077596	-0.013442090950289032	0.003774650640993604	0.000050739197221802816
27.614	0.9999995241632961	0.015346086212249643	-0.013324090090228755	0.0037702696846645778	0.000050235412942929196
27.616	0.9999995607186637	0.015319556130747716	-0.013205975047450656	0.0037658889496241525	0.00004973223550020672
27.618	0.9999995944155691	0.015293262347759753	-0.01308780931870812	0.0037615057496502196	0.00004922987000264631
27.62	0.9999996255249034	0.015267204830494974	-0.012969737598345831	0.0037571100785939796	0.0000487287318474644
27.622	0.9999996542736272	0.01524138330289004	-0.012851801191388445	0.003752700764882859	0.000048228964161045856
27.624	0.9999996808145336	0.015215797618435938	-0.012733878632971552	0.003748291116326578	0.0000477302841563481
27.626	0.9999997053004004	0.015190447815240038	-0.012615918659978244	0.003743888481343212	0.00004723259255265544
27.628	0.9999997278840055	0.015165333946687821	-0.012497957257539187	0.003739492516087002	0.000046736017630943026
27.63	0.9999997487181072	0.015140455906948614	-0.012380117602637151	0.003735094940797395	0.0000462409146240868
27.632	0.9999997679428926	0.015115813310867712	-0.01226251063974888	0.003730688267034219	0.000045747604568093424
27.634	0.9999997856736521	0.015091405781430263	-0.012145030956786667	0.003726284428699596	0.000045255839740348715
27.636	0.9999998020229885	0.015067233155681873	-0.012027601152818082	0.0037218931076458605	0.00004476544583218703
27.638	0.9999998171035045	0.015043295340242568	-0.011910229054369878	0.0037175163961866856	0.000044276471791959064
27.64	0.9999998310278028	0.015019592140851985	-0.011793007715428613	0.0037131485496278913	0.00004378918949429429
27.642	0.9999998439084861	0.014996125701704631	-0.011676040943496162	0.003708719961379747	0.000043303166117031435
27.644	0.9999998558443666	0.014972890462429365	-0.011559212477738608	0.0037039825094126485	0.00004281512084012825
27.646	0.9999998668478107	0.014949888765113026	-0.011442511355648891	0.0036992668264240807	0.00004232890266893278
27.648	0.9999998769845126	0.014927120262670353	-0.011326022492615734	0.0036945688772689377	0.00004184477020446605
27.65	0.9999998863343753	0.014904584579800824	-0.011209678868098882	0.0036898985781904886	0.00004136257811737003
27.652	0.9999998949773017	0.014882281481255068	-0.01109343638376909	0.0036852638472342734	0.00004088224004669754
27.654	0.9999999029931947	0.014860210753204282	-0.010977317717487651	0.003680666385009494	0.00004040384432032594
27.656	0.9999999104619577	0.014838372069687657	-0.010861412323305175	0.003676101474030714	0.00003992765385175752
27.658	0.9999999174371363	0.014816764859627792	-0.010745867133606507	0.003671558649188001	0.00003945408141741805
27.66	0.9999999238769273	0.01479538838031716	-0.01063065367670853	0.0036670436743975986	0.00003898307131988559
27.662	0.9999999298123476	0.014774242114337227	-0.01051563942532496	0.003662572339762339	0.00003851429009410954
27.664	0.9999999352842742	0.014753325716243541	-0.010400788062286519	0.003658151530312039	0.00003804765876650462
27.666	0.9999999403335842	0.014732638813329462	-0.01028616316704704	0.003653778578104534	0.00003758336263064437
27.668	0.9999999450011544	0.014712181699928016	-0.010171372084538218	0.003649494927594052	0.00003712037082919397
27.67	0.9999999493278621	0.014691952331104086	-0.010058091878761761	0.0036451416937941334	0.00003666317006728667
27.672	0.9999999533386466	0.014671949662252961	-0.009944656861729175	0.0036413647352414643	0.00003621212280037767
27.674	0.9999999570252182	0.014652173387418754	-0.009831729910205499	0.0036381166032007314	0.00003576897982450386
27.676	0.9999999604104902	0.014632622342990436	-0.009719412080569277	0.0036348784686030477	0.00003532888169914161
27.678	0.9999999635192777	0.014613295241309401	-0.009607944219140558	0.003631626257799499	0.00003489246250970376
27.68	0.9999999663763951	0.01459419002518696	-0.009497183096807917	0.0036283758506073923	0.000034459349797254574
27.682	0.9999999690066574	0.01457530687010828	-0.009386054317018498	0.0036252441922240246	0.000034026738900670544
27.684	0.9999999714348793	0.014556644424014817	-0.009276642200384561	0.00362201086458318	0.0000336000988366437
27.686	0.9999999736915673	0.014538200414408429	-0.009167235821934296	0.003618858731379743	0.000033174931396824085
27.688	0.9999999757968201	0.014519975348749294	-0.009058176698233703	0.0036157544286870326	0.0000327521425124682
27.69	0.9999999777508728	0.014501966487580942	-0.008950689812655961	0.003612566756710335	0.00003233496446682678
27.692	0.9999999795537252	0.01448417304180797	-0.008842708380321041	0.003609519269205997	0.00003191792629073815
27.694	0.9999999812053776	0.014466594889375472	-0.008735611682016354	0.0036064662540484186	0.00003150468873966312
27.696	0.9999999827058297	0.014449230294990817	-0.008629084853911471	0.0036034425123868553	0.00003109441120557811
27.698	0.9999999840550817	0.01443207802812755	-0.008523332363814744	0.0036004273050693706	0.00003068763857286007
27.7	0.9999999852691008	0.014415136334994597	-0.008418517274801019	0.003597403768987057	0.000030284805773651836
27.702	0.9999999863988993	0.014398403387986449	-0.008314550338227278	0.003594382227211761	0.000029885671962981663
27.704	0.9999999874482944	0.014381877789830435	-0.008211095739258933	0.00359140021539064	0.0000294893310065677
27.706	0.999999988417286	0.014365558655378741	-0.00810815315202408	0.003588459394185644	0.000029095778347876753
27.708	0.9999999893058741	0.014349444735036437	-0.00800587477894763	0.0035855444643219762	0.0000287054199957106
27.71	0.9999999901140587	0.014333534732127912	-0.00790423354369086	0.0035826595426088057	0.000028318177732312675
27.712	0.9999999908418399	0.01431782737607195	-0.007803230428284837	0.0035798056987954366	0.000027934048756188015
27.714	0.9999999914942309	0.01430232136626481	-0.007702894473129322	0.0035769808849474573	0.000027553106289151002
27.716	0.9999999921033075	0.014287015321418933	-0.00760326857506654	0.0035741814262980546	0.000027175461320158506
27.718	0.9999999926747621	0.014271907831448355	-0.0075043354044282235	0.0035714101855497437	0.000026801059899156513
27.72	0.999999993208595	0.014256997525897989	-0.007406083351252406	0.0035686694202798626	0.000026429863179658264
27.722	0.9999999937048061	0.014242283044728615	-0.007308511532749003	0.003565960202112146	0.000026061861262460584
27.724	0.9999999941633954	0.014227763021789006	-0.007211626943801947	0.00356328270835833	0.000025697065587980506
27.726	0.9999999945843627	0.014213436069043812	-0.007115444661391863	0.0035606361799549913	0.000025335509697819457
27.728	0.99999999496844	0.014199300755890428	-0.0070199892349893005	0.0035580187438972307	0.000024977253280048713
27.73	0.9999999953274147	0.014185355640696017	-0.006925241619663196	0.003555433295058181	0.00002462223463087317
27.732	0.9999999956654012	0.014171599331341753	-0.006831181808723209	0.003552882864626797	0.00002427038879336298
27.734	0.9999999959823996	0.014158030454742229	-0.006737810775444517	0.003550368165600487	0.000023921708882978142
27.736	0.99999999627841	0.014144647614885587	-0.00664515047306831	0.003547887542716809	0.000023576246582877766
27.738	0.9999999965534323	0.014131449353190533	-0.006553237185399161	0.003545437660900432	0.00002323409391792733
27.74	0.9999999968074665	0.0141184341734625	-0.006462063397000604	0.003543019965275545	0.000022895219632449448
27.742	0.9999999970405592	0.014105600622264462	-0.006371606132589251	0.003540637633130598	0.00002255954845653121
27.744	0.9999999972573758	0.014092947276516232	-0.006281858008932882	0.0035382921216840545	0.000022227048702545095
27.746	0.9999999974610165	0.014080472712396982	-0.006192827149823249	0.0035359831410800334	0.000021897732397397724
27.748	0.9999999976514813	0.014068175474331337	-0.006104537182703366	0.0035337086182491567	0.00002157165565294131
27.75	0.9999999978287701	0.014056054055931348	-0.006017006338765162	0.0035314669961985933	0.000021248859301266902
27.752	0.999999997992883	0.014044106954598928	-0.005930217413136048	0.0035292606317335663	0.000020929282853801923
27.754	0.99999999814382	0.014032332699186734	-0.005844159477867985	0.0035270911904342643	0.000020612883409881077
27.756	0.999999998281581	0.014020729829835304	-0.005758832173087493	0.003524959146637746	0.000020299648142476487
27.758	0.9999999984084232	0.014009296876836785	-0.005674245706994733	0.0035228637589090504	0.000019989594560317007
27.76	0.9999999985273877	0.01399803387456416	-0.005590423254143341	0.0035207360236862023	0.000019682404538515505
27.762	0.999999998638491	0.013986936276170911	-0.005507286704235582	0.003518331799279614	0.000019376461939261872
27.764	0.9999999987417328	0.013976004263273518	-0.00542483554508298	0.003515975609421579	0.000019073589461634972
27.766	0.9999999988371133	0.013965236486167452	-0.005343055736550256	0.0035136697010301142	0.000018773733052431773
27.768	0.9999999989246324	0.013954631584240918	-0.005261960491676173	0.0035114132194398414	0.000018476917630641883
27.77	0.9999999990042902	0.013944188182424225	-0.005181556025922504	0.003509206025333652	0.000018183147626771144
27.772	0.9999999990787599	0.013933904894657751	-0.005101847795430573	0.0035070480033358967	0.000017892425124288434
27.774	0.9999999991444866	0.013923780323649698	-0.005022840734010662	0.003504939035916992	0.000017604750559827925
27.776	0.9999999992071075	0.01391381306191201	-0.004944539690570823	0.0035028789563000726	0.00001732012403069101
27.778	0.9999999992653443	0.013904001689827646	-0.004866952020694471	0.003500867257153744	0.000017038552971387526
27.78	0.9720900034716937	0.013894348045094613	-0.004783907428017703	0.0034019214083819208	0.000016274477095090716
27.782	0.9265318264396291	0.013884888647768084	-0.004670207744813135	0.0032446470969283124	0.000015153176001260058
27.784	0.8831087274760754	0.013875687607735419	-0.00452599776394132	0.0030978936460385968	0.000014021059714898713
27.786	0.8417205917904791	0.013866803037838177	-0.00435420091718781	0.0029606746825444103	0.000012891372418229599
27.788	0.8022725443342698	0.01385828760221583	-0.004157366750267213	0.0028321360346642713	0.000011774228182746872
27.79	0.7646728525975216	0.01385018870616907	-0.003937929698834217	0.002711508271499726	0.000010677728950973403
27.792	0.7288357496844499	0.013842549494235627	-0.0036980287187176218	0.002598122411919891	9.607931294023652e-6
27.794	0.6946777713209216	0.013835408848510655	-0.0034396833474741595	0.002491371059093985	8.56952754434464e-6
27.796	0.6621210301705466	0.01382880182651347	-0.0031647162657473258	0.0023907192500152597	7.56594809735854e-6
27.798	0.6310897743161807	0.01382275998063097	-0.002874779009203625	0.0022956832204478607	6.599581933924488e-6
27.8	0.6015130943053774	0.01381731161388599	-0.002571485302032219	0.0022058249058328535	5.672246324205787e-6
27.802	0.5733223791326256	0.013812482027526926	-0.0022561796902774893	0.002120755578585359	4.784805664446973e-6
27.804	0.5464529627054279	0.013808294027866357	-0.0019301677792535172	0.0020401210856326978	3.937775985263939e-6
27.806	0.5208427836442875	0.013804767658176915	-0.0015947169179820382	0.001963594435214765	3.1313772658923714e-6
27.808	0.49643281990207333	0.01380192071744819	-0.0012509228927958774	0.0018908839682403162	2.3653500434925242e-6
27.81	0.4731669578409956	0.013799768851248034	-0.0008998040365984381	0.0018217241038840676	1.6391947022435564e-6
27.812	0.45099132996525493	0.013798325733266992	-0.0005423284028912239	0.0017558694949690366	9.522578988919775e-7
27.814	0.4298551700006658	0.013797603201657765	-0.000179360653009542	0.00169309995336344	3.036755132456917e-7
27.816	0.40970919434932157	0.013797611350436504	0.00018815974200931152	0.0016351947683266967	-3.0767782574332717e-7
27.818	0.3905078320474195	0.013798357999756278	0.0005589635329676497	0.0015815946623956299	-8.840537402154384e-7
27.82	0.37220626042676763	0.013799848687958156	0.0009320572781805084	0.0015301083810498042	-1.4261486529624648e-6
27.822	0.3547621590076248	0.013802087597755922	0.0013073058751273607	0.0014806051446849934	-1.9356038043904877e-6
27.824	0.33813602185691227	0.013805078577034242	0.0016839310339035235	0.0014329325392128994	-2.412959572270779e-6
27.826	0.32228877499030256	0.013808823907264213	0.002061534509154225	0.0013869662190560907	-2.8592787236152893e-6
27.828	0.3071842303189502	0.013813325120834195	0.0024397035072179357	0.0013425961969735455	-3.2755366505338213e-6
27.83	0.2927878792194117	0.013818582954456832	0.00281811403979082	0.0012997265410327299	-3.6627776131730953e-6
27.832	0.2790658487075326	0.013824597397358092	0.003196242762636433	0.0012582564057577231	-4.021692930444053e-6
27.834	0.26598710391272756	0.013831367583118735	0.00357385796871629	0.0012181126436572238	-4.353361578328436e-6
27.836	0.2535214286769886	0.013838892203239122	0.003950561956986634	0.0011792189575799193	-4.658577552772665e-6
27.838	0.24163966803417142	0.013847169097746557	0.004326133197422248	0.0011415113922525044	-4.938330329259249e-6
27.84	0.2303150237738704	0.013856195776045525	0.004700281740974287	0.0011049336248300592	-5.193499341777261e-6
27.842	0.2195210629486366	0.013865969121217389	0.005072766784098629	0.0010694321184180232	-5.424979728159179e-6
27.844	0.20923282034855317	0.013876485547048123	0.005443317552136892	0.0010349580655299286	-5.633605403824704e-6
27.846	0.19942699978979542	0.013887740985876987	0.00581174814501079	0.0010014722038619098	-5.820304223074322e-6
27.848	0.19008055828818415	0.013899730957657938	0.006177815033988674	0.0009689327714919015	-5.985887442646982e-6
27.85	0.18117214750183971	0.013912450568648742	0.006541357921200204	0.0009373069657816127	-6.131260345211681e-6
27.852	0.1726814190371165	0.013925894566100102	0.006902168013013475	0.0009065633828605874	-6.257252782949635e-6
27.854	0.16458839447061166	0.013940057304209729	0.007260075220455404	0.0008766711542622101	-6.364698523547109e-6
27.856	0.15687476736792738	0.013954932807075979	0.007614902653568976	0.0008476054201993071	-6.45443276345515e-6
27.858	0.14952271547565948	0.013970514805068862	0.007966559218734737	0.0008193431689418063	-6.52734587584068e-6
27.86	0.14251490511641346	0.013986796827392456	0.008314885559359587	0.0007918594691787849	-6.584220865316827e-6
27.862	0.13583570753813926	0.014003772010252734	0.008659707270832151	0.0007651067844859118	-6.625600784575658e-6
27.864	0.12946983203616924	0.01402143325069247	0.009000921919985732	0.0007389958573482587	-6.651644011184591e-6
27.866	0.12340206410348857	0.014039773223503749	0.009338427376181062	0.0007136114035155998	-6.664008266545068e-6
27.868	0.11761847587321946	0.01405878446146162	0.009672173731820005	0.0006889380730291935	-6.6635287328036575e-6
27.87	0.11210619860615509	0.014078459324980454	0.010002035959322695	0.0006649509860165812	-6.650863673324928e-6
27.872	0.10685239405300498	0.014098790003900755	0.010327998986875073	0.0006399040545875403	-6.608928427477367e-6
27.874	0.1018445004280711	0.014119768707546158	0.010650049299834869	0.0006156998960259879	-6.557234246579974e-6
27.876	0.0970713228269674	0.014141387587686093	0.0109681773757173	0.0005923233430190498	-6.496707490010779e-6
27.878	0.0925220821260765	0.014163638786991457	0.011282348950924915	0.0005697573513230553	-6.428201254981431e-6
27.88	0.08818600576737756	0.014186514270134832	0.011592423440478658	0.000547980451910926	-6.352421435656307e-6
27.882	0.08405291186048089	0.014210005628408472	0.011898215601747978	0.000526971132290952	-6.2700161478950025e-6
27.884	0.0801136482953346	0.014234104218055734	0.012199635988791521	0.0005067115949086901	-6.181697009186006e-6
27.886	0.07635916467955305	0.01425880119366777	0.012496587082025414	0.00048718165830013527	-6.08810801771319e-6
27.888	0.07278047578184149	0.014284087518562642	0.012788972376217435	0.0004683587246461407	-5.989826791659922e-6
27.89	0.0693694174725345	0.014309953986481046	0.013076715430488491	0.0004502228673151647	-5.887436316178986e-6
27.892	0.06611838097218252	0.014336391232826685	0.013359738073523857	0.0004327553305523285	-5.781497866100345e-6
27.894	0.06301976749134533	0.014363389746086811	0.013637970749479904	0.0004159352063015322	-5.672512177219186e-6
27.896	0.0600661842970353	0.014390939908486396	0.013911386561426963	0.0003997408857729676	-5.5609499863949726e-6
27.898	0.05725105325824907	0.014419032017493436	0.014179892909374284	0.00038415402370423817	-5.447262916831327e-6
27.9	0.054567994312227176	0.01444765613549966	0.014443385125489178	0.0003691558080195422	-5.331859506537394e-6
27.902	0.052010635323636756	0.014476802199675443	0.014701842666119076	0.00035472593215126494	-5.215124844080328e-6
27.904	0.04957300453711451	0.01450646018874266	0.014955321803582168	0.0003408452688141985	-5.097450680344808e-6
27.906	0.047249702057534725	0.01453662013664142	0.015203774362890603	0.0003274969531562397	-4.979189780321621e-6
27.908	0.045035371090993176	0.0145672718430644	0.01544706592290854	0.0003146629730248379	-4.860619687813063e-6
27.91	0.04292470834468916	0.014598404936538644	0.015685165486754242	0.0003023245121610424	-4.742010003948195e-6
27.912	0.04091292726221258	0.014630009094247491	0.015918151254333563	0.0002904652243436969	-4.623669375226899e-6
27.914	0.038995527396525044	0.01466207416319799	0.016146061644828447	0.0002790696098843891	-4.505875124391573e-6
27.916	0.03716801109544742	0.014694589882046034	0.016368786774763534	0.0002681210266769943	-4.388815915506405e-6
27.918	0.03542600817229231	0.01472754582311377	0.01658628404046602	0.000257602783504679	-4.27267293682328e-6
27.92	0.033765661173004925	0.014760931560834713	0.01679859815698054	0.00024750098444272276	-4.157669581110392e-6
27.922	0.03218323999390767	0.014794736826933847	0.017005818061130717	0.0002378018173275625	-4.04401444007877e-6
27.924	0.030675014531314014	0.01482895140195033	0.017207893742426147	0.0002284905818740708	-3.931841654034132e-6
27.926	0.029237343783420116	0.014863564941137827	0.017404780571167667	0.00021955243581420946	-3.821261969211689e-6
27.928	0.027867036041799104	0.014898567079785215	0.01759650302117508	0.0002109751408793139	-3.712424703875685e-6
27.93	0.026561037537305678	0.014933947569419695	0.01778314812411402	0.00020274683139448964	-3.60547693438298e-6
27.932	0.02531629442203503	0.014969696302536844	0.017964737915441658	0.00019485497571435737	-3.5005185702281792e-6
27.934	0.02412979289209933	0.015005803124654792	0.018141234905423468	0.00018728408412037293	-3.3975645640747745e-6
27.936	0.022998861409706448	0.015042257855241097	0.018312653357902695	0.00018001381182169702	-3.2965305355254637e-6
27.938	0.021920998636790853	0.015079050397443543	0.018479062478170664	0.00017304886702946133	-3.1977808256140632e-6
27.94	0.020893704243786677	0.015116170789025732	0.018640498427669242	0.00016637855421829643	-3.1013791783040363e-6
27.942	0.019914493379297394	0.015153609090496071	0.018796982758027152	0.0001599917537027096	-3.007362235776359e-6
27.944	0.018981124476432434	0.015191355454647386	0.01894856834088496	0.00015387873077183872	-2.9157816462388237e-6
27.946	0.018091545731487572	0.015229400121059375	0.019095289091469115	0.00014803076819919534	-2.826690313195888e-6
27.948	0.0172437100429877	0.015267733378135886	0.019237159512585058	0.00014243874097657515	-2.7401167809381615e-6
27.95	0.016435574921599545	0.015306345524712234	0.019374185619972565	0.00013709312071930862	-2.656067568037192e-6
27.952	0.015665258671803232	0.01534522695100072	0.01950645584283194	0.0001319852453645087	-2.574564360608128e-6
27.954	0.014931074091228623	0.01538436823032219	0.019634047961696502	0.00012710762814790124	-2.495637267353377e-6
27.956	0.01423134519226137	0.015423760047701723	0.019756995900052796	0.00012245250911136052	-2.4192937204643273e-6
27.958	0.013564396780225325	0.015463393112661844	0.01987529282668095	0.00011801177415792008	-2.345518568384801e-6
27.96	0.012928651462858206	0.015503258152330258	0.019988986751426144	0.00011377776042707225	-2.274302145783685e-6
27.962	0.012322716986550172	0.015543346035940899	0.020098145035866995	0.00010977507038871851	-2.2062752859949727e-6
27.964	0.011745221127304655	0.015583647741311654	0.020202816526971746	0.00010596539815405148	-2.1407994971138125e-6
27.966	0.011194791673417321	0.015624154342445625	0.020303048563000026	0.00010233856188474322	-2.077784791813525e-6
27.968	0.010670110327552662	0.015664857006794913	0.02039888817119484	0.00009888816211223429	-2.0172085603824537e-6
27.97	0.010170023251690988	0.015705747006063496	0.020490392678413735	0.00009560889574665319	-1.9590638173984447e-6
27.972	0.009693406989049167	0.01574681571869889	0.02057760922182553	0.0000924954479412805	-1.903335182533377e-6
27.974	0.009239138082846581	0.015788054617384202	0.02066058766605172	0.00008954224469691555	-1.8499953963756783e-6
27.976	0.008806119897472398	0.015829455282054535	0.020739385398252794	0.00008674368692269621	-1.7990107539551777e-6
27.978	0.008393391087709595	0.015871009413896006	0.020814063820529416	0.0000840950941975839	-1.7503606576219442e-6
27.98	0.008000031862657984	0.01591270881984712	0.020884668288732745	0.00008159191786154508	-1.7040201395798974e-6
27.982	0.0076251224079256245	0.015954545413944633	0.020951262770393445	0.00007922939815229256	-1.6599559398288062e-6
27.984	0.007267754975647536	0.015996511237764775	0.021013907178983892	0.00007700266783176854	-1.618126914350913e-6
27.986	0.006927124921643914	0.01603859844289592	0.021072651613408506	0.00007490338540980236	-1.578412945405631e-6
27.988	0.006602478855259047	0.016080799271882704	0.021127538241154303	0.00007293154063497797	-1.540863913751796e-6
27.99	0.006293063688770788	0.0161231060627713	0.021178625163390714	0.00007108347958864557	-1.5054503695174593e-6
27.992	0.005998130995144769	0.016165511284127753	0.02122597919966766	0.00006935503656162375	-1.4721285634492159e-6
27.994	0.005717005623493494	0.01620800753039289	0.02126965919712704	0.00006774252943335378	-1.4408605141987825e-6
27.996	0.005449069591932093	0.016250587505507525	0.021309715808399278	0.00006624263164012641	-1.411611654651572e-6
27.998	0.005193706336272763	0.016293244008115992	0.021346195494242666	0.00006485188361552699	-1.3843409858269118e-6
28.	0.004950300681231562	0.016335969943568437	0.02137915879018622	0.00006356669872081948	-1.359002545720327e-6
28.002	0.004718285872122918	0.016378758337411932	0.021408663248649994	0.00006238379118505119	-1.3355535776548609e-6
28.004	0.004497153722226835	0.016421602327748305	0.02143476444462564	0.00006130027989947255	-1.313957060034814e-6
28.006	0.0042863994218553594	0.01646449516261883	0.021457516742806593	0.0000603131964327536	-1.2941714222679933e-6
28.008	0.004085518400368142	0.016507430197584428	0.021476973303687974	0.000059419459587500714	-1.2761501472803193e-6
28.01	0.0038940355560090553	0.016550400894624485	0.021493188150738557	0.00005861614764771255	-1.259847890063757e-6
28.012	0.0037115315584113568	0.01659340082634108	0.02150621719787883	0.000057900748899033585	-1.2452260817424598e-6
28.014	0.003537593108662376	0.016636423676135808	0.02151611529438777	0.000057270711537294	-1.2322432324280417e-6
28.016	0.003371806911545299	0.016679463236196373	0.021522936377173594	0.00005672339107877668	-1.2208539372860467e-6
28.018	0.0032137759039192683	0.016722513405672015	0.02152673347077375	0.00005625620419897638	-1.2110123138687875e-6
28.02	0.003063152551949331	0.016765568188886068	0.02152755881420271	0.0000558669448807946	-1.2026789416911269e-6
28.022	0.0029195984755779475	0.01680862169517133	0.02152546550353933	0.000055553415199838705	-1.1958131224879255e-6
28.024	0.0027827752947476294	0.016851668140736676	0.02152050691764886	0.000055313342710809625	-1.1903711744462607e-6
28.026	0.002652352709639622	0.01689470184767348	0.021512735549186868	0.00005514445875410943	-1.1863081581801988e-6
28.028	0.002528041169663965	0.016937717242162732	0.021502202994893267	0.000055044810508033204	-1.1835846893591638e-6
28.03	0.002409563636772967	0.016980708852682987	0.021488959955592357	0.00005501250053914141	-1.1821614211426128e-6
28.032	0.0022966430658011255	0.01702367130858124	0.021473056910274995	0.000055042791791171304	-1.1819370006322388e-6
28.034	0.0021890060460496314	0.01706659934137569	0.021454545413299043	0.000055134221330666344	-1.182879655365662e-6
28.036	0.0020864102240700593	0.017109487785243477	0.021433476401145606	0.00005528736509319796	-1.1850004350065798e-6
28.038	0.0019886286863478662	0.017152331575372808	0.021409899949061114	0.000055500639486576805	-1.18826313851652e-6
28.04	0.001895434610677367	0.017195125746241827	0.02138386527151683	0.00005577241364328234	-1.1926297792152566e-6
28.042	0.0018066025782040051	0.01723786542981814	0.021355420440197736	0.00005610102346760743	-1.1980609432761566e-6
28.044	0.0017219292362193354	0.017280545852075117	0.021324612080050633	0.000056484972160892054	-1.2045201196834824e-6
28.046	0.001641228449319274	0.017323162336056987	0.021291490513581476	0.00005692288742959647	-1.2119731177129195e-6
28.048	0.0015643145091924259	0.017365710304598426	0.021256104566291043	0.000057413361930950204	-1.220384424706591e-6
28.05	0.0014910018708856536	0.017408185275654287	0.02121850053279467	0.00005795495186547322	-1.229717177035633e-6
28.052	0.001421117954493897	0.017450582857237554	0.021178722176822533	0.00005854630237980806	-1.2399358725821989e-6
28.054	0.0013545114743493253	0.01749289874386777	0.02113681358163766	0.000059186230962305276	-1.2510083304499976e-6
28.056	0.0012910330720598102	0.017535128723194883	0.021092822354566294	0.000059873542104091374	-1.2629019873402448e-6
28.058	0.0012305333892335584	0.01757726867447706	0.02104679290698948	0.00006060700939240437	-1.2755831753939012e-6
28.06	0.0011728637414661228	0.017619314565424603	0.020998769355124847	0.00006138538318826498	-1.2890175033463348e-6
28.062	0.00111789091649815	0.017661262451770163	0.02094879560512044	0.00006220753654747254	-1.303172968231062e-6
28.064	0.0010654965643172839	0.017703108476717012	0.020896914646870282	0.00006307246138014463	-1.3180198420289045e-6
28.066	0.0010155628738460034	0.01774484885989018	0.02084315964302622	0.00006397912921697797	-1.3335272040912748e-6
28.068	0.000967972034006805	0.017786479896839368	0.020787576864483327	0.00006492648754993293	-1.3496643504851506e-6
28.07	0.0009226069684373827	0.017827997981664713	0.020730215460765724	0.00006591346830640867	-1.3664003997582046e-6
28.072	0.0008793636331141686	0.017869399603764668	0.020671121580439007	0.00006693910969754478	-1.3837064750442918e-6
28.074	0.0008381488389228091	0.01791068134183385	0.020610338371110527	0.0000680025362192081	-1.4015552815715782e-6
28.076	0.0007988696959601316	0.017951839857860922	0.02054790597942974	0.00006910285561212579	-1.4199189800280696e-6
28.078	0.0007614333143227424	0.017992871891127103	0.02048386155108754	0.00007023915644824659	-1.4387691561510607e-6
28.08	0.0007257475748113505	0.01803377425220396	0.020418239230816697	0.00007140433658401456	-1.457950826490166e-6
28.082	0.000691731203376264	0.01807454381695165	0.020351070162391637	0.00007260251330624149	-1.4775388422612928e-6
28.084	0.0006593107525003465	0.018115177514821376	0.020282371973467356	0.00007383429316575563	-1.4975345983858942e-6
28.086	0.0006284129319962956	0.018155672301708503	0.020212170114550863	0.00007509896077256539	-1.517912970561074e-6
28.088	0.0005989644516768195	0.018196025238364562	0.020140532556532417	0.0000763957860795914	-1.5386518167178965e-6
28.09	0.0005708928322839391	0.018236233515011052	0.020067519286565548	0.00007772403292769501	-1.5597285298061754e-6
28.092	0.0005441346433846011	0.01827629443204784	0.01999318049564883	0.00007908315570118689	-1.5811238060993294e-6
28.094	0.0005186319940493035	0.01831620538046063	0.01991755657862624	0.00008047351383498914	-1.6028357648892576e-6
28.096	0.0004943270633838743	0.018355963822228455	0.019840678134187602	0.000081893289165934	-1.6248183916912494e-6
28.098	0.0004711620304940048	0.018395567270731775	0.019762565964867747	0.00008334183892650479	-1.6470485894184335e-6
28.1	0.0004490799080508556	0.018435013271159977	0.019683231077046913	0.00008481851382542978	-1.6695024072376328e-6
28.102	0.0004280311881490409	0.018474299380903045	0.019602674611625563	0.00008632272403974082	-1.692156270940187e-6
28.104	0.00040797022536089863	0.018513423161361016	0.019520909189766768	0.00008785390323826657	-1.7149880670807584e-6
28.106	0.00038885140052504565	0.018552382254976168	0.019437999370102065	0.00008941147404636122	-1.7379801761930666e-6
28.108	0.0003706290944801999	0.01859117443887241	0.019354009228024112	0.00009099485060498226	-1.761115178311502e-6
28.11	0.0003532585302273802	0.01862979760725906	0.019268991773350067	0.00009260344680210964	-1.7843750546137113e-6
28.112	0.0003367010568310646	0.018668249749299433	0.019182988950322152	0.00009423672889644498	-1.8077421291350083e-6
28.114	0.00032092066835285145	0.01870652892697982	0.01909603163760734	0.0000958941801734295	-1.8311982984542283e-6
28.116	0.00030588136556990896	0.01874463325297806	0.019008139648298002	0.0000975752738302836	-1.8547244311869482e-6
28.118	0.0002915471492593206	0.01878256086853282	0.018919321729910957	0.00009927947215135307	-1.8783002748071839e-6
28.12	0.0002778827638010742	0.018820309921312207	0.018829575564387954	0.00010100623315409019	-1.901904499649129e-6
28.122	0.00026485794393445893	0.018857878546875505	0.018738896854922655	0.00010275505266689611	-1.925516333247111e-6
28.124	0.00025244447341792487	0.018895264918749908	0.018647332643723	0.00010452543758329584	-1.9491206043464237e-6
28.126	0.00024061414208538358	0.01893246732652876	0.018554941751305853	0.00010631688955540144	-1.972703692880491e-6
28.128	0.00022933873977080916	0.018969484167814247	0.018461773648801083	0.0001081289050034637	-1.9962513690666614e-6
28.13	0.00021859035975308128	0.019006313930189287	0.01836786884561902	0.00010995933000824868	-2.019718551943652e-6
28.132	0.0002083446929111899	0.019042955173293904	0.01827325888945096	0.00011180140639733803	-2.042976043303277e-6
28.134	0.00019857972939143353	0.01907940651090159	0.018177966366269654	0.00011366268651245887	-2.0661564925233287e-6
28.136	0.0001892734921606893	0.019115666592996253	0.018082004900328304	0.00011554278394560747	-2.089245185502049e-6
28.138	0.0001804040041858375	0.019151734087848593	0.01798537915416106	0.00011744130222936303	-2.112226348953515e-6
28.14	0.00017194936441208397	0.01918760766410981	0.017888085005762642	0.00011935783468762908	-2.1350830929960737e-6
28.142	0.00016388989050811277	0.019223285989435623	0.01779013512317881	0.00012129198616105432	-2.1578008231638907e-6
28.144	0.00015620834911202623	0.01925876780103553	0.01769157963416125	0.00012324337954647708	-2.180370063629659e-6
28.146	0.00014888762627935406	0.019294051935262586	0.01759246482458827	0.0001252116341723951	-2.2027812698070755e-6
28.148	0.00014191060806566472	0.019329137313361514	0.017492829300433103	0.00012719636415318712	-2.2250242857674307e-6
28.15	0.0001352601891175531	0.019364022926109267	0.017392703987762836	0.0001291971779369655	-2.2470882719119648e-6
28.152	0.0001289204626854111	0.019398707818455017	0.017292112132738926	0.00013121368979701953	-2.268961837320483e-6
28.154	0.00012287784573527556	0.019433191074160177	0.017191069301617755	0.00013324553062964386	-2.290633151185039e-6
28.156	0.00011711901187265664	0.01946747180043895	0.017089583380749538	0.00013529232628236245	-2.3120894907780053e-6
28.158	0.00011163063470306635	0.01950154911259833	0.016987654576578883	0.00013735369418088096	-2.3333171115618586e-6
28.16	0.00010639938783204576	0.019535422125954462	0.016885292827853563	0.00013942924299636508	-2.354303596759575e-6
28.162	0.00010141249897433449	0.019569090033735033	0.016782552423558625	0.00014151858344448146	-2.375043045564766e-6
28.164	0.00009665916540276115	0.019602552086639715	0.016679438931014912	0.0001436213415715776	-2.395523395933562e-6
28.166	0.00009212900568395175	0.019635807548619138	0.016575964603764915	0.00014573714058050365	-2.41573368371634e-6
28.168	0.0000878116383512748	0.019668855720888972	0.016472154453127105	0.0001478655983268406	-2.4356649739437714e-6
28.17	0.00008369668193810034	0.0197016959672888	0.016368045090243453	0.00015000632928120509	-2.4553103614966716e-6
28.172	0.00007977397637659265	0.01973432770586643	0.016263645761473558	0.00015215894650214142	-2.4746592053498343e-6
28.174	0.00007603484519284411	0.019766750371043345	0.016158977166924177	0.00015432307227562382	-2.4937030012313947e-6
28.176	0.00007247120453797785	0.019798963453864265	0.016054067238824736	0.0001564983320273701	-2.512434745131318e-6
28.178	0.00006907497116282032	0.01983096649137414	0.0159489340451316	0.00015868434788562512	-2.5308461984225535e-6
28.18	0.0000658380618182159	0.01986275904688941	0.01584358578952882	0.0001608807375988376	-2.5489277680298585e-6
28.182	0.00006275246488558477	0.01989434069340524	0.015738027648287998	0.00016308711433747874	-2.5666695145227465e-6
28.184	0.00005981116194478945	0.019925711034989864	0.01563228542549397	0.0001653030977890262	-2.5840652063563986e-6
28.186	0.00005700784357324937	0.019956869728473166	0.015526383084300365	0.0001675283130509712	-2.6011087658959752e-6
28.188	0.00005433621414709007	0.019987816473169145	0.015420339338978774	0.00016976238316033937	-2.617793555326169e-6
28.19	0.000051789978042438015	0.02001855100080149	0.015314167884946333	0.00017199686092033394	-2.633988803817759e-6
28.192	0.000049362830918800114	0.02004907306552678	0.01520787770255068	0.0001742342826984668	-2.649733662869925e-6
28.194	0.00004704886312463461	0.020079382442058747	0.015101483454948661	0.0001764796407488923	-2.6651043749046804e-6
28.196	0.00004484322981621669	0.020109478945206725	0.014995007853248983	0.00017873263054539823	-2.6800971986600955e-6
28.198	0.00004274122495554609	0.020139362432027918	0.014888469941483275	0.00018099294496781406	-2.6947080207738363e-6
28.2	0.000040738142504610693	0.020169032793338888	0.014781884434818236	0.00018326027261569473	-2.7089321712984846e-6
28.202	0.00003882927642539909	0.020198489945057675	0.014675261719556198	0.00018553429747161443	-2.7227643733499354e-6
28.204	0.00003700992067990996	0.020227733818717168	0.01456860752427291	0.00018781469845744494	-2.73619862911618e-6
28.206	0.00003527542794394242	0.02025676436717081	0.014461941106271177	0.00019010115077129308	-2.749231646688818e-6
28.208	0.00003362190072082689	0.020285581590902865	0.014355286055955919	0.00019239333515773177	-2.7618613614486404e-6
28.21	0.000032045910369519734	0.020314185529435563	0.014248657793725417	0.00019469093471463877	-2.774084504289424e-6
28.212	0.000030544030340406177	0.02034257624493332	0.014142063541517601	0.00019699362921901287	-2.7858964216894386e-6
28.214	0.00002911283408386298	0.020370753806108022	0.01403550343187388	0.00019930109405543053	-2.797291189591214e-6
28.216	0.000027748895050267415	0.020398718289662453	0.01392898999805158	0.00020161300058007552	-2.8082654685570393e-6
28.218	0.000026448786690003954	0.02042646981310286	0.013822546883706108	0.00020392901910170415	-2.818818427481504e-6
28.22	0.00002520921675804501	0.02045400853661867	0.013716192717052857	0.0002062488206826181	-2.8289485721476672e-6
28.222	0.000024027585904835315	0.020481334652122485	0.01360994059305529	0.00020857208202331435	-2.8386536457071636e-6
28.224	0.00002290141469190382	0.02050844837218345	0.013503798073425508	0.00021089847911248403	-2.8479304759275316e-6
28.226	0.000021828215524349115	0.020535349918961325	0.013397767197263622	0.00021322768524767265	-2.856774886959721e-6
28.228	0.000020805500807270167	0.02056203951951189	0.013291854849459364	0.00021555937092336905	-2.865183869754193e-6
28.23	0.000019830782945771345	0.02058851743010666	0.013186080028666327	0.00021789320618798903	-2.8731572544975163e-6
28.232	0.000018901574344951526	0.02061478394158052	0.013080458044656938	0.00022022886138052517	-2.880694381510528e-6
28.234	0.000018015583991970968	0.02064083937256165	0.0129750013809548	0.00022256600872322938	-2.8877942705374995e-6
28.236	0.000017171032629199258	0.020666684063818885	0.012869719694835274	0.0002249043251035278	-2.8944556222385073e-6
28.238	0.000016366136025805	0.020692318372609507	0.012764619817324324	0.00022724348674532297	-2.900676714267227e-6
28.24	0.000015599108720000848	0.020717742670002013	0.01265971202416991	0.00022958316921971956	-2.9064568079179188e-6
28.242	0.000014868165249998192	0.02074295734637025	0.012554996691070514	0.00023192304815842292	-2.9117931022119873e-6
28.244	0.000014171520154012282	0.020767962802711096	0.01245049612346755	0.00023426279868938324	-2.916688066954825e-6
28.246	0.000013507388972875171	0.020792759481054447	0.012346219353809666	0.00023660209848157756	-2.9211414074252332e-6
28.248	0.000012874251529752155	0.020817347833080913	0.012242171842872754	0.0002389406275614143	-2.9251522228506918e-6
28.25	0.000012150787643726407	0.020841728329753898	0.01213835504129623	0.0002412769261188612	-2.928704992503337e-6
28.252	0.076894871338137	0.020865847979518255	0.011955285088668744	0.000973358165219675	-0.000011636774358584748
28.254	0.14786672353201602	0.02088945123694897	0.011624861716898107	0.0016429241733165758	-0.000019098766326154334
28.256	0.21338186280150587	0.02091226023466894	0.01116362301768239	0.002252098252432929	-0.00002514157588894253
28.258	0.2738599004268298	0.02093402885647093	0.010587561330590516	0.0028026022235631194	-0.00002967272292722388
28.26	0.3296881401679997	0.020954544033691323	0.00991207486945695	0.003293362585401283	-0.00003264405651876583
28.262	0.38122412968696745	0.020973622482422044	0.009154205970071218	0.0037069497038038158	-0.00003393418110931462
28.264	0.42879791578972815	0.020991117322497598	0.008331032879430697	0.004057738988354014	-0.00003380515692812514
28.266	0.47271407183465275	0.021006912846632548	0.0074571519766686075	0.004348344134807969	-0.000032426263060118594
28.268	0.5132537651522524	0.021020921967114605	0.006546900293901516	0.004582440093458155	-0.00003000077839464729
28.27	0.5506767058606985	0.02103308440261073	0.005612462097483314	0.004764527348049157	-0.000026740729153348585
28.272	0.5852222005594265	0.0210433634108776	0.004665227650740149	0.004899904548671366	-0.00002285917018644909
28.274	0.6171120674316306	0.021051743442806626	0.003714956326665206	0.0049943614896203045	-0.000018553834813518013
28.276	0.6465496437091761	0.021058227032554524	0.0027701479896618804	0.005053947146652534	-0.000014000181528156915
28.278	0.6737243542337719	0.02106283198466198	0.0018374591366471286	0.0050846286437238215	-9.342797357868034e-6
28.28	0.6988096142040114	0.021065588273665	0.0009222609041407259	0.005092115914893877	-4.696259427659406e-6
28.282	0.7219660990980742	0.021066535009695783	0.00002207258327820859	0.005080451717543133	-1.1213869362638868e-7
28.284	0.743342540423818	0.02106571754794025	-0.0008430013397910583	0.005084662859758964	4.28637760316264e-6
28.286	0.7630751572901551	0.021063177326390046	-0.0016937062458982736	0.005078049600650112	8.600724325602329e-6
28.288	0.7812908725292379	0.02105895768672123	-0.002522090350125507	0.005063145077845536	0.000012769709342119686
28.29	0.7981060626584642	0.021053104687550537	-0.0033268643079219272	0.005041853793655185	0.0000167735634318722
28.292	0.8136282916219473	0.021045666434752454	-0.004107258756474808	0.005015757731099355	0.000020601014861414042
28.294	0.8279573557633686	0.021036692166894584	-0.004862859541430505	0.004986172150869552	0.000024247054819071063
28.296	0.8411845896180918	0.021026231616730475	-0.0055935288360237515	0.0049541768492803295	0.00002771133106521082
28.298	0.85339524805828	0.021014334632546882	-0.006299322630440013	0.004920663793938929	0.00003099684879394631
28.3	0.8646663580328056	0.021001050753419397	-0.006980481384992887	0.004886346173734865	0.00003410904850638744
28.302	0.8750716577119619	0.02098642889697089	-0.007637359944533939	0.004851797690424582	0.00003705492533983098
28.304	0.8846763575953522	0.02097051717758074	-0.008270473712989867	0.004817477457441635	0.0000398428206746923
28.306	0.8935430006866341	0.020953362499334865	-0.008880370936076142	0.00478375283219152	0.00004248149961636551
28.308	0.9017277919833865	0.020935008405072706	-0.009467592932009201	0.00475090751841684	0.00004497965844199265
28.31	0.9092832229733349	0.02091550422000742	-0.010032982687094325	0.004719478581363531	0.000047350446898932796
28.312	0.9162580216861921	0.020894890252259882	-0.0105777072148892	0.004694748106960222	0.00004965967092308056
28.314	0.9226961971425311	0.020873206277387382	-0.011103082113697095	0.004670988578562615	0.000051862369739921994
28.316	0.9286398036142157	0.020850490434459194	-0.011609672359447779	0.004648209696191203	0.00005396419163078817
28.318	0.9341260666580383	0.02082677952723318	-0.01209828612776282	0.004626372410372244	0.000055971177154271155
28.32	0.9391908133058561	0.020802109559468353	-0.012568752463028094	0.004605537819683198	0.00005788586481471223
28.322	0.943866001402365	0.020776515335518886	-0.013022621319346658	0.004585570404256923	0.000059716146907841275
28.324	0.9481817708105871	0.02075003063051282	-0.013459430407072545	0.00456654087201203	0.0000614630390678983
28.326	0.9521658112757398	0.02072268785729308	-0.013880597651380883	0.0045483220182430265	0.00006313342792414811
28.328	0.9558433725714316	0.02069451896807262	-0.01428587641617705	0.004530947939745889	0.0000647285623153418
28.33	0.9592384089988227	0.020665554190725455	-0.014676287195558763	0.004514328346424621	0.00006625357930717964
28.332	0.9623722014971816	0.020635823765361168	-0.015051792157306607	0.00449846832913236	0.00006771001031632661
28.334	0.9652652745023862	0.02060535646417603	-0.015413220651261947	0.00448329375625822	0.00006910199590963295
28.336	0.9679357786587524	0.02057417986838949	-0.01576113176454704	0.004468752362202403	0.00007043259480380292
28.338	0.9704009487933046	0.020542321045611617	-0.01609544330600349	0.004454850411999177	0.00007170279224305904
28.34	0.9726767174671743	0.020509806642071183	-0.016416895401804688	0.004441519855630358	0.00007291596689492224
28.342	0.9747773315681112	0.02047666171048491	-0.01672593543048706	0.004428717248988678	0.00007407443874646892
28.344	0.9767166159474048	0.02044291117412301	-0.017022595286746923	0.004416437293606565	0.00007517922465836044
28.346	0.9785067087101618	0.02040857921283686	-0.017307423909918393	0.004404627335254139	0.00007623275245645763
28.348	0.9801591618019063	0.0203736891671459	-0.017580716109106897	0.004393258164128503	0.00007723662457755937
28.35	0.9816846551223536	0.020338263836785293	-0.017842780230225053	0.004382299424241705	0.00007819240552978654
28.352	0.9830927388268035	0.020302325271206192	-0.018093998756839785	0.0043717135111303275	0.00007910177883565184
28.354	0.9843926801339127	0.020265894942004772	-0.018334577621443054	0.004361479286250101	0.00007996588051806852
28.356	0.9855926153680173	0.02022899382472716	-0.018564854044808704	0.0043515631797765835	0.00008078613529931594
28.358	0.9867002878894706	0.020191642192307322	-0.018785123184742816	0.0043419362536330905	0.00008156380738479833
28.36	0.9877228566545374	0.020153859890393935	-0.01899556602680324	0.0043325786468991654	0.00008229978375349093
28.362	0.98866672339031	0.02011566627133561	-0.019196492064242524	0.004323459539600093	0.00008299525674200682
28.364	0.9895381001221873	0.020077080079348476	-0.01938818018294431	0.0043145519926636325	0.00008365131144244393
28.366	0.990342440778202	0.020038119563920074	-0.019570846225817406	0.004305832781668815	0.00008426879124412399
28.368	0.9910849359167595	0.019998802568760368	-0.019744661259830466	0.004297226720956671	0.00008484728596198148
28.37	0.991770384338166	0.01995914675585242	-0.019909715199669158	0.004286983992845836	0.00008535263036310112
28.372	0.9924030771960175	0.0199191696581571	-0.020065886142137952	0.004276434853513379	0.00008581045486486986
28.374	0.9929871784931386	0.01987888899900033	-0.020213332670977188	0.004265465290245934	0.00008621926890824732
28.376	0.9935263441418378	0.019838322051092948	-0.020352203863392673	0.004254728464155987	0.00008659310108588226
28.378	0.9940240535280097	0.019797485729123005	-0.02048274835060967	0.004244218226546189	0.00008693325387941645
28.38	0.9944835233845876	0.019756396460931035	-0.020605186708535925	0.004233930975233683	0.00008724093825574363
28.382	0.9949076301282221	0.019715070240760458	-0.020719738612619113	0.004223863024942205	0.00008751733781230917
28.384	0.9952991649582572	0.01967352262062749	-0.020826618977362255	0.004214011893159045	0.00008776362006489641
28.386	0.9956605785160025	0.019631768736504525	-0.020926040343878637	0.004204374987525013	0.00008798092060974266
28.388	0.9959942043448223	0.019589823298520995	-0.021018204624391582	0.004194951110874595	0.00008817034083768101
28.39	0.996302204596766	0.019547700615424872	-0.021103320320388117	0.004185738787938872	0.00008833298641934712
28.392	0.9965864884209078	0.019505414590990502	-0.021181578310960462	0.004176737805559197	0.00008846989891280129
28.394	0.9968489324068178	0.019462978737688083	-0.021253180659079694	0.004167947744002248	0.00008858214638088342
28.396	0.997091210800738	0.019420406183914402	-0.02131831167738373	0.004159369530862869	0.00008867073604034798
28.398	0.9973148336970951	0.019377709676188445	-0.021377162021694048	0.004151003622163201	0.0000887366769836216
28.4	0.9975212858734186	0.019334901618526756	-0.02142989192323807	0.004142853414582126	0.00008878090092831275
28.402	0.9977118654784951	0.019291994054538013	-0.02147670230181223	0.004134918927685698	0.00008880442285203438
28.404	0.9978877729424875	0.01924899862414091	-0.021517789989092678	0.0041272006540789665	0.00008880823691731714
28.406	0.9980501778156944	0.01920592658736493	-0.02155333804236806	0.004119700534485909	0.00008879329825309917
28.408	0.9982000892602005	0.01916278885189938	-0.02158351574453919	0.004112421383702741	0.00008876051168332775
28.41	0.9983384636919985	0.019119596000642374	-0.021608478604118988	0.004105367273663451	0.00008871074089500698
28.412	0.9984662176334312	0.019076358313580913	-0.021628369366137924	0.004098543459363767	0.00008864481180228825
28.414	0.9985841391122918	0.019033085782122077	-0.021643370086819737	0.004091951931824056	0.00008856363003794502
28.416	0.9986929902442095	0.01898978796668761	-0.02165367398234319	0.004085917548826566	0.00008847512652102529
28.418	0.9987934853264154	0.018946474010037084	-0.021659570734502295	0.004081154716963791	0.00008839605927052493
28.42	0.9988862434006145	0.01890315247876658	-0.021661297636641035	0.004076598353625285	0.00008830441028291813
28.422	0.9989718709495707	0.01885983142791537	-0.021659093730907908	0.004072230711063966	0.00008820082666481619
28.424	0.9990509225696252	0.018816518667629283	-0.02165303353910524	0.004068046728761502	0.00008808555225652017
28.426	0.9991238871195207	0.0187732217739574	-0.02164325026794396	0.004064036645803873	0.00008795896222322875
28.428	0.9991912467222409	0.01872994806854719	-0.021629864191255507	0.004060191781739299	0.00008782139682947275
28.43	0.999253432238637	0.01868670464173608	-0.021612991478012683	0.0040565036688358395	0.00008767317922507619
28.432	0.9993108272150234	0.018643498346185654	-0.021592753064214217	0.004052963372077922	0.00008751463727158353
28.434	0.9993638121158172	0.01860033583936528	-0.021569213410534808	0.004049566406975494	0.00008734596205218709
28.436	0.9994127292928793	0.018557223569657368	-0.021542553427897432	0.004046299196511554	0.0000871676166261086
28.438	0.9994578784136158	0.018514167599444756	-0.02151292810059622	0.0040431500503481125	0.00008697999633306093
28.44	0.9994995565377796	0.018471173820725252	-0.021480354256709182	0.004040118042699862	0.00008678316679611556
28.442	0.9995380363507234	0.018428248120674288	-0.02144487802963399	0.004037199973747949	0.00008657726101826631
28.444	0.9995735526866426	0.01838539613033178	-0.021406667261180984	0.004034383110010083	0.00008636269684011438
28.446	0.9996063370945171	0.018342623202041435	-0.02136582892102322	0.004031659462832758	0.00008613974635070908
28.448	0.9996366064144258	0.018299934532727498	-0.021322412089222684	0.004029025532616797	0.00008590854272445527
28.45	0.9996645452259976	0.018257335235093625	-0.021276477172114745	0.004026476880432216	0.00008566924343056383
28.452	0.9996903338798365	0.01821483021568949	-0.021228153055470714	0.004024003773001236	0.00008542216798906187
28.454	0.9997141443449491	0.01817242415497613	-0.02117752905838751	0.004021599547772116	0.00008516754128414205
28.456	0.9997361222320896	0.01813012160624927	-0.021124644179747333	0.004019261399744828	0.0000849054669350027
28.458	0.9997564080499687	0.018087927047821487	-0.02106955741427274	0.004016985006782593	0.00008463609623267863
28.46	0.9997751377669072	0.018045844768460082	-0.021012381345226965	0.004014761886291943	0.00008435970776504904
28.462	0.9997924266175892	0.01800387886439748	-0.02095319083911548	0.004012586436369588	0.00008407648935969828
28.464	0.999808383995582	0.01796203332599524	-0.020892020568978563	0.0040105067789603125	0.00008378759011806681
28.466	0.9998231169880581	0.017920312055465664	-0.020828937969684817	0.004008472012459239	0.00008349221490073115
28.468	0.9998367171551964	0.017878718800483362	-0.020764015717406215	0.004006470986915665	0.00008319042654364887
28.47	0.9998492697172274	0.01783725717720701	-0.020697316446085953	0.0040044985168272524	0.0000828823730106555
28.472	0.9998608592260517	0.017795930679607014	-0.020628899710072493	0.004002549694468372	0.00008256819623176935
28.474	0.9998715591043514	0.017754742685624884	-0.020558821984119922	0.0040006198491111655	0.00008224803130401315
28.476	0.9998814339282986	0.017713696459152765	-0.02048714400727481	0.003998703978650153	0.00008192202425306843
28.478	0.999890548052727	0.017672795144600364	-0.020413913305686784	0.003996798154608524	0.00008159029102850733
28.48	0.9998989638447989	0.017632041824972838	-0.020339154713918756	0.003994900277434539	0.00008125289480941805
28.482	0.9999067326696919	0.017591439515520883	-0.02026291213202141	0.003993006755369041	0.00008090994502661078
28.484	0.9999139022447154	0.017550991124084328	-0.020185245856841533	0.00399111272694245	0.00008056159163570259
28.486	0.9999205202910112	0.017510699486689426	-0.020106158177220813	0.00398921795728992	0.00008020784725268083
28.488	0.999926631578488	0.01747056739286939	-0.020025716214665035	0.003987317132741649	0.00007984888135815613
28.49	0.9999322725421492	0.017430597488014763	-0.019943972934097474	0.003985018903090703	0.00007947710914510779
28.492	0.9999374784744297	0.017390792372848615	-0.019860920037988398	0.003982526311432068	0.00007909663662053717
28.494	0.999942284643411	0.017351156772487827	-0.019776499084682635	0.003980022572068251	0.00007871091275352399
28.496	0.9999467228445691	0.01731168922513786	-0.019690820229395514	0.003977499371333584	0.00007832022508346328
28.498	0.9999508192636025	0.017272394367342157	-0.019603846716797223	0.0039749604481149415	0.00007792451533017691
28.5	0.9999545997809072	0.01723327466236387	-0.019515658100507274	0.003972400698807467	0.00007752401387614269
28.502	0.9999580901840137	0.01719433251217024	-0.019426290486778835	0.00396981823871928	0.00007711884228507346
28.504	0.9999613130086084	0.01715557025896701	-0.01933577616977095	0.003967211513333093	0.00007670911383994696
28.506	0.9999642874200777	0.017116990168451404	-0.01924413437505202	0.0039645799744623626	0.000076294909769194
28.508	0.9999670325197593	0.017078594435735193	-0.01915142093700298	0.003961920447828646	0.00007587640621528576
28.51	0.9999695672125782	0.01704038518552634	-0.01905765642638956	0.0039592324015401475	0.00007545369082078135
28.512	0.9999719074297387	0.017002364490998595	-0.01896287062419074	0.00395651467918853	0.00007502687598416362
28.514	0.9999740671995035	0.016964534360906728	-0.018867098168219135	0.003953824533729374	0.00007459719561778535
28.516	0.9999760605698746	0.016926896738119056	-0.018770362777387924	0.003951105979722297	0.00007416369261129425
28.518	0.9999779013063714	0.016889453534165218	-0.018672691654047422	0.003948353782662755	0.0000737263927247534
28.52	0.999979600694765	0.016852206550238905	-0.018574151193524163	0.003945563740093041	0.00007328549745217482
28.522	0.9999811689140411	0.0168151574866837	-0.018474773561111532	0.0039427342279576465	0.00007284112207316141
28.524	0.9999826161550696	0.01677830801650146	-0.018374553993929767	0.003939866455712723	0.00007239328891936613
28.526	0.999983952573228	0.016741659837078288	-0.018273489256669093	0.003936961625169497	0.0000719420259614533
28.528	0.9999851867788774	0.01670521458276707	-0.01817163859515339	0.003934016305838557	0.00007148752253713868
28.53	0.9999863258800402	0.016668973776996047	-0.01806904550015559	0.00393102826751035	0.00007102992862804232
28.532	0.9999873770227852	0.016632938885788692	-0.017965723885868302	0.00392799756089048	0.00007056931960332252
28.534	0.9999883473531805	0.01659711137553601	-0.017861663088451024	0.003924926183607207	0.0000701057091386318
28.536	0.9999892435596217	0.016561492706502385	-0.017756891386491794	0.00392181326328178	0.0000696392121541975
28.538	0.9999900708263366	0.01652608425704484	-0.017651448706592722	0.003918657072484802	0.00006916997431369228
28.54	0.9999908341938187	0.016490887341911294	-0.017545360278123527	0.003915457042499263	0.00006869810446416559
28.542	0.9999915387065565	0.01645590323726214	-0.017438639459223634	0.00391221356840113	0.00006822368190683005
28.544	0.9999921893250007	0.016421133198427095	-0.01733129934845274	0.003908927131325229	0.00006774678624428617
28.546	0.9999927900346114	0.016386578434620935	-0.017223366800092607	0.003905597202059452	0.00006726753318448534
28.548	0.9999933443823605	0.01635224011676625	-0.017114856117408317	0.0039022242677920916	0.00006678600688112067
28.55	0.9999938559384846	0.01631811938306	-0.01700578624655234	0.0038988085113465572	0.00006630230416019848
28.552	0.9999943282704699	0.01628421732858779	-0.016896181113120433	0.003895349773880411	0.00006581653527843615
28.554	0.9999947645041608	0.016250535005996884	-0.01678605613226515	0.0038918486012855585	0.000065328789079457
28.556	0.9999951671384846	0.016217073436246624	-0.016675432626642887	0.003888305123601947	0.00006483917012045461
28.558	0.999995538673924	0.016183833592690225	-0.01656433307822977	0.003884719416460932	0.00006434778632972526
28.56	0.9999958816109621	0.016150816411003518	-0.016452772682259753	0.003881092168747467	0.00006385472721130058
28.562	0.9999961983421813	0.016118022803324045	-0.016340760763474283	0.003877424582806475	0.00006336006748605468
28.564	0.9999964907293319	0.01608545365629108	-0.016228316100627367	0.003873717158851996	0.00006286390653827435
28.566	0.9999967605351926	0.01605310981283503	-0.01611546044045943	0.003869970193308135	0.00006236635155601438
28.568	0.999997009526995	0.016020992076698395	-0.016002211399399467	0.003866184343590921	0.00006186749917519038
28.57	0.9999972394596783	0.015989101220204943	-0.015888582779912463	0.0038623466315966413	0.0000613672141808393
28.572	0.9999974517955178	0.015957437993562817	-0.01577458248087858	0.0038584458926375557	0.000060865372981418294
28.574	0.9999976477452183	0.0159260031254176	-0.015660229223889544	0.0038545099101261852	0.00006036250873832994
28.576	0.9999978285175404	0.01589479729531699	-0.015545547613055932	0.0038505391488363066	0.00005985873967417067
28.578	0.9999979953212451	0.01586382114470043	-0.015430551020479055	0.0038465349989313673	0.00005935415455306881
28.58	0.9999981493650933	0.01583307529946101	-0.015315242657913912	0.0038424997123779757	0.000058848815508033115
28.582	0.9999982918124359	0.01580256036260037	-0.015199648292456897	0.0038384337268919815	0.00005834284264266267
28.584	0.999998423488533	0.015772276890382738	-0.015083778257759788	0.0038343387502788057	0.00005783631547434129
28.586	0.9999985450689671	0.01574222542800852	-0.014967641032452723	0.003830216675125592	0.000057329308269794456
28.588	0.9999986572288218	0.01571240648967718	-0.014851259138861053	0.0038260682523735047	0.000056821931098968146
28.59	0.9999987606431803	0.015682820531828363	-0.01473466517859986	0.0038218933863152947	0.00005631431939566107
28.592	0.9999988559890634	0.015653467963918064	-0.014617869476059772	0.003817693827136693	0.000055806550064643276
28.594	0.9999989440452505	0.015624349183515747	-0.014500879574223056	0.0038134715839560776	0.00005529869219866873
28.596	0.9999990253736548	0.01559546456571647	-0.014383709717577376	0.003809228123164819	0.00005479083157163484
28.598	0.9999991004076281	0.015566814451481073	-0.014266379795698928	0.003804964440748071	0.00005428306782084115
28.6	0.9999991695805215	0.01553839914269941	-0.014148904673385825	0.003800681955147638	0.00005377548667724159
28.602	0.999999233325687	0.015510218919674634	-0.014031299054323551	0.0037963821080055664	0.00005326817268190935
28.604	0.9999992920961097	0.015482274016127284	-0.01391358860530145	0.0037920653995023464	0.00005276123793307374
28.606	0.9999993463905589	0.015454564624883704	-0.013795788348585374	0.0037877332258248364	0.000052254765904383973
28.608	0.9999993965263089	0.015427090919641808	-0.013677902109893239	0.003783387952369334	0.00005174881005625717
28.61	0.9999994427948119	0.01539985307825405	-0.013559925839134563	0.003779032656656965	0.00005124340256793611
28.612	0.9999994854875204	0.01537285125837275	-0.013441886255015044	0.0037746677751325257	0.000050738654883802116
28.614	0.9999995248958864	0.015346085554536978	-0.013323814534202495	0.003770293320090511	0.00005023468893642853
28.616	0.999999561327098	0.015319556004398206	-0.01320573638777832	0.0037659097406429758	0.00004973161129509776
28.618	0.9999995950252689	0.015293262599651181	-0.013087672061236282	0.003761517934995268	0.00004922951318567676
28.62	0.9999996261585418	0.015267205296965257	-0.012969636334483095	0.0037571192635240513	0.000048728470513187905
28.622	0.9999996548943982	0.0152413840289157	-0.01285163852183909	0.003752715562721185	0.00004822854388737264
28.624	0.99999968140032	0.015215798714914578	-0.01273368247203693	0.003748309159378346	0.00004772977864255152
28.626	0.9999997058448105	0.015190449272142088	-0.012615766568222253	0.0037439028852880073	0.000047232204854887276
28.628	0.9999997284065472	0.015165335624914768	-0.012497888484955583	0.003739499666449328	0.0000467358498208123
28.63	0.9999997492221511	0.015140457668476638	-0.012380084407226129	0.0037350989845143234	0.00004624084069763192
28.632	0.9999997684147199	0.015115815209486596	-0.01226239634219057	0.0037306997184923486	0.00004574731858185196
28.634	0.9999997861073519	0.01509140799094899	-0.012144845829272352	0.0037263025225899474	0.000045255369650083566
28.636	0.9999998024231447	0.015067235733374762	-0.01202743382232708	0.0037219098939204475	0.000044765024941792585
28.638	0.9999998174851963	0.015043302453210564	-0.011910150365381242	0.00371752805300163	0.00004427631809877238
28.64	0.9999998314097479	0.015019599268849139	-0.01179311011842801	0.0037131437493680094	0.000043789513121849586
28.642	0.9999998442390597	0.014996130122249669	-0.011676100653477944	0.0037087174158962006	0.000043303357843310656
28.644	0.9999998560511403	0.014972894787526624	-0.011559266611193332	0.003703980424182578	0.00004281529724576739
28.646	0.9999998669414873	0.014949892999311112	-0.011442571417247844	0.0036992641445722885	0.000042329094165532665
28.648	0.9999998770055987	0.014927124474437128	-0.011326026440656415	0.003694571387862792	0.00004184481322582665
28.65	0.9999998863389721	0.014904588802929428	-0.011209548934985061	0.003689913569544269	0.000041362266723671884
28.652	0.9999998950371052	0.014882285735203272	-0.01109346203554158	0.0036852644177059832	0.00004088234090875357
28.654	0.999999903174082	0.014860214999839125	-0.010977464000577452	0.0036806556799574967	0.000040404265225254344
28.656	0.9999999106982359	0.01483837610779987	-0.010861635275741027	0.0036760834015245624	0.000039928277150565255
28.658	0.9999999176375662	0.014816768607842815	-0.010745998015649696	0.00367154900131211	0.000039454458282460556
28.66	0.9999999240397432	0.014795392012158296	-0.010630545857618929	0.0036670564981828406	0.00003898281226641217
28.662	0.9999999299524369	0.014774245927819979	-0.01051556637833944	0.0036625820551983747	0.000038514124717553394
28.664	0.9999999354233174	0.014753329724844257	-0.010400669954659224	0.003658165728110478	0.000038047374377522734
28.666	0.9999999405000549	0.014732642928325521	-0.01028618555363306	0.003653779497967353	0.000037583453888152434
28.668	0.9999999452161059	0.014712184793313009	-0.010171997275890769	0.0036494373226638277	0.00003712206650467055
28.67	0.9999999495565971	0.014691954687341524	-0.010058185818610848	0.0036451344421561394	0.00003666343955302485
28.672	0.9999999535444282	0.014671951850706792	-0.009944735060977731	0.003641358176435282	0.00003621234232677389
28.674	0.9999999572072086	0.014652175386845368	-0.009831793938372626	0.003638111386953649	0.00003576916148137532
28.676	0.9999999605725477	0.014632624230745978	-0.009719468793047832	0.003634873935508334	0.00003532904378283621
28.678	0.9999999636680547	0.01461329711545458	-0.009607742693298239	0.003631649090093816	0.00003489195000997206
28.68	0.9999999665213389	0.0145941928574727	-0.009496614245619225	0.0036284385355150016	0.000034457881085725523
28.682	0.999999969166727	0.01457531026307082	-0.00938608096752516	0.003625244052254404	0.00003402683420149885
28.684	0.9999999716342649	0.014556648130509841	-0.009276152770539834	0.0036220660795582894	0.00003359883829897298
28.686	0.9999999739250024	0.014538205240928137	-0.009166837925736302	0.0036189051945352386	0.00003317391738690973
28.688	0.9999999760389395	0.014519980376796571	-0.009058128109653375	0.003615763731919754	0.00003275205109796751
28.69	0.9999999779760762	0.01450197230880165	-0.008950044735756356	0.0036126408151572293	0.00003233329690987651
28.692	0.9999999797364125	0.014484179787386711	-0.008842579007449294	0.0036095387683760375	0.00003191763173981633
28.694	0.9999999813199483	0.014466601573088465	-0.008735742984435293	0.0036064576669125564	0.00003150508726239424
28.696	0.9999999827398917	0.01444923639260261	-0.008629541410180732	0.0036033983224415924	0.00003109567504088551
28.698	0.9999999840588853	0.01443208298756949	-0.008523971588109584	0.0036003623439197037	0.00003068938632647118
28.7	0.9999999852850183	0.014415140070945513	-0.0084190516441664	0.003597349044591524	0.000030286267388508698
28.702	0.9999999864182906	0.014398406357048303	-0.008314769614119392	0.0035943609742531617	0.000029886283410896762
28.704	0.9999999874587023	0.01438188020696006	-0.008211625642091077	0.0035913447029542922	0.000029490778252367428
28.706	0.9999999884062534	0.014365559989366901	-0.008108467650660842	0.003588426317761737	0.00002909663871435105
28.708	0.9999999892609438	0.01434944585842109	-0.00800609239987933	0.003585521723612861	0.000028706018221019165
28.71	0.9999999900262168	0.014333534899753034	-0.007904759221469092	0.003582602305305355	0.000028319608609718935
28.712	0.9999999907383086	0.014317827095357696	-0.007803253117292928	0.0035798029693068023	0.000027934108679537785
28.714	0.9999999914069084	0.014302320390748018	-0.007703536806741901	0.0035769097125775964	0.000027554855625234107
28.716	0.9999999920320162	0.014287013368183672	-0.007603433745924096	0.003574161571177034	0.000027175900703672545
28.718	0.999999992613632	0.014271905841845785	-0.007504233452895043	0.0035714195712733842	0.000026800766221073803
28.72	0.9999999931517558	0.014256996086779793	-0.007405649442978402	0.003568715769182849	0.000026428657948197205
28.722	0.9999999936463876	0.014242282613151691	-0.007307998915134871	0.0035660161718803346	0.00002606044231545489
28.724	0.9999999940978568	0.014227763401608282	-0.00721136975254466	0.003563311367007648	0.000025696355810937516
28.726	0.9999999945185665	0.014213436644065481	-0.007115462802839143	0.0035606347138448036	0.000025335563860860496
28.728	0.9999999949148255	0.014199301294335994	-0.007020003367204572	0.0035580176871383546	0.00002497729614428467
28.73	0.9999999952866337	0.014185356156749273	-0.006925250333739295	0.00355543281694756	0.00002462226230215373
28.732	0.9999999956339912	0.014171599833442534	-0.006831187470614333	0.0035528827125610096	0.00002427040787060903
28.734	0.9999999959568979	0.014158030945449089	-0.006737817566627092	0.0035503678800458092	0.00002392173107016124
28.736	0.9999999962553539	0.014144648083249885	-0.006645168326961824	0.0035478860135643147	0.000023576299765008432
28.738	0.999999996529359	0.014131449781547803	-0.006553253692368182	0.0035454362434875234	0.00002323414315369059
28.74	0.9999999967834418	0.014118434587403094	-0.006462060753314684	0.0035430206574815553	0.000022895214738894743
28.742	0.999999997022158	0.014105601056726941	-0.006371590605186668	0.003540639776671592	0.00002255950713739094
28.744	0.9999999972455078	0.014092947740853776	-0.006281846729434442	0.003538293826315153	0.000022227019500615924
28.746	0.9999999974534912	0.01408047318167794	-0.006192835572284904	0.0035359826655312282	0.000021897759234084585
28.748	0.999999997646108	0.014068175899383	-0.006104570409997997	0.0035337053441892113	0.000021571753081789244
28.75	0.9999999978233585	0.014056054411843332	-0.006017038078872443	0.0035314638189825817	0.000021248952272978493
28.752	0.9999999979852425	0.014044107264433094	-0.005930230238637959	0.0035292595129994453	0.000020929321483989988
28.754	0.9999999981338065	0.014032333003029581	-0.00584415472643747	0.003527092023283657	0.000020612871518453083
28.756	0.9999999982731163	0.014020730144121783	-0.005758826648985415	0.003524960077830594	0.00002029963403282053
28.758	0.9999999984032828	0.014009297218696037	-0.005674223082130196	0.0035228666255824525	0.000019989531122146065
28.76	0.9999999985243062	0.013998032745118245	-0.005590376209687777	0.0035207400834264264	0.000019682261602881253
28.762	0.9999999986361865	0.013986935235583343	-0.005507241439711075	0.0035183357505338933	0.000019376324444157225
28.764	0.9999999987389236	0.013976003352480969	-0.005424760925752976	0.003515982970005887	0.000019073367031300834
28.766	0.9999999988325176	0.013965235688997536	-0.005343027281625477	0.0035136720285670942	0.000018773645507318314
28.768	0.9999999989180223	0.01395463079175284	-0.005261970250421177	0.0035114112830187585	0.000018476941708237964
28.77	0.9999999989994214	0.013944187361688357	-0.005181571931133938	0.003509203368243945	0.000018183189673533497
28.772	0.9999999990763723	0.013933904056333369	-0.0051018506052147635	0.003507046785878425	0.000017892428767050335
28.774	0.9999999991475065	0.013923779469567809	-0.005022853613060908	0.0035049366725245874	0.0000176047838291398
28.776	0.9999999992131782	0.013913812188339501	-0.004944542599801604	0.0035028776818293683	0.0000173201279196996
28.778	0.9999999992736239	0.013904000810489626	-0.004866951710293796	0.0035008663324257805	0.00001703854738410962
28.78	0.9720899930487933	0.013894348309564004	-0.004783863497997548	0.0034019264296050434	0.000016274351669460693
28.782	0.9265318164544127	0.013884888885439955	-0.004670206317708573	0.0032446474526097303	0.000015153173031914989
28.784	0.8831087792490951	0.013875687814510249	-0.004526024037680858	0.0030978914222734503	0.000014021131043334976
28.786	0.8417208047614542	0.013866803209309587	-0.004354154083240435	0.0029606800420356218	0.000012891257094197865
28.788	0.8022722901177398	0.013858287698994488	-0.00415740581732356	0.002832131668128422	0.000011774320672503379
28.79	0.764673071770832	0.013850188763567702	-0.003937964331073026	0.002711506074786097	0.000010677814205995478
28.792	0.7288355224519268	0.013842549519222168	-0.0036980596885302654	0.0025981190272237964	9.607999240579789e-6
28.794	0.6946779249187458	0.013835408836891425	-0.003439699329815544	0.0024913703140421947	8.569564799533278e-6
28.796	0.6621208818416161	0.013828801774294495	-0.003164717032020675	0.0023907186148289525	7.565947919118062e-6
28.798	0.631089835918217	0.013822759917144618	-0.002874798027086547	0.002295681982050718	6.599622032817538e-6
28.8	0.6015130423457893	0.013817311490930899	-0.002571535464344002	0.002205821035139985	5.672347019858467e-6
28.802	0.5733223558548673	0.013812481831856162	-0.002256193956837491	0.0021207543740590406	4.784833202688683e-6
28.804	0.5464530015625713	0.013808293806503547	-0.0019301826515070249	0.002040120096258855	3.9378044167896835e-6
28.806	0.5208426976941203	0.013804767407381447	-0.001594730299034384	0.001963593094696115	3.131401403086587e-6
28.808	0.4964329185337486	0.013801920443484963	-0.0012509345817499587	0.0018908834543407997	2.3653715030937254e-6
28.81	0.4731668382317077	0.01379976855184354	-0.0008998160950237941	0.0018217227486923653	1.6392154499443767e-6
28.812	0.45099144251612794	0.013798325414663765	-0.0005423394903623013	0.00175586911519902	9.522771610799414e-7
28.814	0.4298550551150705	0.013797602856890502	-0.00017937062114313677	0.001693098759297715	3.036921761119054e-7
28.816	0.40970946993666557	0.013797613542017952	0.00018830199786876246	0.0016352061215430048	-3.079125796137782e-7
28.818	0.39050780452721956	0.01379836023956673	0.000558977330806432	0.0015815965571017014	-8.840766219013517e-7
28.82	0.37220610518422237	0.01379985073059635	0.0009319171734130396	0.0015301005108697642	-1.4259269431275985e-6
28.822	0.3547624339898374	0.013802089754886785	0.0013072521816302751	0.0014806043025019431	-1.935523204576837e-6
28.824	0.3381358512096009	0.013805080753519917	0.0016839114126770793	0.0014329317719980342	-2.4129301644550803e-6
28.826	0.322288778759008	0.013808826086807453	0.002061558758224101	0.0013869684757270562	-2.859317008515844e-6
28.828	0.3071844058856686	0.013813327290169444	0.002439752389069824	0.0013426003297017505	-3.275612361955779e-6
28.83	0.29278766826360414	0.013818585181195008	0.0028181304216450516	0.0012997273168351314	-3.6628010914161805e-6
28.832	0.27906597885623313	0.013824599599699693	0.003196224798228863	0.0012582570809072842	-4.021672484542922e-6
28.834	0.2659871486918183	0.013831369831398106	0.003573879195473497	0.0012181146415810495	-4.353394575248169e-6
28.836	0.25352127416444514	0.013838894418235433	0.003950542629836499	0.001179218291378918	-4.658552129975375e-6
28.838	0.24163984674257788	0.013847171311177284	0.0043261327514861	0.0011415130287026243	-4.938336899718515e-6
28.84	0.23031496245256525	0.013856197979306043	0.004700277644081097	0.0011049339570202634	-5.1934963763684076e-6
28.842	0.2195210111624674	0.013865971325545654	0.005072765370009042	0.0010694325657988723	-5.424980485344436e-6
28.844	0.20923295975606632	0.013876487740890765	0.005443313888712578	0.0010349593525912058	-5.6336086182126886e-6
28.846	0.19942688376955944	0.013887743177342128	0.005811745214400002	0.0010014722205279425	-5.820301385007813e-6
28.848	0.19008060354902276	0.013899733138657219	0.006177810728577759	0.0009689335372303753	-5.9858880015806095e-6
28.85	0.18117221221747956	0.013912452741303958	0.006541352804598604	0.0009373077928385883	-6.1312609594568265e-6
28.852	0.1726813047961385	0.013925896726036995	0.006902160942118936	0.0009065632047990526	-6.257245143726191e-6
28.854	0.1645884933722278	0.01394005945153572	0.007260068150444096	0.0008766720868505833	-6.36469909612728e-6
28.856	0.15687476286031649	0.01395493493383506	0.007614893093442399	0.0008476057270044898	-6.4544269965287125e-6
28.858	0.1495226555124579	0.01397051692186349	0.007966558478964091	0.0008193433499404387	-6.527346711650844e-6
28.86	0.1425151364421192	0.013986798940147892	0.008314880519250669	0.0007918611565490527	-6.584230904541023e-6
28.862	0.1358357449923207	0.014003774113954981	0.008659702657612863	0.0007651073732547872	-6.625602353533678e-6
28.864	0.129469605702159	0.014021435344549846	0.009000917008591852	0.0007389949224866429	-6.651631967073042e-6
28.866	0.12340208545039266	0.014039775310594485	0.0093384273549407	0.0007136119491530677	-6.66401334678356e-6
28.868	0.1176186575280708	0.014058786546231938	0.009672168626509808	0.0006889394641003081	-6.663538670235479e-6
28.87	0.11210613036872985	0.0140784613903506	0.010002022556489161	0.0006649508526821885	-6.6508534274839504e-6
28.872	0.10685221247368802	0.014098792035600102	0.010327977095864901	0.0006399031620305761	-6.608905201023316e-6
28.874	0.10184462837933768	0.01411977069470157	0.010650025023625886	0.0006157008397090919	-6.5572293499693e-6
28.876	0.09707142037266898	0.014141389501762379	0.010968125116863018	0.0005923239261131453	-6.496682931320504e-6
28.878	0.09252195257834381	0.014163644531179072	0.011282269529142547	0.0005697569956660642	-6.428151991219038e-6
28.88	0.08818592738514949	0.014186519870904978	0.011592346124703794	0.0005479803984469353	-6.352378448349971e-6
28.882	0.084053056539171	0.014210011053313695	0.011898129060817551	0.0005269724065627414	-6.269985704773115e-6
28.884	0.08011366202097629	0.01423410946718372	0.012199550285661274	0.0005067120325966257	-6.18165892201217e-6
28.886	0.07635902305418617	0.014258806268928288	0.012496500857835038	0.0004871810843663143	-6.08805883870465e-6
28.888	0.07278050106602961	0.014284092436042988	0.012788898560041213	0.00046835923833545473	-5.989798788730297e-6
28.89	0.06936952625569723	0.014309958763206641	0.01307664545369559	0.00045022391499798046	-5.8874185112033706e-6
28.892	0.06611833104696069	0.0143363958635975	0.013359662868041541	0.00043275531208996823	-5.781465073876077e-6
28.894	0.06301966083769656	0.014363394258927627	0.013637934468780099	0.0004159348842275151	-5.672492694374488e-6
28.896	0.06006626892527156	0.014390944330548456	0.013911309170664028	0.0003997417225173589	-5.56093069035277e-6
28.898	0.057251107646066	0.014419036199684241	0.01417974813746725	0.00038415451392989224	-5.447214253397026e-6
28.9	0.0545679097399953	0.01444766005440257	0.014443275816152689	0.0003691554068892148	-5.3318133607250014e-6
28.902	0.05201059606617286	0.014476805949729506	0.014701777305622115	0.00035472588623687476	-5.215100983993977e-6
28.904	0.04957309412263895	0.014506463800766554	0.014955236870680204	0.0003408460634678691	-5.097433615600881e-6
28.906	0.04724970457566618	0.014536623529785637	0.015203641584497433	0.00032749707874325643	-4.979148205182404e-6
28.908	0.045035283394859654	0.014567274946300553	0.015446918623386638	0.00031466243996757876	-4.860565104015472e-6
28.91	0.042924730890326196	0.01459840779426157	0.015685080388386743	0.0003023247915965417	-4.741988659594026e-6
28.912	0.04091299168718421	0.01463001184670084	0.015918110333626136	0.00029046582739747254	-4.623667088660973e-6
28.914	0.038995491905142544	0.014662076781077383	0.016145961720288978	0.00027906945159868456	-4.505844682814399e-6
28.916	0.03716794966043442	0.014694592264804341	0.01636866751227966	0.00026812065544676403	-4.388777862182575e-6
28.918	0.03542608691622894	0.014727548017684704	0.01658622351740748	0.0002576034437138469	-4.2726682962917605e-6
28.92	0.03376573017438378	0.01476093370295659	0.016798596567764053	0.00024750160013037857	-4.157679530466288e-6
28.922	0.03218319282441239	0.014794738943907822	0.017005780467515774	0.00023780156444485045	-4.044001199780932e-6
28.924	0.03067492846157968	0.014828953379074809	0.01720779666089574	0.0002284900088066033	-3.931809610590306e-6
28.926	0.029237390684141	0.014863566711618072	0.017404675361871274	0.00021955283394883162	-3.821245799658245e-6
28.928	0.027867104220201912	0.01489856862258545	0.01759637962370045	0.00021097568605977487	-3.712408263278446e-6
28.93	0.026561014722119282	0.014933948839205957	0.01778299558782097	0.00020274667782694666	-3.6054432772419516e-6
28.932	0.025316218703363206	0.014969697252947799	0.01796458163129793	0.0001948544086320682	-3.5004779300890735e-6
28.934	0.024129812713010925	0.01500580381391433	0.018141138012212697	0.00018728424473159102	-3.3975493311888113e-6
28.936	0.022998923999348695	0.0150422584154213	0.018312611583121273	0.00018001430657783431	-3.2965320757647925e-6
28.938	0.02192099345067621	0.015079050894330297	0.018479033015438705	0.00017304884049674997	-3.197775236822829e-6
28.94	0.020893641995109413	0.01511617122651309	0.01864047267972987	0.00016637808201820577	-3.1013660923662205e-6
28.942	0.019914492440677837	0.01515360949224033	0.01879697281761686	0.0001599917583724042	-3.0073607331688064e-6
28.944	0.01898117871304128	0.015191355846874855	0.018948566279469635	0.00015387916965291262	-2.9157896451979674e-6
28.946	0.018091552827441508	0.015229400502089843	0.01909527654242094	0.00014803083489906403	-2.8266897292030845e-6
28.948	0.017243661972287966	0.01526773371506666	0.019237131516979842	0.0001424383661610632	-2.740105582904104e-6
28.95	0.01643555986282531	0.015306345827062098	0.019374184581753464	0.00013709300852170415	-2.656065251967397e-6
28.952	0.015665303141769348	0.0153452272857174	0.019506485865719254	0.0001319856141132016	-2.574575516177443e-6
28.954	0.014931089109616812	0.015384368630940934	0.019634077507231396	0.00012710776159404727	-2.495643642908214e-6
28.956	0.014231310392791264	0.015423760478927372	0.01975699365402225	0.0001224522366129227	-2.419288061682345e-6
28.958	0.013564373543315158	0.01546339351009009	0.019875268311677255	0.00011801159299051923	-2.3455120745750204e-6
28.96	0.012928685473350767	0.0155032584949789	0.01998895695340037	0.00011377804801523446	-2.2743045040184422e-6
28.962	0.012322736192575926	0.01554334631699994	0.020098114055151415	0.00010977522556099971	-2.2062750037549452e-6
28.964	0.011745197632827838	0.015583647962897306	0.02020278851936661	0.0001059651985977782	-2.1407924976835964e-6
28.966	0.01119476515022962	0.015624154511690802	0.020303023719328708	0.00010233833602192703	-2.077777663649816e-6
28.968	0.010670134100907292	0.015664857126765335	0.020398864465668666	0.00009888835791597639	-2.0172102103605357e-6
28.97	0.010170044124615656	0.015705747079716073	0.020490369745838437	0.00009560906753675828	-1.9590651448830155e-6
28.972	0.009693392874511441	0.015746815746569685	0.020577586452688437	0.00009249532241593679	-1.90333049348323e-6
28.974	0.009239112223572045	0.01578805460063696	0.020660566019924304	0.0000895420177793183	-1.8499887698868417e-6
28.976	0.008806134043484069	0.015829455223953133	0.020739365738081283	0.00008674380239613222	-1.7990114434052377e-6
28.978	0.008393411616765772	0.015871009317700916	0.020814044878266057	0.00008409526494208516	-1.7503626185542348e-6
28.98	0.00800002497180046	0.0159127086856085	0.02088464913381359	0.00008159185102308852	-1.7040171807955932e-6
28.982	0.007625099582509905	0.015954545240690638	0.02095124279154317	0.0000792291914204759	-1.6599500256280396e-6
28.984	0.00726776093396291	0.01599651102338821	0.021013886089941057	0.00007700271123627514	-1.61812620253571e-6
28.986	0.0069271437620741765	0.016038598186231115	0.021072630879775674	0.00007490354170971232	-1.5784146860366491e-6
28.988	0.006602477284341143	0.016080798977105053	0.0211275208813484	0.0000729315174464599	-1.5408621577585068e-6
[truncated: 506 more rows]
