# Supplementary material for: A modelling approach for exploring muscle dynamics during cyclic contractions
Source: PLoS Comput Biol. 2018 Apr 16;14(4):e1006123. doi: 10.1371/journal.pcbi.1006123 (PMC5919698; doi:10.1371/journal.pcbi.1006123)
Supplement: S1 Dataset — (ZIP) [file pcbi.1006123.s005.zip › S1_Dataset/Simulation10.txt]

Frequency (Hz):	1
Maximum shortening strain rate (s^-1):	10
Maximum excitation u_max:	0.1
Muscle length scale factor λ_l_0:	10
Time (s)	Normalized activation aHat	Muscle length l_m (m)	Muscle velocity v_m (m s^-1)	Muscle force F_m (N)	Muscle power P_m (W)
25.	0.0007734773936678159	0.21461748705562778	0.05166191861056342	0.031306067302498956	-0.0016173315009985218
25.002	0.000737223498865238	0.21472083062109146	0.051680037112389825	0.03139862048227681	-0.0016226818718019088
25.004	0.0007026718584867593	0.21482420082849044	0.05168859208268319	0.031492967197120185	-0.0016278271349252679
25.006	0.0006697431510907104	0.2149275787384727	0.05168777047759993	0.03158902468102952	-0.001632766257324293
25.008	0.000638358055235236	0.21503094578106735	0.0516777547214236	0.031686710192016104	-0.0016374980372318416
25.01	0.0006084392145562682	0.21513428374695073	0.05165872361070029	0.03178594256070018	-0.0016420212214488057
25.012	0.0005799207748919974	0.21523757478685945	0.05163085939652206	0.0318866495931831	-0.001646335121771804
25.014	0.0005527409369375882	0.21534080141716555	0.05159434399151316	0.03198876231073342	-0.0016504392065227315
25.016	0.0005268379003890133	0.21544394651404708	0.0515493552849131	0.03209221182565749	-0.0016543328292795076
25.018	0.0005021498649422026	0.21554699330545357	0.05149606723130148	0.032196929362504234	-0.0016580152390929827
25.02	0.0004786157105262235	0.21564992536608815	0.05143465393832643	0.03230284680861536	-0.0016614857468239032
25.022	0.0004561822520650531	0.21575272662170566	0.05136529126377931	0.032409902314158724	-0.001664744072197398
25.024	0.0004348013069652047	0.21585538134654128	0.051288151556232175	0.032518038022021446	-0.0016677900623847564
25.026	0.0004144247602826483	0.21595787415562925	0.05120340326668135	0.03262719627924384	-0.0016706234885472877
25.028	0.000395004497073239	0.21606018999814655	0.05111121300448851	0.03273731960183455	-0.0016732441153653826
25.03	0.0003764925699279738	0.21616231415855708	0.05101174900775782	0.03284835082910585	-0.001675651827813121
25.032	0.00035884589061934823	0.21626423225549174	0.05090517688361343	0.03296023671628528	-0.001677846680168272
25.034	0.00034202672372677864	0.2163659302358396	0.0507916592832479	0.03307292829802813	-0.0016798289056127328
25.036	0.0003259975948302464	0.21646739436880869	0.05067135589419835	0.0331863769991593	-0.001681598719763439
25.038	0.00031072102950981757	0.21656861124173468	0.050544425979559	0.03330053444969843	-0.0016831563985725368
25.04	0.00029615957289666397	0.21666956776147306	0.05041102909306544	0.033415352518846995	-0.0016845023079826334
25.042	0.00028227841004555704	0.21677025115148713	0.050271322185534324	0.033530785309887214	-0.0016856369114473214
25.044	0.0002690477977716341	0.21687064894640504	0.05012545947147996	0.033646790993518104	-0.0016865608582909489
25.046	0.00025643854628042845	0.2169707489865482	0.049973592429112826	0.03376332837634633	-0.0016872748113298313
25.048	0.000244421465777499	0.21707053941245794	0.04981586980034051	0.03388035648808251	-0.0016877794275994402
25.05	0.0002329673664683845	0.21717000866245395	0.049652442885601375	0.033997834595444865	-0.0016880755404844487
25.052	0.00022204828564247216	0.2172691454809759	0.04948346127555033	0.034115723145439605	-0.0016881640651547568
25.054	0.00021164058140625864	0.21736793889604503	0.049309062462551415	0.034233986058292476	-0.001688045756890458
25.056	0.000201721526594833	0.21746637821207013	0.049129385579091384	0.03435258816146804	-0.0016877215494244932
25.058	0.00019226839398663048	0.21756445301363217	0.04894457166530805	0.03447149451613267	-0.001687192533755129
25.06	0.0001832584563600331	0.21766215316930052	0.04875476366898839	0.03459067043305199	-0.001686459962115314
25.062	0.00017466947248753365	0.2177594688354476	0.04856010644000246	0.03471008185063073	-0.0016855252692078257
25.064	0.00016648244485340587	0.2178563904540286	0.04836073721238487	0.03482969738799751	-0.001684389842567835
25.066	0.00015867966866425982	0.21795290872839215	0.04815678409046571	0.03494948685465921	-0.0016830548925323933
25.068	0.00015124344050824128	0.21804901462158777	0.04794837772743519	0.035069420297308605	-0.0016815218110975355
25.07	0.00014415605697353547	0.21814469935686226	0.04773564766790779	0.035189468007248065	-0.0016797920464151068
25.072	0.00013739997440326057	0.2182399544154436	0.04751872234792005	0.03530960064484881	-0.0016778671092585096
25.074	0.00013095983370283384	0.21833477153432332	0.04729772909493166	0.03542979073860544	-0.001675748644244679
25.076	0.00012482181892229706	0.2184291427040131	0.047072793961651704	0.035550012204538066	-0.0016734383998384238
25.078	0.00011897214317174869	0.21852306016255488	0.046844037772067644	0.0356702392225073	-0.0016709380334778206
25.08	0.00011339701956129888	0.2186165163887044	0.046611581900435885	0.03579044621572522	-0.0016682493150374216
25.082	0.00010808269718641406	0.21870950410421605	0.04637554703110443	0.03591060788767807	-0.0016653740850105638
25.084	0.00010301673679306492	0.21880201626960905	0.04613605124520287	0.036030700156485754	-0.0016623142288201657
25.086	0.00009818830848771202	0.21889404607896218	0.04589321002063987	0.03615070036437618	-0.0016590716842155384
25.088	0.00009358667617460401	0.21898558695470685	0.04564713623210441	0.03627058616318064	-0.001655648387808988
25.09	0.0000892011037580139	0.21907663254255036	0.04539794061006722	0.036390335445907196	-0.0016520462873537188
25.092	0.00008502085818503216	0.21916717671087477	0.04514573523130714	0.036509926355805515	-0.0016482674685737182
25.094	0.0000810358967790355	0.21925721354935052	0.04489062862224036	0.036629337788266804	-0.0016443139993316802
25.096	0.00007723766920326034	0.21934673736225668	0.044632727309952894	0.03674854996430776	-0.0016401880095931272
25.098	0.0000736178128084158	0.21943574266564944	0.04437213654390986	0.03686754348132256	-0.0016358916733917785
25.1	0.00007016796494521228	0.2195242241848062	0.04410896029595678	0.036986299179290576	-0.0016314272019937069
25.102	0.0000668797629643784	0.21961217685166992	0.04384330126032105	0.03710479814335586	-0.0016267968432025523
25.104	0.00006374515514262469	0.21969959580314943	0.043575262774378405	0.03722302193099718	-0.0016220029618996524
25.106	0.000060757330928000485	0.21978647638551252	0.0433049478925306	0.03734095324837136	-0.001617048034678143
25.108	0.000057909778422892345	0.21987281413857993	0.04303244886601709	0.03745857525016305	-0.0016119342240464949
25.11	0.00005519598558253124	0.21995860478703402	0.04275785899067621	0.037575871319495836	-0.0016066638073307974
25.112	0.0000526094403621536	0.22004384424409473	0.04248127350848043	0.03769235379237575	-0.001601219190632324
25.114	0.00005014365045746765	0.22012852861541224	0.04220278960753541	0.03780803896488387	-0.0015956047139084946
25.116	0.00004779297548485109	0.22021265420295869	0.04192250642208196	0.037923356953979526	-0.0015898421754501132
25.118	0.00004555252601191794	0.22029621750164807	0.04164051204364908	0.03803829371097785	-0.0015839340273918342
25.12	0.000043417429482683834	0.22037921516355122	0.04135688649566387	0.03815283538706695	-0.0015778824825906756
25.122	0.000041382813341175705	0.22046164402679008	0.04107172942411722	0.03826696836923321	-0.0015716905707423988
25.124	0.000039443805031409	0.22054350112196	0.04078513315861731	0.03838067929115724	-0.0015653611156080337
25.126	0.00003759553199739987	0.22062478365643928	0.040497182152590835	0.03849395501618144	-0.0015588967080639375
25.128	0.000035833398901894854	0.2207054889986366	0.04020795298328453	0.038606782814476714	-0.0015522997082403568
25.13	0.00003415369919494692	0.22078561466223923	0.03991751435161814	0.03871915077193912	-0.0015455722566213462
25.132	0.00003255287694021055	0.22086515829421288	0.039625934473925435	0.038831047255584485	-0.0015387165341036928
25.134	0.00003102737608723047	0.22094411769841402	0.03933330173148529	0.03894246084623819	-0.0015317355626316388
25.136	0.000029573640585542784	0.22102249085719386	0.039039702788414656	0.0390533803716727	-0.0015246323625930087
25.138	0.000028188114384684127	0.22110027591773282	0.03874521580968873	0.03916379489103779	-0.0015174096849796441
25.14	0.00002686724804118468	0.22117747117504166	0.03844991046114262	0.03927369367929996	-0.0015100700054474264
25.142	0.000025607950573373966	0.22125407505496408	0.038153847909468096	0.03938306651977374	-0.0015026155302039121
25.144	0.00002440764706216845	0.2213300779928053	0.03785707245666081	0.039491892010049115	-0.0014950474172750535
25.146	0.00002326375051226796	0.2214054826614063	0.037559668390105536	0.03960016635392189	-0.0014873691164463208
25.148	0.00002217367392837837	0.221480304207084	0.037261796734290725	0.03970790393439481	-0.0014795878451481623
25.15	0.000021134830315199403	0.2215545294252574	0.03696331996814926	0.039815078094235054	-0.0014716974711540605
25.152	0.000020144632677431162	0.22162815726039886	0.036664486081418916	0.03992167976220259	-0.00146370787198814
25.154	0.000019200527596001503	0.2217011871160482	0.03636528830723893	0.04002770056088989	-0.0014556188711725903
25.156	0.000018300454167830793	0.22177361817447833	0.036065752791156695	0.040133132147625046	-0.0014474316227710685
25.158	0.000017442574164067172	0.2218454500431242	0.0357660657377958	0.04023796697893175	-0.0014391537721237296
25.16	0.000016625026384767978	0.22191668223431618	0.035466099394578815	0.04034219736303488	-0.0014307803814731105
25.162	0.000015845949629985936	0.22198731446800923	0.03516612709353944	0.040445815952000655	-0.00142232270416996
25.164	0.000015103482699774038	0.22205734662926277	0.03486600905400993	0.04054881564988974	-0.0014137753735784353
25.166	0.000014395764394189208	0.2221267785267235	0.034565904007644616	0.040651189286352675	-0.0014051451066686579
25.168	0.000013720997157250845	0.2221956102808462	0.03426586312603335	0.040752930220276075	-0.0013964343289127681
25.17	0.00001307776996316526	0.2222638420520167	0.033965931207137125	0.04085403216239483	-0.0013876452459620704
25.172	0.00001246473905985781	0.2223314741168628	0.03366616584942538	0.04095448907355244	-0.001378780621428696
25.174	0.000011880552676038637	0.22239850686058477	0.033366618026512085	0.041054295104046	-0.001369842983084408
25.176	0.000011323859040419053	0.22246494076370504	0.033067332087157834	0.0411534445816149	-0.001360834618510706
25.178	0.00001079330638170945	0.2225307763770361	0.032768319355617005	0.041251931975290444	-0.0013517564810025058
25.18	0.000010287542928623026	0.22259601422496625	0.0324695894766634	0.04134975175234386	-0.0013426094643605483
25.182	9.805318391716851e-6	0.22266065502848148	0.03217129767106039	0.0414468987862665	-0.001333400518395291
25.184	9.345660722865122e-6	0.22272469977776221	0.031873546798111614	0.04154336858227189	-0.0013241345026582428
25.186	8.907594141058e-6	0.22278814960166124	0.03157637267118782	0.04163915689480278	-0.0013148135358243523
25.188	8.490141871664883e-6	0.22285100563361246	0.03127974405772366	0.04173425952861452	-0.0013054369564936771
25.19	8.09232714005531e-6	0.22291326889419086	0.030983604606313508	0.04182867216220621	-0.0012960030394809099
25.192	7.71317317160093e-6	0.22297494045372637	0.030688062181595727	0.041922390597997565	-0.0012865169294724932
25.194	7.351703751724231e-6	0.2230360215937993	0.030393195512258143	0.042015411006508976	-0.00127698260124871
25.196	7.007056898132338e-6	0.22309651372245384	0.030099058292697295	0.04210772987529707	-0.0012674030160897177
25.198	6.678541023435308e-6	0.22315641833808877	0.02980568718330043	0.04219934399231283	-0.0012577804463753646
25.2	6.365464937983e-6	0.22321573699538988	0.02951310181044233	0.04229025028241342	-0.0012481164621739548
25.202	6.067137452125387e-6	0.22327447127262412	0.029221309039316273	0.04238044575788353	-0.001238412102715095
25.204	5.7828673762140134e-6	0.22333262278987692	0.028930353733426277	0.04246992754784889	-0.0012286700269922536
25.206	5.511963520598826e-6	0.2233901932899689	0.028640301451436527	0.042558693023832216	-0.0012188937975817033
25.208	5.253734695630312e-6	0.22344718463045754	0.028351200739023714	0.04264673978876552	-0.0012090862806162011
25.21	5.007490545574471e-6	0.2235035987482076	0.02806308235766494	0.042734065624350864	-0.0011992496030940165
25.212	4.772623503713817e-6	0.22355943762382233	0.027775959284639787	0.04282066849034544	-0.0011893851445288928
25.214	4.548677512702565e-6	0.22361470324801075	0.027489832293798703	0.0429065465171319	-0.0011794937680620287
25.216	4.3352126673704e-6	0.22366939764502924	0.027204743131520655	0.04299169795439908	-0.001169578099637349
25.218	4.131789062548133e-6	0.22372352295239697	0.02692075118763187	0.04307612128538961	-0.001159641543252227
25.22	3.937966793065432e-6	0.22377708141010003	0.02663789915248184	0.043159815211200526	-0.0011496868050357113
25.222	3.7533059537520314e-6	0.22383007532635227	0.026356212563543653	0.04324277859846336	-0.0011397158645793566
25.224	3.5773666394386407e-6	0.2238825070432893	0.026075699805415496	0.043325010426308846	-0.0011297299659429258
25.226	3.4096951396613557e-6	0.2239343789159294	0.025796380024957155	0.04340650974496531	-0.0011197308209381313
25.228	3.2498041740260783e-6	0.2239856933852499	0.025518290941486187	0.04348727577848047	-0.00110972095556791
25.23	3.0973659476378594e-6	0.22403645288784663	0.025241417145687492	0.0435673079064366	-0.001099700592780975
25.232	2.9520778000302196e-6	0.22408665990719384	0.02496582312837089	0.0436466056590083	-0.001089673437036553
25.234	2.81363707073673e-6	0.22413631705018452	0.024691538789686156	0.04372516882164495	-0.001079641702045222
25.236	2.6817410992916934e-6	0.22418542695156612	0.024418587339155366	0.04380299728497518	-0.0010696073149199516
25.238	2.556087225228669e-6	0.22423399230271265	0.024146989713866876	0.04388009109073184	-0.0010595721082114432
25.24	2.436372788081469e-6	0.2242820158174254	0.023876755162167067	0.0439564503776984	-0.0010495374034662508
25.242	2.3223016087547827e-6	0.22432950024957785	0.02360790983668433	0.04403207541416464	-0.0010395052662996835
25.244	2.2135609415127607e-6	0.2243764483947127	0.023340471659929245	0.04410696658588705	-0.0010294774036033428
25.246	2.109813573954707e-6	0.2244228630903992	0.023074464483183395	0.04418112439203024	-0.0010194557856110092
25.248	2.0109008046382373e-6	0.2244687472191763	0.022809907077428346	0.044254549578530165	-0.001009442163639719
25.25	1.9486281234360355e-6	0.2245141036715298	0.022546816001156628	0.044327263153952336	-0.0009994386461670132
25.252	0.007800504761808571	0.22455890017471752	0.022231871805145804	0.04931650271739306	-0.0010963981662912073
25.254	0.015209820503909954	0.22460296549250736	0.021817492586568128	0.05403959109802319	-0.001179008378162294
25.256	0.022249326936838582	0.22464610874562158	0.021311157639526013	0.05850531673743777	-0.0012468160277419361
25.258	0.028937483204261812	0.22468815396889139	0.020720795628424552	0.06272281912534532	-0.0012996667163349192
25.26	0.03529182581886481	0.2247289407252087	0.02005375819900622	0.06670146635226443	-0.0013376150777474603
25.262	0.041329014776408726	0.22476832242443684	0.01931685177829649	0.07045074778052839	-0.0013608866525466172
25.264	0.047064878947135375	0.2248061659090429	0.018516576864858664	0.07398020909216534	-0.0013698602281333953
25.266	0.05251448813053274	0.2248423504945943	0.017659067509282523	0.07729939817498721	-0.0013650352907990093
25.268	0.05769211035995996	0.22487676825708658	0.016750520688172527	0.08041781281649853	-0.0013470402372803443
25.27	0.0626111962038053	0.22490932176953568	0.015795922668859912	0.08334465381572845	-0.0013165057065361468
25.272	0.06728489748832814	0.22493992526043805	0.014801107991110366	0.08608935262062954	-0.001274217805022718
25.274	0.07172525350352978	0.2249685021069934	0.0137702938757798	0.08866066523916238	-0.0012208834155654007
25.276	0.07594397350384283	0.22499498603735668	0.012708711978052387	0.09106750063435222	-0.0011573506361230853
25.278	0.07995220888474591	0.22501931882273132	0.011620056484849437	0.09331832618376061	-0.0010843642213269025
25.28	0.08376028660186623	0.22504145138542614	0.01050893029546767	0.09542138755968323	-0.0010027767105615169
25.282	0.08737837564349774	0.22506134163649527	0.009378550771562062	0.09738466543922197	-0.0009133270291933285
25.284	0.09081586086492735	0.22507895553645008	0.008232988867403531	0.09921589391204738	-0.0008168433500473759
25.286	0.09408172971454393	0.22509426536975352	0.007075058946294626	0.10092235498231232	-0.0007140316104987308
25.288	0.09718467773905597	0.22510724961760256	0.005907908197388702	0.10251123657730944	-0.000605626974899539
25.29	0.10013268097873368	0.2251178929844401	0.0047346044077004115	0.10398928842904295	-0.0004923481433497762
25.292	0.10293357646626707	0.22512618524788758	0.003557210712948035	0.10536293704811374	-0.0003747981684152196
25.294	0.10559469347220342	0.22513212115668063	0.002378682168099908	0.10663848771284187	-0.00025365906915567814
25.296	0.10812293265857378	0.22513570055354973	0.0012010332091873359	0.10782174474211637	-0.00012949749610780177
25.298	0.11052505170201914	0.22513692067064167	0.00002634657694527341	0.10891839396747773	-2.8696268474197553e-6
25.3	0.1128072371265501	0.22513580225176386	-0.0011439742758090358	0.10998200588552286	0.00012581658553491613
25.302	0.1149755176969892	0.22513234848727012	-0.0023087353014199525	0.11097181653470335	0.000256204550296368
25.304	0.11703565215983643	0.22512657206950365	-0.0034663230431020453	0.11189129609079318	0.0003878513779620702
25.306	0.11899287814328817	0.22511848862979272	-0.004615453535980538	0.11274458749654243	0.0005203674050235839
25.308	0.12085237750192006	0.22510811662798694	-0.005754683940074515	0.11353578520274318	0.0006533625597299759
25.31	0.12261917367036412	0.22509547709750638	-0.006882804944891615	0.11426879122877605	0.0007864898013162073
25.312	0.12429775037366374	0.22508059334487335	-0.007998829077957716	0.11494710246634937	0.0009194422256348204
25.314	0.1258924776428508	0.22506349070436532	-0.009101472083909884	0.11557417076433042	0.001051895088832587
25.316	0.12740768203799782	0.22504419674582207	-0.010190100153515652	0.11615322780876404	0.001183613024525425
25.318	0.12884727733744122	0.2250227404953697	-0.011263602813869414	0.11668733718564644	0.0013143198194671764
25.32	0.13021495089998045	0.2249991526546953	-0.012321555335899168	0.11717923387186073	0.001443830414370402
25.322	0.13151438195512222	0.22497346517510533	-0.013363173296444741	0.11763168888045587	0.0015719326436630036
25.324	0.13274901125789884	0.22494571125511886	-0.01438786976653495	0.11804725432020712	0.00169844852145617
25.326	0.13392196729056272	0.22491592525609003	-0.015395189581880162	0.1184282404413506	0.0018232252134430795
25.328	0.13503635765241168	0.22488414245409546	-0.01638460874253172	0.11877692609791296	0.0019461134617549086
25.33	0.13609519133136386	0.22485039895867293	-0.017355811665647935	0.11909545129398703	0.0020669982228937855
25.332	0.1371011543667681	0.22481473162002327	-0.018308404763420813	0.11938576560717651	0.002185762919727071
25.334	0.13805686743906995	0.22477717794673913	-0.019242098353773215	0.11964972774819348	0.002302311829332927
25.336	0.13896492371952265	0.2247377758752567	-0.020156793695223888	0.11988910586944308	0.0024165799733152195
25.338	0.13982766653713977	0.22469656366643964	-0.021052173769066013	0.12010555865817017	0.0025284830915025492
25.34	0.14064730699551956	0.22465358013546644	-0.021928111342573154	0.12030060226944098	0.0026379650011429103
25.342	0.14142605114292012	0.22460886424605678	-0.022784511103473022	0.12047571866653119	0.002744980349656472
25.344	0.14216595901662277	0.22456245517222387	-0.023621291243040528	0.12063228580552202	0.0028494903563259393
25.346	0.14286890597553872	0.2245143921778532	-0.0244384249263699	0.12077154856701854	0.002951466422896519
25.348	0.14353675568562926	0.22446471459323344	-0.025235883233150663	0.1208947272922063	0.0030508852214497107
25.35	0.14417132104811617	0.22441346173439886	-0.02601370534566512	0.12100298052194144	0.0031477358812450405
25.352	0.1447742042579711	0.22436067284953645	-0.02677191521566119	0.12109734180948754	0.0032420077677655437
25.354	0.1453469542660398	0.2243063870953378	-0.027510591211622464	0.12117878792005386	0.003333700097988496
25.356	0.1458911197434119	0.22425064345240756	-0.028229814669644412	0.12124828075921598	0.0034228164948456796
25.358	0.14640817142835322	0.2241934807402055	-0.02892968568516809	0.12130672316626502	0.0035093653726977455
25.36	0.14689940231905538	0.22413493750482336	-0.02961036294018216	0.12135489718367172	0.0035933625501770095
25.362	0.14736608133751833	0.22407505199349867	-0.030271981588557987	0.12139356717560829	0.003674823830509391
25.364	0.1478094765357892	0.22401386218681246	-0.03091469278519485	0.12142348293153661	0.0037537696717368048
25.366	0.148230776923177	0.22395140571725525	-0.03153866351670869	0.12144533914818757	0.003830223687067257
25.368	0.14863103453699306	0.22388771992611622	-0.03214404717419274	0.1214597533301012	0.0039042080408085867
25.37	0.1490112881899291	0.2238228417612576	-0.032731082985895325	0.12146730655640489	0.0039757564909708755
25.372	0.14937257500125073	0.22375680767592201	-0.03329999570573044	0.1214685753183726	0.004044903036483002
25.374	0.1497158557413305	0.22368965373943525	-0.033850968216197166	0.12146409995422872	0.004111677386959592
25.376	0.1500419878526602	0.22362141561482715	-0.034384224363136956	0.12145435021222328	0.004176113627576096
25.378	0.15035182168522299	0.22355212848281103	-0.034900016463474244	0.12143977933273391	0.004238250298033093
25.38	0.1506462048999566	0.22348182703832917	-0.03539857583511108	0.12142083929703663	0.004298124787818987
25.382	0.1509259134607295	0.22341054550614456	-0.03588014536062816	0.12139793691928297	0.004355775623144241
25.384	0.15119164715889083	0.223338317617133	-0.03634497468704773	0.12137143319154693	0.004411241667077478
25.386	0.15144410224440896	0.2232651765964603	-0.036793319962399124	0.12134168165895377	0.004464563318053463
25.388	0.15168397117144203	0.22319115515756371	-0.03722543516271162	0.12130903077896799	0.004515781459913861
25.39	0.15191188042951284	0.2231162855036275	-0.037641578981387515	0.12127379005739733	0.00456493694681773
25.392	0.15212840153708956	0.22304059931030093	-0.038042019656419145	0.12123623486204811	0.004612071229692282
25.394	0.15233410441867962	0.22296412771709923	-0.03842702240257889	0.12119663769087764	0.004657225911664593
25.396	0.15252955408054342	0.22288690133675157	-0.03879685118875239	0.121155266204562	0.004700442833672073
25.398	0.15271525633981214	0.22280895024954422	-0.03915177430635263	0.12111235376748998	0.004741763540415904
25.4	0.1528916784892553	0.22273030399566066	-0.039492062927225936	0.12106811077841637	0.00478122944934158
25.402	0.15305928721499118	0.22265099157612947	-0.03981798420743791	0.12102274633545099	0.0048188818023257515
25.404	0.15321854315928643	0.2225710414590275	-0.04012980530630213	0.12097646453445912	0.004854761968412609
25.406	0.15336985478414708	0.22249048157468373	-0.04042779709758316	0.12092943966853667	0.0048889108500440245
25.408	0.1535136043355045	0.22240933930499115	-0.040712235530061175	0.12088182950543222	0.004921369514129855
25.41	0.15365017389275787	0.2223276414966957	-0.040983378016372356	0.12083379501620761	0.004952177098302086
25.412	0.15377993981094892	0.22224541448527266	-0.04124148223457039	0.12078549278829342	0.004981372755022233
25.414	0.1539032329518702	0.22216268408327433	-0.04148681342953912	0.1207370525561998	0.005008995573431521
25.416	0.15402036252556242	0.22207947556519694	-0.04171964441299134	0.12068858966266782	0.005035085045431925
25.418	0.1541316376122335	0.2219958136584042	-0.041940244620861426	0.12064021913313379	0.005059680301557958
25.42	0.15423736624477294	0.22191172257420486	-0.0421488636670088	0.12059205953490966	0.005082818276660715
25.422	0.15433782757003559	0.22182722602320223	-0.042345753569432584	0.12054421284806124	0.00510453553148523
25.424	0.15443326981389338	0.22174234721025848	-0.04253116803041307	0.12049676362899245	0.005124868101025644
25.426	0.15452393978048395	0.22165710883116835	-0.04270536241528221	0.12044979440929471	0.005143852123095163
25.428	0.15461008427357426	0.22157153307022917	-0.04286859153167732	0.1204033870577561	0.0051615236188093895
25.43	0.15469193983588203	0.22148564161301643	-0.04302109881354221	0.12035762028797573	0.005177917075371797
25.432	0.15476970990431835	0.22139945566210437	-0.043163125363754926	0.12031255545350883	0.005193065913873518
25.434	0.15484359147151028	0.2213129959385371	-0.04329491141256222	0.12026825008719676	0.005207003233269062
25.436	0.1549137815300844	0.2212262826840315	-0.04341669605744593	0.12022476136327377	0.005219761922688226
25.438	0.15498047504734042	0.2211393356632838	-0.04352871707800134	0.12018214512372756	0.005231374592918035
25.44	0.15504384393508913	0.221052174170066	-0.04363120642174352	0.12014044609112427	0.005241872603002192
25.442	0.15510404571647796	0.2209648170413259	-0.04372439011944785	0.12009970243203469	0.005251286242367884
25.444	0.15516123771574766	0.22087728266376502	-0.043808492499695775	0.12005995209972509	0.00525964551107464
25.446	0.15521557714514866	0.22078958897699874	-0.043883736320064065	0.12002123287253554	0.005266980136187355
25.448	0.15526721049539313	0.2207017534767005	-0.04395034274293299	0.11998357682385981	0.0052733193249316695
25.45	0.15531626529665604	0.22061379322007899	-0.044008527939545294	0.11994700689240274	0.005278691204089138
25.452	0.15536286718942405	0.2205257248384823	-0.04405850272882945	0.11991154593492934	0.005283123173792242
25.454	0.15540714181418364	0.2204375645436331	-0.04410047571654156	0.11987721692038407	0.005286642293763983
25.456	0.1554492118290394	0.22034932813296146	-0.04413465258906407	0.11984404156829416	0.005289275139486016
25.458	0.15548918323625732	0.2202610309954442	-0.044161236113405326	0.1198120331665823	0.005291047485896591
25.46	0.15552715637149095	0.22017268811241933	-0.044180434401303495	0.11978120017075063	0.005291985456653251
25.462	0.15556323157033927	0.22008431404910983	-0.044192445791886484	0.11975155315622449	0.005292114021350663
25.464	0.15559750875379127	0.21999592300073034	-0.04419745033590622	0.11972318318968038	0.0052914594430825005
25.466	0.15563007811973198	0.21990752879207504	-0.044195638787711114	0.11969759877438119	0.005290111839188923
25.468	0.15566102020837314	0.2198191448552965	-0.04418721303504252	0.11967321970491554	0.0052880260536905515
25.47	0.15569041516134519	0.21973078421256734	-0.044172373099771865	0.11965004287256249	0.00528522633517053
25.472	0.15571834312046465	0.2196424595329616	-0.04415128172037756	0.11962807464236577	0.005281732825201446
25.474	0.15574488111972695	0.21955418311823513	-0.04412414039549671	0.11960730911582625	0.005277569699754291
25.476	0.1557700948931032	0.21946596688644399	-0.044091125352761246	0.11958774069821775	0.005272758065778626
25.478	0.1557940476212861	0.2193778224367571	-0.04405237969310455	0.11956937088482933	0.0052673153258841416
25.48	0.15581680248496824	0.21928976108849854	-0.044008055035227915	0.11955219861626523	0.005261259736287099
25.482	0.15583842263931594	0.2192017938079341	-0.0439583423483122	0.1195362120111297	0.005254613730605668
25.484	0.15585896698393592	0.2191139311995491	-0.04390340794323087	0.11952140311615768	0.005247396918956015
25.486	0.15587848576248453	0.219026183566778	-0.04384338656045824	0.11950776746658755	0.005239625246014953
25.488	0.15589702819969087	0.21893856094206487	-0.043778432754928945	0.11949529447776587	0.005231316713825305
25.49	0.15591464352028406	0.21885107302676476	-0.043708693692057266	0.11948397521515836	0.005222488473788718
25.492	0.15593138087434083	0.2187637292792474	-0.04363428801457361	0.1194738080793413	0.00521315455193187
25.494	0.1559472852211786	0.2186765388813712	-0.04355537365150348	0.11946477843280132	0.005203333062834736
25.496	0.15596239536451467	0.21858951066825494	-0.043472127594983034	0.11945686287121018	0.0051930439848336405
25.498	0.15597674963522404	0.21850265318205503	-0.04338466696574702	0.11945005350538251	0.005182300790371683
25.5	0.15599038636418172	0.21841597472237972	-0.043293123239712475	0.119444338339962	0.005171118460037889
25.502	0.15600334374160424	0.21832948332355812	-0.043197627705865216	0.11943970509157636	0.00515951191384425
25.504	0.15601565604573767	0.21824318676100052	-0.04309830740499947	0.11943614025807443	0.0051474954881091245
25.506	0.15602735332406362	0.21815709256338697	-0.04299528411122969	0.11943362922651288	0.0051350828210291865
25.508	0.15603846542298	0.21807120800491903	-0.04288868984568473	0.11943215424455708	0.005122288620996788
25.51	0.1560490221888849	0.21798554010229007	-0.04277864772451863	0.11943169971164082	0.005109126609104776
25.512	0.15605905325137395	0.21790009563876134	-0.04266526813587218	0.11943225313184005	0.005095609103941316
25.514	0.15606858472505022	0.21781488117673573	-0.04254866715508088	0.11943379834099505	0.005081748932678049
25.516	0.15607763993409238	0.21772990304391954	-0.04242895574192915	0.11943631882110313	0.005067558285239524
25.518	0.15608624213134137	0.21764516735793182	-0.04230623831824646	0.11943979958353385	0.005053048625864577
25.52	0.15609441456963805	0.21756068002049045	-0.04218062636387919	0.11944422350355692	0.005038232162927212
25.522	0.1561021802056082	0.2174764467028827	-0.04205223841372739	0.11944957114296534	0.00502312184412147
25.524	0.1561095589314232	0.21739247284878577	-0.041921177357271716	0.11945582545152417	0.005007728845112637
25.526	0.15611656886928077	0.217308763717551	-0.04178753025642521	0.11946297256633708	0.004992062580638305
25.528	0.1561232281230419	0.21722532439202066	-0.04165138686660031	0.1194709977091095	0.00497613274492084
25.53	0.1561295547965676	0.21714215977247212	-0.041512839997237094	0.11947988509184297	0.004959949352705951
25.532	0.1561355666289896	0.21705927457051025	-0.04137198551180404	0.11948961771065042	0.004943522732736032
25.534	0.15614127879649778	0.21697667330295856	-0.04122892232779651	0.11950017612905828	0.004926863479782947
25.536	0.15614670540172246	0.2168943602857744	-0.04108375222787883	0.11951153933597337	0.004909982470451524
25.538	0.15615186054510072	0.21681233963814475	-0.040936565387137754	0.11952368934114672	0.004892889324025792
25.54	0.15615675832706957	0.21673061531968274	-0.040787435415117694	0.11953661259227837	0.004875591865849498
25.542	0.15616141261295244	0.21664919114198222	-0.04063643725001626	0.11955029491304055	0.00485809805745471
25.544	0.15616583511844623	0.2165680707651436	-0.04048364744741192	0.11956472035961832	0.004840415986187182
25.546	0.15617003652224903	0.2164872576945383	-0.0403291441802623	0.11957987182768262	0.004822553891995898
25.548	0.15617402749915008	0.2164067552775747	-0.04017300723890537	0.11959573162001216	0.004804520192112933
25.55	0.15617781872393857	0.21632656670046288	-0.0400153180310588	0.11961228144630767	0.004786323482494516
25.552	0.15618142087140366	0.2162466949851168	-0.03985615897166958	0.1196295025916873	0.004767972472996047
25.554	0.15618484406728	0.21616714299777473	-0.03969559987049016	0.11964737942948568	0.004749474499385578
25.556	0.1561880966027113	0.21608791348005957	-0.03953369921280138	0.11966589838104373	0.004730835632625838
25.558	0.15619118642605875	0.21600900905506923	-0.039370517417127354	0.11968504504284595	0.0047120621504290385
25.56	0.15619412148584508	0.21593043222264532	-0.039206117320815886	0.11970480423646913	0.004693160598760307
25.562	0.15619690973059286	0.21585218535453596	-0.039040564180039386	0.1197251600034408	0.0046741377930798154
25.564	0.15619955910812117	0.2157742706895585	-0.03887392566979575	0.11974609559982645	0.00465500081959591
25.566	0.1562020769026438	0.2156966903287611	-0.03870627188235793	0.11976759311917363	0.004635757021966356
25.568	0.15620446908877825	0.21561944623433946	-0.03853766854217973	0.11978963504431261	0.004616413250126397
25.57	0.15620674156969572	0.21554254025512912	-0.038368164466888705	0.11981220851536169	0.0045969745214585606
25.572	0.15620890024856748	0.21546597414512533	-0.038197807481682576	0.11983530089254486	0.004577445753002933
25.574	0.15621095102856472	0.2153897495605705	-0.03802664751431893	0.11985889887815211	0.004557832099093887
25.576	0.15621289980780897	0.21531386805574929	-0.037854736595116185	0.1198829885091031	0.004538138952247439
25.578	0.15621475182725467	0.21523833107878282	-0.037682128856951706	0.11990755478307666	0.004518371930257891
25.58	0.15621651143282445	0.21516313996742398	-0.03750888053526308	0.11993258151672988	0.004498536872396722
25.582	0.15621818297401985	0.2150882959450287	-0.03733504928687069	0.11995805204308142	0.004478639785385444
25.584	0.15621977080034236	0.21501380012764862	-0.037160681840482046	0.11998395274739926	0.004458685494009535
25.586	0.1562212792612935	0.2149396535499941	-0.03698581596100221	0.12001027253563644	0.0044386778534327665
25.588	0.15622271269602173	0.21486585716995593	-0.036810490912200705	0.12003699984374899	0.00441862089187616
25.59	0.15622407489636322	0.21479241186516648	-0.03663474768923549	0.1200641222609219	0.0043985188255583965
25.592	0.15622536907569456	0.21471931842953595	-0.03645862901865109	0.12009162650592962	0.004378376059026094
25.594	0.15622659845769163	0.21464657756979008	-0.036282179358379484	0.12011949875806804	0.004358197198378867
25.596	0.15622776626603035	0.21457418990200777	-0.03610544489774108	0.12014772464751418	0.004337987051849792
25.598	0.15622887572438657	0.2145021559495855	-0.035928470517823795	0.12017629013120383	0.004317750296920396
25.6	0.15622993003963428	0.21443047615832198	-0.03575128861853263	0.12020518472748024	0.004297490252636176
25.602	0.15623093194639656	0.21435915091342764	-0.03557392929707237	0.12023439833298864	0.0042772099853737745
25.604	0.15623188381049585	0.21428818053833362	-0.0353964242281235	0.12026392015825234	0.004256912737258673
25.606	0.15623278801339266	0.21421756529155211	-0.035218806655983204	0.12029373894653231	0.004236601933883238
25.608	0.15623364693654754	0.21414730536353738	-0.035041111394566296	0.12032384296120942	0.004216281184626041
25.61	0.15623446296142102	0.21407740087354596	-0.034863374827403364	0.12035421998217678	0.004195954283298389
25.612	0.1562352384501954	0.21400785186643131	-0.034685635226254126	0.1203848571980655	0.004175625243536794
25.614	0.15623597539298115	0.21393865830799733	-0.03450793133463798	0.12041574141136717	0.0041552981362329815
25.616	0.15623667551779113	0.21386982010206015	-0.0343302860317277	0.12044686388855673	0.0041349752889187266
25.618	0.15623734055761926	0.21380133711123053	-0.03415271972863203	0.12047821662452275	0.004114658765782741
25.62	0.15623797224545943	0.2137332091561007	-0.03397525403273426	0.12050979126863069	0.00409435077178351
25.622	0.15623857231430555	0.21366543601285223	-0.033797911747693234	0.12054157912173574	0.0040740536530840055
25.624	0.15623914249715146	0.21359801741086273	-0.03362071687344139	0.1205735711332305	0.004053769897490089
25.626	0.1562396844739006	0.21353095303031366	-0.033443694606185764	0.12060575786715211	0.0040335021338566215
25.628	0.15624019951587845	0.2134642424997982	-0.03326687133840888	0.12063812929147644	0.004013253125645882
25.63	0.1562406888221193	0.21339788539392787	-0.0330902746588669	0.12067067497052138	0.003993025778045408
25.632	0.1562411536073558	0.21333188123094043	-0.032913933352590574	0.12070338411340767	0.00397282314014084
25.634	0.15624159508632063	0.21326622947030766	-0.03273787740088615	0.12073624556214127	0.003952648405056666
25.636	0.15624201447374642	0.21320092951936323	-0.032562120505663886	0.12076925297452004	0.003932502968735328
25.638	0.15624241298436586	0.21313598079300786	-0.03238665766183596	0.12080240559313765	0.003912386154671207
25.64	0.156242791769092	0.21307138267007245	-0.0322115226444366	0.12083569113692309	0.0038923016013131455
25.642	0.15624315169599137	0.21300713446293915	-0.03203674672492082	0.12086909788092995	0.003872252675681017
25.644	0.1562434936178997	0.21294323542560784	-0.03186235701423193	0.12090261531429379	0.0038522422930983733
25.646	0.1562438183922759	0.21287968476201688	-0.03168837646280085	0.12093623416216649	0.003832272916124169
25.648	0.15624412687657904	0.21281648163436467	-0.031514823860547415	0.12096994639310862	0.0038123465529986814
25.65	0.15624441992826804	0.2127536251714299	-0.03134171383687849	0.12100374522903937	0.0037924647561591025
25.652	0.1562446984048019	0.212691114476893	-0.031169056860688892	0.1210376251550294	0.0037726286207398598
25.654	0.15624496308890393	0.2126289486376574	-0.030996859240362325	0.12107158188463468	0.0037528387816860224
25.656	0.15624521457622315	0.21256712673217001	-0.030825123123769532	0.12110561230247179	0.003733095410203191
25.658	0.1562454534733315	0.21250564783861	-0.030653847327807168	0.12113971434118469	0.003713398308748848
25.66	0.1562456803874378	0.212444511021768	-0.030483052197936726	0.1211738794954775	0.0036937496936871356
25.662	0.1562458959257509	0.21238371529269298	-0.030312762696002905	0.12120809786749877	0.003674152307491386
25.664	0.1562461006954796	0.21232325962191906	-0.0301429967313468	0.1212423616824524	0.0036546081118949292
25.666	0.15624629530370437	0.21226314294596507	-0.02997377041029523	0.12127666371731703	0.003635118874389442
25.668	0.1562464802754952	0.21220336417093993	-0.029805098036158918	0.12131099725595142	0.0036156861660778376
25.67	0.15624665602375915	0.21214392217614886	-0.029636992109233415	0.12134535607475308	0.003596311360479576
25.672	0.15624682297352646	0.2120848158176999	-0.029469463326799967	0.12137973452058162	0.003576995635070996
25.674	0.1562469815498273	0.21202604393210917	-0.029302520583123746	0.12141412750735496	0.00355773997036628
25.676	0.15624713217769193	0.21196760533990738	-0.029136170969455033	0.12144853051980761	0.003538545149214192
25.678	0.15624727528215052	0.21190949884924573	-0.02897041977402863	0.12148293961718659	0.0035194117560928685
25.68	0.15624741128674532	0.2118517232595022	-0.028805270482065028	0.12151735143599146	0.0035003401763778873
25.682	0.15624754054375245	0.21179427736216638	-0.028640730526405075	0.12155176139833847	0.0034813312432196986
25.684	0.1562476633471794	0.21173715991845385	-0.028476818418454758	0.1215861615308668	0.003462387044111403
25.686	0.15624777999745604	0.21168036966569512	-0.02831354051158109	0.12162054758329868	0.003443508301040403
25.688	0.15624789079501214	0.21162390532980493	-0.02815090251363301	0.12165491552806863	0.003424695667334919
25.69	0.15624799604027753	0.21156776562513344	-0.0279889102813185	0.1216892613178054	0.003405949817223977
25.692	0.1562480960336821	0.2115119492541688	-0.02782756982020549	0.1217235808845972	0.003387271445831559
25.694	0.156248191072707	0.2114564549072389	-0.027666887284720127	0.12175787013748098	0.0033686612691212767
25.696	0.1562482813978494	0.2114012812622139	-0.027506868978147626	0.12179212492897812	0.0033501200229915885
25.698	0.15624836721298138	0.21134642698420888	-0.027347521352633127	0.12182634106656376	0.0033316484636310185
25.7	0.15624844872364338	0.21129189072528537	-0.027188851009179987	0.1218605143351058	0.003313247368159233
25.702	0.15624852613537576	0.21123767112415415	-0.027030864697650647	0.12189464049516607	0.0032949175345936017
25.704	0.156248599653719	0.21118376680590614	-0.02687356909960694	0.12192871534928182	0.00327665975716523
25.706	0.15624866948421354	0.21113017638794382	-0.026716963933113565	0.12196273687142381	0.0032584740421776497
25.708	0.15624873583239976	0.2110768984876191	-0.026561052571693475	0.12199670193880853	0.003240360813769913
25.71	0.15624879890381813	0.2110239317109325	-0.026405841270123322	0.12203060656212557	0.003222320826976357
25.712	0.15624885889947696	0.21097127465218207	-0.02625133547639043	0.12206444701952396	0.0032043547484496096
25.714	0.15624891596741888	0.21091892589557637	-0.026097539831691153	0.1220982198283159	0.0031864631553480565
25.716	0.15624897022278425	0.2108668840168484	-0.025944458170431683	0.12213192175838797	0.0031686465353349316
25.718	0.1562490217803415	0.21081514758486933	-0.025792093520228893	0.12216554985329169	0.003150905286766284
25.72	0.1562490707548591	0.21076371516326167	-0.025640448101908686	0.12219910143171943	0.0031332397183598776
25.722	0.15624911726110555	0.21071258531201312	-0.025489523329506818	0.12223257408873188	0.0031156500488604016
25.724	0.15624916141384926	0.21066175658909025	-0.025339319810269698	0.12226596569696535	0.0030981364067068696
25.726	0.15624920332785877	0.21061122755205175	-0.025189837344652778	0.12229927440781989	0.003080698829702039
25.728	0.1562492431179025	0.2105609967588124	-0.02504107685773458	0.12233249804983719	0.0030633374858646386
25.73	0.15624928091786694	0.21051106275924417	-0.02489304416180475	0.12236563296119568	0.003046053105190235
25.732	0.15624931685911386	0.21046142409603247	-0.024745740663167624	0.12239867687386587	0.0030288459154355373
25.734	0.15624935101671028	0.21041207930982955	-0.02459916730548293	0.1224316276541551	0.003011716092147152
25.736	0.15624938346432518	0.21036302693945716	-0.024453324975911857	0.1224644832095615	0.002994663805930509
25.738	0.15624941427562752	0.21031426552201887	-0.02430821450511554	0.12249724148933488	0.0029776892224076916
25.74	0.15624944352428624	0.21026579359301353	-0.024163836667256067	0.12252990048418194	0.0029607925021549126
25.742	0.1562494712839703	0.21021760968644815	-0.024020192179995965	0.12256245822597546	0.002943973800640658
25.744	0.15624949762834864	0.2101697123349511	-0.02387728170449924	0.1225949127874667	0.002927233268164859
25.746	0.15624952263109562	0.21012210006988466	-0.023735105845429833	0.12262726228200557	0.0029105710497986876
25.748	0.15624954638652763	0.21007477142145836	-0.023593665150952396	0.12265950487605891	0.0028939872856273466
25.75	0.15624956897146025	0.21002772491885996	-0.023452959933445216	0.12269163882181304	0.0028774820894567127
25.752	0.15624959043545203	0.20998095909771602	-0.023312981819787696	0.12272351740733245	0.00286105113017754
25.754	0.15624961082806146	0.20993447250734998	-0.02317373000166707	0.12275507406836876	0.0028446929427950202
25.756	0.15624963019884702	0.2098882636906004	-0.023035208796258134	0.12278652095143879	0.0028284131474825163
25.758	0.15624964859736726	0.20984233118319146	-0.022897421000476287	0.12281785563326578	0.0028122121468106046
25.76	0.15624966607318064	0.2097966735167738	-0.02276036789097826	0.12284907618713033	0.002796090169085903
25.762	0.1562496826758457	0.2097512892219653	-0.02262404922416285	0.12288018118542489	0.0027800472678131028
25.764	0.1562496984546554	0.2097061768313909	-0.022488463236169477	0.12291116970200582	0.0027640833211581453
25.766	0.15624971345535776	0.20966133488272373	-0.022353606642879116	0.12294204131262457	0.002748198031375003
25.768	0.15624972773592447	0.20961676192172535	-0.02221947463991386	0.12297279610722166	0.0027323909245037096
25.77	0.15624974133548633	0.20957245650528647	-0.022086060902637848	0.12300343467293182	0.002716661349420008
25.772	0.15624975425822613	0.2095284172044672	-0.021953357586155832	0.12303395808633111	0.0027010084771093355
25.774	0.1562497665224915	0.20948464261161687	-0.02182134736115841	0.1230643704824828	0.002685430376080547
25.776	0.15624977817220095	0.20944113134030487	-0.021690049626682775	0.12309466435280395	0.002669929378592177
25.778	0.15624978924355384	0.20939788190799344	-0.021559505008150754	0.12312482538823974	0.0026545102895854417
25.78	0.15188886047785174	0.20935490082327096	-0.02141217724958675	0.12042175494319922	0.0025784919615500813
25.782	0.14477039808003267	0.20931229637793172	-0.02117678051804312	0.11600740699785882	0.002456663396460956
25.784	0.1379855584692202	0.20927025336752836	-0.020851863776197927	0.11181892976723046	0.002331633091106533
25.786	0.13151870304894214	0.20922894406476314	-0.020444357240555364	0.10784194149230235	0.0022047591773836995
25.788	0.1253549175967461	0.20918852699921334	-0.019960530391655993	0.1040633245284572	0.0020771591519070302
25.79	0.11948000408823495	0.2091491488422996	-0.01940637844255796	0.1004710152109428	0.0019497785436915535
25.792	0.11388043126216628	0.2091109445885489	-0.018787503434293324	0.09705392496471892	0.0018234009485863032
25.794	0.10854328989676733	0.20907403841348562	-0.018109144640747758	0.09380183232752475	0.0016986709491863144
25.796	0.10345627365898984	0.2090385443986501	-0.01737619920500971	0.09070530365368352	0.0015761134252372999
25.798	0.09860763602991737	0.20900456687504831	-0.016593391834979168	0.08775557636739352	0.0014561626643685985
25.8	0.093986229056693	0.2089722013885333	-0.015764768930026648	0.08494464303783245	0.0013391326693350254
25.802	0.08958152178471929	0.20894153541295063	-0.01489463100654146	0.08226503147067875	0.0012253072884972807
25.804	0.08538313305953046	0.2089126480430376	-0.013986749922356014	0.07970963224997027	0.001114878692683298
25.806	0.081381529278083	0.20888561114349868	-0.013044748165071549	0.07727204060383061	0.0010079943098781536
25.808	0.07756754234156162	0.20886048957222964	-0.01207196783654357	0.07494624613690803	0.0009047486728344315
25.81	0.07393219268928501	0.20883734163058776	-0.011071629955382556	0.07272646711488526	0.000805200531858308
25.812	0.07046727377551719	0.2088162194534808	-0.010046694439477326	0.07060753508470297	0.0007093723301206856
25.814	0.06716477878482938	0.20879716934250594	-0.00900001152273215	0.06858448203297694	0.0006172611285774086
25.816	0.06401697056395637	0.20878023214713867	-0.007934224153185702	0.06665258596136982	0.0005288365574069866
25.818	0.061016758297374823	0.20876544348486858	-0.006851859933386417	0.06480759333014663	0.00044405255211803246
25.82	0.05815715242005389	0.20875283426635716	-0.005755165225460236	0.06304537277746243	0.0003628365370350292
25.822	0.05543150685993558	0.20874243079490665	-0.004646491005287108	0.061362014662602056	0.0002851180491960761
25.824	0.05283367194672445	0.20873425494915382	-0.003527851187121612	0.05975398365146856	0.00021080316216007876
25.826	0.05035755700978678	0.208728324742515	-0.0024011881274776116	0.058217786797654145	0.00013979185846654997
25.828	0.04799746192865613	0.20872465420531516	-0.0012684786404646708	0.05675017880934954	0.00007198638966221067
25.83	0.04574803603808	0.20872325379471224	-0.0001313322856681236	0.055348175518377854	7.269002398389045e-6
25.832	0.04360398377548146	0.2087241306283076	0.001008436427850422	0.05402819302908365	-0.00005448399798146218
25.834	0.04156041614517249	0.2087272881627358	0.002149151055198754	0.052768704435702175	-0.00011340791681946051
25.836	0.03961266770355606	0.2087327269274002	0.00328938700442997	0.05156459893256009	-0.00016961592161740665
25.838	0.037756126776278494	0.20874044995388413	0.004427494344453477	0.050413408198005855	-0.00022320507968129547
25.84	0.035986601516102515	0.208750440548743	0.0055624801085244315	0.04931297828446724	-0.00027430246079944627
25.842	0.03430009051167513	0.20876269704790162	0.006693224144457891	0.04826125403590134	-0.0003230233907549107
25.844	0.03269259731529843	0.20877720987363496	0.007818622027254061	0.04725614792551075	-0.00036947795909357463
25.846	0.031160365845712745	0.20879396730448535	0.008937670788488866	0.0462957143316322	-0.0004137758536140545
25.848	0.029699996752016383	0.20881295570688096	0.01004948128533463	0.04537823235034471	-0.0004560276967663556
25.85	0.028308119223747253	0.20883415998645627	0.011153307985725756	0.04450197846230333	-0.0004963442717642034
25.852	0.026981404105260343	0.20885756254686164	0.012247632166928058	0.043665164705848546	-0.0005347948758255624
25.854	0.025716853748461777	0.20888314421342163	0.01333237791486216	0.04286631303419102	-0.0005715098851886163
25.856	0.024511627508245995	0.20891088510633585	0.014406723142736945	0.042103965514077794	-0.0006065801743726628
25.858	0.023362886220018295	0.20894076367889533	0.015469948584730176	0.041376639905967266	-0.0006400944919542085
25.86	0.022267919455773215	0.20897275700672963	0.016521338835578336	0.0406829134356918	-0.0006721361976895667
25.862	0.0212242980365057	0.20900684080482265	0.017560385221698834	0.04002154604932055	-0.000702793765794028
25.864	0.020229629517032832	0.20904298995232873	0.01858655172736375	0.03939129139440163	-0.0007321482751097044
25.866	0.019281537577866	0.20908117807968837	0.019599330616219515	0.03879088524339303	-0.0007602753847810908
25.868	0.018377856800184365	0.2091213780631619	0.020598293516588748	0.03821919060832178	-0.0007872501061166641
25.87	0.01751656865246448	0.20916356172757172	0.0215829825744512	0.03767514726214921	-0.0008131420468488492
25.872	0.016695657500548747	0.20920770026232535	0.02255306823236363	0.037157675841272025	-0.0008380195986042577
25.874	0.015913171721090108	0.20925376397615172	0.02350813343287919	0.03666571223151217	-0.0008619424555499387
25.876	0.015167370405888251	0.20930172263075458	0.024447943916943757	0.03619832959583332	-0.0008849747318459784
25.878	0.014456555443238353	0.20935154533056594	0.025372128032908402	0.03575460208723185	-0.0009071703419229405
25.88	0.01377903407187996	0.2094032005717991	0.026280451046012687	0.03533358956903707	-0.0009285826709489833
25.882	0.013133241074023616	0.20945665636104122	0.027172646079630318	0.03493442209409484	-0.000949260687559257
25.884	0.012517740192351528	0.2095118803804118	0.02804866454206603	0.034556311802861464	-0.0009692583975694981
25.886	0.011931100787054552	0.2095688400487722	0.028908223091224285	0.034198445815100495	-0.0009886163009960706
25.888	0.01137191520526159	0.20962750215090462	0.029751096296037255	0.03386001048728443	-0.0010073724325920304
25.89	0.01083893162747888	0.20968783326647797	0.030577217398121956	0.033540295221954744	-0.0010255688985989014
25.892	0.010330961424636985	0.20974979976772082	0.03138645893585702	0.03323861717136202	-0.0010432424929336262
25.894	0.009846816107586488	0.20981336777579732	0.03217871337283777	0.03295427713655764	-0.0010604262383863492
25.896	0.00938532382251258	0.20987850325978305	0.03295392505201824	0.032686573405158445	-0.001077150890200884
25.898	0.008945447000574962	0.20994517206934732	0.033712026577717574	0.032434890165718704	-0.0010934458793120593
25.9	0.00852621171819809	0.21001333992589483	0.03445296949608545	0.0321985549448648	-0.0011093358313334584
25.902	0.008126644351838705	0.21008297250314065	0.03517674591820665	0.03197668077847317	-0.0011248355750519531
25.904	0.007745778011295379	0.21015403545775263	0.03588334398631738	0.031769040786406084	-0.0011399794186539563
25.906	0.007382742882819111	0.21022649441973618	0.036572757585355414	0.03157509532801013	-0.001154788307165803
25.908	0.00703674040373076	0.2103003150630091	0.03724503201832181	0.03139434897748195	-0.0011692835328606839
25.91	0.00670697351033195	0.2103754631343518	0.037900185022168124	0.031226296162756958	-0.0011834824021255072
25.912	0.006392647211058959	0.21045190440168812	0.03853823993725779	0.03107042272654979	-0.001197399405987803
25.914	0.006093031161717364	0.2105296047542365	0.039159283902802246	0.030926255740320954	-0.0012110500285858958
25.916	0.0058074690249535574	0.2106085302405804	0.03976338163689806	0.03079337002324587	-0.001224448524120542
25.918	0.005535308340235643	0.21068864701289972	0.04035058234033886	0.030671334817349467	-0.0012376062210355619
25.92	0.005275897031445355	0.210769921371748	0.04092098512495107	0.030559712517252525	-0.0012505335413412716
25.922	0.005028622570588516	0.2108523198208148	0.04147468910552288	0.030458088686521664	-0.0012632397590219297
25.924	0.00479294353765737	0.21093580906233703	0.0420117939127488	0.03036609717380984	-0.0012757342164006027
25.926	0.004568325713110221	0.21102035599877894	0.04253240479230253	0.030283371133496224	-0.001288024599525391
25.928	0.004354234888472584	0.21110592777671258	0.04303665777947813	0.03020953811210084	-0.0013001175534065857
25.93	0.004150158856865437	0.21119249180758537	0.04352467659751144	0.03014423699021777	-0.0013120181662779702
25.932	0.0039556491596526204	0.2112800157341279	0.04399657483183656	0.030087150991532162	-0.0013237315900757104
25.934	0.0037702685028166605	0.2113684674616404	0.04445250456351883	0.030037967680730582	-0.0013352628954065074
25.936	0.003593579592341062	0.21145781520919227	0.04489261892322465	0.029996370158129653	-0.0013466156145889026
25.938	0.0034251561501507446	0.21154802748475002	0.04531705462953903	0.029962045769495387	-0.0013577916649489712
25.94	0.0032646246873960444	0.21163907307648275	0.04572596393765047	0.02993471939323914	-0.0013687938994589393
25.942	0.0031116271332082253	0.21173092110422695	0.046119518434491434	0.0299141246087234	-0.0013796250213436926
25.944	0.002965805407309866	0.21182354102111356	0.04649787887005144	0.029899991606640263	-0.0013902861879411138
25.946	0.0028268064690021	0.21191690259336587	0.04686120163758555	0.02989205141880386	-0.001400777448897643
25.948	0.0026943178721158517	0.21201097592322582	0.047209667322494965	0.02989006424746748	-0.0014110999893709407
25.95	0.0025680463652994466	0.21210573147733336	0.04754345459694111	0.029893802760649412	-0.001421254654280848
25.952	0.0024476987858392404	0.2122011400666664	0.04786272895070022	0.029903037229433785	-0.001431240965715087
25.954	0.002332983442692944	0.21229717283207514	0.048167663100753516	0.029917536921129122	-0.0014410578392213022
25.956	0.00222363678285969	0.21239380129223112	0.04845845665076061	0.02993709134823191	-0.0014507052433481566
25.958	0.0021194205102598317	0.21249099736022348	0.04873530217611426	0.0299615079818321	-0.0014601831451466468
25.96	0.0020200972229990556	0.21258873332400932	0.048998381969230495	0.029990593268479034	-0.0014694905444527686
25.962	0.0019254295191835733	0.2126869818258667	0.0492478683583927	0.030024152063918695	-0.0014786254884162323
25.964	0.0018351875014962359	0.21278571587313955	0.049483964920197285	0.030061993875746814	-0.0014875866503786409
25.966	0.001749173099642511	0.21288490888161743	0.049706856265396185	0.030103951856695354	-0.0014963728079611625
25.968	0.0016671963385545044	0.21298453460786537	0.04991671278547172	0.030149864267071547	-0.0015049821151403673
25.97	0.0015890672359152207	0.21308456716958957	0.05011372522968476	0.03019956840403425	-0.001513412873054842
25.972	0.00151459603950569	0.21318498108635256	0.050298104705073454	0.030252900917838457	-0.0015216635779976516
25.974	0.0014436072914592404	0.21328575131476532	0.05047006990490672	0.03030970890928334	-0.0015297331274489042
25.976	0.0013759472722063328	0.2133868532074332	0.050629798276506155	0.030369855619087175	-0.0015376196636810006
25.978	0.0013114640096596809	0.21348826247206573	0.05077747316010636	0.03043320498349305	-0.0015453212492253334
25.98	0.0012500055317323391	0.21358995519163607	0.05091328560778751	0.030499620369240095	-0.0015528358827882145
25.982	0.0011914215397236874	0.21369190783783765	0.051037433287291954	0.030568965968327002	-0.0015601615612699875
25.984	0.0011355796345981618	0.21379409728408905	0.051150119427734654	0.03064111956260224	-0.0015672969250266012
25.986	0.0010823580581612387	0.21389650080113734	0.05125153479184843	0.030715966829321085	-0.0015742404426182118
25.988	0.001031635176894031	0.2139990960363246	0.05134186973289753	0.030793393189903772	-0.0015809903817899334
25.99	0.0009832893572777554	0.21410186102154713	0.05142131686593049	0.030873283790952336	-0.0015875449085063558
25.992	0.0009372036958406758	0.2142047741731673	0.051490068041845194	0.03095552724374175	-0.0015939022040514553
25.994	0.0008932774785207853	0.21430781429048465	0.0515483143473884	0.031040024593717096	-0.0016000609451075959
25.996	0.0008514133560862139	0.21441096055539297	0.051596247772713266	0.031126679348219985	-0.0016060198599925554
25.998	0.0008115139793051061	0.21451419253192205	0.051634056754986245	0.031215394888808364	-0.0016117774713180386
26.	0.0007734822221816532	0.21461749015632026	0.05166192664219937	0.0313060746835342	-0.0016173321337559585
26.002	0.0007372292383053004	0.21472083373683915	0.05168004409604182	0.031398628594860215	-0.0016226825103376156
26.004	0.0007026764920024536	0.21482420395637458	0.0516885970990768	0.03149297447110966	-0.0016278276688886984
26.006	0.0006697460714963284	0.21492758187471325	0.05168777385039912	0.03158903064416004	-0.0016327666720886717
26.008	0.000638360065009955	0.21503094892203964	0.051677756173804025	0.03168671546355826	-0.0016374983556744693
26.01	0.0006084417641072418	0.21513428689064185	0.051658725313151785	0.031785948264611764	-0.0016420215702196328
26.012	0.0005799241740007253	0.21523757793493392	0.05163086188092316	0.031886655970484915	-0.0016463355302566206
26.014	0.0005527449068065925	0.21534080456953508	0.05159434546917174	0.03198876914221396	-0.0016504396062569679
26.016	0.0005268415966574642	0.21544394966723063	0.05154935466992116	0.0320922184542433	-0.001654333151242377
26.018	0.0005021518773290423	0.215546996457034	0.05149606684444587	0.03219693470355132	-0.0016580155016803376
26.02	0.00047861589770738114	0.2156499285189668	0.051434655538717296	0.0323028507621015	-0.0016614860018672821
26.022	0.00045618255558775903	0.21575272977832644	0.051365292921758364	0.03240990637459844	-0.0016647443344980125
26.024	0.0004348026306469737	0.21585538450421599	0.05128815063018923	0.03251804287608424	-0.0016677902812275603
26.026	0.00041442690256193575	0.21595787730847885	0.051203399768227756	0.03262720176368023	-0.0016706236552243446
26.028	0.00039500615100944105	0.21606019314559807	0.05111121244872477	0.03273732472040668	-0.0016732443587875948
26.03	0.0003764926371520857	0.21616231731215782	0.05101175584368218	0.03284835476193749	-0.00167565225298261
26.032	0.0003588458686138379	0.2162642354290325	0.050905189344994904	0.032960240623574215	-0.0016778472897996384
26.034	0.0003420274989742162	0.21636593343609092	0.050791672693036596	0.03307293285924775	-0.0016798295807856866
26.036	0.00032599917993506283	0.21646739759318936	0.05067136613491522	0.03318638221582979	-0.0016815993239515505
26.038	0.0003107225631983051	0.2165686144811845	0.050544430424473784	0.03330053965310391	-0.001683156809593741
26.04	0.00029615984537841695	0.21666957100294806	0.050411026822289005	0.03341535677521017	-0.0016845024466714763
26.042	0.0002822783776269443	0.21677025438435518	0.05027131691208184	0.03353078933588968	-0.0016856369370167642
26.044	0.00026904827746320934	0.2168706521686164	0.05012545413206313	0.03364679540707106	-0.0016865608998680528
26.046	0.00025643968346802454	0.21697075219788278	0.04997358681530802	0.03376333328552087	-0.0016872748671181562
26.048	0.0002444227342222276	0.21707054261211012	0.049815863811514004	0.03388036149349167	-0.0016877794740446442
26.05	0.00023296771946687968	0.2171700118478762	0.0496524328927884	0.03399783890356918	-0.0016880754146592996
26.052	0.0002220481969693368	0.21726914863622498	0.04948344075364962	0.034115727090627636	-0.001688163560256752
26.054	0.00021164080291518326	0.21736794200051232	0.04930903301102529	0.034233990180407015	-0.001688044951904805
26.056	0.000201722285818685	0.21746638125425036	0.04912935420425323	0.034352592618874585	-0.0016877206906071047
26.058	0.00019226939419416056	0.21756445599869326	0.04894454711201751	0.03447149909591533	-0.0016871919115218968
26.06	0.0001832589004297072	0.2176621561156516	0.04875474951210054	0.03459067456402515	-0.0016864596738236338
26.062	0.00017466941513604467	0.21775947176085267	0.04856009802565384	0.034710085595155524	-0.0016855251589795877
26.064	0.0001664825561465699	0.21785639336202034	0.04836072788536008	0.03482970124736637	-0.0016843897043522715
26.066	0.00015868020841701153	0.21795291161575672	0.04815677273625044	0.03494949101669644	-0.001683054696138677
26.068	0.00015124425690310093	0.2180490174843664	0.04794836463570561	0.03506942464314202	-0.0016815215603537739
26.07	0.00014415658684635582	0.21814470219268042	0.04773563405345697	0.03518947211636689	-0.0016797917634812176
26.072	0.00013739998339481067	0.21823995722488232	0.047518709871584304	0.035309604345848934	-0.0016778668445908277
26.074	0.00013095987730953073	0.21833477432103887	0.04729771886879109	0.03542979444755555	-0.001675748457359538
26.076	0.00012482216494972564	0.21842914547184064	0.04707278503884252	0.03555001612308991	-0.001673438267089597
26.078	0.00011897274267457058	0.21852306291424667	0.04684403073588609	0.03567024331749087	-0.0016709379743210778
26.08	0.00011339750684325237	0.2186165191283699	0.04661157675984336	0.03579045022334897	-0.0016682493178549836
26.082	0.00010808272461125658	0.21870950683436904	0.04637554235640466	0.03591061155634898	-0.001665374087275857
26.084	0.00010301672152342081	0.2188020189893395	0.046136045217030804	0.036030703790677056	-0.0016623141792881197
26.086	0.0000981885131341662	0.2188940487842058	0.045893201478950554	0.03615070415007175	-0.001659071549165177
26.088	0.00009358711462287879	0.2189855896405793	0.04564712559549722	0.036270590103329205	-0.0016556481818694666
26.09	0.00008920154116896896	0.21907663520617268	0.04539792913714542	0.0363903393653085	-0.0016520460477829485
26.092	0.00008502086003265563	0.21916717935041902	0.04514572255679744	0.03650992993622485	-0.0016482671674689204
26.094	0.0000810354486176931	0.21925721616233618	0.044890614821960724	0.036629341016819715	-0.001644313638768301
26.096	0.00007723692836227943	0.2193467399471113	0.044632713134860655	0.036748552953761456	-0.0016401876221064711
26.098	0.00007361696397770382	0.2194357452225712	0.04437212293243782	0.03686754636599164	-0.0016358912995691323
26.1	0.00007016722017525676	0.21952422671565122	0.04410894788634941	0.036986302114674324	-0.0016314268724849448
26.102	0.00006687936166624697	0.21961217935886435	0.04384328990297059	0.0371048013044509	-0.0016267965603831622
26.104	0.00006374509761861657	0.21969959828916039	0.043575253482950105	0.03722302532042183	-0.0016220027637396512
26.106	0.00006075718174583703	0.21978647885626212	0.04330494201274936	0.037340956561293326	-0.0016170479585874004
26.108	0.0000579093519655265	0.21987281660121158	0.04303244660421558	0.037458578363783336	-0.0016119342733093315
26.11	0.00005519537630715205	0.2199586072483872	0.04275785981959071	0.03757587431129981	-0.0016066639664011168
26.112	0.000052609022800186195	0.22004384670913538	0.04248127606469638	0.03769235690994093	-0.0016012194194202668
26.114	0.0000501440594740972	0.22012853108545782	0.04220279158893286	0.03780804268730563	-0.0015956049459178365
26.116	0.00004779426371652745	0.22021265667369827	0.041922504485281106	0.03792336131007701	-0.0015898422846186394
26.118	0.000045554103055837286	0.22029621996814705	0.04164051401071265	0.03803829827398278	-0.0015839342922214466
26.12	0.00004341891752629021	0.22037921764333748	0.041356896486643195	0.03815283991382306	-0.0015778830509874493
26.122	0.00004138405941254617	0.2204616465290046	0.04107174104986426	0.038266972764146145	-0.001571691196131219
26.124	0.000039444880999253636	0.22054350364590633	0.04078514288823495	0.038380683604320266	-0.0015653616649503384
26.126	0.000037596734571061764	0.2206247861968042	0.04049718881745393	0.0384939594493103	-0.001558897144150134
26.128	0.00003583497241262949	0.22070549154971852	0.04020795728106094	0.03860678753090581	-0.001552300063801657
26.13	0.00003415531058401432	0.22078561722118492	0.03991751835043375	0.038719155533455736	-0.0015455726015200179
26.132	0.00003255428346377614	0.22086516086080182	0.03962593743171876	0.03883105189193063	-0.0015387168326774674
26.134	0.000031028450534728734	0.22094412026766796	0.03933330130814905	0.03894246526187447	-0.001531735719827436
26.136	0.000029574371211320494	0.2210224934221887	0.03903969906962282	0.03905338454938603	-0.001524632380458288
26.138	0.000028188604908000306	0.221100278472569	0.03874520941833122	0.039163798895407685	-0.0015174095898199797
26.14	0.000026867711039224382	0.22117747371402233	0.03844990066091561	0.039273697650216086	-0.0015100697732376434
26.142	0.00002560839101324788	0.22125407756798024	0.038153830708464405	0.039383070445796975	-0.0015026150025684655
26.144	0.000024407990771805485	0.22133008857042447	0.0378570659068183	0.03949190753030263	-0.0014950477461606407
26.146	0.00002326395492920556	0.22140550542879406	0.03755969522602421	0.03960019947317374	-0.0014873714231021702
26.148	0.000022173722826514016	0.22148032697805733	0.03726176502568907	0.03970793702938563	-0.0014795878192438254
26.15	0.000021134733804790614	0.22155455215239953	0.03696333046695825	0.039815111108331275	-0.0014716991094759094
26.152	0.000020144427205095486	0.22162818000795	0.03666445833279809	0.03992171280969544	-0.0014637079758850102
26.154	0.000019200292165109257	0.22170120974602542	0.03636522702799739	0.04002773349450306	-0.001455617615943779
26.156	0.000018300278455275267	0.22177364073460237	0.03606572096565093	0.040133165100400284	-0.0014474315339794367
26.158	0.000017442496990017933	0.22184547247752812	0.03576598818277152	0.04023799989092717	-0.0014391518285972627
26.16	0.000016625047696625052	0.2219167045709657	0.03546608086563595	0.04034223027820634	-0.0014307808013469731
26.162	0.000015846030502379807	0.22198733672234913	0.03516605560373393	0.04044584886081852	-0.0014223209699797629
26.164	0.000015103545334565654	0.2220573687528141	0.03486596950934032	0.04054884842988632	-0.0014137749129952784
26.166	0.000014395702183809096	0.2221268005982433	0.03456588021751674	0.040651221980109585	-0.0014051452696601516
26.168	0.00001372088291181332	0.22219563231021358	0.03426584532970707	0.04075296289087251	-0.0013964347231459294
26.17	0.000013077702435245538	0.22226386404740758	0.033965913406021425	0.04085406488788742	-0.0013876456302659645
26.172	0.000012464773912147193	0.22233149606971955	0.03366614015740733	0.04095452187764827	-0.0013787806736125113
26.174	0.000011880710500556277	0.2223985287512805	0.0333665816261257	0.041054327970173325	-0.0013698425853225235
26.176	0.000011324125358511949	0.2224649625738751	0.03306728942382465	0.041153477471475235	-0.001360833950346119
26.178	0.000010793631644052451	0.22253079811808096	0.0327683107315385	0.04125196487259104	-0.0013517572032315742
26.18	0.000010287842715685517	0.22259603605440706	0.03246968831440501	0.04134978483852184	-0.0013426146255745143
26.182	9.805561224157557e-6	0.2226606771428503	0.032171472730541585	0.041446932336146526	-0.00133340885341694
26.184	9.345848454118415e-6	0.22272472224826156	0.03187371163226751	0.04154340270419226	-0.0013241424380165863
26.186	8.907732582642652e-6	0.22278817231858278	0.03157644442621598	0.04163919142649324	-0.0013148176140312328
26.188	8.49024178680237e-6	0.2228510283831839	0.03127971313365263	0.0417342941536534	-0.0013054367489617545
26.19	8.092404243669812e-6	0.22291329155809225	0.030983562390477094	0.04182870671265218	-0.0012960023441444268
26.192	7.713248130319325e-6	0.22297496305122105	0.03068803944722457	0.04192242511650993	-0.001286517035698775
26.194	7.351801623823118e-6	0.22303604416989678	0.03039319785638284	0.042015445577588684	-0.0012769837504637382
26.196	7.007150672275221e-6	0.2230965363271818	0.030099082814569255	0.04210776455694439	-0.0012674050925358534
26.198	6.678609984791518e-6	0.2231564410039717	0.029805722049553594	0.04219937882023286	-0.0012577829557796796
26.2	6.365496978572005e-6	0.22321575973746818	0.029513144468765764	0.042290285271618606	-0.001248119298846597
26.202	6.067125716069135e-6	0.2232744941242444	0.029221380536275345	0.04238048095555156	-0.0012384161613125423
26.204	5.782810259736946e-6	0.22333264582335807	0.028930462272793132	0.04246996306484772	-0.0012286756641744947
26.206	5.511864672027868e-6	0.22339021655946517	0.02864042325566805	0.04255872894657755	-0.0012189000102532327
26.208	5.253603015394876e-6	0.22344720812593297	0.02835129861888921	0.04264677610797429	-0.0012090914845700887
26.21	5.007352934762733e-6	0.2235036223879535	0.028063125053084875	0.0427341022312204	-0.0011992524549460514
26.212	4.772595517569049e-6	0.22355946128565626	0.02777594080552452	0.042820705270363725	-0.0011893853748404348
26.214	4.548853741224207e-6	0.22361472683722236	0.027489785680115755	0.04290658338395485	-0.0011794927814909348
26.216	4.3356416156228355e-6	0.2236694211419973	0.027204701037405868	0.042991734907816596	-0.0011695772952465561
26.218	4.1324731506606925e-6	0.22372354638286066	0.02692072769883491	0.04307615836572598	-0.0011596415296755984
26.22	3.938862356232389e-6	0.22377710480977303	0.0266378899615737	0.04315985244463113	-0.0011496874001778417
26.222	3.754323242232607e-6	0.22383009871202694	0.02635620624527525	0.04324281595210696	-0.0011397165758602098
26.224	3.5783709655161623e-6	0.22388253041730455	0.02607569639562307	0.043325047816138065	-0.0011297307931794685
26.226	3.410604409725922e-6	0.22393440229421133	0.02579638148995741	0.0434065471426512	-0.0011197318492536512
26.228	3.250694617604931e-6	0.22398571675473902	0.02551828383727679	0.043487313211955266	-0.0011097216018632315
26.23	3.098301564015494e-6	0.22403647625672884	0.02524142697823946	0.043567345429311635	-0.0010997019682897043
26.232	2.953085223819055e-6	0.22408668330633522	0.024965835685160434	0.04364664333642575	-0.0010896749257460077
26.234	2.81470557187711e-6	0.22413634046048878	0.024691535962012994	0.0437252066158038	-0.001079642511600568
26.236	2.6828225830518853e-6	0.22418545032935963	0.02441855504443013	0.04380303509512177	-0.0010696068235833357
26.238	2.557096232204865e-6	0.22423401557882097	0.024146921399701628	0.04388012875160499	-0.0010595700199737931
26.24	2.4372221072106228e-6	0.2242820389329122	0.023876664726776006	0.04395648773908101	-0.0010495343203126774
26.242	2.3229812971357293e-6	0.224329523173308	0.023607805376498637	0.04403211241906803	-0.0010395015403054666
26.244	2.2141238789893435e-6	0.22437647107416303	0.023340337265470374	0.04410700318267757	-0.0010294723300528698
26.246	2.11036395479261e-6	0.22442288551550543	0.023074352810745786	0.04418116062935302	-0.001019451687949923
26.248	2.011453100951933e-6	0.22446876944986435	0.022809817458983365	0.044254585559812834	-0.0010094390183422919
26.25	1.9222610111157288e-6	0.2245141226103665	0.022543193639310625	0.04432727688592332	-0.0009992783863427075
26.252	0.00780047733303184	0.22455891839405107	0.02223180114736017	0.0493165123823921	-0.0010963948965666667
26.254	0.015209795779659944	0.22460298342901647	0.02181730022891796	0.05403959557951437	-0.0011789980810075727
26.256	0.02224930501653249	0.22464612628719166	0.021310866154441003	0.05850531324982843	-0.0012467988999907375
26.258	0.02893750632581335	0.22468817092324309	0.020720625205107007	0.06272284587996019	-0.0012996565812763454
26.26	0.035291873912592545	0.2247289574659146	0.020053589109804235	0.06670150521442532	-0.00133760457857555
26.262	0.041328994735309474	0.22476833893010548	0.01931678440026722	0.0704507505905133	-0.001360881959993944
26.264	0.047064928983929076	0.22480618214205247	0.01851647012778463	0.07398024920089384	-0.0013698530743744136
26.266	0.052514455638878105	0.22484236682441192	0.017659090381464293	0.0772994012147226	-0.0013650371124838572
26.268	0.05769205959840109	0.22487678443247308	0.01675050405632609	0.08041779891840169	-0.0013470386669835032
26.27	0.06261123780063102	0.2249093379818512	0.015795838667188533	0.08334468620073861	-0.0013164992169943214
26.272	0.06728483160575754	0.22493994122245592	0.014801095915729295	0.08608932884074598	-0.0012742164134926415
26.274	0.071725257910516	0.22496851809400573	0.013770230465805264	0.08866067528841957	-0.0012208779319754632
26.276	0.07594396107034145	0.22499500183169785	0.012708697973018343	0.09106750791718837	-0.0011573494532750037
26.278	0.07995216706315174	0.22501933460553064	0.01161999030030593	0.09331830563681118	-0.00108435780634073
26.28	0.08376030334673852	0.2250414669984523	0.010508908044954766	0.09542140962955335	-0.0010027748193169375
26.282	0.08737833200601637	0.22506135720705064	0.00937848675891366	0.09738464246304425	-0.0009133205798612014
26.284	0.09081585110112794	0.22507897094841067	0.008232907225553423	0.09921588656295097	-0.0008168351893738078
26.286	0.09408172376099022	0.22509428039445722	0.007074825619015527	0.10092231601193846	-0.0007140077868516432
26.288	0.09718464853863214	0.22510725057798184	0.005903914165942391	0.10251033423144418	-0.0006052122144245125
26.29	0.10013268248290075	0.2251178902018681	0.0047343924664539775	0.10398923834625398	-0.000492325866618792
26.292	0.10293355704658945	0.225126182145664	0.003557103886344891	0.10536289785246256	-0.0003747867734275543
26.294	0.10559472866947259	0.22513211792932042	0.0023785964302910356	0.10663848468078176	-0.00025364991899335277
26.296	0.1081229844483485	0.22513569715698564	0.001200890795218706	0.1078217368304305	-0.00012948213128415772
26.298	0.11052501561859707	0.22513692355300396	0.0000262063864652266	0.10891834090592344	-2.8543561349319286e-6
26.3	0.112807274034604	0.22513580254109788	-0.0011440991643063558	0.10998200096439267	0.00012583031539210247
26.302	0.11497556084956653	0.22513234848840105	-0.00230889631915807	0.11097180670527965	0.000256222396032141
26.304	0.11703556855916084	0.22512657171449987	-0.0034665682660340613	0.11189119499639424	0.00038787846582312945
26.306	0.11899285959525287	0.22511848791896574	-0.0046156968146121935	0.11274452288086247	0.0005203945351261685
26.308	0.120852429494479	0.2251081153753975	-0.005755025929934556	0.11353573740551957	0.0006534011127430059
26.31	0.12261912060965062	0.22509547546978162	-0.006882994310986569	0.11426871741661714	0.0007865109319023076
26.312	0.12429771060450012	0.2250805914111923	-0.007998908318663492	0.11494706057240454	0.000919450999018523
26.314	0.1258925172842785	0.22506348871140908	-0.009101550164782821	0.11557417339313561	0.0010519041368909317
26.316	0.12740766058215935	0.22504419459788305	-0.010190104148149373	0.11615321320955856	0.0011836133397476012
26.318	0.12884723109037816	0.22502273827550826	-0.011263704761590837	0.11668728597225904	0.0013143311386228458
26.32	0.13021496962676565	0.2249991502392318	-0.012321631266241164	0.1171792244997581	0.0014438391963501119
26.322	0.1315143844418087	0.22497346262896734	-0.013363227004479701	0.11763167556522393	0.0015719387834953955
26.324	0.1327489691423746	0.22494570859614213	-0.014387940553644115	0.11804721225367157	0.0016984562724292357
26.326	0.13392196766464154	0.22491592248590297	-0.015395223184778213	0.1184282304786621	0.0018232290395973566
26.328	0.13503637186383596	0.2248841396865624	-0.01638458192574557	0.11877693820937812	0.001946110474980775
26.33	0.13609515980216502	0.22485039619213562	-0.017355856426143665	0.11909542118769943	0.0020670030311448198
26.332	0.13710114345925445	0.22481472874060132	-0.018308463914374237	0.11938574315327122	0.002185769570412417
26.334	0.13805687998708763	0.22477717490432117	-0.019242211828646466	0.1196497046301149	0.002302324961727653
26.336	0.13896490527797967	0.22473777262362027	-0.02015686447476516	0.11988907616463308	0.002416587860255307
26.338	0.13982767265839918	0.22469656030869106	-0.021052225895217363	0.1201055466944354	0.002528489100279831
26.34	0.14064735515618618	0.2246535766639711	-0.021928169484530777	0.12030061134974776	0.0026379721947699356
26.342	0.1414260695112073	0.22460886067330507	-0.022784557073104606	0.12047571458528242	0.0027449857948914284
26.344	0.14216593097917937	0.22456245150023485	-0.023621345444605948	0.120632254694702	0.0028494961599052435
26.346	0.14286892322364356	0.2245143884017064	-0.024438471956705066	0.120771543406512	0.002951471976708032
26.348	0.14353680237325586	0.22446471072213126	-0.02523593306213125	0.12089473705817701	0.003050891491964113
26.35	0.1441713025087015	0.22441345776406538	-0.026013750251395813	0.12100295662282616	0.0031477406932666806
26.352	0.1447741547063411	0.22436066881372796	-0.026771938109370456	0.1210973068789938	0.003242009604975863
26.354	0.1453469609669438	0.22430638301500627	-0.027510617987653384	0.12117878191069158	0.003333703177354198
26.356	0.14589115228942584	0.22425063929686753	-0.0282298623816637	0.12124828314706383	0.003422822347254606
26.358	0.14640814832986543	0.22419347648722363	-0.02892973259690006	0.12130669620450991	0.0035093702834098632
26.36	0.14689936401484968	0.22413493316418373	-0.029610404410553934	0.12135486351157368	0.003593366585765272
26.362	0.14736609304313925	0.22407504757121358	-0.030272021930065028	0.12139356015394395	0.0036748285151488595
26.364	0.14780950310322424	0.22401385770396712	-0.030914704993906188	0.12142349079059546	0.0037537713971215435
26.366	0.14823075626610863	0.22395140123773152	-0.031538656871542	0.12144532691029243	0.0038302224940759584
26.368	0.14863100801984924	0.22388771543336766	-0.03214407201672355	0.12145973007437211	0.00390421031064242
26.37	0.14901130295188048	0.22382283719991067	-0.03273111575537364	0.12146730294765672	0.0039757603532727896
26.372	0.14937259508219125	0.22375680306776474	-0.033300012274975255	0.12146857857122006	0.0040449051574454244
26.374	0.14971583592525017	0.22368964909386677	-0.03385099295022052	0.12146408020961404	0.004111679722880664
26.376	0.15004196849916687	0.22362141090793386	-0.03438425755326125	0.12145432854370003	0.004176116913604992
26.378	0.15035183619815556	0.22355212371527672	-0.03490004428224376	0.12143977671871366	0.004238253585108901
26.38	0.15064621882473408	0.2234818222117189	-0.03539860863192116	0.12142083507623125	0.004298128620624555
26.382	0.15092589523733843	0.223410540610577	-0.03588017849137373	0.12139791578605615	0.0043557788868844515
26.384	0.15119163399780197	0.22333831266294668	-0.036345001060455205	0.12137141639935094	0.0044112442577433604
26.386	0.15144411637278105	0.22326517159036274	-0.0367933467409518	0.1213416789781705	0.004464566468773089
26.388	0.15168398039515102	0.22319115009524157	-0.037225462986862724	0.12130902524740222	0.004515784629319567
26.39	0.15191186383744928	0.22311628039166848	-0.037641600816304556	0.12127377258330482	0.00456493893706806
26.392	0.1521283924450803	0.22304059415824357	-0.038042038803870845	0.12123622197173611	0.004612073060683485
26.394	0.15233411681068812	0.2229641225232711	-0.038427046123187765	0.12119663480522704	0.004657228675635603
26.396	0.15252955911838317	0.22288689608987353	-0.03879687946279352	0.12115525830622344	0.004700445952790164
26.398	0.15271524152688887	0.22280894492921863	-0.039151821616974974	0.12111233063831942	0.004741768364767574
26.4	0.1528916727459199	0.22273029856791926	-0.03949211842890083	0.12106809021456436	0.004781235356714425
26.402	0.15305929834215132	0.2226509860524494	-0.039818021249220396	0.12102273922458753	0.004818886002083485
26.404	0.1532185457683982	0.2225710358837405	-0.04012982426808425	0.12097645760981034	0.004854763984457032
26.406	0.15336984248696417	0.22249047595879562	-0.04042781875294772	0.12092942429330857	0.004888912847228192
26.408	0.15351360135588532	0.22240933365077667	-0.04071225042034756	0.12088182070399178	0.004921370955768468
26.41	0.15365018354611662	0.22232763582430354	-0.04098338155826222	0.12083379570488895	0.00495217755450657
26.412	0.15377993908593598	0.22224540881178356	-0.041241482090949286	0.12078548904636029	0.004981372583352019
26.414	0.15390321798486023	0.222162678402556	-0.04148682149921545	0.12073703930943716	0.005008995998174378
26.416	0.15402035480007453	0.22207946986060204	-0.041719658663576645	0.12068857859396466	0.0050350863035324486
26.418	0.15413164274937338	0.2219958079280965	-0.04194025542101658	0.12064021564674561	0.005059681458271031
26.42	0.15423736837539434	0.22191171682678018	-0.042148870270192346	0.12059205557454467	0.005082818906027309
26.422	0.15433781821603998	0.2218272202639708	-0.04234575993756423	0.1205442029817955	0.0051045358813321265
26.424	0.15443326564324664	0.22174234143404556	-0.04253117894962814	0.12049675529375126	0.005124869062248087
26.426	0.15452394736528027	0.2216571030292457	-0.042705376393974676	0.12044979140940165	0.005143853678714235
26.428	0.15461009389478042	0.2215715272427928	-0.04286860239578656	0.120403385929139	0.005161524878502703
26.43	0.15469193574438617	0.22148563576699737	-0.043021106797756004	0.12035761276472051	0.005177917712674002
26.432	0.1547697014003957	0.2213994498018493	-0.043163131952827505	0.1203125459994506	0.005193066298554915
26.434	0.15484359208048792	0.22131299006467875	-0.04329491875864228	0.12026824520199794	0.005207003905264971
26.436	0.15491379008039402	0.22122627679365486	-0.04341670519404143	0.12022476017001424	0.005219762969325842
26.438	0.1549804773692165	0.22113932975419523	-0.04352872621783343	0.12018214068558976	0.0052313754981761764
26.44	0.15504383591605783	0.22105216824401197	-0.04363121412722546	0.12014043662893435	0.005241873115895396
26.442	0.15510404106690695	0.22096481110158225	-0.04372439614619493	0.12009969517815695	0.005251286649006991
26.444	0.15516124241311177	0.2208772767130608	-0.04380849766846695	0.12005994997440966	0.005259646038530184
26.446	0.15521558352202852	0.22078958301506701	-0.043883743244179964	0.12002123118415588	0.005266980893135862
26.448	0.15526720796352725	0.22070174749405072	-0.043950356761482866	0.11998356862218379	0.005273320646460839
26.45	0.15531625902177654	0.22061378720313204	-0.044008547630859624	0.11994699524151062	0.005278693053264513
26.452	0.1553628676027254	0.22052571878051722	-0.044058523033604	0.1199115376265671	0.005283125242514979
26.454	0.15540714815886159	0.22043755844949942	-0.044100490701947	0.11987721311881906	0.005286643922521799
26.456	0.15544921404618645	0.22034932201735594	-0.0441346589190574	0.1198440378734963	0.005289275735029356
26.458	0.1554891786207013	0.22026102487424695	-0.04416123651904137	0.11981202744713351	0.005291047281918739
26.46	0.1555271534094185	0.22017268198783882	-0.04418043864004278	0.11978119433204379	0.005291985706417901
26.462	0.1555632350474267	0.22008430790761105	-0.04419245905106833	0.11975154834964728	0.005292115396743817
26.464	0.15559751306292519	0.21999591682224193	-0.044197473846201235	0.11972317623753752	0.005291461950542705
26.466	0.15563007694966097	0.21990752255962426	-0.04419566783926699	0.11969758745528432	0.005290114816335357
26.468	0.15566101619220463	0.2198191385691733	-0.04418723469459345	0.11967320881724886	0.005288028164662865
26.47	0.1556904154448461	0.2197307779041246	-0.04417237692701079	0.11965003897633385	0.005285226620994151
26.472	0.15571834719522062	0.21964245320758388	-0.04415129349117469	0.11962807066481743	0.005281734057705339
26.474	0.1557448820955285	0.21955417679253394	-0.04412412522186016	0.11960731065347026	0.00527756795272365
26.476	0.15577009079797022	0.2194659606176621	-0.04409108868802536	0.11958774529804961	0.005272753883937293
26.478	0.155794043565834	0.2193778162254092	-0.04405236889694328	0.11956936869055197	0.005267313938330815
26.48	0.15581680311969553	0.21928975484268656	-0.04400809637127301	0.11955218505610746	0.0052612640813454415
26.482	0.1558384254737136	0.2192017874612666	-0.043958403419026265	0.11953619432630869	0.005254620253370996
26.484	0.15585896642056227	0.21911392472255037	-0.04390346878438739	0.11952138362090531	0.005247403334867206
26.486	0.15587848175291547	0.21902617700776114	-0.04384340467252297	0.11950775750325263	0.005239626973720849
26.488	0.15589702586101947	0.2189385543950981	-0.04377840611132307	0.11949529739307749	0.005231313657667471
26.49	0.15591464523970186	0.2188510665631787	-0.04370863948027295	0.1194839877505712	0.005222482544255066
26.492	0.1559313836270378	0.21876372292265714	-0.043634243280338915	0.11947381871564927	0.005213149671469749
26.494	0.15594728475836178	0.21867653257475567	-0.04355536868422117	0.11946477672624695	0.00520333239508985
26.496	0.1559623923690085	0.21858950435834348	-0.043472128485948815	0.11945685824824963	0.005193043890295682
26.498	0.15597674834493694	0.21850264688305615	-0.043384655761345634	0.11945005307753928	0.005182299433443506
26.5	0.1559903881194367	0.2184159684479045	-0.043293112884905144	0.11944433935593067	0.005171117267199225
26.502	0.1560033457638772	0.21832947705840672	-0.04319762843117203	0.11943970328777709	0.005159511922554831
26.504	0.15601565534965262	0.21824318048884683	-0.04309831684112521	0.11943613464824497	0.005147496373349355
26.506	0.1560273509438855	0.21815708625457036	-0.0429953091243072	0.11943361848781212	0.005135085346718053
26.508	0.156038464637287	0.21807120164858498	-0.042888708252795844	0.1194321461467174	0.0051222904720918385
26.51	0.15604902366973686	0.21798553372700943	-0.04277865024054152	0.11943169715899381	0.0051091268003988725
26.512	0.15605905457392044	0.21790008927054974	-0.04266525876344912	0.11943225374661841	0.00509560801080139
26.514	0.15606858388252312	0.2178148748363953	-0.04254864978162733	0.11943379999200635	0.005081746927948804
26.516	0.15607763810809655	0.2177298967369311	-0.04242894169279161	0.11943631906821751	0.005067556617747055
26.518	0.15608624177798608	0.21764516107227444	-0.042306230747455036	0.11943979889396165	0.005053047692437566
26.52	0.1560944159012698	0.21756067374098853	-0.04218062717835861	0.11944422146217673	0.005038232174105377
26.522	0.1561021811381721	0.21747644042435788	-0.04205223266465663	0.11944957069896424	0.005023121138726196
26.524	0.1561095581489173	0.21739246660233105	-0.04192115039974603	0.11945582991856202	0.00500772581214252
26.526	0.1561165675470568	0.21730875754307155	-0.04178748643384414	0.11946298142493982	0.004992057715641247
26.528	0.15612322804389006	0.21722531831439168	-0.04165133596290699	0.1194710092675299	0.004976127144829462
26.53	0.15612955589087762	0.21714215379251345	-0.041512795399377425	0.11947989563171178	0.00495994446169822
26.532	0.15613556718275798	0.21705926866454048	-0.04137195706376955	0.11948962356138688	0.0049435195755476845
26.534	0.15614127801426964	0.2169766674367421	-0.04122891023072521	0.1195001767698401	0.004926862060599531
26.536	0.15614670439937878	0.2168943544353566	-0.04108374563592287	0.11951153835747225	0.004909981642436229
26.538	0.15615186059517092	0.21681233380752832	-0.04093655089299063	0.11952369115650653	0.004892887665946423
26.54	0.156156759195136	0.21673060952975948	-0.04078740909936676	0.11953661817506289	0.00487558894786109
26.542	0.15616141273110545	0.21664918541405634	-0.040636402668856	0.11955030242624613	0.004858094228576451
26.544	0.15616583373491072	0.2165680651085601	-0.04048361199612198	0.11956472733763868	0.004840412029959083
26.546	0.15617003462210097	0.21648725210341443	-0.04032911528161982	0.11957987674416307	0.0048225506345772415
26.548	0.1561740262557054	0.2164067497331982	-0.04017298990215964	0.11959573371508486	0.004804518202877477
26.55	0.15617781841606113	0.21632656117928695	-0.040015311075477226	0.1196122811875464	0.0047863226401671215
26.552	0.15618142086341374	0.21624668947708736	-0.03985614996359134	0.11962950309428397	0.004767971415395696
26.554	0.15618484335800895	0.21616713752051686	-0.03969557722690109	0.1196473833903779	0.0047494719473693894
26.556	0.15618809562739272	0.21608790806214898	-0.03953366347011698	0.11966590591278359	0.004730831653202668
26.558	0.15619118616659686	0.2160090037155767	-0.03937047618446444	0.11968505457195536	0.004712057590661495
26.56	0.1561941223237954	0.21593042696383397	-0.039206079271293055	0.11970481354058056	0.004693156408827356
26.562	0.15619691141531172	0.21585218016232494	-0.039040536614541696	0.11972516687714098	0.004674134761149137
26.564	0.15619956075746919	0.21577426553855966	-0.03887391205242996	0.11974609855323315	0.004654999303779996
26.566	0.1562020776665912	0.21569668519517943	-0.03870626584601403	0.11976759345488484	0.004635756312002103
26.568	0.1562044694163686	0.21561944111794085	-0.03853765549850402	0.1197896371381947	0.0046164117683225505
26.57	0.15620674229458123	0.21554253517753064	-0.038368138639954974	0.11981221448738387	0.004596971656211966
26.572	0.15620890167968765	0.21546596912931051	-0.03819777270761217	0.11983530984621127	0.004577441927851857
26.574	0.15621095292536397	0.2153897446169609	-0.03802661137194668	0.11985890853371094	0.004557828134277129
26.576	0.15621290138528612	0.21531386317966886	-0.03785470627644701	0.1198829963740445	0.004538135615279816
26.578	0.15621475241313024	0.2152383262531019	-0.03768210932033463	0.11990755905110255	0.004518369748498127
26.58	0.15621651135911965	0.21516313516605687	-0.0375088773474433	0.11993258076685032	0.0044985364619461255
26.582	0.15621818299077173	0.21508829113176253	-0.03733506312009936	0.11995804648229019	0.004478641237180118
26.584	0.1562197712207598	0.21501379527594003	-0.037160705385363174	0.11998394462475027	0.004458688017174074
26.586	0.15622127995520288	0.21493964864616608	-0.03698584377130838	0.12001026332737358	0.004438680850379819
26.588	0.15622271310021996	0.2148658522096204	-0.03681051904679824	0.12003699035646082	0.004418623919836838
26.59	0.15622407456193008	0.21479240685080472	-0.03663477312148657	0.12006411310919685	0.004398521543787929
26.592	0.15622536824645225	0.21471931336926015	-0.03645864904581595	0.12009161861139395	0.004378378176296791
26.594	0.15622659782202014	0.21464657247728616	-0.036282191011018525	0.1201194933791528	0.004358198402929197
26.596	0.15622776615078957	0.21457418479765944	-0.03610544434911707	0.12014772309030275	0.004337986929710054
26.598	0.1562288760485549	0.21450215086135133	-0.035928455532923044	0.12017629301505091	0.004317748599702787
26.6	0.15622993033540666	0.2144304711047361	-0.03575127251593518	0.12020518794413323	0.004297488432019913
26.602	0.15623093183143535	0.21435914587794627	-0.03557392942160287	0.12023439662746284	0.004277209939674369
26.604	0.15623188335673147	0.214288175478738	-0.03539644887797024	0.12026391113496965	0.0042569153823537095
26.606	0.15623278767055104	0.21421756015751744	-0.035218855792769975	0.12029372284012135	0.004236607277481674
26.608	0.15623364698543477	0.21414730011238317	-0.03504117756619096	0.12032382207147908	0.004216288414649466
26.61	0.15623446334025995	0.21407739548414062	-0.03486344409087637	0.12035419832011045	0.004195961864235417
26.612	0.15623523878877563	0.21400784635131756	-0.03468568775192495	0.12038484034192036	0.004175630982165188
26.614	0.15623597538473083	0.213938652725179	-0.034507943426890376	0.12041573614303698	0.0041552994105312786
26.616	0.15623667518187462	0.21386981454474274	-0.034330248485782505	0.1204468729738336	0.0041349710785271885
26.618	0.1562373402249505	0.21380133167179374	-0.034152642791065516	0.12047823731779826	0.004114650203211983
26.62	0.15623797223785246	0.21373320388822883	-0.033975163593135946	0.12050981620351488	0.004094340720093163
26.622	0.15623857269035404	0.21366543092153634	-0.033797828425006345	0.1205416022834715	0.004074044392052122
26.624	0.1562391430712004	0.2135980124674505	-0.033620653928759736	0.12057358849641263	0.004053762891786575
26.626	0.1562396848691367	0.21353094818643067	-0.03344365857267112	0.12060576725616969	0.0040334981020103775
26.628	0.15624019957290816	0.21346423770037104	-0.033266862453964055	0.12063813050532046	0.004013252094223861
26.63	0.15624068867125993	0.21339788058934206	-0.03309028729880872	0.12067066971108721	0.003993027129279531
26.632	0.15624115353075044	0.21333187638833284	-0.0329139564623229	0.12070337578975003	0.003972825655599233
26.634	0.1562415952258095	0.21326622458399375	-0.0327378949285729	0.12073623900262194	0.003952650306538903
26.636	0.15624201481408176	0.21320092461137766	-0.03256212931057168	0.12076924911269074	0.00393250390634808
26.638	0.15624241335323863	0.21313597585068247	-0.03238668785027978	0.12080239539055301	0.003912389471079918
26.64	0.15624279190095156	0.21307137762524647	-0.032211597515346635	0.12083566747414913	0.0038923098861755544
26.642	0.15624315151489204	0.21300712921773327	-0.03203687164065613	0.12086905905509306	0.0038722665302749013
26.644	0.15624349325273146	0.21294322988815964	-0.03186252159332277	0.12090256443215494	0.0038522605699076343
26.646	0.1562438181466557	0.21287967887235604	-0.03168856009277376	0.1209361775083079	0.003832293328362369
26.648	0.15624412699882764	0.21281647537948625	-0.031515001086538645	0.12096989170344365	0.003812366268472489
26.65	0.15624442048968123	0.21275361858959063	-0.031341859750247496	0.12100370001448198	0.003792480995114915
26.652	0.15624469929855572	0.21269110765113006	-0.031169152487631833	0.12103759508326435	0.0037726392578865038
26.654	0.1562449641047903	0.21262894167853033	-0.030996896930525528	0.12107156919410503	0.003752842951526663
26.656	0.1562452155877242	0.21256711974972503	-0.03082511193886299	0.12110561427073871	0.003733094116320284
26.658	0.15624545442669663	0.2125056409036998	-0.03065381760068006	0.12113972187330933	0.003713394938501537
26.66	0.15624568132539018	0.21244450413890184	-0.030483033158803463	0.12117388383409142	0.0036937475188956077
26.662	0.15624589700640423	0.21238370842531754	-0.030312767454194714	0.12120809513864776	0.0036741528015037384
26.664	0.1562461019650856	0.21232325271839475	-0.030143027814858163	0.12124235111982987	0.0036546115621438314
26.666	0.1562462966714168	0.21226313595779844	-0.02997382259483344	0.12127664681263729	0.0036351246964582626
26.668	0.1562464815953803	0.21220335706558902	-0.029805161044366965	0.12131097700585244	0.00361569320610893
26.67	0.15624665720695854	0.2121439149444302	-0.02963705330991285	0.12134533623962283	0.0035963181990430015
26.672	0.15624682397613407	0.2120848084757968	-0.029469510434133785	0.12137971880307574	0.003577000889759465
26.674	0.15624698237975607	0.21202603651818192	-0.02930254435589925	0.12141411873608096	0.0035577425996964306
26.676	0.15624713294413353	0.21196759790530476	-0.029136167910286715	0.12144852985249902	0.00353854475823988
26.678	0.15624727604050898	0.21190949144431806	-0.028970394828581044	0.1214829456152449	0.003519408899412683
26.68	0.15624741199767575	0.2118517159146009	-0.02880523828779046	0.12151735964294078	0.0035003365006180407
26.682	0.15624754114442724	0.21179427007659402	-0.028640703710942617	0.12155176793252975	0.0034813281708968406
26.684	0.15624766380955676	0.21173715268223828	-0.028476795433103726	0.12158616684116126	0.0034623844006309687
26.686	0.1562477803218577	0.2116803624739488	-0.02831351854517908	0.12162055252416405	0.003443505769367845
26.688	0.15624789101054287	0.2116238981833352	-0.02815087876163827	0.12165492097369415	0.003424692931087149
26.69	0.15624799623384017	0.21156775852995446	-0.027988882420516108	0.12168926803421765	0.003405946614848387
26.692	0.15624809626264066	0.21151194222006428	-0.027827536483413427	0.12172358933047622	0.0033872676229858606
26.694	0.15624819131792828	0.21145644794537527	-0.027666848535495402	0.12175788028813886	0.003368656831934919
26.696	0.15624828162068702	0.21140127438180417	-0.0275068267854924	0.121792136162174	0.003350115193248025
26.698	0.15624836739190084	0.211346420188227	-0.02734748006570082	0.12182635203515825	0.003331643733758541
26.7	0.1562484488525537	0.21129188400557516	-0.027188816935047443	0.12186052309167862	0.003313243453948772
26.702	0.1562485262236296	0.21123766446277095	-0.027030840449959605	0.12189464623065399	0.003294914733965078
26.704	0.1562485997682515	0.21118376018472432	-0.026873552556863533	0.12192871874715921	0.0032766578314428153
26.706	0.15624866972518137	0.2111301697918202	-0.02671695576432167	0.1219627377771335	0.003258473070087239
26.708	0.15624873623391194	0.21107689189896098	-0.02656105304645349	0.12199670027990235	0.003240360827626774
26.71	0.1562487994329241	0.21102392511463514	-0.02640584784293499	0.1220306030964018	0.0032223215375451774
26.712	0.15624885946069872	0.2109712680399865	-0.02625134405899974	0.12206444294839551	0.003204355689208475
26.714	0.15624891645571665	0.21091891926788262	-0.026097546065437252	0.12209821643709713	0.00318646382797487
26.716	0.15624897055645884	0.21086687738198392	-0.02594445869859383	0.12213192004181184	0.003168646555304751
26.718	0.15624902190140613	0.2108151409558128	-0.025792087260373343	0.12216555011859653	0.0031509045288703546
26.72	0.15624907062946677	0.21076370855205573	-0.025640436885280723	0.12219910309598066	0.0031332383903704044
26.722	0.1562491169326639	0.21071257872693389	-0.025489508582658794	0.12223257673955328	0.003115648313883343
26.724	0.15624916095565428	0.21066175003619825	-0.025339302581183137	0.12226596905635859	0.003098134385300645
26.726	0.1562492027924885	0.2106112210346451	-0.02518981953680396	0.1222992779168608	0.0030806967402071572
26.728	0.1562492425372173	0.2105609902754311	-0.02504106043322014	0.1223325011157125	0.003063335553385527
26.73	0.15624928028389137	0.21051105630941797	-0.02489302658188001	0.12236563637066578	0.003046051038883647
26.732	0.1562493161265614	0.21046141768451662	-0.024745719621979793	0.12239868132149975	0.0030288434500818882
26.734	0.15624935015927807	0.21041207294503173	-0.024599141520464364	0.12243163352896273	0.003011713079760584
26.736	0.15624938247609207	0.21036302063100662	-0.024453294572028064	0.12246449047372934	0.0029946602601674285
26.738	0.15624941317314064	0.21031425927756725	-0.024308181399113112	0.12249724955666212	0.0029776853631157713
26.74	0.15624944236745453	0.21026578741485774	-0.024163803415767175	0.12252990859149542	0.002960788623756817
26.742	0.1562494701321637	0.2102176035767353	-0.024020156622130705	0.12256246708894103	0.0029439696554711034
26.744	0.15624949652619557	0.2101697063001171	-0.023877242185741707	0.12259492295651074	0.0029272286661749525
26.746	0.15624952160847758	0.21012209411885224	-0.023735061438702836	0.12262727407168167	0.002910565884152016
26.748	0.15624954543793707	0.2100747655647512	-0.02359361508741429	0.12265951853036489	0.0028939814670129894
26.75	0.1562495680735015	0.21002771916883767	-0.023452903212574535	0.12269165464772394	0.0028774755014436904
26.752	0.15624958957409818	0.20998095346259943	-0.023312925269178792	0.12272353320471556	0.002861044558371116
26.754	0.15624960999865461	0.20993446697923987	-0.023173680086519835	0.12275508783576042	0.0028446871344985545
26.756	0.15624962940992493	0.20988825825492985	-0.023035165868188684	0.12278653257543407	0.002828408144254877
26.758	0.15624964787977966	0.20984232583005846	-0.02289738019207313	0.12281786666562602	0.002812207387422184
26.76	0.1562496654478852	0.20979666825544957	-0.02276030825243932	0.12284909327209785	0.0027960832314056164
26.762	0.15624968214946408	0.20975128411372404	-0.022623963697917894	0.12288020658872867	0.0027800373330560484
26.764	0.15624969801973884	0.2097061718884733	-0.022488378980420585	0.12291119482674334	0.0027640735302001144
26.766	0.15624971309393193	0.20966133012497343	-0.022353505453516467	0.12294207192744747	0.0027481862752968106
26.768	0.1562497274072659	0.20961675739927285	-0.022219336981803044	0.1229728384114377	0.002732374936272548
26.77	0.15624974099496322	0.20957245229208757	-0.02208589209171631	0.12300348698758687	0.002716641740512675
26.772	0.15624975389224646	0.20952841334826486	-0.021953174099422473	0.12303401519095847	0.0027009871556381007
26.774	0.15624976613483432	0.20948463910829257	-0.02182118523179588	0.1230644209163477	0.0026854115242593186
26.776	0.15624977777249804	0.20944112813251045	-0.021689910318849533	0.1230947076290709	0.0026699131691995514
26.778	0.1562497888606567	0.20939787902668547	-0.02155626927111963	0.12312585594289814	0.0026541341049421976
26.78	0.1518888507628857	0.20935490370368318	-0.02141206018410171	0.12042178597228598	0.0025784785287156025
26.782	0.14477039559930627	0.20931229879591765	-0.021176626109755813	0.11600745190706971	0.0024566464349814942
26.784	0.13798555552611996	0.20927025602831606	-0.02085178950267316	0.11181894982586457	0.0023316252041788994
26.786	0.13151869509872674	0.2092289467159422	-0.020444235341505284	0.10784197036390869	0.0022047466218113876
26.788	0.12535483931784322	0.20918852987778702	-0.019960422157813868	0.104063304127695	0.002077147481525767
26.79	0.11947994754555714	0.20914915205221798	-0.019406289274233806	0.10047100274698549	0.0019497693429803397
26.792	0.11388041897003112	0.2091109480173022	-0.018787421467443038	0.09705393800646536	0.001823393238402553
26.794	0.10854320684354261	0.20907404205942706	-0.01810905673093972	0.09380180100453064	0.001698662135855364
26.796	0.10345624881975665	0.20903854820190668	-0.01737610974860708	0.09070530893942556	0.0015761054029127695
26.798	0.09860763504238927	0.20900457097590525	-0.01659314659358632	0.08775562824646083	0.0014561420039057888
26.8	0.09398623350539138	0.20897220592862378	-0.015764649261338873	0.08494467185732583	0.0013391229584502646
26.802	0.08958151288724457	0.20894154004172613	-0.014894622322264763	0.08226502998195323	0.0012253065519109807
26.804	0.08538312034927416	0.20891265279241653	-0.013986657038136894	0.07970964348341031	0.0011148714460346234
26.806	0.08138154114063952	0.20888561606661923	-0.013044660726875764	0.07727206624682936	0.0010079878878545574
26.808	0.07756753059417507	0.20886049467473639	-0.012071881830982255	0.07494625576751936	0.0009047423433000659
26.81	0.07393218669846252	0.20883734690495673	-0.011071541989335427	0.07272648035464385	0.0008051942809830174
26.812	0.07046729683953891	0.2088162248982897	-0.010046614696411086	0.07060756567293994	0.0007093670069675692
26.814	0.06716475878915318	0.20879717494625435	-0.008999930581586801	0.06858448423704483	0.0006172555971073377
26.816	0.06401697451269994	0.20878023791068293	-0.007934139910689855	0.06665260402956953	0.000528831085782415
26.818	0.061016781291312105	0.20876544945711412	-0.0068517423026835675	0.06480762811260994	0.00044404516707575434
26.82	0.058157126867861196	0.20875284043095696	-0.005755105043139364	0.06304536769763126	0.00036283271358321324
26.822	0.05543152217237686	0.20874243706350218	-0.004646425926612124	0.061362037153989475	0.0002851141603420331
26.824	0.05283368127400536	0.208734261384415	-0.0035277625818150326	0.059754004740857444	0.00021079794203839494
26.826	0.05035749740301397	0.20872833134378074	-0.0024010977134381463	0.05821776159024486	0.00013978653423582407
26.828	0.047997427580299366	0.20872466105732534	-0.001268324879323504	0.0567501769720433	0.0000719776613596543
26.83	0.045748033868033604	0.20872327195101356	-0.00013114526521390348	0.05534820658534781	7.258655231749358e-6
26.832	0.04360396002229571	0.20872414919489102	0.001008638743779594	0.05402821446474679	-0.00005449495036637669
26.834	0.041560372539153644	0.20872730689876265	0.0021491784354615846	0.052768692171419315	-0.00011340933528232493
26.836	0.03961264236199894	0.20873274546717832	0.0032891898316022047	0.051564575191359874	-0.0001696056763903082
26.838	0.03775615415740716	0.20874046236973554	0.004427299341412388	0.05041341713791703	-0.00022319528849304803
26.84	0.03598661850052852	0.20875045258569347	0.005562295335088292	0.0493129817862394	-0.00027429336854889333
26.842	0.03430008073477748	0.2087627088520072	0.006693141061627895	0.04826124909087091	-0.00032301934797556
26.844	0.03269260144594729	0.20877722145912525	0.007818479416942282	0.04725614766362779	-0.000369471217832059
26.846	0.031160381862110623	0.2087939787455585	0.008937634021273747	0.04629573183275184	-0.00041377430786816884
26.848	0.029700005168545318	0.2088129669167863	0.010049291242323753	0.04537823228604743	-0.00045601907230430946
26.85	0.028308118205870328	0.20883417053929978	0.011152883477661671	0.04450195402492722	-0.0004963251077682702
26.852	0.026981406218034038	0.2088575724504872	0.01224747954354473	0.04366516336979203	-0.0005347881951370666
26.854	0.02571686494759202	0.20888315391560294	0.013332283271482864	0.04286632261856948	-0.0005715059559575414
26.856	0.024511639433143804	0.20891089463717966	0.014406637340328345	0.04210397645488525	-0.0006065767193712553
26.858	0.02336288063189486	0.20894077298144434	0.015469796763758533	0.0413766342556806	-0.0006400881227037481
26.86	0.022267920356853443	0.20897276600518813	0.016521213273010187	0.040682914269096995	-0.0006721311032073409
26.862	0.02122431547841318	0.20900684957951937	0.017560254281826435	0.04002155873253541	-0.0007027887480983732
26.864	0.020229636794464698	0.20904299841825458	0.018586384736685557	0.03939129489900153	-0.0007321417622690818
26.866	0.01928152640946403	0.2090811862449998	0.01959919207100346	0.03879087705185468	-0.0007602698499419805
26.868	0.018377866641881627	0.20912138596245994	0.0205981693114643	0.03821919859247075	-0.0007872455235561905
26.87	0.01751658987179095	0.20916356941178535	0.021582873897235	0.03767516448661016	-0.0008131383241720935
26.872	0.016695638317568155	0.20920770770668812	0.022552950636773414	0.037157663089038076	-0.0008380149414249332
26.874	0.01591313439789858	0.20925377121859098	0.023508037169927717	0.03666568709333485	-0.0008619383350510545
26.876	0.01516734781324075	0.20930172965900504	0.02444782874553094	0.036198314522787246	-0.0008849701943299681
26.878	0.014456552097728392	0.20935155213457973	0.025372024970286743	0.03575460177160852	-0.0009071666489519099
26.88	0.013779029548792704	0.20940320719707048	0.02628037761196098	0.03533358954233477	-0.0009285800755585934
26.882	0.013133223238135424	0.2094566629225037	0.027172647617506	0.03493441490767962	-0.0009492605460101267
26.884	0.012517714538350568	0.20951188692749834	0.028048627848208878	0.034556297444733	-0.0009692567268393273
26.886	0.011931089090586457	0.20956884645597296	0.028908140476573474	0.03419844034689406	-0.0009886133176277316
26.888	0.011371935035971606	0.20962750838805086	0.029751007515559404	0.03386002851582719	-0.0010073699628514305
26.89	0.01083894640022003	0.2096878393205462	0.030577125073342693	0.03354030935692181	-0.0010255662342052044
26.892	0.010330956227377692	0.20974980564709578	0.03138637951091249	0.03323861659179707	-0.0010432398347678556
26.894	0.009846806607782395	0.20981337350249737	0.032178634795831974	0.03295427329801895	-0.0010604235254189891
26.896	0.009385339977888183	0.20987850881704084	0.032953835329295175	0.03268658871250566	-0.00107714846190831
26.898	0.008945461870292652	0.2099451774510192	0.03371194555137361	0.03243490469652572	-0.0010934437410932672
26.9	0.008526208707440966	0.21001334516099918	0.03445289892078003	0.03219855604419435	-0.0011093335967856989
26.902	0.00812663267503818	0.2100829775885849	0.035176665553695995	0.03197667499328223	-0.0011248328017579232
26.904	0.007745785958803514	0.2101540403742132	0.03588325855156846	0.031769049846350574	-0.0011399770295742637
26.906	0.007382754519091477	0.21022649917880426	0.03657268543536026	0.031575107446093396	-0.0011547864722136754
26.908	0.007036738774126397	0.21030031966745827	0.03724494197243517	0.03139435051817721	-0.0011692807633118002
26.91	0.006706962643360208	0.21037546753777503	0.037900083305117786	0.031226290285901636	-0.0011834790031454623
26.912	0.006392650046242987	0.21045190863586283	0.03853817517126771	0.031070427972080556	-0.0011973975958342966
26.914	0.006093041362341464	0.210529608875764	0.03915922655052191	0.030926266756926963	-0.0012110486862963775
26.916	0.005807469657072027	0.21060853423059891	0.039763308038206255	0.030793373332392234	-0.0012244463893513983
26.918	0.00553529967703856	0.21068865085475572	0.04035050983989481	0.030671330869620667	-0.0012376038380572984
26.92	0.005275896164907907	0.21076992507322284	0.04092091659158945	0.03055971458863866	-0.001250531531744462
26.922	0.005028631028609533	0.2108523233820407	0.04147461639618909	0.030458097860896597	-0.0012632379249382737
26.924	0.004792945547481002	0.2109358124757827	0.04201172136349765	0.030366101258736282	-0.0012757321849777839
26.926	0.004568319193274028	0.21102035928086027	0.04253234607922331	0.030283368676379013	-0.0012880227169884627
26.928	0.004354231782476388	0.21110593094173707	0.043036591694592605	0.030209538152600905	-0.0013001155587557026
26.93	0.004150165796573315	0.21119249480771388	0.04352457960200546	0.030144244402810518	-0.001312015565052434
26.932	0.003955652377814562	0.21128001853701078	0.04399648164016956	0.03008715540610829	-0.0013237289804297718
26.934	0.003770264366986361	0.21136847010596316	0.04445244004325912	0.03003796653407093	-0.001335260906377212
26.936	0.0035935758774055062	0.21145781774047503	0.044892563034207356	0.029996369344318943	-0.0013466139015872033
26.938	0.0034251617518143798	0.21154802989124544	0.0453169870955418	0.029962052041068128	-0.001357789925701036
26.94	0.0032646284437074413	0.21163907534584875	0.04572589614165409	0.02993472411760276	-0.0013687920860305717
26.942	0.0031116244865682452	0.21173092324487777	0.04611945828377649	0.029914124286665296	-0.0013796232071345653
26.944	0.0029658012312243696	0.21182354305007428	0.046497826559216214	0.0298999900613755	-0.0013902845519961266
26.946	0.0028268101293650234	0.21191690451784165	0.046861147530470756	0.029892055917257722	-0.0014007760423276954
26.948	0.002694321459157595	0.21201097773246963	0.04720960641019085	0.02989006854699759	-0.001411098371677381
26.95	0.0025680449117698252	0.21210573316246814	0.04754339322785741	0.02989380300183176	-0.0014212528311921917
26.952	0.002447694994839358	0.21220114164026646	0.047862681832716955	0.02990303563521202	-0.0014312394804405501
26.954	0.0023329862160080413	0.212297174330275	0.04816763181116246	0.029917540511317092	-0.0014410570760446588
26.956	0.0022236432395541105	0.21239380272986305	0.04845842556123302	0.029937097779709626	-0.0014507046242774131
26.958	0.0021194252409074857	0.2124909987299038	0.04873526493767541	0.029961512967041637	-0.0014601822723823714
26.96	0.002020098508337333	0.21258873461319733	0.04899833923981263	0.02999059545033029	-0.0014694893698792646
26.962	0.0019254293301133425	0.21268698302765598	0.0492478243065805	0.03002415300347434	-0.0014786242120689956
26.964	0.0018351876899508081	0.21278571696880952	0.049483898702001976	0.030061994906733253	-0.0014875847107448876
26.966	0.0017491720588584606	0.21288490981856117	0.049706766879700916	0.030103951665366877	-0.0014963701075881755
26.968	0.0016671939638643308	0.21298453536469233	0.04991662723991099	0.030149862871479204	-0.00150497946629006
26.97	0.00158906499329484	0.21308456778088358	0.05011366728104405	0.030199567084737085	-0.0015134110569160837
26.972	0.0015145967354911723	0.21318498160635532	0.050298067360212494	0.03025290189471588	-0.0015216624973423195
26.974	0.001443608849477158	0.21328575175682923	0.05047002691038474	0.03030971046306442	-0.0015297319027168313
26.976	0.0013759469916329562	0.21338685355596318	0.050629749094189276	0.030369855615843655	-0.0015376181698569195
26.978	0.001311461774806765	0.21348826272430785	0.05077742761464106	0.030433203364488723	-0.001545319780921977
26.98	0.0012500038118471242	0.21358995536040548	0.050913247053693156	0.030499619090764703	-0.0015528346418116395
26.982	0.0011914237730409356	0.2136919079330477	0.051037397749471844	0.03056896771491983	-0.0015601605640571268
26.984	0.0011355818723515075	0.21379409730739637	0.05115008225648049	0.030641121231117764	-0.0015672958714024643
26.986	0.001082357519566181	0.21389650075027106	0.05125149888133585	0.030715966252473484	-0.0015742393100277945
26.988	0.001031632329149094	0.21399909591975982	0.05134184058532282	0.030793390757978403	-0.00158098935937768
26.99	0.0009832879155644851	0.21410186085452776	0.05142129498439363	0.030873282420824277	-0.0015875441624976993
26.992	0.0009372061392236128	0.21420477396683946	0.051490053170168956	0.030955528876188715	-0.0015939018277456574
26.994	0.000893279032848446	0.21430781407384533	0.051548319235954564	0.031040025565588634	-0.001600061146947154
26.996	0.0008514118645716272	0.21441096036198265	0.05159626304276032	0.031126677996318308	-0.001606020265545339
26.998	0.0008115107536348046	0.21451419236359837	0.05163406366421049	0.03121539219911889	-0.0016117775481126044
27.	0.000773481819279837	0.21461748998243932	0.0516619134270735	0.03130607414218492	-0.0016173316920751015
27.002	0.0007372317544571175	0.21472083352015958	0.05168001791126236	0.031398630246017814	-0.0016226817735033048
27.004	0.0007026773804782378	0.21482420369207644	0.05168857644727944	0.03149297481345038	-0.0016278270361972762
27.006	0.0006697440084147797	0.21492758157454706	0.05168775806401213	0.031589028665807296	-0.0016327660711553914
27.008	0.0006383571952078437	0.21503094859240998	0.05167774185409787	0.031686712830029315	-0.0016374977658351858
27.01	0.0006084424977985409	0.21513428653066866	0.051658708758860264	0.03178594837950679	-0.0016420210499611075
27.012	0.000579926473917447	0.2152375775379173	0.05163084142833321	0.031886657244190146	-0.001646334943854394
27.014	0.0005527450463228871	0.21534080412973508	0.05159432402734879	0.031988768694707	-0.001650438897270624
27.016	0.0005268391468949408	0.2154439491850794	0.05154933353002599	0.03209221596076791	-0.0016543323442792485
27.018	0.0005021497473418963	0.2155469959316212	0.05149604461491883	0.03219693240425405	-0.0016580146675529925
27.02	0.00047861781937217225	0.21564992794819937	0.05143463262346166	0.0323028515226072	-0.0016614853007555304
27.022	0.0004561858161840136	0.2157527291623358	0.051365270896614815	0.03240990810627695	-0.0016647437096133078
27.024	0.0004348042570748343	0.21585538384623376	0.051288130774864826	0.03251804330149616	-0.001667789657389852
27.026	0.0004144263265133492	0.21595787661292729	0.05120338205874363	0.032627200455546436	-0.0016706230104325582
27.028	0.0003950052079273418	0.21606019241536545	0.0511111943416546	0.03273732308723867	-0.0016732436825373917
27.03	0.00037649408474680853	0.21616231654078766	0.0510117323519276	0.03284835489773151	-0.00167565148824421
27.032	0.00035884787005201435	0.21626423460437258	0.050905159748047	0.032960241106925116	-0.0016778463388821684
27.034	0.0003420281678628556	0.21636593254822145	0.050791639793564436	0.03307293224235938	-0.0016798284613708811
27.036	0.000325998199852054	0.2164673966405677	0.05067133535709934	0.03318638026300707	-0.0016815982035950539
27.038	0.00031072118769241583	0.2165686134742618	0.050544407414203706	0.033300537336529226	-0.0016831559262494352
27.04	0.00029616035305666144	0.21666956995864112	0.05041101211183046	0.0334153558442197	-0.001684501908184084
27.042	0.00028227978969374873	0.21677025331510552	0.05027130534122863	0.03353078905619308	-0.00168563653497621
27.044	0.00026904890046977804	0.21687065107514328	0.050125441213653324	0.033646794493680424	-0.0016865604194208524
27.046	0.0002564390320903709	0.21697075107658298	0.04997357195774693	0.03376333136877035	-0.0016872742696904992
27.048	0.00024442153148520576	0.21707054145982788	0.04981584792187701	0.03388035911775922	-0.0016877788173488722
27.05	0.00023296774558394115	0.21717001066457803	0.049652418192593105	0.03399783741100988	-0.0016880748407752495
27.052	0.00022204931924681818	0.21726914742638287	0.04948342909820839	0.03411572638501283	-0.0016881631277066596
27.054	0.0002116415339482478	0.2173679407708219	0.049309024738604317	0.03423398915153812	-0.001688044617974305
27.056	0.00020172204158508083	0.21746638001041646	0.049129347955722096	0.0343525908365293	-0.0016877203883883982
27.058	0.00019226852960615087	0.21756445474211328	0.048944540333563706	0.03447149682825043	-0.0016871915668686165
27.06	0.00018325868546023837	0.217662154844833	0.04875474246469275	0.03459067275884489	-0.0016864593420379459
27.062	0.00017467026844056853	0.21775947047912497	0.04856009474013709	0.034710084568856464	-0.0016855249951018402
27.064	0.00016648325611826298	0.21785639207921118	0.048360730122778466	0.03482970010151232	-0.0016843897268665469
27.066	0.00015868014522008446	0.21795291034229688	0.04815677950762758	0.034949489311632415	-0.001683054850684469
27.068	0.0001512435617902807	0.21804901622680328	0.04794837321561981	0.035069422485604226	-0.0016815217577960007
27.07	0.00014415613187313887	0.21814470095121885	0.04773564099361635	0.03518947015272357	-0.0016797919139659903
27.072	0.00013740048918731441	0.21823995599295226	0.047518712014402	0.035309603098587876	-0.0016778668609846337
27.074	0.00013096045867863897	0.2183347730871836	0.04729771487668624	0.035429793245818145	-0.0016757482590806505
27.076	0.000124822235110379	0.2184291442257159	0.04707277760510444	0.03555001452180856	-0.0016734379274433277
27.078	0.00011897228329715308	0.21852306165337443	0.04684402360894336	0.03567024130231468	-0.0016709376257023354
27.08	0.00011339706805359157	0.21861651785428848	0.046611570769694126	0.035790448201560805	-0.0016682490092261232
27.082	0.00010808305419431553	0.21870950554972599	0.04637553778841024	0.035910610079222555	-0.0016653738547338513
27.084	0.0001030172570038372	0.21880201769682836	0.04613604183530395	0.036030702448304835	-0.0016623139955103802
27.086	0.00009818869836067803	0.21889404748554436	0.04589319854697286	0.03615070253798095	-0.0016590713691881154
27.088	0.00009358683986819738	0.21898558833556225	0.045647122026401164	0.036270588141914764	-0.0016556479628833222
27.09	0.00008920114305812172	0.2190766338932422	0.04539792484296095	0.03639033729848148	-0.0016520457976864607
27.092	0.00008502106946215284	0.21916717802854999	0.045145718032409625	0.03650992829364357	-0.001648266928128327
27.094	0.00008103629639081441	0.21925721483181532	0.04489061065845946	0.0366293398196518	-0.0016443134325203946
27.096	0.00007723799752962161	0.21934673860809303	0.04463270870046583	0.036748551898732086	-0.0016401874120600597
27.098	0.00007361796400804156	0.2194357438740492	0.04437211783101507	0.036867545241240314	-0.0016358910615845942
27.1	0.00007016798793355618	0.21952422535622873	0.044108942119284116	0.03698630080084805	-0.0016314266012310383
27.102	0.0000668798614136656	0.21961217798752378	0.04384328384392999	0.03710479977506247	-0.0016267962685102538
27.104	0.0000637453849126003	0.21969959690359384	0.04357524349308701	0.03722302361225927	-0.001622002317453125
27.106	0.000060757207399764654	0.21978647743928406	0.04330491976436812	0.03734095461461765	-0.001617047043510929
27.108	0.000057909086600651974	0.21987281512504395	0.04303240956486641	0.0374585761193034	-0.0016119327892825882
27.11	0.00005519484198094645	0.21995860568348025	0.042757808874490044	0.03757587174427919	-0.0016066619423342405
27.112	0.000052608293006337714	0.22004384504294883	0.04248122890800087	0.037692354075635655	-0.0016012175215684979
27.114	0.000050143259142511124	0.2201285293382002	0.042202757717048484	0.03780803968668603	-0.001595603538653764
27.116	0.00004779355995959441	0.2202126548665816	0.04192247581656687	0.037923358289835306	-0.0015898410707886213
27.118	0.000045553419405409046	0.22029621809078156	0.04164046803255828	0.03803829516217463	-0.001583932413713549
27.12	0.00004341812889745927	0.22037921564745178	0.04135682350209472	0.038152836552947225	-0.0015778801274245063
27.122	0.0000413831298025867	0.22046164435582866	0.041071635673319416	0.03826696904537358	-0.0015716870109537752
27.124	0.0000394438634876215	0.2205435012263564	0.040785002305443865	0.03838067946687084	-0.0015653561005408293
27.126	0.0000375957713193945	0.2206247834693088	0.040497025468749295	0.038493954906103016	-0.0015588906722253408
27.128	0.0000358342946647463	0.22070546781990533	0.040207745821831384	0.03860675344592985	-0.0015522905295600603
27.13	0.00003415494426746412	0.22078559308908216	0.03991736616062136	0.038719121014243796	-0.0015455653309429786
27.132	0.00003255402245159532	0.2208651365197439	0.03962583651011137	0.038831017064837985	-0.0015387115337326146
27.134	0.00003102819291301919	0.22094409561923026	0.039333125138873416	0.03894242990400505	-0.001531727468626037
27.136	0.000029574102654754785	0.22102246851737872	0.039039605973687226	0.03905334873365336	-0.0015246273465148242
27.138	0.000028188398679821654	0.2211002533265641	0.038745042862105596	0.03916376268187181	-0.0015174016637504548
27.14	0.00002686772799124666	0.2211774482410476	0.03844976759650526	0.03927366103314038	-0.0015100631393881723
27.142	0.000025608737592049242	0.2212540518341581	0.03815367433543235	0.03938303358800404	-0.0015026074378580998
27.144	0.000024408370127495074	0.22133006246349476	0.03785688366556286	0.03949187006192598	-0.0014950391306698565
27.146	0.00002326418441815108	0.22140547901292668	0.03755954504407847	0.03960016136211146	-0.0014873640444330012
27.148	0.00002217373702194485	0.22148030017973946	0.037261538830505966	0.03970789811649938	-0.0014795773875457164
27.15	0.000021134584455904556	0.2215545249055687	0.0369631097375314	0.03981507133589318	-0.0014716888509962605
27.152	0.000020144283237058738	0.2216281523358538	0.03666425614094007	0.0399216723259464	-0.0014636984197331775
27.154	0.000019200389882441174	0.2217011816961421	0.0363650512964201	0.04002769252861028	-0.0014556090920802443
27.156	0.000018300494708971458	0.22177361235064805	0.03606556060254343	0.040133123628860394	-0.0014474236024060322
27.158	0.0000174426240277267	0.2218454437865136	0.035765841588238007	0.04023795780934608	-0.0014391444248432763
27.16	0.000016624999069083555	0.2219166755980578	0.03546594361729717	0.04034218756314634	-0.001430773749512975
27.162	0.000015845826113687394	0.221987307414536	0.035165839604475745	0.04044580544323182	-0.0014223107068905222
27.164	0.000015103311442183862	0.22205733889697715	0.03486564371447877	0.0405488040779682	-0.001413760156030643
27.166	0.000014395661335222518	0.22212677004014025	0.03456552131463911	0.04065117661589451	-0.0014051291117818606
27.168	0.000013721082073448943	0.2221956010906416	0.034265558894527884	0.0407529166057387	-0.001396421464077723
27.17	0.000013077922737729716	0.22226383238919892	0.033965764065956076	0.04085401786340032	-0.0013876379318946102
27.172	0.0000124648731067517	0.2223314642129719	0.03366606683152932	0.04095447437187196	-0.001378776071253596
27.174	0.00001188062199438016	0.2223984967383364	0.033366493960819824	0.041054279998523784	-0.0013698373856365499
27.176	0.000011323857884256458	0.22246493035954126	0.03306717654161441	0.04115342897188427	-0.0013608277011060864
27.178	0.000010793269260021048	0.2225307656643306	0.03276818822621405	0.04125191584452986	-0.0013517505430854964
27.18	0.000010287544605317184	0.22259600336862054	0.0324695835346456	0.041349735399713504	-0.00134260868769649
27.182	9.805384886978786e-6	0.22266064427823531	0.03217139785465858	0.041446882604625354	-0.00133340415010873
27.184	9.345710346529176e-6	0.2227246892506479	0.031873647513709136	0.041543352692357295	-0.0013241381802538959
27.186	8.90758348494736e-6	0.22278813917324547	0.03157635797809398	0.04163914107831848	-0.0013148124245893425
27.188	8.490062863636848e-6	0.22285099504131942	0.03127960591330644	0.04173424338238784	-0.0013054306860911088
27.19	8.092207044001308e-6	0.22291325800067105	0.03098345883902451	0.04182865549708072	-0.001295996425885537
27.192	7.7130745874465e-6	0.22297492931210144	0.03068796423560327	0.041922373535946106	-0.001286512299742715
27.194	7.3517240553760555e-6	0.2230360103113333	0.03039314954407179	0.04201539377450047	-0.0012769801461414555
27.196	7.007214008424438e-6	0.2230965023689754	0.030099022500952692	0.04210771259043088	-0.001267400988723028
27.198	6.678653433193554e-6	0.22315640687391447	0.029805606983814684	0.04219932647275083	-0.001257776539828498
27.2	6.365366909998926e-6	0.22321572531952155	0.02951297473898025	0.042290232263594914	-0.0012481105565010841
27.202	6.0667360604677534e-6	0.22327445933532014	0.029221185524600367	0.04238042710243829	-0.0012384063229721508
27.204	5.7821425062288165e-6	0.22333261065102625	0.028930279775496077	0.042469908335057094	-0.0012286663301728745
27.206	5.510967868909288e-6	0.22339018105790262	0.02864027860315538	0.04255867345546683	-0.0012188922647452835
27.208	5.252593770136887e-6	0.22344717237018127	0.028351184240754057	0.04264672004723664	-0.0012090850173230654
27.21	5.006401831538903e-6	0.22350358640790696	0.028063011341383226	0.042734045757706854	-0.0011992460107617172
27.212	4.771748056541668e-6	0.2235594250656128	0.02777581333508631	0.04282064838853021	-0.0011893783365271794
27.214	4.547993356023735e-6	0.22361469034571108	0.027489641818672705	0.042906525968253284	-0.0011794850305508618
27.216	4.334689121159212e-6	0.22366938434763223	0.02720454221347365	0.042991676857261504	-0.0011695688878913888
27.218	4.131401625003327e-6	0.2237235092554736	0.026920553765343757	0.043076099615081534	-0.0011596324556891059
27.22	3.937697140610166e-6	0.22377706732564906	0.026637709544657977	0.043159792972503636	-0.0011496780292091224
27.222	3.7531419410338793e-6	0.22383006087453775	0.026356036446313118	0.043242755813157445	-0.001139707648250596
27.224	3.5773022993295958e-6	0.22388249226613277	0.02607555518972934	0.0433249871548473	-0.0011297230936505355
27.226	3.409741778962787e-6	0.22393436389969096	0.025796280318847155	0.0434064861289093	-0.001119725883837495
27.228	3.249977307572475e-6	0.22398567819738152	0.025518220202128933	0.04348725193287603	-0.0011097172708085877
27.23	3.097651417781754e-6	0.22403643759405428	0.02524138783380369	0.04356728392527572	-0.0010996987104233257
27.232	2.952457169659266e-6	0.22408664464031866	0.024965865285796536	0.04364658174048195	-0.0010896746799183793
27.234	2.8140876232737047e-6	0.22413630184937658	0.024691547993318682	0.043725145012874306	-0.001079641516600205
27.236	2.6822358386944926e-6	0.22418541173355896	0.024418564230382876	0.04380297343711046	-0.0010696057203558368
27.238	2.556594875990311e-6	0.22423397700361442	0.024146940961087607	0.04388006708248008	-0.0010595693892092102
27.24	2.436857795230093e-6	0.2242820004488303	0.02387673717077082	0.04395642620517311	-0.0010495360354673012
27.242	2.3227322378334298e-6	0.22432948485475887	0.02360790170630897	0.044032051126178494	-0.0010395043349139931
27.244	2.213923067238307e-6	0.22437643299167068	0.023340468963927632	0.04410694220256537	-0.0010294767155727268
27.246	2.110148013700509e-6	0.22442284767618645	0.023074456594652	0.04418109993492653	-0.0010194548727524445
27.248	2.0112387667228864e-6	0.22446873179047186	0.02280990105493131	0.04425452506247236	-0.0010094413379079722
27.25	1.9348690419013177e-6	0.2245140882337304	0.022546811597313497	0.044327229681949916	-0.0009994376962697675
27.252	0.007800489722907371	0.22455888425131926	0.022231893203703067	0.04931646893550731	-0.0010963984705579385
27.254	0.01520980755088743	0.22460294946424084	0.021817414301667677	0.054039556138995484	-0.0011790033849626933
27.256	0.022249316200097048	0.22464609259415025	0.0213110723258308	0.058505282142460556	-0.001246810299181114
27.258	0.028937516873841274	0.22468813735248494	0.02072043985906778	0.06272279283119915	-0.0012996438566516297
27.26	0.03529188406257225	0.22472892392584531	0.020053744380653025	0.06670147871994475	-0.0013376144040613393
27.262	0.04132900429735753	0.22476830544368234	0.019316793730335582	0.0704507132656027	-0.001360881896306664
27.264	0.04706493807760797	0.2248061489225608	0.01851653033579375	0.07398021890286725	-0.0013698569675636037
27.266	0.05251446436243271	0.22484233362594605	0.01765924500121686	0.07729938419623103	-0.0013650487639644345
27.268	0.05769206776120872	0.22487675146139288	0.01675045706565149	0.08041775774267293	-0.0013470341983846056
27.27	0.0626112456634105	0.22490930526914088	0.01579618364173831	0.08334470263470464	-0.0013165282283838654
27.272	0.06728483899921667	0.22493990899383395	0.014801196944919348	0.08608931212048697	-0.00127422486354796
27.274	0.07172526495567944	0.22496848627480584	0.013770532266272815	0.08866069406067856	-0.0012209049483127166
27.276	0.07594396782287251	0.22499497057166598	0.012708924644147971	0.0910675176209876	-0.001157370218974749
27.278	0.07995217338247827	0.22501930386861516	0.011620264132076594	0.09331832712319973	-0.0010843836095351083
27.28	0.08376030943939211	0.22504143661943793	0.010509011930473221	0.09542140157345019	-0.0010027846475578644
27.282	0.08737833772282962	0.22506132722705077	0.009378733344704114	0.09738466471826988	-0.0009133448022560681
27.284	0.09081585655943591	0.22507894127050557	0.008233006432522711	0.09921588070224939	-0.0008168449840300252
27.286	0.09408172898653898	0.22509425109377273	0.007075043857012931	0.10092233725542284	-0.0007140299622343665
27.288	0.09718465343095556	0.22510723536023625	0.005907931605874605	0.10251121368242425	-0.0006056292392709594
27.29	0.1001326872034247	0.2251178785670569	0.004734442984948991	0.10398924158365257	-0.0004923311353258897
27.292	0.10293356144534328	0.22512617066609675	0.0035572362265585238	0.10536292063179949	-0.0003748007982074476
27.294	0.10559473285629772	0.2251321066136213	0.0023786853808738695	0.10663849797879552	-0.0002536594361805086
27.296	0.10812298853463709	0.22513568604272538	0.0012010671493880797	0.10782177217872495	-0.00012950118855267214
27.298	0.1105250194149163	0.22513691074626457	-0.000010635433733072028	0.10890960750548222	1.1583009135194402e-6
27.3	0.11280727761089213	0.22513578780081858	-0.0011439293950078976	0.1099820258263722	0.00012581167226530493
27.302	0.11497556434516097	0.22513233413054554	-0.002308687092696091	0.11097184101880371	0.00025619925701283477
27.304	0.11703557184488987	0.22512655773029147	-0.003466404124940229	0.11189122051027003	0.0003878601883213968
27.306	0.11899286265222661	0.22511847424474826	-0.004615536442781175	0.1127445483023623	0.0005203765714144557
27.308	0.12085243248114441	0.22510810222587382	-0.00575473597643066	0.11353579261569002	0.0006533685103780818
27.31	0.12261912345057539	0.22509546248826381	-0.006882993933709486	0.11426870835663981	0.0007865108264315702
27.312	0.12429771322058128	0.22508057871288994	-0.00799871507921152	0.1149470955603174	0.0009194290665698783
27.314	0.12589251983393512	0.22506347627301715	-0.009101416664105898	0.11557419536111674	0.0010518889076002985
27.316	0.12740766303196188	0.22504418252601835	-0.01018993919243739	0.11615324304920704	0.0011835944836758206
27.318	0.12884723333270143	0.22502272644127722	-0.011263561018045537	0.11668731132663193	0.001314314651159195
27.32	0.13021497180222014	0.22499913875427002	-0.012321493652662236	0.11717924897641828	0.0014438233724866658
27.322	0.13151438654927022	0.22497345135793695	-0.013363102644001066	0.11763169732828792	0.0015719244455859773
27.324	0.1327489710679941	0.22494569760655345	-0.01438780793523614	0.11804723634972845	0.001698440963885319
27.326	0.133921969520244	0.22491591173340572	-0.01539511564661133	0.1184282489619936	0.0018232165885955695
27.328	0.135036373672826	0.22488412907576694	-0.0163845339803455	0.11877694263868711	0.0019461048527451173
27.33	0.1360951614596931	0.22485038584341085	-0.01735562516002395	0.11909547014524809	0.002066976338097749
27.332	0.13710114504220788	0.22481471883170018	-0.018308299700231446	0.11938577642740153	0.002185750574777694
27.334	0.13805688153695925	0.22477716524650734	-0.019242089475999036	0.11964972808383766	0.002302310773568159
27.336	0.13896490670174175	0.22473776322497327	-0.02015673632008873	0.11988910132041317	0.00241657300296797
27.338	0.1398276739784166	0.2246965511436812	-0.021052117251578743	0.12010556732930744	0.0025284764859839653
27.34	0.140647356468817	0.22465356772886036	-0.021928047384741273	0.12030063558949018	0.0026379580376208332
27.342	0.14142607080000866	0.22460885197198746	-0.022784448980437896	0.12047573565039855	0.002744973252307229
27.344	0.14216593213156514	0.22456244300933204	-0.023621235610075283	0.12063227637986121	0.002849483422548421
27.346	0.14286892430369608	0.22451438014129332	-0.02443835762838286	0.12077156643798403	0.0029514587319514544
27.348	0.1435368034501619	0.2244647026756395	-0.02523583219927319	0.12089475698905884	0.003050879801147799
27.35	0.14417130355924024	0.2244134499250408	-0.026013644230716986	0.12100297805907882	0.0031477284220861297
27.352	0.14477415563972437	0.22436066116276282	-0.026771858517368043	0.1210973218641949	0.0032420003677804056
27.354	0.1453469618494434	0.22430637551363264	-0.02751053598075038	0.1211787976442718	0.0033336936726968084
27.356	0.1458911531706819	0.22425063201608073	-0.028229728415207076	0.1212483121275887	0.0034228069221640873
27.358	0.146408149183859	0.2241934694689465	-0.02892961450764499	0.12130672144492151	0.003509356688587851
27.36	0.1468993647712125	0.22413492634004664	-0.0296103247255038	0.12135487924328253	0.0035933573814178965
27.362	0.1473660937641196	0.22407504091457148	-0.030271925663848658	0.12139358021072688	0.003674817436207574
27.364	0.14780950382390948	0.22401385125259074	-0.030914601848436474	0.12142351277724796	0.0037537595525471597
27.366	0.1482307569596587	0.2239513949782906	-0.03153856966031524	0.12144534504346172	0.003830212474574238
27.368	0.1486310086339217	0.22388770933538804	-0.0321439936111386	0.12145974609558378	0.0039042013025069617
27.37	0.14901130354193562	0.22382283126706015	-0.03273102987322012	0.12146732100151766	0.003975750512320693
27.372	0.1493725956721124	0.2237567973081323	-0.0332999263752605	0.121468596787564	0.004044895329932085
27.374	0.14971583648821032	0.22368964349918083	-0.03385091504088066	0.12146409653605351	0.004111670812359275
27.376	0.1500419689980302	0.22362140545861528	-0.03438418783039699	0.12145434289225814	0.0041761089388248455
27.378	0.1503518366807735	0.2235521184101992	-0.03489996866396913	0.12143979268498752	0.0042382449592649725
27.38	0.15064621930694633	0.2234818170628475	-0.035398530008134366	0.12142085194252157	0.00429811967110059
27.382	0.15092589569347703	0.22341053560765975	-0.03588011395526669	0.12139792918332143	0.004355771533030969
27.384	0.15119163440364078	0.22333830778166555	-0.03634493946883656	0.12137142912918258	0.004411237244946327
27.386	0.15144411676806768	0.2232651668422845	-0.0367932753264662	0.12134169431933876	0.004464558367671331
27.388	0.15168398078956885	0.22319114548983832	-0.03722539609015185	0.12130903955710184	0.004515777046829015
27.39	0.15191186420669367	0.22311627590193464	-0.037641549998855967	0.1212737828789472	0.004564933161788294
27.392	0.15212839277548224	0.22304058977135247	-0.03804198436539228	0.12123623326131239	0.004612066890245898
27.394	0.15233411713435305	0.22296411825373003	-0.038426984121000686	0.12119664812243723	0.004657221672919403
27.396	0.1525295594406347	0.22288689194305364	-0.0387968208731603	0.12115527085266051	0.004700439341109888
27.398	0.15271524182522228	0.22280894091108802	-0.03915174725680691	0.12111234731187226	0.00474176001163304
27.4	0.15289167301502685	0.22273029471408307	-0.03949203284485874	0.12106810987515663	0.0047812257716546526
27.402	0.1530592986071001	0.22265098235649267	-0.03981795310983754	0.12102275453940396	0.004818878365473365
27.404	0.1532185460314588	0.22257103229882524	-0.040129777455568026	0.12097646754889127	0.004854758720097754
27.406	0.1533698427276263	0.22249047246710385	-0.04042777162308767	0.12092943437971096	0.004888907555612122
27.408	0.153513601575392	0.2224093302399635	-0.04071221935741898	0.12088182672413693	0.004921367445918574
27.41	0.1536501837632136	0.22232763245889212	-0.04098336438175324	0.12083379820104567	0.004952175581304694
27.412	0.15377993930067915	0.2222454054851745	-0.041241456416211374	0.1207854937642528	0.004981369676789002
27.414	0.15390321817918867	0.22216267514714488	-0.04148677869120507	0.1207370484836283	0.005008991210269584
27.416	0.1540203549791396	0.2220794666885275	-0.041719618995703145	0.12068858702058849	0.005035081867628716
27.418	0.15413164292709772	0.22199580483179476	-0.04194021873568919	0.12064022336755535	0.005059677356357674
27.42	0.15423736855042963	0.22191171380428262	-0.04214883253789261	0.12059206362521827	0.005082814695138216
27.422	0.154337818372134	0.22182721732019803	-0.04234571861691578	0.12054421201265689	0.005104531282785808
27.424	0.15443326578533656	0.2217423385749555	-0.0425311360736573	0.12049676478683023	0.005124864299584154
27.426	0.15452394750786252	0.22165710025570637	-0.042705334180534404	0.12044980079970671	0.005143848995130275
27.428	0.15461009403986548	0.22157152455099105	-0.04286856301194921	0.12040339465422208	0.0051615205105871075
27.43	0.15469193588149846	0.22148563315191588	-0.043021069318477594	0.12035762105416566	0.0051779135583783185
27.432	0.1547697015171284	0.22139944726019403	-0.04316309595733005	0.12031255395276033	0.005193062311134443
27.434	0.15484359219170782	0.22131298759279827	-0.04329488499041655	0.12026825263101218	0.005207000165658036
27.436	0.15491379019403498	0.2212262743878824	-0.043416672534367616	0.12022476736590125	0.0052197593552458605
27.438	0.15498047748302757	0.22113932741422404	-0.043528692719606986	0.12018214815212977	0.0052313717972963395
27.44	0.1550438360176033	0.22105216597276017	-0.043631179254526545	0.12014044450072818	0.0052418692697297695
27.442	0.15510404115573334	0.22096480889974457	-0.043724361768584484	0.12009970296897848	0.0052512828609151555
27.444	0.1551612425009892	0.22087727457863093	-0.04380846474280142	0.12005995743939912	0.005259642412506156
27.446	0.1552155836123396	0.220789580945381	-0.0438837106831233	0.12002123860622255	0.005266977310825579
27.448	0.15526720805135777	0.22070174549461583	-0.04395031842489785	0.11998357760451529	0.005273316441476889
27.45	0.15531625909652277	0.22061378528667405	-0.04400850367690968	0.11994700574674919	0.005278688243440118
27.452	0.15536286767176913	0.22052571695321446	-0.044058478837160096	0.11991154825814551	0.005283120411262605
27.454	0.15540714822910764	0.22043755670601878	-0.04410045188688839	0.11987722240418043	0.005286639678969378
27.456	0.1554492141177851	0.2203493203431695	-0.04413462861244894	0.11984404498173058	0.005289272416682304
27.458	0.1554891786870482	0.22026102325203395	-0.0441612166335673	0.11981203185848428	0.0052910450942103915
27.46	0.15552715346566262	0.22017268038847004	-0.044180433685911555	0.11978119483733861	0.00529198513533029
27.462	0.15556323510190684	0.22008430631220896	-0.04419245864974511	0.11975154766517057	0.005292115318436031
27.464	0.15559751311914807	0.219995915228619	-0.044197471781342645	0.11972317602842439	0.005291461694089005
27.466	0.15563007700563936	0.21990752097386967	-0.044195662023242197	0.11969758824514018	0.0052901141550794235
27.468	0.15566101624071196	0.21981913699755962	-0.04418722700424515	0.11967321011206816	0.005288027301548682
27.47	0.15569041548800297	0.21973077634534305	-0.0441723730394163	0.11965003927700629	0.005285226169124734
27.472	0.15571834723863034	0.21964245165458532	-0.04415128777843206	0.11962807145791035	0.0052817334093170345
27.474	0.15574488214032978	0.21955417524906365	-0.04412412274935245	0.11960731060019239	0.005277567654642813
27.476	0.15577009084083707	0.21946595907550948	-0.04409108852927782	0.11958774463635692	0.005272753835778282
27.478	0.15579404360171942	0.2193778146890828	-0.044052361795908816	0.11956936987732568	0.005267313141544792
27.48	0.1558168031534823	0.21928975333085335	-0.04400807996235685	0.11955218873654828	0.005261262281592795
27.482	0.1558384255085432	0.21920178598651072	-0.04395838096445049	0.11953619964523385	0.005254617803047801
27.484	0.15585896645595068	0.21911392329692805	-0.04390344539646555	0.11952138922410709	0.0052474007855102915
27.486	0.15587848178475322	0.21902617561305235	-0.043843399032670094	0.11950775839167227	0.005239626338666015
27.488	0.1558970258877174	0.21893855299986936	-0.043778405456553995	0.11949529695185326	0.005231313560109553
27.49	0.15591464526588136	0.2188510651624447	-0.043708649276558174	0.11948398451274106	0.005222483573233108
27.492	0.15593138365453696	0.21876372149397813	-0.0436342576658103	0.1194738142363841	0.005213151194707538
27.494	0.15594728478613795	0.2186765311314635	-0.04355536668990261	0.11946477663767519	0.005203332152981253
27.496	0.15596239239313825	0.21858950293186047	-0.04347211890914584	0.11945686020887028	0.005193042831513221
27.498	0.15597674836555847	0.21850264546819037	-0.04338464924519333	0.11945005422518375	0.00518229870487892
27.5	0.15599038813995791	0.21841596706303776	-0.043293088488453445	0.11944434534376103	0.005171114612412838
27.502	0.15600334578545408	0.2183294757333361	-0.04319759763463004	0.11943971104306976	0.005159508579235006
27.504	0.15601565537119594	0.21824317921071626	-0.04309829800728289	0.11943613920495755	0.005147494320294584
27.506	0.15602735096218093	0.21815708501950326	-0.04299528703517999	0.1194336239532661	0.005135082943522424
27.508	0.15603846465324644	0.21807120044287986	-0.042888702963631405	0.11943214708056461	0.005122289880447073
27.51	0.15604902368580567	0.21798553251809305	-0.04277865380327905	0.1194316956937426	0.005109127163221187
27.512	0.1560590545907959	0.21790008805791397	-0.042665259849754375	0.11943225295561745	0.005095608106793013
27.514	0.1560685838991545	0.21781487361988458	-0.04254865167132908	0.11943379898350946	0.005081747110732881
27.516	0.1560776381219788	0.21772989552410874	-0.04242893521919711	0.11943632034276569	0.0050675558986424795
27.518	0.15608624179033664	0.21764515987765387	-0.04230622062996015	0.11943980117596811	0.005053046580549081
27.52	0.15609441591383796	0.21756067256879502	-0.0421806150635202	0.11944422430679963	0.005038230847045878
27.522	0.15610218115134605	0.21747643927645036	-0.042052220921534565	0.11944957345984719	0.005023119852116566
27.524	0.15610955816172412	0.21739246547555888	-0.041921141049452514	0.11945583203919989	0.0050077247840950075
27.526	0.15611656755762918	0.21730875643416717	-0.041787478131491564	0.11946298327034013	0.004992056800932081
27.528	0.15612322805349385	0.21722531721984775	-0.04165132981754942	0.11947101053101522	0.004976126463263235
27.53	0.1561295559007457	0.21714215270967535	-0.04151278971689384	0.11947989677772229	0.004959943830329767
27.532	0.15613556719306249	0.21705926759219013	-0.04137195233128341	0.11948962445471802	0.0049435190470235495
27.534	0.15614127802412212	0.21697666637271892	-0.04122890642821549	0.11950017741385503	0.004926861632750979
27.536	0.15614670440744705	0.21689435337958973	-0.04108374089180921	0.11951153926835989	0.004909981112882579
27.538	0.15615186060263342	0.2168123327621453	-0.040936546066844035	0.11952369209827475	0.004892887127660306
27.54	0.15615675920285918	0.21673060848914696	-0.040787409955842194	0.11953661754659838	0.0048755890246078275
27.542	0.15616141273913015	0.2166491843646414	-0.040636410363145414	0.11955029989680171	0.004858095045643536
27.544	0.1561658337424521	0.21656806403888107	-0.04048362398793865	0.11956472360382099	0.0048404133125989025
27.546	0.1561700346282706	0.21648725100879176	-0.040329127457254525	0.1195798729466949	0.004822551937389561
27.548	0.15617402626151755	0.2164067486181176	-0.04017299732597439	0.11959573123358035	0.004804518991044575
27.55	0.1561778184221149	0.2163265600575648	-0.04001531007682778	0.11961228105727575	0.0047863225155035626
27.552	0.1561814208696651	0.21624668836494682	-0.03985614212039349	0.1196295048863681	0.004767970548543395
27.554	0.15618484336377067	0.21616713642566535	-0.03969556856264677	0.11964738542430915	0.0047494709914520875
27.556	0.15618809563171498	0.2160879069858394	-0.03953365308164904	0.11966590844258103	0.004730830510069375
27.558	0.1561911861704344	0.2160090026632553	-0.03937046265040092	0.11968505800099441	0.0047120561058392185
27.56	0.1561941223279242	0.21593042594059036	-0.039206064115073366	0.11970481744464744	0.004693154747618
27.562	0.15619691142001232	0.21585217916909055	-0.03904052206097122	0.11972517063062436	0.004674133165258434
27.564	0.15619956076252667	0.2157742645730924	-0.038873898812534204	0.11974610195381352	0.004654997850547951
27.566	0.15620207767129518	0.2156966842545441	-0.03870625443333512	0.11976759635470588	0.004635755057374225
27.568	0.15620446941987115	0.2156194401975275	-0.03853764672608071	0.11978963930331972	0.004616410800915969
27.57	0.1562067422976274	0.21554253427278272	-0.038368131231257915	0.11981221627638236	0.004596970837200094
27.572	0.15620890168290996	0.21546596824123507	-0.03819776289849885	0.11983531232754872	0.004577440847155262
27.574	0.15621095292901518	0.21538974375218084	-0.038026598005575826	0.11985891204066143	0.004557826665555905
27.576	0.15621290138923946	0.21531386234385214	-0.037854691081618534	0.11988300041888239	0.004538133946794338
27.578	0.1562147524168792	0.21523832544757882	-0.03768209449926409	0.11990756300725153	0.004518368120415715
27.58	0.1562165113618634	0.21516313439210208	-0.037508858474658256	0.1199325858978093	0.004498534390940724
27.582	0.15621818299304616	0.21508829040788727	-0.03733503106745489	0.11995805540851845	0.004478637725468511
27.584	0.15621977122309294	0.21501379463143724	-0.037160658180817034	0.11998395793160316	0.004458682847877836
27.586	0.15622127995783308	0.21493964810958602	-0.03698578367006946	0.1200102803895179	0.004438674268671088
27.588	0.15622271310309588	0.21486585180112072	-0.03681045249703443	0.12003700933838186	0.004418616630136584
27.59	0.1562240745647107	0.2147924065741637	-0.036634709426146654	0.12006413134080107	0.004398514564172955
27.592	0.1562253682485069	0.2147193132094154	-0.036458597307431964	0.12009163346276266	0.0043783725044105855
27.594	0.15622659782347567	0.2146465724033471	-0.03628215751989695	0.12011950301594931	0.00435819472963641
27.596	0.15622776615219736	0.21457418477114362	-0.03610542997152989	0.1201477272352734	0.004337985351931638
27.598	0.15622887605017566	0.2145021508496443	-0.03592845309929891	0.12017629371609939	0.004317748332426447
27.6	0.15622993033728128	0.21443047110028562	-0.03575126386915285	0.1202051904481567	0.004297487482153822
27.602	0.15623093183338488	0.21435914591204575	-0.035573897760260216	0.12023440582208884	0.004277206459980624
27.604	0.15623188335835717	0.2142881756044093	-0.035396389042450606	0.12026392855332252	0.004256908802846888
27.606	0.1562327876716419	0.21421756042736723	-0.035218773037331064	0.12029374699255897	0.004236598173141061
27.608	0.15623364698644968	0.21414730056076797	-0.03504108421983075	0.12032384939625057	0.004216278140348247
27.61	0.15623446334142874	0.21407739611701884	-0.034863355555743145	0.12035422433559202	0.004195952115647419
27.612	0.15623523879016152	0.2140078471441048	-0.03468561850172728	0.12038486080987178	0.004175623355434752
27.614	0.15623597538623038	0.21393865362860662	-0.03450790300530716	0.12041574824214903	0.004155294960651565
27.616	0.15623667518321777	0.21386981549871936	-0.03433023750487295	0.12044687648346046	0.004134969876397294
27.618	0.15623734022582222	0.2138013326272693	-0.03415264894110279	0.12047823580845468	0.0041146508926095515
27.62	0.1562379722385895	0.2137332048335519	-0.033975164500859696	0.12050981622619102	0.004094340830253211
27.622	0.15623857269116606	0.21366543188128556	-0.03379781199489813	0.12054160740509048	0.004074042584640069
27.624	0.15623914307217104	0.21359801347993435	-0.0336206179098737	0.12057359940437934	0.0040537589155928136
27.626	0.15623968487022374	0.21353094928707253	-0.03344360764897621	0.12060578259561995	0.004033492473325638
27.628	0.15624019957394333	0.21346423891055175	-0.03326680553193057	0.12063814766558495	0.004013245798123339
27.63	0.15624068867194904	0.2133978819106674	-0.03309023479499492	0.12067068561908392	0.003993021320008504
27.632	0.15624115353122006	0.21333187780232574	-0.03291391759096159	0.12070338771052605	0.003972821356054141
27.634	0.15624159522628453	0.21326622605721127	-0.03273787498944908	0.12073624534603104	0.003952648106833817
27.636	0.15624201481468894	0.2132009261056052	-0.03256212758566099	0.1207692500661249	0.003932503729077756
27.638	0.15624241335401087	0.21313597733600362	-0.03238669644904	0.12080239327473316	0.003912390441306334
27.64	0.1562427919018279	0.21307137909539006	-0.03221160191050784	0.12083566659892846	0.0038923103890755326
27.642	0.15624315151571755	0.21300713069099447	-0.03203686339246625	0.12086906194139851	0.003872265625792126
27.644	0.1562434932532574	0.21294323139211052	-0.031862499408798275	0.12090257148260111	0.003852258112386569
27.646	0.15624381814672764	0.21287968043191255	-0.031688527564867605	0.12093618766795136	0.0038322897165058785
27.648	0.15624412699868942	0.2128164770092731	-0.03151496455751981	0.12096990308903831	0.003812362208377648
27.65	0.15624442048953324	0.2127536202905791	-0.03134182617508051	0.1210037105485242	0.0037924772625516014
27.652	0.15624469929853171	0.21269110941134953	-0.031169127689606738	0.121037603015891	0.0037726365036462365
27.654	0.15624496410495747	0.21262894347597183	-0.0309968849509519	0.12107157330068789	0.0037528416284321625
27.656	0.15624521558808313	0.21256712155744964	-0.030825113330264695	0.12110561436844276	0.003733094287838581
27.658	0.1562454544271813	0.21250564269883265	-0.030653827410405794	0.12113971943480514	0.0037133960520994973
27.66	0.1562456813257125	0.21244450591479347	-0.03048304098602592	0.1211738819815609	0.0036937484108797887
27.662	0.1562458970065438	0.21238371019320318	-0.030312767063564047	0.12120809575548488	0.0036741527728541795
27.664	0.15624610196519853	0.21232325449670822	-0.030143017861248324	0.12124235462292492	0.0036546104609386293
27.666	0.1562462966716106	0.21226313776430716	-0.029973804809096952	0.12127665269101799	0.003635122715661216
27.668	0.15624648159571378	0.2122033589126861	-0.029805139008585276	0.12131098418538233	0.0036156907469136104
27.67	0.15624665720744182	0.21214391683562908	-0.02963703215073107	0.12134534317232246	0.003596315836939616
27.672	0.15624682397672857	0.21208481040402788	-0.02946949535587338	0.12137972390912137	0.0035769992100370455
27.674	0.15624698238029125	0.21202603846713744	-0.02930253914341271	0.12141412085832734	0.0035577420290141787
27.676	0.15624713294448378	0.2119675998537715	-0.02913617343521373	0.12144852871350077	0.0035385453960480933
27.678	0.1562472760407878	0.21190949337349754	-0.02897040755560467	0.12148294227760699	0.0035194103488362717
27.68	0.15624741199796113	0.21185171781783219	-0.028805250231378497	0.12151735653095228	0.0035003378623297164
27.682	0.15624754114476155	0.21179427196143571	-0.028640709591791134	0.12155176665775172	0.0034813288492138274
27.684	0.1562476638099469	0.21173715456322353	-0.028476793355092504	0.12158616799017527	0.003462384180693784
27.686	0.15624778032227496	0.21168036436633733	-0.028313509617347927	0.12162055576774536	0.003443504775397258
27.688	0.15624789101090514	0.21162390009784288	-0.02815086622989395	0.12165492532684327	0.0034246915290837027
27.69	0.15624799623400815	0.21156776046960743	-0.027988870541187066	0.1216892721972895	0.0034059452857812104
27.692	0.1562480962627162	0.21151194417930294	-0.027827529398465646	0.12172359203248227	0.003387266835770739
27.694	0.15624819131798742	0.21145644991140783	-0.027666849147748234	0.12175788063216628	0.003368656915999681
27.696	0.15624828162078	0.21140127633820957	-0.027506835633834388	0.12179213397338562	0.0033501162106998553
27.698	0.15624836739205206	0.2113464221208077	-0.02734749420030556	0.12182634821117432	0.003331645351149495
27.7	0.15624844885276173	0.21129188591045486	-0.027188829045392666	0.12186051987751767	0.0033132448423325027
27.702	0.1562485262238672	0.21123766635112037	-0.027030844211661142	0.12189464557862895	0.0032949151748715684
27.704	0.15624859976826783	0.21118376207583572	-0.026873546016289284	0.12192872126998569	0.0032766571017562706
27.706	0.15624866972504142	0.21113017170540377	-0.026716940277850567	0.12196274306800063	0.003258471322670606
27.708	0.15624873623370295	0.2110768938496006	-0.026561032204746426	0.12199670723900216	0.003240358469848158
27.71	0.1562487994327171	0.2110239271083955	-0.02640582639520571	0.12203061025993209	0.003222319109424775
27.712	0.15624885946054856	0.21097127007317176	-0.026251326837285757	0.12206444881986814	0.0032043537411834983
27.714	0.15624891645566202	0.2109189213279465	-0.026097536908870764	0.12209821982089349	0.0031864627982831836
27.716	0.15624897055652212	0.2108668794505912	-0.02594445937767261	0.1221319203789501	0.0031686466469888165
27.718	0.15624902190159354	0.21081514301405238	-0.025792096401231666	0.12216554782467762	0.003150905586403363
27.72	0.156249070629747	0.21076371058757135	-0.02564044952691517	0.12219909970448654	0.003133239848207362
27.722	0.15624911693283886	0.21071258073790491	-0.02548951969191803	0.12223257381361484	0.0031156495972159593
27.724	0.15624916095577596	0.21066175202977008	-0.025339308596449846	0.12226596770792596	0.0030981350865947077
27.726	0.15624920279259813	0.21061122302187096	-0.02518981995493207	0.12229927830877149	0.003080696801216083
27.728	0.1562492425373452	0.21056099226645597	-0.02504105654244988	0.1223325028520829	0.003063335120898419
27.73	0.15624928028405696	0.21051105831061118	-0.02489302075242352	0.12236563871556791	0.003046050383930191
27.732	0.15624931612677329	0.21046141969701096	-0.024745714602928594	0.12239868341710035	0.003028842887613774
27.734	0.15624935015953398	0.2104120749646689	-0.02459913973669683	0.12243163461506958	0.0030117128880883053
27.736	0.15624938247637887	0.2103630226496887	-0.024453297421116862	0.12246449010872391	0.00299466060015405
27.738	0.15624941317340382	0.21031426128601435	-0.024308188548232686	0.12249724783977756	0.002977686197128902
27.74	0.15624944236763677	0.2102657894061812	-0.02416381363474468	0.12252990590441469	0.0029607898109570785
27.742	0.15624947013229787	0.2102176055420665	-0.024020172822009096	0.12256246251362006	0.0029439715310681652
27.744	0.1562494965263076	0.2101697082256403	-0.023877265876039097	0.1225949160116541	0.0029272314046609477
27.746	0.15624952160858635	0.2101220959897201	-0.02373509212669304	0.12262726490432244	0.0029105694297484855
27.748	0.15624954543805453	0.2100747673727894	-0.0235936456156652	0.12265950938802085	0.0028939849958923227
27.75	0.15624956807363258	0.21002772092234845	-0.023452926424755827	0.12269164778779751	0.002877478188499271
27.752	0.15624958957424093	0.20998095517946386	-0.023312938630369182	0.1227235294487481	0.0028610461105409695
27.754	0.15624960999879997	0.20993446867834933	-0.023173685009037392	0.12275508673480806	0.002844687713249506
27.756	0.1562496294100249	0.20988825994896565	-0.023035167037421176	0.12278653265720034	0.00282840828970438
27.758	0.15624964787982	0.20984232751961981	-0.022897384892308387	0.12281786562901512	0.002812207940959372
27.76	0.15624966544789065	0.20979666991956522	-0.022760337450614728	0.12284908447432653	0.0027960866181347467
27.762	0.1562496821494553	0.20975128568160148	-0.022624022289384507	0.12288018844749135	0.002780044122359813
27.764	0.15624969801973243	0.20970617334467376	-0.02248843568578915	0.12291117723800407	0.0027640801043814856
27.766	0.15624971309394037	0.20966133145647287	-0.02235357261712819	0.12294205097253261	0.0027481940641131833
27.768	0.1562497274072976	0.20961675857603476	-0.022219426760828796	0.1229728102169252	0.0027323853501882685
27.77	0.15624974099502248	0.209572453276667	-0.022085988938643126	0.1230034564726779	0.0027166529790704354
27.772	0.15624975389233348	0.20952841415555545	-0.021953253369108434	0.12303399019423308	0.0027009963597464013
27.774	0.15624976613493688	0.20948463976632223	-0.02182126025233725	0.12306439721219067	0.0026854202393642194
27.776	0.15624977777255114	0.20944112863237077	-0.021689990508458903	0.12309468221727024	0.0026699224889343565
27.778	0.1562497888606566	0.2093978793300748	-0.021559432513158977	0.12312484757717355	0.002654501842033059
27.78	0.15188886019754486	0.20935489796909623	-0.02141211139914961	0.12042177437867126	0.0025784844478793693
27.782	0.1447703974422521	0.20931229362186468	-0.021176744980693274	0.11600741623940763	0.002456659469571071
27.784	0.13798555827590522	0.20927025072183547	-0.020851776100799656	0.11181895349289006	0.0023316237820594733
27.786	0.13151870303741298	0.20922894155419242	-0.020444310416287078	0.10784195316701302	0.0022047543664451075
27.788	0.1253549166817288	0.20918852460053877	-0.019960470006538646	0.10406333853433636	0.002077153147594898
27.79	0.11948000364916025	0.20914914654044256	-0.019406314816024072	0.10047102959806578	0.001949772430270137
27.792	0.1138804317231319	0.20911094238174713	-0.018787460240405576	0.09705393440671885	0.0018233969338411612
27.794	0.10854328940882764	0.2090740363110844	-0.018109126601857314	0.09380183506140301	0.0016986693066134853
27.796	0.10345627261845787	0.20903854235058825	-0.017376147105922942	0.09070531315233589	0.0015761088646237954
27.798	0.09860764325190104	0.20900456495661374	-0.01659330042382267	0.08775559875385752	0.0014561550139951963
27.8	0.09398622666009133	0.2089721995377926	-0.015764787084412295	0.08494463692942882	0.0013391341151551511
27.802	0.08958151642960303	0.20894153361229956	-0.014894587862510356	0.08226503511196824	0.0012253037934877103
27.804	0.08538313958398741	0.20891264631218823	-0.013986719466330906	0.07970964092410068	0.0011148763863673657
27.806	0.08138152553652532	0.20888560948706078	-0.013044711136096931	0.07727204354879702	0.0010079914869899596
27.808	0.07756754059919939	0.20886048798103318	-0.012071934396261244	0.07494624951944487	0.0009047462074445642
27.81	0.07393219742192744	0.20883734011381822	-0.011071595549814786	0.07272647465008888	0.000805198113089642
27.812	0.0704672688952098	0.20881621799912609	-0.010046660216001044	0.0706075360969616	0.0007093699238552018
27.814	0.06716478052084811	0.20879716795676426	-0.008999981173831884	0.0685844866224717	0.00061725908841917
27.816	0.064016973288525	0.20878023082375746	-0.007934182747547237	0.06665259256119616	0.0005288338499783379
27.818	0.06101675305413944	0.20876544224013074	-0.0068518327815925584	0.06480759258141519	0.0004440507873454353
27.82	0.058157155933995425	0.20875283305000653	-0.005755154740891301	0.0630453755803318	0.0003628358921624192
27.822	0.05543150785516335	0.20874242963968742	-0.0046464475566791	0.061362019737775504	0.0002851154066834817
27.824	0.05283366721473609	0.20873425386007763	-0.003527832319757119	0.059753981875072304	0.00021080202849306116
27.826	0.050357560994188	0.20872832368252567	-0.002401163911093956	0.0582177913647532	0.00013979045960864272
27.828	0.0479974613927716	0.2087246532641939	-0.001268394225018937	0.05675018665017666	0.00007198160901583085
27.83	0.04574803242119674	0.2087232530179715	-0.00013126161573092786	0.055348179616204946	7.265091484188668e-6
27.832	0.04360398744476829	0.20872412997544662	0.0010085000712765908	0.054028202388686365	-0.00005448744595993627
27.834	0.0415604144684527	0.2087272876523011	0.0021492203101241445	0.0527687105586139	-0.00011341158447163539
27.836	0.03961266576026537	0.2087327317139895	0.003289317634609441	0.051564594002751325	-0.00016961232837472615
27.838	0.03775613343711416	0.20874044886478013	0.0044274069155348416	0.050413403092211054	-0.00022320064948610078
27.84	0.035986601011257384	0.20875043931301698	0.005562417762638839	0.04931297093472265	-0.00027429934545579405
27.842	0.034300083722416067	0.20876269568401504	0.006693156384322663	0.04826124197987718	-0.0003230200398729559
27.844	0.03269260080639428	0.2087772083661169	0.007818551680048972	0.04725614294208308	-0.000369474595792458
27.846	0.031160369899486753	0.2087939656640137	0.00893760760874174	0.04629571051409709	-0.0004137728945428991
27.848	0.029699992880532298	0.20881295413486525	0.010049611330981619	0.04537823876490803	-0.0004560336624718091
27.85	0.028308115125711207	0.20883415836514363	0.011153085942536098	0.044501957208476155	-0.0004963341533571983
27.852	0.026981409180837666	0.20885756045507003	0.012247515505219162	0.04366515801499745	-0.0005347896998265261
27.854	0.0257168544250297	0.2088831419815937	0.013332330199245198	0.04286630829572783	-0.0005715077766212871
27.856	0.024511622396930742	0.20891088280428433	0.01440669322520858	0.04210395790675872	-0.0006065788051297681
27.858	0.02336288752739363	0.20894076133590622	0.01546990162983653	0.04137663584701117	-0.0006400924863268307
27.86	0.02226792319471784	0.20897275449556288	0.016521268338809233	0.040682909681983306	-0.0006721332676595864
27.862	0.02122429590167728	0.20900683823312335	0.017560348587164126	0.04002154014901792	-0.0007027921960119391
27.864	0.020229625571638425	0.2090429872410024	0.01858648262387994	0.03939128234811174	-0.0007321453848955275
27.866	0.019281541194709758	0.20908117530432888	0.019599300413641708	0.03879088383720973	-0.0007602741856361521
27.868	0.01837785812351736	0.20912137516326948	0.020598224229862943	0.03821918552777916	-0.0007872473533839278
27.87	0.017516565047621953	0.20916355876237439	0.021582959253782792	0.03767514085758954	-0.0008131410300098822
27.872	0.01669565711660328	0.20920769718845378	0.022552999652429153	0.0371576696745751	-0.0008380169112557695
27.874	0.015913174908235413	0.20925376082860092	0.02350811914195532	0.0366657111144934	-0.0008619419053040262
27.876	0.015167369465694703	0.20930171943912734	0.024447906101273075	0.03619832443499167	-0.0008849732368100951
27.878	0.014456552089982531	0.2093515420345027	0.02537207161682042	0.03575459436436194	-0.0009071681288429548
27.88	0.013779036411505134	0.20940319713402916	0.026280349246681014	0.03533358433040001	-0.0009285789363399679
27.882	0.013133242654601971	0.20945665275534447	0.027172600534238568	0.034934418312934	-0.0009492589937133441
27.884	0.012517737816590872	0.20951187675946809	0.028048673334563876	0.034556306960070254	-0.0009692585655719266
27.886	0.011931099442136918	0.20956883638326443	0.028908183536973393	0.03419844010081497	-0.0009886147831125501
27.888	0.011371919297109772	0.20962749840937778	0.02975106216388661	0.03386000899948127	-0.0010073712326133274
27.89	0.01083893308459382	0.20968782946607215	0.030577191012792534	0.03354029196053167	-0.0010255679139020066
27.892	0.01033095835603259	0.2097497959087672	0.03138642633444957	0.03323861028211739	-0.0010432411930791554
27.894	0.009846813530248957	0.20981336385305485	0.032178683638924885	0.03295427065603998	-0.0010604250499922161
27.896	0.009385326908677874	0.2098784992832898	0.03295390025029573	0.03268657131504417	-0.0010771500106401433
27.898	0.008945448673575222	0.20994516804077773	0.0337119986547476	0.032434886892486935	-0.0010934448632864103
27.9	0.008526209554859351	0.21001333584153173	0.034452942620188234	0.0321985487615747	-0.001109334752935866
27.902	0.008126641588769884	0.21008296836945436	0.035176723475842275	0.031976674195130166	-0.0011248346258391953
27.904	0.007745780228511322	0.21015403127999321	0.035883320699846094	0.031769037957656586	-0.001139978577360175
27.906	0.007382744738291274	0.2102264901956601	0.03657273547784599	0.03157509220882508	-0.0011547874950419556
27.908	0.007036739133145163	0.21030031079729225	0.037245012043190084	0.03139434346152938	-0.0011692827003127078
27.91	0.006706970982989124	0.21037545882774183	0.037900163197916774	0.03122628960466304	-0.0011834814720821413
27.912	0.0063926486234370606	0.21045190004542916	0.03853821227120902	0.031070419054720258	-0.0011973984048862269
27.914	0.006093033035582502	0.21052960034087342	0.03915925596175048	0.03092625237020304	-0.0012110490325024734
27.916	0.005807468450502336	0.21060852577882294	0.039763362519583845	0.0307933648542608	-0.0012244477298977844
27.918	0.005535306200333736	0.21068864252082703	0.040350568193449815	0.030671328474408035	-0.0012376055311903004
27.92	0.005275897671438113	0.2107699168500434	0.04092096958800715	0.03055970826988615	-0.0012505328927303818
27.922	0.005028624281238431	0.21085231526771772	0.0414746737540959	0.0304580852337484	-0.0012632391482441606
27.924	0.004792943422087501	0.21093580448164456	0.04201178276109004	0.030366092319914578	-0.001275733673847456
27.926	0.004568323980291038	0.21102035140143902	0.04253239650615496	0.03028336502702524	-0.0012880240888700635
27.928	0.004354234842154382	0.21110592315548582	0.04303664175327807	0.030209533190455433	-0.001300116857451394
27.93	0.004150160355166284	0.21119248715044123	0.043524659322391704	0.030144233212356705	-0.0013120174811025508
27.932	0.00395564938994134	0.21128001105577884	0.04399657073707076	0.03008714633099478	-0.0013237312618282107
27.934	0.003770267201873055	0.21136846277414167	0.044452496590658724	0.03003796175972879	-0.0013352623927146811
27.936	0.0035935790389545696	0.21145781049548532	0.04489260178243211	0.02999636469171869	-0.001346614855025934
27.938	0.0034251573733823306	0.21154802274009754	0.04531704453604318	0.029962041711853547	-0.0013577911786468507
27.94	0.0032646251048383877	0.2116390683245127	0.04572596348841704	0.02993471476547815	-0.0013687936744024322
27.942	0.00311162618887414	0.211730916346096	0.04611951143051883	0.029914118836131532	-0.0013796245455968668
27.944	0.0029658046268488275	0.21182353624268552	0.04649786763639872	0.029899985891401606	-0.001390285586308581
27.946	0.002826807415099185	0.21191689780153466	0.046861200769296445	0.02989204710312096	-0.0014007772207046175
27.948	0.002694318402234242	0.2120109711352606	0.04720966865614884	0.029890059606264	-0.0014110998101242622
27.95	0.0025680457392395707	0.2121057266827371	0.04754344661472557	0.029893797123899966	-0.0014212541476715749
27.952	0.00244769796772521	0.21220113525505513	0.0478627241314597	0.02990303142686853	-0.001431240543878578
27.954	0.0023329843083110427	0.21229716803068266	0.04816767833246408	0.02991753255300069	-0.0014410580845139601
27.956	0.002223637684441029	0.21239379652747686	0.04845847162949267	0.029937087022243163	-0.0014507054821370235
27.958	0.002119420289180602	0.21249099260271054	0.048735293181381964	0.029961502628194536	-0.001460182614739807
27.96	0.002020096122212972	0.21258872852740499	0.04899835486589889	0.029990587071004292	-0.0014694894279417075
27.962	0.0019254291832218721	0.21268697697776864	0.04924784927092683	0.030024146437395035	-0.0014786246382370656
27.964	0.0018351884196037816	0.21278571099505222	0.04948394885031113	0.030061989199202242	-0.0014875859358719293
27.966	0.001749173574466629	0.21288490395030146	0.049706817597909805	0.030103946656336908	-0.0014963713854237455
27.968	0.0016671958248293426	0.21298452958360908	0.04991666286221884	0.030149858129302792	-0.0015049803035841354
27.97	0.0015890663456723513	0.2130845620584001	0.05011369271677844	0.030199561935576415	-0.001513411567020795
27.972	0.0015145963594134226	0.2131849759418226	0.05029810320627582	0.030252895466359682	-0.0015216632584556331
27.974	0.001443608052374728	0.21328574618157703	0.05047007883884983	0.030309703833280337	-0.0015297331420478476
27.976	0.001375947401212667	0.21338684808478617	0.05062979751244349	0.03036985000291231	-0.0015376193561307315
27.978	0.001311463388235513	0.21348825733526164	0.050777461280895005	0.03043319870579523	-0.0015453205689373011
27.98	0.0012500049957518806	0.21358995003091444	0.050913276243626196	0.030499614120342723	-0.0015528352790330113
27.982	0.0011914220775944796	0.21369190267232888	0.051037439033001175	0.030568960579722658	-0.0015601614618898114
27.984	0.0011355801285251102	0.21379409214397482	0.05115013690222366	0.030641114179587314	-0.0015672971851225577
27.986	0.0010823579058336216	0.21389649569666044	0.05125155096071073	0.030715960954367048	-0.001574240638159944
27.988	0.0010316345625642355	0.21399909095776543	0.05134187967290747	0.030793386944299752	-0.0015809903672155178
27.99	0.0009832892517612746	0.2141018559600221	0.051421325125465066	0.03087327793548596	-0.0015875448624094704
27.992	0.0009372042179155499	0.21420476913234143	0.05149008142426394	0.03095552189129816	-0.0015939023427135272
27.994	0.0008932777139308595	0.21430780928390028	0.051548334729800874	0.03104001905030341	-0.001600061292024436
27.996	0.000851413040711102	0.21441095558915133	0.051596265712595554	0.03112667339429477	-0.0016060201112012115
27.998	0.0008115134967663137	0.2145141875942127	0.0516340676261149	0.03121538880117327	-0.0016117774963352505
28.	0.0007734824410794558	0.21461748523715346	0.051661935583801395	0.031306069137277945	-0.0016173321271520861
28.002	0.0007372296422090248	0.2147208288399893	0.05168005850149106	0.031398623206768436	-0.0016226826841920674
28.004	0.0007026765212151091	0.2148241990964995	0.051688619226910995	0.0314929688273099	-0.001627828074039799
28.006	0.0006697456992826617	0.21492757706058593	0.05168779597153406	0.03158902472094532	-0.0016327670647159674
28.008	0.0006383597975964507	0.21503094414846363	0.05167777465127678	0.0316867096418432	-0.001637498640311612
28.01	0.0006084420772622086	0.21513428215205038	0.05165874245480164	0.03178594290991077	-0.0016420218384661086
28.012	0.0005799244227601271	0.21523757323258816	0.051630881551045435	0.03188665059140303	-0.0016463358797443029
28.014	0.000552744789216263	0.2153407999107025	0.05159436915419887	0.03198876351667623	-0.0016504400736657625
28.016	0.0005268412489855481	0.21544394505690703	0.051549378712674454	0.032092212688974504	-0.0016543336256316433
28.018	0.0005021518744228719	0.2155469918924337	0.05149608833919839	0.03219692923481158	-0.0016580159121267761
28.02	0.00047861631673709755	0.21564992399497684	0.05143467495108073	0.032302845643711366	-0.0016614863656792282
28.022	0.00045618282226243584	0.2157527252929975	0.0513653126182605	0.03240990116583013	-0.0016647447053097903
28.024	0.00043480251955430374	0.21585538006057528	0.05128817288940837	0.032518037410881814	-0.001667790724753556
28.026	0.0004144265387354379	0.21595787291236546	0.051203424791927195	0.03262719614600199	-0.0016706241840332699
28.028	0.0003950060099284604	0.21606018879891728	0.051111236302288095	0.03273731931305026	-0.0016732448633127717
28.03	0.0003764929350876682	0.21616231301596944	0.05101178326981909	0.032848349735937664	-0.0016756528975008713
28.032	0.00035884611521827406	0.2162642311923407	0.05090522092958921	0.0329602356158323	-0.001677848075915258
28.034	0.00034202746403393184	0.2163659292630252	0.05079170377171644	0.03307292769591062	-0.0016798303463940888
28.036	0.00032599890628688905	0.21646739347728083	0.05067139156978201	0.033186376918556026	-0.0016815998996225281
28.038	0.0003107223667294779	0.21656861040919564	0.05054444938083109	0.03330053444617096	-0.0016831571776691101
28.04	0.00029616004047506683	0.21666956696823092	0.05041104729562231	0.033415351895304646	-0.001684502884794065
28.042	0.00028227859881656725	0.2167702503955166	0.050271341157054915	0.03353078451800738	-0.0016856375077684443
28.044	0.00026904830063533794	0.21687064822807856	0.050125477816333135	0.033646790482058375	-0.001686561449899226
28.046	0.0002564394971311842	0.21697074830266652	0.0499736082714824	0.03376332824083382	-0.0016872753394489085
28.048	0.0002444225395039365	0.21707053875709117	0.049815882585680905	0.03388035647502853	-0.001687779860121035
28.05	0.00023296783180204315	0.21717000802835498	0.049652449887259094	0.033997834143841874	-0.0016880757561024548
28.052	0.00022204838766008705	0.21726914485078164	0.04948345836970082	0.03411572241699865	-0.0016881639299738218
28.054	0.00021164086227523735	0.21736793825258752	0.049309052754938756	0.034233985440851634	-0.0016880453941147586
28.056	0.0002017221697031597	0.21746637754702616	0.0491293749029981	0.034352587784395906	-0.0016877211641477396
28.058	0.0001922692239995721	0.21756445233223495	0.0489445670215858	0.034471494257326374	-0.0016871923610119206
28.06	0.0001832589418141324	0.21766215248830767	0.048754768850526375	0.0345906699181902	-0.0016864601162462193
28.062	0.00017466956591073442	0.21775946817234115	0.04856011765294725	0.03471008106578521	-0.0016855256202978665
28.064	0.00016648262707350206	0.21785638981348118	0.04836074821527971	0.03482969669537896	-0.0016843901922997818
28.066	0.00015868013924487279	0.21795290810846732	0.04815679387183328	0.03494948639958869	-0.0016830552124714334
28.068	0.00015124411636728685	0.2180490140210853	0.04794838756583042	0.03506942001657697	-0.0016815221426637237
28.07	0.0001441565723832238	0.2181446987768996	0.047735658471595784	0.03518946763152263	-0.0016797924086556387
28.072	0.00013740009967939587	0.2182399538583383	0.047518734385873125	0.03530960000807059	-0.00167786750405493
28.074	0.00013095995476027523	0.21833477100217663	0.04729774185881488	0.03542979012927211	-0.0016757490676462996
28.076	0.00012482213509834187	0.21842914219704282	0.04707280619398329	0.03555001176957539	-0.0016734388142230472
28.078	0.00011897263746904605	0.2185230596807938	0.04684405106254552	0.03567023894965402	-0.0016709384947707932
28.08	0.00011339745864784965	0.21861651593502363	0.04661159660237485	0.035790445937384535	-0.0016682498282524737
28.082	0.0001080828078000138	0.21870950368064665	0.04637556224149312	0.03591060740647771	-0.001665374608908931
28.084	0.00010301679504996233	0.21880201587592044	0.04613606571113531	0.036030699674829796	-0.001662314727816129
28.086	0.00009818850749835381	0.2188940457125969	0.045893222773892815	0.036150700019971935	-0.0016590721294487435
28.088	0.00009358703853511833	0.2189855866119845	0.04564714722371476	0.036270585967417765	-0.0016556487775451214
28.09	0.00008920148155021022	0.21907663222102364	0.04539795094836412	0.03639033528793347	-0.0016520466563961277
28.092	0.00008502094478460573	0.21916717640927766	0.045145744782530195	0.0365099260114078	-0.0016482678017400772
28.094	0.00008103557612565093	0.21925721326603873	0.044890637393895996	0.0366293371720549	-0.0016443142929694725
28.096	0.00007723699887856586	0.21934673709599112	0.04463273566180184	0.036748549117562125	-0.0016401882787188916
28.098	0.0000736169386241076	0.21943574241607325	0.04437214496066737	0.03686754251000578	-0.0016358919405975428
28.1	0.00007016712094303457	0.2195242239524676	0.04410896915999283	0.03698629825357861	-0.0016314274890093957
28.102	0.00006687927141612332	0.21961217663759974	0.043843310756336955	0.03710479749658633	-0.001626797167193788
28.104	0.00006374512906674127	0.21969959561580105	0.04357528131920929	0.03722302165649325	-0.0016220036402327133
28.106	0.000060757254377601836	0.2197864762477771	0.04330497928510756	0.03734095300744646	-0.001617049196473644
28.108	0.00005790938491170165	0.2198728140773819	0.04303249396383643	0.03745857489003546	-0.0016119358978493661
28.11	0.00005519533623203147	0.21995860482865864	0.04275791623428202	0.03757587092146307	-0.0016066659412901114
28.112	0.000052608923901587487	0.2200438444089772	0.0424813385444138	0.03769235366100844	-0.0016012216364090744
28.114	0.000050143963483361627	0.22012852891217263	0.04220285491128367	0.037808039607736835	-0.001595607210045384
28.116	0.0000477942707427343	0.22021265462168277	0.04192256092102791	0.03792335846325202	-0.0015898443055056622
28.118	0.00004555415396017072	0.22029621801368718	0.04164055372886421	0.0380382955845522	-0.001583935691042964
28.12	0.000043418945115068845	0.220379215760245	0.04135693205909315	0.03815283729973643	-0.0015778843000668348
28.122	0.00004138403348356425	0.22046162116992957	0.04103550529163632	0.03826693350517935	-0.0015703029523464825
28.124	0.000039444808341781054	0.2205434752875756	0.04078514469130693	0.03838064362267842	-0.001565360103496426
28.126	0.000037596658965844074	0.22062475800857692	0.040497354265429976	0.038493919614468367	-0.0015589018996921091
28.128	0.00003583497463188786	0.22070546365571606	0.040208032376721756	0.03860674805357509	-0.0015523013756980869
28.13	0.00003415536880122639	0.22078558934405493	0.03991752932056306	0.03871911601004933	-0.0015455714485974267
28.132	0.00003255433275719461	0.22086513312953127	0.03962605036674731	0.038831012474558675	-0.001538719656108655
28.134	0.0000310284597581738	0.22094409269888968	0.03933332965388976	0.03894242593933169	-0.001531735276993921
28.136	0.00002957433787959503	0.2210224659097369	0.039039772040451774	0.03905334517967316	-0.0015246336932315163
28.138	0.00002818855519688987	0.22110025117571297	0.0387453146027777	0.03916375972495889	-0.001517412191571127
28.14	0.000026867699785497224	0.22117744650223006	0.03844988485059128	0.03927365852140771	-0.0015100676478095696
28.142	0.000025608433789526238	0.22125405037902077	0.03815388946764508	0.039383031293540004	-0.0015026158228745325
28.144	0.000024408031211149897	0.22133006151483392	0.03785710165035567	0.039491868469635406	-0.0014950476790174636
28.146	0.000023263965430158422	0.22140547832442226	0.037559636599479605	0.039600160218792875	-0.0014873676270990292
28.148	0.00002217369796438865	0.22148029972419433	0.03726167379874705	0.03970789743534077	-0.0014795827214697723
28.15	0.000021134690331671297	0.22155452469532497	0.03696322391497528	0.03981507110851638	-0.0014716933885747538
28.152	0.00002014440404983743	0.2216281523529423	0.036664373018489044	0.039921672439495556	-0.0014637030898435985
28.154	0.000019200319657233225	0.22170118196497202	0.0363651878367964	0.04002769287996043	-0.001455614570253359
28.156	0.00001830031163658727	0.22177361291345227	0.036065715754585566	0.040133124335540185	-0.001447429854629033
28.158	0.000017442510760219113	0.22184544465205155	0.03576597200044604	0.04023795900939272	-0.0014391497152850354
28.16	0.000016625034078715813	0.22191667660231854	0.03546594588252722	0.04034218906635172	-0.0014307738942099114
28.162	0.00001584599864265984	0.22198730837366842	0.035165823973697705	0.040445806976087274	-0.0014223101285952397
28.164	0.000015103521502633934	0.22205733993064958	0.034865747798013734	0.04054880575403703	-0.0014137644349309032
28.166	0.000014395721177462919	0.22212677143322232	0.03456577124383123	0.04065117873131573	-0.001405139344818757
28.168	0.000013720915907151436	0.2221956030614884	0.03426586056380265	0.04075291943304787	-0.0013964338548607016
28.17	0.000013077722841312241	0.22226383485951165	0.033965943879267886	0.04085402141462125	-0.0013876453986114339
28.172	0.000012464767960947645	0.22233146692530817	0.03366615219180294	0.04095447835375907	-0.0013787797011935521
28.174	0.000011880677247056509	0.2223984996152686	0.03336658035430518	0.0410542843436877	-0.0013698410774421487
28.176	0.000011324076680638864	0.22246493343661172	0.033067292711652145	0.04115343373716082	-0.0013608326394762775
28.178	0.00001079359224269382	0.2225307690062026	0.03276833456524323	0.04125192108810505	-0.0013517567516740387
28.18	0.000010287849914223294	0.22259600701246537	0.03246973217300181	0.04134974109666832	-0.0013426150188317865
28.182	9.805591116862229e-6	0.222660648180725	0.0321715015045282	0.041446888635977154	-0.0013334086401103518
28.184	9.345876746719095e-6	0.22272469330964184	0.03187370702802567	0.04154335894504365	-0.001324140851974431
28.186	8.907745989931504e-6	0.22278814335051367	0.03157642438165473	0.04163914752049314	-0.0013148153929974176
28.188	8.490235991008575e-6	0.22285099938568653	0.0312797088278108	0.04173425009912311	-0.0013054351912476052
28.19	8.092383894459575e-6	0.22291326258749156	0.030983595089196563	0.04182866259930881	-0.0012960023450996044
28.192	7.713226844795873e-6	0.2229749341771653	0.030688097349612246	0.041922381060183554	-0.0012865181111024536
28.194	7.351801986526704e-6	0.22303601539483867	0.030393230460478746	0.042015401597290704	-0.0012769837836360232
28.196	7.007175211528614e-6	0.22309650756584584	0.03009906316887119	0.04210772052455682	-0.0012674029399658098
28.198	6.6786358812462764e-6	0.22315641215769164	0.029805660483074547	0.04219933457025353	-0.0012577790388126472
28.2	6.365513128660466e-6	0.22321573074808734	0.029513067600829158	0.04229024070794114	-0.001248114732868804
28.202	6.067127340268135e-6	0.22327446498532907	0.029221309909332294	0.04238043606529304	-0.0012384118563565714
28.204	5.7827989025678115e-6	0.22333261654867642	0.028930393024621238	0.04246991787001613	-0.0012286714157029516
28.206	5.51184820205642e-6	0.2233901871224024	0.028640326411704813	0.042558683410691474	-0.0012188945845346105
28.208	5.2535956252314286e-6	0.2234471784570652	0.028351163699725884	0.04264673013239127	-0.0012090844272414575
28.21	5.0073656319187335e-6	0.223503592416776	0.028062960137656984	0.042734055713142614	-0.001199244101998334
28.212	4.7726111241070615e-6	0.22355943096978173	0.02777576461236052	0.04282065813185146	-0.0011893765208166676
28.214	4.548863571707265e-6	0.22361469617574112	0.027489619648585716	0.04290653561692542	-0.001179484344547776
28.216	4.3356414836021425e-6	0.22366939017300028	0.027204561408970138	0.04299168656794119	-0.0011695699773127527
28.218	4.1324633686756205e-6	0.2237235151658682	0.02692061969404122	0.04307610954532845	-0.001159635562968646
28.22	3.9388477358104804e-6	0.22377707341189315	0.02663781794221323	0.0431598032513363	-0.001149682981430839
28.222	3.754313093889572e-6	0.22383006720913806	0.026356173229788765	0.043242766510750145	-0.001139713845092639
28.224	3.5783779517967193e-6	0.22388249888345613	0.02607569627096029	0.04332499825136877	-0.0011297294953425778
28.226	3.4106173201792992e-6	0.22393437077576703	0.025796391417807117	0.0434064975206074	-0.0011197310001176627
28.228	3.2507060016991017e-6	0.22398568526683563	0.025518319892698288	0.043487263552673634	-0.0011097219025952049
28.23	3.098307129393369e-6	0.2240364449319518	0.02524156254836215	0.043567295940967664	-0.0010997066255569396
28.232	2.9530838148042507e-6	0.22408665238083977	0.024966101240335433	0.04364659439380304	-0.0010896852944315438
28.234	2.814699169473948e-6	0.22413631019422875	0.024691926225822704	0.04372515863499873	-0.001079658391227783
28.236	2.6828163049453936e-6	0.2241854209429665	0.024419037366566292	0.043802988433617705	-0.0010696268113277818
28.238	2.557098332760777e-6	0.2242339872072292	0.02414744412884335	0.04388008363414686	-0.0010595918679245347
28.24	2.437228159951984e-6	0.22428201159572997	0.02387716558346781	0.04395644419956326	-0.0010495552966134352
28.242	2.3229812640270443e-6	0.22432949676492814	0.023608230405789417	0.04403207028822962	-0.0010395192606084394
28.244	2.21412018013756e-6	0.22437644543823812	0.02334067687569564	0.044106962217518406	-0.001029486353087613
28.246	2.1103638933388487e-6	0.2244228604252388	0.0230745528776088	0.04418112047577091	-0.0010194596006101809
28.248	2.0114539209901792e-6	0.22446874464088246	0.022809915900487532	0.04425454579584234	-0.001009442467817438
28.25	1.9047948363107328e-6	0.22451409563381544	0.02254663220250491	0.04432722256527878	-0.0009994295837379168
28.252	0.007800437730697027	0.22455889154414538	0.022231885715898958	0.04931644732366389	-0.0010963976208138466
28.254	0.01520975839399243	0.22460295673841704	0.0218173940263875	0.054039535388375456	-0.0011790018365710987
28.256	0.02224926966866194	0.22464609981688474	0.02131101327205505	0.058505260333240355	-0.001246806379446721
28.258	0.02893742873531052	0.2246881446605634	0.02072068328438713	0.06272276436432156	-0.0012996585351143504
28.26	0.03529179035273018	0.2247289313935037	0.020053698712001657	0.06670142662124356	-0.001337610313123105
28.262	0.04132904467568682	0.22476831305796388	0.019316880066448532	0.07045075675449043	-0.0013608888188170304
28.264	0.04706483324188887	0.22480615647857763	0.018516579415054878	0.07398016895578828	-0.0013698596736090311
28.266	0.052514464361657937	0.22484234135349324	0.01765918517561281	0.07729938649844656	-0.0013650441801373325
28.268	0.057692042211570954	0.22487675918163272	0.01675060432045867	0.0804177711099249	-0.0013470462641955645
28.27	0.06261117054866247	0.22490931293657845	0.015795942982233253	0.08334463063717783	-0.0013165070334201518
28.272	0.06728486787496206	0.22493991618266918	0.014801046849010017	0.08608931458360385	-0.0012742119783510817
28.274	0.07172518644638254	0.22496849341359246	0.013770621296895082	0.08866066911454874	-0.001220912498305773
28.276	0.07594396976721282	0.22499497815385874	0.012709223827781835	0.09106757960618586	-0.0011573982526693564
28.278	0.07995215413980487	0.2250193119217196	0.01162034644647203	0.09331833931846475	-0.001084391432689993
28.28	0.08376025298218953	0.22504144469657564	0.010509043323100657	0.09542138220703558	-0.0010027874395638831
28.282	0.08737835917265872	0.22506133544260293	0.009378809550653422	0.09738470123864697	-0.0009133525660645523
28.284	0.09081579718354886	0.22507894953804902	0.008232994453253555	0.0992158512110516	-0.0008168435526954178
28.286	0.0940817306738526	0.22509425939511793	0.007075092246125577	0.10092235683982684	-0.0007140349843381775
28.288	0.09718463816190709	0.22510724374207475	0.0059079494740819725	0.10251121675426993	-0.0006056310891108921
28.29	0.10013264421455827	0.22511788695608678	0.00473445276376043	0.10398922658436172	-0.0004923320812036409
28.292	0.10293357313764484	0.2251261791149435	0.003557279282586617	0.1053629454068487	-0.00037480542284808757
28.294	0.10559463975024827	0.22513211512610792	0.0023786929819368135	0.10663845356282853	-0.000253660141094495
28.296	0.10812295169002636	0.2251356945157103	0.0012010185448209482	0.10782174669300609	-0.00012949591731328708
28.298	0.11052508794537001	0.2251369211999255	0.000026322691725789546	0.10891840934761239	-2.8670257125205555e-6
28.3	0.11280722499051749	0.2251358027524446	-0.00114399482415403	0.10998199503965778	0.0001258188330755027
28.302	0.11497550925448649	0.2251323489176137	-0.0023087843356963855	0.11097180159205916	0.0002562099572197534
28.304	0.11703563058576498	0.22512657235828934	-0.0034664646592116465	0.11189125332260913	0.00038786707531772224
28.306	0.11899284035354012	0.22511848877655138	-0.004615574631807953	0.11274453957235812	0.000520380836725044
28.308	0.12085236868347884	0.2251081166593956	-0.005754788089102119	0.11353575707084605	0.0006533742224784965
28.31	0.12261916498388338	0.22509547702429245	-0.006882918987989805	0.11426876062083546	0.0007865026222112101
28.312	0.12429771391512023	0.2250805931423618	-0.007998806105256459	0.11494708707653761	0.0009194394618892548
28.314	0.1258924567885032	0.22506349061924086	-0.009101480526322935	0.1155741571038054	0.0010518959402264724
28.316	0.12740768544593487	0.22504419665442402	-0.010190019674017278	0.11615324825268916	0.0011836038848959155
28.318	0.12884724951639068	0.225022740495491	-0.011263630164389814	0.11668731536164875	0.0013143227651091337
28.32	0.13021491792035228	0.22499915260761577	-0.012321555430826723	0.11717921555969928	0.0014438301998596279
28.322	0.13151439141558316	0.22497346513730596	-0.01336318070920467	0.11763169231805373	0.0015719335615757147
28.324	0.1327489957472286	0.22494571119025478	-0.014387875533407035	0.11804724436585981	0.0016984490589976758
28.326	0.13392192932311586	0.2249159252146062	-0.015395189043303113	0.11842821971413109	0.0018232248305608846
28.328	0.13503636417705955	0.22488414238345583	-0.016384607084953814	0.11877693001110551	0.0019461133289890226
28.33	0.1360951886625118	0.22485039891049313	-0.017355828868062584	0.11909544564494469	0.002067000173579309
28.332	0.13710111917042409	0.22481473143111072	-0.018308512634044344	0.1193857201378674	0.0021857749654686275
28.334	0.13805686213893462	0.22477717753129572	-0.019242200958716014	0.11964969955634806	0.0023023235635132437
28.336	0.13896493142624888	0.2247377753765297	-0.020156773384928384	0.1198891146389946	0.002416577715097914
28.338	0.13982763952960692	0.22469656343923575	-0.02105190907070971	0.12010560888987214	0.002528452357231812
28.34	0.1406472895449862	0.2246535805648146	-0.021927782342849488	0.12030067420740073	0.0026379269997179305
28.342	0.14142608463320633	0.2246088651027296	-0.022784440755245026	0.12047575466155079	0.0027449726945295385
28.344	0.14216598097634353	0.22456245600784722	-0.02362136541095505	0.12063227981493697	0.0028494991618652032
28.346	0.14286889881184384	0.22451439273879975	-0.024438579955996555	0.1207715066443864	0.0029514841215350063
28.348	0.14353675508711877	0.2244647149859052	-0.025235891595165854	0.1208947251719634	0.0030508861788670367
28.35	0.14417132480719622	0.22441346216436042	-0.026013649698975707	0.12100299670898576	0.003147729568913866
28.352	0.14477419382337384	0.22436067340276583	-0.0267718734089352	0.12109734709634151	0.0032420028466211416
28.354	0.14534693523803593	0.22430638766701957	-0.027510594218458372	0.12117877746395939	0.0033337001746998546
28.356	0.14589111676002212	0.22425064402129147	-0.028229818771028533	0.12124827854618721	0.003422816929658052
28.358	0.1464081709273241	0.22419348128378078	-0.028929705758789143	0.12130671823646968	0.003509367665145409
28.36	0.14689939161157603	0.224134938008913	-0.02961037749766906	0.12135488821120152	0.0035933640511211055
28.362	0.1473660666670109	0.22407505248653597	-0.030271980368989454	0.12139356007959583	0.003674823467651267
28.364	0.14780947645344936	0.22401386269206983	-0.030914676048543328	0.12142348745444938	0.0037537677793386673
28.366	0.14823077753956915	0.2239514062823602	-0.03153862532985396	0.12144534949915045	0.003830219375906873
28.368	0.14863102677926088	0.22388772055088177	-0.03214403276057921	0.1214597533181488	0.003904206289750444
28.37	0.1490112783636483	0.22382284238768155	-0.03273108556698031	0.12146730116514926	0.0039757566280266676
28.372	0.1493725769044923	0.22375680831077038	-0.03329998563961642	0.12146857929102955	0.0040449019460558925
28.374	0.1497158563700416	0.22368965439357508	-0.0338509621661202	0.12146410225282704	0.004111676729902204
28.376	0.1500419809309395	0.22362141627695686	-0.03438421684402581	0.12145434893536465	0.004176112670443553
28.378	0.15035181376136647	0.2235521291787959	-0.03489999232481885	0.12143978177773608	0.004238247451970665
28.38	0.1506462064254592	0.22348182777643855	-0.03539856301847486	0.12142084383552859	0.004298123392268354
28.382	0.15092591332244543	0.22341054624374868	-0.03588015655624198	0.12139793447938942	0.004355776894724899
28.384	0.1511916412730711	0.22333831833571752	-0.03634497831178842	0.1213714296628961	0.0044112419787687126
28.386	0.15144409682767823	0.22326517732245246	-0.03679331088504083	0.12134168161467736	0.004464562214962467
28.388	0.15168397312303503	0.22319115589868682	-0.037225432716330976	0.12130903289498364	0.004515781241915395
28.39	0.15191188004798695	0.223116286232257	-0.03764159256510023	0.12127378685738077	0.004564938473712334
28.392	0.15212839619404206	0.2230406000143714	-0.03804202746723179	0.12123623053192611	0.004612072011919178
28.394	0.15233410012509974	0.2229641284151563	-0.03842702242269399	0.12119663589100917	0.004657225844938888
28.396	0.1525295553278356	0.22288690203085607	-0.038796857392589486	0.1211552657028308	0.0047004435658340145
28.398	0.15271525530784652	0.22280895091962294	-0.03915179058463597	0.12111234948386825	0.004741765344205654
28.4	0.1528916737348176	0.22273030463796675	-0.039492072436097266	0.12106810626950036	0.00478123042249623
28.402	0.1530592842891944	0.2226509922071739	-0.03981798770660125	0.12102274430673178	0.004818882145024592
28.404	0.15321854430047283	0.22257104207878364	-0.04012981488919905	0.12097646305125455	0.004854763068196873
28.406	0.15336985378382859	0.2224904821660672	-0.040427813773887246	0.12092943523085496	0.004888912687294363
28.408	0.1535136005175048	0.22240933987377934	-0.04071223956711062	0.12088182682882197	0.00492136989316498
28.41	0.15365017225709093	0.22232764207007327	-0.040983371505395945	0.12083379618423588	0.0049521763594258346
28.412	0.15377993953666413	0.22224541506919443	-0.04124148084842614	0.12078549335215448	0.0049813726108505815
28.414	0.1539032272019479	0.22216268465608574	-0.04148682564391766	0.12073704676468368	0.005008996807887965
28.416	0.15402035278473944	0.2220794761071724	-0.04171966082775751	0.12068858069057911	0.005035086652194405
28.418	0.15413163370756647	0.22199581417247982	-0.0419402560881367	0.12064021444971644	0.005059681488548838
28.42	0.1542373698138747	0.22191172306752446	-0.04214887392559249	0.12059205903594163	0.00508281949273351
28.422	0.15433782526131729	0.22182722649379857	-0.04234576589757484	0.12054420873867307	0.0051045368435562455
28.424	0.15443325999002783	0.22174234765405526	-0.0425311829410367	0.12049675491895225	0.005124869527259222
28.426	0.15452393388587565	0.22165710924135695	-0.04270538087017216	0.12044978680410164	0.005143854021200197
28.428	0.1546100920098107	0.22157153344313324	-0.04286860983055425	0.12040338656890785	0.005161525801099907
28.43	0.1546919472366912	0.22148564195044315	-0.043021116047579834	0.1203576198762865	0.005177919131908223
28.432	0.15476970834429177	0.2213994559653675	-0.043163143661222585	0.12031255006926644	0.005193067882887783
28.434	0.15484358411038718	0.22131299619242678	-0.04329494336399655	0.1202682381002569	0.005207006557038274
28.436	0.15491378113116122	0.22122628286338533	-0.04341673632927851	0.12022475080000537	0.005219766305737049
28.438	0.15498048019268154	0.2211393357675816	-0.0435287490601252	0.12018213955960148	0.005231378194398839
28.44	0.15504384577133612	0.221052174227148	-0.04363122225943258	0.12014044296338415	0.005241874369282097
28.442	0.15510404213411905	0.22096481707166585	-0.043724402991356416	0.12009969722328265	0.005251287560530699
28.444	0.15516123354802475	0.22087728266706858	-0.043808506897598076	0.1200599461674902	0.005259646979803748
28.446	0.15521557875772707	0.22078958894968348	-0.04388375234392421	0.12002122952274542	0.005266981912389445
28.448	0.15526721296754734	0.2207017534175191	-0.043950358003042145	0.11998357410355887	0.005273321036335948
28.45	0.15531626534381907	0.22061379313267154	-0.04400854111415499	0.11994700342685562	0.0052786926318304644
28.452	0.15536286505783406	0.22052572472597734	-0.04405851443763656	0.11991154169223821	0.0052831243908867355
28.454	0.15540714117307017	0.22043756440934562	-0.044100485990248774	0.11987721382165764	0.00528664338869207
28.456	0.15544921323295643	0.22034932797823276	-0.04413466304957995	0.1198440394828154	0.005289276301074613
28.458	0.15548918444462215	0.22026103081852852	-0.044161247868422106	0.11981203062497224	0.00529104878204838
28.46	0.15552715646003576	0.22017268791661862	-0.04418043818768429	0.11978119912120819	0.005291985863821242
28.462	0.15556323093116545	0.22008431385273192	-0.04419244466934131	0.1197515530136849	0.005292113880624962
28.464	0.15559750868576444	0.21999592280538116	-0.044197450578751955	0.11972318299386803	0.005291459463502359
28.466	0.15563007865884823	0.21990752859627394	-0.04419563829001558	0.11969759909498544	0.005290111793785273
28.468	0.15566102102751253	0.21981914466474597	-0.044187207801340195	0.11967322142768042	0.005288025503480713
28.47	0.15569041578065965	0.21973078403938037	-0.044172370746042154	0.11965004373933967	0.005285226091834272
28.472	0.15571834290719186	0.2196424593411119	-0.044151302864573916	0.11962806884146267	0.005281735098523517
28.474	0.15574488009175627	0.219554182874835	-0.04412416672932078	0.11960730147652837	0.005277572512394473
28.476	0.1557700936731972	0.21946596660499826	-0.04409113739900996	0.11958773672144472	0.005272759331021848
28.478	0.1557940465892956	0.21937782213857923	-0.044052386674030386	0.1195693683419946	0.0052673160485711135
28.48	0.15581680177996135	0.21928976076461518	-0.044008074620816795	0.1195521928805383	0.005261261825369012
28.482	0.15583842215220273	0.2192017934417124	-0.04395836195912386	0.11953620635912884	0.005254615826355109
28.484	0.15585896633961543	0.21911393080851788	-0.04390341013285981	0.11952140200925788	0.0052473971320668635
28.486	0.15587848478181307	0.21902618319151626	-0.04384337288225452	0.1195077704248846	0.005239623741065084
28.488	0.15589702701848696	0.21893856062220654	-0.04377837326458631	0.11949530960991409	0.005231310267470126
28.49	0.15591464258932827	0.21885107292122646	-0.043708540893614464	0.11948401558391274	0.005222471981282718
28.492	0.15593138074542853	0.21876372953734594	-0.04363408921485283	0.1194738614292226	0.005213133128445664
28.494	0.1559472852792529	0.21867653952324997	-0.043555197974722175	0.11946482591607795	0.005203314143790496
28.496	0.155962395129077	0.21858951160923698	-0.04347200981294663	0.11945689482528916	0.005193031304069104
28.498	0.15597674906567385	0.21850265427743262	-0.043384630262554034	0.11945006355890965	0.0051822968423418745
28.5	0.15599038585981642	0.21841597583600994	-0.043293127610511115	0.11944433737290555	0.005171118940238142
28.502	0.156003343809366	0.21832948449054476	-0.04319755200864077	0.11943972606722651	0.0051595037786868235
28.504	0.1560156561533621	0.21824318820449426	-0.043098109747879434	0.11943619437111962	0.005147474212875573
28.506	0.15602735312864927	0.21815709448066833	-0.04299502193389986	0.11943370091584204	0.005135054590523464
28.508	0.15603846493755005	0.21807121043607997	-0.04288845325761422	0.11943221915062224	0.0051222631484946005
28.51	0.1560490217823871	0.21798554291477493	-0.042778511995174635	0.1194317375207191	0.005109112016134631
28.512	0.1560590532711654	0.21790009860066203	-0.042665250007973714	0.11943225930431611	0.005095607202235792
28.514	0.15606858474677582	0.217814884129394	-0.042548667328704284	0.1194337995264141	0.005081749003852553
28.516	0.1560776397337693	0.2177299060840461	-0.04242885943747926	0.11943634621965225	0.005067547945479733
28.518	0.1560862417525779	0.21764517069534106	-0.04230604434449859	0.1194398537047583	0.005053027747333929
28.52	0.1560944143236335	0.2175606837922922	-0.042180399159046714	0.11944428702730618	0.00503820770407952
28.522	0.15610218027393957	0.2174764508993808	-0.04205205130360723	0.11944962410901179	0.005023101721228763
28.524	0.1561095589673673	0.21739247733592978	-0.04192107851386349	0.11945585437270756	0.005007718250098917
28.526	0.15611656871793078	0.21730876831547807	-0.041787508838699354	0.11946298019233882	0.004992060340684725
28.528	0.15612322784041227	0.21722532903786265	-0.04165134076823468	0.11947101206670198	0.004976127835516081
28.53	0.15612955464959397	0.21714216459496838	-0.04151270784086941	0.11947992330331086	0.004959935148939829
28.532	0.1561355666891152	0.21705927972693556	-0.04137179280764552	0.11948967290835343	0.004943501990217732
28.534	0.15614127879901157	0.2169766788510833	-0.041228735305161975	0.11950022994184395	0.004926843349178276
28.536	0.15614670524637306	0.21689436614899252	-0.04108363143501038	0.11951157492228355	0.004909969496324726
28.538	0.1561518602983054	0.2168123456535765	-0.04093653376377577	0.11952370026484493	0.004892885991463239
28.54	0.15615675822021183	0.21673062133614973	-0.040787451323035025	0.11953661040377671	0.004875593678164644
28.542	0.15616141245407555	0.21664919716804173	-0.04063639903367876	0.11955030771757706	0.004858094009010547
28.544	0.1561658344077834	0.21656807695337005	-0.04048352542952453	0.11956475623994044	0.004840402849714531
28.546	0.1561700351905395	0.2164872641822386	-0.0403289766862236	0.11957992018297205	0.004822535813199559
28.548	0.15617402591154797	0.2164067620904376	-0.040172860957498994	0.1195957740857349	0.004804504403450689
28.55	0.15617781767180894	0.21632657373545572	-0.040015248391133434	0.11961230291372446	0.004786316011728178
28.552	0.15618142074557492	0.2162467020724923	-0.03985617112897042	0.11962950171068665	0.004767973892254587
28.554	0.15618484393239448	0.21616715002949005	-0.03969562906502619	0.11964737372665794	0.004749477766057974
28.556	0.1561880958843523	0.21608792045610925	-0.039533728422552115	0.1196658923006033	0.0047308388876544216
28.558	0.15619118525353307	0.21600901596218305	-0.03937055833424293	0.11968503536490398	0.00471206666656988
28.56	0.15619412070249442	0.21593043903297046	-0.03920617307784515	0.11970479053146765	0.00469316673582392
28.562	0.1561969103599655	0.21585219204130351	-0.03904063080264958	0.11972514394513824	0.004674145142556219
28.564	0.1561995608882403	0.2157742772398445	-0.03887399352949223	0.11974607974917895	0.004655008329351643
28.566	0.15620207875115497	0.21569669675334205	-0.03870632715075256	0.11976758078332227	0.004635763163853457
28.568	0.15620447041254568	0.21561945257088858	-0.03853770143035429	0.11978962868567873	0.00461641694474169
28.57	0.15620674233624854	0.21554254653039528	-0.03836820620585192	0.11981219928652899	0.0045969791682021685
28.572	0.15620890098609977	0.2154659802696536	-0.03819792209332595	0.11983527087171934	0.004577458340790548
28.574	0.15621095249276398	0.21538975537435356	-0.03802684032088926	0.11985884686510888	0.004557853230785413
28.576	0.1562129017897026	0.21531387343409916	-0.037854970792192154	0.11988292476389503	0.004538164615419816
28.578	0.15621475357852618	0.21523833599356132	-0.037682348536353195	0.11990749478677008	0.004518396010676024
28.58	0.15621651256134209	0.21516314450222723	-0.037509033707960354	0.11993253993731236	0.0044985536831899505
28.582	0.15621818344025765	0.21508830026414943	-0.0373351115870704	0.11995803593690804	0.004478646657470263
28.584	0.15621977091738018	0.21501380438770815	-0.037160692291615005	0.11998395124107643	0.0044586866920017796
28.586	0.15622127961471655	0.21493965779729376	-0.036985819202366266	0.12001027321587318	0.004438678267588864
28.588	0.15622271328695858	0.2148658614130489	-0.03681049288955149	0.12003700101253635	0.004418621172255054
28.59	0.15622407532389945	0.21479241610079697	-0.03663475398641893	0.1200641220837973	0.004398519575135282
28.592	0.15622536913584917	0.21471932264503887	-0.03645864318179905	0.1200916238372328	0.0043783776626045035
28.594	0.15622659813311768	0.21464658174884232	-0.036282201220105455	0.1201194936242039	0.004358199638130541
28.596	0.156227765726015	0.214574194033731	-0.036105468901335855	0.1201477187404422	0.0043379897225494825
28.598	0.15622887532282576	0.21450216003957262	-0.03592848708107015	0.12017628642545748	0.004317752154288036
28.6	0.15622992990842494	0.21443048022446312	-0.03575129663989648	0.12020518362994854	0.004297491177607519
28.602	0.15623093190073015	0.21435915496727823	-0.03557393456886113	0.12023439806852425	0.004277210609816085
28.604	0.15623188374465194	0.21428818457975407	-0.03539643216763858	0.12026391909508868	0.004256913654463681
28.606	0.15623278788510095	0.21421756931122726	-0.03521882085624105	0.12029373601046801	0.0042366035386806255
28.608	0.15623364676698767	0.2141473093476164	-0.03504113263314745	0.1203238379288417	0.004216283563793879
28.61	0.15623446283522271	0.2140774048102641	-0.03486340007530146	0.1203542137766407	0.004195957105643384
28.612	0.1562352384399428	0.21400785575478098	-0.03468565633811284	0.12038485223662203	0.004175627612993967
28.614	0.15623597542031453	0.21393866216988813	-0.034507935155456734	0.1204157415053717	0.004155298599563606
28.616	0.15623667553807222	0.21386982397595514	-0.03433027092670681	0.1204468695162816	0.004134973662767651
28.618	0.1562373405633285	0.21380134103078127	-0.03415268982136626	0.120478226597766	0.00411465550322178
28.62	0.15623797226619607	0.21373321314712249	-0.03397521309632887	0.12050980451625953	0.004094346288636854
28.622	0.15623857241678754	0.21366544009351385	-0.03379786375394531	0.1205415945290435	0.004074048388575932
28.624	0.15623914277601736	0.21359802159069868	-0.03362066658323682	0.12057358736238656	0.004053764379455575
28.626	0.15623968481143083	0.21353095730805563	-0.033443648159896186	0.12060577304133074	0.004033497039646558
28.628	0.15624019977840803	0.2134642468600256	-0.03326683684628868	0.12063814093177337	0.004013249351816885
28.63	0.15624068895190862	0.2133978898025923	-0.03309026248675036	0.12067067996102315	0.003993024474364903
28.632	0.15624115360689214	0.2133318856372879	-0.032913947365876585	0.1207033812798455	0.003972824738328168
28.634	0.15624159501831822	0.21326623382895935	-0.03273790852151763	0.12073623759702393	0.003952651901683587
28.636	0.15624201446114644	0.21320093380676652	-0.03256216435256093	0.12076924122970958	0.003932507881655881
28.638	0.1562424131294533	0.2131359849624003	-0.032386733929107105	0.12080238425757886	0.003912394676951963
28.64	0.15624279194667837	0.21307138664874042	-0.032211636992470885	0.12083565840923205	0.0038923143644243948
28.642	0.15624315181086856	0.2130071381785125	-0.03203689395517925	0.12086905520399317	0.0038722691040330363
28.644	0.15624349362091033	0.21294323882294597	-0.03186252590097267	0.12090256596561325	0.0038522611395734084
28.646	0.1562438182756902	0.2128796878098176	-0.03168855575166215	0.12093618147171624	0.0038322929289596112
28.648	0.15624412667409465	0.21281648432123798	-0.03151500336367845	0.1209698934149181	0.003812366597874967
28.65	0.15624441971501013	0.2127536275107056	-0.031341879489291506	0.12100369621988376	0.003792483264682435
28.652	0.15624469829310839	0.2126911165102085	-0.03116919525080866	0.12103758422148396	0.003772644095285631
28.654	0.15624496316031686	0.2126289504286646	-0.030996962596441375	0.12107155144453113	0.003752850351619259
28.656	0.1562452148945593	0.212567128350269	-0.030825194300303362	0.12110559158251447	0.0037331033913841918
28.658	0.1562454540632175	0.21250564933284286	-0.030653903962411497	0.121139698091931	0.003713404671345576
28.66	0.15624568123367324	0.21244451240618156	-0.030483106008686766	0.12117386419633754	0.003693755747779171
28.662	0.15624589697330837	0.21238371657040253	-0.030312815690952385	0.12120808288419577	0.003674158276722307
28.664	0.1562461018495047	0.2123232607942936	-0.03014304908693478	0.12124234690674551	0.0036546140142252053
28.666	0.15624629642964405	0.21226314401366156	-0.029973823100264436	0.12127664877590581	0.0036351248166019024
28.668	0.15624648134601254	0.2122033651301459	-0.029805153261997498	0.12131098146582385	0.003615692394952218
28.67	0.15624665711246347	0.21214392303946158	-0.0296370285803919	0.1213453459265945	0.0035963154853240233
28.672	0.15624682411751423	0.2120848166434431	-0.02946946236333323	0.12137973572694469	0.0035769955536765303
28.674	0.15624698274968182	0.2120260448036311	-0.029302475604884463	0.12141414211394871	0.0035577349373819575
28.676	0.15624713339748325	0.21196760634279468	-0.029136086082632927	0.12144855731162887	0.0035385356204431975
28.678	0.1562472764494355	0.2119095000513642	-0.028970308357689736	0.12148297452813363	0.003519399232289399
28.68	0.15624741229405564	0.21185172469386446	-0.028805153774690947	0.1215173879628	0.0035003270465672324
28.682	0.15624754133821692	0.21179427901534728	-0.028640630461795807	0.12155179282414638	0.00348131998024514
28.684	0.15624766400779103	0.21173716174782456	-0.028476743330687636	0.12158618533715107	0.0034623785924034678
28.686	0.15624778058703195	0.21168037161670167	-0.028313494076574693	0.1216205626532045	0.003443503080271187
28.688	0.15624789134552436	0.2116239073472097	-0.02815088117818843	0.12165492293290756	0.0034246932802259513
28.69	0.15624799655285293	0.21156776767083876	-0.027988899897784372	0.12168926536140326	0.003405948666835235
28.692	0.1562480964786023	0.21151195132428074	-0.02782755493228814	0.12172358627646342	0.0033872697836634003
28.694	0.15624819139235718	0.2114564570143199	-0.027666865082701154	0.12175787771078382	0.003368658775380282
28.696	0.15624828156435813	0.21140128342055184	-0.02750684028954988	0.12179213442114538	0.0033501167900458362
28.698	0.15624836729133362	0.2113464292039696	-0.027347489243861767	0.12182635158115132	0.0033316448394844576
28.7	0.15624844879160907	0.21129189300940357	-0.027188819416828665	0.12186052471086065	0.003313243800403577
28.702	0.15624852624336863	0.21123767346796177	-0.02703083705980766	0.12189464970207518	0.0032949144145591265
28.704	0.1562485998247965	0.21118376919946952	-0.026873547204321925	0.12192872284486835	0.0032766572889342547
28.706	0.1562486697140769	0.21113017881490864	-0.026716953662059038	0.12196274082978124	0.0032584728952469813
28.708	0.15624873608939394	0.2110769009188575	-0.02656105902487209	0.1219967007499819	0.003240361569459926
28.71	0.15624879912893183	0.2110239341119306	-0.02640586466477914	0.12203060010338893	0.0032223235112918713
28.712	0.15624885900949068	0.2109712769932184	-0.026251370733964323	0.1220644367939153	0.0032043587837096263
28.714	0.15624891588589399	0.2109189281615534	-0.026097579229507055	0.12209820817092802	0.0031864676615216397
28.716	0.156248969896472	0.2108668861991604	-0.025944502527190785	0.12213190837784145	0.003168651605559541
28.718	0.1562490211792033	0.21081514967402826	-0.025792141965928744	0.12216553499570243	0.0031509108219527934
28.72	0.15624906987206644	0.2107637171537264	-0.025640497776772554	0.12219908597764659	0.0031332453923334854
28.722	0.15624911611303996	0.21071258720486552	-0.025489570687573578	0.12223255915077313	0.00311565545679665
28.724	0.1562491600401024	0.21066175839210405	-0.025339361922983722	0.1222659522146788	0.0030981412140259792
28.726	0.15624920179123233	0.21061122927715398	-0.02518987320445384	0.12229926274001417	0.003080702921419143
28.728	0.15624924150440828	0.2105609984177877	-0.025041106750234545	0.12233248816706004	0.003063340895213155
28.73	0.15624927928459817	0.21051106436684447	-0.02489306527537696	0.12236562578400827	0.003046055510103668
28.732	0.1562493151357612	0.21046142567123646	-0.024745751991731187	0.12239867268360538	0.0030288471983455816
28.734	0.1562493491517244	0.2104120808709553	-0.024599170607947057	0.12243162587919984	0.003011716452810783
28.736	0.15624938143622763	0.2103630284981301	-0.02445332495826275	0.12246448237056225	0.0029946637832527984
28.738	0.1562494120930107	0.21031426708585993	-0.024308208343423933	0.12249724248045525	0.002977688491709827
28.74	0.1562494412258134	0.21026579517905597	-0.024163820243202322	0.12252990462909734	0.002960790589874232
28.742	0.15624946893837566	0.21021761131654298	-0.024020164622985302	0.12256246585194448	0.002943970606362721
28.744	0.15624949533443724	0.21016971403029863	-0.023877244364724444	0.12259492354301878	0.002927228947311369
28.746	0.15624952051773802	0.21012210184761976	-0.023735061266933935	0.12262727545665615	0.002910565895960918
28.748	0.15624954455831916	0.21007477329328975	-0.023593616044691384	0.12265951968832786	0.002893981611752671
28.75	0.15624956739154974	0.21002772689174543	-0.023452908329638554	0.12269165461357624	0.0028774761284638788
28.752	0.15624958906148328	0.20998096116924356	-0.02331293666997985	0.12272353134603164	0.0028610459141863226
28.754	0.15624960962900036	0.20993447465602796	-0.023173698530483094	0.12275508382973324	0.0028446893057544184
28.756	0.15624962915498158	0.20988826588849654	-0.02303519029248025	0.1227865267331456	0.0028284110086507224
28.758	0.15624964770030747	0.20984233341136777	-0.022897407253865937	0.12281786001425653	0.0028122105587947287
28.76	0.15624966532585866	0.20979667577660763	-0.022760349175013957	0.12284908224530759	0.0027960880077332086
28.762	0.1562496820925157	0.20975129153144106	-0.02262401618981232	0.12288019189838247	0.0027800434509162495
28.764	0.15624969806115915	0.20970617923064694	-0.022488405485352688	0.12291118840039046	0.0027640766434345585
28.766	0.1562497132798655	0.2096613374283066	-0.022353516930892027	0.12294207034058573	0.0027481876508772016
28.768	0.15624972770933154	0.20961676467789297	-0.022219355197844237	0.12297283474694881	0.0027323770949282573
28.77	0.15624974133164252	0.20957245952316647	-0.022085919309555196	0.12300348046595026	0.0027166449443654264
28.772	0.15624975422403972	0.20952842052273252	-0.021953201553275334	0.12303400856838428	0.0027009903880091447
28.774	0.1562497664760098	0.20948464623314758	-0.021821208902138574	0.12306441548300752	0.0026854143186742837
28.776	0.15624977813009974	0.20944113520767338	-0.02168993505389594	0.12309470184702254	0.0026699160885406033
28.778	0.156249789202681	0.2093978860127162	-0.02155937895179509	0.1231248666354926	0.002654495658183817
28.78	0.151888853359929	0.20935490420925829	-0.021412047564422592	0.1204217916614455	0.0025784771308478586
28.782	0.1447703981315451	0.20931229998723047	-0.021176682514604795	0.11600743718321944	0.002456652666561997
28.784	0.13798555792847522	0.20927025722763304	-0.020851690902014604	0.11181897961296726	0.002331614799868266
28.786	0.13151869726138327	0.20922894814111898	-0.02044425223543432	0.10784196770915802	0.0022047483894115896
28.788	0.12535484974832498	0.20918853130214315	-0.019960429533700207	0.10406330939483427	0.002077148354219232
28.79	0.11947993986394381	0.20914915335818898	-0.019406269903005122	0.10047100321553888	0.001949767405826443
28.792	0.11388042711112162	0.20911094930687865	-0.018787398232840837	0.09705394922515756	0.0018233911941629496
28.794	0.10854321133835099	0.2090740433285381	-0.01810907046956779	0.09380180138566488	0.0016986634314654068
28.796	0.10345624090896888	0.20903854944048816	-0.01737612500804716	0.0907053012385378	0.0015761066532134077
28.798	0.09860764575583791	0.20900457209244197	-0.016593281673641762	0.08775560794325875	0.0014561535210441668
28.8	0.09398623210584874	0.20897220688658455	-0.015764657870643996	0.0849446697901241	0.0013391236571761351
28.802	0.08958150975162235	0.20894154107986984	-0.01489454193249192	0.08226504364236806	0.001225300142109529
28.804	0.0853831286055124	0.20891265388502248	-0.013986675306356531	0.07970964616720842	0.0011148729397253106
28.806	0.0813815356830718	0.20888561713910545	-0.013044664729385275	0.07727206266696438	0.0010079881504385989
28.808	0.07756753556632215	0.20886049571807688	-0.012071901307140778	0.0749462564404444	0.0009047438110887087
28.81	0.07393219056130158	0.20883734792706984	-0.011071551298829084	0.07272648205473586	0.0008051949768523808
28.812	0.07046729061635928	0.20881622588884405	-0.010046627308428337	0.07060756034496692	0.0007093678439432464
28.814	0.0671647664696252	0.20879717591338418	-0.008999957303519837	0.06858448607571531	0.0006172574463652886
28.816	0.0640169738923792	0.20878023880425076	-0.007934168772097436	0.06665260025246199	0.0005288329795021776
28.818	0.06101677804407233	0.20876545032129726	-0.006851758612888255	0.06480762441167513	0.00044404619874352226
28.82	0.058157133252965815	0.2087528412443301	-0.005755124924693894	0.06304537000120614	0.00036283398028049015
28.822	0.05543151839587188	0.2087424378749357	-0.004646416167412442	0.06136203638956665	0.00028511355794583307
28.824	0.05283368529964615	0.20873426217748997	-0.003527790307130238	0.05975400481076116	0.00021079959898361684
28.826	0.050357506816798014	0.20872833206410388	-0.002401142604294337	0.058217763488459646	0.00013978915223887176
28.828	0.04799742203154157	0.20872466167144446	-0.0012683970218883114	0.05675016608314717	0.00007198174165153092
28.83	0.04574802812790812	0.2087232613961544	-0.00013127752328795806	0.055348181416352664	7.265972174831364e-6
28.832	0.043603970130273395	0.20872413833482167	0.001008493999836509	0.054028196299558864	-0.00005448711179009419
28.834	0.04156037243699811	0.20872729598880613	0.002149195374604471	0.052768685558594534	-0.00011341021492648912
28.836	0.03961263394126941	0.2087327349081455	0.003312585644837097	0.05156703439816926	-0.00017082021789419628
28.838	0.03775616140963446	0.20874045834750643	0.00442741482922895	0.05041343062141335	-0.0002232011703255503
28.84	0.03598662280523393	0.20875044876292514	0.005562384770970724	0.04931299034544741	-0.000274297826508543
28.842	0.03430007411396047	0.20876270508962455	0.006693142046772947	0.0482612415578723	-0.000323019345100461
28.844	0.032692602481291085	0.20877721775158298	0.00781854189211473	0.04725615087285523	-0.00036947419525951267
28.846	0.031160388545462516	0.20879397502454738	0.008937592484629279	0.04629572996965528	-0.0004137723682472175
28.848	0.02970000214271299	0.2088129632873268	0.010049440104848359	0.04537823910370775	-0.00045602589593619875
28.85	0.028308113447249775	0.20883416743962865	0.011153195666551386	0.0445019719961182	-0.0004963392012200967
28.852	0.026981412853852103	0.20885756971517616	0.012247511043500534	0.0436651680760974	-0.0005347896282283099
28.854	0.025716865591197704	0.208883151223721	0.013332310823823081	0.04286632271827675	-0.0005715071383543744
28.856	0.024511633732436016	0.20891089199556928	0.01440666062760598	0.042103971678542414	-0.0006065776310470942
28.858	0.02336288479909279	0.2089407704489938	0.015469888479593302	0.04137664089077304	-0.000640092020240439
28.86	0.02226792374749581	0.20897276361605147	0.01652124923432722	0.04068291681914363	-0.0006721326083484745
28.862	0.021224311416406533	0.20900684728426186	0.017560329215828018	0.040021558126713215	-0.0007027917364354813
28.864	0.020229636299799247	0.20904299628701362	0.01858646821252823	0.0393912972690806	-0.0007321450945420166
28.866	0.019281531065786738	0.20908118428565015	0.01959927752367787	0.038790883197609496	-0.0007602732851785213
28.868	0.018377865127075208	0.20912138413258968	0.0205982126245862	0.03821919802958157	-0.0007872471673544871
28.87	0.017516586243351475	0.2091635676686716	0.021582932467377143	0.03767516306637737	-0.0008131405001590445
28.872	0.01669564561530943	0.20920770607596742	0.02255299070110705	0.03715766880813797	-0.0008380165591047511
28.874	0.015913139496482993	0.20925376966260786	0.02350809106467687	0.03666569178147879	-0.0008619404213483777
28.876	0.015167344043111127	0.2093017282556252	0.02444791818414222	0.03619831415347194	-0.0008849734228279593
28.878	0.014456545798897399	0.20935155089021606	0.02537208442538927	0.035754598301815314	-0.000907168686709538
28.88	0.013779034435612694	0.20940320602236162	0.026280393556001962	0.035333592695612516	-0.0009285807217881732
28.882	0.01313322811776242	0.20945666166903978	0.027172550904930346	0.0349344139342292	-0.0009492571409617509
28.884	0.012517712304484946	0.20951188544906066	0.028048530171244767	0.034556291075627694	-0.0009692531728410597
28.886	0.011931083294439477	0.20956884489887817	0.028908160466215475	0.034198435192562396	-0.0009886138522400643
28.888	0.01137193787160077	0.20962750690152981	0.029751045438346675	0.03386003042397942	-0.0010073713036876126
28.89	0.010838951073408374	0.2096878379011384	0.030577153069715583	0.033540312364812835	-0.0010255672651849563
28.892	0.010330955455291797	0.20974980427587245	0.031386402649241564	0.03323861535634783	-0.0010432405650775969
28.894	0.009846801833510261	0.2098133721909742	0.0321786711928849	0.03295426940208239	-0.0010604245994913569
28.896	0.009385341025073927	0.2098785075804807	0.032953871276508756	0.03268658923689382	-0.0010771496541807156
28.898	0.00894546614418399	0.20994517627703682	0.03371197224561163	0.03243490746561024	-0.0010934447002696338
28.9	0.008526209024110337	0.21001334404093827	0.0344529298781751	0.03219855592395237	-0.0011093345894264306
28.902	0.008126628992760149	0.21008297653378294	0.03517669728770381	0.03197667185849151	-0.0011248337062343932
28.904	0.007745785378042719	0.21015403937730598	0.03588328501483457	0.031769048988919565	-0.001139977839519643
28.906	0.007382758120967168	0.21022649823381725	0.03657271219748059	0.03157510982168509	-0.0011547874041123315
28.908	0.0070367397000104465	0.21030031878803396	0.03724498090036921	0.03139435110647541	-0.0011692820073401617
28.91	0.006706959896134462	0.2103754667297741	0.03790011240364363	0.03122628790235821	-0.0011834798214479135
28.912	0.006392648477301691	0.21045190787033596	0.03853819094907959	0.031070426278882034	-0.0011973980208048562
28.914	0.006093044278501695	0.2105296081512748	0.039159254061874774	0.030926268740321335	-0.001211049614788059
28.916	0.005807471006026327	0.21060853356207843	0.03976333584634132	0.03079337414269386	-0.0012244472778779787
28.918	0.0055352978223299825	0.21068865023987068	0.040350535522915794	0.03067132919917619	-0.0012376045583864033
28.92	0.005275894257249182	0.21076992450813103	0.04092094123356484	0.030559712889640985	-0.0012505322152716128
28.922	0.005028633211093795	0.2108523228689712	0.04147464302313173	0.030458099395014225	-0.0012632387995712795
28.924	0.004792947037179884	0.2109358120124055	0.04201174395011879	0.030366102235883135	-0.0012757329118970521
28.926	0.004568318009175176	0.21102035885922543	0.042532366177079194	0.03028336757084397	-0.001288023278598221
28.928	0.004354229863456887	0.21110593056682983	0.04303662255589713	0.030209536631609635	-0.0013001164256031318
28.93	0.004150167289532397	0.21119249451152558	0.043524625357559334	0.03014424576503519	-0.0013120170036093513
28.932	0.003955653889111321	0.21128001833486945	0.04399652718823865	0.03008715685247574	-0.0013237304144767495
28.934	0.003770263739308407	0.21136846998197292	0.04445247067521049	0.030037966219895827	-0.0013352618125328827
28.936	0.0035935741629290955	0.21145781765648142	0.04489257299772887	0.02999636801167139	-0.001346614140630697
28.938	0.003425162622394062	0.2115480298136447	0.04531698550147924	0.02996205262701916	-0.0013577899044931853
28.94	0.0032646298857546864	0.21163907526473683	0.045725896509643774	0.02993472516459716	-0.001368792144920999
28.942	0.0031116242902852306	0.21173092317556838	0.04611947047563417	0.029914124159594827	-0.0013796235659828883
28.944	0.0029657998140958748	0.21182354301476525	0.04649784576088103	0.029899989062816514	-0.001390285079694872
28.946	0.0028268104355102268	0.21191690451687614	0.046861162874814476	0.029892056269059525	-0.0014007765174875175
28.948	0.0026943227338022354	0.21201097775962005	0.047209619474512535	0.02989006966637604	-0.0014110988150162827
28.95	0.002568044993469328	0.21210573321505122	0.04754340595486229	0.029893803206563464	-0.0014212532213844107
28.952	0.0024476938735721854	0.21220114171993745	0.047862696647048585	0.02990303493471874	-0.0014312398899065392
28.954	0.002332986033172124	0.21229717444374738	0.04816765038994579	0.02991754060148044	-0.0014410576362191183
28.956	0.0022236443274481115	0.21239380287905868	0.04845844181012613	0.029937098886816105	-0.00145070516437077
28.958	0.0021194255286898452	0.21249099890667636	0.04873527629797432	0.029961513445576606	-0.0014601826360756485
28.96	0.002020097689651926	0.21258873480969354	0.04899834848490673	0.02999059506882484	-0.0014694896284520049
28.962	0.0019254288598222684	0.21268698324650837	0.04924783904507047	0.030024152945304684	-0.0014786246517149435
28.964	0.001835188953521683	0.21278571722400796	0.04948391806116829	0.030061996267563774	-0.0014875853600592726
28.966	0.0017491729536112536	0.2128849101081965	0.049706781053536875	0.030103952747863674	-0.0014963705880840794
28.968	0.0016671935335540193	0.21298453567581083	0.04991663503127654	0.030149862909214075	-0.0015049797030822604
28.97	0.0015890637241884663	0.21308456810611034	0.05011367529468064	0.030199566481079586	-0.0015134112686729436
28.972	0.0015145965563531088	0.2131849819570262	0.05029808521533158	0.030252902211643833	-0.0015216630534523547
28.974	0.0014436099462863282	0.21328575214580395	0.050470045336182524	0.03030971182254215	-0.0015297325298103297
28.976	0.0013759475801548573	0.2133868539753247	0.050629760552003	0.030369856584726622	-0.0015376185668833804
28.978	0.0013114612633456705	0.21348826316012418	0.05077743362418772	0.030433203472108518	-0.0015453199692763895
28.98	0.0012500027895709308	0.21358995581085313	0.05091325793195879	0.030499618831621833	-0.00155283496040079
28.982	0.0011914239525546938	0.21369190841558589	0.05103741765561088	0.030568968459756256	-0.001560161210581776
28.984	0.0011355828015131115	0.21379409783064196	0.05115010187640894	0.030641122606185348	-0.0015672965429139175
28.986	0.0010823578951671808	0.2138965013086908	0.05125151423201565	0.030715967222437305	-0.0015742398312508716
28.988	0.0010316318134447812	0.21399909650486273	0.05134185226282777	0.030793391053145918	-0.0015809897341221
[truncated: 506 more rows]
