# Supplementary material for: A modelling approach for exploring muscle dynamics during cyclic contractions
Source: PLoS Comput Biol. 2018 Apr 16;14(4):e1006123. doi: 10.1371/journal.pcbi.1006123 (PMC5919698; doi:10.1371/journal.pcbi.1006123)
Supplement: S1 Dataset — (ZIP) [file pcbi.1006123.s005.zip › S1_Dataset/Simulation12.txt]

Frequency (Hz):	1
Maximum shortening strain rate (s^-1):	10
Maximum excitation u_max:	1
Muscle length scale factor λ_l_0:	10
Time (s)	Normalized activation aHat	Muscle length l_m (m)	Muscle velocity v_m (m s^-1)	Muscle force F_m (N)	Muscle power P_m (W)
25.	0.004950298838453476	0.16335972877261623	0.2137917437990054	0.00635667467458853	-0.001359004563443257
25.002	0.004718284068250825	0.16378761301773395	0.21408678113770307	0.006238384045379225	-0.0013355555597760408
25.004	0.004497153976010731	0.16421605320068647	0.2143477736244692	0.006130034867884314	-0.0013139593261713698
25.006	0.004286400697205982	0.16464498178218917	0.21457527052924869	0.006031327529573477	-0.0012941737363087338
25.008	0.004085517205163731	0.16507433231709728	0.2147698196256329	0.005941951666192967	-0.0012761518875724924
25.01	0.0038940338696272577	0.16550403946412642	0.21493197295556415	0.005861620129936024	-0.0012598495792432
25.012	0.0037115314541159837	0.16593403896836967	0.21506226680606413	0.005790081831137801	-0.001245228123597102
25.014	0.0035375941582318528	0.16636426765441165	0.21516124496283617	0.005727079283451493	-0.0012322455086282908
25.016	0.0033718062938413377	0.16679466343013763	0.2152294458175668	0.005672345807118044	-0.0012208558445516153
25.018	0.0032137744128009865	0.16722516527583275	0.21526740413683346	0.005625626417645171	-0.0012110139955700697
25.02	0.0030631522299855757	0.1676557132413995	0.21527565419855318	0.005586701699583387	-0.0012026808631899826
25.022	0.002919599311323894	0.16808624843824285	0.2152547226922768	0.00555534995053551	-0.001195815313061075
25.024	0.00278277522274478	0.16851671302879792	0.2152051358748271	0.0055313419877425045	-0.0011903732040422618
25.026	0.0026523514656291275	0.16894705022676998	0.21512741618133874	0.005514452623767544	-0.0011863099446055157
25.028	0.00252804070572499	0.16937720428027755	0.2150220772891411	0.005504488664825022	-0.001183586587125207
25.03	0.0024095642232548034	0.16980712046943264	0.21488963839490194	0.00550125879596138	-0.0011821635133809146
25.032	0.002296643298424459	0.17023674511102296	0.214730614988159	0.005504287697116502	-0.001181939082273584
25.034	0.0021890050195829997	0.1706660255449949	0.21454551473582142	0.005513429615476706	-0.001182881594812172
25.036	0.0020864096748024817	0.17109491011880615	0.2143348374821701	0.005528744618080877	-0.0011850025791967874
25.038	0.001988629066253442	0.17152334817106724	0.21409907320329102	0.00555007311904381	-0.0011882655109977786
25.04	0.0018954349959004913	0.17195129000919965	0.21383870699291316	0.0055772507019382815	-0.0011926320786777994
25.042	0.0018066010509513442	0.17237868693584155	0.213554245385429	0.00561011000629087	-0.0011980628089226912
25.044	0.0017219252206581211	0.17280549125623107	0.21324618141138937	0.005648502658636725	-0.0012045216226463623
25.046	0.001641222995729506	0.17323165624364967	0.2129149900812229	0.0056922929919786276	-0.0012119745059265441
25.048	0.0015643102392040977	0.1736571361033787	0.21256112838523808	0.005741341776685034	-0.0012203860864974784
25.05	0.0014910028141203679	0.1740818859440382	0.2121850493627022	0.005795505988012756	-0.0012297197241483227
25.052	0.0014211218223627706	0.1745058618080251	0.21178723064492197	0.005854644037165075	-0.0012399388470429968
25.054	0.0013545137106039228	0.1749290206850779	0.21136813920073072	0.005918635478304782	-0.0012510109676567088
25.056	0.0012910322501394347	0.17535132048620614	0.21092822940616807	0.005987363785210438	-0.0012629040420250501
25.058	0.0012305312013844187	0.1757727200186557	0.21046794312377087	0.006060709355870327	-0.001275585032001022
25.06	0.0011728643323319554	0.17619317896138903	0.2099877120399692	0.0061385496282388725	-0.0012890199916776842
25.062	0.0011178927862315355	0.17661265787265334	0.20948798632938548	0.006220766407281161	-0.0013031758280868163
25.064	0.0010654973539628051	0.1770311181936947	0.20896919122730112	0.006307258036261879	-0.0013180226106995405
25.066	0.0010155619334390675	0.17744852220345528	0.20843174509171358	0.006397923391336615	-0.001333530337419385
25.068	0.0009679704225736428	0.17786483302139466	0.20787607008209313	0.006492658940899566	-0.0013496684250175668
25.07	0.0009226068612651119	0.17828001461509072	0.20730259215938604	0.006591358973486334	-0.001366405801056747
25.072	0.0008793642174438566	0.17869403180544358	0.20671173558776118	0.006693924343234643	-0.0013837127188831976
25.074	0.0008381491434523748	0.17910685023806477	0.20610390010568228	0.006800267286673395	-0.0014015616095444724
25.076	0.0007988694097622068	0.17951843634979114	0.20547948049727782	0.006910299162743015	-0.0014199246820412086
25.078	0.0007614327868446721	0.17992875736706096	0.20483887138700255	0.007023929426237126	-0.0014387737763723693
25.08	0.000725747532947258	0.1803377813051662	0.20418246700485917	0.007140448142944151	-0.0014579543173466021
25.082	0.0006917315049981023	0.18074547696744164	0.20351066097436044	0.00726026635482442	-0.0014775416047202283
25.084	0.000659311155417881	0.18115181393511215	0.20282383432584125	0.007383444694126275	-0.0014975385633954792
25.086	0.0006284132233218784	0.181556762540924	0.20212236175203693	0.007509911969876943	-0.0015179211439014196
25.088	0.0005989644478253897	0.18196029386690074	0.20140661615406458	0.0076395953365029825	-0.001538665045511438
25.09	0.0005708925944439362	0.18236237973503247	0.20067696459955106	0.007772421364773493	-0.0015597459270714448
25.092	0.0005441346546941748	0.1827629926956132	0.19993376832262522	0.007908335397012786	-0.0015811432970839706
25.094	0.0005186323987505307	0.18316210524027987	0.19917737536222113	0.008047373161923563	-0.0016028546649523138
25.096	0.0004943276302876877	0.18355969286919047	0.19840814322816552	0.008189352515411565	-0.0016248342268237153
25.098	0.00047116215298019255	0.18395572949123198	0.19762642123734378	0.008334208286729304	-0.0016470597575529268
25.1	0.0004490794710369503	0.18435019042444173	0.1968325081417741	0.008481875961585708	-0.001669508919266337
25.102	0.0004280310704977407	0.18474305163706176	0.1960267564823112	0.008632297708060463	-0.0016921613207007814
25.104	0.0004079707165897462	0.18513428976577004	0.19520949120443604	0.008785416749148931	-0.0017149967336202933
25.106	0.0003888521729825617	0.18552388220196112	0.19438111714248113	0.008941175167298228	-0.0017379956175860402
25.108	0.0003706292045297767	0.18591180697091728	0.19354185730690052	0.009099513890416838	-0.0017611368189412147
25.11	0.0003532577059278935	0.1862980425982498	0.19269204293195485	0.009260374809953658	-0.0017844005404455835
25.112	0.00033670008333372637	0.1866825683385187	0.19183201925727675	0.009423705331147553	-0.001807768422559599
25.114	0.0003209199823109361	0.18706536404209692	0.19096205011491196	0.009589453072979483	-0.0018312216182969046
25.116	0.000305881048423267	0.18744641012563432	0.19008245852538994	0.00975756464944698	-0.0018547418777873166
25.118	0.0002915469272343784	0.18782568767196878	0.18919355750773956	0.00992798575228179	-0.0018783109433603436
25.12	0.0002778824110629435	0.18820317831148675	0.18829559674829252	0.010100662284114824	-0.0019019102323403721
25.122	0.00026485765764018164	0.1885788642344103	0.18738889623768049	0.010275544655330721	-0.001925522971203421
25.124	0.00025244434448377966	0.18895272826359188	0.18647374346010726	0.010452583991855665	-0.001949132465792517
25.126	0.00024061414779351112	0.1893247536986728	0.1855503373110097	0.01063173055909732	-0.0019727211914402775
25.128	0.00022933874376921206	0.18969492433000587	0.18461900452021457	0.010812933804914205	-0.0019962730750062367
25.13	0.0002185902359606933	0.19006322466918987	0.18368009798815235	0.010995977947819171	-0.0020197423069309877
25.132	0.00020834457382627272	0.190429639861738	0.18273389872881626	0.01118018763752437	-0.0020429992755245418
25.134	0.0001985796892791221	0.19079415554330303	0.18178061586976732	0.011366317564263614	-0.0020661762070031935
25.136	0.00018927352691827586	0.19115675769791277	0.180820395219347	0.011554328716488262	-0.002089258285009658
25.138	0.00018040403134277148	0.19151743267658067	0.1798535049064362	0.01174418116845922	-0.002112232145403556
25.14	0.00017194926870599129	0.1918761675214869	0.17888031770433777	0.011935834400022095	-0.002135085849542316
25.142	0.00016388976262748573	0.19223294994821555	0.17790112891770038	0.01212924967806133	-0.0021578072106517646
25.144	0.00015620826397720885	0.19258776817861642	0.17691614950831383	0.012324389761664804	-0.0021803835816734227
25.146	0.00014888759882938086	0.1929406107721066	0.17592550608632757	0.012521216650065396	-0.0022028013759793057
25.148	0.00014191059325826072	0.19329146651569706	0.17492934677857003	0.012719691462222316	-0.0022250473187115038
25.15	0.00013526009375448383	0.19364032472439202	0.17392803205130755	0.012919774656394767	-0.0022471109805331
25.152	0.00012892034227253836	0.19398717542074803	0.1729218794155081	0.013121427557304022	-0.002268981913823451
25.154	0.00012287777466345979	0.1943320091670381	0.17191111107865148	0.013324613100450132	-0.0022906490427915373
25.156	0.00011711901140807173	0.19467481687464872	0.17089585394471823	0.013529293705851816	-0.0023121002011304475
25.158	0.00011163067298719988	0.19501558963545418	0.16987619099691678	0.013735431009455417	-0.002333322701587222
25.16	0.00010639938028735682	0.19535431889493976	0.16885240949177896	0.013942985995794957	-0.0023543067809001094
25.162	0.00010141244465413201	0.19569099673106427	0.16782481213889394	0.014151919898591048	-0.0023750432983857175
25.164	0.0000966591218819198	0.19602561575602317	0.16679363126465419	0.01436219544521165	-0.002395522731239528
25.166	0.00009212899496482807	0.19635816897727926	0.16575902981182514	0.014573775155192684	-0.0024157348304204205
25.168	0.00008781164689693918	0.19668864965948854	0.1647211049313944	0.014786620943993203	-0.0024356685400962587
25.17	0.00008369666067233698	0.19701705129202995	0.1636800268059053	0.015000694126870925	-0.002455314016793419
25.172	0.0000797739069554149	0.1973433678561262	0.1626360807923887	0.01521595591439671	-0.002474663435427248
25.174	0.00007603478291593511	0.19766759386174765	0.16158950259285698	0.015432368723695751	-0.0024937087858915596
25.176	0.00007247117545301294	0.19798972423000527	0.16054046764655863	0.015649895076707644	-0.0025124414742342207
25.178	0.00006907497110420529	0.1983097541726264	0.15948909112997417	0.015868497047627442	-0.002530852171724779
25.18	0.00006583805640708701	0.19862767909029475	0.1584354688233483	0.016088136217580474	-0.002548931404126252
25.182	0.00006275233988575044	0.19894349471291067	0.15737984200191577	0.016308773821586374	-0.0025666722472862434
25.184	0.000059810685779671357	0.1992571972868442	0.156322455969325	0.016530371852923754	-0.002584068326135243
25.186	0.00005700695028000355	0.19956878348840984	0.15526349534568154	0.016752893066758687	-0.002601112734697388
25.188	0.000054335025937943675	0.19987825030245715	0.15420308404430028	0.01697629995226904	-0.0026177978083009937
25.19	0.000051788805304689306	0.20018559490955282	0.15314131168415268	0.017199747510786186	-0.0026339918944380367
25.192	0.00004936218093145148	0.20049081479291603	0.15207839504455123	0.017423490277915295	-0.0026497364375397
25.194	0.00004704904674480531	0.20079390783067289	0.15101449068262862	0.01764802700311022	-0.002665107809427967
25.196	0.00004484377439923258	0.20109487220365238	0.1499497591935713	0.01787332646872681	-0.0026801009999736693
25.198	0.000042741750927571816	0.2013937064381939	0.1488843793466153	0.01809935802533465	-0.0026947116861741303
25.2	0.00004073847438369615	0.20169040935932994	0.14781847065073306	0.018326090674725036	-0.0027089346965445157
25.202	0.00003882944282147941	0.2019849801069127	0.14675223603864773	0.01855349300532219	-0.002722766584858442
25.204	0.00003701015429480552	0.20227741815971817	0.14568578115874992	0.018781533241130008	-0.0027362023415930534
25.206	0.00003527610685754814	0.20256772314090593	0.14461919548760493	0.01901017912152324	-0.0027492368106299555
25.208	0.00003362288805700727	0.20285589497731973	0.14355266205666797	0.019239398146304414	-0.0027618668202701218
25.21	0.00003204690004133099	0.20314193391510194	0.1424863163424637	0.01946915833841959	-0.002774088653929569
25.212	0.000030544848684855056	0.20342584044108944	0.14142027109594352	0.019699427697525623	-0.002785898405419012
25.214	0.000029113424674036883	0.20370761529529038	0.14035466868602267	0.01993017392076182	-0.0027972929575033347
25.216	0.000027749318695334406	0.20398725949965582	0.13928964117324866	0.020161364469962993	-0.00280826922258423
25.218	0.000026449221435212757	0.20426477431444037	0.1382252954678344	0.020392966564158024	-0.0028188238287964107
25.22	0.00002520982371376467	0.2045401612233636	0.13716176217087003	0.020624947195336803	-0.0028289541019935398
25.222	0.000024028143781608067	0.2048134220001878	0.13609918259264583	0.02085727353399832	-0.0028386578790883968
25.224	0.000022901781100277154	0.20508455864991065	0.13503764775641475	0.021089913152198145	-0.0028479322634599115
25.226	0.00002182832568308967	0.2053535733635614	0.13397727149494032	0.02132283342702188	-0.002856775043093499
25.228	0.00002080536754336374	0.20562046860042416	0.13291819065245075	0.021556001646537388	-0.002865184736558999
25.23	0.00001983049669442288	0.20588524705562725	0.13186050266788604	0.021789385007275376	-0.002873159259883431
25.232	0.00001890130314958512	0.20614791159512122	0.13080429367583088	0.022022950581879582	-0.0028806964955204874
25.234	0.000018015416038509873	0.206408465301877	0.12974969153711938	0.0222566654222709	-0.00288779547318452
25.236	0.00001717090600877706	0.20666691151458738	0.12869681890861606	0.022490497007932136	-0.0028944554205946136
25.238	0.00001636601913588747	0.20692325380327914	0.1276457844660332	0.02272441298676905	-0.002900675522226248
25.24	0.000015598987370710314	0.2071774959413489	0.12659668290393813	0.022958380988581786	-0.00290645487799929
25.242	0.000014868042664113521	0.2074296418776017	0.12554959493574955	0.02319236863539139	-0.0029117924877739717
25.244	0.000014171416966968898	0.20767969573119258	0.12450462033345616	0.023426343558370585	-0.002916688010536036
25.246	0.000013507342230144314	0.2079276617989267	0.12346182522637032	0.023660273425092127	-0.0029211405424168584
25.248	0.000012874234050958284	0.20817354457613152	0.12242135028102932	0.02389412615674182	-0.002925151187893595
25.25	0.000012154240073612729	0.2084173402486102	0.12138328759485571	0.024127750849928898	-0.0029287057204339436
25.252	0.07689486578064209	0.2086585357951683	0.11955239339698259	0.09733580870498518	-0.01163672889391183
25.254	0.14786654522736664	0.20889456652930719	0.1162474785588099	0.16429210440926528	-0.019098542884697825
25.256	0.21338170034149267	0.20912265460116605	0.11163619558038379	0.22520964051674913	-0.02514154747531573
25.258	0.27385978290986096	0.20934034546645613	0.10587619645188213	0.2802602274735647	-0.029672886901640314
25.26	0.32968807875779627	0.20954549508661183	0.09912004258589635	0.32933567584570594	-0.03264376621488133
25.262	0.381224201518634	0.20973627804526607	0.09154111940519949	0.37069419575888835	-0.03393376163677879
25.264	0.4287980385407843	0.20991122474166368	0.08330934689601256	0.4057729656174832	-0.03380468075365069
25.266	0.47271408138784576	0.21006917891403468	0.074572565099056	0.4348354835724234	-0.03242679740608404
25.268	0.5132536543832049	0.21020927068092263	0.0654690329556423	0.4582438337675064	-0.030000780654644746
25.27	0.5506765451420371	0.21033089479593736	0.056124771737517384	0.4764526886647015	-0.026740798395032808
25.272	0.5852222509813353	0.21043368478617455	0.0466525220058394	0.4899907396543693	-0.02285930376438299
25.274	0.6171118543495163	0.21051748529568315	0.03715039728809642	0.4994372253907256	-0.018554291343730014
25.276	0.6465496186123244	0.21058232214815267	0.02770135038911774	0.5053943257679954	-0.014000105302771158
25.278	0.6737241964841867	0.21062837252036146	0.018374045480820726	0.5084616135765484	-0.009342496813106994
25.28	0.6988097177861416	0.21065593604011704	0.00922249101286207	0.5092112927201955	-0.00469619657075988
25.282	0.7219660881514857	0.21066540543438542	0.00028737282382328345	0.5081706002427026	-0.00014603442037571836
25.284	0.7433425506217771	0.21065723096776237	-0.008428981989268194	0.5084677571337762	0.004285865567004194
25.286	0.7630752228374161	0.21063182825468912	-0.01693746745219025	0.5078042117038175	0.008600917307818538
25.288	0.7812908599903661	0.2105896310286344	-0.02522118914836627	0.50631390337169	0.012769838725385035
25.29	0.7981061068822844	0.21053110093287694	-0.03326880621511287	0.5041850039359155	0.016773633192509893
25.292	0.8136282992887655	0.2104567183314001	-0.041072756540186287	0.5015753714196632	0.02060108311687334
25.294	0.8279573897771553	0.21036697515190678	-0.04862881260743544	0.4986167622711026	0.024247141095407633
25.296	0.8411845463929077	0.21026236954424316	-0.05593538344272525	0.49541737744384506	0.027711360971510817
25.298	0.8533949160201791	0.21014339921405245	-0.0629935106935947	0.4920656437963051	0.030996942394433104
25.3	0.8646664605825973	0.2100105599846774	-0.06980500075728518	0.48863426913484465	0.034109115526993326
25.302	0.8750713329246692	0.2098643409276219	-0.07637397107881258	0.4851789447078144	0.03705504269116343
25.304	0.8846765190940067	0.20970522269407993	-0.08270506368600686	0.4817472533814134	0.039842937271468676
25.306	0.8935428659539066	0.20953367553152616	-0.08880389642926198	0.47837484076217024	0.04248154981340846
25.308	0.9017277818274764	0.20935015785526845	-0.09467663623530877	0.47508964021590067	0.04497988904588455
25.31	0.9092832489001273	0.20915511522686386	-0.10032987919884334	0.4719476411362719	0.04735044982338123
25.312	0.916257900139354	0.20894897480760097	-0.10577791060171936	0.4694736246715918	0.04965993910037678
25.314	0.9226963134461266	0.20873213382492503	-0.11103178495270097	0.467097677193037	0.051862688846003424
25.316	0.9286396558817952	0.20850497415492691	-0.11609752926868332	0.4648198690594251	0.053964438352792146
25.318	0.9341261675493163	0.20826786591417887	-0.12098108610627323	0.4626390341711571	0.055970572829183836
25.32	0.9391907013796212	0.20802116777337556	-0.12568781684628053	0.460553278148823	0.05788593607192336
25.322	0.9438660369748845	0.20776522815363294	-0.13022404635857604	0.45855911591204906	0.05971542356867832
25.324	0.9481817175689744	0.20750038263938203	-0.13459435378332174	0.45665386599319774	0.061463031996010054
25.326	0.9521657977893105	0.20722695751138248	-0.13880431857644934	0.45483366690370547	0.06313287720019657
25.328	0.9558433679537715	0.20694526911655556	-0.14285852574366703	0.4530948759605712	0.06472846600173687
25.33	0.9592383805347795	0.2066556239781393	-0.14676187716379263	0.4514336123575709	0.066253244364429
25.332	0.9623722054891188	0.20635831917448794	-0.15051894341918984	0.4498457534942362	0.06771030751756175
25.334	0.9652652327405603	0.20605364289234432	-0.15413392217831887	0.44832767288745584	0.06910250264322192
25.336	0.9679357193227853	0.20574187515878534	-0.15761136497785444	0.44687504764830377	0.0704325862343929
25.338	0.9704010030818687	0.2054232858821546	-0.160956038341042	0.44548354005131696	0.07170326575280289
25.34	0.97267669493937	0.20509813780102604	-0.16417069481054256	0.44415036448148154	0.07291647393728054
25.342	0.9747773396812783	0.20476668687188307	-0.1672596246320773	0.44287140129505653	0.07407450434089323
25.344	0.9767166373400737	0.20442918071533098	-0.17022639311022916	0.44164327681602117	0.07517934205377377
25.346	0.9785066732332455	0.20408586045899754	-0.17307445758369172	0.4404624514291478	0.07623279986708292
25.348	0.9801591978229013	0.20373695948386203	-0.1758075281553225	0.4393254499886382	0.07723672141822724
25.35	0.9816846399400161	0.20338270535238226	-0.17842821685941238	0.4382295243845958	0.0781925126110918
25.352	0.9830927443876346	0.2030233189772643	-0.18094028063042333	0.43717104905435206	0.07910185229939103
25.354	0.9843926945374413	0.20265901514751442	-0.18334608470221492	0.43614762566526555	0.0799659595178937
25.356	0.9855925914970776	0.20229000320256874	-0.18564896884438953	0.4351559115911067	0.0807862462734293
25.358	0.9867003119164627	0.20191648625081204	-0.1878513931293897	0.43419345771620693	0.08156384591965624
25.36	0.9877228464314756	0.20153866278108878	-0.18995606407308105	0.43325749968374966	0.08229988937006924
25.362	0.9886667271344364	0.20115672534093013	-0.19196566946335775	0.4323453355112666	0.08299546177078031
25.364	0.9895381098249904	0.20077086204989922	-0.19388236056539232	0.4314547395470288	0.08365146338050447
25.366	0.9903424248464172	0.20038125614226648	-0.19570867557092064	0.4305830804739821	0.08426884440281017
25.368	0.9910849520658753	0.19998808601343038	-0.19744679435496265	0.4297225463445829	0.08484733923778977
25.37	0.9917703774496408	0.1995915275880588	-0.1990968601264475	0.4286986284746289	0.08535255086981308
25.372	0.992403079626871	0.19919175660782915	-0.2006586966128667	0.4276436384801897	0.08581041511221883
25.374	0.9929871849647933	0.19878895016609188	-0.20213343130987443	0.42654646676986274	0.08621930094129569
25.376	0.9935263334981369	0.1983832808167368	-0.20352199560585876	0.42547290301956486	0.08659309429875985
25.378	0.9940240643990257	0.19797491736868666	-0.2048273433245969	0.4244219715760687	0.08693322488651373
25.38	0.9944835187790378	0.19756402456771416	-0.20605204124167814	0.4233929888719951	0.08724098960448971
25.382	0.9949076317420836	0.19715076236221904	-0.20719760100787793	0.42238616821117847	0.08751740075226618
25.384	0.9952991692777973	0.1967352860812848	-0.2082660231139467	0.4214013680796757	0.0877635870647305
25.386	0.9956605713676322	0.19631774777405808	-0.20926006983016499	0.4204378106775808	0.08798084562163225
25.388	0.995994210387955	0.19589829385688068	-0.21018192848674258	0.4194952589192448	0.08817032251069226
25.39	0.9963021918895123	0.19547706762003317	-0.21103271119542777	0.41857432136019146	0.08833287387342746
25.392	0.9965864838008892	0.1950542081016382	-0.21181565056250132	0.41767394349593884	0.0884698780645977
25.394	0.9968489477701249	0.19462984978041736	-0.21253168629405084	0.4167949389303478	0.08858213120969276
25.396	0.9970912032918356	0.1942041244495032	-0.21318303408461617	0.4159370817062389	0.0886707290664369
25.398	0.9973148336887858	0.1937771595357814	-0.21377154718994934	0.4151004892078715	0.08873667381727156
25.4	0.9975212948887168	0.19334907888957845	-0.21429910720890155	0.4142852691445509	0.08878096330747674
25.402	0.9977118577241726	0.19292000252976566	-0.21476752269522578	0.4134915708683827	0.08880456033075994
25.404	0.9978877749507787	0.19249004706795103	-0.21517853836716963	0.4127196403381546	0.08880840896338806
25.406	0.9980501826478623	0.19205932541780057	-0.2155339744744638	0.41196966572762783	0.08879345941719191
25.408	0.9982000833864324	0.1916279471625167	-0.2158354380472186	0.41124199277866774	0.08876059565479487
25.41	0.9983384672573381	0.19119601843368134	-0.21608474375106956	0.410536839160983	0.08871074769047507
25.412	0.9984662204105614	0.19076364183032576	-0.21628357947158855	0.40985451524318733	0.08864480161938931
25.414	0.9985841351451799	0.1903309167198493	-0.21643349682905402	0.4091954311911942	0.08856359805918274
25.416	0.9986929935884329	0.18989793909073252	-0.216536310927512	0.4085921534033984	0.08847503757189995
25.418	0.998793486629193	0.18946480031673374	-0.21659544447303528	0.4081157422959951	0.08839601059904378
25.42	0.9988862409155344	0.18903158480735047	-0.21661331240992648	0.4076596406347389	0.08830450509373106
25.422	0.9989718734951097	0.18859837367808133	-0.21659126445228	0.40722288593827155	0.08820091977927683
25.424	0.9990509231324608	0.18816524548458102	-0.21653060309964173	0.4068045336563235	0.08808563101627223
25.426	0.9991238858997765	0.18773227622315966	-0.2164325916878222	0.4064036640755213	0.08795899828729216
25.428	0.9991912479251239	0.1872995388836689	-0.2162988643989584	0.40601907617442384	0.08782146510084206
25.43	0.9992534296560289	0.18686710417965782	-0.2161301158452677	0.4056502807715738	0.08767324217582562
25.432	0.9993108241096461	0.18643504078709663	-0.215927787496476	0.4052962084591585	0.08751471357329661
25.434	0.9993638145067842	0.18600341472520635	-0.21569291100471338	0.4049561113283714	0.08734616248156521
25.436	0.9994127289207112	0.18557229012945037	-0.21542655403594116	0.4046291998368995	0.08716787418318346
25.438	0.9994578759927409	0.18514172870599435	-0.215129877309693	0.4043146114641751	0.08698015275880418
25.44	0.9994995586174281	0.18471179031388069	-0.21480370114323874	0.40401175216833946	0.08678321967112422
25.442	0.9995380366840271	0.1842825327659701	-0.21444920486203362	0.40371973885804846	0.08657737698521635
25.444	0.9995735507169432	0.18385401187259195	-0.21406715750278943	0.4034380045962334	0.08636282687251298
25.446	0.999606338471213	0.18342628187686716	-0.21365849309878643	0.4031658594414678	0.08613980999714115
25.448	0.9996366069259717	0.18299939496302375	-0.2132242273247299	0.4029025426948326	0.08590858335327468
25.45	0.9996645436049582	0.18257340149487786	-0.21276516345770802	0.40264745553866116	0.08566935169351346
25.452	0.9996903346193472	0.18214835034813057	-0.21228207955277426	0.4024000232016139	0.0854223137373232
25.454	0.9997141449928689	0.1817242886414857	-0.21177579101666102	0.40215963781606695	0.08516767541347148
25.456	0.9997361211413215	0.18130126233585708	-0.2112467875585139	0.4019259425499665	0.08490556420010824
25.458	0.9997564084601018	0.18087931607928723	-0.21069591481468575	0.40169830788994676	0.08463619246038363
25.46	0.9997751384933564	0.18045849253914933	-0.21012420036749813	0.4014759598325068	0.08435981502657929
25.462	0.9997924258363978	0.18003883283065159	-0.20953216529877333	0.4012585157185631	0.0840765656430824
25.464	0.9998083839618092	0.17962037704168288	-0.2089203888474123	0.4010506078059191	0.08378764893030366
25.466	0.9998231176093729	0.17920316396485766	-0.20828958221171104	0.40084711688442015	0.08349227850662477
25.468	0.9998367166409645	0.1787872309330102	-0.20764042692431375	0.4006469616481384	0.08319050616254861
25.47	0.9998492694735428	0.17837261406979343	-0.2069735431896664	0.4004496294213561	0.08288247867032696
25.472	0.9998608593425037	0.17795934817821113	-0.20628951817236102	0.40025463511468123	0.08256833582406177
25.474	0.9998715569567014	0.17754746714413128	-0.20558878479634518	0.4000616141781088	0.08224818110254169
25.476	0.9998814311922721	0.17713700380209668	-0.20487190748382494	0.39987010247283444	0.08192215063936213
25.478	0.9998905489048829	0.1767279899448031	-0.2041393870121373	0.39967968909340834	0.08159036673273
25.48	0.9998989654844576	0.176320456317762	-0.20339175152608324	0.3994899410525711	0.08125295882773417
25.482	0.9999067326556846	0.17591443277693597	-0.20262936766336662	0.39930055540399617	0.08091001904914283
25.484	0.9999139021427017	0.17550994833396275	-0.20185274657055344	0.39911111971341695	0.08056167570100217
25.486	0.9999205225924246	0.17510703101256025	-0.20106231016893641	0.39892129460505754	0.08020803706887573
25.488	0.9999266335573272	0.17470570800756205	-0.2002584941788514	0.39873073044084373	0.07984921566091686
25.49	0.9999322730067162	0.17430601564389803	-0.19944135483914088	0.3985008007389298	0.07947753960385467
25.492	0.9999374789073698	0.17390796126804597	-0.19861062724790693	0.398251678259623	0.07909701562167534
25.494	0.9999422862864593	0.17351158188698587	-0.1977665295810304	0.398001171882612	0.07871131053240735
25.496	0.9999467235867582	0.1731169037433367	-0.19690945753809855	0.3977490502861658	0.07832054972814279
25.498	0.9999508186013207	0.1727239523998356	-0.1960397927452184	0.3974950986993608	0.07792485676626282
25.5	0.9999545991184667	0.17233275267868964	-0.1951579232323604	0.3972391039925735	0.07752435856187428
25.502	0.999958090425296	0.1719433286199104	-0.1942641858665529	0.3969808954618402	0.07711917046146953
25.504	0.9999613129707455	0.17155570361012804	-0.19335893402718535	0.3967202947894277	0.07670941330743447
25.506	0.999964286896521	0.17116990043136152	-0.1924424098388203	0.3964572114578684	0.07629518117093095
25.508	0.9999670323386675	0.17078594107095793	-0.19151521130128005	0.3961912993878097	0.07587666041798509
25.51	0.9999695675888026	0.17040384654320162	-0.1905775630830419	0.39592249042342365	0.07545394339466507
25.512	0.9999719075637178	0.17002363761868922	-0.18962968579491163	0.39565072537906804	0.07502712273816153
25.514	0.9999740669784785	0.16964533443298685	-0.188671880966854	0.3953817633833896	0.07459742099753572
25.516	0.9999760605412632	0.16926895639165349	-0.18770460059043836	0.3951098467091895	0.07416393596589775
25.518	0.9999779014961938	0.16889452213909556	-0.18672815326166212	0.39483442254619455	0.07372670256618567
25.52	0.9999796006526039	0.16852204971665885	-0.18574278997989446	0.3945553774430833	0.07328581660784861
25.522	0.9999811687144944	0.16815155674272136	-0.18474878581159349	0.3942725868921016	0.07284138170711175
25.524	0.9999826163800842	0.16778306011524752	-0.1837464504506412	0.3939859062240839	0.0723935117962546
25.526	0.9999839533008471	0.16741657640409124	-0.18273592549993076	0.3936953230997654	0.0719422792316299
25.528	0.9999851872564802	0.16705212167050879	-0.18171751305191194	0.39340071056648895	0.07148779875699739
25.53	0.9999863258835	0.1666897114582534	-0.1806914427864452	0.39310200189773165	0.07103016788514105
25.532	0.9999873768184228	0.16632936084802166	-0.17965794923255046	0.3927991328034079	0.0705694866597845
25.534	0.9999883476139755	0.1659710844634475	-0.17861724637309281	0.3924920604687481	0.07010585106422923
25.536	0.9999892444180563	0.16561489653908631	-0.17756953645890386	0.3921807565645322	0.06963935515126621
25.538	0.9999900722160626	0.16526081078852303	-0.17651511648473803	0.3918651255311948	0.06917011827944534
25.54	0.9999908359585304	0.16490884040535236	-0.17545419451075656	0.3915451445001436	0.06869823794287049
25.542	0.9999915405967391	0.16455899827257073	-0.17438688479410885	0.39122086849663346	0.06822378852357362
25.544	0.9999921912875073	0.16421129697726047	-0.17331340660979122	0.3908922782390404	0.06774687235907045
25.546	0.9999927921138707	0.16386574858140612	-0.17223402307236227	0.3905593248061959	0.06726760375979657
25.548	0.9999933465200164	0.1635223646937275	-0.1711489239588881	0.3902220201754431	0.06678607885809061
25.55	0.9999938579501313	0.16318115661223415	-0.17005823913232807	0.3898804281852964	0.06630237908934959
25.552	0.9999943299094418	0.16284213532407874	-0.1689621725135786	0.38953456057888425	0.06581660562453047
25.554	0.9999947658361233	0.16250531135765114	-0.16786095101673626	0.3891844153261846	0.06532886607754582
25.556	0.9999951682584433	0.16217069483775012	-0.16675475124042038	0.38883003356887463	0.064839255522582
25.558	0.9999955395971007	0.16183829558271964	-0.1656437095796153	0.3884714927594689	0.06434785912660909
25.56	0.9999958822727953	0.1615081230995855	-0.16452801671508172	0.38810883233954796	0.063854776454432
25.562	0.9999961987786923	0.16118018647843368	-0.1634078786549015	0.3877420833905151	0.06336011131207599
25.564	0.9999964911314646	0.16085449443664543	-0.16228346174131655	0.3873713119482286	0.06286395748223396
25.566	0.9999967609728309	0.16053105540317808	-0.1611548855955665	0.38699662534427515	0.062366396883226975
25.568	0.9999970099439285	0.1602098775566047	-0.16002231708607162	0.38661809768359456	0.06186752381873798
25.57	0.999997239729451	0.15989096864240776	-0.15888598385251274	0.3862343591159913	0.061367226145788996
25.572	0.9999974521716825	0.15957433603986595	-0.15774601924972884	0.3858442498335562	0.06086539446164134
25.574	0.9999976484333692	0.15925998694529092	-0.15660249635116766	0.38545063892147496	0.06036253227525552
25.576	0.9999978295432359	0.15894792829577714	-0.1554556081678746	0.38505361670535476	0.0598587441621706
25.578	0.999997996530007	0.1586381666381037	-0.1543055307391047	0.38465328891922534	0.059354129897223246
25.58	0.999998150422407	0.15833070820358727	-0.15315240614147688	0.3842497909853996	0.058848780048773516
25.582	0.9999982923780755	0.1580255589396028	-0.1519964024202742	0.38384323932054054	0.0583427914700665
25.584	0.9999984235404115	0.15772272442214752	-0.15083765902389956	0.38343377531762274	0.057836253059606095
25.586	0.9999985446205055	0.15742221006207466	-0.14967628827868243	0.3830215651553246	0.05732924620314051
25.588	0.9999986563159033	0.1571240208153501	-0.14851257333827078	0.38260663460012123	0.056821895880759477
25.59	0.9999987593241505	0.1568281612506834	-0.1473466372029512	0.382189142280939	0.056314284890576605
25.592	0.9999988543453588	0.15653463563391593	-0.1461786471462293	0.3817692113967637	0.055806506844061736
25.594	0.9999989421616572	0.15624344795888723	-0.1450087185270821	0.38134700978647107	0.05529864120327081
25.596	0.9999990233239375	0.15595460192348934	-0.14383704183266427	0.3809226433447059	0.05479078618578151
25.598	0.9999990982705187	0.1556681008437222	-0.14266378430004267	0.38049623749394496	0.05428303315281397
25.6	0.9999991674397198	0.15538394775520223	-0.14148907806856156	0.38006794796936744	0.05377546356159582
25.602	0.9999992312698597	0.15510214538868505	-0.14031308646460067	0.37963790465020714	0.05326816614042434
25.604	0.9999992902166384	0.15482269616337946	-0.13913596457779884	0.37920624459055835	0.05276122661503205
25.606	0.999999344743956	0.15454560217591048	-0.1379578736200523	0.3787730996164414	0.0522547314075605
25.608	0.9999993951339756	0.15427086521011543	-0.13677897023611338	0.37833860525905677	0.051748764827901174
25.61	0.9999994416480883	0.15399848673301583	-0.13559940915044674	0.37790289842901315	0.05124340974321547
25.612	0.9999994845476855	0.1537284679224859	-0.13441932676579366	0.37746613168443627	0.05073874329791034
25.614	0.9999995240941585	0.1534608096650894	-0.1332388852686463	0.3770284349698853	0.05023484838996982
25.616	0.9999995605953623	0.153195512507611	-0.13205825406458724	0.3765899310354913	0.0497318087908503
25.618	0.999999594329792	0.15293257667023688	-0.13087759034507868	0.37615075225897665	0.049229704062143526
25.62	0.9999996254758455	0.15267200207098447	-0.12969703908746852	0.3757110408083381	0.04872860954531251
25.622	0.9999996542112194	0.15241378835013292	-0.12851673304862532	0.375270948887123	0.0482285963590307
25.624	0.9999996807136105	0.15215793488700288	-0.12733680720103774	0.3748306260992536	0.04772973516864492
25.626	0.9999997051608124	0.15190444075441345	-0.12615743127871218	0.37439019004633944	0.04723210467219506
25.628	0.9999997277196937	0.15165330468436272	-0.12497877119664902	0.37394975988917784	0.04673578148023139
25.63	0.9999997485261816	0.15140452509044122	-0.12380097944602193	0.37350946500627824	0.0462408376001369
25.632	0.999999767711468	0.15115810009468097	-0.12262419509418424	0.373069445251131	0.045747340438153775
25.634	0.999999785406745	0.1509140275509947	-0.12144856547503853	0.37262983159538476	0.045255358500464665
25.636	0.9999998017432042	0.15067230474061497	-0.12027448522619173	0.37219052720339324	0.04476502406545303
25.638	0.9999998168520381	0.1504329288162519	-0.11910162069274349	0.3717520938633227	0.04427627687504264
25.64	0.9999998308535406	0.1501958974494812	-0.11792999366183049	0.37131477814878033	0.04378914943362966
25.642	0.9999998437660412	0.14996121210180346	-0.11676026670585567	0.37087182951518516	0.04330309372788165
25.644	0.9999998556606449	0.1497288600643601	-0.11559198421991798	0.3703980820184891	0.04281504925176908
25.646	0.999999866630545	0.14949884331115793	-0.1144249509871239	0.3699265328859472	0.04232882539431118
25.648	0.999999876768935	0.1492711594624313	-0.11325915547413129	0.3694575835896147	0.04184445390087303
25.65	0.9999998861690084	0.14904580536033557	-0.11209523300231285	0.36899102498443825	0.041362134921392846
25.652	0.9999998949239585	0.14882277761855767	-0.11093275487803365	0.3685276264804425	0.04088178485413847
25.654	0.99999990310422	0.14860207289138377	-0.10977241164631878	0.368067111466667	0.04040361447339046
25.656	0.999999910661919	0.1483836865908726	-0.10861417934864415	0.36760985260747026	0.039927642461436416
25.658	0.9999999176278649	0.14816761479002588	-0.10745809075309692	0.36715616986881844	0.03945390102232296
25.66	0.9999999240496747	0.14795385229351943	-0.10630479889632789	0.3667057830168706	0.03898258451772888
25.662	0.9999999299749651	0.14774239410128515	-0.10515382256257669	0.3662594768413263	0.03851358403963499
25.664	0.9999999354513526	0.14753323474797664	-0.10400612906298079	0.36581665562138266	0.03804717429794552
25.666	0.9999999405264538	0.1473263676562564	-0.10286137725182726	0.3653779487600501	0.03758327902690632
25.668	0.9999999452334056	0.14712178750131644	-0.10171929041347538	0.36494393329582286	0.03712183793555379
25.67	0.9999999495615948	0.14691948799055232	-0.10058084447603903	0.36451397388439827	0.03666312331660961
25.672	0.9999999535361365	0.14671946304083194	-0.09944634431620798	0.3641364535250706	0.03621203913533704
25.674	0.9999999571859354	0.14652170033700035	-0.09831733218321569	0.3638113675152694	0.0357689630720287
25.676	0.9999999605398964	0.14632618974440947	-0.09719424758278168	0.3634874515106419	0.03532888935535968
25.678	0.9999999636269241	0.1461329194638451	-0.096076998142597	0.36316495924307024	0.034891799114652775
25.68	0.9999999664759234	0.14594187784782764	-0.09496561564361579	0.36284401327244964	0.03445770510301848
25.682	0.9999999691214916	0.1457530528881384	-0.09386037514045727	0.36252447249238423	0.03402668298573157
25.684	0.9999999715900921	0.14556643234447764	-0.09276115183119518	0.3622066167057397	0.03359870296650464
25.686	0.9999999738824427	0.1453820043281458	-0.0916678723855903	0.3618906731748847	0.0331737480461307
25.688	0.9999999759985434	0.1451997566715148	-0.09058085370564653	0.3615764478067409	0.03275190332218974
25.69	0.9999999779383942	0.14501967675706667	-0.08950007400623458	0.36126410231970846	0.03233316389340981
25.692	0.9999999797019952	0.14484175233779334	-0.08842536598469157	0.3609539566851833	0.031917485723509845
25.694	0.9999999812893462	0.14466597107692053	-0.0873569876295151	0.3606458714430436	0.03150493693028566
25.696	0.99999998271473	0.14449232007501112	-0.0862950620994506	0.3603398444038456	0.031095549249736225
25.698	0.9999999840394113	0.14432078668648946	-0.08523936447784464	0.36003624946538587	0.03068926109341622
25.7	0.9999999852703864	0.14415135836563497	-0.08419005786907463	0.3597350408606928	0.030286113907595655
25.702	0.9999999864076551	0.14398402201533056	-0.08314737549566865	0.3594360891259822	0.029886167469252666
25.704	0.9999999874512178	0.14381876460298243	-0.08211109903117626	0.3591397527845301	0.029489359806922712
25.706	0.9999999884010741	0.14365557329302953	-0.08108132656788145	0.35884604723694385	0.029095713543612057
25.708	0.9999999892572242	0.14349443476777585	-0.08005830832072858	0.3585548153658148	0.02870529195843831
25.71	0.999999990023672	0.14333533570033846	-0.07904184376619358	0.3582663885565635	0.028318035910966297
25.712	0.999999990737317	0.14317826298743846	-0.07803200169197981	0.3579808050378631	0.02793395878441083
25.714	0.9999999914071102	0.14302320307831295	-0.07702904262440939	0.35769788681939774	0.027553125770472555
25.716	0.9999999920330513	0.1428701423598111	-0.07603278311149812	0.3574179383761457	0.02717548058871229
25.718	0.9999999926151405	0.14271906746196156	-0.07504326331667584	0.3571410199286599	0.026801027599692596
25.72	0.9999999931533777	0.14256996461440918	-0.07406074367413874	0.3568669438148999	0.026429831251648574
25.722	0.9999999936477629	0.14242281993606754	-0.073085063863067	0.3565959805315774	0.026061840010463327
25.724	0.9999999940987372	0.1422776197984043	-0.07211623791134501	0.35632820952381794	0.025697049932543247
25.726	0.9999999945192448	0.14213435028022592	-0.0711544403954765	0.3560635283404845	0.02533550110430606
25.728	0.999999994915285	0.14199299736752624	-0.07019964710059888	0.35580204982784436	0.024977178335584372
25.73	0.9999999952868575	0.14185354697071284	-0.06925193412392916	0.35554377314500846	0.02462209395601134
25.732	0.9999999956339625	0.14171598488493908	-0.06831133893692368	0.3552887363411094	0.024270249288668836
25.734	0.9999999959565998	0.14158029687084633	-0.06737785856531492	0.3550370192800053	0.023921634070499184
25.736	0.9999999962547697	0.14144646873378164	-0.06645146348497755	0.3547887291713211	0.023576230281409632
25.738	0.9999999965284749	0.14131448622791104	-0.06553224949683396	0.3545438315327439	0.02323405482556724
25.74	0.9999999967824982	0.14118433488230808	-0.06462031333710291	0.3543022858105617	0.02289512472513029
25.742	0.9999999970211617	0.14105600010460873	-0.06371567970691035	0.35406412726066416	0.022559436528247222
25.744	0.9999999972444653	0.1409294673249824	-0.06281830234616198	0.3538294674043674	0.022226966462389017
25.746	0.9999999974524092	0.1408047220598017	-0.06192818056439224	0.35359836546929185	0.021897703424056263
25.748	0.9999999976449933	0.14068174971075187	-0.06104539590048071	0.35337078548752904	0.021571659499750054
25.75	0.9999999978222175	0.14056053555389958	-0.06016999384529424	0.3531467273857981	0.021248836413289274
25.752	0.999999997984082	0.14044106479957263	-0.05930199464598357	0.3529262156416289	0.02092922855040712
25.754	0.9999999981327636	0.14032332264226965	-0.05844139649850611	0.35270929627811726	0.020612823832498517
25.756	0.9999999982722005	0.1402072942608087	-0.05758822213976567	0.3524959850096905	0.020299617088113567
25.758	0.9999999984024738	0.14009296354651357	-0.056744860997378764	0.3522836441316959	0.01999028641790313
25.76	0.9999999985235833	0.13998031572373199	-0.055904187427618	0.352073411026491	0.01968237795830574
25.762	0.9999999986355291	0.13986933977470628	-0.05507287818399484	0.35183292510660996	0.01937645182551491
25.764	0.9999999987383114	0.13976001972838553	-0.05424829419086573	0.3515973866671863	0.019073558468661093
25.766	0.9999999988319298	0.13965234207515226	-0.053430494761903854	0.35136679751717687	0.018773701834248452
25.768	0.9999999989175304	0.1395462931859467	-0.05261953864546691	0.3511411537983075	0.018476885512303882
25.77	0.999999998999049	0.13944185931832787	-0.051815487238200016	0.3509204425188329	0.01818311371095809
25.772	0.9999999990760455	0.13933902658826053	-0.05101840604664498	0.3507046396665102	0.017892391708948335
25.774	0.9999999991472015	0.13923778102965373	-0.050228325548085886	0.35049375462868915	0.017604714410060732
25.776	0.9999999992129002	0.13913810857180092	-0.04944531474591716	0.35028774785377226	0.017320087944268238
25.778	0.9999999992733334	0.13903999503234732	-0.048669411960412946	0.35008660814109177	0.017038509353442453
25.78	0.9720900046275456	0.1389434507565125	-0.047838570592348445	0.3401923725807865	0.01627431683068446
25.782	0.9265318293230806	0.13884885683830445	-0.046701849045370086	0.32446464538807707	0.01515309888947351
25.784	0.8831087895163656	0.13875684642533292	-0.04526018898688378	0.30978888649976183	0.01402110354901551
25.786	0.8417208262582362	0.13866800025518244	-0.04354218510505111	0.2960671007627811	0.012891408504928833
25.788	0.8022724443254546	0.1385828444670974	-0.04157397886255101	0.28321300019723694	0.011774291283799582
25.79	0.7646728778963168	0.1385018551782543	-0.0393795141015855	0.2711503702884336	0.010677769830423501
25.792	0.7288357193433832	0.1384254626460371	-0.03698052141540072	0.25981176498093833	0.00960797453885065
25.794	0.6946777559008496	0.13835405595458383	-0.03439698067447867	0.2491367211098098	0.00856955098131711
25.796	0.6621210545208913	0.13828798552529148	-0.03164718291675816	0.23907166550678016	0.007565944728507094
25.798	0.631089737463141	0.13822756684963383	-0.028747915083263118	0.22956797076429758	0.006599600529369057
25.8	0.6015131266942916	0.13817308320993915	-0.025714614596373316	0.22058243753711476	0.0056721923679954964
25.802	0.5733223404524196	0.1381247882561481	-0.022561513340827413	0.21207551822471676	0.004784744633689835
25.804	0.5464529803566197	0.13808290827875597	-0.01930167065536117	0.20401190720414486	0.0039377706426265095
25.806	0.5208427588705711	0.138047644629552	-0.01594719777920353	0.1963592111543064	0.0031313791760461123
25.808	0.49643281828321173	0.13801917519118717	-0.012509189498623702	0.18908822289931954	0.0023653404122055857
25.81	0.47316695027196387	0.13799765655268798	-0.008998069817231034	0.182172199550469	0.0016391981703136641
25.812	0.4509913162693802	0.13798322541172392	-0.005423235041081039	0.17558678876826225	0.0009522484255989344
25.814	0.4298551814217322	0.13797599997375853	-0.0017937516292234887	0.1693097420888389	0.00030369962571526345
25.816	0.40970936810119113	0.13797608901543584	0.00188130471613969	0.1635192282453651	-0.0003076294952775278
25.818	0.3905079700751569	0.13798355435555276	0.005588660362205989	0.1581587911655058	-0.0008838957671210769
25.82	0.37220612746183773	0.1379984602799047	0.00932097395939964	0.1530108866552778	-0.0014262104900184941
25.822	0.35476227390381515	0.13802085130744585	0.013072948754906968	0.14806038090706936	-0.0019355857722301237
25.824	0.3381360357034464	0.13805076154666612	0.01683922084617592	0.14329309807000035	-0.00241294412413348
25.826	0.32228868161652685	0.13808821498800983	0.02061545539227373	0.13869652997938972	-0.0028592921268532647
25.828	0.3071843846599525	0.138133227141079	0.024397280351980428	0.1342597034222456	-0.0032755716243662724
25.83	0.29278777758822805	0.13818580514183199	0.02818070527775946	0.129972300658998	-0.003662711099143565
25.832	0.2790658286533064	0.13824594852104494	0.03196208517988887	0.12582537380679787	-0.004021641315404232
25.834	0.26598724210657027	0.138313649826726	0.03573797866867036	0.12181096800040951	-0.004353277776008723
25.836	0.2535212860059486	0.13838889482850913	0.03950535902118447	0.1179216201202425	-0.00465853593920991
25.838	0.24163972514387927	0.13847166343622264	0.043261123813233424	0.11415098497968836	-0.004938299894608846
25.84	0.2303150765458787	0.138561929892421	0.047002695798862605	0.11049324494679902	-0.005193480380063607
25.842	0.2195209445514215	0.13865966305353383	0.050727496818001636	0.1069429990688979	-0.00542495064497507
25.844	0.20923293067641388	0.1387648269978744	0.05443306545943446	0.10349573178496703	-0.005633589943023182
25.846	0.19942695387413256	0.13887738115217557	0.05811731833840528	0.1001470562348035	-0.0058202783478522495
25.848	0.19008050030791437	0.1389972806012742	0.06177808987002131	0.09689314203435867	-0.00598587323638735
25.85	0.1811722645018949	0.1391244765770061	0.06541347157917846	0.0937306425229822	-0.006131246720775232
25.852	0.17268131239030124	0.13925891625501408	0.0690215280980821	0.0906561603768401	-0.006257226720714306
25.854	0.16458840496139365	0.1394005432681697	0.07260051830794514	0.08766698374547109	-0.006364668458415403
25.856	0.15687482816181147	0.13954929817878048	0.07614922673845376	0.0847605433960024	-0.006454449837536736
25.858	0.14952250894606672	0.13970511873746067	0.07966584012952681	0.08193418412242122	-0.006527355613440022
25.86	0.14251497775309022	0.13986793912909534	0.08314880836568994	0.0791859084062513	-0.0065842139233344655
25.862	0.13583600272482055	0.14003769071878036	0.08659690271556598	0.07651074805804688	-0.006625593806277865
25.864	0.1294697467137828	0.14021430274419328	0.09000902412170061	0.07389944008838062	-0.00665161648549522
25.866	0.1234019435838991	0.14039770229379794	0.09338411777938116	0.07136098474028969	-0.006663982603839835
25.868	0.11761871404532066	0.14058781391688158	0.09672104584173188	0.06889378319668933	-0.006663478762777327
25.87	0.11210631348297115	0.1407845603265423	0.10001878858919015	0.06649497493520434	-0.006650746840287701
25.872	0.10685222248343114	0.1409878651505661	0.10327800380368798	0.06399009176513916	-0.006608768940718385
25.874	0.1018445702564622	0.1411976491233139	0.10649957503168714	0.0615699055912829	-0.006557168780212726
25.876	0.09707152141134895	0.1414138373914584	0.10968207811409676	0.05923241223095925	-0.0064967340652024525
25.878	0.0925220364511955	0.141636350558195	0.11282428137873284	0.05697569350180879	-0.006428241675396515
25.88	0.08818593084927902	0.14186510673543234	0.1159248370854492	0.054797976081503906	-0.006352446449860683
25.882	0.08405306354345003	0.14210002153878687	0.11898277325715693	0.05269718753209668	-0.006270057515421337
25.884	0.08011371473318822	0.14234100860774007	0.12199692793356154	0.050671179836195894	-0.006181728274784927
25.886	0.07635909103181596	0.14258797950528784	0.12496642422686885	0.04871809793738219	-0.006088126494369047
25.888	0.07278052110293139	0.1428408438612776	0.12789028208269623	0.046835882062970374	-0.005989854168625174
25.89	0.06936950695098536	0.14309950966506135	0.1307676948457512	0.04502232591613607	-0.005887465776647238
25.892	0.06611838641460371	0.14336388327716598	0.13359806658677764	0.04327552277826114	-0.005781526173707745
25.894	0.06301974661898904	0.14363386998361938	0.1363805340357463	0.04159349752496774	-0.005672543404869592
25.896	0.06006622902955557	0.14390937276692906	0.13911407492802327	0.03997409684848267	-0.005560959504159877
25.898	0.057251096773068916	0.14419029375791736	0.1417988014157108	0.03841540466318661	-0.0054472583371393685
25.9	0.05456800638121807	0.14447653501662205	0.14443410238618148	0.03691556974293485	-0.0053318671798952754
25.902	0.0520106305783024	0.1447679965195301	0.14701897233655697	0.035472576413370226	-0.00521514173042368
25.904	0.049573028193774	0.14506457735632977	0.14955351063755115	0.034084527245022284	-0.0050974607079143424
25.906	0.047249749852716925	0.14536617682113218	0.15203745357027018	0.032749706469580836	-0.004979181976808873
25.908	0.045035377397290244	0.1456726930562829	0.15447024661237582	0.03146627930543055	-0.004860603924283754
25.91	0.042924642275403574	0.14598402374899572	0.156851927027118	0.03023238970084396	-0.004742008583212171
25.912	0.04091286500586117	0.1463000664211035	0.15918211781845348	0.02904646713302381	-0.004623678153378833
25.914	0.03899550181392227	0.146620717752923	0.16146064114798203	0.027906928141692815	-0.004505870510228384
25.916	0.03716800894194152	0.14694587472327292	0.16368771454654243	0.026812085996109902	-0.0043888090789285855
25.918	0.03542601121881701	0.14727543403606475	0.16586295389837116	0.02576026756435791	-0.004272674071436802
25.92	0.033765669643330457	0.14760929211828888	0.16798656217197327	0.024750094717081707	-0.004157683324953273
25.922	0.032183248851161014	0.14794734589527253	0.17005858774778093	0.023780178466329658	-0.004044023566374213
25.924	0.03067501347797893	0.14828949198335822	0.17207890938492748	0.022849046621749528	-0.003931839023156021
25.926	0.029237337653345404	0.1486356273510357	0.17404791352819082	0.021955229152391904	-0.0038212618250071206
25.928	0.027867040393604568	0.1489856493723271	0.17596554170025439	0.021097509246696365	-0.0037124346431210518
25.93	0.026561050907606767	0.14933945538564158	0.1778319865998159	0.020274685816628158	-0.003605487656458096
25.932	0.02531629836741994	0.14969694341650158	0.17964757524680292	0.01948549305781427	-0.003500521580324745
25.934	0.024129781627042525	0.1500580118777519	0.18141245367856015	0.018728392623574723	-0.003397563659298137
25.936	0.022998861543173776	0.15042255960010006	0.18312688853682418	0.01800137490638135	-0.0032965357759904813
25.938	0.02192101363720202	0.15079048596671069	0.18479111453887764	0.017304892632399267	-0.0031977903965166726
25.94	0.02089371338459259	0.15116169085100986	0.1864055225213605	0.016637857410613646	-0.0031013885042613268
25.942	0.01991447953999063	0.15153607519282433	0.18797061877555904	0.015999160238133074	-0.0030073720498511943
25.944	0.018981120208461932	0.15191354050250183	0.18948649145030821	0.015387866028731654	-0.0029157927446917488
25.946	0.018091559839298763	0.15229398858824567	0.19095349479894871	0.014803084640992779	-0.0028267007460022124
25.948	0.01724372307573512	0.15267732222407052	0.19237210953186004	0.014243881450565472	-0.0027401255225670104
25.95	0.016435560661886832	0.1530634450189977	0.19374271102765722	0.01370929824821614	-0.002656076608896107
25.952	0.015665250677328598	0.15345226131515294	0.19506568676586808	0.013198516403575625	-0.0025745776665540543
25.954	0.014931086209632995	0.15384367630869716	0.19634147789033043	0.012710771461902788	-0.0024956516539562292
25.956	0.014231361095744263	0.15423759606157025	0.19757052273241443	0.01224526293640954	-0.002419302999342293
25.958	0.013564384368302554	0.1546339275454105	0.19875327834525755	0.011801166465530569	-0.0023455205233223163
25.96	0.01292864082466686	0.15503257861066358	0.1998901929122765	0.011377766662968239	-0.00227430397317159
25.962	0.012322726263089258	0.15543345810884257	0.2009817910386467	0.010977515346206298	-0.0022062806954347715
25.964	0.011745238072224481	0.1558364758450764	0.20202849411956328	0.010596554627216283	-0.002140805974192196
25.966	0.011194782085960588	0.1562415424880748	0.20303078792824	0.01023384888310957	-0.002077786402276275
25.968	0.010670097752118999	0.15664856969825214	0.2039891411011385	0.009888806308708175	-0.0020172091054289007
25.97	0.010170029347567004	0.15705747013912047	0.20490411955555854	0.009560895291611592	-0.0019590668318905584
25.972	0.0096934237986693	0.15746815760913818	0.20577625490664775	0.009249559618000528	-0.0019033397377279122
25.974	0.009239132215722744	0.15788054695923234	0.20660608904572814	0.00895422016750658	-0.0018499964092629191
25.976	0.008806104754583433	0.15829455410189244	0.2073941285585897	0.008674356628734557	-0.0017990106338228295
25.978	0.008393391098873678	0.15871009598797825	0.20814093773451708	0.00840951051833303	-0.0017503634051741217
25.98	0.008000045195750852	0.15912709074725398	0.20884708293737902	0.00815920477360289	-0.0017040261160557015
25.982	0.007625122100788179	0.1595454575373695	0.20951306294813812	0.007922941181814558	-0.0016599596745599091
25.984	0.0072677419344590434	0.15996511659858242	0.21013944349606153	0.007700257003145601	-0.0016181277214176672
25.986	0.006927122385755267	0.16038598928205883	0.2107267809928469	0.007490337831032069	-0.0015784147796823306
25.988	0.006602488910271603	0.160807998068647	0.2112756381049678	0.0072931645236678205	-0.0015408679885424324
25.99	0.00629306706831295	0.16123106655113773	0.21178657007446944	0.007108352746732743	-0.0015054536471099614
25.992	0.005998120210889129	0.16165511943611754	0.21226013137939043	0.006935495997864879	-0.0014721292916880357
25.994	0.0057170014898062305	0.1620800825312852	0.21269687655639696	0.006774251215821374	-0.001440862074613581
25.996	0.005449076751426214	0.16250588278002157	0.21309737616762228	0.006624271548126123	-0.00141161488592751
25.998	0.005193711842111131	0.16293244822450048	0.21346216237161114	0.006485195348114471	-0.0013843438224108286
26.	0.004950292383095036	0.16335970799604183	0.21379179729363088	0.006356664482045969	-0.001359002724409195
26.002	0.004718280969728711	0.16378759235056228	0.21408683732930509	0.00623837686784532	-0.001335554373705301
26.004	0.004497158407106631	0.16421603264805099	0.21434783147621173	0.006130034525468612	-0.0013139596074085054
26.006	0.004286405495739737	0.1646449613470582	0.21457533074164273	0.006031327520391239	-0.001294174097499122
26.008	0.004085512442652078	0.16507431200524875	0.21476988147087928	0.005941942880420729	-0.001276150368134695
26.01	0.003894030382074468	0.16550401927158206	0.21493203027650373	0.005861612472613292	-0.001259848269432852
26.012	0.003711534206428134	0.16593401888799778	0.21506232069417155	0.00579007989294726	-0.001245228018781898
26.014	0.003537598835284474	0.1663642476779492	0.21516129614257914	0.005727079100173478	-0.0012322457623044015
26.016	0.0033718031510612074	0.16679464355985518	0.21522950181326805	0.005672338339098643	-0.0012208545548405014
26.018	0.003213770901108085	0.16722514552231213	0.21526746318849016	0.005625618564516819	-0.0012110126372496112
26.02	0.003063153678209878	0.16765569360360438	0.2152757108162698	0.005586698434371958	-0.0012026804765755648
26.022	0.002919603450119449	0.168086228913706	0.21525478026780578	0.005555349173067363	-0.0011958154655595517
26.024	0.0027827735611292647	0.16851669362218372	0.2152051956109059	0.005531335729106681	-0.0011903721875719962
26.026	0.0026523481669861564	0.1689470309376173	0.21512747378764724	0.005514444774265639	-0.0011863085736292596
26.028	0.0025280411714594525	0.16937718510724564	0.21502213651169141	0.005504484323462904	-0.0011835859796261057
26.03	0.0024095676341235627	0.1698071014172256	0.21488969926223195	0.005501257204827407	-0.001182163506309548
26.032	0.002296642948171581	0.1702367261758977	0.21473067023523398	0.005504282514155758	-0.0011819382734287447
26.034	0.0021890020980853708	0.17066600671164947	0.21454556022042365	0.005513421926552487	-0.0011828801959637707
26.036	0.002086409452766129	0.17109489136183206	0.214334868114412	0.005528739432720057	-0.0011850016371510025
26.038	0.0019886317210794416	0.17152332946625728	0.21409909952536527	0.00555007061825687	-0.0011882651216709832
26.04	0.001895435614047816	0.17195127135646207	0.21383872996928935	0.005577246185486098	-0.0011926312410304107
26.042	0.00180659747309738	0.1723786683286982	0.2135542717354765	0.005610101391041233	-0.0011980611169259943
26.044	0.001721923333398141	0.17280547272145655	0.21324622805714363	0.00564849561167835	-0.0012045203833877364
26.046	0.001641224881951114	0.1732316378039447	0.21291502684192032	0.005692289519975029	-0.001211973975937465
26.048	0.0015643138057574765	0.17365711768608458	0.21256111755847823	0.005741339830890392	-0.0012203856107370662
26.05	0.0014910022274135554	0.17408186750101118	0.2121850450080125	0.0057954999339178415	-0.0012297184143222905
26.052	0.0014211188171183282	0.17450584339931505	0.2117872687392932	0.005854635575137736	-0.001239937277922322
26.054	0.0013545127245216215	0.17492900235344647	0.21136816550510842	0.005918628902778462	-0.0012510097334857962
26.056	0.0012910342843210083	0.17535130216882977	0.21092822120577479	0.005987360049455207	-0.0012629032049501065
26.058	0.0012305338312143977	0.1757727016823166	0.21046793977174252	0.006060706108773784	-0.0012755843282756328
26.06	0.0011728629511519172	0.17619316064456395	0.2099877300989944	0.006138542386907137	-0.0012890185819430927
26.062	0.001117890387805915	0.17661263955716824	0.2094879635089039	0.006220758060094689	-0.001303173937490836
26.064	0.001065497005827398	0.17703109979983742	0.20896914521336263	0.0063072515664738945	-0.0013180209684916923
26.066	0.0010155638959465493	0.17744850374383614	0.20843173207837895	0.00639791908133935	-0.0013335293558208719
26.068	0.0009679721488935714	0.1778648145679416	0.20787607746395206	0.006492654311792068	-0.0013496675106647504
26.07	0.0009226052632710863	0.17827999615297385	0.20730257614122796	0.00659135096560465	-0.0013664040354208144
26.072	0.0008793625076231742	0.17869401330533505	0.20671172055338358	0.006693916110001147	-0.0013837109163383496
26.074	0.0008381493470939107	0.17910683173597208	0.2061039126335323	0.006800260844986715	-0.0014015603670803724
26.076	0.000798871253546268	0.1795184178383581	0.20547942235269379	0.006910294217663348	-0.0014199232641326249
26.078	0.0007614336988517767	0.1799287385366008	0.20483860391054456	0.007023923289507239	-0.0014387706405974226
26.08	0.0007257459965302682	0.18033776175102706	0.20418202801671512	0.0071404392032070494	-0.0014579493574408727
26.082	0.0006917303754339493	0.18074545647369183	0.2035101866662305	0.0072602573451422785	-0.001477536327554776
26.084	0.0006593116940815365	0.18115179259086245	0.20282348207852965	0.00738343692380069	-0.0014975343865924434
26.086	0.0006284148109915635	0.1815567407034716	0.20212222669745822	0.007509904973256535	-0.0015179187154809263
26.088	0.0005989646358944124	0.18196027194756415	0.20140664319127213	0.0076395868229939086	-0.0015386635373874785
26.09	0.000570891249958376	0.18236235786812363	0.20067697189982234	0.007772411214228223	-0.001559743946831541
26.092	0.0005441339876719349	0.18276297078140696	0.19993371580712502	0.007908325768016434	-0.0015811409566127614
26.094	0.0005186331153328652	0.1831620839668939	0.1991773108066033	0.008047365045392076	-0.0016028525288202529
26.096	0.0004943288992390776	0.18355967150478997	0.19840812382046022	0.008189344784019717	-0.001624832533916224
26.098	0.0004711618547202141	0.18395570814254458	0.19762645516814017	0.008334198868197293	-0.0016470581789881568
26.1	0.0004490783889113252	0.18435016915911104	0.19683253483041468	0.008481865663725278	-0.001669507118682104
26.102	0.0004280307693493999	0.18474303032339637	0.1960266833581888	0.00863228803599961	-0.0016921587934895768
26.104	0.00040797150390359076	0.18513426826406218	0.1952093853585537	0.00878540794933224	-0.0017149940859132982
26.106	0.00038885310044305723	0.18552386049488404	0.1943810286330556	0.008941166280774904	-0.0017379930988362178
26.108	0.00037062853800621035	0.18591178519106943	0.19354188681406428	0.00909950323698022	-0.0017611350255558374
26.11	0.00035325654800569294	0.1862980209616547	0.19269212375795258	0.009260363591550268	-0.0017843991272266425
26.112	0.00033669970504672227	0.18668254677760837	0.19183200462324165	0.009423694790642638	-0.0018077662626465767
26.114	0.00032092065380600357	0.18706534237379704	0.19096197307483506	0.00958944339626328	-0.0018312190316398835
26.116	0.00030588203896032536	0.18744638831101343	0.1900824002972592	0.009757555083275603	-0.0018547394912617494
26.118	0.0002915466902513448	0.18782566580579999	0.18919357085379437	0.009927974785341893	-0.0018783090009852654
26.12	0.00027788149949291156	0.18820315655720454	0.1882956826864617	0.010100650551688845	-0.001901908891207637
26.122	0.00026485721937267775	0.1885788426096797	0.18738891961001955	0.010275533320643829	-0.0019255210873722038
26.124	0.00025244474614487077	0.188952706580413	0.18647367073003981	0.010452573329551367	-0.0019491297173363576
26.126	0.00024061497606372252	0.18932473188694315	0.1855503104079238	0.010631720118040165	-0.001972718968072521
26.128	0.00022933883473936795	0.18969490260682748	0.1846191243028677	0.010812922524290286	-0.001996272287589226
26.13	0.0002185895465934725	0.19006320330024143	0.18368030937185242	0.010995965979824709	-0.0020197424330165668
26.132	0.00020834411229938895	0.19042961884925239	0.18273401461169453	0.011180175944801314	-0.002042998434458639
26.134	0.00019857986918537482	0.19079413459274305	0.18178056821761587	0.011366306408451767	-0.002066173637463891
26.136	0.00018927415457963253	0.19115673658932525	0.1808203204204668	0.01155431778445151	-0.00208925544402442
26.138	0.00018040430611014488	0.1915174115304243	0.1798535544147088	0.011744169717013734	-0.002112230667254505
26.14	0.00017194877306624554	0.19187614660763413	0.1788804871763914	0.01193582215609442	-0.0021350856821329366
26.142	0.00016388931647147193	0.19223292938232048	0.17790127739251427	0.012129237537076317	-0.0021578068516431106
26.144	0.00015620828957285115	0.19258774778814525	0.17691617434646498	0.012324378054559482	-0.0021803818166121923
26.146	0.00014888804561739768	0.19294059036097502	0.17592549057524445	0.012521205215109184	-0.0022027991700613926
26.148	0.0001419109378521646	0.19329144619015012	0.17492946373168936	0.012719679833743697	-0.0022250467721555683
26.15	0.0001352597795507275	0.19364030476178432	0.1739282544817407	0.012919762434894127	-0.0022471117286198996
26.152	0.00012891995576349422	0.1939871558815478	0.17292206072216254	0.013121415375928864	-0.002268982186397088
26.154	0.00012287771901128917	0.19433198988414674	0.17191118351826493	0.01332460127062749	-0.0022906479743425483
26.156	0.00011711932134449995	0.1946747976533495	0.17089586025325743	0.013529282146656049	-0.002312098311061823
26.158	0.00011163101481351606	0.19501557046811552	0.16987624930161563	0.013735419379948623	-0.002333321526850395
26.16	0.00010639921295898902	0.1953542999017776	0.16885252099816592	0.013942973822672169	-0.00235430628016963
26.162	0.00010141211600105235	0.1956909779870863	0.16782494324023478	0.014151907584501008	-0.00237504308710993
26.164	0.0000966590072050053	0.19602559725966323	0.166793740946744	0.01436218337278001	-0.0023955222929091034
26.166	0.0000921291827624091	0.19635815064729947	0.16575908136659398	0.014573763363676733	-0.002415733627217178
26.168	0.0000878119388647995	0.1966886313705518	0.16472110850051772	0.01478660915133455	-0.0024356666503717265
26.17	0.0000836966127866046	0.19701703304019294	0.1636800715838354	0.015000681881514676	-0.002455312684172665
26.172	0.00007977364532066672	0.19734334976722087	0.16263619778010102	0.01521594343034328	-0.0024746631851481384
26.174	0.00007603464639489354	0.19766757604534185	0.16158964263235084	0.015432356420942019	-0.0024937089590350856
26.176	0.00007247127915259651	0.19798970662423554	0.16054052577932726	0.015649883031011343	-0.0025124404501835327
26.178	0.00006907520673708122	0.19830973659334405	0.15948907418522365	0.015868485023548592	-0.0025308499851278516
26.18	0.0000658380885213911	0.19862766151072594	0.15843550517959162	0.016088123858723852	-0.0025489300309487544
26.182	0.00006275196817162156	0.19894347730796216	0.15737997498868825	0.016308761050464166	-0.0025666724062185435
26.184	0.00005981029329864326	0.19925718018004512	0.1563226060397523	0.016530359147636006	-0.002584068820731519
26.186	0.000057006783696222896	0.1995687666361169	0.1552635914328059	0.016752880648124944	-0.0026011124162730317
26.188	0.000054335159158111394	0.19987823357081413	0.15420311408093182	0.016976287799822923	-0.002617796444266825
26.19	0.0000517891394780606	0.20018557823212074	0.15314134594687662	0.017199735550281207	-0.0026339906521004063
26.192	0.00004936244444983582	0.20049079820288174	0.15207844993058472	0.017423478187462423	-0.002649735555148639
26.194	0.00004704893772647274	0.20079389138268075	0.15101457986918712	0.017648014521045138	-0.002665107498420945
26.196	0.000044843549137333246	0.20109485597182858	0.14994988777256743	0.01787331391191908	-0.0026801014152161343
26.198	0.00004274164530012654	0.20139369050857675	0.1488845513551028	0.01809934569994216	-0.0026947129643567977
26.2	0.00004073859093630414	0.2016903938216417	0.14781868259624978	0.018326078756878528	-0.0027089368189969027
26.202	0.00003882975076731824	0.20198496496807333	0.14675240857356	0.018553481473250984	-0.0027227680936245044
26.204	0.00003701048951463115	0.2022774032911472	0.1456858884365672	0.018781521833954838	-0.002736202694570496
26.206	0.000035276179467299324	0.2025677084800767	0.14461929976247426	0.019010167504785746	-0.0027492371129094573
26.208	0.00003362274670834172	0.20285588051648637	0.1435527556511549	0.01923938636593353	-0.0027618669298670176
26.21	0.00003204678212733794	0.20314191962875497	0.1424864000418584	0.019469146613417632	-0.0027740886128330175
26.212	0.00003054487391792789	0.20342582633432946	0.1414203703375997	0.0196994161537259	-0.0027858987278944107
26.214	0.000029113610273743013	0.2037076014072191	0.1403547856962247	0.019930162609701447	-0.002797293701975557
26.216	0.000027749579388415254	0.20398724584702066	0.1392897613818439	0.020161353323685193	-0.002808270093591156
26.218	0.000026449369455583765	0.2042647609266767	0.13822544368657946	0.020392955425636405	-0.00281882531178923
26.22	0.000025209691335583248	0.20454014815388114	0.13716192504124217	0.02062493594893988	-0.0028289559186089126
26.222	0.00002402794588273911	0.2048134092321823	0.13609931528478847	0.02085726238193131	-0.0028386591288960274
26.224	0.000022901655659515514	0.20508454611115093	0.13503775060218817	0.02108990217218406	-0.0028479329497519378
26.226	0.00002182833228793861	0.20535356103253358	0.13397737741899046	0.021322822662249403	-0.0028567758594583914
26.228	0.00002080548739003493	0.20562045647611438	0.13291828924166926	0.02155599108023903	-0.0028651854572940543
26.23	0.000019830632587836397	0.20588523511908519	0.13186059533801125	0.021789374530551252	-0.0028731598976413876
26.232	0.0000189012835127421	0.2061478998601305	0.13080440532742504	0.022022940043281335	-0.0028806975759229515
26.234	0.000018015271704094326	0.20640845381406983	0.12974982572554522	0.02225665489682389	-0.0028877970940965024
26.236	0.000017170782868480803	0.20666690030535084	0.12869695946878992	0.02249048666975172	-0.002894457251370397
26.238	0.00001636598906772461	0.20692324286318545	0.12764591005915463	0.022724402900638225	-0.0029006770888028595
26.24	0.00001559906236365043	0.20717748522691606	0.12659678247379327	0.022958371129407653	-0.0029064559158222363
26.242	0.000014868174818081681	0.2074296313411548	0.12554967683040366	0.02319235891570179	-0.0029117931668010905
26.244	0.000014171498492845649	0.20767968534567552	0.12450468817443246	0.023426333851858563	-0.0029166883912958015
26.246	0.000013507287110124632	0.207927651566647	0.12346190921401919	0.023660263654582965	-0.00292114132330188
26.248	0.000012874205450772176	0.20817353451950418	0.12242143562119549	0.023894116502407196	-0.0029251520451247875
26.25	0.000012272792195875576	0.20841733632290804	0.121383333249445	0.024127859949027816	-0.0029287200647887804
26.252	0.07689504660891894	0.20865853184312833	0.11955240376390007	0.09733597918675731	-0.011636750284489784
26.254	0.14786672529750727	0.20889456293446926	0.11624763804267045	0.16429229465590806	-0.01909859120235976
26.256	0.213381835408484	0.2091226511923914	0.11163615890149432	0.2252097617355344	-0.025141552747275794
26.258	0.2738599052713415	0.2093403421814084	0.10587626201597755	0.2802603631511227	-0.029672919641681283
26.26	0.3296881995007448	0.20954549186430824	0.0991196375683933	0.32933553003734295	-0.03264361837569614
26.262	0.38122421008273183	0.20973627512591125	0.0915413024958312	0.3706943549696818	-0.033933844081776667
26.264	0.4287981139355881	0.209911221782047	0.08330898259635074	0.4057726879159216	-0.03380450979566197
26.266	0.4727141453528928	0.21006917582741833	0.07457250294653597	0.4348354759826495	-0.0324267698139745
26.268	0.513253704816867	0.21020926752353022	0.06546892831209485	0.4582437505096642	-0.030000727251582683
26.27	0.5506766163125505	0.21033089146659026	0.056124818682342724	0.4764528217110847	-0.026740828229225196
26.272	0.5852223154368009	0.21043368143858415	0.046652492452175474	0.48999075399346353	-0.02285928995231583
26.274	0.6171118842423282	0.21051748188429908	0.0371503651494732	0.4994372045013664	-0.018554274516457882
26.276	0.6465496493382361	0.21058231874452976	0.027701511452615877	0.5053946388290056	-0.014000195375612362
26.278	0.6737242717425079	0.21062836928801973	0.018374235655289665	0.5084620212181359	-0.009342600999626922
26.28	0.6988095858523634	0.21065593303115876	0.009222579695035177	0.5092113749722634	-0.00469624248730014
26.282	0.7219661997710105	0.21066540422475097	0.00028758874427635325	0.5081710850725542	-0.00014614428423356771
26.284	0.7433425282818047	0.21065722967171355	-0.008429112281777387	0.5084675414967991	0.004285929998915822
26.286	0.7630753268940305	0.21063182685235396	-0.016937557582978935	0.5078041400144646	0.008600961862370091
26.288	0.7812908409431305	0.2105896294234695	-0.025221310894453248	0.5063137064033946	0.01276989539932294
26.29	0.7981061659955438	0.21053109917653356	-0.03326888788295274	0.5041849179915031	0.01677367150893504
26.292	0.8136283199690526	0.21045671640987113	-0.041072820056409415	0.5015752916687597	0.020601111699452036
26.294	0.8279574205361976	0.21036697318322742	-0.04862888572303841	0.498616674817143	0.02424717329928425
26.296	0.8411845777366392	0.21026236719108307	-0.05593557237438572	0.49541712032016955	0.0277114401891786
26.298	0.853394941232641	0.21014339680706923	-0.06299350323359133	0.492065674775399	0.030996940675103397
26.3	0.8646664828004726	0.21001055743850072	-0.06980507586467237	0.4886341797143927	0.03410914598503514
26.302	0.8750713586173409	0.2098643382725879	-0.07637402199633456	0.4851788931501451	0.03705506345760644
26.304	0.884676417924067	0.20970522000241276	-0.08270505034723646	0.48174722621071825	0.03984292859839897
26.306	0.8935428133021993	0.20953367276812962	-0.08880393939043996	0.47837476271124707	0.04248156343372568
26.308	0.9017278672557477	0.20935015506474244	-0.09467666976710899	0.47508964516924485	0.044979905445461585
26.31	0.9092831922500779	0.20915511234683792	-0.10032986436332761	0.471947637428099	0.04735044244975409
26.312	0.9162579905079818	0.2089489714840554	-0.1057796288813564	0.4694716996456628	0.049660542158817836
26.314	0.922696269814827	0.20873212982089426	-0.1110314160310014	0.4670980785513666	0.051862561086918155
26.316	0.9286397274619911	0.2085049703920634	-0.11609710110834774	0.4648203790781794	0.05396429854705992
26.318	0.934126143579972	0.20826786242370723	-0.12098076272899114	0.4626393751905084	0.055970464479011606
26.32	0.9391907484833061	0.20802116486148708	-0.1256879652175914	0.4605531513865353	0.05788598847232296
26.322	0.9438660335779304	0.2077652249017758	-0.1302240563571612	0.4585591106159833	0.05971542746394552
26.324	0.9481817439447732	0.20750037906574018	-0.13459453843032235	0.45665370085190854	0.06146309408866113
26.326	0.9521658068503738	0.2072269537947725	-0.13880436970017299	0.45483362804977817	0.06313289505989238
26.328	0.9558433762777311	0.20694526530263957	-0.14285857168262472	0.4530948426498281	0.06472848205771803
26.33	0.9592383945897524	0.20665562006355723	-0.14676189590642538	0.45143360790988474	0.06625325217273255
26.332	0.9623722065970266	0.20635831556766202	-0.15051862476765454	0.4498460541405884	0.06771020942639724
26.334	0.9652652463650074	0.20605363966711085	-0.15413410119110538	0.448327521790636	0.06910255961043539
26.336	0.967935721811939	0.20574187101906868	-0.1576117784103777	0.44687468623069254	0.07043271402339898
26.338	0.9704009838173216	0.20542328172910443	-0.16095570861491265	0.44548382773337064	0.07170316516930834
26.34	0.9726766405782385	0.2050981340295665	-0.16417076245202736	0.44415028767622483	0.07291649137109311
26.342	0.9747773823855534	0.20476668292426195	-0.1672596328554297	0.44287141819378645	0.07407451080925619
26.344	0.9767166312231936	0.20442917681084904	-0.1702264635662566	0.4416432198401985	0.0751793634714118
26.346	0.9785066616288701	0.20408585621320907	-0.17307456770484816	0.4404623599034787	0.07623283253055183
26.348	0.9801592251228486	0.2037369553418678	-0.1758074456328467	0.43932553453503226	0.077236700027889
26.35	0.9816846111785534	0.20338270102541617	-0.17842837257846839	0.43822938985845966	0.07819255684850011
26.352	0.9830927727727584	0.20302331461944265	-0.18094018319237518	0.43717114426182113	0.0791018269291542
26.354	0.9843926903423503	0.20265901074626125	-0.18334623473165387	0.4361475080148224	0.07996600338211152
26.356	0.9855925837546236	0.2022899986611245	-0.18564892006146147	0.43515595096506343	0.0807862323549823
26.358	0.9867003302556958	0.20191648176257318	-0.18785148703014823	0.4341933951074528	0.0815638749296037
26.36	0.9877228271313465	0.20153865810405194	-0.1899560781638753	0.4332574838901504	0.08229989247492135
26.362	0.9886667461172284	0.20115672073972946	-0.19196566695405953	0.43234534830372856	0.08299546314161042
26.364	0.9895381069792306	0.20077085740467301	-0.19388235714611604	0.431454743516546	0.08365146267486087
26.366	0.9903424196372005	0.20038125151781505	-0.19570868674281144	0.43058307186157285	0.08426884752771403
26.368	0.9910849643663452	0.19998808144348898	-0.19744678097379573	0.4297225612073588	0.0848473364222079
26.37	0.9917703645574312	0.19959152300497832	-0.1990967928385216	0.4286986732199511	0.08535253093222167
26.372	0.9924030923959405	0.1991917528497644	-0.20065875539957123	0.42764359424226234	0.0858104313752516
26.374	0.992987183051099	0.1987889465165745	-0.20213312423489602	0.4265467170107233	0.08621922054151557
26.376	0.9935263299616659	0.19838327742171744	-0.20352189452009736	0.42547298280608975	0.08659306752781219
26.378	0.9940240726168845	0.1979749144768966	-0.2048273540673806	0.42442196474829047	0.08693322804747142
26.38	0.994483510146091	0.19756402204710022	-0.20605174972504603	0.4233932204342191	0.08724091389219296
26.382	0.9949076403222216	0.19715076006330734	-0.20719725796043587	0.42238644756171945	0.0875173137344377
26.384	0.9952991680064635	0.19673528414487498	-0.20826606998584302	0.42140132842185984	0.08776359855723428
26.386	0.9956605689980346	0.1963177454932165	-0.20926029894930037	0.4204376240092597	0.08798090288971123
26.388	0.9959942158911914	0.1958982913673002	-0.21018192391472054	0.4194952627250742	0.08817032139266726
26.39	0.9963021860913245	0.19547706472811888	-0.2110331249954273	0.4185739863260343	0.08833297637617628
26.392	0.9965864890664886	0.1950542046580913	-0.21181568472514448	0.41767391517100494	0.08846988633377832
26.394	0.9968489379398131	0.19462984630970712	-0.21253173930507926	0.4167948894082068	0.08858214277939436
26.396	0.997091192322029	0.19420412088143635	-0.2131830458338927	0.4159370642050347	0.08867073022243667
26.398	0.9973148501618109	0.1937771559624885	-0.21377157929757193	0.4151004665658437	0.08873668230493936
26.4	0.9975212925672872	0.19334907520445097	-0.2142991454842591	0.41428523384029814	0.08878097159872235
26.402	0.9977118501984147	0.19291999883492258	-0.21476753077995153	0.4134915570935575	0.0888045607153407
26.404	0.9978877861713232	0.19249004328352828	-0.21517859484415502	0.4127195959144814	0.08880842271352557
26.406	0.9980501793281343	0.19205932158809763	-0.21553397372093377	0.41196966014818515	0.08879345790420096
26.408	0.9982000779189127	0.19162794329627134	-0.21583548622102958	0.41124194794763874	0.08876060578976194
26.41	0.9983384745896496	0.191196014420273	-0.21608482819540073	0.4105367709138489	0.08871076761081362
26.412	0.9984662176320357	0.19076363767410873	-0.2162836410515505	0.40985446056128605	0.08864481503141405
26.414	0.9985841324703099	0.19033091247699793	-0.2164335314296535	0.4091953973853642	0.08856360490087477
26.416	0.9986929990111655	0.1898979350962012	-0.21653564047076349	0.40859267215078426	0.08847487595583076
26.418	0.9987934846639015	0.18946479731191254	-0.21659544239592027	0.40811573983260707	0.08839600921778183
26.42	0.9988862398338435	0.18903157994906644	-0.21661351532281478	0.4076594773488006	0.08830455244318508
26.422	0.9989718771977666	0.18859836905819571	-0.2165911389943608	0.4072229794489949	0.08820088894353498
26.424	0.9990509216575415	0.1881652409597682	-0.2165305621453095	0.4068045595786972	0.08808561996885035
26.426	0.9991238856516071	0.18773227154861802	-0.21643268910760025	0.40640358297247264	0.087959020325696
26.428	0.9991912503852447	0.18729953410554404	-0.21629879834982677	0.40601912258479644	0.08782144832214248
26.43	0.9992534287152175	0.1868670995712695	-0.2161300457177891	0.40565032908570486	0.08767322417072959
26.432	0.9993108243905648	0.18643503629578978	-0.21592772570137403	0.4052962508417006	0.08751469767954201
26.434	0.999363815310751	0.1860034105205403	-0.21569269411175718	0.40495627433182024	0.08734610980809013
26.436	0.9994127262703454	0.18557228619857913	-0.2154265197035424	0.4046292203007439	0.0871678646997472
26.438	0.9994578754736421	0.18514172490827907	-0.2151297785114795	0.40431468281535715	0.08698012816300686
26.44	0.9994995603129126	0.18471178663863755	-0.21480368051588974	0.4040117638922622	0.08678321385577456
26.442	0.9995380353619006	0.1842825291790757	-0.21444911800834646	0.4037198007743052	0.0865773551985551
26.444	0.9995735499142785	0.18385400844003053	-0.2140671238308087	0.4034380256121854	0.08636281778678066
26.446	0.9996063401413372	0.18342627844893578	-0.21365850899348654	0.40316584289421775	0.0861398128698808
26.448	0.9996366062835118	0.18299939149088493	-0.21322424291369213	0.40290252530706683	0.085908585926614
26.45	0.9996645425609041	0.18257339814780293	-0.21276499001530866	0.4026475849514658	0.08566930939188677
26.452	0.9996903359422692	0.18214834760369006	-0.2122816226504479	0.40240037483996105	0.0854222045261754
26.454	0.9997141446823905	0.1817242870711396	-0.21177512849811347	0.402160150753825	0.08516751760271198
26.456	0.999736120025316	0.18130126196225244	-0.21124631963489485	0.40192630585975836	0.08490545287732303
26.458	0.9997564094372268	0.18087931624135745	-0.21069583175689763	0.40169837325514407	0.0846361728683853
26.46	0.9997751384841583	0.1804584929433418	-0.21012414824043565	0.40147600113657306	0.08435980277779859
26.462	0.9997924249445637	0.18003883341449448	-0.20953205040450548	0.40125860601186175	0.08407653846011902
26.464	0.9998083847385774	0.1796203778821457	-0.20892026089802165	0.4010507094793563	0.0837876188577638
26.466	0.99982311778281	0.17920316502904568	-0.20828949517558856	0.4008471868267733	0.08349225818670344
26.468	0.9998367158811718	0.17878723212057526	-0.20764039019005065	0.4006469921604447	0.0831904977806649
26.47	0.9998492699396933	0.17837261528250384	-0.20697353890168227	0.40044963510481885	0.08288247812953169
26.472	0.9998608595708771	0.17795934946474928	-0.20628945841217128	0.4002546843960296	0.08256832207099149
26.474	0.999871556375085	0.17754746855450496	-0.20558871579152901	0.40006167072076537	0.0822481651208957
26.476	0.9998814314554786	0.17713700535747107	-0.20487183573860993	0.3998701618826201	0.0819221341219875
26.478	0.9998905482931949	0.17672799169309847	-0.2041392477375665	0.39967980179305623	0.08159033407393418
26.48	0.9998989628394293	0.17632045843449562	-0.20339154720023458	0.39949010511114286	0.08125291056973968
26.482	0.9999067307436443	0.17591443521072841	-0.20262927616849896	0.3993006316309146	0.08090999796099667
26.484	0.9999139035653974	0.17550995086890078	-0.20185271701229776	0.3991111487145055	0.08056166975792216
26.486	0.9999205239048756	0.17510703354865267	-0.20106233610098118	0.3989212798064454	0.08020804443827707
26.488	0.9999266332970708	0.17470571541204788	-0.2002585219894138	0.39873072375531643	0.07984922541100892
26.49	0.9999322732341843	0.1743060137255126	-0.19944151668644414	0.3985006796345682	0.07947757994689707
26.492	0.9999374812377041	0.17390795907282808	-0.19861093139464683	0.3982514539832857	0.07909709220489271
26.494	0.9999422880901367	0.1735115791607295	-0.19776670304909996	0.39800104065152175	0.07871135361976227
26.496	0.9999467239645617	0.17311690061672746	-0.1969097881903162	0.3977488029566517	0.07832063254314611
26.498	0.9999508190254506	0.1727239487527454	-0.1960399345974907	0.3974949871974744	0.07792489129302328
26.5	0.9999546006855345	0.1723327486269758	-0.19515822464940694	0.3972388751951609	0.07752443364481493
26.502	0.9999580911697991	0.17194332412564312	-0.19426429077321766	0.39698080841325645	0.07711919519697986
26.504	0.9999613123324217	0.17155569871810206	-0.19335922625807633	0.3967200686461696	0.07670948551447428
26.506	0.9999642860275804	0.17116989502399335	-0.1924426308198143	0.3964570356334405	0.07629523494432415
26.508	0.9999670324506094	0.1707859353062523	-0.19151529903744868	0.39619122051909134	0.07587668007372556
26.51	0.9999695675832188	0.17040384075551063	-0.19057755756951697	0.39592247981273926	0.07545393918957824
26.512	0.9999719070676217	0.17002363348331345	-0.18961612968440067	0.3956607313362264	0.07502365654407472
26.514	0.9999740665465306	0.16964533740078402	-0.18867192294109905	0.3953817398677301	0.07459743315664205
26.516	0.9999760608503808	0.1692689593328705	-0.1877046237830882	0.3951098374169979	0.07416394338535473
26.518	0.9999779017418383	0.1688945250094414	-0.18672818350324782	0.3948344078872361	0.07372671176936403
26.52	0.9999796005220636	0.1685220525156123	-0.18574283565738145	0.3945553510069492	0.07328582971982422
26.522	0.9999811685010763	0.16815155940639684	-0.18474885467534574	0.39427254275724904	0.07284140070433805
26.524	0.9999826165697958	0.16778306270158763	-0.18374646874201278	0.39398589993209665	0.07239351784666677
26.526	0.9999839533550301	0.16741657896549822	-0.1827359337664504	0.39369532430604903	0.07194228270655138
26.528	0.9999851869721547	0.16705212428483393	-0.18171743893453832	0.393400773979832	0.07148778112248022
26.53	0.9999863255557294	0.16668971425522514	-0.18069136148846682	0.3931020715435509	0.07103014851114091
26.532	0.9999873770679445	0.1663293637133943	-0.17965795785452113	0.39279913506974673	0.0705694904536529
26.534	0.9999883479142899	0.1659710873104843	-0.17861725823336744	0.3924920603651719	0.07010585570079235
26.536	0.9999892438096933	0.16561489932409668	-0.17756958856325725	0.3921807253740037	0.06963937004710162
26.538	0.9999900704796035	0.16526081344604998	-0.1765151814074834	0.3918650837318139	0.0691701363421798
26.54	0.9999908336494692	0.16490884298283345	-0.1754542026090549	0.39154514575317245	0.06869824133356905
26.542	0.9999915388520628	0.16455900086107064	-0.174386883450478	0.39122087738004563	0.06822378954706776
26.544	0.9999921902682346	0.16421129952431238	-0.17331344884396882	0.39089225381852793	0.06774688463568111
26.546	0.9999927915000226	0.1638657510382025	-0.17223405795103025	0.39055930596162464	0.0672676141363086
26.548	0.9999933461472692	0.16352236712507537	-0.17114891705498744	0.39022203379002784	0.06678607849415798
26.55	0.9999938578102029	0.16318115905578284	-0.17005824518318055	0.3898804320057986	0.06630238209816645
26.552	0.9999943302980896	0.16284213772667772	-0.1689622013343865	0.389534546809985	0.06581661452480769
26.554	0.9999947666125347	0.16250531370885413	-0.16786096866115613	0.3891844103335693	0.0653288721064138
26.556	0.9999951692130357	0.16217069717964253	-0.16675474418910294	0.3888300480948364	0.06483925520309104
26.558	0.9999955405590898	0.16183829793768123	-0.16564371095707517	0.3884715008469354	0.06434786100135094
26.56	0.9999958831253513	0.16150812542705933	-0.16452804047360373	0.38810882271865654	0.06385478409241782
26.562	0.9999961995239662	0.16118018874974713	-0.16340791436985908	0.38774206410047185	0.06336012200812231
26.564	0.999996491675539	0.1608544966176001	-0.16228351401374883	0.3873712790875214	0.06286397239832359
26.566	0.9999967612837236	0.16053105746731933	-0.16115495480403738	0.38699657839340645	0.06236641610030653
26.568	0.9999970100521746	0.16020987946694243	-0.16002239434295346	0.38661804351984697	0.061867545020234095
26.57	0.9999972397096081	0.15989097042170494	-0.158886037832044	0.38623432300666016	0.06136724125727011
26.572	0.9999974519332788	0.1595743684606255	-0.15774601350210227	0.38584438931946047	0.060865414247298015
26.574	0.9999976479088848	0.15926001926566297	-0.15660253181180298	0.38545074649214933	0.06036256278942002
26.576	0.9999978287581737	0.15894796061018235	-0.15545562581550018	0.3850537404921141	0.0598587702008008
26.578	0.9999979956028928	0.15863819898126313	-0.15430548927236057	0.38465346290358504	0.05935414079364548
26.58	0.9999981495563754	0.15833074061376054	-0.15315234946433046	0.3842499798480354	0.05884878719534825
26.582	0.999998291594802	0.15802559147560483	-0.15199634521536834	0.38384343138557	0.05834279870553265
26.584	0.9999984225874817	0.15772275713824657	-0.15083756201818146	0.3834340031290729	0.05783625022686112
26.586	0.9999985434011347	0.15742224286751927	-0.14967629984006817	0.38302170582482054	0.05732927168629022
26.588	0.999998654902481	0.15712405354371448	-0.14851263216115457	0.3826067376399178	0.056821933689496486
26.59	0.9999987579582407	0.1568281938580212	-0.1473466875039051	0.3821892537613582	0.05631432054132553
26.592	0.9999988532084778	0.15653466819232909	-0.1461786466435762	0.3817693671284954	0.05580652941681804
26.594	0.999998940950932	0.15624348053217674	-0.14500869540255104	0.38134718662829886	0.055298658028402774
26.596	0.9999990218255107	0.15595463463902004	-0.1438369194814683	0.3809229065117039	0.054790777432570825
26.598	0.999999096483233	0.15566813386801126	-0.14266361825900897	0.38049654151100964	0.054283013346999844
26.6	0.999999165575118	0.155383981046339	-0.14148899184248484	0.3800681882406535	0.05377546478556982
26.602	0.9999992297521848	0.15510217874081694	-0.1403131005009856	0.37963806241797704	0.05326819360605306
26.604	0.9999992892662796	0.15482272947493764	-0.13913598627895782	0.3792063979471319	0.05276125618166516
26.606	0.9999993441134436	0.15454563544470906	-0.13795789581551213	0.3787732545628435	0.052254761190683216
26.608	0.9999993946718618	0.15427089843018338	-0.13677899723403616	0.37833875799585764	0.05174879593344409
26.61	0.9999994413206698	0.15399851989121185	-0.1355994451385556	0.37790304522416285	0.051243443248566965
26.612	0.9999994844390028	0.15372850098912083	-0.13441938344516713	0.37746626219875873	0.05073878223610894
26.614	0.9999995244042966	0.15346084260243384	-0.1332389559559572	0.37702855475230845	0.050234891000781025
26.616	0.9999995613321441	0.15319554529800924	-0.13205832898511427	0.3765900484325262	0.04973185250842266
26.618	0.9999995953163905	0.15293260931212843	-0.13087766314914726	0.3761508727248822	0.049229747213744894
26.62	0.9999996265992674	0.15267203457222941	-0.12969710667478465	0.3757111670755335	0.0487286513151033
26.622	0.999999655423006	0.15241382072156862	-0.12851679600652793	0.3752710805022407	0.048228636900055785
26.624	0.9999996820298375	0.15215796712628513	-0.12733687889928183	0.37483075121362547	0.04772977797501626
26.626	0.9999997066680403	0.1519044728329653	-0.12615752085880425	0.3743903003149917	0.04723215212132255
26.628	0.9999997296707188	0.15165333656700117	-0.1249788761489128	0.3739498573051729	0.04673583290204682
26.63	0.9999997511278057	0.1514045567585247	-0.12380108576454468	0.3735095619736131	0.0462408893157728
26.632	0.9999997710393009	0.15115813147857013	-0.12262444345462309	0.37306941469774413	0.04574742934725286
26.634	0.9999997894052046	0.15091405816389103	-0.12144902939405754	0.372629603095077	0.04525550361939
26.636	0.9999998062255168	0.15067233477125563	-0.12027452524494399	0.3721906802257334	0.044765057364742844
26.638	0.9999998215002371	0.15043295920479988	-0.11910133356634407	0.37175254889457393	0.04427622433003128
26.64	0.9999998352300602	0.15019592817288807	-0.1179299767410966	0.37131499144544966	0.04378916830478236
26.642	0.9999998477924142	0.14996124006079337	-0.11676035541947888	0.37087193481612046	0.04330313892424003
26.644	0.9999998595046615	0.14972888783430688	-0.11559208005779875	0.3703981810901616	0.042815096201836995
26.646	0.999999870366802	0.14949887095122832	-0.11442498730373557	0.3699266875978688	0.04232885653169909
26.648	0.9999998803788357	0.14927118695618646	-0.11325931716651319	0.369457622891852	0.04184451809069429
26.65	0.9999998895407625	0.14904583261594495	-0.11209523536548543	0.3689912120258679	0.0413621567598354
26.652	0.9999998978525825	0.14882280491790967	-0.11093284901205312	0.36852772990227173	0.040881831018003405
26.654	0.9999999053142956	0.14860209984417394	-0.10977250198245014	0.36806721728324	0.04040365933889937
26.656	0.9999999120887088	0.14838371360946606	-0.1086141708287733	0.3676100529739867	0.03992766109209099
26.658	0.9999999184516525	0.14816764149485823	-0.10745828640737157	0.36715617717284316	0.03945397364287504
26.66	0.9999999244076467	0.14795387895721884	-0.10630474356077252	0.3667060283529886	0.03898259030625383
26.662	0.9999999299566913	0.14774242048135094	-0.1051541512289995	0.3662593575381559	0.038513691871603445
26.664	0.9999999350987863	0.1475332607699928	-0.1040060064327471	0.36581696391238433	0.03804716150187946
26.666	0.9999999398339317	0.14732639416464505	-0.1028612049729053	0.3653783100637384	0.037583253244119944
26.668	0.9999999441621275	0.1471218139247859	-0.1017194995737796	0.36494393049702245	0.037121913982645326
26.67	0.9999999481242957	0.14691951614733173	-0.10058100096350746	0.36451403575271246	0.036663186581255565
26.672	0.9999999518520536	0.14671948943467206	-0.09944648248177805	0.36413650880477566	0.036212094943829945
26.674	0.9999999553553574	0.14652172593203433	-0.0983187539373931	0.3638100638065054	0.03576935214333909
26.676	0.9999999586342069	0.1463262136097218	-0.09719473779302454	0.3634871174900326	0.035329035075586025
26.678	0.9999999616886023	0.14613294126049858	-0.09607712405569473	0.36316499555275883	0.03489184833040823
26.68	0.9999999645185434	0.14594189763327903	-0.09496668818863387	0.36284302883216896	0.03445800078052408
26.682	0.9999999671240305	0.14575307256419306	-0.09385968079369818	0.36252536778596023	0.03402651530000826
26.684	0.9999999695150021	0.14556645477321228	-0.09275946888100799	0.3622085922081537	0.03359827663736595
26.686	0.9999999717555524	0.145382029009334	-0.0916675441356649	0.3618912229485343	0.03317367965194452
26.688	0.9999999738571437	0.1451997812700449	-0.09058096200739503	0.3615765312417627	0.03275195003917579
26.69	0.9999999758197758	0.14501970114234586	-0.08950018055834884	0.36126418720901726	0.03233320998447218
26.692	0.9999999776434491	0.1448417765065752	-0.08842547694893188	0.36095403636326706	0.03191753282206399
26.694	0.9999999793281632	0.14466599501244087	-0.0873571052755454	0.360645943290101	0.03150498563519173
26.696	0.9999999808739183	0.14449234380737497	-0.08629514716952713	0.3603399510211446	0.03109558910442987
26.698	0.9999999822831448	0.14432081025719878	-0.08523945066405153	0.36003635483594865	0.030689301105303796
26.7	0.999999983595467	0.14415138171961905	-0.08419019153102181	0.3597350942512938	0.030286166485446606
26.702	0.9999999848248091	0.14398404508578594	-0.0831475155790485	0.3594361343309004	0.029886221578951506
26.704	0.9999999859711709	0.143818787417005	-0.08211121546759396	0.3591398226689146	0.029489407362160734
26.706	0.9999999870345524	0.14365559587346405	-0.08108145753267813	0.3588461004897702	0.029095764857628454
26.708	0.9999999880149538	0.14349445697823177	-0.08005856461196159	0.35855472993484916	0.02870537701341356
26.71	0.9999999889123748	0.14333535722610646	-0.07904226487372931	0.35826611814167725	0.028318165405437253
26.712	0.9999999897270236	0.14317828362985358	-0.07803240827822286	0.35798054334761514	0.027934083914161162
26.714	0.999999990480454	0.14302322320777705	-0.0770291393257261	0.357697960375659	0.027553166026304688
26.716	0.9999999911870875	0.1428701624029493	-0.07603286498475385	0.35741802846534987	0.027175516701422858
26.718	0.9999999918469239	0.14271908705501046	-0.07504362429563836	0.3571408008080804	0.026801140076485003
26.72	0.9999999924599633	0.14256998342049915	-0.07406112019626844	0.3568667011535318	0.026429947648177528
26.722	0.9999999930262058	0.1424228381275206	-0.07308529484200213	0.35659589291009686	0.026061915972781447
26.724	0.9999999935456514	0.14227763765922796	-0.07211635103042655	0.35632824936147944	0.025697093113009814
26.726	0.9999999940182999	0.14213436788926254	-0.07115461996784034	0.35606349351331473	0.025335562565361493
26.728	0.9999999944528323	0.14199301448410578	-0.07019994189240011	0.3558018841338285	0.02497727159140124
26.73	0.9999999948610282	0.14185356351383843	-0.06925218375200805	0.35554365257797144	0.024622174360189788
26.732	0.9999999952429538	0.14171600106501625	-0.0683114598875202	0.3552887551863463	0.024270293548399078
26.734	0.9999999955986092	0.1415803127970185	-0.06737802339374396	0.3550369879673759	0.023921690480910248
26.736	0.9999999959279942	0.14144648420316863	-0.06645174726915928	0.3547885625678855	0.023576319893749434
26.738	0.9999999962311089	0.14131450111211152	-0.0655325231606497	0.35454367111060137	0.023234141338517252
26.74	0.9999999965079533	0.14118434932175378	-0.06462049048101956	0.35430222864503574	0.022895183793560547
26.742	0.9999999967615202	0.1410560141890254	-0.06371586930845166	0.35406405345306485	0.022559498956636122
26.744	0.9999999969995815	0.14092948100897323	-0.06281850856336946	0.3538293718408289	0.022227033424954745
26.746	0.9999999972225377	0.14080473536517457	-0.061928339312519926	0.3535983194757223	0.021897756708829354
26.748	0.9999999974303888	0.14068176276613392	-0.061045505244161434	0.3533707925104969	0.02157169856733302
26.75	0.9999999976231346	0.14056054833427062	-0.06017016432238368	0.3531466642945695	0.02124889282050591
26.752	0.9999999978007754	0.14044107721072596	-0.0593021763883032	0.35292613687801716	0.020929288021182612
26.754	0.999999997963311	0.14032333475464925	-0.05844150536618117	0.3527092961673413	0.020612862224665664
26.756	0.9999999981116816	0.14020730640653695	-0.057588285190722316	0.35249603680441194	0.020299642296091824
26.758	0.9999999982506276	0.14009297679948485	-0.056742566991116426	0.3522863344515157	0.019989630932669977
26.76	0.9999999983808059	0.1399803311448054	-0.05590430994340532	0.35207343623846055	0.01968242250231465
26.762	0.9999999985022164	0.13986935477132217	-0.0550729953328185	0.3518329525353524	0.019376494552911218
26.764	0.9999999986148594	0.13976003417980742	-0.05424846530279368	0.3515973487938661	0.019073616576598295
26.766	0.9999999987187347	0.13965235675541005	-0.05343005625938512	0.3513674430771297	0.018773582251327338
26.768	0.9999999988138423	0.13954630874205376	-0.05261932737239	0.3511415558755511	0.018476832482666
26.77	0.9999999989005097	0.1394418747982037	-0.051815612818611786	0.3509204683918137	0.018183159120316112
26.772	0.9999999989824827	0.13933904176456874	-0.05101856557704375	0.35070462501134825	0.01789244690931401
26.774	0.9999999990604782	0.13923779594555846	-0.05022842516634221	0.3504938047324511	0.01760475184227048
26.776	0.9999999991328602	0.1391381216087112	-0.04944604514978651	0.3502870732082293	0.01732031043724068
26.778	0.9999999991995531	0.1390400063299289	-0.04867070054141869	0.35008529093389357	0.017038896358998974
26.78	0.9720899923050336	0.13894346136001384	-0.04783871504175663	0.3401923241589218	0.01627436365483156
26.782	0.9265318028481759	0.1388488672132842	-0.046702050133411825	0.3244645332265808	0.015153158897261845
26.784	0.8831087403252693	0.13875685663238985	-0.04526021107965842	0.3097889471780335	0.014021113139422949
26.786	0.8417207502854251	0.1386680102733669	-0.043542280893148794	0.2960670770980159	0.012891435834215348
26.788	0.8022725424538363	0.13858285430168066	-0.0415740581422974	0.2832130513465177	0.011774315863337586
26.79	0.7646730435017324	0.13850186480744453	-0.03937956954761109	0.27115046404421794	0.0106777885566963
26.792	0.7288356959021132	0.13842547220676776	-0.03698069914939905	0.25981168733476767	0.009608017844824774
26.794	0.694677973334588	0.13835406526280175	-0.03439707983291533	0.24913679388417753	0.008569578188550626
26.796	0.6621210192545045	0.1382879946425426	-0.03164727439438273	0.23907165233285335	0.00756596618129628
26.798	0.6310899055400182	0.13822757577786499	-0.028748002336908392	0.22956803330641037	0.006599622357972149
26.8	0.6015131503512731	0.13817309195064237	-0.02571470068029415	0.22058244712209618	0.005672211603071515
26.802	0.5733222716142945	0.13812479681649775	-0.022561580936456292	0.21207550519307564	0.0047847586750534325
26.804	0.5464530123901989	0.13808291672096257	-0.019301756799469716	0.2040119180871224	0.0039377884271109736
26.806	0.5208427292572976	0.1380476529090925	-0.01594723596387596	0.19635922862075061	0.0031313869524997756
26.808	0.49643278400853574	0.1380191833915791	-0.01250927638802525	0.18908820696236028	0.0023653566426082855
26.81	0.4731669590624768	0.13799766460323448	-0.008998121609627662	0.1821722201398331	0.0016392077907140799
26.812	0.4509912565983972	0.13798323330599754	-0.005423321514032535	0.17558676138476628	0.0009522634605973002
26.814	0.42985518419224944	0.13797600787302305	-0.0017936734291877205	0.16930983014825055	0.0003036865436372031
26.816	0.4097093396554423	0.1379760894686909	0.0018813389796670634	0.16351924118751907	-0.0003076351223716596
26.818	0.39050790542506764	0.13798355503225274	0.005588833429247113	0.1581588746751228	-0.000883923605916431
26.82	0.37220625491656567	0.13799846118859627	0.00932104654296699	0.15301098636720414	-0.0014262225255139975
26.822	0.3547623093715214	0.13802085256136581	0.013073068116129195	0.14806046921774216	-0.0019356045993895931
26.824	0.33813605083691195	0.13805076305229935	0.016839529645856843	0.14329327864205677	-0.00241299141374494
26.826	0.3222887656617607	0.13808821685432077	0.020615623823377567	0.13869666178865084	-0.002859318204993051
26.828	0.30718443497051423	0.13813322929261057	0.024397415460751325	0.13425980164499446	-0.003275592160410994
26.83	0.29278776998552014	0.13818580758069704	0.028180817714723916	0.12997236064995776	-0.0036627274034288153
26.832	0.279065951050237	0.13824595123264422	0.03196217798457947	0.12582548180077086	-0.004021656444311703
26.834	0.26598718069579336	0.13831365277012908	0.03573818454556325	0.12181103963609838	-0.004353305414201803
26.836	0.25352120310521364	0.13838889809718524	0.03950543546053078	0.11792162508427981	-0.004658545149167923
26.838	0.24163978929315735	0.13847166680357698	0.04326107662249578	0.11415100934706111	-0.004938295561898442
26.84	0.2303150011043675	0.13856193312484527	0.04700273970969693	0.11049323625416048	-0.005193484823336353
26.842	0.2195209064513682	0.13865966654218487	0.0507276476393896	0.10694304476727447	-0.005424969092437767
26.844	0.20923295713842263	0.1387648308306917	0.05443321610513975	0.10349580693943797	-0.0056336096251102495
26.846	0.19942690433427826	0.13887738518006354	0.05811739589848009	0.10014706813185778	-0.005820286806691237
26.848	0.19008047504859596	0.13899728483809587	0.06177819368628155	0.09689317242198896	-0.005985885172763907
26.85	0.18117226438363532	0.13912448096593732	0.06541354375350739	0.09373067518528566	-0.006131255622278472
26.852	0.17268128677507533	0.1392589208594785	0.06902166185197599	0.09065619457891562	-0.006257241207012852
26.854	0.16458837109856575	0.13940054829902654	0.07260081538825458	0.08766705175990389	-0.006364699440453341
26.856	0.15687483960914753	0.13954930374035934	0.07614939839955927	0.08476060326668931	-0.006454468946742109
26.858	0.14952259229501844	0.1397051244966363	0.07966589127598799	0.08193425506112265	-0.006527365455478465
26.86	0.14251507281611123	0.13986794496302807	0.08314887796577348	0.07918598907638813	-0.006584226142311669
26.862	0.13583598805574554	0.14003769678236277	0.08659703089107774	0.07651077716930339	-0.0066256061340305315
26.864	0.1294697701281797	0.14021430910726346	0.09000920853666271	0.0738994990712282	-0.006651635422657091
26.866	0.12340207361160412	0.14039770882315067	0.09338422347506287	0.07136109029355496	-0.006664000003397476
26.868	0.11761870062810259	0.1405878207904277	0.09672113011747097	0.0688938013475758	-0.006663486324426076
26.87	0.11210628362993243	0.1407845673191057	0.1000187128249234	0.06649496388823053	-0.006650740697440582
26.872	0.10685235899091744	0.14098787004864882	0.1032780970148226	0.06399018916780831	-0.006608784964869757
26.874	0.10184455123402306	0.1411976549701694	0.10649969346045511	0.06156991197951367	-0.006557176752205409
26.876	0.09707135930402448	0.14141384334212548	0.10968218583456266	0.05923232948234939	-0.00649673136969709
26.878	0.09252206900015726	0.14163635659116663	0.11282432485925417	0.056975725162862034	-0.006428247724866328
26.88	0.08818599521724407	0.14186511279112124	0.11592490446080256	0.05479802822186107	-0.006352456186259607
26.882	0.0840529307281249	0.14210002784054515	0.11898292222385141	0.05269711967224197	-0.006270057291383357
26.884	0.080113679341836	0.14234101518017966	0.12199703143094358	0.05067117027427104	-0.006181732352592938
26.886	0.07635917197464108	0.1425879863980502	0.12496663667006504	0.048718165806356115	-0.006088145325554891
26.888	0.07278045431871145	0.14284085104193706	0.12789036376110097	0.04683585032204722	-0.005989853934747097
26.89	0.06936943915895125	0.14309951703457385	0.1307678057991181	0.045022293519528814	-0.005887466535592637
26.892	0.06611843129671421	0.1433638907520703	0.13359800764506238	0.04327555869066924	-0.005781528420800376
26.894	0.06301974667523356	0.14363387714826614	0.13638032772287806	0.041593500209966314	-0.005672535189776803
26.896	0.060066161163673755	0.14390937970791406	0.13911412081746172	0.0399740594715565	-0.005560956138890511
26.898	0.05725110013921068	0.14419030087336415	0.14179879843139845	0.03841541347285891	-0.005447259471696749
26.9	0.0545680372956189	0.14447654193073295	0.14443400901348255	0.03691559521253345	-0.00533186741166513
26.902	0.05201058335829918	0.14476800349627994	0.14701912447307047	0.03547255231753426	-0.005215143584549074
26.904	0.04957300685873869	0.14506458463123711	0.14955358541258026	0.03408451936807269	-0.005097462078559806
26.906	0.047249771221938734	0.14536618426507308	0.1520375965713064	0.03274972848479883	-0.004979190007191666
26.908	0.04503535864251843	0.14567270088929574	0.15447045078206936	0.031466273921834625	-0.004860609517137868
26.91	0.04292466175450793	0.14598403179284197	0.15685192665014117	0.030232408873890473	-0.004742011579144546
26.912	0.040912968148152415	0.14630007452998134	0.15918223172056062	0.029046546184293753	-0.004623694045390214
26.914	0.03899558114276607	0.14662072620949163	0.1614608027270043	0.027906990954505374	-0.004505885161209686
26.916	0.037167956276247256	0.1469458832770577	0.16368770198972282	0.026812053200819006	-0.004388803374068256
26.918	0.03542601946953783	0.14727544271410392	0.16586310804359944	0.0257602792023639	-0.004272679972574971
26.92	0.0337657861281839	0.14760930111186832	0.167986645453648	0.024750184640257928	-0.004157700492075333
26.922	0.032183300616210386	0.14794735489598515	0.17005858824550626	0.02378022097224251	-0.004044030806705742
26.924	0.03067495324015731	0.14828950116408463	0.1720790721560268	0.02284900720782528	-0.003931835960008943
26.926	0.029237359985757203	0.14863563675180952	0.1740479304713381	0.02195525014207159	-0.0038212658502081117
26.928	0.027867140448330587	0.14898565874538244	0.17596555457635119	0.021097588251193317	-0.003712448816844743
26.93	0.02656104482899237	0.14933946490864658	0.17783209804968536	0.020274685511075023	-0.0036054898617320285
26.932	0.025316192717661327	0.14969695314573234	0.17964765826009224	0.01948541705724381	-0.0035005095445551078
26.934	0.024129765912373455	0.150058021714385	0.18141248202699858	0.018728384427660318	-0.0033975627033776476
26.936	0.022998946227617247	0.15042256945121282	0.1831268324439212	0.018001443443881333	-0.0032965473172963805
26.938	0.02192102416469953	0.15079049552029988	0.18479092503363628	0.017304903862668475	-0.003197789192400653
26.94	0.02089362857164802	0.15116170010629126	0.1864054343298246	0.01663779447724296	-0.0031013753058208313
26.942	0.019914452126058097	0.15153608439540217	0.1879706345911455	0.015999141781558854	-0.003007368833593328
26.944	0.01898118750551961	0.151913549703724	0.18948646986344755	0.015387921837352585	-0.0029158029874945973
26.946	0.018091581276563556	0.15229399771269733	0.1909534442663367	0.014803104314308804	-0.0028267037546511344
26.948	0.01724365745163693	0.15267733125315436	0.19237207317611646	0.014243831783785963	-0.0027401154502187668
26.95	0.016435526992127712	0.15306345402467703	0.1937427269591623	0.013709273813008292	-0.0026560720931620594
26.952	0.015665300814545036	0.15345227037932097	0.19506573281318762	0.013198559276850477	-0.002574586637417134
26.954	0.014931113957600179	0.1538436855010308	0.19634154771455162	0.012710796393660498	-0.0024956574366158434
26.956	0.014231312284042199	0.15423760535060407	0.19757054362862542	0.012245225564065185	-0.0024192958715475
26.958	0.01356434844069065	0.15463393685310278	0.19875328010992013	0.011801139364597025	-0.0023455151577479573
26.96	0.012928675760399312	0.15503258791849103	0.1998901978806357	0.011377797701654176	-0.0022743102340294953
26.962	0.012322756820241842	0.15543346745407138	0.20098182128283648	0.010977542980763711	-0.002206286581484508
26.964	0.011745203607257197	0.15583648523962015	0.20202851858226648	0.010596528202834616	-0.002140800894933884
26.966	0.011194746775636819	0.15624155192552938	0.2030308042721985	0.010233821535081475	-0.0020777810170457367
26.968	0.010670120046343774	0.15664857917120006	0.20398916510053972	0.009888827278629136	-0.0020172136203909998
26.97	0.010170059855694058	0.15705747967720443	0.2049041598720929	0.00956092333459873	-0.0019590729634774416
26.972	0.009693401063121523	0.1574681672409897	0.20577630207926903	0.009249542519196567	-0.001903336655525236
26.974	0.009239099717260347	0.15788055665829498	0.20660610643496827	0.008954194534947254	-0.0018499912691267236
26.976	0.00880611905655027	0.1582945638228902	0.2073941330015935	0.008674371008783752	-0.0017990136547008642
26.978	0.008393422770275528	0.1587101056984246	0.20814092609690696	0.008409539892898341	-0.0017503694213567445
26.98	0.008000034229793757	0.15912710044645734	0.20884709035263785	0.008159197329912193	-0.0017040246219651733
26.982	0.007625091880568855	0.15954546726438212	0.20951307695191754	0.007922916927569816	-0.001659954703929585
26.984	0.007267746901807026	0.1599651263564618	0.21013946082943677	0.007700263430858317	-0.0016181292056051957
26.986	0.006927150477667458	0.16038599907487588	0.21072679659212729	0.007490364595167442	-0.0015784205364467213
26.988	0.006602486524291969	0.16080800789305522	0.211275656609215	0.007293164494859348	-0.0015408681174104227
26.99	0.006293040861710439	0.1612310764182138	0.21178659235188305	0.007108331603284347	-0.0015054493275667893
26.992	0.005998118536354753	0.16165512934099208	0.21226014674240942	0.006935496600036849	-0.0014721295260553032
26.994	0.005717024594658352	0.16208009246228183	0.21269688726560804	0.006774273969112649	-0.0014408669867146963
26.996	0.005449080315919515	0.16250589271338106	0.21309736583691066	0.006624276822345471	-0.001411615941416321
26.998	0.0051936905433482665	0.1629324581284652	0.21346214748241213	0.006485178231808844	-0.0013843400721681083
27.	0.004950286303977049	0.16335971787928716	0.21379179191320127	0.006356661082682793	-0.0013590019634516645
27.002	0.004718298611261844	0.1637876022229716	0.21408682778987542	0.0062383949909590435	-0.0013355581941146702
27.004	0.004497165744372055	0.16421604248875055	0.21434781085288399	0.006130043316340243	-0.0013139613652908841
27.006	0.004286389487956864	0.16464497114503548	0.21457531086713766	0.006031315003209005	-0.0012941712917512035
27.008	0.004085503795058567	0.16507432177088235	0.2147698678129768	0.005941937088564566	-0.001276149043064036
27.01	0.003894042825494125	0.1655040289995586	0.21493200426808556	0.005861626071312456	-0.0012598510397772505
27.012	0.0037115435226122485	0.16593402855668318	0.2150622921884215	0.005790090651299785	-0.0012452301674472821
27.014	0.0035375878228962507	0.16636425730447502	0.21516128272650928	0.00572707108515284	-0.0012322439609473864
27.016	0.003371793400949262	0.16679465315885686	0.21522948006904302	0.00567233147949137	-0.0012208529551101931
27.018	0.0032137788552069634	0.16722515505258045	0.21526742021712825	0.0056256281752708635	-0.0012110144643913494
27.02	0.0030631636024233424	0.16765570305228092	0.21527567694070873	0.005586709929402202	-0.0012026827619234382
27.022	0.002919596710911632	0.16808623831390015	0.21525476174685032	0.005555345104742493	-0.0011958144869428766
27.024	0.0027827637515398214	0.16851670297199867	0.21520516099401185	0.005531328763892218	-0.0011903704971442334
27.026	0.00265235245979986	0.16894704020253384	0.2151274262290556	0.00551445108262136	-0.0011863096684703624
27.028	0.0025280507068859252	0.16937719427976947	0.2150220947485679	0.005504495614558989	-0.0011835881775767794
27.03	0.0024095643366661467	0.16980711052261857	0.21488967390522873	0.005501256387776319	-0.0011821631912383097
27.032	0.002296633853330797	0.1702367352379842	0.2147306512074825	0.005504276199787829	-0.0011819368128062875
27.034	0.002189003597720281	0.17066601574638535	0.21454555227006147	0.005513425717474335	-0.001182880965455491
27.036	0.0020864179121669415	0.17109490038827826	0.21433486569106416	0.005528749909279539	-0.0011850038692449133
27.038	0.001988630997921105	0.17152333847971477	0.21409908549746307	0.0055500723546796325	-0.0011882654155816609
27.04	0.001895427747153542	0.1719512803409459	0.2138387218593289	0.00557724110402938	-0.001192630109186955
27.042	0.0018065988418355216	0.1723786773052505	0.21355426363224825	0.005610105206349299	-0.0011980618862413668
27.044	0.0017219349639387824	0.17280548165210866	0.21324618942616078	0.005648509323991086	-0.0012045230892792384
27.046	0.0016412316853298874	0.1732316466498027	0.21291499447182577	0.005692298616913641	-0.0012119757285521493
27.048	0.0015643097495277793	0.17365712652665524	0.21256114348682903	0.005741338507995528	-0.0012203854784044942
27.05	0.001490997787039154	0.17408187641168166	0.21218507739800135	0.00579549829629768	-0.0012297182545599082
27.052	0.0014211244242783173	0.1745058523477688	0.21178727412055443	0.005854643723121026	-0.0012399390350668162
27.054	0.0013545204755124128	0.17492901131727	0.21136818479924113	0.005918639198850714	-0.0012510120239427104
27.056	0.001291035880040136	0.17535131119498387	0.2109282578008989	0.005987364433689924	-0.0012629043488172813
27.058	0.0012305302660751284	0.17577271076132797	0.2104679503799465	0.006060705512138229	-0.001275584266996177
27.06	0.0011728633241660184	0.17619316971487162	0.20998771824866502	0.006138545667850544	-0.0012890191981571634
27.062	0.0011178950918655894	0.176612648635365	0.20948798783337724	0.006220765642310628	-0.00130317567719066
27.064	0.001065498040017235	0.17703110895046192	0.20896918389951905	0.006307255634254737	-0.0013180220625358557
27.066	0.001015559099699776	0.17744851294037187	0.2084317341761989	0.0063979174790172	-0.0013335290352677698
27.068	0.000967965957762196	0.17786482374323526	0.20787606746226145	0.006492651369737083	-0.00134966683414441
27.07	0.0009226063010537304	0.17828000533804106	0.20730259439224918	0.006591355191546664	-0.001366405031768444
27.072	0.0008793682268725858	0.17869402252923738	0.20671173347103983	0.006693925012754064	-0.001383712843111545
27.074	0.0008381513187420411	0.1791068409538164	0.20610389488459974	0.00680026609677907	-0.0014015613287978609
27.076	0.0007988673290641207	0.17951842705409268	0.20547947377153386	0.006910293715098207	-0.0014199235161851172
27.078	0.0007614285325159629	0.17992874805624218	0.20483886621060973	0.0070239217695386305	-0.0014387721716243127
27.08	0.0007257472037747814	0.18033777199662324	0.20418247463783393	0.007140444336589104	-0.0014579535946584697
27.082	0.000691735714405671	0.1807454676814347	0.2035106731417518	0.007260267003207216	-0.0014775418250115495
27.084	0.0006593134813201815	0.18115180466699038	0.20282383846074617	0.007383443429689885	-0.001497538337467479
27.086	0.0006284110875737058	0.1815567532665421	0.20212235079233504	0.007509906217297984	-0.001517919898870241
27.088	0.0005989600477994797	0.18196028455719593	0.2014065937931751	0.007639587260648017	-0.0015386632481528505
27.09	0.0005708918766308943	0.1823623699725494	0.20067694502740388	0.007772416711747839	-0.0015597448411934964
27.092	0.0005441380979782483	0.182762982903685	0.19993376016560907	0.007908334820217773	-0.0015811431172547555
27.094	0.0005186342238210878	0.18316209621316673	0.19917737505562214	0.008047371234280403	-0.0016028542785420927
27.096	0.0004943253787525194	0.18355968383278942	0.19840813003237917	0.008189346463138127	-0.001624832917938514
27.098	0.00047115805278393765	0.1839557203976649	0.19762638746644523	0.00833420030601092	-0.0016470578988986805
27.1	0.00044907873592674554	0.18435018128880268	0.19683249797856978	0.008481871267145462	-0.0016695079090448981
27.102	0.00042803391819246246	0.1847430424926858	0.19602676377545772	0.008632296537471456	-0.0016921611541906186
27.104	0.000407972220075891	0.18513428068321827	0.19520953558854218	0.008785414205908499	-0.0017149966270883792
27.106	0.0003888501010985005	0.18552387317676394	0.19438112357744916	0.008941169010269515	-0.0017379944783120574
27.108	0.000370625757931885	0.1859117979482244	0.19354186432208983	0.009099506296996619	-0.0017611354131313217
27.11	0.0003532573869414627	0.18629803359719335	0.19269205443931584	0.009260370305955277	-0.0017843997791233582
27.112	0.0003367031844926869	0.18668255935371791	0.191832022975011	0.009423704212214125	-0.001807768242947168
27.114	0.0003209224121832145	0.18706535502219854	0.19096199695586605	0.009589451205890944	-0.0018312207519877723
27.116	0.00030588035443974266	0.18744640089568426	0.19008230003569293	0.009757559480157529	-0.0018547393487234234
27.118	0.00029154435207622714	0.1878256780425301	0.18919333111290187	0.009927978432093134	-0.0018783073107847448
27.12	0.00027788174508292234	0.18820316826064887	0.18829542067279087	0.010100656613310843	-0.0019019073860747722
27.122	0.00026485987345015486	0.18857885394032925	0.1873888306078785	0.010275541701083073	-0.0019255217432284477
27.124	0.0002524465724790677	0.1889527179270542	0.18647375421789442	0.010452580962843254	-0.0019491320134078752
27.126	0.00024061406683693252	0.18932474341769093	0.18555038420033404	0.010631725163344022	-0.0019727206887708423
27.128	0.00022933681903111137	0.18969491418012485	0.18461908579416986	0.010812926549585737	-0.001996272614344026
27.13	0.00021858930548762512	0.19006321469472345	0.1836801864725566	0.010995971746781992	-0.00201974214089588
27.132	0.00020834600263249845	0.1904296300433031	0.18273396138278084	0.011180183835377241	-0.0020429992812262153
27.134	0.00019858159391240138	0.19079414580697698	0.1817806346763595	0.011366314221513098	-0.002066175813117582
27.136	0.0001892738174056077	0.191156747962519	0.1808203854937082	0.011554323676055725	-0.002089257261223476
27.138	0.00018040268464585647	0.19151742293979357	0.17985352020889778	0.011744174404349546	-0.002112231108569501
27.14	0.0001719482563257017	0.19187615786240372	0.17888038056632138	0.011935827951423415	-0.0021350854463247568
27.142	0.00016389059313764965	0.19223294045074174	0.17790122101756617	0.012129245121991584	-0.002157807517223661
27.144	0.0001562098277371896	0.1925877588461691	0.17691620808094868	0.012324385977721338	-0.0021803836341044744
27.146	0.00014888810322816342	0.19294060145590597	0.17592546843172988	0.012521211734970252	-0.002202800039807515
27.148	0.0001419097368080518	0.19329145711863968	0.17492932366786326	0.01271968505402846	-0.0022250459037694275
27.15	0.00013525914839783936	0.19364031536692158	0.17392810011398074	0.012919768116916237	-0.0022471107224884238
27.152	0.0001289207579185131	0.19398716628690837	0.17292202497206804	0.013121422469522127	-0.00226898294394376
27.154	0.0001228790038086961	0.19433200031995398	0.17191122623918662	0.013324608948475564	-0.002290649863490073
27.156	0.00011711957917584666	0.1946748081158973	0.17089582802393694	0.013529288871189853	-0.002312099024217025
27.158	0.00011163014476558818	0.1950155807739133	0.16987614024146822	0.013735424934277452	-0.002333320972411476
27.16	0.00010639852647128078	0.19535431000288184	0.1688524391338541	0.013942979508506752	-0.002354306098804711
27.162	0.0001014125501862551	0.19569098799356585	0.16782493034970977	0.014151914422319728	-0.0023750440522408616
27.164	0.0000966600404147941	0.19602560727744184	0.1667937489664796	0.014362190899057478	-0.002395523663426051
27.166	0.0000921293289745034	0.19635816062244005	0.1657590274631582	0.01457377003241451	-0.002415733947044749
27.168	0.00008781070498909591	0.1966886412099635	0.1647210379060535	0.014786614400882853	-0.002435666471230021
27.17	0.00008369489345362365	0.19701704276181298	0.16368002791387862	0.015000686631833828	-0.0024553128066259066
27.172	0.00007977261936316036	0.19734335943329037	0.1626361833706233	0.015215948918925434	-0.002474663858536394
27.174	0.0000760346077127577	0.19766758568972573	0.1615896283136434	0.015432362967582183	-0.00249370979593284
27.176	0.00007247158351567079	0.19798971620273645	0.16054046973680786	0.01564988995004024	-0.002512440683908809
27.178	0.00006907480133530228	0.19830974600860926	0.15948896879297922	0.01586849117830466	-0.0025308492943282982
27.18	0.00006583704877215751	0.19862767068560466	0.15843537712218114	0.0160881292701778	-0.0025489288281110205
27.182	0.00006275135977347961	0.19894348624713137	0.15737987823086083	0.01630876679962172	-0.002566671733019972
27.184	0.00005981076828651283	0.19925718900547731	0.1563225874918948	0.016530365979202682	-0.0025840695820569526
27.186	0.00005700830825851691	0.19956877545055876	0.1552635908987545	0.016752888598393464	-0.002601113641713371
27.188	0.00005433701363673583	0.19987824238787552	0.15420311589039293	0.016976296149382283	-0.0026177977625128275
27.19	0.000051790293912203756	0.20018558704756106	0.15314134094475915	0.017199743216577596	-0.002633991740092218
27.192	0.0000493627837446121	0.20049080699482566	0.15207843065739635	0.017423485077979386	-0.002649736267241668
27.194	0.000047049266390591304	0.2007939001208923	0.1510145448161278	0.017648021425181938	-0.0026651079224291217
27.196	0.000044844523263805135	0.20109486459566367	0.14994980187310103	0.0178733214423007	-0.002680101009087238
27.198	0.00004274333577792903	0.20139369889437192	0.1488844055531304	0.018099353829387228	-0.002694711535784092
27.2	0.00004074048534662656	0.20169040190748683	0.1478185412921865	0.018326086919052346	-0.002708935435968138
27.202	0.000038830977827520315	0.20198497282562708	0.14675232380314776	0.018553488847547702	-0.002722767603033411
27.204	0.00003701079286153439	0.20227741100434368	0.14568581520609442	0.01878152822835881	-0.002736202250764727
27.206	0.00003527605448634608	0.20256771601244325	0.14461919386987987	0.019010173384864035	-0.002749235950245682
27.208	0.000033622879994565055	0.20285588784552055	0.1435526683656058	0.01923939239728254	-0.002761866116362858
27.21	0.00003204738667879825	0.2031419268371848	0.14248636706514906	0.01946915307176409	-0.0027740888910309527
27.212	0.00003054569183166092	0.20342583349756463	0.14142034270526355	0.019699422840678736	-0.002785899129224683
27.214	0.000029114023556047337	0.20370760847410255	0.14035471704130326	0.019930168868348464	-0.00279729321210244
27.216	0.000027749311362917818	0.2039872527543974	0.13928967301497655	0.020161358827954473	-0.0028082690786833896
27.218	0.000026448661490605305	0.2042647676474083	0.13822534949370988	0.020392960391346807	-0.002818824077305295
27.22	0.000025209170909899	0.20454015469892656	0.13716184444086718	0.020624941002883243	-0.0028289549494395346
27.222	0.000024027936591588552	0.20481341562069538	0.13609923815294905	0.02085726785525217	-0.002838658265051814
27.224	0.00002290205550646984	0.20508455235198042	0.13503768124332524	0.021089907968080468	-0.0028479322696447155
27.226	0.000021828679655063507	0.20535356714240538	0.13397731815423913	0.021322828339359157	-0.0028567753563705483
27.228	0.000020805470888648093	0.20562046249193078	0.1329182547800549	0.021555996365166016	-0.002865185416903074
27.23	0.000019830275849092044	0.20588524107219408	0.13186055473194733	0.021789379473906453	-0.0028731596646942117
27.232	0.000018900930081116384	0.20614790567080712	0.13080430006039484	0.02202294490764491	-0.0028806958939131292
27.234	0.000018015269129442452	0.20640845935666727	0.129749670189368	0.022256659903966667	-0.002887794282056606
27.236	0.00001717112853879627	0.20666690553317274	0.1286968111836496	0.022490491769566415	-0.002894454572695314
27.238	0.00001636637733528074	0.20692324784945304	0.12764582270846006	0.02272440785928648	-0.0029006757367612186
27.24	0.000015599284117064552	0.2071774901075682	0.1265967580294652	0.022958375867391394	-0.002906455954433662
27.242	0.000014868207252896213	0.20742963620414845	0.1255496898442879	0.023192363492104604	-0.0029117940431897193
27.244	0.000014171422602410962	0.20767969019736107	0.12450466391104223	0.02342633835014744	-0.0029166883829514667
27.246	0.000013507255777867481	0.20792765636004848	0.12346188348520734	0.023660268177101842	-0.0029211412729101068
27.248	0.00001287421430553248	0.20817353926753204	0.12242141325299247	0.023894121056235187	-0.0029251520681423965
27.25	0.000012251351709934895	0.20841733916091046	0.12137995199892855	0.024127842240054542	-0.002928636332935541
27.252	0.07689500870658544	0.20865853472544338	0.11955223453413596	0.09733593421638592	-0.0116367284360366
27.254	0.14786667020284114	0.20889456569414222	0.11624765180761207	0.16429224423808433	-0.01909858760287999
27.256	0.21338177407714992	0.2091226538492558	0.11163609086442783	0.22520968933907176	-0.02514152934260618
27.258	0.2738598726363121	0.20934034477148408	0.10587622477651647	0.2802603197921713	-0.029672904614254317
27.26	0.3296881934150504	0.20954549447606974	0.09912000259735101	0.3293357565915988	-0.03264376104875984
27.262	0.3812243751089445	0.20973627738153428	0.09154136539258026	0.37069455119108824	-0.033933885359621954
27.264	0.4287979720125629	0.20991122387195715	0.0833090802803431	0.4057726520015608	-0.033804546441165755
27.266	0.472714057182251	0.2100691778889662	0.07457247289315513	0.4348353615646036	-0.03242674821326171
27.268	0.5132538486676123	0.21020926941108242	0.06546880518005678	0.45824371049426676	-0.03000066820733549
27.27	0.5506766833274486	0.2103308931872129	0.05612464188324284	0.4764526219856713	-0.026740732783277876
27.272	0.5852222075065185	0.21043368322199718	0.04665250928237929	0.48999068969797005	-0.022859295199413977
27.274	0.617111828612896	0.21051748359685582	0.037150351558674695	0.4994371346972199	-0.018554265135458888
27.276	0.6465497556812934	0.21058232043343286	0.027701494206494558	0.5053946828565516	-0.01400018787914392
27.278	0.673724307074649	0.21062837093474276	0.018374192552343616	0.5084619637398932	-0.009342578027299556
27.28	0.698809523311538	0.21065593460733986	0.009222552587801063	0.509211276892773	-0.004696227779444928
27.282	0.7219663147306039	0.2106654057848079	0.0002875838655451358	0.5081711481922003	-0.000146141823155623
27.284	0.7433425212139563	0.21065723106368764	-0.008429091335176827	0.5084675659070269	0.004285919554005373
27.286	0.763075220667074	0.21063182818321086	-0.01693755847063253	0.5078040678498535	0.008600961090831943
27.288	0.7812910006848879	0.21058963072918208	-0.025221366431787892	0.5063137143363033	0.012769923718715485
27.29	0.7981059682234538	0.21053110043557993	-0.03326889289974932	0.50418478830967	0.01677366972395719
27.292	0.8136284906250792	0.2104567176315381	-0.04107285457731224	0.501575335269938	0.020601130805108794
27.294	0.8279573021924216	0.21036697435781454	-0.04862891349792195	0.49861656218720085	0.02424718167123261
27.296	0.841184627027609	0.21026236837733256	-0.05593556728900423	0.49541715223397725	0.027711439454910485
27.298	0.8533949498895229	0.21014339796731588	-0.06299352387609122	0.49206564628582433	0.030996949037910334
27.3	0.8646664083027836	0.21001055856958162	-0.06980509637829682	0.48863410746466285	0.034109150965293836
27.302	0.87507145019377	0.2098643393723371	-0.07637404214702653	0.4851789101120103	0.037055074529743076
27.304	0.8846763120638783	0.20970522100641273	-0.08270512948881635	0.48174705994828904	0.03984295297387982
27.306	0.8935430611518317	0.20953367372666248	-0.08880395710759201	0.4783748621846676	0.04248158074279746
27.308	0.9017276384141335	0.20935015593962644	-0.09467669360044466	0.4750894974419146	0.04497990278209738
27.31	0.9092833704498814	0.20915511317776145	-0.10032999382071127	0.4719475702183183	0.047350496803703575
27.312	0.9162578359492071	0.20894897286114458	-0.1057775388830814	0.46947402544223976	0.049659806980813265
27.314	0.92269636024781	0.20873213222062728	-0.11103129439042403	0.4670982529968558	0.05186252363774666
27.316	0.9286396649747624	0.20850497296790452	-0.1160971091865686	0.46482033507022624	0.053964297192785456
27.318	0.9341261535959388	0.20826786523068097	-0.12098077285667606	0.4626393632125969	0.055970467715380445
27.32	0.9391907653678279	0.2080211674955151	-0.12568795690265916	0.4605531625302315	0.05788598604348311
27.322	0.9438659831074022	0.20776522751603008	-0.13022403052236006	0.4585591084825616	0.05971541533933932
27.324	0.9481818120381225	0.20750038169566143	-0.13459452892171	0.4566537363820224	0.06146309452867705
27.326	0.9521657221635969	0.2072269566303322	-0.13880426253098932	0.454833688985942	0.06313285477394304
27.328	0.9558434678767238	0.20694526819147926	-0.1428585682250748	0.4530948819583109	0.06472848610667357
27.33	0.9592383022619094	0.20665562313999564	-0.1467617944768645	0.45143365650915407	0.06625321351653592
27.332	0.9623722913382492	0.2063583182929522	-0.1505189907467439	0.4498457494670934	0.06771032820149951
27.334	0.9652651669257336	0.20605364195629697	-0.15413412334234375	0.4483274628612262	0.06910256045841227
27.336	0.9679357802960651	0.2057418732865918	-0.15761190669100866	0.44687459385783324	0.0704327567897032
27.338	0.970400933082337	0.2054232837891732	-0.16095571049723967	0.4454838007966054	0.0717031616722284
27.34	0.9726766998574589	0.20509813627615578	-0.1641706506808641	0.44415040705610354	0.07291646132657116
27.342	0.974777399753091	0.204766685169611	-0.16725967660190572	0.44287138523271935	0.07407452467026264
27.344	0.9767165636709254	0.20442917902725602	-0.17022644800887485	0.4416432009387601	0.07517935338307491
27.346	0.9785067499911599	0.20408585839840956	-0.17307463699621467	0.4404623373771927	0.07623285915206186
27.348	0.9801591522910911	0.2037369574625448	-0.17580742048914638	0.4393255216182661	0.07723668671075608
27.35	0.981684643107778	0.2033827031796366	-0.17842841730404405	0.4382293646324434	0.07819257194752369
27.352	0.9830927845779908	0.20302331669454718	-0.18094018341728124	0.4371711469758197	0.07910182751854804
27.354	0.9843926451655567	0.2026590128612293	-0.1833462462016908	0.4361474776928507	0.07996600282531985
27.356	0.9855926429871321	0.2022900007021403	-0.18564893880738093	0.43515595934550116	0.08078624206820009
27.358	0.9867002813942772	0.20191648383167715	-0.18785147009259207	0.43419338621135795	0.08156386590428419
27.36	0.9877228485272302	0.20153866012207322	-0.18995610814438643	0.433257468035642	0.08229990245254147
27.362	0.9886667540556004	0.20115672276405216	-0.1919656428457024	0.43234536905656407	0.08299545670230576
27.364	0.9895380767196412	0.2007708594133899	-0.19388238137301056	0.4314547111030399	0.08365146684326168
27.366	0.9903424593588016	0.20038125352519684	-0.1957086676746472	0.4305831021214403	0.08426884523940364
27.368	0.9910849316214317	0.19998808345550056	-0.1974467662051957	0.4297225590144851	0.08484732964283144
27.37	0.9917703788827614	0.1995915250665064	-0.1990967777901938	0.42869869094440494	0.08535252800990516
27.372	0.9924030976815181	0.19919175498299477	-0.2006587633059665	0.4276435904784688	0.08581043400113274
27.374	0.9929871627530695	0.1987889486291805	-0.2021331301690878	0.42654670448329923	0.08621922054051814
27.376	0.9935263566098239	0.19838327952316429	-0.20352190006992144	0.42547299015144074	0.08659307138405219
27.378	0.9940240506950302	0.19797491656666716	-0.20482735992184398	0.4244219520139736	0.08693322792389777
27.38	0.9944835197521239	0.1975640241253595	-0.20605175545505852	0.423393220924475	0.08724091641925949
27.382	0.9949076438526087	0.19715076212006047	-0.20719728638369064	0.4223864273595389	0.08751732155419832
27.384	0.9952991543898576	0.1967352861477078	-0.20826606405741638	0.42140132906368805	0.08776359619265846
27.386	0.9956605868576545	0.19631774755931208	-0.20926028374445393	0.42043764510596965	0.08798090091172524
27.388	0.9959942011975744	0.1958982933582458	-0.21018196898501407	0.4194952223558032	0.08817033181454902
27.39	0.9963021925357792	0.19547706676224516	-0.21103305847852116	0.41857404383141633	0.08833296066946636
27.392	0.9965864914412282	0.1950542067143569	-0.21181573645521404	0.41767387695410774	0.08846989984513878
27.394	0.9968489299188915	0.19462984831928296	-0.21253170298440036	0.4167949169954963	0.08858213350429463
27.396	0.9970912143116629	0.19420412296627018	-0.21318305112370267	0.41593707110964095	0.08867073389460974
27.398	0.9973148407371171	0.1937771579762199	-0.2137715957669466	0.41510045199327794	0.08873668602618383
27.4	0.9975212808875243	0.19334907727378015	-0.21429911388016362	0.41428525639751973	0.08878096333960486
27.402	0.9977118681052513	0.1929200008797682	-0.21476757282825604	0.4134915336928966	0.08880457307625646
27.404	0.9978877778085813	0.19249004532085462	-0.21517856035564245	0.4127196220997914	0.08880841411395791
27.406	0.99805017172836	0.19205932366588963	-0.21553398804587856	0.4119696485163347	0.08879346129858448
27.408	0.9982000926582624	0.19162794529815977	-0.21583551995981	0.4112419300846901	0.08876061580910492
27.41	0.9983384675329252	0.19119601641341444	-0.21608480729706733	0.4105367870321286	0.08871076251419467
27.412	0.9984662127018687	0.19076363972970642	-0.21628359964685145	0.4098544936153056	0.0886448052105558
27.414	0.9985841437098963	0.19033091458216522	-0.21643364071011206	0.4091953197631382	0.08856363281787448
27.416	0.9986929923255351	0.18989793713054062	-0.21653625086938483	0.4085921974498974	0.0884750225702842
27.418	0.998793481367036	0.18946479936658167	-0.21659533737531195	0.40811582230439974	0.08839598422022432
27.42	0.9988862483937084	0.18903158336549522	-0.2166149786555039	0.4076583492195285	0.08830490461492611
27.422	0.998971871245431	0.18859837119789802	-0.21659111696373212	0.40722299659834577	0.0882008836865538
27.424	0.9990509197002605	0.18816524317739866	-0.21653063480692325	0.4068045050435245	0.08808563771939057
27.426	0.9991238921991475	0.18773227373990206	-0.21643276608663756	0.4064035285035518	0.08795903982139337
27.428	0.9991912452346635	0.18729953626894125	-0.21629887642556841	0.4060190626483059	0.08782146705819104
27.43	0.9992534276627656	0.1868671016339755	-0.21613007598957923	0.40565030774113503	0.08767323183728772
27.432	0.9993108292710151	0.18643503833707717	-0.21592772480450956	0.4052962560164589	0.08751469843342
27.434	0.9993638108700349	0.18600341244746535	-0.21569277191816955	0.40495621474271326	0.08734612846334534
27.436	0.9994127264017468	0.18557228813869842	-0.2154264707458535	0.4046292607951096	0.087167853613594
27.438	0.9994578807383099	0.18514172683315064	-0.21512979856706996	0.4043146718965975	0.086980133922826
27.44	0.9994995568892614	0.18471178854435255	-0.214803685466301	0.4040117612590856	0.08678321529018292
27.442	0.9995380340652791	0.1842825310510078	-0.21444913671483185	0.40371978831761485	0.08657736007940715
27.444	0.9995735542508166	0.18385401029410417	-0.21406712910868803	0.40343802582017624	0.08636281996060188
27.446	0.9996063380907847	0.18342628027184368	-0.21365852544861705	0.40316583190234623	0.0861398171555203
27.448	0.9996366043732355	0.18299939329615353	-0.21322424945072127	0.40290252208942245	0.08590858787431975
27.45	0.9996645459627527	0.18257339988732213	-0.21276505846564694	0.4026475356777984	0.08566932646953543
27.452	0.9996903350491336	0.18214834912081956	-0.21228177733197667	0.40240025650286554	0.0854222416492716
27.454	0.9997141426579824	0.18172428820402803	-0.21177535051838814	0.40215997894814365	0.08516757050621071
27.456	0.9997361225568376	0.1813012626440164	-0.2112465291712022	0.4019261447754787	0.08490550306698201
27.458	0.9997564093700663	0.18087931663439433	-0.2106959103905632	0.4016983125796593	0.08463619167132434
27.46	0.9997751365647087	0.18045849291799282	-0.2101243521515964	0.40147584131072594	0.0843598510599334
27.462	0.9997924266260654	0.1800388329321573	-0.20953225259254493	0.4012584480598706	0.08407658649377338
27.464	0.9998083850965529	0.17962037714057982	-0.20892032183280068	0.40105066077652163	0.08378763312068827
27.466	0.9998231160578829	0.1792031641963486	-0.20828949963411306	0.4008471812438439	0.08349225881102487
27.468	0.9998367169156419	0.17878723136952296	-0.20764033900537313	0.4006470313367842	0.08319048540826622
27.47	0.9998492706035448	0.1783726146042714	-0.20697351755623142	0.4004496508972284	0.08288247285036425
27.472	0.999860858184856	0.17795934883100042	-0.20628942602801856	0.40025470811362523	0.08256831400177185
27.474	0.9998715569212094	0.1775474679827447	-0.20558870158020623	0.40006168104947487	0.08224816155895613
27.476	0.9998814322236897	0.17713700475534483	-0.20487187315214028	0.3998701316489145	0.08192214288850605
27.478	0.9998905472297138	0.17672799094500752	-0.20413937324449763	0.3996797011695694	0.08159036369530401
27.48	0.9998989637796674	0.17632045740868016	-0.20339166712613985	0.3994900089973162	0.08125293893020075
27.482	0.9999067335167038	0.17591443404075038	-0.2026292962884798	0.3993006145441739	0.0809100025326435
27.484	0.9999139037490631	0.17550994969858838	-0.20185271603454388	0.3991111472075737	0.0805616690635114
27.486	0.9999205217781748	0.17510703237705372	-0.20106234047559418	0.3989212731104453	0.08020804483708985
27.488	0.9999266330327078	0.17470570926062853	-0.2002585790762045	0.3987306656275829	0.07984923653268897
27.49	0.9999322743998305	0.17430600682368833	-0.19944160049601037	0.3985006047918001	0.0794775984183047
27.492	0.999937480452131	0.17390795214121677	-0.1986108397227911	0.398251505132865	0.07909706585530377
27.494	0.9999422857658034	0.1735115723587242	-0.19776673287491847	0.3980010031090569	0.07871135806581846
27.496	0.9999467233534519	0.1731168938246586	-0.1969096534219196	0.3977488855057309	0.07832059519388825
27.498	0.999950819719404	0.17272394210688596	-0.19603998868033665	0.39749493290476745	0.07792490214714179
27.5	0.9999546000507371	0.17233274201339194	-0.19515809281953247	0.3972389558068837	0.07752439700889396
27.502	0.999958089548742	0.1719433176096996	-0.1942643630508762	0.3969807395160324	0.07711921050554783
27.504	0.9999613122702513	0.17155569224670797	-0.19335910737050213	0.3967201401611915	0.07670945217746848
27.506	0.9999642873001888	0.17116988862710628	-0.19244266716256755	0.3964569937870872	0.07629524129964053
27.508	0.999967032790823	0.1707859288785709	-0.1915153180332712	0.39619119066119535	0.07587668188145921
27.51	0.9999695669148303	0.17040383422740588	-0.19057763804095298	0.39592240366974735	0.07545395653887718
27.512	0.9999719071353357	0.1700236251317365	-0.18962976943019721	0.395650631205193	0.07502713797035274
27.514	0.9999740674281546	0.16964532171039995	-0.18867201487940402	0.3953816312163079	0.07459744900788629
27.516	0.9999760609955022	0.16926894907551054	-0.18767254531940727	0.39513362317843986	0.07415573280317735
27.518	0.9999779010580205	0.1688945154373943	-0.18672821805574472	0.39483435608091333	0.07372671573817634
27.52	0.9999796003568747	0.16852204288127068	-0.18574287444643844	0.394555295565934	0.07328583472648069
27.522	0.9999811690529334	0.16815154971638313	-0.1847488719419066	0.3942725030082689	0.07284140016848965
27.524	0.9999826167001246	0.1677830529786783	-0.18374649520230657	0.3939858525384612	0.07239351956323502
27.526	0.9999839528714721	0.16741656916571546	-0.18273597737933645	0.39369526303925834	0.07194228868109383
27.528	0.9999851868634916	0.16705211434817263	-0.18171754331749318	0.39340066610299856	0.07148780258370231
27.53	0.9999863261082016	0.16668970410413242	-0.18069142591319462	0.39310199277083946	0.0710301596030813
27.532	0.9999873773888279	0.16632935360071216	-0.17965787793819674	0.3927991650298377	0.07056946444515617
27.534	0.9999883474977348	0.16597107730051455	-0.1786172556273511	0.3924920312805087	0.0701058494829289
27.536	0.9999892432272535	0.16561488926459578	-0.17756961412384872	0.3921806741048148	0.06963937096762284
27.538	0.9999900709040711	0.1652608033701461	-0.17651517419396745	0.39186505726542004	0.06917012884373465
27.54	0.999990835231686	0.1649088329144465	-0.17545421171556744	0.39154510674608795	0.06869823805522257
27.542	0.9999915405604477	0.16455899075047098	-0.17438690669686732	0.3912208268634631	0.06822378983211003
27.544	0.9999921912407057	0.16421128939668608	-0.17331344158655387	0.39089222587660594	0.06774687695610317
27.546	0.9999927916802015	0.16386574092897194	-0.1722340569076009	0.3905592724406798	0.06726760795533925
27.548	0.9999933462797069	0.1635223569917601	-0.17114893590514224	0.3902219841915499	0.066786077361177
27.55	0.9999938582364716	0.16318114890666102	-0.17005823853981034	0.38988040169493077	0.06630237435343361
27.552	0.999994330555096	0.16284212760387004	-0.1689621897308621	0.38953451985101023	0.06581660544978667
27.554	0.999994766240181	0.16250530358986948	-0.16786097568508754	0.38918436802366857	0.06532886773783719
27.556	0.9999951684131764	0.1621706870457239	-0.16675474937543333	0.38883000641823345	0.06483925026992066
27.558	0.9999955398722525	0.16183828780421622	-0.16564370474410178	0.3884714676071203	0.06434785308182174
27.56	0.9999958827348523	0.16150811531589276	-0.16452802608497716	0.38810879557497824	0.06385477404216909
27.562	0.9999961991000756	0.16118017867255027	-0.16340788810412124	0.3877420459471849	0.06336010885740063
27.564	0.999996491069812	0.16085448662588556	-0.16228345625731527	0.3873712857409536	0.06286395110488202
27.566	0.9999967608071642	0.16053104759628484	-0.16115489966956653	0.38699658304919343	0.06236639551375784
27.568	0.9999970099382766	0.16020986967529802	-0.16002237123425722	0.3866180225387099	0.06186753272854387
27.57	0.9999972398701933	0.15989096066218467	-0.1588860168321456	0.3862342999197943	0.061367229478208406
27.572	0.9999974520099585	0.15957432805577673	-0.1577459910084159	0.3858442393251445	0.06086538190723332
27.574	0.9999976478186947	0.15925997904188055	-0.156602434237023	0.38545065559878977	0.06036251094502688
27.576	0.9999978288565845	0.15894792050902815	-0.1554555644284957	0.38505361862113474	0.05985872761798322
27.578	0.9999979960900438	0.15863815897725264	-0.15430544433405166	0.3846533259104444	0.059354102369181906
27.58	0.9999981504007802	0.15833070074628997	-0.1531522927738227	0.38424985087255437	0.05884874565913115
27.582	0.9999982926705011	0.15802555172735186	-0.15199625975712783	0.38384332434682406	0.05834274963345934
27.584	0.9999984237809142	0.15772271750763697	-0.15083754090123033	0.38343384142080567	0.05783621773822664
27.586	0.9999985447472545	0.157422203281717	-0.14967623652889378	0.3830215768560908	0.057329228133182114
27.588	0.999998656513135	0.15712401414971483	-0.14851256325457357	0.38260661200571705	0.05682188866711714
27.59	0.999998759682181	0.15682815456364946	-0.14734661126410759	0.38218913246345576	0.056314273530459334
27.592	0.9999988548534926	0.1565346290418683	-0.1461786370371095	0.3817691885091134	0.05580649963902553
27.594	0.9999989426261696	0.15624344137187282	-0.14500867853435626	0.3813470115930826	0.055298626214138745
27.596	0.9999990236043813	0.1559545954085657	-0.14383705501557326	0.3809226003490395	0.05479078502308002
27.598	0.9999990984560019	0.15566809433093104	-0.14266372736157354	0.3804962532881593	0.05428301374120219
27.6	0.9999991676322136	0.15538394137420755	-0.14148902553061704	0.380067960452689	0.053775445359860057
27.602	0.9999992315080428	0.15510213906132986	-0.14031308584803487	0.3796378729579726	0.05326816145951736
27.604	0.9999992904585155	0.1548226898004275	-0.13913599302872065	0.37920618745831275	0.05276122945464754
27.606	0.9999993448586584	0.15454559576812388	-0.1379578831266875	0.3787730579464528	0.05225472925971476
27.608	0.9999993951031029	0.15427085883050903	-0.13677893062280885	0.3783386055294339	0.051748749877640686
27.61	0.9999994415798474	0.15399848046778658	-0.13559933845902675	0.37790292586608104	0.05124338674917122
27.612	0.9999994845251345	0.15372846190684814	-0.13441913368850558	0.3774662664818999	0.05073868853713158
27.614	0.9999995241632961	0.15346080416564803	-0.1332385758820572	0.3770286741435535	0.05023476360958727
27.616	0.9999995607186637	0.15319550764841292	-0.1320579463233629	0.3765901729916606	0.04973172485083866
27.618	0.9999995944155691	0.1529325723201753	-0.1308774029215233	0.3761508921946298	0.049229651877047045
27.62	0.9999996255249034	0.15267199795352407	-0.12969698021106457	0.375711069186411	0.048728591105347864
27.622	0.9999996542736272	0.1524137843395447	-0.12851667378348525	0.37527097814499083	0.04822857787866921
27.624	0.9999996808145336	0.1521579310015886	-0.12733674400794323	0.3748306595093387	0.04772971573626919
27.626	0.9999997053004004	0.15190443698758382	-0.1261573775796089	0.37439021566189934	0.047232087799369445
27.628	0.9999997278840055	0.15165330100981128	-0.1249787327931459	0.3739497723165631	0.04673576867240949
27.63	0.9999997487181072	0.1514045214803467	-0.12380095155771216	0.3735094682775365	0.046240827588574125
27.632	0.9999997679428926	0.15115809654327889	-0.12262416540033864	0.373069450365942	0.0457473299874867
27.634	0.9999997856736521	0.1509140239184267	-0.12144866342062222	0.3726297207492053	0.04525538153579068
27.636	0.9999998020229885	0.15067230119031028	-0.1202742424872647	0.37219072524861474	0.0447649575400628
27.638	0.9999998171035045	0.150432926034906	-0.11910121204634201	0.3717524483133545	0.044276167175315635
27.64	0.9999998310278028	0.1501958952072238	-0.1179298705133709	0.37131487638339955	0.04378911529158263
27.642	0.9999998439084861	0.14996120758885634	-0.11676021051434682	0.37087185119765986	0.04330307541968428
27.644	0.9999998558443666	0.1497288556525908	-0.11559191109522587	0.37039811983752163	0.04281502653809762
27.646	0.9999998668478107	0.14949883902322725	-0.11442498188024441	0.3699264754588213	0.0423288302513983
27.648	0.9999998769845126	0.1492711549433312	-0.11325927265054345	0.36945744425791205	0.04184448141197982
27.65	0.9999998863343753	0.14904580098313436	-0.11209504066851364	0.36899117364631595	0.041362080616206366
27.652	0.9999998949773017	0.1488227732912873	-0.11093293020851537	0.36852743280835987	0.04088182798365312
27.654	0.9999999029931947	0.14860206829254335	-0.10977234423307679	0.3680671421825561	0.04040359303254837
27.656	0.9999999104619577	0.148383682313578	-0.10861412562425184	0.36760987262422423	0.039927624885922705
27.658	0.9999999174371363	0.1481676102221396	-0.10745828342024462	0.36715595547933466	0.03945394872332906
27.66	0.9999999238769273	0.1479538478030053	-0.10630457613320007	0.3667059611312425	0.038982521763574474
27.662	0.9999999298123476	0.1477423897281122	-0.10515399769498511	0.36625927867911356	0.03851362734599042
27.664	0.9999999352842742	0.1475332301461708	-0.1040059864792736	0.36581675741731456	0.03804713272583693
27.666	0.9999999403335842	0.14732636382830128	-0.1028609436997202	0.3653783344103955	0.03758316028488523
27.668	0.9999999450011544	0.14712178407430804	-0.10171931009138085	0.3649438886615626	0.037121840576719856
27.67	0.9999999493278621	0.1469194863127869	-0.10058085928583349	0.36451394687215266	0.03666312599807177
27.672	0.9999999533386466	0.14671945989221585	-0.09944633207480652	0.3641364423231119	0.036212033563802815
27.674	0.9999999570252182	0.14652169653944236	-0.09831870449560977	0.3638098904906856	0.03576931711573386
27.676	0.9999999604104902	0.14632618460910646	-0.09719479381185012	0.3634868339182465	0.035329027876006176
27.678	0.9999999635192777	0.14613291262682576	-0.09607691516854465	0.3631649936899887	0.0348917722909381
27.68	0.9999999663763951	0.14594186920811997	-0.09496631030434094	0.3628432068797024	0.03445788057635999
27.682	0.9999999690066574	0.14575304464070427	-0.09385942812333707	0.36252541554807843	0.03402642818351777
27.684	0.9999999714348793	0.14556642724414015	-0.09275935437075258	0.3622084944687334	0.03359822609452202
27.686	0.9999999736915673	0.14538200158851705	-0.09166750049864673	0.36189104878273937	0.03317364789474755
27.688	0.9999999757968201	0.14519975408461727	-0.09058082367666109	0.3615764588576261	0.032751893465414135
27.69	0.9999999777508728	0.14501967423934126	-0.08950003382971838	0.3612641247430913	0.032333151385970274
27.692	0.9999999795537252	0.1448417499072952	-0.08842532299576789	0.3609539827954699	0.03191747251529827
27.694	0.9999999812053776	0.14466596870643822	-0.08735696569937774	0.3606458753084623	0.031504929358943404
27.696	0.9999999827058297	0.1444923177827559	-0.08629500277336559	0.3603398892349502	0.031095531740884277
27.698	0.9999999840550817	0.1443207845303323	-0.08523929915816808	0.3600363019091231	0.030689242046232267
27.7	0.9999999852691008	0.14415135628506176	-0.08419005404360642	0.35973502729207124	0.03028611138909771
27.702	0.9999999863988993	0.14398401992606652	-0.08314737396031148	0.3594360728754634	0.029886165566201925
27.704	0.9999999874482944	0.14381876255374015	-0.08211106252467763	0.35913977477222425	0.029489348501420747
27.706	0.999999988417286	0.1436555713052291	-0.08108132276112562	0.3588460341050778	0.029095711112823705
27.708	0.9999999893058741	0.143494432673192	-0.08005842698065385	0.3585546676914976	0.028705322681952364
27.71	0.9999999901140587	0.14333533323352393	-0.07904208710510102	0.3582661012106977	0.028318100378700906
27.712	0.9999999908418399	0.14317826003182338	-0.0780321968829286	0.35798056549613216	0.027934009967056302
27.714	0.9999999914942309	0.14302320001925378	-0.07702895699991653	0.35769795325218906	0.027553100260021026
27.716	0.9999999921033075	0.14287013947951427	-0.07603276970282484	0.35741792721206356	0.02717547494737584
27.718	0.9999999926747621	0.1427190643300107	-0.07504350554714057	0.35714072587383044	0.026801092043222605
27.72	0.999999993208595	0.1425699610074848	-0.0740609252254739	0.35686671160456973	0.0264298788436068
27.722	0.9999999937048061	0.14242281615854196	-0.07308505982640545	0.3565959504012565	0.026061836368929746
27.724	0.9999999941633954	0.1422776160956843	-0.07211621031027628	0.3563282058155618	0.025697039830078466
27.726	0.9999999945843627	0.1421343464797859	-0.07115458802187409	0.3560633304868494	0.02533553959048817
27.728	0.99999999496844	0.14199299310516594	-0.07019993146236227	0.3558016964978679	0.02497725470834255
27.73	0.9999999953274147	0.14185354218495544	-0.06925213645693376	0.35554350492819786	0.02462214731966406
27.732	0.9999999956654012	0.14171597989815343	-0.06831134131158913	0.35528868669129254	0.024270246740715137
27.734	0.9999999959823996	0.1415802919332807	-0.06737784913610986	0.35503698287662666	0.023921628270000973
27.736	0.99999999627841	0.141446463699395	-0.06645156931912835	0.3547885640265071	0.023576256856041443
27.738	0.9999999965534323	0.1413144809372398	-0.06553237481725699	0.35454364198884664	0.02323408683588847
27.74	0.9999999968074665	0.14118432942003156	-0.06462035762559956	0.35430218404383196	0.022895133840443414
27.742	0.9999999970405592	0.1410559945670567	-0.06371572479024165	0.35406402355982064	0.02255944588326317
27.744	0.9999999972573758	0.14092946167866977	-0.06281836252077391	0.3538293455691028	0.022226980100448088
27.746	0.9999999974610165	0.14080471632348324	-0.061928197871347075	0.35359829002840143	0.021897704871848816
27.748	0.9999999976514813	0.14068174399485284	-0.0610453779993674	0.3533707490720317	0.02157165095102178
27.75	0.9999999978287701	0.14056052981321737	-0.06017003741128535	0.3531466220939293	0.021248845463060773
27.752	0.999999997992883	0.14044105895695175	-0.05930203535578452	0.3529261121985594	0.020929236783578546
27.754	0.99999999814382	0.14032331679114857	-0.05844136041712351	0.3527092779269479	0.020612810033792145
27.756	0.999999998281581	0.1402072885285815	-0.05758815325641428	0.3524960041234097	0.020299593907732557
27.758	0.9999999984084232	0.14009295919043552	-0.056742437657189795	0.3522863007853357	0.019989583459793923
27.76	0.9999999985273877	0.13998031781032289	-0.05590415035264551	0.3520734742656817	0.01968236844052694
27.762	0.999999998638491	0.13986934187561212	-0.05507288429982427	0.35183294044007773	0.019376454821723364
27.764	0.9999999987417328	0.13976002181968977	-0.05424829703350408	0.3515974056496943	0.019073560497894042
27.766	0.9999999988371133	0.13965234411269872	-0.053430554590828336	0.3513667524259394	0.01877372044689622
27.768	0.9999999989246324	0.13954629510720912	-0.05261957417797261	0.3511411346646584	0.018476896982424464
27.77	0.9999999990042902	0.1394418612028131	-0.05181551821558089	0.3509204281537568	0.01818312383722043
27.772	0.9999999990787599	0.1393390283618387	-0.05101846681497008	0.35070459090395745	0.01789241053289121
27.774	0.9999999991444866	0.13923778274058884	-0.05022832897429574	0.35049376931757537	0.017604716348724098
27.776	0.9999999992071075	0.13913810854617226	-0.04944579016199802	0.3502872162499938	0.017320228191127617
27.778	0.9999999992653443	0.13903999341091283	-0.0486704675199474	0.3500854104808514	0.01703882060001573
27.78	0.9720900034716937	0.1389434490451596	-0.047839738566021854	0.340191084144183	0.016274652527949254
27.782	0.9265318264396291	0.1388488545519423	-0.046701962786819685	0.3244645029754036	0.015153129143601243
27.784	0.8831087274760754	0.138756844016641	-0.045260185931928355	0.3097888442020026	0.014021100688219823
27.786	0.8417205917904791	0.13866799794024165	-0.043542157469023846	0.2960670228080052	0.012891396928491236
27.788	0.8022725443342698	0.1385828421884216	-0.0415739630845522	0.2832130293196827	0.011774288026000687
27.79	0.7646728525975216	0.13850185290613087	-0.03937946675261956	0.2711503829681211	0.010677757491053185
27.792	0.7288357496844499	0.13842546061787692	-0.03698050279795736	0.259811774500812	0.009607970053869545
27.794	0.6946777713209216	0.13835405384905475	-0.03439697232040561	0.24913671648735697	0.008569548741012357
27.796	0.6621210301705466	0.13828798344766924	-0.03164716559389931	0.23907165408826755	0.007565940225738818
27.798	0.6310897743161807	0.13822756480776843	-0.028747896312839496	0.2295679829698478	0.006599596571164887
27.8	0.6015130943053774	0.1381730812023828	-0.025714599400880837	0.2205824221730991	0.005672188621057218
27.802	0.5733223791326256	0.13812478628766722	-0.022561476500113645	0.21207554435580286	0.004784737410232255
27.804	0.5464529627054279	0.13808290642600834	-0.019301638378657948	0.20401190972701547	0.003937764106490263
27.806	0.5208427836442875	0.13804764278812043	-0.015947157939418193	0.19635923417441173	0.003131371720242546
27.808	0.49643281990207333	0.13801917341607955	-0.012509195732175354	0.18908820870709325	0.0023653414133634537
27.81	0.4731669578409956	0.13799765481975135	-0.008998027503737014	0.18217221727282246	0.0016391906214376117
27.812	0.45099132996525493	0.13798322370318244	-0.005423221074491093	0.175586792279867	0.0009522459922944647
27.814	0.4298551700006658	0.13797599848308056	-0.0017935639882606228	0.1693098329333297	0.0003036680192076426
27.816	0.40970919434932157	0.13797608361032437	0.0018818521973243865	0.16351947939533026	-0.000307719491605442
27.818	0.3905078320474195	0.1379835492660822	0.005588944368154876	0.1581588831736765	-0.0008839411993871841
27.82	0.37220626042676763	0.13799845572158548	0.009321256071278082	0.1530110847131393	-0.0014262555023551945
27.822	0.3547621590076248	0.138020847211268	0.013073114292551516	0.14806040665939788	-0.0019356106184599642
27.824	0.33813602185691227	0.13805075782536158	0.016839489124324116	0.14329321998526148	-0.0024129846195311937
27.826	0.32228877499030256	0.1380882118514805	0.02061572499251563	0.1386966955729641	-0.002859332933302888
27.828	0.3071842303189502	0.13813322449148552	0.024397508778536546	0.1342597373912522	-0.0032756031216070866
27.83	0.2927878792194117	0.13818580297429872	0.028180922257934036	0.12997243907675537	-0.003662743201296111
27.832	0.2790658487075326	0.13824594681594865	0.03196228542581092	0.1258254660172199	-0.004021669458678055
27.834	0.26598710391272756	0.13831364848848166	0.03573822409533541	0.12181100458617963	-0.004353308979178817
27.836	0.2535214286769886	0.1383888939238192	0.03950552438572099	0.11792175041507075	-0.004658560586629482
27.838	0.24163966803417142	0.13847166285089885	0.043261276561360175	0.11415101494113539	-0.004938318627128416
27.84	0.2303150237738704	0.13856192964096953	0.04700289293478287	0.11049329106120424	-0.005193504329761584
27.842	0.2195210629486366	0.13865966319380024	0.05072766703753765	0.10694311638144122	-0.0054249747997543885
27.844	0.20923282034855317	0.13876482752495978	0.05443327508982781	0.10349574784381661	-0.005633612513009923
27.846	0.19942699978979542	0.13887738204386268	0.05811750435841276	0.1001471398770891	-0.005820301838289298
27.848	0.19008055828818415	0.13899728188439026	0.06177826064172354	0.09689322552282967	-0.005985894940766671
27.85	0.18117214750183971	0.13912447815516416	0.06541361633892327	0.09373062655531458	-0.006131259244696242
27.852	0.1726814190371165	0.13925891818141178	0.06902172729302568	0.0906562735135559	-0.006257252587854602
27.854	0.16458839447061166	0.13940054575134503	0.07260086683261346	0.08766706990359802	-0.0063647052676765355
27.856	0.15687476736792738	0.1395493012621175	0.07614943114952595	0.08476056532081537	-0.006454468833092327
27.858	0.14952271547565948	0.1397051221245264	0.07966596159270882	0.08193433175375506	-0.006527377326618913
27.86	0.14251490511641346	0.13986794274816394	0.0831489692474737	0.07918590892630573	-0.0065842267061466475
27.862	0.13583570753813926	0.14003769474974376	0.08659711653053112	0.07651063071314511	-0.00662560000369066
27.864	0.12946983203616924	0.14021430722181516	0.09000926239847502	0.07389953981538788	-0.006651643070369801
27.866	0.12340206410348857	0.1403977070608875	0.09338430722995282	0.0713610948141585	-0.006664006402391171
27.868	0.11761847587321946	0.14058781903810597	0.09672122381169075	0.06889368042238371	-0.0066634810833444726
27.87	0.11210619860615509	0.14078456577602716	0.10001891740250494	0.06649492762982336	-0.006650750674292846
27.872	0.10685239405300498	0.1409878704724445	0.10327816386175191	0.06399021593564318	-0.006608792006950245
27.874	0.1018445004280711	0.14119765468318163	0.10649957322992333	0.061569872634621235	-0.006557165159407897
27.876	0.0970713228269674	0.14141384314082028	0.10968214783776621	0.05923230458459593	-0.006496726388219248
27.878	0.0925220821260765	0.1416363563802266	0.11282440894007846	0.05697573754749494	-0.006428253912721151
27.88	0.08818600576737756	0.1418651125788314	0.11592492997539368	0.054798035728550014	-0.006352458454621282
27.882	0.08405291186048089	0.14210002754454254	0.11898275996446972	0.05269710022173111	-0.006270046426505836
27.884	0.0801136482953346	0.14234101488734752	0.1219971732740733	0.05067115592505147	-0.00618173778938609
27.886	0.07635916467955305	0.14258798629251734	0.12496662339050711	0.048718160547434705	-0.006088144021409535
27.888	0.07278047578184149	0.1428408510410713	0.12789054258273794	0.04683586985300485	-0.005989864807835288
27.89	0.0693694174725345	0.14309951732928744	0.13076786390907216	0.04502228145957036	-0.005887467574781039
27.892	0.06611838097218252	0.14336389117533255	0.13359808348796348	0.04327552819094292	-0.005781527628239309
27.894	0.06301976749134533	0.14363387767349794	0.13638036818586638	0.041593515394944706	-0.005672538943707061
27.896	0.0600661842970353	0.1439093803698459	0.1391141900992365	0.039974076900875385	-0.005560961333029878
27.898	0.05725105325824907	0.1441903016285206	0.14179884748443064	0.03841538366373623	-0.005447257129190022
27.9	0.054567994312227176	0.14447654276909044	0.14443397583750778	0.036915566400253404	-0.005331862025482114
27.902	0.052010635323636756	0.1447680041170683	0.14701902119850502	0.03547258671728929	-0.005215144978554962
27.904	0.04957300453711451	0.14506458533142053	0.14955373539844882	0.0340845202373318	-0.005097467320756994
27.906	0.047249702057534725	0.14536618508113708	0.15203752520030867	0.03274968051395223	-0.00497918037644207
27.908	0.045035371090993176	0.145672701566521	0.15447044873175186	0.03146628305618373	-0.004860610863609021
27.91	0.04292470834468916	0.14598403261244175	0.156852010495317	0.0302324428501864	-0.004742019443236508
27.912	0.04091292726221258	0.14630007535959072	0.15918219287688248	0.02904651753250874	-0.004623688356261555
27.914	0.038995527396525044	0.14662072701076295	0.1614608278374768	0.027906953361269967	-0.004505879792132505
27.916	0.03716801109544742	0.14694588417880022	0.16368775229044716	0.02681209334257816	-0.004388811293448281
27.918	0.03542600817229231	0.14727544366065703	0.1658631022498424	0.02576027154377049	-0.004272678553048111
27.92	0.033765661173004925	0.14760930203700862	0.16798665387007747	0.024750094277217277	-0.004157685520598684
27.922	0.03218323999390767	0.14794735594430575	0.17005866665273967	0.023780177409871397	-0.00404402526308833
27.924	0.030675014531314014	0.1482895022669093	0.17207904780332367	0.022849052872860483	-0.003931843261569629
27.926	0.029237343783420116	0.14863563783458483	0.17404797306727593	0.021955238737596562	-0.0038212648004868196
27.928	0.027867036041799104	0.1489856599652577	0.17596561629351076	0.021097510866074844	-0.0037124365018079
27.93	0.026561037537305678	0.14933946619094252	0.1778320997925672	0.0202746805650029	-0.003605489017498018
27.932	0.02531629442203503	0.14969695440625863	0.17964763239473086	0.019485494608387572	-0.0035005229724371207
27.934	0.02412979289209933	0.15005802288815878	0.18141243780014324	0.018728405383950254	-0.0033975656768117433
27.936	0.022998861409706448	0.15042257063698292	0.18312694870895177	0.01800137892073001	-0.0032965375943069305
27.938	0.021920998636790853	0.15079049723155102	0.18479128943627302	0.017304885210801164	-0.0031977920516506383
27.94	0.020893704243786677	0.15116170254585898	0.18640575173013163	0.016637854491565154	-0.0031013917736767496
27.942	0.019914493379297394	0.1515360872689222	0.18797075502119306	0.01599917509919954	-0.003007377023112809
27.944	0.018981124476432434	0.1519135527806366	0.1894865841485142	0.015387873286125193	-0.0029157955462980347
27.946	0.018091545731487572	0.15229400106506985	0.1909535989514072	0.014803077291456315	-0.0028267008843594326
27.948	0.0172437100429877	0.15267733490078342	0.1923722001811784	0.014243874802897443	-0.00274012553493863
27.95	0.016435574921599545	0.15306345784894151	0.19374277751936586	0.013709313303639803	-0.002656080437330369
27.952	0.015665258671803232	0.15345227427221017	0.19506574593089632	0.01319852639206131	-0.0025745803958560614
27.954	0.014931074091228623	0.15384368937670928	0.19634153138423618	0.012710765113212851	-0.0024956510873935353
27.956	0.01423134519226137	0.1542376092405263	0.19757057844838105	0.012245253381149375	-0.002419301793760676
27.958	0.013564396780225325	0.15463394082188758	0.19875332941626128	0.011801179964195921	-0.0023455238089244144
27.96	0.012928651462858206	0.15503259202934974	0.19989028402929349	0.01137777871965787	-0.0022743074198948625
27.962	0.012322716986550172	0.15543347171686492	0.2009818762129669	0.010977511198939752	-0.002206280796911767
27.964	0.011745221127304655	0.15583648959760826	0.20202856543584202	0.01059654396112431	-0.002140804575043779
27.966	0.011194791673417321	0.1562415563903173	0.20303086990976077	0.010233860349824892	-0.0020777895693599563
27.968	0.010670110327552662	0.1566485839199701	0.20398924969022184	0.009888820418313491	-0.0020172130574531147
27.97	0.010170023251690988	0.15705748459782787	0.20490424130689322	0.009560893685844604	-0.0019590676669138545
27.972	0.009693406989049167	0.15746817231765892	0.2057763830013635	0.00924954888769643	-0.0019033387145044563
27.974	0.009239138082846581	0.15788056192003064	0.20660621049460628	0.008954228732177853	-0.001849999266257189
27.976	0.008806119897472398	0.15829456930669009	0.20739425802850286	0.008674373211512057	-0.0017990151960638645
27.978	0.008393391087709595	0.1587101114603148	0.20814106807176713	0.008409514102416221	-0.0017503652472415003
27.98	0.008000031862657984	0.15912710645180533	0.20884718825484042	0.008159196763069067	-0.00170402530238497
27.982	0.0076251224079256245	0.15954547344794862	0.20951316088358535	0.007922945002385112	-0.0016599612509565105
27.984	0.007267754975647536	0.15996513269319426	0.21013953176114536	0.0077002719684067245	-0.0016181315458744623
27.986	0.006927124921643914	0.16038600555941765	0.21072687472010646	0.007490343628326292	-0.0015784167033768622
27.988	0.006602478855259047	0.16080801452684096	0.2112757224545604	0.007293159224518348	-0.0015408674841362554
27.99	0.006293063688770788	0.16123108316693902	0.21178664577115214	0.007108353342942251	-0.0015054543114578958
27.992	0.005998130995144769	0.16165513619713312	0.21226020346645655	0.006935509219088168	-0.0014721325979871398
27.994	0.005717005623493494	0.1620800994441866	0.21269695490979998	0.006774258579209893	-0.0014408641715695323
27.996	0.005449069591932093	0.1625058998390543	0.2130974416126036	0.006624268812030055	-0.0014116147363977657
27.998	0.005193706336272763	0.1629324654077142	0.2134622231830715	0.006485194113005769	-0.0013843439531359791
28.	0.004950300681231562	0.1633597253003393	0.21379185701873596	0.006356675758508853	-0.0013590055148775897
28.002	0.004718285872122918	0.16378760976778323	0.21408689004188938	0.006238385129346014	-0.001335556471225258
28.004	0.004497153722226835	0.16421605016568516	0.21434788026282742	0.006130034114214611	-0.0013139598183207208
28.006	0.0042863994218553594	0.16464497895898206	0.21457537395650966	0.00603132587121202	-0.0012941740042688905
28.008	0.004085518400368142	0.1650743296836453	0.21476990484891567	0.005941952279412246	-0.0012761525256661658
28.01	0.0038940355560090553	0.16550403698700716	0.21493204744119573	0.005861621211292771	-0.001259850248267897
28.012	0.0037115315584113568	0.16593403664874792	0.21506235179594232	0.005790081493072988	-0.001245228542990438
28.014	0.003537593108662376	0.1663642655109923	0.2151613295286523	0.005727077906189947	-0.0012322456966099994
28.016	0.003371806911545299	0.16679466142468682	0.21522949916990508	0.005672345968235746	-0.00122085618186181
28.018	0.0032137759039192683	0.16722516336305615	0.21526744974228576	0.005625627400928832	-0.001211014463798273
28.02	0.003063152551949331	0.1676557114397505	0.21527572231125472	0.005586701632228149	-0.0012026812292153803
28.022	0.0029195984755779475	0.16808624678625245	0.21525479437185868	0.005555348829071731	-0.0011958154698657815
28.024	0.0027827752947476294	0.1685167114830955	0.21520517016456994	0.005531341705157802	-0.0011903733328968674
28.026	0.002652352709639622	0.16894704873202487	0.2151274409802156	0.005514453444951991	-0.001186310258017056
28.028	0.002528041169663965	0.1693772028637363	0.2150221342286713	0.005504488788780648	-0.0011835869272014087
28.03	0.002409563636772967	0.1698071191850394	0.2148897014086447	0.0055012579564512635	-0.001182163679633743
28.032	0.0022966430658011255	0.17023674391465213	0.2147306393704002	0.005504287183726904	-0.0011819391062399777
28.034	0.0021890060460496314	0.17066602437475895	0.21454552327802956	0.005513430291861117	-0.0011828817870242825
28.036	0.0020864102240700593	0.17109490898138638	0.2143348652066923	0.00552874485677534	-0.0011850027836391359
28.038	0.0019886286863478662	0.17152334710182598	0.21409910380947805	0.005550072484521804	-0.0011882655450137615
28.04	0.001895434610677367	0.17195128896599535	0.21383870392963517	0.005577250044322998	-0.0011926319209695302
28.042	0.0018066025782040051	0.17237868588223396	0.21355424733637063	0.005610111181168382	-0.0011980630707677708
28.044	0.0017219292362193354	0.17280549024839237	0.2132462265728568	0.005648506263524177	-0.0012045226464696775
28.046	0.001641228449319274	0.17323165533607948	0.21291502695257358	0.005692298011665126	-0.0012119757845757612
28.048	0.0015643145091924259	0.17365713520382753	0.21256110293013208	0.005741345630196358	-0.0012203867594576322
28.05	0.0014910018708856536	0.17408188497918747	0.2121850223037538	0.005795504775111045	-0.0012297193099684487
28.052	0.001421117954493897	0.17450586083854325	0.21178725624332198	0.0058546400013328335	-0.0012399381421746797
28.054	0.0013545114743493253	0.17492901979153944	0.21136817180864734	0.005918633043204814	-0.0012510106459484524
28.056	0.0012910330720598102	0.17535131960482325	0.2109282087584437	0.005987364302620832	-0.0012629040275360607
28.058	0.0012305333892335584	0.17577271906859565	0.21046790542370847	0.006060711174910154	-0.0012755851863614034
28.06	0.0011728637414661228	0.17619317796786527	0.20998771079267683	0.006138548730481764	-0.0012890197955031583
28.062	0.00111789091649815	0.17661265688702857	0.2094879789096337	0.006220764252364333	-0.0013031753305011026
28.064	0.0010654965643172839	0.17703111713519182	0.20896912831196396	0.006307256889529241	-0.0013180219742445546
28.066	0.0010155628738460034	0.17744852100366745	0.20843167927748435	0.006397923888351966	-0.0013335300199387324
28.068	0.000967972034006805	0.17786483174067455	0.20787605927770042	0.006492660082334913	-0.0013496685921454117
28.07	0.0009226069684373827	0.17828001333998833	0.2073025797637501	0.006591358631224703	-0.0013664056484009417
28.072	0.0008793636331141686	0.17869403035351467	0.20671155778114636	0.006693923203971066	-0.0013837112931602213
28.074	0.0008381488389228091	0.17910684826247017	0.20610356938238505	0.006800266187812061	-0.0014015591340584103
28.076	0.0007988696959601316	0.17951843366464615	0.20547912793450604	0.006910298375535491	-0.0014199220839722665
28.078	0.0007614333143227424	0.1799287540810219	0.20483864325626863	0.007023928674960819	-0.0014387720201077747
28.08	0.0007257475748113505	0.18033777774866525	0.20418242161815592	0.007140446843241725	-0.0014579537278888123
28.082	0.000691731203376264	0.18074547341405367	0.20351066850712002	0.0072602647080851805	-0.0014775413242810657
28.084	0.0006593107525003465	0.18115181026786198	0.2028236958730786	0.0073834428506251715	-0.0014975371672314563
28.086	0.0006284129319962956	0.18155675842851732	0.20212206634338328	0.007509910010071883	-0.0015179185292885874
28.088	0.0005989644516768195	0.18196028909463102	0.20140627555323745	0.007639593377277123	-0.0015386620488585642
28.09	0.0005708928322839391	0.18236237435548242	0.20067671853756838	0.0077724193861696406	-0.001559743617514305
28.092	0.0005441346433846011	0.18276298698982252	0.19993368973101958	0.007908333050676128	-0.0015811422064434485
28.094	0.0005186319940493035	0.18316210026474952	0.19917738395040385	0.008047370693455888	-0.001602854242401691
28.096	0.0004943270633838743	0.1835596878530331	0.19840808093017887	0.008189349836396218	-0.001624833185105248
28.098	0.0004711620304940048	0.1839557242566998	0.1976262770878272	0.008334205925869606	-0.0016470580896129183
28.1	0.0004490799080508556	0.1843501849089605	0.19683239144209438	0.008481874006297085	-0.001669507544569993
28.102	0.0004280311881490409	0.1847430459860476	0.19602674799798353	0.008632295341417523	-0.00169216078353622
28.104	0.00040797022536089863	0.1851342842171922	0.19520957575511122	0.008785413784659588	-0.0017149968977365042
28.106	0.00038885140052504565	0.1855238767414502	0.1943810981006177	0.008941171923917201	-0.0017379948168774382
28.108	0.0003706290944801999	0.18591180136656135	0.19354175263997847	0.009099511208979769	-0.0017611353475530738
28.11	0.0003532585302273802	0.1862980367805423	0.19269194672241124	0.009260372931537255	-0.0017843992875534358
28.112	0.0003367010568310646	0.18668256238843303	0.19183199002271223	0.009423703504610595	-0.001807767796673458
28.114	0.00032092066835285145	0.18706535811694944	0.19096209454125326	0.0095894509329806	-0.0018312216356625507
28.116	0.00030588136556990896	0.1874464042599059	0.19008245461086778	0.00975756212849141	-0.0018547413604016907
28.118	0.0002915471492593206	0.1878256817060709	0.1891934678477335	0.009927983047041195	-0.0018783095414032316
28.12	0.0002778827638010742	0.18820317215392704	0.1882955121896951	0.010100659576415767	-0.0019019088683949555
28.122	0.00026485794393445893	0.18857885797261534	0.18738888036998494	0.01027554178911832	-0.0019255222710578739
28.124	0.00025244447341792487	0.18895272203155167	0.18647377992815178	0.010452580941973157	-0.0019491322782546959
28.126	0.00024061414208538358	0.18932474755477074	0.18555038667718599	0.010631727378019507	-0.001972721126037944
28.128	0.00022933873977080916	0.18969491829007964	0.18461905849476162	0.01081293063925696	-0.001996273074188781
28.13	0.00021859035975308128	0.19006321873989637	0.18368015437703122	0.010995974945068668	-0.00201974237543618
28.132	0.0002083446929111899	0.19042963404494534	0.1827339536395332	0.011180184650476837	-0.002042999343601655
28.134	0.00019857972939143353	0.19079414982490692	0.18178065592450374	0.011366314511210597	-0.0020661761072920675
28.136	0.0001892734921606893	0.19115675203186758	0.18082041353146935	0.011554325577203112	-0.0020892579289471
28.138	0.0001804040041858375	0.191517427062117	0.1798535434798528	0.01174417802716672	-0.0021122320334441614
28.14	0.00017194936441208397	0.1918761620202799	0.17888039240409115	0.011935831408891243	-0.002135086206091542
28.142	0.00016388989050811277	0.1922329446224281	0.17790122460787477	0.012129246781742	-0.002157807856043026
28.144	0.00015620834911202623	0.19258776303034533	0.17691622149997885	0.012324386886821017	-0.002180383960320262
28.146	0.00014888762627935406	0.19294060568033505	0.17592547860754507	0.012521213711843634	-0.0022028005150034474
28.148	0.00014191060806566472	0.1932914612832967	0.17492924474457822	0.012719688391168018	-0.0022250454836534005
28.15	0.0001352601891175531	0.1936403192648951	0.17392791591661266	0.012919771494533997	-0.002247108930163158
28.152	0.0001289204626854111	0.19398716975385263	0.1729217940843483	0.013121424257728357	-0.002268980223588276
28.154	0.00012287784573527556	0.19433200338266507	0.17191108106239647	0.013324609639915915	-0.0022906480479323744
28.156	0.00011711901187265664	0.1946748110873132	0.17089587851926916	0.013529290131635624	-0.0023120999227879487
28.158	0.00011163063470306635	0.19501558393419519	0.16987625646194932	0.013735427409073766	-0.002333322989158303
28.16	0.00010639938783204576	0.19535431338934703	0.16885253836108277	0.013942982525953563	-0.0023543079918314806
28.162	0.00010141249897433449	0.19569099152052424	0.16782496887417936	0.01415191662578112	-0.0023750449672316977
28.164	0.00009665916540276115	0.1960256108361393	0.16679375561657347	0.014362192311073907	-0.0023955239944514917
28.166	0.00009212900568395175	0.19635816423842203	0.16575908479215426	0.014573772069101324	-0.002415735120143696
28.168	0.0000878116383512748	0.1966886449696245	0.16472110770651283	0.014786617835301837	-0.0024356680690637974
28.17	0.00008369668193810034	0.19701704661329075	0.16368004498043268	0.015000691022036902	-0.0024553137812245726
28.172	0.00007977397637659265	0.1973433632637868	0.16263615129141254	0.015215952883660943	-0.002474664015230086
28.174	0.00007603484519284411	0.1976675894564801	0.16158961231507304	0.015432365780590492	-0.0024937100035900173
28.176	0.00007247120453797785	0.19798972002840237	0.16054054424312686	0.015649892207580555	-0.0025124422123512526
28.178	0.00006907497116282032	0.19830975002619408	0.1594890739968592	0.015868494154966342	-0.0025308514385001544
28.18	0.0000658380618182159	0.19862767489407301	0.15843545614895155	0.016088133264859687	-0.0025489307324031655
28.182	0.00006275246488558477	0.19894349056648314	0.1573799097152824	0.01630877099603484	-0.0025666729069231797
28.184	0.00005981116194478945	0.19925719335211534	0.15632258992690487	0.01653036950571189	-0.0025840701735816126
28.186	0.00005700784357324937	0.1995687798078894	0.15526359487818145	0.016752891296283733	-0.0026011141272644094
28.188	0.00005433621414709007	0.19987824672888613	0.1542030945586787	0.01697629852897248	-0.0026177977673195016
28.19	0.000051789978042438015	0.20018559132743063	0.15314130510209403	0.017199746053156457	-0.002633991558004971
28.192	0.000049362830918800114	0.20049081121034218	0.15207840612016443	0.01742348826506818	-0.002649736324404958
28.194	0.00004704886312463461	0.20079390431076863	0.1510145443282069	0.01764802417107663	-0.002665108328488319
28.196	0.00004484322981621669	0.2010948688188649	0.1499498274211097	0.017873323350507616	-0.0026801017518503075
28.198	0.00004274122495554609	0.2013937031487079	0.14888440529955912	0.018099354973635528	-0.002694711701555343
28.2	0.000040738142504610693	0.20169040612231565	0.1478185041926352	0.01832608783450232	-0.002708934891398982
28.202	0.00003882927642539909	0.20198497695611212	0.1467522866713281	0.018553490374632376	-0.002722767138211777
28.204	0.00003700992067990996	0.2022774151207228	0.14568584436787357	0.018781530608208755	-0.0027362031451779547
28.206	0.00003527542794394242	0.2025677202141715	0.14461923301405383	0.01901017611065427	-0.0027492370885849097
28.208	0.00003362190072082689	0.20285589207353602	0.1435526504398538	0.019239394824805127	-0.0027618661199595826
28.21	0.000032045910369519734	0.20314193097299904	0.1424863009846126	0.0194691549630665	-0.0027740878739835576
28.212	0.000030544030340406177	0.2034258375212033	0.14142031463932855	0.019699424490747932	-0.002785898809695267
28.214	0.00002911283408386298	0.20370761251234365	0.1403547475990252	0.019930171032814234	-0.002797294124916045
28.216	0.000027748895050267415	0.20398725684751862	0.1392896890873363	0.020161361835876145	-0.002808269821696476
28.218	0.000026448786690003954	0.20426477173342988	0.1382253263987323	0.02039296395940406	-0.0028188240995262103
28.22	0.00002520921675804501	0.20454015871728212	0.13716180868148456	0.020624944465974734	-0.00282895468690827
28.222	0.000024027585904835315	0.20481341960611804	0.1360992466253646	0.020857270931321524	-0.002838658860413976
28.224	0.00002290141469190382	0.20508455639018341	0.13503771397939232	0.021089910836603918	-0.0028479333474042065
28.226	0.000021828215524349115	0.20535357121635436	0.13397731529425785	0.02132283144385983	-0.002856775711320324
28.228	0.000020805500807270167	0.2056204665162101	0.13291821256778386	0.0215559999403066	-0.002865184982176809
28.23	0.000019830782945771345	0.20588524501793565	0.1318605354907034	0.021789383475492925	-0.0028731597730907808
28.232	0.000018901574344951526	0.2061479096696318	0.1308043742867997	0.022022949120413155	-0.0028806980796456686
28.234	0.000018015583991970968	0.20640846355887307	0.1297497783323285	0.02225666401033931	-0.0028877972217586393
28.236	0.000017171032629199258	0.20666690989175127	0.12869684763987124	0.022490495651198504	-0.0028944558921674807
28.238	0.000016366136025805	0.20692325217757793	0.12764575765837555	0.02272441160473549	-0.0029006747366272434
28.24	0.000015599108720000848	0.20717749424096507	0.12659664404022244	0.022958379528852883	-0.0029064538009545182
28.242	0.000014868165249998192	0.20742964013260368	0.1255495972115458	0.023192367122384334	-0.0029117923505976506
28.244	0.000014171520154012282	0.20767969403880937	0.12450466237223944	0.023426342063195722	-0.0029166888091947743
28.246	0.000013507388972875171	0.20792766024164028	0.12346191931658829	0.023660271991645332	-0.00292114259164105
28.248	0.000012874251529752155	0.20817354318181067	0.122421412429173	0.023894124839151015	-0.0029251525115678535
28.25	0.000012150787643726407	0.20841732786753273	0.12138334511746651	0.024127735616303627	-0.002928705259216772
28.252	0.076894871338137	0.20865852353180492	0.11955259685305547	0.09733582082003726	-0.011636750145859158
28.254	0.14786672353201602	0.20889455444131122	0.11624676366358046	0.164292183639247	-0.019098434643285107
28.256	0.21338186280150587	0.20912264253658272	0.11163627784313154	0.22520981526727507	-0.02514158551017785
28.258	0.2738599004268298	0.2093403335349906	0.10587624956063746	0.28026036289954753	-0.029672916124307315
28.26	0.3296881401679997	0.2095454832799724	0.09912008819727025	0.32933577711331075	-0.0326437912739879
28.262	0.38122412968696745	0.20973626596190129	0.0915411268519837	0.37069415622181257	-0.033933760777990006
28.264	0.42879791578972815	0.2099112126724316	0.08330930989908682	0.40577284422419146	-0.03380465562810705
28.266	0.47271407183465275	0.21006916683564006	0.07457245640418415	0.4348353796599984	-0.032426742392692096
28.268	0.5132537651522524	0.21020925822861394	0.06546897520786196	0.4582438829803599	-0.03000075741399558
28.27	0.5506767058606985	0.2103308823858927	0.056124768797546645	0.47645284726273923	-0.026740805895554044
28.272	0.5852222005594265	0.21043367231286694	0.04665250584057022	0.48999070772192566	-0.022859294353822272
28.274	0.6171120674316306	0.21051747279693267	0.03715038242467854	0.4994373983575392	-0.018554290346169098
28.276	0.6465496437091761	0.21058230969463998	0.02770152985492438	0.5053946919773524	-0.014000206148330939
28.278	0.6737243542337719	0.21062836026156034	0.018374221286544014	0.5084620796667472	-0.009342594767613184
28.28	0.6988096142040114	0.2106559240000139	0.009222587542762953	0.5092114347176434	-0.004696247034459389
28.282	0.7219660990980742	0.21066539522426464	0.00028761568010935476	0.5081710940653967	-0.00014615797483153397
28.284	0.743342540423818	0.21065721886754016	-0.008429076843733145	0.508467635596765	0.0042859127729964345
28.286	0.7630751572901551	0.21063181603093747	-0.016937457031510537	0.5078042210978325	0.008600912175264215
28.288	0.7812908725292379	0.21058961879733076	-0.02522123706781974	0.5063138705997291	0.012769862161121175
28.29	0.7981060626584642	0.21053108865732723	-0.033268811279699474	0.5041850036411699	0.016773635736192675
28.292	0.8136282916219473	0.2104567060345482	-0.04107272173249758	0.5015754538302608	0.020601069043021492
28.294	0.8279573557633686	0.21036696295227345	-0.04862884144459625	0.49861673230276216	0.024247154016773714
28.296	0.8411845896180918	0.21026235700742915	-0.055935528006662835	0.4954172200036576	0.027711423784497636
28.298	0.85339524805828	0.2101433867066374	-0.06299346926624294	0.4920659184943007	0.030996939313636337
28.3	0.8646663580328056	0.2100105474109043	-0.06980504157415122	0.48863418791591917	0.03410912980202236
28.302	0.8750716577119619	0.20986432834996502	-0.076373988350433	0.48517912252668477	0.03705506465172633
28.304	0.8846763575953522	0.20970521009466683	-0.08270507332581313	0.4817471877383343	0.039842936486403205
28.306	0.8935430006866341	0.20953366289198003	-0.08880390038198889	0.47837493416493077	0.042481559998823006
28.308	0.9017277919833865	0.20935014518573247	-0.09467664665410154	0.4750896613470971	0.04497989599637588
28.31	0.9092832229733349	0.20915510253787578	-0.1003298985270339	0.47194763473618406	0.047350458303155006
28.312	0.9162580216861921	0.20894896373894692	-0.10577750079557177	0.4694741799470958	0.04965980544285433
28.314	0.9226961971425311	0.2087321231714715	-0.11103125781187265	0.46709823563775626	0.051862504624566555
28.316	0.9286398036142157	0.20850496399064913	-0.1160970864153421	0.4648204450122969	0.0539642993722104
28.318	0.9341260666580383	0.20826785623698962	-0.12098077534502051	0.46263933856403167	0.055970465884584
28.32	0.9391908133058561	0.2080211585352467	-0.1256879603753357	0.4605531994879996	0.05788599228798177
28.322	0.943866001402365	0.20776521839695455	-0.13022411556870248	0.45855904837426387	0.05971544651056437
28.324	0.9481817708105871	0.20750037254886533	-0.13459454787969166	0.4566537162871982	0.06146310048125643
28.326	0.9521658112757398	0.2072269472785654	-0.13880438170327272	0.4548336305404046	0.06313290086501565
28.328	0.9558433725714316	0.2069452592764459	-0.14285802411978804	0.4530953761557891	0.06472831017542816
28.33	0.9592384089988227	0.2066556153762139	-0.14676128955472906	0.45143419224473563	0.06625306420293486
28.332	0.9623722014971816	0.20635831113130346	-0.15051894958407547	0.44984575967514645	0.0677103112211535
28.334	0.9652652745023862	0.2060536349566079	-0.15413370916954003	0.4483278975387678	0.06910244177183178
28.336	0.9679357786587524	0.20574186791257768	-0.1576109523523149	0.4468754534118821	0.07043246579511926
28.338	0.9704009487933046	0.2054232792772354	-0.1609558851711169	0.4454836609283917	0.07170321697399899
28.34	0.9726767174671743	0.2050981311432923	-0.16417082499426733	0.44415027109911165	0.07291651642776865
28.342	0.9747773315681112	0.20476667990107197	-0.1672597477965961	0.4428713021152112	0.07407454229814034
28.344	0.9767166159474048	0.20442917360732688	-0.17022647753168715	0.4416432056636594	0.0751793672259272
28.346	0.9785067087101618	0.2040858532538577	-0.17307444107766407	0.4404624893590844	0.07623279916150008
28.348	0.9801591618019063	0.20373695233168798	-0.17580756209064796	0.43932541496277117	0.07723673016906707
28.35	0.9816846551223536	0.2033826980671699	-0.17842825841773674	0.4382295049509875	0.07819252735567164
28.352	0.9830927388268035	0.20302331170300703	-0.1809402632818537	0.43717106813889084	0.07910184816826012
28.354	0.9843926801339127	0.2026590077804447	-0.1833461506168363	0.4361475737990665	0.07996597875693137
28.356	0.9855926153680173	0.20228999580039636	-0.18564894446746133	0.43515594744996616	0.08078624232282429
28.358	0.9867002878894706	0.201916478817599	-0.18785146132988553	0.43419339980778676	0.08156386465368398
28.36	0.9877228566545374	0.20153865526907344	-0.189956056900414	0.43325751491599723	0.08229988915591514
28.362	0.98866672339031	0.20115671784927378	-0.1919656949219769	0.43234531890192196	0.08299546958927116
28.364	0.9895381001221873	0.20077085449445198	-0.19388239165518018	0.43145471564343024	0.08365147215985394
28.366	0.990342440778202	0.200381248542951	-0.19570868818304413	0.43058308094292297	0.08426884992515296
28.368	0.9910849359167595	0.19998807838847057	-0.19744681512752005	0.42972252305351255	0.08484734356547836
28.37	0.991770384338166	0.1995915199256107	-0.19909678320115157	0.42869868816600104	0.0853525297764044
28.372	0.9924030771960175	0.1991917498525211	-0.20065868496026418	0.4276436452799398	0.08581041149348641
28.374	0.9929871784931386	0.19878894357672458	-0.20213309633432786	0.42654673702458884	0.08621921268608443
28.376	0.9935263441418378	0.19838327453646046	-0.20352186368027875	0.42547301264804593	0.08659306047979312
28.378	0.9940240535280097	0.19797491166153772	-0.20482731239338256	0.4244219894310472	0.08693321541581402
28.38	0.9944835233845876	0.19756401929309156	-0.2060517213949446	0.4233932472685836	0.08724090742668707
28.382	0.9949076301282221	0.19715075735563542	-0.20719725290526317	0.42238644572340667	0.0875173112183079
28.384	0.9952991649582572	0.1967352814269893	-0.20826605687543662	0.42140133579625205	0.08776359456832719
28.386	0.9956605785160025	0.19631774288466994	-0.2092602407809968	0.42043767255405834	0.08798088859206414
28.388	0.9959942043448223	0.19589828876498444	-0.21018195163590103	0.41949523365870783	0.08817032691234553
28.39	0.996302204596766	0.19547706218723965	-0.21103304119382152	0.4185740584044285	0.08833295650992681
28.392	0.9965864884209078	0.1950542022043843	-0.21181569790585836	0.4176739020827978	0.08846988906673096
28.394	0.9968489324068178	0.19462984385745652	-0.21253168697655214	0.4167949262016655	0.08858212878890753
28.396	0.997091210800738	0.194204118543755	-0.21318302552185675	0.41593708526553735	0.08867072626364976
28.398	0.9973148336970951	0.1937771536117791	-0.21377156741000722	0.41510046670866524	0.0887366774009369
28.4	0.9975212858734186	0.1933490729542144	-0.21429909695131286	0.41428526677000366	0.08878095854904552
28.402	0.9977118654784951	0.19291999659807255	-0.2147675447151521	0.4134915496269411	0.08880456487384161
28.404	0.9978877729424875	0.1924900411030453	-0.2151785353207097	0.41271963459386873	0.08880840647000719
28.406	0.9980501778156944	0.19205931947642	-0.21553397767946597	0.4119696537762483	0.08879345816162722
28.408	0.9982000892602005	0.19162794116207849	-0.21583548118892643	0.41124195365443933	0.08876060495208009
28.41	0.9983384636919985	0.19119601235702258	-0.21608477042188123	0.410536808885073	0.08871075209766273
28.412	0.9984662176334312	0.19076363573167357	-0.21628357800402692	0.40985450704119203	0.08864479924394565
28.414	0.9985841391122918	0.19033091062031227	-0.21643349510261187	0.40919542573896683	0.08856359617268586
28.416	0.9986929902442095	0.1898979332310668	-0.2165362117422457	0.4085922228209953	0.08847501207700187
28.418	0.9987934853264154	0.18946479467858515	-0.2165953625579455	0.40811579919194935	0.08839598949160596
28.42	0.9988862434006145	0.18903157903302503	-0.216613300966542	0.40765964405746263	0.08830450117013254
28.422	0.9989718709495707	0.18859836793897417	-0.21659142933565545	0.4072227505406637	0.08820095759759941
28.424	0.9990509225696252	0.18816523971096205	-0.21653062839463552	0.40680450714172334	0.08808563556516735
28.426	0.9991238871195207	0.18773227003549872	-0.21643268736794588	0.4064035831195503	0.08795901965052665
28.428	0.9991912467222409	0.18729953245168576	-0.21629900434244972	0.4060189595489924	0.08782149669460443
28.43	0.999253432238637	0.18686709782506067	-0.21613000117979153	0.4056503628495585	0.08767321340125794
28.432	0.9993108272150234	0.1864350347978254	-0.21592756618936312	0.4052963736603785	0.08751465954986024
28.434	0.9993638121158172	0.1860034090528359	-0.2156928295383633	0.40495616628788317	0.08734614134564149
28.436	0.9994127292928793	0.1855722848567651	-0.21542621600295442	0.4046294550666328	0.08716779238834217
28.438	0.9994578784136158	0.1851417240296524	-0.21512971903207764	0.40431472891523873	0.08698011403206594
28.44	0.9994995565377796	0.18471178577963784	-0.21480364724265585	0.40401178703559143	0.08678320538426819
28.442	0.9995380363507234	0.18428252838515252	-0.21444910680714865	0.40371980876486013	0.08657735238997712
28.444	0.9995735526866426	0.1838540076475838	-0.21406710893958536	0.40343803715613374	0.08636281425027457
28.446	0.9996063370945171	0.18342627771753087	-0.21365847850242436	0.4031658643140502	0.08613980515345483
28.448	0.9996366064144258	0.18299939079439098	-0.21322423644827063	0.4029025293708876	0.08590858418818444
28.45	0.9996645452259976	0.1825733974218228	-0.21276505326625156	0.4026475357883187	0.08566932439952656
28.452	0.9996903338798365	0.18214834655300446	-0.21228189312911636	0.4024001621475754	0.08542226821615069
28.454	0.9997141443449491	0.18172428536645951	-0.21177545525301175	0.40215989378042405	0.08516759458985215
28.456	0.9997361222320896	0.1813012597805303	-0.21124644706626114	0.40192620410630353	0.08490548260028552
28.458	0.9997564080499687	0.18087931403192237	-0.21069575228917944	0.4016984311174858	0.0846361531376818
28.46	0.9997751377669072	0.18045849074766318	-0.2101240870780945	0.40147604499555767	0.08435978743841555
28.462	0.9997924266175892	0.18003883141702914	-0.20953200198644845	0.40125864116958027	0.08407652639862409
28.464	0.999808383995582	0.17962037598205605	-0.20892021823031642	0.40105073935245744	0.08378760798694516
28.466	0.9998231169880581	0.17920316317972448	-0.20828947319338062	0.40084720056126166	0.08349225223594657
28.468	0.9998367171551964	0.17878723030457072	-0.20764038979441457	0.4006469898290273	0.08319049713805808
28.47	0.9998492697172274	0.17837261349503863	-0.20697350256034175	0.40044966034168544	0.08288246880001782
28.472	0.9998608592260517	0.17795934779501923	-0.20628936122073446	0.40025475750073397	0.08256829825038639
28.474	0.9998715591043514	0.17754746706968674	-0.20558866027123227	0.40006171267911644	0.08224815153551421
28.476	0.9998814339282986	0.1771370039444196	-0.20487179213571163	0.3998701945015861	0.08192212336919553
28.478	0.999890548052727	0.17672799032580364	-0.20413927157819642	0.39967978033523527	0.08159033922216848
28.48	0.9998989638447989	0.17632045694476067	-0.20339161289368765	0.3994900508584055	0.08125292577907241
28.482	0.9999067326696919	0.1759144336845134	-0.202629245610036	0.39930065348755095	0.08090999018777684
28.484	0.9999139022447154	0.17550994941972525	-0.20185268132415257	0.39911117346963343	0.08056166051127449
28.486	0.9999205202910112	0.1751070321952273	-0.20106228031147447	0.3989213197294637	0.08020803020966877
28.488	0.999926631578488	0.17470570918489886	-0.2002585393277088	0.3987306963678914	0.0798492268397541
28.49	0.9999322725421492	0.17430600698528953	-0.1994415427882376	0.3985006461630701	0.07947758367287229
28.492	0.9999374784744297	0.1739079523513103	-0.19861079078470492	0.3982515402787045	0.07909705334598027
28.494	0.999942284643411	0.1735115726092999	-0.19776670283656186	0.39800102502685286	0.07871135044513262
28.496	0.9999467228445691	0.17311689413379547	-0.19690964957641305	0.39774888879491227	0.07832059431201385
28.498	0.9999508192636025	0.17272394248259318	-0.19603998567647768	0.3974949357710944	0.07792490151503777
28.5	0.9999545997809072	0.17233274245865712	-0.19515804500964606	0.3972389916311955	0.07752438500834727
28.502	0.9999580901840137	0.17194331817184566	-0.19426429655531455	0.3969807897218511	0.07711919386128864
28.504	0.9999613130086084	0.17155569293262038	-0.19335905602635955	0.3967201797223596	0.07670943945772317
28.506	0.9999642874200777	0.17116988939863034	-0.1924426213059179	0.396457029390896	0.07629522997114137
28.508	0.9999670325197593	0.170785929763447	-0.19151525567122518	0.3961912386401322	0.07587666636286432
28.51	0.9999695672125782	0.17040383522068145	-0.19057759666301	0.3959224368119822	0.07545394647259
28.512	0.9999719074297387	0.1700236261908121	-0.18962974276781638	0.3956506537530626	0.07502713169711164
28.514	0.9999740671995035	0.16964532281481143	-0.18867199165706608	0.3953816512038408	0.07459744359728805
28.516	0.9999760605698746	0.16926895100088044	-0.1877046289883403	0.39510981134154455	0.07416394054751775
28.518	0.9999779013063714	0.16889451663869548	-0.18672819317042819	0.39483437793548676	0.07372670999346342
28.52	0.999979600694765	0.16852204413188188	-0.18574285038960334	0.39455531707366903	0.07328582922963701
28.522	0.9999811689140411	0.1681515510147257	-0.18474884789227952	0.3942725245604996	0.07284139466813279
28.524	0.9999826161550696	0.16778305432168386	-0.18374647358014246	0.3939858723464615	0.07239351468405847
28.526	0.999983952573228	0.16741657055183132	-0.18273595579444266	0.3936952831470444	0.07194228385763889
28.528	0.9999851867788774	0.16705211577696957	-0.18171752261624197	0.39340068586430116	0.07148779803079125
28.53	0.9999863258800402	0.16668970557606974	-0.18069140299679223	0.393102014390964	0.0710301545011685
28.532	0.9999873770227852	0.16632935511277658	-0.1796578618614855	0.3927991816574351	0.07056946111751602
28.534	0.9999883473531805	0.16597107883840426	-0.17861724383594635	0.3924920449292728	0.07010584729280113
28.536	0.9999892435596217	0.16561489083353886	-0.177569596638702	0.39218069247856585	0.06963936737290577
28.538	0.9999900708263366	0.16526080497250212	-0.17651515871774964	0.39186507417047495	0.06917012576314412
28.54	0.9999908341938187	0.16490883454512367	-0.17545419848872373	0.391545121763867	0.06869823551124903
28.542	0.9999915387065565	0.16455899240881422	-0.1743868917682409	0.3912208430790688	0.06822378681950952
28.544	0.9999921893250007	0.16421129108422222	-0.1733134279886542	0.3908922412636636	0.06774687430757362
28.546	0.9999927900346114	0.16386574264080395	-0.17223404598024347	0.390559286074093	0.0672676060356964
28.548	0.9999933443823605	0.16352235872580786	-0.17114892361884146	0.390221998977563	0.06678607509740256
28.55	0.9999938559384846	0.16318115066583022	-0.1700582265932832	0.38988041627497755	0.06630237217517371
28.552	0.9999943282704699	0.16284212938399048	-0.1689621806788591	0.38953453237978763	0.06581660404060857
28.554	0.9999947645041608	0.16250530538743077	-0.16786096623612148	0.3891843812618887	0.06532886628262773
28.556	0.9999951671384846	0.16217068886303546	-0.16675473954624978	0.3888300203323298	0.06483924876828066
28.558	0.999995538673924	0.16183828964034228	-0.16564369588790728	0.388471480983559	0.0643478518571656
28.56	0.9999958816109621	0.16150811716835786	-0.16452801860297242	0.3881088080847491	0.06385477319654506
28.562	0.9999961983421813	0.16118018053890273	-0.16340788154308622	0.38774205804874073	0.0633601082909011
28.564	0.9999964907293319	0.16085448850549317	-0.16228344971623643	0.38737129816634003	0.06286395058749047
28.566	0.9999967605351926	0.16053104948662567	-0.16115489516471956	0.38699659404607656	0.062366395542599005
28.568	0.999997009526995	0.16020987157469804	-0.1600223661991588	0.38661803406790046	0.06186753262681242
28.57	0.9999972394596783	0.1598909625741805	-0.15888600908793368	0.3862343138311044	0.061367228697440684
28.572	0.9999974517955178	0.1595743299855486	-0.1577459815556436	0.385844254901135	0.06086538071698549
28.574	0.9999976477452183	0.15925998099613553	-0.1566024173813955	0.3854506774692644	0.060362507872983404
28.576	0.9999978285175404	0.15894792246270503	-0.15545556077572661	0.38505362982765073	0.059858727953586495
28.578	0.9999979953212451	0.1586381609468255	-0.1543054384603861	0.3846533389622978	0.059354102123828884
28.58	0.9999981493650933	0.15833070272595853	-0.15315228760699756	0.3842498634270141	0.0588487455965236
28.582	0.9999982918124359	0.15802555371666724	-0.15199625517392787	0.38384333667135206	0.05834274974751073
28.584	0.999998423488533	0.15772271951688857	-0.15083750522283076	0.38343387981430765	0.05783620984910089
28.586	0.9999985450689671	0.15742220539860535	-0.1496762008927405	0.3830216161757108	0.057329220368977835
28.588	0.9999986572288218	0.1571240163094	-0.14851250260790216	0.38260667267448334	0.05682187447336998
28.59	0.9999987606431803	0.15682815687592772	-0.14734657230706252	0.38218917619689863	0.056314265085472985
28.592	0.9999988559890634	0.15653463140277557	-0.1461785685373167	0.38176925750732316	0.05580648357397475
28.594	0.9999989440452505	0.15624344387662328	-0.14500865208666097	0.38134704646842327	0.05529862118561532
28.596	0.9999990253736548	0.1559545979650873	-0.14383698013493343	0.3809226766456986	0.054790767473633026
28.598	0.9999991004076281	0.15566809701972775	-0.14266371231377553	0.38049628012961983	0.05428301184487383
28.6	0.9999991695805215	0.15538394407615705	-0.14148900451279744	0.3800679926449427	0.05377544192651016
28.602	0.999999233325687	0.15510214185578486	-0.14031301510079233	0.37963794816385954	0.05326814515354944
28.604	0.9999992920961097	0.15482269277553778	-0.13913588788708225	0.3792062933344917	0.05276120431546386
28.606	0.9999993463905589	0.15454559895532	-0.13795778379167753	0.3787731604398159	0.052254705774046506
28.608	0.9999993965263089	0.1542708621791341	-0.13677887129518457	0.3783386749125202	0.05174873692185027
28.61	0.9999994427948119	0.1539984839017072	-0.13559931119099744	0.3779029683294388	0.051243382202505225
28.612	0.9999994854875204	0.15372846526386727	-0.13441925658530648	0.37746617847277036	0.05073872309640641
28.614	0.9999995248958864	0.15346080710791665	-0.133238852897094	0.3770284493905704	0.05023483810636966
28.616	0.999999561327098	0.15319550999302783	-0.13205823768081468	0.3765899316271656	0.049731802699021985
28.618	0.9999995950252689	0.15293257421031212	-0.130877545803639	0.376150777731028	0.04922969064156705
28.62	0.9999996261585418	0.15267199974660936	-0.12969694832525716	0.37571110772646477	0.04872858412402443
28.622	0.9999996548943982	0.15241378623924373	-0.12851661709084217	0.3752710394445182	0.04822856448157347
28.624	0.99999968140032	0.1521579329940517	-0.12733671174149125	0.3748306999837969	0.047729708795698135
28.626	0.9999997058448105	0.15190443900979167	-0.12615737971423255	0.3743902259085145	0.04723208989123777
28.628	0.9999997284065472	0.15165330300255336	-0.12497875624203124	0.37394976346212905	0.046735776334498665
28.63	0.9999997492221511	0.15140452342750857	-0.12380098015081234	0.3735094545853492	0.04624083657326156
28.632	0.9999997684147199	0.15115809832552593	-0.12262427856055952	0.37306935956251264	0.04574736106940309
28.634	0.9999997861073519	0.1509140257134442	-0.12144851742735242	0.3726298639135057	0.045255344521451364
28.636	0.9999998024231447	0.1506723032095062	-0.12027426709142815	0.3721907157023075	0.044764965549329135
28.638	0.9999998174851963	0.15043292781259898	-0.11910131473269382	0.3717523662260094	0.0442761955725076
28.64	0.9999998314097479	0.1501958969644603	-0.11792985228987793	0.37131490439410003	0.04378911182822636
28.642	0.9999998442390597	0.14996120826985426	-0.1167468167551357	0.3708841350015274	0.043299542146410325
28.644	0.9999998560511403	0.14972885783177386	-0.11559187338590654	0.3703981691862887	0.04281501827495307
28.646	0.9999998669414873	0.14949884138945035	-0.11442479796214085	0.3699266612767408	0.04232878347740038
28.648	0.9999998770055987	0.14927115750097425	-0.11325932782311979	0.36945741062143284	0.04184449798625384
28.65	0.9999998863389721	0.14904580328645783	-0.11209509806471424	0.3689911361798942	0.04136209759509557
28.652	0.9999998950371052	0.14882277589733034	-0.11093271433258943	0.3685276523542422	0.04088177278227297
28.654	0.999999903174082	0.14860207091394334	-0.10977255052819482	0.36806696758759794	0.04040364979726904
28.656	0.9999999106982359	0.1483836846350466	-0.10861404319827625	0.3676099666122847	0.039927604793743576
28.658	0.9999999176375662	0.14816761295410502	-0.1074581648241199	0.36715608690516893	0.03945391930283453
28.66	0.9999999240397432	0.14795385029304187	-0.10630484085235299	0.36670572886594516	0.03898259414674041
28.662	0.9999999299524369	0.14774239213141566	-0.10515377153578705	0.36625951087179043	0.038513568929021365
28.664	0.9999999354233174	0.14753323290038078	-0.10400602657555155	0.36581673957929334	0.0380471455384656
28.666	0.9999999405000549	0.1473263661653757	-0.10286113265942794	0.36537817132720235	0.03758321255174655
28.668	0.9999999452161059	0.14712178645094565	-0.10171917773827242	0.3649440334132395	0.03712180699928334
28.67	0.9999999495565971	0.14691948703132424	-0.100580838965363	0.3645139719297154	0.036663121111287555
28.672	0.9999999535444282	0.14671946212662929	-0.09944629787500812	0.3641364954239291	0.036212026391089586
28.674	0.9999999572072086	0.14652169950732663	-0.09831729759004838	0.36381139763636694	0.03576895344806611
28.676	0.9999999605725477	0.14632618904294653	-0.09719413740432223	0.36348756260929954	0.03532886010501044
28.678	0.9999999636680547	0.14613291900373016	-0.09607689827794047	0.3631650615356269	0.03489177267526042
28.68	0.9999999665213389	0.1459418775210946	-0.094965574112208	0.3628440548471143	0.0344576939817577
28.682	0.999999969166727	0.14575305266413813	-0.09386028280175092	0.36252456907842096	0.03402665857628348
28.684	0.9999999716342649	0.14556643240156408	-0.09276099890309175	0.36220678042198406	0.03359866276141606
28.686	0.9999999739250024	0.1453820045792662	-0.09166782974752026	0.361890720829576	0.033173736984212956
28.688	0.9999999760389395	0.14519975699905374	-0.0905808082781341	0.361576499182141	0.032751891550296425
28.69	0.9999999779760762	0.14501967714706976	-0.08950006560463905	0.3612641145569579	0.03233316195344957
28.692	0.9999999797364125	0.14484175269743288	-0.08842539535643755	0.360953928065085	0.03191749379461426
28.694	0.9999999813199483	0.14466597143252186	-0.08735693841373708	0.36064592747329793	0.031504924075449976
28.696	0.9999999827398917	0.1444923205551903	-0.08629501855033782	0.36033989547389567	0.031095537964346616
28.698	0.9999999840588853	0.14432078715571856	-0.08523941622521891	0.3600361974576377	0.030689275291236683
28.7	0.9999999852850183	0.14415135872864077	-0.08419007001013193	0.3597350308004003	0.030286117428182668
28.702	0.9999999864182906	0.1439840224894498	-0.08314729859350281	0.35943617665915956	0.029886147105986166
28.704	0.9999999874587023	0.14381876511327163	-0.08211115338495775	0.35913969811087804	0.02948937483820973
28.706	0.9999999884062534	0.14365557361832387	-0.0810814078308461	0.3588459616037392	0.02909573576124492
28.708	0.9999999892609438	0.14349443512974158	-0.0800582038620162	0.3585549324116155	0.028705263874740556
28.71	0.9999999900262168	0.1433353362094692	-0.07904184634276915	0.35826639023121415	0.028318036966434198
28.712	0.9999999907383086	0.14317826332981426	-0.07803212324323205	0.35798067520858695	0.027933992166571883
28.714	0.9999999914069084	0.1430232033360937	-0.07702898333301868	0.3576979540142145	0.02755310973801581
28.716	0.9999999920320162	0.14287014281664734	-0.07603269401427426	0.35741804011541584	0.027175456479277015
28.718	0.999999992613632	0.14271906800596096	-0.07504325168878828	0.35714103760474225	0.02680102477336767
28.72	0.9999999931517558	0.14256996523440163	-0.07406067727927056	0.35686702238104256	0.026429813376176618
28.722	0.9999999936463876	0.1424228207080932	-0.07308498804046584	0.35659607097031243	0.026061819582142393
28.724	0.9999999940978568	0.14227762065568522	-0.07211624003229991	0.3563282150867383	0.02569705108947621
28.726	0.9999999945185665	0.14213435110581496	-0.07115446236801956	0.3560635117826993	0.025335507749766967
28.728	0.9999999949148255	0.14199299812638122	-0.07019970439537586	0.3558019937148843	0.024977194782070257
28.73	0.9999999952866337	0.14185354759827046	-0.06925198925181979	0.3555437181759348	0.02462210974967188
28.732	0.9999999956339912	0.14171598544612785	-0.06831135263787774	0.35528872649692883	0.024270253483994204
28.734	0.9999999959568979	0.14158029744073913	-0.06737784234490714	0.3550370426227063	0.023921629884434782
28.736	0.9999999962553539	0.14144646930467059	-0.06645148992341142	0.3547887053584147	0.02357623807906488
28.738	0.999999996529359	0.14131448668499452	-0.06553233133378161	0.35454374527844085	0.023234078187906657
28.74	0.9999999967834418	0.14118433516420736	-0.06462039519172585	0.3543021978031167	0.022895148039334425
28.742	0.999999997022158	0.14105600027940696	-0.06371569104535824	0.3540641163797331	0.022559439849498836
28.744	0.9999999972455078	0.14092946757979752	-0.06281822358932312	0.35382955730501076	0.022226944243297384
28.746	0.9999999974534912	0.14080472249251097	-0.061928092958642184	0.35359846701234393	0.021897678735173808
28.748	0.999999997646108	0.14068175027830815	-0.0610453548271519	0.35337083672734787	0.021571648113588512
28.75	0.9999999978233585	0.14056053614608954	-0.06017000538190664	0.3531467204211173	0.021248840068341306
28.752	0.9999999979852425	0.14044106536303153	-0.05930200821451428	0.35292620615241665	0.020929232776367972
28.754	0.9999999981338065	0.14032332316411983	-0.058441423349005456	0.35270927160562354	0.020612831861023594
28.756	0.9999999982731163	0.1402072947443621	-0.057588230288925825	0.3524959807932553	0.02029961971784276
28.758	0.9999999984032828	0.140092968984521	-0.056742512007741955	0.3522863168475101	0.01998961056388303
28.76	0.9999999985243062	0.1399803234861527	-0.055904219747947854	0.35207345646640503	0.019682391877717458
28.762	0.9999999986361865	0.13986934743037305	-0.05507293996008433	0.35183293693303463	0.019376474211693154
28.764	0.9999999987389236	0.13976002655199482	-0.054249616705072036	0.35159598340794085	0.01907394733492366
28.766	0.9999999988325176	0.1396523475197189	-0.053431753751803576	0.3513654503366598	0.018774072219279975
28.768	0.9999999989180223	0.13954629720183853	-0.052620608489178676	0.35114000234187764	0.018477200588121228
28.77	0.9999999989994214	0.13944186201300574	-0.05181536774201906	0.3509206048854033	0.01818308019038894
28.772	0.9999999990763723	0.13933903099546346	-0.051017075823196444	0.3507061730733327	0.01789200342334527
28.774	0.9999999991475065	0.1392377871313667	-0.05022820419576331	0.3504939562591551	0.017604682004365775
28.776	0.9999999992131782	0.13913811336006415	-0.04944626969357381	0.3502867326454724	0.017320372252468814
28.778	0.9999999992736239	0.1390399983894356	-0.04867057947875337	0.3500853396510417	0.017038856347832393
28.78	0.9720899930487933	0.13894345350390658	-0.04783867567761914	0.34019228354264336	0.016274348320425167
28.782	0.9265318164544127	0.1388488594218289	-0.04670202241537813	0.3244644872671892	0.015153147757346441
28.784	0.8831087792490951	0.1387568489065223	-0.04526020267403251	0.30978889358838935	0.014021108109974792
28.786	0.8417208047614542	0.13866800260622164	-0.043542245755494126	0.2960670576554472	0.012891424584539532
28.788	0.8022722901177398	0.13858284670163207	-0.041574022908662446	0.28321292581012253	0.011774300665659352
28.79	0.764673071770832	0.1385018573165927	-0.0393794495846505	0.2711505138962135	0.010677757991828013
28.792	0.7288355224519268	0.1384254649292777	-0.03698061274981159	0.25981163727158674	0.009607993545835065
28.794	0.6946779249187458	0.13835405777299187	-0.03439714017551775	0.24913666790278022	0.008569588888713345
28.796	0.6621208818416161	0.13828798730128955	-0.03164714770786144	0.2390716441018116	0.007565935633651311
28.798	0.631089835918217	0.13822756853885182	-0.028748000554111988	0.2295679555229211	0.006599619712579293
28.8	0.6015130423457893	0.13817308477660034	-0.025714658150416944	0.22058238662627833	0.005672200666097849
28.802	0.5733223558548673	0.138124789733984	-0.022561539792604127	0.21207551587878143	0.004784750190536175
28.804	0.5464530015625713	0.13808290974330967	-0.01930169469030693	0.20401190889981272	0.003937775578770897
28.806	0.5208426976941203	0.13804764601215552	-0.015947212365637918	0.1963591876195481	0.0031313816649130733
28.808	0.4964329185337486	0.13801917652295237	-0.012509242097118773	0.18908823690098525	0.002365350533111772
28.81	0.4731668382317077	0.137997657758598	-0.00899818083155388	0.1821720976552779	0.001639217477165683
28.812	0.45099144251612794	0.13798322633238436	-0.0054233339943310635	0.17558678655162624	0.000952265788460787
28.814	0.4298550551150705	0.13797601028898032	-0.001793653623374085	0.16930980363196904	0.0003036831427572361
28.816	0.40970946993666557	0.1379760918927188	0.0018816543970370883	0.16351950748947586	-0.00030768720026891133
28.818	0.39050780452721956	0.1379835578039686	0.005588922590552169	0.1581589028646082	-0.000883937865116955
28.82	0.37220610518422237	0.13799846426099932	0.009321233099592511	0.1530110500963042	-0.0014262516647610786
28.822	0.3547624339898374	0.13802085576243256	0.01307309286607062	0.14806055070523658	-0.0019356093291711155
28.824	0.3381358512096009	0.13805076633862567	0.016839496906092242	0.14329319168759927	-0.0024129852580874103
28.826	0.322288778759008	0.13808822022528316	0.020615666819888284	0.13869670492065983	-0.002859325057660683
28.828	0.3071844058856686	0.13813323267188898	0.024397405156329367	0.13425979858813014	-0.0032755907023617886
28.83	0.29278766826360414	0.13818581103747468	0.028180880233227065	0.12997235958117717	-0.003662735498987076
28.832	0.27906597885623313	0.13824595476744234	0.031962235778039624	0.12582553473757918	-0.004021665408180421
28.834	0.2659871486918183	0.13831365636276932	0.03573816607946015	0.1218110311851027	-0.0043533028628034995
28.836	0.25352127416444514	0.13838890170004736	0.03950549803392124	0.11792169728754992	-0.004658555380349959
28.838	0.24163984674257788	0.13847167065874738	0.043261298184755236	0.11415113628746969	-0.00493832634506086
28.84	0.23031496245256525	0.1385619374136564	0.04700287244733288	0.1104932815240613	-0.005193501617762696
28.842	0.2195210111624674	0.13865967092644904	0.05072763617274095	0.1069431066934492	-0.005424971007527909
28.844	0.20923295975606632	0.13876483519969385	0.05443325485662618	0.10349583526918643	-0.005633615177807025
28.846	0.19942688376955944	0.138877389665843	0.05811746996436855	0.1001470949381536	-0.005820295782086908
28.848	0.19008060354902276	0.13899728944852346	0.06177823841562645	0.09689326501412737	-0.005985895226911238
28.85	0.18117221221747956	0.1391244856837931	0.06541361238854743	0.09373068089984793	-0.0061312624292972785
28.852	0.1726813047961385	0.13925892570494258	0.06902170979603488	0.09065623007637923	-0.006257248003534416
28.854	0.1645884933722278	0.13940055322253536	0.07260085505493762	0.08766713983305861	-0.006364709312100836
28.856	0.15687476286031649	0.13954930874419585	0.07614943774054342	0.08476058374496773	-0.006454470794739537
28.858	0.1495226555124579	0.1397051295716143	0.07966592381951801	0.08193430928026187	-0.006527372441326169
28.86	0.1425151364421192	0.13986795010369568	0.08314890699274768	0.07918604249172845	-0.006584232882268495
28.862	0.1358357449923207	0.1400377019598919	0.08659703751151265	0.07651065292556687	-0.00662559588142564
28.864	0.129469605702159	0.14021431426995634	0.09000916986830464	0.07389940939122529	-0.006651624493062184
28.866	0.12340208545039266	0.14039771384185823	0.09338413514726324	0.0713610929717029	-0.00666399395032592
28.868	0.1176186575280708	0.14058782553137783	0.09672115738048939	0.06889378939663181	-0.006663487046769916
28.87	0.11210613036872985	0.14078457269082956	0.10001950785415664	0.06649494912468445	-0.006650792086238123
28.872	0.10685221247368802	0.1409878775062136	0.10327892398907328	0.0639901767813163	-0.006608836603844928
28.874	0.10184462837933768	0.14119766339283496	0.10650052280236674	0.06157002904276245	-0.006557240282011105
28.876	0.09707142037266898	0.14141385354199898	0.10968300497277562	0.05923243318339296	-0.00649679126340369
28.878	0.09252195257834381	0.14163636850820527	0.11282513348857177	0.05697571622714238	-0.006428292788934324
28.88	0.08818592738514949	0.1418651263705345	0.11592570640302341	0.054798045571044986	-0.006352502142328458
28.882	0.084053056539171	0.1421000428760717	0.11898359640395496	0.052697249353171195	-0.006270108248636298
28.884	0.08011366202097629	0.14234103162715006	0.12199777946293491	0.05067121090204043	-0.0061817752127469915
28.886	0.07635902305418617	0.14258800414603168	0.12496720482334658	0.048718113492417475	-0.00608816646741398
28.888	0.07278050106602961	0.14284087004751445	0.12789101667587738	0.046835924021688784	-0.005989893940087926
28.89	0.06936952625569723	0.14309953727937402	0.13076842475307004	0.0450223907501851	-0.0058875071170188965
28.892	0.06611833104696069	0.14336391228544776	0.13359864050329984	0.04327553263977181	-0.005781552327729692
28.894	0.06301966083769656	0.14363389989175862	0.13638093174265054	0.04159348081554729	-0.005672557668044399
28.896	0.06006626892527156	0.14390940367272959	0.13911471127610214	0.03997416651979231	-0.0055609946339037365
28.898	0.057251107646066	0.14419032599367476	0.1417993838545982	0.03841545244923035	-0.005447287487796479
28.9	0.0545679097399953	0.14447656815093218	0.14443447056871364	0.03691553969064497	-0.005331876430976641
28.902	0.05201059606617286	0.14476803051141535	0.1470195135073027	0.03547258920237464	-0.005215162807377518
28.904	0.04957309412263895	0.14506461259292408	0.1495541384118192	0.03408460852231389	-0.005097494260658804
28.906	0.04724970457566618	0.14536621323251142	0.1520380145671323	0.032749709095820416	-0.00497920074857969
28.908	0.045035283394859654	0.14567273062494435	0.15447085398068522	0.031466246972858214	-0.00486061804146456
28.91	0.042924730890326196	0.14598406248421747	0.15685244705934248	0.030232482963250616	-0.004742038933465741
28.912	0.04091299168718421	0.14630010610686583	0.1591825875794949	0.029046586147062774	-0.0046237107432401635
28.914	0.038995491905142544	0.14662075847244155	0.16146118331483514	0.027906950015450904	-0.00450588917220266
28.916	0.03716794966043442	0.14694591643458876	0.16368816904782668	0.02681207080227943	-0.0043888187780058135
28.918	0.03542608691622894	0.14727547666988444	0.16586344202584616	0.02576034872650072	-0.004272700107563532
28.92	0.03376573017438378	0.14760933574256851	0.1679870245753549	0.024750164185476473	-0.0041577064392697045
28.922	0.03218319282441239	0.14794739036691212	0.17005900300922397	0.023780161727368732	-0.004044030594754432
28.924	0.03067492846157968	0.1482895373692401	0.17207940357470256	0.022849007654098922	-0.003931843609391156
28.926	0.029237390684141	0.14863567365494706	0.17404831885826808	0.02195529120400994	-0.0038212815241016503
28.928	0.027867104220201912	0.1489856964566641	0.1759659502719629	0.021097578854061654	-0.003712455511492629
28.93	0.026561014722119282	0.14933950337222102	0.17783245417743154	0.02027467987635376	-0.0036054960800737737
28.932	0.025316218703363206	0.14969699229604327	0.17964799908831805	0.019485453208997205	-0.003500522680325394
28.934	0.024129812713010925	0.15005806158085816	0.18141286176574517	0.018728435979254287	-0.0033975791673930664
28.936	0.022998923999348695	0.15042261013518626	0.1831273119039128	0.01800144193893343	-0.003296555672671239
28.938	0.02192099345067621	0.15079053738316947	0.18479159595321074	0.01730489565166185	-0.00319779928527437
28.94	0.020893641995109413	0.151161743298493	0.18640604799155028	0.016637820119424114	-0.003101390295656152
28.942	0.019914492440677837	0.15153612860407317	0.18797103993800052	0.01599918799873993	-0.0030073840062867217
28.944	0.01898117871304128	0.15191359466971	0.18948685157391426	0.015387929230289619	-0.0029158102620897857
28.946	0.018091552827441508	0.15229404346408146	0.1909538439050894	0.014803095810436186	-0.0028267080466981144
28.948	0.017243661972287966	0.1526773777874906	0.19237244729385128	0.014243849106458211	-0.0027401241114937028
28.95	0.01643555986282531	0.1530635012404544	0.19374303041503907	0.013709313546089133	-0.002656083951329254
28.952	0.015665303141769348	0.15345231816375446	0.19506599365424093	0.013198574258030546	-0.002574593002462014
28.954	0.014931089109616812	0.1538437337573197	0.19634177154787774	0.01271078908307555	-0.002495658846342478
28.956	0.014231310392791264	0.15423765408848442	0.19757080853212444	0.01224523661724678	-0.0024193012991366226
28.958	0.013564373543315158	0.15463398612789758	0.19875354775292345	0.01180117231848729	-0.0023455248659429422
28.96	0.012928685473350767	0.15503263773347864	0.1998904655192985	0.0113778179182633	-0.002274317320275467
28.962	0.012322736192575926	0.15543351777525985	0.20098205747776682	0.010977538700733971	-0.0022062883141153247
28.964	0.011745197632827838	0.1558365360158861	0.20202873828439347	0.01059653579974642	-0.0021408047578081756
28.966	0.01119476515022962	0.15624160313030241	0.20303101605042564	0.010233849309766795	-0.0020777888234688995
28.968	0.010670134100907292	0.15664863080386246	0.20398938125131055	0.009888851381249628	-0.0020172206745472793
28.97	0.010170044124615656	0.1570575317326115	0.2049043662205427	0.009560922160298113	-0.0019590746957398267
28.972	0.009693392874511441	0.15746821974067127	0.20577654612482538	0.009249547709425675	-0.0019033399808624052
28.974	0.009239112223572045	0.1578806096782863	0.20660637131871126	0.008954217382154309	-0.0018499983613258317
28.976	0.008806134043484069	0.15829461732455719	0.20739434795664183	0.00867439587796236	-0.0017990206770277853
28.978	0.008393411616765772	0.15871015957669607	0.20814108799570427	0.008409542102210397	-0.001750371242699754
28.98	0.00800002497180046	0.15912715471158834	0.2088471990326014	0.008159201009944118	-0.0017040262772708016
28.982	0.007625099582509905	0.15954552172025457	0.2095131631170504	0.007922935272245281	-0.0016599592300597576
28.984	0.00726776093396291	0.15996518097148735	0.21013953653563067	0.007700287311982213	-0.0016181348069311396
28.986	0.0069271437620741765	0.16038605383724203	0.21072686863154208	0.007490370227324852	-0.0015784222628950982
28.988	0.006602477284341143	0.16080806279390394	0.21127572168876266	0.007293167877773312	-0.001540869306773858
[truncated: 506 more rows]
