# Supplementary material for: A modelling approach for exploring muscle dynamics during cyclic contractions
Source: PLoS Comput Biol. 2018 Apr 16;14(4):e1006123. doi: 10.1371/journal.pcbi.1006123 (PMC5919698; doi:10.1371/journal.pcbi.1006123)
Supplement: S1 Dataset — (ZIP) [file pcbi.1006123.s005.zip › S1_Dataset/Simulation13.txt]

Frequency (Hz):	2
Maximum shortening strain rate (s^-1):	10
Maximum excitation u_max:	0.1
Muscle length scale factor λ_l_0:	1
Time (s)	Normalized activation aHat	Muscle length l_m (m)	Muscle velocity v_m (m s^-1)	Muscle force F_m (N)	Muscle power P_m (W)
12.5	0.010980896291529435	0.021375617216247263	0.0015414058109833927	0.00037275160143691627	-5.745614845082283e-7
12.501	0.010720477476755324	0.021377178835231107	0.0015817705881769181	0.00037123790730301685	-5.872132029882612e-7
12.502	0.010466235001401293	0.021378780634345087	0.0016217661075614007	0.00036976530342858855	-5.996728368526423e-7
12.503	0.010218028333779326	0.0213804222443292	0.0016613922536334001	0.0003683330483017442	-6.119456732056949e-7
12.504	0.009975716942200043	0.02138210329547461	0.001700648244255153	0.00036694038936945015	-6.240365289274576e-7
12.505	0.009739160294974106	0.02138382341695704	0.0017395326306543593	0.00036558656330662963	-6.359497562006679e-7
12.506	0.009508217860413433	0.02138558223617012	0.0017780432974239765	0.0003642707962725356	-6.476892477596768e-7
12.507	0.009282749106828676	0.02138737937815384	0.0018161779722226884	0.0003629923054028516	-6.592586291589898e-7
12.508	0.009062614759692047	0.02138921446683402	0.0018539367084742175	0.0003617503137413932	-6.70662185947234e-7
12.509	0.00884769058854873	0.021391087126108963	0.0018913190594911904	0.0003605441394407598	-6.819040027121584e-7
12.51	0.008637861493542443	0.0213929969792879	0.0019283244154495668	0.0003593731561126778	-6.929880311892453e-7
12.511	0.008433012426364607	0.02139494364907395	0.0019649521739274235	0.000358236730310935	-7.039180420051239e-7
12.512	0.008233028338706682	0.02139692675757151	0.0020012017399047483	0.0003571342212845203	-7.146976250141094e-7
12.513	0.008037794182261188	0.021398945926293236	0.0020370725191474004	0.000356064981077036	-7.253301879827691e-7
12.514	0.007847194908719577	0.021401000776116216	0.002072563878984749	0.0003550283545572763	-7.358189436708014e-7
12.515	0.007661115469773331	0.021403090927603004	0.0021076758891469664	0.000354023681066259	-7.461671767704095e-7
12.516	0.007479440924841339	0.02140521600150577	0.0021424087280211435	0.0003530502940196758	-7.563780313381844e-7
12.517	0.0073020642624947625	0.021407375618679125	0.0021767624220754363	0.0003521075755301381	-7.66454538942093e-7
12.518	0.007128890462405403	0.021409569399928188	0.002210736845858879	0.00035119498545604705	-7.763996944285564e-7
12.519	0.0069598253494496335	0.021411796965856652	0.0022443317220012036	0.00035031198340328265	-7.862162969491464e-7
12.52	0.006794774748502902	0.021414057936749945	0.0022775467827941434	0.00034945802320200464	-7.959069964653268e-7
12.521	0.006633644484440685	0.021416351932977307	0.002310382502906777	0.00034863255432194363	-8.05474553449115e-7
12.522	0.006476340382139313	0.02141867857551396	0.002342839494176204	0.00034783502085551724	-8.149216243179094e-7
12.523	0.006322768266474255	0.021421037485892233	0.002374918261729737	0.0003470648611933535	-8.242506768527916e-7
12.524	0.006172833962321271	0.02142342828609793	0.0024066192073800285	0.00034632150815268515	-8.334639934490712e-7
12.525	0.00602644613495189	0.02142585059846701	0.0024379426296251864	0.00034560440923944627	-8.425637222712747e-7
12.526	0.005883525033229963	0.021428304045571937	0.0024688886389739907	0.0003449130887824457	-8.515520063284076e-7
12.527	0.005743993554816772	0.021430788249752062	0.002499456815921867	0.0003442470844064207	-8.604307214808585e-7
12.528	0.005607774589746998	0.021433302833645147	0.0025296483133766014	0.00034360593155212784	-8.692021652170361e-7
12.529	0.005474791028056043	0.021435847421299215	0.002559464568448735	0.00034298916162371504	-8.778686065378353e-7
12.53	0.005344965759778582	0.02143842163814563	0.0025889069106950946	0.0003423963014900682	-8.864321511240786e-7
12.531	0.005218221674949313	0.02144102511089153	0.002617976562118628	0.00034182687359235676	-8.94894743367077e-7
12.532	0.005094481663603604	0.021443657467412273	0.002646674637168252	0.00034128039604998725	-9.032581683882374e-7
12.533	0.004973669282129433	0.0214463183366439	0.0026750021427391635	0.00034075638752218367	-9.11524066773898e-7
12.534	0.004855716257783185	0.021449007348475567	0.0027029599781726813	0.0003402544209460569	-9.196940822135122e-7
12.535	0.004740559429099721	0.02145172413364199	0.0027305489352560993	0.00033977410198009027	-9.277698123893328e-7
12.536	0.004628135677399623	0.0214544683236159	0.002757769698222984	0.0003393150329611931	-9.357527160519114e-7
12.537	0.004518381884003489	0.02145723955050049	0.0027846228437530254	0.0003388768126813525	-9.436441138107091e-7
12.538	0.004411234930232499	0.021460037446921834	0.0028111088409718925	0.0003384590364682294	-9.514451897226679e-7
12.539	0.004306631697407249	0.02146286164605202	0.002837228787945959	0.00033806129710481575	-9.591572442361352e-7
12.54	0.0042045090668485306	0.02146571178393741	0.0028629867459684616	0.00033768318764015046	-9.667824905501318e-7
12.541	0.004104803976353163	0.021468587499090783	0.0028883833534048726	0.0003373242946235775	-9.74321877289782e-7
12.542	0.004007457644082788	0.0214714884302948	0.0029134189215217674	0.0003369842319637704	-9.81776237657729e-7
12.543	0.0039124178930950125	0.021474414216777638	0.0029380940300341666	0.000336662658475871	-9.89146547003388e-7
12.544	0.00381963303817837	0.021477364498481408	0.0029624095271053993	0.0003363592341192875	-9.964337996848528e-7
12.545	0.0037290513941218855	0.021480338916330593	0.002986366529346975	0.00033607361653100376	-1.00363899980478e-6
12.546	0.0036406212757140884	0.021483337112500524	0.0030099664218188426	0.00033580546108953206	-1.0107631621428855e-6
12.547	0.003554290997743524	0.02148635873068583	0.00303321085802926	0.0003355544209812284	-1.0178073131799835e-6
12.548	0.0034700088749991943	0.021489403416368836	0.003056101759934671	0.00033532014726880003	-1.0247724922097328e-6
12.549	0.0033877232222696407	0.021492470817088077	0.0030786413179399526	0.0003351022889618778	-1.0316597525342903e-6
12.55	0.003307383907824923	0.021495560582706717	0.003100831990898292	0.0003349005042998187	-1.0384701975008488e-6
12.551	0.003228947157149377	0.02149867236568098	0.0031226765061110663	0.0003347144955349574	-1.045205091461829e-6
12.552	0.0031523706590030343	0.021501805821202914	0.0031441772914678062	0.0003345439732870008	-1.0518655638064003e-6
12.553	0.00307761209804125	0.021504960605837592	0.0031653348473424797	0.0003343886446009694	-1.0584520293110683e-6
12.554	0.0030046291589197775	0.021508136376822532	0.0031861501827581268	0.0003342482150325277	-1.0649650114124657e-6
12.555	0.0029333795262939688	0.02151133279253331	0.003206624513541361	0.0003341223884748017	-1.0714050414062887e-6
12.556	0.002863820884819312	0.021514549512632604	0.003226759198058057	0.00033401086716087743	-1.077772637862709e-6
12.557	0.002795910919151175	0.021517786198212725	0.0032465557372134256	0.00033391335172009654	-1.0840683077590438e-6
12.558	0.0027296076788090786	0.021521042511938142	0.0032660157744518734	0.0003338295438771544	-1.09029255628086e-6
12.559	0.002664873692448826	0.021524318118188064	0.0032851410957572117	0.00033375917631793187	-1.096445986208115e-6
12.56	0.002601674294533505	0.02152761268319894	0.003303933629652551	0.00033370200067859266	-1.1025292623243407e-6
12.561	0.0025399748433591464	0.021530925875207003	0.003322395447200201	0.00033365776746742393	-1.1085430475567527e-6
12.562	0.0024797406972214436	0.021534257364590838	0.003340528762001874	0.00033362622594379385	-1.1144880035233792e-6
12.563	0.002420937214416101	0.021537606824013893	0.0033583359301985792	0.0003336071241701874	-1.1203647916709593e-6
12.564	0.002363529753239134	0.021540973928567013	0.0033758194504705315	0.0003336002090647394	-1.126174074441783e-6
12.565	0.0023074836719862435	0.021544358355655564	0.0033929810763358	0.0003336052258968432	-1.1319162184347188e-6
12.566	0.002252764360158899	0.021547759783737193	0.0034098217665385192	0.00033362191843488596	-1.1375912792736125e-6
12.567	0.002199339561798731	0.021551177892889115	0.003426343557818841	0.0003336500470412631	-1.143199689245785e-6
12.568	0.0021471806432140895	0.021554612365233334	0.003442548490274222	0.0003336893973240114	-1.1487419309782904e-6
12.569	0.0020962592382573753	0.021558062884926735	0.0034584385935920734	0.00033373975582754833	-1.1542184517699883e-6
12.57	0.002046546980781258	0.02156152913815068	0.0034740158870496837	0.0003338009081271763	-1.1596296579454224e-6
12.571	0.0019980155046381357	0.021565010813100617	0.0034892823795143824	0.00033387263886486675	-1.1649759157931484e-6
12.572	0.0019506364436804979	0.021568507599975643	0.00350424006944343	0.00033395473178461437	-1.170257552499879e-6
12.573	0.0019043814317607523	0.021572019190968125	0.0035188909448840727	0.0003340469697673594	-1.1754748570803245e-6
12.574	0.0018592221027315526	0.021575545280253246	0.0035332369834734363	0.0003341491348654696	-1.1806280813023303e-6
12.575	0.0018151309421266068	0.021579085563978643	0.0035472801524386844	0.00033426101453059285	-1.1857174625783907e-6
12.576	0.0017720839254699709	0.021582639740253973	0.003561022408596936	0.00033438242084088827	-1.1907432936552942e-6
12.577	0.001730057833653683	0.02158620750914051	0.0035744656995413786	0.0003345131710205608	-1.1957058558578138e-6
12.578	0.0016890294453335163	0.02158978857276653	0.0035876123116645345	0.0003346530817619068	-1.200605516265495e-6
12.579	0.00164897553916525	0.021593382635598832	0.0036004644298575274	0.00033480196909976926	-1.2054425807899783e-6
12.58	0.0016098728938048767	0.021596989404102304	0.003613023977324369	0.00033495964833892277	-1.2102172408846668e-6
12.581	0.0015716982879081748	0.02160060858668168	0.0036252929105079087	0.00033512593420680087	-1.214929673407255e-6
12.582	0.0015344285001309284	0.021604239893714752	0.0036372732190897636	0.00033530064088335416	-1.2195800414286584e-6
12.583	0.0014980403458373435	0.0216078830375856	0.003648966925990256	0.00033548358229790084	-1.2241684960177703e-6
12.584	0.0014625126357984202	0.021611537732717852	0.003660376087368541	0.00033567458641400996	-1.2286952292471671e-6
12.585	0.0014278265951182575	0.021615203695607925	0.003671502792622543	0.0003358734983095914	-1.2331604870115677e-6
12.586	0.0013939635726650224	0.021618880644858233	0.003682349164388893	0.0003360801635342431	-1.2375645093580026e-6
12.587	0.0013609049173066957	0.02162256830121046	0.003692917358543054	0.00033629442723378096	-1.2419075279129237e-6
12.588	0.001328631977911321	0.02162626638757878	0.0037032095641992375	0.0003365161341753115	-1.2461897665853675e-6
12.589	0.0012971261033468862	0.021629974629083108	0.0037132280037104407	0.0003367451287721819	-1.2504114422699442e-6
12.59	0.001266368642481547	0.021633692753081534	0.0037229749226582176	0.0003369812551054641	-1.2545727621635342e-6
12.591	0.0012363409441832902	0.02163742048907703	0.0037324523033255147	0.0003372243568434381	-1.2586738274377559e-6
12.592	0.0012070243573201076	0.021641157568501632	0.0037416621245325043	0.00033747427732616506	-1.2627147214752902e-6
12.593	0.001178400469917936	0.021644903724827934	0.003750606451459333	0.0003377308613670858	-1.2666955475003097e-6
12.594	0.0011504533418960885	0.021648658693596882	0.003759287355608032	0.0003379939714952376	-1.2706164633137883e-6
12.595	0.0011231683065295144	0.021652422212424097	0.003767706914802465	0.00033826347924839346	-1.2744776497893123e-6
12.596	0.0010965306887251423	0.021656194021006152	0.003775867213188287	0.000338539255863024	-1.2782792765903529e-6
12.597	0.0010705258133897554	0.02165997386112695	0.0037837703412330306	0.00033882117235265857	-1.2820215029297945e-6
12.598	0.0010451390054301416	0.02166376147666403	0.003791418395726064	0.00033910909952515085	-1.2857044780977575e-6
12.599	0.0010203555897532227	0.021667556613594856	0.0037988134797785475	0.0003394029079997677	-1.2893283419855557e-6
12.6	0.0009961608912657854	0.021671359020003177	0.0038059577028235186	0.00033970246822409214	-1.292893225605645e-6
12.601	0.0009725402348746202	0.02167516844608535	0.0038128531806158467	0.0003400076504907374	-1.2963992516073293e-6
12.602	0.0009494789454866433	0.02167898464415662	0.0038195020352321998	0.000340318324953867	-1.299846534788108e-6
12.603	0.0009269625422269923	0.021682807368657627	0.003825906395761258	0.0003406343630572498	-1.3032351882367944e-6
12.604	0.0009049784879238709	0.02168663637615122	0.003832068361646993	0.0003409556502522112	-1.3065653600562763e-6
12.605	0.0008835152457001656	0.02169047142525791	0.003837989958707118	0.00034128207912866645	-1.30983719278251e-6
12.606	0.0008625612754958737	0.021694312276620234	0.003843673210775354	0.0003416135421457169	-1.3130508203835692e-6
12.607	0.000842105037250878	0.021698158692907827	0.0038491201481654184	0.00034194993166987946	-1.3162063716543212e-6
12.608	0.0008221349909050644	0.021702010438823867	0.003854332807670993	0.00034229113998818233	-1.3193039706315556e-6
12.609	0.0008026395963984252	0.02170586728111156	0.0038593132325656994	0.00034263705932113244	-1.322343737005445e-6
12.61	0.0007836073136708456	0.021709728988560637	0.003864063472603152	0.0003429875818355417	-1.3253257865272011e-6
12.611	0.0007650266026622142	0.021713595332013825	0.0038685855840169306	0.0003433425996572148	-1.3282502314127975e-6
12.612	0.0007468859233125183	0.021717466084373298	0.0038728816295205567	0.0003437020048834954	-1.331117180742674e-6
12.613	0.0007291738912608283	0.021721341020607215	0.0038769536783075415	0.0003440656907248161	-1.3339267452350008e-6
12.614	0.000711880640323615	0.021725219917756163	0.0038808038060513623	0.0003444335613935682	-1.336679075987985e-6
12.615	0.0006949970887259637	0.02172910255493962	0.003884434094905441	0.00034480552678260945	-1.3393743443461995e-6
12.616	0.0006785141547301342	0.021732988713315096	0.003887846406002075	0.00034518149673982886	-1.3420126415183607e-6
12.617	0.0006624227565983889	0.021736878175626865	0.003891042412514138	0.00034556138103000175	-1.3445939897146952e-6
12.618	0.0006467138125930762	0.021740770726993024	0.0038940249536172523	0.0003459450896676731	-1.347118811747277e-6
12.619	0.0006313782409764577	0.02174466615514414	0.0038967963007601296	0.0003463325326597471	-1.3495873321013894e-6
12.62	0.0006164069600108244	0.021748564249720773	0.003899358002506767	0.0003467236199129077	-1.3519995219655112e-6
12.621	0.0006017908879584416	0.021752464801701156	0.003901711419458125	0.0003471182612635439	-1.3543552838744182e-6
12.622	0.0005875209430816521	0.021756367603704602	0.003903858541624385	0.00034751636664834143	-1.3566547362943992e-6
12.623	0.0005735884376083292	0.02176027245088805	0.0039058019762100264	0.0003479178490630601	-1.3588982224292417e-6
12.624	0.0005599862557181164	0.021764179140338097	0.003907543430553302	0.0003483226327793175	-1.3610858154298522e-6
12.625	0.0005467081037321403	0.02176808747543534	0.003909122793104724	0.0003487306538365449	-1.3632309475667513e-6
12.626	0.0044821258578447995	0.021771996737928134	0.003908927773619778	0.00037765708237821064	-1.4762342582124e-6
12.627	0.008318075487580354	0.021775904193185074	0.0039054712492097876	0.0004058355240178721	-1.5849789709597879e-6
12.628	0.012057083130408396	0.021779806671168557	0.0038989637444803997	0.0004332762162361007	-1.6893282584502066e-6
12.629	0.015701569722418547	0.021783701153062537	0.0038894995434900445	0.0004599894416449935	-1.7891287232884425e-6
12.63	0.01925393546243235	0.021787584718409983	0.00387717349094785	0.00048598610350010784	-1.8842524374596562e-6
12.631	0.02271653609556018	0.021791454561443675	0.0038620725648446756	0.0005112774670230369	-1.974590678412949e-6
12.632	0.02609160642316307	0.021795307991577924	0.0038443564374270136	0.0005358750591097091	-2.0600947331449915e-6
12.633	0.02938136092738908	0.021799142426435682	0.003824097081259187	0.0005597904771185952	-2.1406931296659077e-6
12.634	0.03258798763249716	0.021802955370095266	0.003801391209332521	0.0005830358545434391	-2.216347372187104e-6
12.635	0.03571355955133988	0.021806744429644583	0.003776348127882623	0.0006056231855692652	-2.2870439830268046e-6
12.636	0.03876011862849389	0.021810507317599703	0.003749044806823314	0.0006275645088107941	-2.3527674627037316e-6
12.637	0.041729692988310745	0.02181424178279903	0.0037195404011671563	0.0006488720203855799	-2.413505695011123e-6
12.638	0.04462421010865249	0.021817945743430395	0.003688066781134731	0.000669559497298039	-2.4693801399781673e-6
12.639	0.04744555310185807	0.02182161730211287	0.003654746116381035	0.0006896399455529525	-2.5204589127108816e-6
12.64	0.05019559852727504	0.02182525461914351	0.003619571593233541	0.0007091251877162412	-2.5667293855041092e-6
12.641	0.05287614082797929	0.021828855810249848	0.0035825122712385476	0.0007280262379473622	-2.60816293123006e-6
12.642	0.0554889175284589	0.021832419075475774	0.0035437456063865096	0.0007463566302579668	-2.6448980292741107e-6
12.643	0.05803566262981879	0.021835942774925298	0.003503397869933927	0.0007641297061425724	-2.677050384853126e-6
12.644	0.06051804752129546	0.021839425371683235	0.003461550076631402	0.0007813580855723214	-2.7047101409894345e-6
12.645	0.06293767669783894	0.021842865387955202	0.0034182394705397664	0.0007980534959566696	-2.7279379594813357e-6
12.646	0.06529615293946386	0.02184626137259264	0.003373501252189141	0.0008142277640766602	-2.746798381679778e-6
12.647	0.06759505824634915	0.021849611955785313	0.003327457573920811	0.0008298941707182356	-2.7614376439091236e-6
12.648	0.06983585285929932	0.021852915887866423	0.003280212836382211	0.0008450651552240624	-2.771993569745295e-6
12.649	0.07201997369168005	0.021856172002013098	0.0032318283268025754	0.0008597524815954232	-2.7785724240588987e-6
12.65	0.07414885765686077	0.02185937917121169	0.0031823232284394665	0.0008739672841169345	-2.7812463891414754e-6
12.651	0.07622394166819958	0.021862536288801093	0.0031317426492153584	0.0008877212384283957	-2.7801144630004827e-6
12.652	0.07824663216539131	0.021865642336602428	0.0030802010005204854	0.0009010272611584989	-2.775345071316641e-6
12.653	0.08021821219550734	0.021868696398858817	0.0030277821754563163	0.0009138970313046309	-2.7670811415866044e-6
12.654	0.08213993418520578	0.02187169762351025	0.0029745296746976463	0.0009263413444572285	-2.75542981798734e-6
12.655	0.0840130505681634	0.02187464518329199	0.0029204561170114262	0.0009383704154117867	-2.7404696197119056e-6
12.656	0.08583881377805663	0.021877538285081197	0.002865628189350095	0.0009499956203384094	-2.7223342294008763e-6
12.657	0.08761846901159966	0.021880376211637652	0.002810115919384283	0.0009612284566407318	-2.7011633881713055e-6
12.658	0.08935317106968253	0.021883158308206772	0.0027539772666703836	0.0009720796262923628	-2.6770851922026093e-6
12.659	0.0910440137626351	0.021885883974345904	0.0026972628955097655	0.0009825593164266	-2.650220786834907e-6
12.66	0.09269208979115645	0.021888552656629052	0.002640016174949079	0.000992677588871408	-2.620684891129969e-6
12.661	0.0942984918559547	0.021891163841509447	0.0025822753609071663	0.0010024444170213713	-2.5885875187532354e-6
12.662	0.09586431193142364	0.021893717072081268	0.0025241207581981986	0.0010118707928999926	-2.5540840729733417e-6
12.663	0.09739059164081507	0.021896211951508093	0.0024655723670865236	0.0010209659810028189	-2.517265510495935e-6
12.664	0.0988782915809205	0.02189864808771425	0.0024066374372424906	0.0010297383639319786	-2.478206897203532e-6
12.665	0.10032836513336862	0.021901025107346386	0.0023473461636653154	0.0010381968136738242	-2.4370073077068054e-6
12.666	0.10174176567979062	0.02190334267871883	0.0022877516866828705	0.0010463507800172302	-2.3937907618463554e-6
12.667	0.10311944660181016	0.021905600534758887	0.00222793009195211	0.0010542103264152938	-2.348706909467289e-6
12.668	0.10446234183975042	0.021907798483987335	0.0021679384849321555	0.0010617849426141806	-2.301884439814762e-6
12.669	0.10577130392587566	0.021909936355887224	0.0021077796014453078	0.001069082161606083	-2.2533895725023576e-6
12.67	0.10704716444864974	0.02191201399642536	0.002047480504254318	0.0010761099733094675	-2.2033141907847694e-6
12.671	0.10829075500182003	0.021914031280021024	0.001987070863847775	0.0010828764175016424	-2.1517521783653726e-6
12.672	0.10950290717913369	0.021915988111977553	0.0019265827778320683	0.0010893895802162707	-2.0987992035943735e-6
12.673	0.11068444775151058	0.021917884430909428	0.0018660507709317101	0.001095657562747637	-2.0445526396423865e-6
12.674	0.11183614328584102	0.02191972021087999	0.001805510218853559	0.0011016880741354215	-1.9891090758406007e-6
12.675	0.11295871994749229	0.02192149545670285	0.0017449858206968392	0.0011074882416614283	-1.932551278287667e-6
12.676	0.11405290319392308	0.021923210194912158	0.0016844986473104318	0.0011130650566663679	-1.8749565823230057e-6
12.677	0.11511941848259807	0.02192486447396162	0.0016240714188260322	0.0011184255233759831	-1.8164029266004804e-6
12.678	0.11615899081186114	0.02192645836581188	0.0015637284290010516	0.0011235766543984992	-1.7569687566448227e-6
12.679	0.11717231195187343	0.02192799196750415	0.0015034955452189389	0.0011285252579818607	-1.6967326980427813e-6
12.68	0.11816001958384441	0.02192946540272575	0.0014434001092527406	0.0011332778027131683	-1.635773304249893e-6
12.681	0.11912274651726712	0.021930878821253448	0.0013834649096005974	0.001137840563490951	-1.5741624923099012e-6
12.682	0.12006112556163626	0.021932232390915643	0.0013237048845516223	0.0011422195491881091	-1.511961596490652e-6
12.683	0.12097578952644153	0.021933526294718557	0.0012641360100570014	0.0011464207582736596	-1.449231763210586e-6
12.684	0.1218673672094309	0.02193476073258246	0.0012047761382178836	0.0011504501787508669	-1.3860349235675433e-6
12.685	0.12273642890434379	0.021935935923217784	0.0011456449972857019	0.0011543134402893166	-1.3224334181671034e-6
12.686	0.12358351545099469	0.021937052106001196	0.0010867641869487564	0.0011580160056169058	-1.2584903228179032e-6
12.687	0.12440916764199916	0.0219381095416136	0.0010281529357390028	0.0011615632319667488	-1.194264646993097e-6
12.688	0.1252139262699726	0.02193910850539286	0.0009698222920931916	0.0011649601901006117	-1.1298043617606955e-6
12.689	0.12599833212752612	0.02194004928349587	0.0009117835897060079	0.0011682119180515226	-1.065156456178358e-6
12.69	0.12676292600727518	0.021940932174118313	0.000854049572456823	0.001171323456260857	-1.0003682970282332e-6
12.691	0.12750823161720373	0.02194175748890485	0.0007966343944100084	0.0011742997406584312	-9.354875627552593e-7
12.692	0.12823471373677317	0.021942525554359285	0.0007395536198152381	0.0011771453409133183	-8.70562097921087e-7
12.693	0.12894282504177504	0.02194323671365768	0.0006828254810100421	0.0011798647999247923	-8.056417495354634e-7
12.694	0.12963301820879855	0.021943891327221413	0.0006264628946754386	0.001182462460421338	-7.407688558005926e-7
12.695	0.13030574591442923	0.02194448976264611	0.0005704699469160378	0.001184942349469346	-6.759739992003429e-7
12.696	0.13096146083525628	0.021945032392008946	0.0005148517215983428	0.001187308485510494	-6.112878178333988e-7
12.697	0.13160061564434805	0.021945519593090997	0.00045961454268341373	0.0011895648872104231	-5.467413216274652e-7
12.698	0.13222364655065125	0.021945951750617355	0.00040476597422666924	0.0011917154721834608	-4.823658740993337e-7
12.699	0.13283094100483833	0.021946329257497208	0.00035031482037827617	0.0011937638585999613	-4.1819317169952335e-7
12.7	0.13342287789094054	0.02194665251606395	0.00029627112538256487	0.0011957136186327147	-3.5425541942757334e-7
12.701	0.13399983609298888	0.02194692193931526	0.00024264617357832427	0.0011975683329192572	-2.9058537358143053e-7
12.702	0.13456219449501144	0.021947137952153202	0.0001894524893990852	0.0011993315913929037	-2.2721635560435206e-7
12.703	0.1351103319810393	0.021947299036174473	0.00013280075494794235	0.0012008800182923332	-1.5947777303112067e-7
12.704	0.13564462741339156	0.02194740836256587	0.00008442351896800777	0.0012025982757927949	-1.0152757834728646e-7
12.705	0.1361654440002497	0.021947466803939074	0.000032527293333825703	0.001204105972950194	-3.916630818716256e-8
12.706	0.1366731048952174	0.021947473567540763	-0.000018917815636044343	0.0012056381780237056	2.280804077562887e-8
12.707	0.13716792722246038	0.021947429131840168	-0.00006987775430330585	0.0012072717218304994	8.436143675540065e-8
12.708	0.1376502281061418	0.021947333944903735	-0.00012042751841088668	0.0012088299942141522	1.4557639638385684e-7
12.709	0.13812032467042745	0.02194718842220876	-0.0001705445515246691	0.0012103160577288969	2.0641280926848023e-7
12.71	0.1385785340394831	0.021946993002525103	-0.00022022161105274068	0.0012117325367473532	2.668496914075264e-7
12.711	0.13902517328335323	0.021946748125726622	-0.00026945627380149315	0.0012130819016824559	3.2687252904338384e-7
12.712	0.13946054471755137	0.0219464542397884	-0.00031824293111789914	0.001214366600277589	3.864635863240181e-7
12.713	0.13988491797072955	0.02194611178451288	-0.00036659416545762973	0.0012155883595933905	4.456276002251481e-7
12.714	0.14029855848646944	0.021945721204583577	-0.0004144866630213461	0.0012167498534959352	5.043265865072419e-7
12.715	0.14070173170835046	0.021945282965087513	-0.00046191725716425853	0.0012178531837766637	5.625474022788762e-7
12.716	0.14109470307995425	0.021944797519306378	-0.0005088991816995111	0.0012188999790253144	6.202972018995338e-7
12.717	0.14147773804486247	0.021944265320775178	-0.0005554185656326363	0.0012198926009824049	6.775509986635133e-7
12.718	0.14185110194879316	0.021943686839928204	-0.0006014656151623684	0.0012208332827741118	7.342892414344248e-7
12.719	0.1422150463536455	0.02194306254258879	-0.0006470531760820407	0.0012217235286739773	7.905200895226551e-7
12.72	0.14256979630061148	0.02194239288515286	-0.0006921856497287758	0.0012225649012314595	8.462418804944944e-7
12.721	0.14291557396276047	0.02194167832496711	-0.0007368567332280506	0.001223359229240846	9.014404852227956e-7
12.722	0.14325260151316377	0.021940919330665987	-0.000781051989506469	0.0012241085555690404	9.560924226990892e-7
12.723	0.14358110112489259	0.021940116377963535	-0.0008247753837746491	0.0012248143966626217	1.0101967640601292e-6
12.724	0.14390129497101642	0.0219392699356896	-0.0008680313365775346	0.0012254782418667934	1.06375351623432e-6
12.725	0.1442134050759386	0.021938380471013198	-0.0009108200529505845	0.00122610168388476	1.1167580006387178e-6
12.726	0.14451764072418988	0.021937448451917925	-0.0009531396986735713	0.0012266862839139154	1.1692033950167123e-6
12.727	0.1448141898197665	0.02193647434889665	-0.000994988300045615	0.0012272334681733715	1.2210829422569072e-6
12.728	0.1451032383248538	0.02193545863081011	-0.0010363697489320517	0.001227744475645961	1.272397233977918e-6
12.729	0.1453849722016368	0.021934401766275573	-0.0010772806829775184	0.0012282207377934291	1.3231384752572568e-6
12.73	0.14565957741230082	0.021933304226769503	-0.0011177197565032722	0.0012286636192050744	1.373301601282325e-6
12.731	0.14592723991902978	0.02193216648338131	-0.001157689089316276	0.0012290743768112108	1.4228859959925402e-6
12.732	0.1461881456525363	0.021930989003109268	-0.0011971951389389728	0.001229454134997995	1.4718965139680193e-6
12.733	0.1464424712149464	0.02192977224683776	-0.0012362396572005566	0.0012298040851726057	1.5203325806776262e-6
12.734	0.1466903730191736	0.021928516680410518	-0.001274814574698966	0.001230125567276785	1.568182001874279e-6
12.735	0.14693200493128453	0.02192722277482445	-0.0013129183301194103	0.0012304197151852096	1.6154405978069658e-6
12.736	0.14716752081734588	0.021925890998944878	-0.0013505567479386881	0.001230687446460046	1.6621132354200483e-6
12.737	0.14739707454342305	0.021924521812619325	-0.001387740513157466	0.0012309295330295415	1.7082107818270957e-6
12.738	0.14762081997558268	0.021923115669850238	-0.001424468589114014	0.0012311470690387866	1.7537303284255338e-6
12.739	0.14783891097989138	0.021921673028947392	-0.0014607362467924496	0.0012313412456340794	1.7986647896682648e-6
12.74	0.14805150080785767	0.021920194351427613	-0.0014965417922082642	0.0012315131578151057	1.843010908324677e-6
12.741	0.1482587288642484	0.021918680098992418	-0.0015318865499269357	0.0012316637274558929	1.8867690981225574e-6
12.742	0.1484607214709504	0.02191713073050949	-0.0015667748630637305	0.001231793708096948	1.92994341832636e-6
12.743	0.14865760450115587	0.021915546698994134	-0.001601214093283522	0.0012319037589884252	1.9725416604612138e-6
12.744	0.14884950382805806	0.021913928449794895	-0.0016352100602228744	0.0012319945766122217	2.0145699258163257e-6
12.745	0.14903654532484986	0.021912276427646357	-0.001668759805269878	0.0012320670998059553	2.0560240535516092e-6
12.746	0.14921885486472453	0.021910591079007957	-0.001701863121959552	0.001232122184321406	2.0969033072448506e-6
12.747	0.14939655832087428	0.02190887284984977	-0.0017345211390889887	0.0012321606428651233	2.1372086818030343e-6
12.748	0.14956978045096134	0.021907122184376404	-0.0017667362587837937	0.0012321832404360734	2.17694280834412e-6
12.749	0.14973863268538984	0.021905339523753675	-0.0017985121564979042	0.0012321906235375252	2.2161098155549717e-6
12.75	0.149903218072421	0.021903525304835296	-0.0018298537802029563	0.0012321833492810667	2.2547153595850996e-6
12.751	0.15006363956471216	0.021901679960059626	-0.0018607636975156907	0.0012321620371202344	2.292762388130313e-6
12.752	0.1502200001149207	0.021899803921141114	-0.001891242513010372	0.0012321273579465374	2.3302516407916394e-6
12.753	0.15037240267570312	0.021897897617836514	-0.0019212929205205773	0.0012320799194784574	2.367186426809523e-6
12.754	0.1505209501997167	0.021895961477197638	-0.0019509176360796524	0.0012320203248489677	2.4035701797564335e-6
12.755	0.15066574563961885	0.02189399592354917	-0.001980119397920544	0.001231949172734315	2.4394064541833837e-6
12.756	0.1508068902564178	0.02189200137846647	-0.00200890096647565	0.0012318670477132166	2.4746989027205864e-6
12.757	0.15094447324760343	0.021889978260752084	-0.002037265147186787	0.0012317744599363901	2.509451176423235e-6
12.758	0.15107857882159842	0.021887926986072833	-0.0020652154762276034	0.0012316718668338358	2.5436678010193813e-6
12.759	0.15120929118737447	0.02188584796699285	-0.002092754243432798	0.0012315597580788052	2.5773519097604895e-6
12.76	0.15133669455390264	0.021883741614100425	-0.0021198834851052805	0.0012314386276161945	2.6105064096042823e-6
12.761	0.15146087313015458	0.021881608335679953	-0.0021466057726883853	0.0012313089513989873	2.6431349030359487e-6
12.762	0.15158191112510205	0.021879448537176827	-0.0021729242127657192	0.0012311711874554783	2.675241683281531e-6
12.763	0.1516998927477161	0.021877262620662294	-0.002198842447061026	0.0012310257759562148	2.706831729598762e-6
12.764	0.15181489989530275	0.02187505098430427	-0.0022243645914019838	0.0012308731277328368	2.7379106018371336e-6
12.765	0.15192700415049185	0.021872814022521194	-0.002249493617712533	0.001230713624336639	2.7684824431771296e-6
12.766	0.15203627439184653	0.021870552127396102	-0.0022742316737143367	0.001230547652963219	2.7985504483837906e-6
12.767	0.15214277950308824	0.021868265688647148	-0.0022985813210541998	0.0012303755870092163	2.828118342180481e-6
12.768	0.15224658836793847	0.021865955093258803	-0.0023225454654361203	0.0012301977880770914	2.857190294287994e-6
12.769	0.15234776987011808	0.02186362072513783	-0.00234612735662116	0.0012300146060294404	2.8857709162492686e-6
12.77	0.15244639289334858	0.021861262964769177	-0.0023693305884277044	0.0012298263790424331	2.9138652583205212e-6
12.771	0.1525425263205167	0.021858882188914828	-0.0023921588170876945	0.0012296334416421813	2.941478479210231e-6
12.772	0.1526362361067877	0.02185647877151204	-0.0024146140759574893	0.0012294361558612898	2.968613847433736e-6
12.773	0.15272757994072267	0.021854053083981917	-0.0024366996740179114	0.0012292347986385468	2.9952760331340202e-6
12.774	0.15281661416305697	0.021851605494197516	-0.002458419167743122	0.0012290296306344504	3.021470001675982e-6
12.775	0.15290339511452622	0.021849136366532514	-0.0024797759994018504	0.0012288209142606726	3.047200610746655e-6
12.776	0.1529879791358655	0.021846646061975443	-0.0025007734970572465	0.0012286089137375372	3.072472609723126e-6
12.777	0.15307042256781037	0.02184413493824385	-0.002521414874567108	0.001228393895150316	3.097290639059435e-6
12.778	0.1531507817510964	0.021841603349898535	-0.0025417032315837628	0.0012281761265044036	3.1216592296902708e-6
12.779	0.15322911299937567	0.02183905164845776	-0.0025616415535539626	0.001227955877624946	3.145582802054886e-6
12.78	0.15330546923345484	0.02183648018251143	-0.0025812327117191026	0.0012277334010217396	3.1690656159874614e-6
12.781	0.15337989715541686	0.021833889297835307	-0.0026004794631151063	0.0012275089158702724	3.192111726511332e-6
12.782	0.15345244285069204	0.02183127933786223	-0.0026193832058552025	0.0012272826753673156	3.214723628694189e-6
12.783	0.15352315240471118	0.02182865064510499	-0.0026379459610311583	0.0012270549141156644	3.236904554654852e-6
12.784	0.15359207190290494	0.02182600355770941	-0.0026561733863211165	0.0012268257625034924	3.2586619400148873e-6
12.785	0.15365924743070372	0.021823338408404756	-0.002674070572226213	0.001226595365967026	3.280002572161467e-6
12.786	0.15372472507353824	0.02182065552516208	-0.0026916419446222336	0.0012263638878212276	3.300932479829612e-6
12.787	0.15378855094862248	0.021817955231858876	-0.002708891264759515	0.0012261315095060297	3.321456935547282e-6
12.788	0.15385076880861207	0.02181523784894372	-0.0027258216292628534	0.0012258984170226573	3.3415804203994527e-6
12.789	0.15391141635079403	0.021812503694100847	-0.0027424354701316898	0.0012256647800300763	3.3613065672456367e-6
12.79	0.1539705304775728	0.021809753082914825	-0.0027587345547399863	0.0012254307818511641	3.3806382423348443e-6
12.791	0.15402814809135298	0.021806986329535153	-0.002774719985836285	0.0012251966240536124	3.399577559340704e-6
12.792	0.15408430609453874	0.021804203747336496	-0.002790392289577992	0.0012249625240082968	3.4181259820147472e-6
12.793	0.15413904138953463	0.021801405647445454	-0.0028057568169487694	0.0012247285614983155	3.436290510335759e-6
12.794	0.1541923908787452	0.021798592334620295	-0.0028208185943969528	0.0012244948247509913	3.454077770400434e-6
12.795	0.1542443914645747	0.0217957641102853	-0.0028355802890944653	0.0012242614683641725	3.4714916883912945e-6
12.796	0.15429508004942763	0.021792921273149947	-0.002850044663453837	0.001224028643670306	3.4885363038071934e-6
12.797	0.1543444924091129	0.02179006411911368	-0.0028642145751281204	0.0012237964923587853	3.5052157504047023e-6
12.798	0.15439265894149304	0.02178719294117068	-0.002878092977010817	0.001223565122367926	3.5215341856025084e-6
12.799	0.15443960859051048	0.021784308029314605	-0.0028916829172360298	0.0012233346301909356	3.5374958521863843e-6
12.8	0.1544853703063256	0.021781409670443355	-0.0029049875391783833	0.0012231051091785622	3.5531051012691393e-6
12.801	0.15452997303909857	0.02177849814826386	-0.0029180100814529576	0.0012228766495145551	3.568366391656887e-6
12.802	0.15457344573898982	0.02177557374319678	-0.0029307538779154278	0.0012226493382259697	3.583284289336492e-6
12.803	0.15461581735615973	0.021772636732284238	-0.0029432223344303403	0.00122242325985339	3.597863440527641e-6
12.804	0.1546571168407685	0.02176968738931394	-0.0029554184214742973	0.0012221985108911558	3.612107993786177e-6
12.805	0.15469737314297652	0.021766725985388743	-0.0029673446688621417	0.0012219751999804425	3.6260215951437154e-6
12.806	0.15473661512193473	0.021763752789060932	-0.0029790036648158187	0.0012217534332312333	3.639607955097153e-6
12.807	0.15477486875144794	0.021760768066254113	-0.002990398078458252	0.0012215332977469756	3.652870826355328e-6
12.808	0.15481215686047045	0.02175777208018234	-0.0030015306598132592	0.0012213148601664067	3.665813998075013e-6
12.809	0.1548485021505819	0.021754765091269175	-0.003012404239805677	0.0012210981837844988	3.6784413460514357e-6
12.81	0.15488392732336198	0.021751747357066805	-0.0030230217302612953	0.0012208833292801792	3.6907568345277377e-6
12.811	0.15491845508039012	0.021748719132175156	-0.003033386123906804	0.0012206703547213205	3.70276451587605e-6
12.812	0.154952108123246	0.021745680668160957	-0.003043500494369907	0.0012204593155694058	3.714468530293845e-6
12.813	0.15498490915350926	0.021742632213476863	-0.0030533679961792623	0.0012202502646838772	3.7258731055150248e-6
12.814	0.15501688087275944	0.021739574013522073	-0.0030629913526917384	0.001220043266906637	3.7369819764448077e-6
12.815	0.15504804598257613	0.021736506311422224	-0.0030723727690459128	0.0012198384015876618	3.7477982876744247e-6
12.816	0.15507842645864983	0.021733429347651406	-0.00308151518070735	0.0012196357229267854	3.758325995131873e-6
12.817	0.15510804095602163	0.02173034335976814	-0.003090421467950194	0.0012194352676111202	3.768568929800996e-6
12.818	0.15513690727178597	0.021727248582486893	-0.0030990944386249694	0.001219237069278962	3.778530820767838e-6
12.819	0.15516504320647628	0.021724145247750466	-0.0031075368281585337	0.0012190411634141335	3.7882153103506452e-6
12.82	0.1551924665606258	0.02172103358480248	-0.0031157512995540295	0.0012188475873368112	3.7976259542029633e-6
12.821	0.15521919513476798	0.021717913820259744	-0.0031237404433909813	0.001218656380213843	3.8067662214704386e-6
12.822	0.15524524672943618	0.0217147861781847	-0.0031315067778252283	0.001218467583069049	3.815639494941051e-6
12.823	0.15527063914516379	0.021711650880157845	-0.0031390527485889576	0.0012182812387935167	3.824249071189149e-6
12.824	0.1552953901824841	0.021708508145349196	-0.0031463807447090946	0.0012180973917076368	3.83259817844928e-6
12.825	0.1553195175810814	0.021705358190335325	-0.0031534936872183966	0.0012179160704257376	3.8406906396494e-6
12.826	0.15534303728100807	0.021702201228769383	-0.0031603942464370482	0.001217737300296383	3.848529957528473e-6
12.827	0.1553659633200641	0.021699037471838923	-0.0031670848168235542	0.001217561103561403	3.85611928464425e-6
12.828	0.15538830966279782	0.02169586712832817	-0.003173567810507072	0.0012173875013672941	3.863461787252879e-6
12.829	0.1554100902737576	0.021692690404600402	-0.0031798456572873692	0.0012172165141831324	3.870560646603703e-6
12.83	0.15543131911749164	0.021689507504580267	-0.0031859208046347964	0.0012170481618028514	3.87741905893024e-6
12.831	0.15545201015854834	0.021686318629736096	-0.0031917957176903506	0.0012168824633474254	3.884040235444797e-6
12.832	0.155472177361476	0.021683123979062243	-0.00319747287926564	0.0012167194372669594	3.890427402336454e-6
12.833	0.15549183469082287	0.021679923749061424	-0.003202954789842859	0.001216559101342689	3.8965838007724904e-6
12.834	0.1555109961111373	0.021676718133727037	-0.0032082439675748444	0.0012164014726888871	3.902512686903279e-6
12.835	0.15552967511725085	0.021673507324534207	-0.003213342897726371	0.0012162465665319939	3.908217266449667e-6
12.836	0.1555478831562471	0.021670291510618635	-0.0032182537828620355	0.0012160943943963858	3.913700385083485e-6
12.837	0.15556563117513836	0.021667070878880645	-0.003222978930795206	0.0012159449618100952	3.918964992920518e-6
12.838	0.15558293012285873	0.021663845613896386	-0.00322752065998982	0.0012157982738569553	3.924014047253284e-6
12.839	0.1555997909483424	0.02166061589793445	-0.0032318812670942706	0.00121565433609693	3.9288504760935905e-6
12.84	0.15561622460052335	0.021657381910977706	-0.003236063026941377	0.0012155131545696601	3.9334771782637564e-6
12.841	0.15563224202833584	0.021654143830745074	-0.0032400681925484312	0.001215374735798006	3.937897023486072e-6
12.842	0.15564785418071395	0.021650901832713378	-0.0032438989951171734	0.0012152390867915877	3.9421128524703425e-6
12.843	0.15566307200659174	0.021647656090139147	-0.0032475576440337724	0.0012151062150503173	3.9461274769996026e-6
12.844	0.1556779064139623	0.02164440677408043	-0.003251046326868867	0.0012149761283349546	3.949943679256712e-6
12.845	0.15569236718319587	0.021641154053418606	-0.003254367209377544	0.0012148488284852766	3.953564191773208e-6
12.846	0.15570646294301968	0.021637898094880228	-0.0032575224354993225	0.001214724311279616	3.956991696939812e-6
12.847	0.15572020228066966	0.02163463906305879	-0.0032605141273581877	0.0012146025727520265	3.960228847583584e-6
12.848	0.15573359378338186	0.021631377120436585	-0.0032633443852625728	0.0012144836094311383	3.963278267830528e-6
12.849	0.15574664603839217	0.021628112427406507	-0.0032660152877053467	0.001214367418342974	3.966142553199428e-6
12.85	0.15575936763293663	0.02162484514229386	-0.0032685288913638414	0.0012142539970137751	3.968824270693547e-6
12.851	0.15577176715425115	0.021621575421274884	-0.0032708875676558005	0.0012141433338039445	3.9713263358914885e-6
12.852	0.15578385318957172	0.02161830341801482	-0.0032730936715878872	0.0012140354173953418	3.973651641760253e-6
12.853	0.1557956343261343	0.021615029284197215	-0.0032751489796488706	0.001213930252964362	3.975802429361125e-6
12.854	0.15580711888035464	0.021611753169724	-0.003277055282924414	0.00121382784362213	3.97778094750265e-6
12.855	0.15581831391210932	0.021608475222696395	-0.0032788143917509643	0.0012137281846541473	3.97958943951779e-6
12.856	0.15582922613184083	0.021605195589395665	-0.003280428135715739	0.001213631268687254	3.981230160186056e-6
12.857	0.15583986225042978	0.021601914414263856	-0.0032818983636567485	0.001213537087683472	3.9827053823051625e-6
12.858	0.15585022897875675	0.02159863183988454	-0.003283226943662781	0.0012134456329365888	3.984017396727345e-6
12.859	0.15586033302770227	0.021595348006963607	-0.0032844157630734006	0.001213356895071213	3.98516851240569e-6
12.86	0.1558701811081469	0.021592063054309947	-0.0032854667284789585	0.0012132708640418014	3.9861610564422565e-6
12.861	0.1558797799309713	0.02158877711881625	-0.0032863817657205864	0.0012131875291316653	3.986997374137917e-6
12.862	0.1558891362070559	0.02158549033543974	-0.0032871628198901924	0.0012131068789519423	3.987679829043857e-6
12.863	0.15589825664557716	0.02158220283718293	-0.0032878118553304704	0.0012130289014308047	3.9882108029826965e-6
12.864	0.15590714750260473	0.021578914755074338	-0.003288330855634895	0.0012129535812299835	3.988592687611402e-6
12.865	0.15591581410369093	0.0215756262181493	-0.0032887218236477187	0.0012128808970076192	3.9888278754743785e-6
12.866	0.15592426167534673	0.021572337353429418	-0.003288986794747807	0.0012128108257848283	3.988918790533483e-6
12.867	0.15593249544408308	0.021569048285840248	-0.0032891278727667514	0.0012127433424704319	3.988867930231811e-6
12.868	0.15594052063641092	0.02156575913848005	-0.0032891465635990743	0.0012126784391174588	3.9886771207738786e-6
12.869	0.15594834247884118	0.021562470033049074	-0.003289044247686068	0.0012126161113156383	3.988348045574149e-6
12.87	0.15595596619788485	0.02155918108984741	-0.00328882234489891	0.0012125563534318541	3.987882429615822e-6
12.871	0.15596339702005282	0.02155589242773557	-0.0032884823145386648	0.0012124991586072251	3.987282039472871e-6
12.872	0.1559706401718561	0.02155260416409505	-0.003288025655336282	0.001212444518754146	3.986548683335484e-6
12.873	0.1559777008624581	0.0215493164147889	-0.003287453905452597	0.0012123924244537517	3.985684210711629e-6
12.874	0.1559845837632582	0.02154602929412228	-0.0032867686424783308	0.001212342861965745	3.984690502641446e-6
12.875	0.15599129296736514	0.021542742914803067	-0.0032859714834340926	0.0012122958129872896	3.983569470962783e-6
12.876	0.1559978325453347	0.021539457387902392	-0.003285064084770375	0.0012122512578359016	3.982323068834432e-6
12.877	0.15600420656772276	0.02153617282281521	-0.0032840481423675547	0.0012122091755754436	3.9809532912094405e-6
12.878	0.15601041910508506	0.021532889327220903	-0.0032829253915359004	0.0012121695440127393	3.979462174885916e-6
12.879	0.15601647422797743	0.02152960700704381	-0.0032816976070155625	0.0012121323396941564	3.977851798560488e-6
12.88	0.1560223760069557	0.021526325966413812	-0.0032803666029765743	0.0012120975379021754	3.976124282884428e-6
12.881	0.15602812851257566	0.02152304630762693	-0.0032789342330188636	0.0012120651126519269	3.974281790522268e-6
12.882	0.15603373581539312	0.021519768131073643	-0.003277402500615414	0.0012120350334784507	3.972326649555762e-6
12.883	0.15603920183211945	0.02151649153544402	-0.003275772294368097	0.001212007301302902	3.970259938179893e-6
12.884	0.15604452974086347	0.021513216619339234	-0.003274043591428352	0.0012119819392682953	3.968081701188268e-6
12.885	0.15604972299993594	0.02150994348050303	-0.003272218229170091	0.001211958918019333	3.965794064548121e-6
12.886	0.15605478504872622	0.021506672214093706	-0.0032702989604831215	0.0012119381813007106	3.963400174477519e-6
12.887	0.15605971914337327	0.02150340291365135	-0.0032682865452519833	0.0012119197296498597	3.960900946340058e-6
12.888	0.15606452850715807	0.021500135671492428	-0.0032661826447691264	0.0012119035371073675	3.958298300034401e-6
12.889	0.15606921631923698	0.021496870578436595	-0.0032639885023811816	0.001211889589525743	3.955593686367474e-6
12.89	0.15387771624649335	0.02149360785126746	-0.003261279439974311	0.0011992113418146202	3.910963293244027e-6
12.891	0.15022861541909246	0.021490348768553172	-0.003256472761561763	0.0011781634273186114	3.83665710973131e-6
12.892	0.14666604295526736	0.02148709573074727	-0.0032492650643421188	0.0011576622025807777	3.7615513511550696e-6
12.893	0.14318796238441472	0.021483850966434605	-0.0032398839475365863	0.001137686053788149	3.6859707830044693e-6
12.894	0.13979236734308326	0.021480616648856306	-0.0032284078189782333	0.00111821822437365	3.6100644588918478e-6
12.895	0.13647728358758243	0.02147739485896418	-0.0032148495935967187	0.001099244189287482	3.533904735194416e-6
12.896	0.133240824165431	0.021474187594755625	-0.0031993383157053355	0.001080747223098902	3.4576760004524593e-6
12.897	0.13008111707350642	0.021470996813161572	-0.003181920264864423	0.001062713159670566	3.381468538493875e-6
12.898	0.1269963291421747	0.021467824361855403	-0.0031626850163335002	0.0010451272621159423	3.3054083320557452e-6
12.899	0.12398470474763175	0.021464672025315427	-0.003141702717859053	0.001027976015653156	3.2295950422714406e-6
12.9	0.12104449822318868	0.021461541517087342	-0.0031190379260194693	0.0010112463494054826	3.154115716344436e-6
12.901	0.11817400800561496	0.021458434500163555	-0.0030947171941552434	0.0009949265279240252	3.0790162328876576e-6
12.902	0.11537159942316524	0.021455352608694783	-0.003068818851275353	0.0009790042207289892	3.0043866080512587e-6
12.903	0.11263564496753072	0.021452297336509517	-0.003041494020924862	0.0009634658191910085	2.9303755284349265e-6
12.904	0.10996456567674433	0.021449270085623477	-0.003012769937001738	0.0009483009335788209	2.8570125439169536e-6
12.905	0.10735683872378485	0.021446272281931765	-0.002982605497243475	0.0009335010038437377	2.7842652257466343e-6
12.906	0.10481094719172894	0.02144330531739199	-0.002951109298920152	0.0009190545026702507	2.7122302890446125e-6
12.907	0.10232542607435346	0.02144037048096897	-0.002918359204444893	0.000904951043711834	2.6409722079884437e-6
12.908	0.09989885615438784	0.021437469001691842	-0.0028843999927324017	0.0008911813121891303	2.5705233704015797e-6
12.909	0.09752981393723383	0.02143460207689298	-0.002849255783970106	0.0008777364608987046	2.5008956880170847e-6
12.91	0.09521692181706143	0.02143177086335672	-0.002812991044047996	0.0008646072446494053	2.4321324358177917e-6
12.911	0.09295889469226297	0.02142897644549069	-0.002775673263364055	0.0008517850345159886	2.3642769464396584e-6
12.912	0.09075445245242436	0.021426219854792875	-0.002737340610663578	0.0008392618651801847	2.29734558653898e-6
12.913	0.08860231498714323	0.021423502097152176	-0.002698012263722137	0.000827030166300088	2.231337531145796e-6
12.914	0.08650120218600539	0.021420824142100604	-0.0026577475722320545	0.000815081735742867	2.166281504341294e-6
12.915	0.08444986347629078	0.021418186893906815	-0.002616606294571956	0.0008034086293625432	2.1022040767034582e-6
12.916	0.08244715738126686	0.021415591210362038	-0.002574621576295937	0.000792004060058954	2.0391107415417665e-6
12.917	0.08049196701588653	0.021413037926482	-0.0025318124269861284	0.0007808616534543087	1.976995237972554e-6
12.918	0.07858317549344088	0.021410527844096836	-0.002488227115678803	0.0007699746122329072	1.9158717085421913e-6
12.919	0.0767196659272213	0.021408061715229312	-0.0024439126542465223	0.0007593362149188492	1.8557513844678325e-6
12.92	0.07490032250846201	0.021405640248312482	-0.00239890940628616	0.000748939893781647	1.7966389559357506e-6
12.921	0.07312408454799144	0.021403264114627462	-0.0023532513120568424	0.0007387795405016403	1.7385339230062362e-6
12.922	0.0713899707775395	0.021400933954726777	-0.0023069658884801777	0.0007288496410318344	1.6814312596914644e-6
12.923	0.0696970060131072	0.021398650380605386	-0.002260091025460463	0.0007191445961085571	1.625332247673339e-6
12.924	0.06804421507068624	0.021396413953254055	-0.002212673125121157	0.0007096587203451735	1.5702427785156364e-6
12.925	0.06643062276626861	0.021394225214549027	-0.0021647151938880907	0.0007003869303890467	1.51613822981381e-6
12.926	0.06485526121500487	0.021392084697384267	-0.002116234259448426	0.0006913239915247127	1.4630035152432303e-6
12.927	0.06331723618072313	0.02138999290936462	-0.002067263872311369	0.0006824649060600343	1.4108350444182814e-6
12.928	0.06181569561808762	0.021387950316283016	-0.0020178541058084184	0.0006738047455082804	1.35963967223708e-6
12.929	0.06034978794545879	0.021385957328408627	-0.001968057966567328	0.0006653385793455712	1.3094248915456397e-6
12.93	0.058918661581189025	0.02138401432750799	-0.0019178820359031018	0.0006570620510068433	1.2601675040996724e-6
12.931	0.057521464943933884	0.02138212168398151	-0.0018673471999924992	0.0006489706224902018	1.2118534747844675e-6
12.932	0.0561573676854506	0.021380279744645136	-0.001816477781505377	0.0006410598415611547	1.1644709588111947e-6
12.933	0.05482561143131569	0.021378488831559916	-0.001765298967584393	0.0006333256842921099	1.1180091766255408e-6
12.934	0.05352545273838822	0.021376749241167513	-0.001713836809844461	0.0006257642081071546	1.0724577341372112e-6
12.935	0.052256148163527465	0.021375061243518283	-0.001662117674345469	0.000618371465719936	1.027806142484019e-6
12.936	0.05101695426359945	0.02137342508423067	-0.0016101633380819593	0.0006111435540844789	9.84040945091937e-7
12.937	0.04980712857747112	0.021371840988620026	-0.0015579936848867416	0.0006040765869937686	9.411475077242279e-7
12.938	0.048625967901471646	0.02137030916182592	-0.0015056291534071278	0.0005971669043685896	8.991119006672347e-7
12.939	0.04747281983447474	0.02136882978829747	-0.0014530906859287485	0.0005904111457977773	8.579209368272705e-7
12.94	0.04634703526900082	0.021367403031289686	-0.0014003997283749954	0.0005838059578552892	8.17561704804251e-7
12.941	0.0452479650975705	0.02136602903235818	-0.0013475782008532374	0.0005773479733591142	7.78021543205538e-7
12.942	0.044174960212710224	0.021364707911906658	-0.0012946454723880597	0.000571033837852687	7.392863727563586e-7
12.943	0.04312737715512195	0.021363439773260138	-0.001241617236991072	0.0005648602514368782	7.013402246751389e-7
12.944	0.042104622893556175	0.02136222470382083	-0.0011885098703960898	0.0005588242072955652	6.641680861870499e-7
12.945	0.04110613052851489	0.0213610627741163	-0.0011353407461992893	0.0005529228395379101	6.277558292316007e-7
12.946	0.04013133335612398	0.02135995403680157	-0.0010821282358586437	0.0005471532620034903	5.920899941561392e-7
12.947	0.039179664672511196	0.021358898525692557	-0.0010288914579554434	0.0005415125690849724	5.57157656707035e-7
12.948	0.03825055776075127	0.021357896256780477	-0.0009756460106180498	0.0005359978691245375	5.229441827111306e-7
12.949	0.03734345261003228	0.02135694723212113	-0.0009224052298114242	0.0005306063136986816	4.89434038726625e-7
12.95	0.03645784429460776	0.021356051440136244	-0.0008691830187964295	0.0005253353800763449	4.5661259153532714e-7
12.951	0.03559324700958254	0.021355208855104925	-0.0008159937595739315	0.000520182647211171	4.2446579396296357e-7
12.952	0.034749174950066034	0.021354419436684903	-0.0007628523128850827	0.0005151456753801758	3.929800699365151e-7
12.953	0.033925142311163045	0.021353683129398896	-0.000709774324128934	0.0005102220038719007	3.6214247795388867e-7
12.954	0.03312066328797851	0.021352999860915513	-0.0006567769944359997	0.0005054091456453513	3.3194109963742025e-7
12.955	0.03233525207562164	0.021352369545430967	-0.0006038696409833976	0.0005007046518214292	3.0236033833412355e-7
12.956	0.0315684328880706	0.021351792088830063	-0.0005510607370588281	0.0004961061235553871	2.7338460610582963e-7
12.957	0.030819781191227448	0.021351267387938168	-0.0004983599282567324	0.0004916114626601898	2.449994532615195e-7
12.958	0.030088888166656336	0.0213507953293489	-0.00044577803247857286	0.00048721864717322976	2.1719136992375435e-7
12.959	0.029375344975330134	0.021350375788251826	-0.000393327039932271	0.00048292563164206975	1.8994770920119757e-7
12.96	0.028678742778221834	0.021350008627260147	-0.00034102011313248974	0.00047873034769229674	1.632566773299832e-7
12.961	0.027998672736308135	0.021349693695238398	-0.00028887158690091096	0.0004746307044272234	1.3710732477978925e-7
12.962	0.027334726010561996	0.021349430826178812	-0.00023689660863920553	0.0004706245908687923	1.1148936951903052e-7
12.963	0.026686497976372046	0.021349219840961976	-0.000185104713214541	0.00046670993977015443	8.639020955553014e-8
12.964	0.02605362353028372	0.0213490605541497	-0.00013350067008412886	0.00046288494880954216	6.179545083793156e-8
12.965	0.025435758495374956	0.021348952775056725	-0.00008209036646069235	0.00045914792750823333	3.769162162881828e-8
12.966	0.02483255883341444	0.02134889630644674	-0.00003088101721286769	0.0004554971626766035	1.4066215721028588e-8
12.967	0.024243680506170963	0.02134889094320475	0.00002011883513451959	0.00045195162167371237	-9.09274016523219e-9
12.968	0.023668779475416443	0.0213489364710094	0.00007089932040018414	0.00044851866139915904	-3.179966828000068e-8
12.969	0.02310751170291964	0.02134903266500533	0.00012144924074692474	0.00044516403678796824	-5.4064834275734815e-8
12.97	0.022559534571499992	0.02134917928847551	0.0001717560706813504	0.00044188603794031165	-7.589660956557805e-8
12.971	0.022024533265753776	0.021349376092807966	0.00022181089052742943	0.00043868314163048744	-9.730469830442887e-8
12.972	0.021502217508937414	0.021349622825859595	0.000271612354670726	0.0004355540117932924	-1.1830185072945732e-7
12.973	0.020992297788898287	0.02134991923052214	0.0003211528514087534	0.00043249726488438505	-1.3889772984410716e-7
12.974	0.020494484593486496	0.021350265042135826	0.000370425086497827	0.0004295115031829162	-1.5910183571834344e-7
12.975	0.020008488410549405	0.02135065998901815	0.0004194223087306346	0.00042659531573377505	-1.7892359221873395e-7
12.976	0.019534019727934462	0.021351103793006913	0.00046813830993597114	0.0004237472780255434	-1.9837233457484597e-7
12.977	0.01907078934760253	0.02135159617000327	0.0005165674249784799	0.00042096595378819294	-2.174572987519766e-7
12.978	0.018618525830653754	0.021352136830514748	0.0005647045317591729	0.00041825001076570284	-2.3618767648771526e-7
12.979	0.018176983611524977	0.021352725480198304	0.000612545050852581	0.00041559827561355703	-2.5457266686995124e-7
12.98	0.017745919053770105	0.021353361820255372	0.0006600844234215633	0.0004130095730241388	-2.726211858772247e-7
12.981	0.01732508852094533	0.021354045546854265	0.0007073172390398535	0.0004104827089931669	-2.9034149639864644e-7
12.982	0.016914248376604553	0.021354776350830128	0.0007542383603854511	0.0004080164761846394	-3.0774167800775186e-7
12.983	0.01651315498430173	0.021355553918116246	0.0008008431210567865	0.00040560965470893716	-3.2482970180787075e-7
12.984	0.016121564726199494	0.021356377930214956	0.0008471273255724749	0.00040326101210618083	-3.416134226931584e-7
12.985	0.01573924408803997	0.021357248064668585	0.0008930872493718133	0.00040096937112004235	-3.5810063273594444e-7
12.986	0.015365984457195843	0.02135816399553035	0.0009387196388145286	0.00039873370995875326	-3.742991641956579e-7
12.987	0.015001580812533735	0.02135912539383529	0.0009840217111805384	0.00039655301967507457	-3.902167809944766e-7
12.988	0.014645828132918266	0.021360131927998665	0.0010289904306898302	0.00039442627722114493	-4.058608648731723e-7
12.989	0.014298521397214124	0.021361183259291514	0.0010736143731255832	0.00039235241492998463	-4.212351919993642e-7
12.99	0.013959455584287834	0.0213622790418936	0.001117893689260241	0.0003903303967325407	-4.363478872337534e-7
12.991	0.013628425673004067	0.02136341893273712	0.0011618311343009487	0.0003883591824235996	-4.512077894313998e-7
12.992	0.013305231655692164	0.02136460259042416	0.0012054272928537862	0.00038643774423553594	-4.6582260389036587e-7
12.993	0.012989695331487144	0.021365829673056117	0.0012486805789235368	0.0003845651824833744	-4.801990746971756e-7
12.994	0.012681644175728745	0.021367099836063098	0.0012915872359141524	0.0003827406173430561	-4.943428960261941e-7
12.995	0.012380905657627912	0.021368412730033304	0.0013341413366284428	0.00038096315100230095	-5.082586874843931e-7
12.996	0.012087307246395075	0.021369767998542448	0.0013763347832682295	0.00037923186836504556	-5.219500113546107e-7
12.997	0.011800676411242222	0.021371165276399148	0.001418159697608745	0.00037754584506785024	-5.354203014748606e-7
12.998	0.011520840621379773	0.02137260419689496	0.0014596207739167742	0.00037590418533886674	-5.486775579228712e-7
12.999	0.011247628370316821	0.021374084396688198	0.0015007180715062276	0.0003743059746262967	-5.61727740394435e-7
13.	0.010980884314208548	0.02137560551132546	0.0015414502292000112	0.00037275039451795637	-5.745761810640984e-7
13.001	0.010720464974703229	0.02137716717495672	0.0015818158149055511	0.0003712366982617633	-5.872280803837773e-7
13.002	0.010466227105235029	0.021378769020264397	0.0016218133256145724	0.0003697641311004744	-5.996883951530432e-7
13.003	0.010218027459239463	0.02138041067839243	0.0016614411874028875	0.0003683319288080174	-6.119618371571882e-7
13.004	0.009975722790150689	0.0213820917788754	0.0017006977554308244	0.0003669393178194729	-6.240528741948954e-7
13.005	0.009739169851402897	0.021383811949567576	0.0017395813139430083	0.00036558551536247836	-6.35965731172792e-7
13.006	0.009508225396431544	0.021385570816778235	0.0017780908681136786	0.0003642697315813499	-6.477046832550191e-7
13.007	0.009282746637659045	0.02138736800663323	0.001816226372028304	0.0003629911733394179	-6.592741418325482e-7
13.008	0.009062603189224817	0.021389203144339272	0.0018539863370004978	0.00036174912149950606	-6.706779286820172e-7
13.009	0.00884767724920734	0.021391075853708343	0.0018913695154137372	0.00036054293712426316	-6.819199202745631e-7
13.01	0.008637851468983892	0.021392985757456438	0.0019283749629461972	0.0003593719775690201	-6.930039239285607e-7
13.011	0.008433008499930592	0.021394932477506894	0.001965002038571148	0.00035823559339102847	-7.039336713021158e-7
13.012	0.008233030993423608	0.021396915635293667	0.002001250404556754	0.0003571331284147192	-7.14712817720576e-7
13.013	0.008037801600840154	0.021398934852064615	0.002037120026465883	0.00035606391980461235	-7.25344941735918e-7
13.014	0.007847202973556388	0.021400989749184807	0.0020726111717825394	0.0003550272981426935	-7.358335444183169e-7
13.015	0.007661117766710907	0.0214030799476411	0.0021077221288336293	0.0003540225828828189	-7.461812320489551e-7
13.016	0.007479434193308804	0.02140520506652062	0.002142452304385237	0.00035304912787729087	-7.563909175819e-7
13.017	0.007302054345577816	0.02140736472582067	0.00217680317641448	0.0003521063821057918	-7.664662910036983e-7
13.018	0.0071288821553748705	0.02140955854677765	0.0022107757451147224	0.0003511938003380851	-7.764107356221012e-7
13.019	0.006959821554557817	0.021411786151389237	0.0022443705328953965	0.0003503108304109998	-7.862273051285645e-7
13.02	0.0067947764749835765	0.021414047161936647	0.0022775875843823665	0.0003494569133966647	-7.959187272288275e-7
13.021	0.0066336508485091	0.02141634120050683	0.0023104264664177408	0.00034863148376334776	-8.054874071133255e-7
13.022	0.006476348606992193	0.021418667888514663	0.0023428862680597035	0.0003478339695292145	-8.149354307746939e-7
13.023	0.0063227736822898	0.021421026846234995	0.002374965713057469	0.0003470637925963073	-8.242646076599186e-7
13.024	0.006172831617063504	0.021423417693581706	0.0024066659525036876	0.0003463203849254698	-8.334774790580996e-7
13.025	0.006026439313474563	0.021425840052224993	0.002437988445358838	0.00034560325424642154	-8.425767405311884e-7
13.026	0.005883518150448275	0.021428293544827955	0.002468934003239432	0.0003449119340841505	-8.515648021834369e-7
13.027	0.005743989488274495	0.021430777794841958	0.0024995033910350695	0.00034424595307230204	-8.604439270543184e-7
13.028	0.005607774687243104	0.021433292426459905	0.0025296973269082652	0.00034360483518563486	-8.692162330818556e-7
13.029	0.005474795107644703	0.021435837064569467	0.0025595164822942887	0.00034298809984008495	-8.778836947714965e-7
13.03	0.005344972109769167	0.021438411334706416	0.002588961481901491	0.00034239526199231955	-8.864481448836848e-7
13.031	0.005218227053906392	0.021441014863007857	0.0026180329037111373	0.00034182583223878275	-8.949112761395765e-7
13.032	0.005094481556244582	0.021443647276118392	0.0026467310100289124	0.00034127931837701317	-9.032745550299708e-7
13.033	0.004973664087595456	0.02144630820038166	0.0026750553393259215	0.0003407552720475242	-9.115392098941865e-7
13.034	0.004855710019102124	0.021448997262774154	0.0027030075962819417	0.0003402532932169443	-9.197072362253473e-7
13.035	0.0047405549627763735	0.021451714092188618	0.002730589692741826	0.0003397729802239321	-9.277805976716413e-7
13.036	0.004628134530629365	0.02145445831937461	0.002757803430452336	0.0003393139277305363	-9.357611138955292e-7
13.037	0.004518384334672273	0.02145722957682838	0.0027846505010619958	0.0003388757268149295	-9.436504624729414e-7
13.038	0.004411239986916858	0.021460027498682772	0.0028111324861209465	0.0003384579650624561	-9.514501807734587e-7
13.039	0.004306637099374292	0.021462851720597143	0.0028372508570812366	0.00033806022665503995	-9.591616678220891e-7
13.04	0.004204511285957913	0.02146570187964724	0.002863006975296627	0.0003376820924726309	-9.66786186181903e-7
13.041	0.004104801139990487	0.021468577614215133	0.0028884020920226868	0.0003373231615569227	-9.743249255287222e-7
13.042	0.00400745288638252	0.021471478563879067	0.002913437348416611	0.0003369830846855631	-9.817791047075572e-7
13.043	0.003912413819048409	0.021474404369303427	0.002938113775537495	0.00033666151744464305	-9.891498420974623e-7
13.044	0.003819631231902568	0.021477354672128596	0.0029624322943461894	0.0003363581126319694	-9.96438135326279e-7
13.045	0.003729052418859902	0.02148032911486086	0.0029863937157051813	0.0003360725203240453	-1.0036448627169307e-6
13.046	0.0036406246738348216	0.02148332734076233	0.0030099987403788483	0.00033580438794177624	-1.0107707847184366e-6
13.047	0.0035542952907417517	0.02148634899374084	0.0030332479590333286	0.00033555336031494627	-1.017816545322086e-6
13.048	0.003470011563495575	0.021489393718795925	0.0030561443769819806	0.00033531908208170785	-1.0247835271987707e-6
13.049	0.003387721647557795	0.02149246116773256	0.003078696031746911	0.00033510120666502215	-1.0316747551932053e-6
13.05	0.0033073798849989245	0.021495550995724186	0.003100902296363381	0.0003348994221265935	-1.038490387123123e-6
13.051	0.0032289431242182873	0.02149866285688664	0.003122762260579366	0.00033471343219588324	-1.0452304741702947e-6
13.052	0.0031523682066710587	0.02150179640465879	0.003144275480682135	0.0003345429388896049	-1.0518951599859266e-6
13.053	0.0030776119738124283	0.02150495129226906	0.0031654419794981256	0.00033438764261249876	-1.05848468135102e-6
13.054	0.0030046312670979807	0.02150812717320196	0.0031862622463928346	0.00033424724221203556	-1.0649993688211303e-6
13.055	0.002933382927982902	0.021511323701664652	0.003206737237271045	0.000334121435036903	-1.0714396475032752e-6
13.056	0.002863823797922512	0.021514540533053458	0.0032268683745766756	0.0003340099169990953	-1.0778060379593608e-6
13.057	0.0027959108578639196	0.021517777324420426	0.003246657547292849	0.0003339123836491034	-1.0840991605089068e-6
13.058	0.0027296048430226864	0.02152103373493984	0.0032661071109417587	0.00033382855642207507	-1.0903198219655614e-6
13.059	0.0026648702844336027	0.021524309426374788	0.003285219887584874	0.0003337581830598528	-1.0964690206324213e-6
13.06	0.0026016718479601572	0.021527604063543693	0.003303999165822834	0.0003337010112002858	-1.1025478626399804e-6
13.061	0.0025399741994661736	0.021530917314786832	0.0033224487007953523	0.00033365678747067487	-1.1085575600434948e-6
13.062	0.002479742004815138	0.0215342488524329	0.003340572714181413	0.00033362525755942295	-1.1144994321647546e-6
13.063	0.0024209399298705464	0.021537598353265557	0.003358375894199173	0.00033360616629016704	-1.1203749070250976e-6
13.064	0.0023635326404962084	0.021540965498399265	0.00337586107226849	0.00033359925621457567	-1.1261847427925082e-6
13.065	0.0023074848024031355	0.021544349968724237	0.0033930262882786145	0.0003336042655218285	-1.1319280427974432e-6
13.066	0.0022527622522811475	0.021547751444530836	0.0034098721757238105	0.0003336209411642869	-1.1376047645148923e-6
13.067	0.0021993353242696747	0.02155116960694314	0.0034263996719327335	0.0003336490617453556	-1.143215035704951e-6
13.068	0.0021471754211729913	0.021554604138118605	0.0034426099062725567	0.00033368841263350886	-1.1487590349404822e-6
13.069	0.00209625394579538	0.021558054721440068	0.003458504200148879	0.00033373877825141425	-1.1542369663350716e-6
13.07	0.0020465423009413944	0.021561521041707766	0.003474084067005641	0.00033379994211973706	-1.1596490604855838e-6
13.071	0.001998011889415315	0.021565002785331428	0.0034893512123252996	0.0003338716869018096	-1.1649955754519222e-6
13.072	0.001950634114021514	0.021568499640522272	0.003504307533628708	0.00033395379444911436	-1.1702767977719245e-6
13.073	0.0019043803775642824	0.02157201129748507	0.0035189551204751744	0.0003340460458475226	-1.1754930435096247e-6
13.074	0.0018592220828481574	0.02157553744861014	0.0035332962544623566	0.00033414822146423143	-1.180644659334827e-6
13.075	0.001815131212145567	0.021579077788665448	0.0035473334092264185	0.0003342601052095106	-1.1857320385812345e-6
13.076	0.0017720835595316554	0.021582632014988612	0.0035610692504419506	0.0003343815080978195	-1.190755706403551e-6
13.077	0.001730056278458399	0.021586199827678922	0.0035745066358218976	0.00033451225047300765	-1.1957162590794824e-6
13.078	0.0016890265108653194	0.021589780929789422	0.0035876486151177056	0.0003346521520855753	-1.200614329975974e-6
13.079	0.0016489713986919457	0.021593375027518926	0.0036004984301192464	0.00033480103222096854	-1.2054505909139005e-6
13.08	0.001609868083878019	0.021596981829585617	0.0036130568839838713	0.00033495870856379217	-1.2102248678267566e-6
13.081	0.001571693708363067	0.021600601044069058	0.0036253236897199606	0.00033512499750788083	-1.214936592482663e-6
13.082	0.0015344254140866231	0.021604232380603022	0.0036373014069111405	0.0003352997160391802	-1.219586128886216e-6
13.083	0.0014980403429884189	0.021607875551352462	0.0036489925304122664	0.000335482680628831	-1.224173795697288e-6
13.084	0.0014625157322001165	0.02161153027094071	0.0036603994820908967	0.0003356737079455381	-1.2286998667153785e-6
13.085	0.0014278311113622433	0.021615196256376475	0.003671524610827231	0.00033587263087033343	-1.2331646303437191e-6
13.086	0.0013939681584897309	0.02161887322698083	0.0036823701925140506	0.0003360792974701516	-1.237568387325149e-6
13.087	0.0013609086104619118	0.021622560904314265	0.003692938430056837	0.0003362935558089811	-1.24191139602745e-6
13.088	0.0013286342041581817	0.021626259012103674	0.0037032314533736936	0.0003365152535360086	-1.2461938714345702e-6
13.089	0.0012971266764578806	0.021629967276169393	0.0037132513193953824	0.00033674423790159365	-1.250415985686885e-6
13.09	0.0012663677642405155	0.02163368542435216	0.003723000012065254	0.0003369803557726745	-1.2545778686074209e-6
13.091	0.0012363392043854252	0.021637413186440198	0.003732479442339354	0.00033722345364763274	-1.2586796082144673e-6
13.092	0.0012070227337719539	0.02164115029409618	0.0037416914481863657	0.00033747337767060857	-1.2627212512206837e-6
13.093	0.0011784000905493857	0.021644896480784236	0.003750637794587568	0.00033772997365453535	-1.2667028035537639e-6
13.094	0.0011504539998225909	0.02164865148169701	0.0037593201735369275	0.00033799309426632546	-1.2706242577915658e-6
13.095	0.0011231695544846364	0.02165241503368294	0.0037677402138772244	0.0003382626090855562	-1.2744856351026815e-6
13.096	0.0010965321544817443	0.021656186875698966	0.003775900898301161	0.00033853839007497063	-1.2782874111935105e-6
13.097	0.0010705271997599904	0.021659966749941754	0.0037838049706432706	0.00033882030902523936	-1.2820299694445897e-6
13.098	0.0010451400902654552	0.021663754400715322	0.00379145426947445	0.00033910823726483345	-1.2857133739917076e-6
13.099	0.001020356225944354	0.021667549574181398	0.0037988506716623766	0.00033940204591902524	-1.2893376901030738e-6
13.1	0.0009961610067427658	0.021671352018397726	0.0038059960923715924	0.00033970160592908363	-1.2929029847384469e-6
13.101	0.0009725398326067743	0.021675161483356378	0.0038128924850634564	0.00034000678807142215	-1.2964093271080889e-6
13.102	0.0009494781034825885	0.02167897772102201	0.0038195418414961146	0.00034031746297666674	-1.2998567892311836e-6
13.103	0.0009269615122094275	0.021682800485370204	0.00382594619172457	0.00034063350327734635	-1.303245454637762e-6
13.104	0.0009049776739633037	0.021686629532425745	0.0038321076041006362	0.0003409547954653307	-1.3065754643572707e-6
13.105	0.0008835149200429456	0.021690464620300918	0.0038380281852729574	0.0003412812311341926	-1.309846984197686e-6
13.106	0.0008625615790698643	0.02169430550923378	0.0038437100801869684	0.0003416127017702171	-1.3130601853140881e-6
13.107	0.000842105979665456	0.02169815196162652	0.003849155472084958	0.00034194909878858905	-1.3162152447766174e-6
13.108	0.0008221364504511205	0.021702003742083704	0.003854366582506033	0.0003422903135500603	-1.3193123460628644e-6
13.109	0.0008026413200483638	0.021705860617450563	0.0038593456712860954	0.00034263623737756623	-1.3223516795488653e-6
13.11	0.0007836089170785846	0.021709722356851344	0.0038640950365578983	0.0003429867615727896	-1.3253334429984837e-6
13.111	0.0007650275701631854	0.021713588911094213	0.003869095845340564	0.0003433418922995521	-1.3284226890275645e-6
13.112	0.0007468856591990955	0.021717460245945338	0.003873307204986604	0.0003437013430179366	-1.3312608882749461e-6
13.113	0.0007291727340250223	0.02172133533222564	0.0038769291224513545	0.00034406495597576956	-1.3339154478374042e-6
13.114	0.0007118794319896181	0.02172521420633403	0.003880788078306804	0.00034443282405235997	-1.3366707973599436e-6
13.115	0.0006949964230843783	0.02172909683778602	0.003884445442200059	0.000344804796453582	-1.3393754200328357e-6
13.116	0.0006785143773007062	0.021732983029201406	0.003887899599060988	0.0003451807831483461	-1.3420282284060127e-6
13.117	0.0006624239646300076	0.02173687255653946	0.0038911133207111975	0.00034556068461511353	-1.3446157830199493e-6
13.118	0.0006467158550637739	0.021740765171958724	0.0038940762888881454	0.00034594440304415013	-1.347133897167789e-6
13.119	0.0006313807185934103	0.02174466063078213	0.003896805150602688	0.0003463318452177583	-1.3495877182622936e-6
13.12	0.0006164092252103513	0.02174855871834546	0.0038993395421398655	0.0003467229248197604	-1.3519904109160796e-6
13.121	0.0006017920513896861	0.02175245912962312	0.0039014210655293393	0.0003471174982691845	-1.3542515199612404e-6
13.122	0.0005875210077307549	0.021756361580285512	0.0039035259974122194	0.0003475155444382793	-1.3565359622196846e-6
13.123	0.0005735884138512062	0.021760266236706086	0.003905760175249602	0.00034791704354722236	-1.3588805329773226e-6
13.124	0.00055998617114403	0.02176417291159698	0.00390753323656544	0.0003483218284431461	-1.3610791216628386e-6
13.125	0.0005467072907850292	0.02176808123048845	0.0039090790971662	0.0003487298365217784	-1.3632125145054699e-6
13.126	0.004482124601866629	0.021771990495467224	0.003908925280438071	0.0003776562828408417	-1.4762301913128367e-6
13.127	0.00831807634837035	0.02177589794643798	0.003905480036285336	0.0004058347773146918	-1.584979620832834e-6
13.128	0.01205707158381307	0.021779800424776653	0.0038989742104041476	0.00043327540991615777	-1.6893296492653847e-6
13.129	0.015701557972560787	0.021783694908929622	0.0038894955260859927	0.0004599886030689168	-1.7891236136870974e-6
13.13	0.01925393871617112	0.021787578480144107	0.0038771641632456585	0.00048598536036469883	-1.8842450230680373e-6
13.131	0.02271652283390619	0.021791448325813215	0.0038620834985970093	0.0005112767274308945	-1.9745934122275384e-6
13.132	0.026091597287282945	0.021795301768158103	0.003844368638027906	0.000535874382924999	-2.060098671639423e-6
13.133	0.02938136384633707	0.021799136213373718	0.0038241050808298376	0.0005597898823056138	-2.140695333122034e-6
13.134	0.032587978002425605	0.021802949162535844	0.0038013946218901735	0.0005830351533714723	-2.2163466963992272e-6
13.135	0.03571355206821679	0.021806738225265382	0.0037763525566139773	0.0006056225254839778	-2.287044172454433e-6
13.136	0.03876011822202186	0.0218105011047927	0.0037490215257003807	0.0006275636471514884	-2.3527496219179684e-6
13.137	0.041729689526500476	0.021814235547001137	0.0037195233222901123	0.0006488711947522998	-2.4134915420434285e-6
13.138	0.04462420115567456	0.021817939502358732	0.003688073835771038	0.0006695589008472686	-2.4693826637224263e-6
13.139	0.047445552080411804	0.021821611077380315	0.003654768424714019	0.0006896396049030314	-2.5204730524318508e-6
13.14	0.050195598678657354	0.02182524841322739	0.0036195810238902663	0.0007091247229731861	-2.5667343908451864e-6
13.141	0.0528761300298108	0.021828849607785295	0.00358251242280772	0.0007280255910561129	-2.6081607240804577e-6
13.142	0.05548893790679259	0.02183241287222854	0.003543744815873546	0.0007463562023883329	-2.6448959230087215e-6
13.143	0.05803572667467408	0.02183593657225287	0.0035034002439388355	0.000764129642897384	-2.6770519773275903e-6
13.144	0.06051811408956361	0.021839419173507846	0.003461556573813831	0.0007813581137712466	-2.7047153152276336e-6
13.145	0.06293771692320325	0.02184285919742346	0.003418247525618773	0.0007980533767012366	-2.7279439802207085e-6
13.146	0.06529615194733465	0.021846255189249316	0.0033735072001597425	0.0008142273351003612	-2.746801777527948e-6
13.147	0.06759502614664403	0.021849605776808067	0.0033274603901579216	0.0008298934837350794	-2.761437695178644e-6
13.148	0.06983582986385439	0.021852909710624396	0.0032802139270583573	0.0008450645131705488	-2.771992385364825e-6
13.149	0.07201997782497001	0.021856165826493416	0.0032318315202635333	0.0008597520767955075	-2.778573861399755e-6
13.15	0.07414888355825726	0.021859373002368825	0.003182333981144344	0.0008739671816785846	-2.7812554606607125e-6
13.151	0.07622396059197126	0.02186253013179137	0.0031317538216007017	0.0008877211096898693	-2.780123977786864e-6
13.152	0.0782466201983777	0.021865636187836598	0.003080205792715155	0.0009010268071698345	-2.7753479908361652e-6
13.153	0.08021819705346178	0.021868690251618448	0.0030277811457034005	0.0009138964490488491	-2.7670784375553938e-6
13.154	0.08213993318248523	0.021871691475356045	0.002974530839737163	0.0009263409120040847	-2.7554296108663995e-6
13.155	0.08401306514403432	0.021874639042245396	0.002920467638579769	0.0009383703157371264	-2.740480140114158e-6
13.156	0.08583882949669495	0.02187753215704384	0.002865642282367198	0.0009499955963971939	-2.7223475490984424e-6
13.157	0.08761846259868673	0.021880370097942844	0.002810130109150729	0.0009612282964433805	-2.701176577603206e-6
13.158	0.08935315664911193	0.02188315220785804	0.002753989508497595	0.0009720793813228329	-2.6770964175899146e-6
13.159	0.09104400642203432	0.02188587788486754	0.0026972724158028307	0.0009825590702863777	-2.650229477180321e-6
13.16	0.09269209385141973	0.021888546575757752	0.002640024312289577	0.000992677398991668	-2.6206924675983844e-6
13.161	0.09429850087124304	0.02189115776956924	0.0025822842250084804	0.001002444287377913	-2.5885960697458524e-6
13.162	0.09586430941547885	0.021893711001322858	0.002524117346058491	0.0010118703005388013	-2.554079377551407e-6
13.163	0.09739058009480277	0.0218962058784779	0.0024655733810111185	0.0010209655388416692	-2.5172654554976926e-6
13.164	0.0988782829668028	0.021898642021822304	0.002406651396852332	0.0010297382665310616	-2.478221037539278e-6
13.165	0.10032836443237929	0.021901019062196242	0.00234737295521952	0.001038197101423608	-2.437035798069075e-6
13.166	0.10174177089831539	0.021903336663530722	0.002287782676132187	0.0010463512296154279	-2.393824216263788e-6
13.167	0.10311944877138678	0.021905594545905953	0.002227948237992376	0.0010542104424101323	-2.3487262976408173e-6
13.168	0.10446233598155376	0.02190779250635137	0.00216794733408602	0.0010617847742436855	-2.3018934706947247e-6
13.169	0.10577129749757742	0.021909930386839815	0.002107788388782243	0.0010690819953666283	-2.253398616489931e-6
13.17	0.1070471615043453	0.02191200803703522	0.0020474912430170954	0.0010761098895166333	-2.2033255753094007e-6
13.171	0.10829075593335288	0.021914025332625566	0.0019870840771063574	0.001082876433750774	-2.1517665189798805e-6
13.172	0.10950290871609542	0.021915982178689484	0.0019265974920376322	0.0010893896495473437	-2.0988153666696674e-6
13.173	0.11068444524150235	0.021917878512116917	0.0018660645094706657	0.00109565758699917	-2.0445677376314195e-6
13.174	0.11183613915781311	0.021919714304023986	0.0018055204772031482	0.0011016879990614506	-1.9891202417944116e-6
13.175	0.11295871644218507	0.02192148955947904	0.0017449952721884025	0.0011074881546517912	-1.932561593872034e-6
13.176	0.11405290134420971	0.02192320430763864	0.001684509331197394	0.0011130650214411617	-1.8749684148470643e-6
13.177	0.11511941811348454	0.021924858598367507	0.0016240841216366001	0.0011184255616237977	-1.8164171958657067e-6
13.178	0.11615899137352646	0.021926452503795834	0.0015637427070459946	0.0011235767505862685	-1.7569849495357138e-6
13.179	0.11717232575702345	0.02192798611991541	0.0015035097470993681	0.0011285254449498404	-1.6967490063317365e-6
13.18	0.1181600552208678	0.02192945956817578	0.0014434114976036845	0.0011332780556256776	-1.635786575472051e-6
13.181	0.11912280140122959	0.021930872996746228	0.0013834742001107847	0.001137840884366315	-1.5741735073520354e-6
13.182	0.12006118593428063	0.021932226575908858	0.0013237149528739548	0.0011422199325296872	-1.5119736041602267e-6
13.183	0.1209758304561877	0.021933520490819286	0.001264148270839324	0.0011464210855925989	-1.4492462330056244e-6
13.184	0.12186735660312262	0.021934754942084418	0.0012047905537197433	0.001150450243978491	-1.3860515864698599e-6
13.185	0.1227363824236577	0.021935930147659835	0.0011456600991901086	0.0011543133018769055	-1.3224506919247573e-6
13.186	0.12358347234079324	0.021937046344747784	0.0010867771028876716	0.0011580158286509184	-1.2585050873593114e-6
13.187	0.1244091506378432	0.02193810379160478	0.0010281630378699037	0.0011615631412199223	-1.1942762879543834e-6
13.188	0.12521394072986788	0.02193910276529369	0.0009698323809124906	0.0011649603036448647	-1.129816224952437e-6
13.189	0.12599836603192333	0.021940043554208585	0.0009117952961357903	0.0011682122087671033	-1.0651703968422467e-6
13.19	0.12676294995906986	0.021940926457571747	0.0008540633149612942	0.001171323750651238	-1.0003846453740926e-6
13.191	0.1275082159263677	0.02194175178683052	0.0007966493560681655	0.0011742998263543957	-9.355052004961879e-7
13.192	0.12823467777277076	0.021942519867044544	0.0007395677253935434	0.001177145276578921	-8.705786546572262e-7
13.193	0.1289427948103953	0.021943231038275557	0.0006828341630038554	0.0011798646058381926	-8.05651860585396e-7
13.194	0.1296330077079176	0.02194388565710498	0.000626465065303604	0.0011824621881309676	-7.407712519065091e-7
13.195	0.13030575714698264	0.021944484092288552	0.0005704676506475986	0.0011849420737099774	-6.759711209428244e-7
13.196	0.13096148380923914	0.021945026718026776	0.0005148471333636021	0.0011873082110319046	-6.112822288688428e-7
13.197	0.13160062837633457	0.021945513914272685	0.00045960980417740336	0.001189564544232441	-5.467355272310543e-7
13.198	0.13222363149315072	0.021945946067808243	0.00040476303021262	0.0011917150139882469	-4.823621802117577e-7
13.199	0.13283091552916348	0.02194632357332073	0.00035031525499108697	0.0011937634452356173	-4.1819354571675373e-7
13.2	0.1334228579977615	0.021946646834479153	0.0002962759984322724	0.0011957133845685373	-3.542611768518751e-7
13.201	0.13399982992766343	0.02194691626501063	0.0002426558568535726	0.001197568341450007	-2.9059697203526325e-7
13.202	0.1345622023475849	0.021947132289776797	0.000189466502970595	0.0011993318294354573	-2.272332076244622e-7
13.203	0.1351103462862446	0.02194729231972237	0.00013292900897007108	0.0012008839626255208	-1.5963231503986236e-7
13.204	0.13564463277236113	0.02194740282140419	0.00008443249722674686	0.0012025983441920198	-1.0153838136088307e-7
13.205	0.13616543199802622	0.021947461269657336	0.000032533878495663335	0.001204105858507647	-3.917423369660417e-8
13.206	0.13667308787859384	0.021947468046969797	-0.000018896526956112426	0.0012056384003633902	2.2782378531791067e-8
13.207	0.1371679143484996	0.02194742363406355	-0.00006985976460406537	0.0012072718826528774	8.433972953523686e-8
13.208	0.13765022380371061	0.02194732846043851	-0.00012041512028967733	0.0012088300567882299	1.4556141669793216e-7
13.209	0.13812032864019666	0.021947182950682816	-0.0001705305071024244	0.0012103162180629368	2.0639583842056108e-7
13.21	0.13857854125392738	0.0219469875463135	-0.0002202058219319223	0.0012117327669996828	2.6683060991900767e-7
13.211	0.13902517404087003	0.021946742686589547	-0.0002694378502154524	0.0012130821675375202	3.2685025135601065e-7
13.212	0.1394605362677814	0.021946448816908985	-0.00031822962623793716	0.0012143666714506743	3.8644745197155594e-7
13.213	0.13988490725734853	0.02194610637318212	-0.00036658233136943396	0.0012155883783718697	4.4561322172914964e-7
13.214	0.14029855015085035	0.021945715808908313	-0.00041446883455094883	0.0012167500545140085	5.043049770342245e-7
13.215	0.1407017279661637	0.021945277586015607	-0.000461902715853553	0.0012178533236978928	5.625297577273329e-7
13.216	0.14109470372116759	0.021944792153082433	-0.0005088867249185971	0.0012189000893953123	6.202820744953657e-7
13.217	0.14147774043374098	0.021944259970169286	-0.0005553999024979832	0.001219892896043698	6.775283955206522e-7
13.218	0.1418511011217608	0.021943681508547867	-0.0006014469150908311	0.0012208335616417031	7.342665794887543e-7
13.219	0.14221504175111135	0.02194305722791514	-0.0006470388177390871	0.0012217236659953516	7.905026364494956e-7
13.22	0.14256979039276457	0.021942387582612403	-0.000692175238498196	0.0012225649223617495	8.462291667152724e-7
13.221	0.14291556849317713	0.02194167303308058	-0.0007368443501039975	0.001223359309415402	9.01425395289867e-7
13.222	0.14325259750233937	0.021940914053680958	-0.0007810360548530039	0.0012241087452451076	9.560730650972996e-7
13.223	0.1435810988702416	0.021940111117017113	-0.0008247594646696317	0.0012248145980980087	1.0101774322468637e-6
13.224	0.1439012940468723	0.021939264690202076	-0.0008680164358500142	0.001225478424379651	1.0637354141411157e-6
13.225	0.14421340450615364	0.021938375239874974	-0.0009108061310936099	0.0012261018426153385	1.1167410755992227e-6
13.226	0.14451764302000414	0.02193744323482111	-0.0009531251007817605	0.0012266864800647066	1.1691856749392965e-6
13.227	0.1448141975864997	0.021936469146100385	-0.000994974619252132	0.0012272336725146834	1.2210663560436927e-6
13.228	0.14510325211526615	0.021935453441833924	-0.0010363554841665357	0.0012277447334049546	1.2723799876208061e-6
13.229	0.1453849905159288	0.021934396592297588	-0.0010772649528680636	0.0012282210647887673	1.3231195074712343e-6
13.23	0.14565959669811349	0.02193329906900403	-0.0011177032944290283	0.00122866397382644	1.3732817712920734e-6
13.231	0.1459272545714445	0.02193216134168635	-0.0011576738815554412	0.0012290746700735385	1.4228676440255066e-6
13.232	0.14618814804554772	0.021930983874496646	-0.0011971834870203697	0.0012294542570148908	1.4718823345451247e-6
13.233	0.14644246035535013	0.021929767130354032	-0.0012362264008672927	0.0012298041753031825	1.5203163894066223e-6
13.234	0.14669035842499034	0.02192851157894187	-0.001274797807384334	0.0012301257355913846	1.568161590538938e-6
13.235	0.14693199344133862	0.02192721769125595	-0.0013128998974002513	0.0012304199501753628	1.6154182263444562e-6
13.236	0.14716751606480874	0.02192588593260836	-0.001350541729200592	0.0012306876262762165	1.6620949948968535e-6
13.237	0.14739707695581317	0.021924516759058682	-0.0013877292307629908	0.0012309296507121439	1.7081970573061205e-6
13.238	0.14762082677476562	0.0219231106273394	-0.0014244572595402056	0.0012311472147482096	1.7537165876107916e-6
13.239	0.14783891618207984	0.021921667998825375	-0.0014607225358930682	0.001231341450164201	1.7986482056340997e-6
13.24	0.14805149583816832	0.021920189336597586	-0.0014965249272264915	0.0012315133929647062	1.8429904907849566e-6
13.241	0.1482587148673535	0.02191867510229608	-0.001531867447989854	0.0012316639743036853	1.8867459490976275e-6
13.242	0.14846070592800004	0.021917125752972933	-0.0015667562596768042	0.001231793933246589	1.929920855546005e-6
13.243	0.14865759239747445	0.02191554173809033	-0.0016011996458869524	0.0012319038880802438	1.9725240693608463e-6
13.244	0.14884949761479224	0.02191392350247692	-0.001635196987218714	0.0012319947023024713	2.0145540254744174e-6
13.245	0.14903654491896862	0.021912271493394975	-0.0016687465374636183	0.0012320672658517966	2.056007983812453e-6
13.246	0.14921885764901904	0.021910586158541266	-0.0017018487160444344	0.0012321224021234066	2.096885928063304e-6
13.247	0.14939655914395802	0.021908867944500737	-0.0017345053272286688	0.0012321608900697633	2.1371896278288224e-6
13.248	0.14956977274280103	0.021907117295361628	-0.0017667195601289202	0.001232183464261827	2.176922627978784e-6
13.249	0.1497386192075788	0.02190533465133064	-0.0017984959887026987	0.0012321907999970226	2.2160902111110143e-6
13.25	0.14990320439526963	0.021903520447631972	-0.0018298391816955707	0.0012321834812772411	2.2546976130791462e-6
13.251	0.15006362924734373	0.02190167511747375	-0.001860749075293766	0.001232162190319996	2.292744656249874e-6
13.252	0.15021999472693018	0.02189979909316475	-0.001891227920380467	0.0012321275398892515	2.33023400490825e-6
13.253	0.1503724017971572	0.02189789280443409	-0.0019212783637571286	0.0012320801275011815	2.3671688913831442e-6
13.254	0.15052095142115385	0.0218959566783401	-0.0019509031001472713	0.001232020545396054	2.4035527014582935e-6
13.255	0.15066574456204923	0.02189399113922244	-0.001980104872196315	0.0012319493806632906	2.4393889709506144e-6
13.256	0.15080688218297156	0.021891996608654166	-0.002008886470471428	0.0012318672153643268	2.474681382362709e-6
13.257	0.15094446150689908	0.021889973505262846	-0.0020372511713140605	0.0012317745926645302	2.5094342317007138e-6
13.258	0.15107856746150822	0.021887922244313025	-0.0020652018625498874	0.001231671992447354	2.5436512928528066e-6
13.259	0.1512092827120292	0.021885843238944384	-0.0020927403527585646	0.0012315599091049906	2.577335118623684e-6
13.26	0.1513366899244373	0.02188373690023209	-0.0021198689881117517	0.001231438818914191	2.610488962973157e-6
13.261	0.15146087176470835	0.021881603636621796	-0.002146590681448624	0.0012313091792732409	2.643116810210092e-6
13.262	0.1515819108988183	0.02187944385336299	-0.0021729089122757214	0.0012311714287667349	2.6752233701064717e-6
13.263	0.1516998899927424	0.02187725795194232	-0.0021988277267099175	0.0012310259872316996	2.70681407302551e-6
13.264	0.15181489168218767	0.02187504632981668	-0.0022243507136795126	0.0012308732846810224	2.737893869229278e-6
13.265	0.15192699375706759	0.021872809381779122	-0.0022494799204864453	0.0012307137645538402	2.768465901230146e-6
13.266	0.15203626480574994	0.02187054750043834	-0.0022742177517119785	0.0012305478050911997	2.798533662668618e-6
13.267	0.1521427724959853	0.02186826107581355	-0.002298566981720645	0.0012303757666720365	2.8281011123815675e-6
13.268	0.1522465844955241	0.021865950494964696	-0.0023225307546601063	0.0012301979971572493	2.8571726827189774e-6
13.269	0.1523477684721164	0.021863616141622716	-0.002346112584461031	0.0012300148319419539	2.885753276292738e-6
13.27	0.15244639209351266	0.021861258395823084	-0.0023693163031796405	0.0012298265954718611	2.9138482027353933e-6
13.271	0.15254252302746338	0.021858877634326788	-0.0023921442355673067	0.0012296336530921964	2.941461055104067e-6
13.272	0.15263622877915317	0.02185647423165323	-0.002414599260495012	0.0012294363517751543	2.9685961058219735e-6
13.273	0.1527275713447942	0.021854048558919637	-0.0024366849402823465	0.0012292349859013897	2.9952583782140985e-6
13.274	0.15281660642847011	0.021851600983735318	-0.002458404728489836	0.0012290298153781974	3.021452709580751e-6
13.275	0.15290338944020057	0.021849131870310373	-0.0024797619699190236	0.0012288211000421197	3.0471838317185085e-6
13.276	0.15298797579000478	0.021846641579564514	-0.0025007599006123165	0.0012286091013981248	3.072456374303762e-6
13.277	0.15307042088790238	0.02184413046923576	-0.0025214016478532133	0.0012283940826748419	3.0972748642694825e-6
13.278	0.15315078014391303	0.02184159889398924	-0.00254169023016619	0.0012281763088787126	3.1216437251985966e-6
13.279	0.15322910896805592	0.02183904720552594	-0.002561628557316592	0.001227956046847088	3.1455672767330912e-6
13.28	0.15330546236115364	0.021836475752691452	-0.0025812194303108504	0.0012277335629674582	3.169049727976373e-6
13.281	0.15337988964406846	0.021833884881728622	-0.0026004648242429697	0.0012275091135472154	3.192094271217203e-6
13.282	0.15345243623318755	0.02183127493797799	-0.0026193656902533387	0.0012272829607206516	3.2147028795442105e-6
13.283	0.15352314749300294	0.021828646263358367	-0.0026379275027046904	0.0012270552369715417	3.236882756945051e-6
13.284	0.15359206878800677	0.02182599919421596	-0.0026561555621993534	0.0012268260786320831	3.2586409126098288e-6
13.285	0.15365924548269067	0.02182333406193863	-0.0026740544848834224	0.0012265956404362577	3.2799835734470284e-6
13.286	0.1537247229415467	0.021820651193640298	-0.0026916282024469513	0.0012263640955863559	3.300916186148584e-6
13.287	0.15378854652906696	0.021817950912845427	-0.0027088799621238537	0.0012261316358188935	3.321443419195943e-6
13.288	0.1538507611751358	0.021815233540173482	-0.0027258123266918153	0.0012258984689983584	3.3415691580683497e-6
13.289	0.1539114067781333	0.02181249939402337	-0.0027424271744724746	0.0012256647930487332	3.3612964352510277e-6
13.29	0.15397052005304282	0.021809748791257907	-0.002758725699331303	0.0012254308065575352	3.380627458802559e-6
13.291	0.15402813766716342	0.021806982047888272	-0.002774708410677662	0.0012251967266779559	3.3995636622480647e-6
13.292	0.15408429628779385	0.021804199478524924	-0.0027903791316165765	0.0012249626758982393	3.418110287835647e-6
13.293	0.15413903258223327	0.0218014013915452	-0.0028057440877154215	0.0012247287077173158	3.436275330733207e-6
13.294	0.1541923832177807	0.021798588091380567	-0.0028208059536995846	0.0012244949757792653	3.4540627179533803e-6
13.295	0.15424438486173495	0.021795759879748716	-0.002835567490051243	0.0012242616307105015	3.4714764793598184e-6
13.296	0.1542950741813951	0.021792917055560027	-0.0028500315508502867	0.0012240288199152878	3.488520755908614e-6
13.297	0.15434448662592676	0.021790059914824012	-0.0028642010837742356	0.001223796680678341	3.5051997791182166e-6
13.298	0.15439265256081225	0.021787188750555717	-0.00287807913009817	0.001223565318246793	3.521517806758021e-6
13.299	0.15443960120979372	0.0217843038526821	-0.0028916688246948758	0.0012233348282365375	3.537479184975056e-6
13.3	0.1544853618024196	0.02178140550794845	-0.002904973396034771	0.0012231053031600148	3.5530883662288864e-6
13.301	0.15452996356823803	0.0217784939998248	-0.0029179961661858363	0.0012228768324042021	3.5683499086729414e-6
13.302	0.1545734357367974	0.021775569608412773	-0.0029307405448463814	0.001222649502410703	3.5832684688513008e-6
13.303	0.15461580753764612	0.021772632610487532	-0.0029432096412808782	0.0012224234077200047	3.597848359328944e-6
13.304	0.15465710820033235	0.021769683280036613	-0.0029554060212051915	0.0012221986579217783	3.612093272730928e-6
13.305	0.1546973669541712	0.021766721888488043	-0.002967332275075016	0.001221975361531092	3.626006929617671e-6
13.306	0.15473661157603785	0.021763748704638895	-0.002978991074353272	0.001221753616164556	3.6395931176130458e-6
13.307	0.154774865922304	0.021760763994574276	-0.0029903851715101467	0.001221533494556649	3.6528556486251737e-6
13.308	0.15481215328343345	0.021757768021586323	-0.003001517400023017	0.0012213150635962049	3.6657984142942263e-6
13.309	0.1548484969498902	0.021754761046093186	-0.003012390674376567	0.0012210983875421077	3.6784253951281083e-6
13.31	0.15488392021213823	0.021751743325558022	-0.0030230079900627283	0.001220883528028844	3.6907406601671685e-6
13.311	0.1549184463606413	0.021748715114408016	-0.0030333724235806236	0.0012206705440717272	3.7027483666643335e-6
13.312	0.15495209868586346	0.021745676663953318	-0.0030434871324366815	0.0012204594920717851	3.714452759780686e-6
13.313	0.15498490047826866	0.02174262822239143	-0.00305335499140353	0.0012202504361750962	3.7258577600575646e-6
13.314	0.15501687501599587	0.02173957003554989	-0.0030629781496772394	0.0012200434608507556	3.736966462242463e-6
13.315	0.1550480439869747	0.021736502346682694	-0.003072359533659765	0.0012198386191815155	3.747782811168693e-6
13.316	0.15507842622371715	0.021733425396103543	-0.0030815020522626784	0.0012196359482935218	3.7583106776798254e-6
13.317	0.15510804029529182	0.02173033942125404	-0.003090408540787056	0.001219435485660202	3.7685538398230998e-6
13.318	0.15513690477076747	0.02172724465677728	-0.003099081760923577	0.0012192372706068167	3.778515987575829e-6
13.319	0.15516503821921288	0.021724141334591475	-0.003107524400752472	0.0012190413443212893	3.788200723004502e-6
13.32	0.15519245920969663	0.02172102968396357	-0.0031157390747434816	0.001218847749865015	3.7976115604175964e-6
13.321	0.1552191863112875	0.021717909931582836	-0.003123728323755944	0.0012186565321836431	3.806751926512243e-6
13.322	0.15524523809305416	0.021714782301634487	-0.0031314946150387372	0.0012184677381178461	3.815625160514465e-6
13.323	0.15527063308034061	0.02171164701587319	-0.0031390403459451433	0.0012182814160601385	3.824234517727956e-6
13.324	0.1552953881486456	0.021708504293495006	-0.0031463683890791206	0.001218097591301972	3.832583756085943e-6
13.325	0.1553195182013804	0.021705354350737296	-0.003153481505987092	0.001217916280900583	3.840676467660569e-6
13.326	0.1553430380428491	0.021702197401320497	-0.0031603821110542238	0.00121773751105986	3.848515845913276e-6
13.327	0.1553659624773557	0.021699033656542244	-0.0031670726355087745	0.0012175613073240282	3.856105098480219e-6
13.328	0.15538830630920436	0.021695863325260516	-0.0031735555274221726	0.0012173876945804959	3.863447447151668e-6
13.329	0.15541008434269918	0.021692686613876792	-0.0031798332517089765	0.0012172166970625979	3.870546127855021e-6
13.33	0.1554313113821442	0.02168950372631924	-0.0031859082901268413	0.0012170483383522382	3.877404390641492e-6
13.331	0.15545200223184352	0.02168631486402582	-0.003191783141276589	0.0012168826413824258	3.884025499676552e-6
13.332	0.1554721716046038	0.02168312022592748	-0.0031974603206021703	0.001216719627920185	3.890412731572628e-6
13.333	0.15549183261214777	0.021679920008431313	-0.0032029423603906378	0.001216559309995696	3.89656934791282e-6
13.334	0.155510997084497	0.021676714405409983	-0.003208231768765743	0.001216401692883685	3.902498554689869e-6
13.335	0.15552967682427163	0.021673503608371524	-0.0032133307634267675	0.0012162467898442038	3.908203225725431e-6
13.336	0.15554788363409167	0.02167028780657853	-0.0032182416710911438	0.00121609461087341	3.9136863527021776e-6
13.337	0.15556562931657725	0.02166706718694219	-0.0032229668394456812	0.0012159451652165424	3.918950946077216e-6
13.338	0.15558292567434845	0.02166384193403775	-0.0032275085926999777	0.0012157984626415777	3.923999985167115e-6
13.339	0.1555997845100254	0.021660612230127982	-0.003231869231586432	0.0012156545134431988	3.928836418236249e-6
13.34	0.1556162176262281	0.021657378255186682	-0.003236051033360217	0.001215513328446756	3.933463162583242e-6
13.341	0.15563223667513382	0.021654140186922115	-0.003240056251799326	0.0012153749181566596	3.937883101853579e-6
13.342	0.15564785184469154	0.0216508982008005	-0.003243887117204545	0.0012152392852865345	3.942099061861848e-6
13.343	0.15566307254887446	0.021647652470069514	-0.0032475458363994364	0.001215106428681447	3.946113823246622e-6
13.344	0.15567790819898536	0.02164440316578173	-0.003251034592730378	0.0012149763477056921	3.949930135740417e-6
13.345	0.1556923682063269	0.021641150456818123	-0.003254355546066544	0.0012148490422611406	3.953550718316172e-6
13.346	0.15570646198220178	0.021637894509911538	-0.0032575108327998863	0.0012147245127904181	3.956978259282351e-6
13.347	0.1557201989379127	0.02163463548967016	-0.003260502565845169	0.0012146027602800836	3.960215416375838e-6
13.348	0.15573358848476235	0.021631373558601	-0.0032633328346399525	0.0012144837862638268	3.963264816852596e-6
13.349	0.15574664003405342	0.02162810887713338	-0.003266003705144578	0.001214367592825667	3.966129057576131e-6
13.35	0.1557593628626825	0.02162484160353414	-0.0032685175717383657	0.0012142541717308222	3.968811096858807e-6
13.351	0.15577176502986423	0.02162157189352838	-0.0032708768195444785	0.0012141435079210043	3.971313855659231e-6
13.352	0.15578385395426142	0.02161829990083575	-0.003273083245884734	0.0012140355994361943	3.973639580422238e-6
13.353	0.15579563704914337	0.021615025777373318	-0.0032751386627475395	0.0012139304437539529	3.9757905302248486e-6
13.354	0.1558071217277794	0.021611749673236605	-0.0032770449012097776	0.001213828037692626	3.97776898186609e-6
13.355	0.15581831540343893	0.02160847173668052	-0.003278803811436816	0.0012137283774106967	3.979577229903214e-6
13.356	0.15582922548939118	0.02160519211410027	-0.003280417262682491	0.0012136314584061045	3.981217586689913e-6
13.357	0.1558398593989055	0.021601910950012248	-0.0032818871432891304	0.001213537275515528	3.982692382416531e-6
13.358	0.15585022454525127	0.021598628387034968	-0.0032832153606875405	0.0012134458229136392	3.984003965152193e-6
13.359	0.1558603283416722	0.021595344565869982	-0.0032844038413970007	0.0012133570941121785	3.985154700888341e-6
13.36	0.1558701778144095	0.021592059625282753	-0.003285454531025279	0.0012132710797479892	3.9861469663199635e-6
13.361	0.15587977890452406	0.0215887737020836	-0.003286369394268621	0.001213187763588405	3.98698313575813e-6
13.362	0.15588913738773275	0.021585486931108625	-0.00328715041491175	0.0012131071277799881	3.98766559841439e-6
13.363	0.15589825903975257	0.02158219944520057	-0.003287799595827873	0.0012130291537914568	3.9881967615629785e-6
13.364	0.15590714963630048	0.021578911375189767	-0.003288318958978676	0.0012129538224123855	3.9885790506043015e-6
13.365	0.15591581495309342	0.021575622849872664	-0.00328871056552941	0.0012128811131713604	3.988814931617725e-6
13.366	0.15592426076584837	0.021572333995928037	-0.0032889765152506944	0.0012128110043486732	3.988906910740394e-6
13.367	0.15593249285028224	0.021569044938229778	-0.003289118303436245	0.0012127434915558102	3.988856815449395e-6
13.368	0.155940516982112	0.021565755800240918	-0.0032891373336692464	0.0012126785729684147	3.988666368091158e-6
13.369	0.1559483389287586	0.02156246670400122	-0.0032890350488825938	0.0012126162454963682	3.988337332281975e-6
13.37	0.1559559639507016	0.02155917777008784	-0.003288812931358895	0.001212556501922775	3.987871503526929e-6
13.371	0.15596339659070704	0.02155588911757597	-0.0032884725027304672	0.0012124993296877761	3.987270705257375e-6
13.372	0.1559706413462894	0.02155260086399952	-0.0032880153239793412	0.0012124447147356533	3.986536801528589e-6
13.373	0.15597770271496328	0.021549313125311716	-0.0032874429954372576	0.0012123926417708533	3.985671697909264e-6
13.374	0.15598458519424316	0.021546026015845786	-0.0032867571567856673	0.0012123430942547774	3.984677341521571e-6
13.375	0.1559912932816436	0.02154273964827561	-0.003285959487055737	0.001212296054402543	3.983555721084275e-6
13.376	0.15599783147467913	0.021539454133576347	-0.0032850517046283403	0.0012122515031797085	3.982308866958769e-6
13.377	0.1560042042708643	0.021536169580985108	-0.003284035567234061	0.0012122094202989748	3.980938851198016e-6
13.378	0.15601041616771363	0.02153288609796161	-0.003282912871953202	0.001212169784216851	3.979447787598236e-6
13.379	0.1560164716297505	0.021529603790148795	-0.0032816854552157695	0.001212132571940615	3.977837831130799e-6
13.38	0.156022374578124	0.021526322761333504	-0.0032803551928014814	0.0012120977560889869	3.9761111683695315e-6
13.381	0.15602812852159872	0.02152304311335278	-0.003278924136514727	0.0012120653016663746	3.97427017266588e-6
13.382	0.15603373696218978	0.021519764946475783	-0.0032773928659856656	0.0012120352162732623	3.9723155711373836e-6
13.383	0.15603920340191238	0.021516488361005507	-0.003275761511219488	0.001212007520569486	3.970247587190084e-6
13.384	0.15604453134278168	0.021513213456112484	-0.003274032248867076	0.0012119821756905753	3.968068728263026e-6
13.385	0.15604972428681288	0.02150994032821651	-0.003272207624103777	0.0012119591318798721	3.965781911439512e-6
13.386	0.1560547857360211	0.021506669072387737	-0.00327028843019946	0.001211938390209837	3.963388095617788e-6
13.387	0.1560597191924216	0.021503399782302746	-0.0032682763770465442	0.0012119199250084883	3.9608892617772615e-6
13.388	0.1560645281580295	0.021500132550195943	-0.003266172617641537	0.001211903726713355	3.958286767408892e-6
13.389	0.15606921590312312	0.021496867469056668	-0.0032639556582483623	0.0012118904442119116	3.95555667256259e-6
13.39	0.15387773715414169	0.021493518936476726	-0.003261130982192521	0.001199212772784038	3.910789927567026e-6
13.391	0.15022863471149073	0.02149026004615224	-0.0032562605773491433	0.0011781663723255704	3.836416711762207e-6
13.392	0.1466660700574289	0.02148700717935136	-0.003249097458940501	0.0011576636711317643	3.761362092181947e-6
13.393	0.14318798726875556	0.02148376258783567	-0.0032397237846304157	0.0011376870482889673	3.6857917898077396e-6
13.394	0.13979238707541577	0.02148052843810273	-0.003228229324033192	0.0011182194194053951	3.6098687204278672e-6
13.395	0.13647730857683335	0.021477306813490166	-0.003214685270127995	0.0010992447994287488	3.5337260649884013e-6
13.396	0.13324084722952217	0.021474099723003966	-0.003199173291603518	0.0010807476029724978	3.457498866394138e-6
13.397	0.13008113414638725	0.021470909099437475	-0.0031817646724314913	0.0010627130439301352	3.3813028201090396e-6
13.398	0.12699635302177759	0.02146773680118785	-0.0031625330084269505	0.001045126881687276	3.305248261330339e-6
13.399	0.12398472432246727	0.021464584617605347	-0.003141548111376127	0.0010279754606598176	3.229434366976854e-6
13.4	0.12104451457604158	0.02146145426921291	-0.003118870774028147	0.0010112458567502294	3.1539451479753444e-6
13.401	0.11817403018940249	0.02145834741812581	-0.0030945670402830554	0.0009949254854731374	3.078863614882789e-6
13.402	0.11537160064313516	0.021455265651692784	-0.0030687132241291187	0.0009790018935892251	3.0042760573047036e-6
13.403	0.1126355989279463	0.021452210486726995	-0.0030413738585452444	0.0009634633594093032	2.930252274973636e-6
13.404	0.10996450153784722	0.021449183381525145	-0.003012601443508483	0.0009482992076249846	2.8568475617689792e-6
13.405	0.10735678962197237	0.02144618574648122	-0.0029824446353767247	0.0009334990275997549	2.784109166994278e-6
13.406	0.10481094432945666	0.02144321892818111	-0.00295097641299971	0.0009190520652994556	2.7121009670173625e-6
13.407	0.10232544719139074	0.02144028421963063	-0.0029182307888920194	0.0009049485014141295	2.640848579188406e-6
13.408	0.09989883762457362	0.021437382878650685	-0.002884249547219009	0.0008911788047667324	2.5703820641396255e-6
13.409	0.09752977134020892	0.021434516113410466	-0.002849090207221353	0.0008777339381658854	2.5007431677742563e-6
13.41	0.09521691767581428	0.02143168506674156	-0.002812825284532794	0.000864604795183144	2.4319822290194453e-6
13.411	0.09295894596889466	0.021428890814585412	-0.002775505380949643	0.0008517827979156715	2.364127739015289e-6
13.412	0.09075452555695541	0.021426134396847995	-0.002737162981873038	0.0008392597797693411	2.297190801359559e-6
13.413	0.0886023364586078	0.02142341681587278	-0.0026978389389654893	0.0008270275556958603	2.231187143353742e-6
13.414	0.0865011583733324	0.021420739031508786	-0.0026575773894147053	0.0008150785445116127	2.1661343104911093e-6
13.415	0.08444982475194415	0.021418101957825102	-0.002616425755933865	0.0008034055004456563	2.102050843824951e-6
13.416	0.08244716952948795	0.021415506461035586	-0.0025744301251745035	0.0007920012720963055	2.038951934061258e-6
13.417	0.08049202664101932	0.021412953367145368	-0.002531625846004141	0.0007808589380589985	1.976842669673507e-6
13.418	0.07858323030661832	0.02141044346689563	-0.0024880489484806075	0.0007699716110815204	1.915727057311296e-6
13.419	0.07671965866025872	0.02140797751440296	-0.0024437366250785637	0.0007593326880660487	1.8556091004463597e-6
13.42	0.07490027898480289	0.02140555622602464	-0.0023987272019639753	0.0007489361207949202	1.796493445484153e-6
13.421	0.07312406920277931	0.02140318027927057	-0.002353059799247992	0.0007387759518344568	1.738383992912831e-6
13.422	0.07139000723671679	0.021400850314432215	-0.002306768302635484	0.0007288463323215466	1.6812796168914718e-6
13.423	0.06969707100915332	0.021398566940818594	-0.0022598823999440427	0.000719141496232536	1.6251752104053332e-6
13.424	0.06804424687935401	0.021396330737416255	-0.0022124331992882415	0.0007096557265553365	1.5700658894960446e-6
13.425	0.0664305981677329	0.021394142251296423	-0.0021644534232217747	0.0007003837657940624	1.5159480394419162e-6
13.426	0.06485522884686826	0.021392001996010507	-0.0021159772905724084	0.0006913206009797615	1.4628186921780449e-6
13.427	0.06331724322224064	0.021389910451918667	-0.0020670353990324855	0.0006824612844258293	1.4106716333773667e-6
13.428	0.061815745599330806	0.021387868071891233	-0.0020176535032028703	0.0006738009391563528	1.3594968253501993e-6
13.429	0.0603498405186262	0.021385875282747716	-0.0019678581330892105	0.0006653346842431955	1.309284269614314e-6
13.43	0.05891866673084437	0.021383932484296302	-0.0019176767813302523	0.0006570578383021228	1.2600245605030283e-6
13.431	0.057521431286961924	0.021382040048371215	-0.0018671379031981916	0.0006489661283882565	1.2117092562054977e-6
13.432	0.05615734920833415	0.021380198317134273	-0.001816272651496653	0.0006410553043239437	1.164331217340443e-6
13.433	0.0548256355163236	0.021378407604143813	-0.0017651042368783138	0.0006333212078927263	1.1178779473563426e-6
13.434	0.05352550523228552	0.0213766682037498	-0.001713650622872707	0.0006257597331433286	1.0723335564697239e-6
13.435	0.052256179943156754	0.021374980391316505	-0.0016619318220096003	0.000618366782656309	1.0276834337702141e-6
13.436	0.051016940467407554	0.021373344421168793	-0.0016099699005699716	0.0006111385931417069	9.83914740034826e-7
13.437	0.04980709862522154	0.021371760524538368	-0.0015577889785854564	0.0006040715652931039	9.410160266904621e-7
13.438	0.04862596648161371	0.021370228907510027	-0.0015054152298386227	0.0005971620760109107	8.989768839088743e-7
13.439	0.047472856101605294	0.02136874974905143	-0.001452876218542106	0.0005904064838088502	8.577875395989434e-7
13.44	0.04634707934733361	0.021367323203951658	-0.0014001907087917403	0.0005838012232529574	8.174330485800434e-7
13.441	0.045247964254253745	0.02136594941161894	-0.0013473732792046932	0.0005773428547442231	7.778963354221227e-7
13.442	0.04417490434629752	0.021364628496011603	-0.0012944400299889447	0.0005710283162447619	7.391619108044063e-7
13.443	0.04312730659044129	0.02136336056445621	-0.001241408124467865	0.0005648546068438238	7.012150980790247e-7
13.444	0.04210457795366158	0.021362145706584436	-0.0011882957890804952	0.000558818703573984	6.640419123163866e-7
13.445	0.04110612540294034	0.021360983993269963	-0.0011351223133818297	0.0005529175614678302	6.276290614828035e-7
13.446	0.04013135590525407	0.021359875475565365	-0.0010819080500422522	0.0005471481135821929	5.91963948650007e-7
13.447	0.039179677221938394	0.021358820184077296	-0.0010286725853063466	0.0005415072907180923	5.570337047052154e-7
13.448	0.03825053371892595	0.021357818133134473	-0.0009754289431031081	0.0005359922913708208	5.228223942832529e-7
13.449	0.03734341927864328	0.02135686932479939	-0.0009221895026330145	0.0005306006137890358	4.893143161268832e-7
13.45	0.03645783112361069	0.021355973748338735	-0.0008689674602181991	0.0005253297548512391	4.5649446285013035e-7
13.451	0.03559326647634863	0.021355131379423374	-0.0008157768111742823	0.0005201771893770699	4.2434848879562687e-7
13.452	0.03474922255938215	0.02135434217932937	-0.0007626323498106571	0.000515140370227363	3.9286271102882567e-7
13.453	0.03392519659523165	0.021353606094138968	-0.0007095496694299203	0.0005102167283843721	3.620241109627467e-7
13.454	0.03312068737141477	0.021352923053948248	-0.0006565450840779746	0.0005054036835178342	3.3182030388853455e-7
13.455	0.032335230687489405	0.02135229297341941	-0.0006036320102265746	0.0005006988946154778	3.0223788027496465e-7
13.456	0.031568398867466804	0.021351715756290513	-0.0005508198714972326	0.0004961002639819572	2.7326188365628483e-7
13.457	0.030819765679384006	0.02135119129674814	-0.0004981185408770817	0.000491605683066384	2.448779055359083e-7
13.458	0.03008890489128202	0.02135071947875671	-0.0004455385896915849	0.000487213021749613	2.1707220258969803e-7
13.459	0.029375390271197847	0.02135030017536015	-0.00039309128760397377	0.0004829201285382932	1.898316951369942e-7
13.46	0.028678795587168612	0.02134993324798356	-0.00034078860261553025	0.00047872483074241695	1.6314396610606452e-7
13.461	0.027998697148072776	0.021349618545734864	-0.0002886432010658641	0.0004746249510156336	1.3699726516688143e-7
13.462	0.027334707188247834	0.02134935590468363	-0.00023666839750457013	0.00047061852348891916	1.113805317900894e-7
13.463	0.026686463853871634	0.021349145148905672	-0.00018487365392281876	0.000466703756595479	8.628122878131203e-8
13.464	0.026053605801315244	0.02134898609531755	-0.0001332651249860405	0.00046287886474806776	6.168560976404779e-8
13.465	0.025435771686953098	0.02134887855418346	-0.00008185005270429766	0.0004591420393042482	3.7580800115811427e-8
13.466	0.02483260016715624	0.021348822327926488	-0.00003063687732170932	0.0004554914484770658	1.3954835628079548e-8
13.467	0.02424372989829582	0.02134881720993034	0.000020364762683271576	0.0004519461946548902	-9.2037769997545e-9
13.468	0.02366880320798814	0.021348862983341137	0.00007114403059758827	0.0004485130273373384	-3.190902454030455e-8
13.469	0.023107496069576565	0.021348959419873977	0.00012168898137739363	0.0004451580845139051	-5.417083385640882e-8
13.47	0.022559502025394328	0.021349106280804882	0.0001719922984031189	0.00044187992394351144	-7.599994373723991e-8
13.471	0.022024514734020794	0.021349303322144395	0.00022204863642978908	0.0004386770988612908	-9.74076516351254e-8
13.472	0.02150222785403241	0.021349550293427878	0.0002718510250297477	0.0004355481359233313	-1.1840420720055349e-7
13.473	0.02099233504400571	0.021349846937222798	0.0003213924988326248	0.00043249154491940085	-1.3899953834562865e-7
13.474	0.020494529962519933	0.021350192989133782	0.00037066609752507484	0.0004295058187060543	-1.5920324568408542e-7
13.475	0.02000851115928895	0.021350588177807668	0.0004196648658513047	0.00042658946550116285	-1.7902461081312528e-7
13.476	0.01953400761054854	0.021351032224938574	0.0004683818536128075	0.00042374117833571734	-1.984726785609585e-7
13.477	0.019070759612723667	0.021351524845602193	0.0005168117208760102	0.0004209597179740615	-2.1755691626565463e-7
13.478	0.018618507462344388	0.021352065752205284	0.000564952629287678	0.0004182438468621816	-2.3628796096818247e-7
13.479	0.01817699145594162	0.021352654651695707	0.0006127961061647479	0.0004155922793622618	-2.546733305453261e-7
13.48	0.017745951890045523	0.021353291242792036	0.0006603347699557715	0.00041300372054729745	-2.727207167984774e-7
13.481	0.01732512906118854	0.021353975217785988	0.0007075631484965634	0.0004104768694247004	-2.9043830611515375e-7
13.482	0.016914269396784296	0.021354706264451805	0.0007544776790107061	0.0004080104591981773	-3.078347842679332e-7
13.483	0.016513145833550312	0.021355484067955656	0.0008010767081092958	0.0004056033936203392	-3.2491943135934026e-7
13.484	0.016121538207694998	0.021356308312764728	0.0008473604716541431	0.00040325461599364143	-3.4170202160508235e-7
13.485	0.015739226349440718	0.02135717868019553	0.0008933187404051705	0.0004009630115889293	-3.5818777246168613e-7
13.486	0.015365990089009914	0.02135809483979593	0.0009389455620181265	0.00039872747066541786	-3.7438338903600685e-7
13.487	0.015001609256626997	0.0213590564618808	0.0009842439690211282	0.00039654690607922424	-3.902989007424642e-7
13.488	0.014645863679887863	0.021360063218323004	0.0010292140448285507	0.0003944202039186657	-4.0594281343723166e-7
13.489	0.014298536826944954	0.02136111477960426	0.0010738529237407804	0.00039234624941190775	-4.213221670497066e-7
13.49	0.013959436945499617	0.02136221081186602	0.00111815479094398	0.00039032407173013984	-4.3644273082581754e-7
13.491	0.013628380559316864	0.02136335097396037	0.0011621108825105647	0.0003883527341746099	-4.5130893863704665e-7
13.492	0.01330518419216177	0.021364534914780447	0.0012057112979195277	0.0003864312855171196	-4.659245668175579e-7
13.493	0.01298966436780112	0.021365762279101003	0.0012489586530296576	0.000384558807260551	-4.802980499268295e-7
13.494	0.012681637609999971	0.02136703271447338	0.0012918531577784447	0.0003827343600725307	-4.94436591650011e-7
13.495	0.012380920442523964	0.021368345867260947	0.0013343931847139398	0.00038095698633645143	-5.083464062365223e-7
13.496	0.012087329389138222	0.021369701382034888	0.0013765767768991507	0.0003792257156983487	-5.220333134333065e-7
13.497	0.011800683761561013	0.021371098901244685	0.0014184016479117443	0.00037753958441305254	-5.355027686833888e-7
13.498	0.011520824158334058	0.021372538064888674	0.001459865181844495	0.0003758977627818781	-5.487600558185054e-7
13.499	0.011247600289569391	0.021374018510184545	0.0015009644333050577	0.00037429947264508033	-5.618101958451049e-7
13.5	0.010980861847412326	0.02137553987188313	0.0015416982241889395	0.00037274393119104184	-5.746586567944335e-7
13.501	0.010720458524006722	0.021377101784613224	0.0015820659640927066	0.0003712303475222623	-5.873108976532784e-7
13.502	0.010466240011496479	0.021378703880812682	0.0016220647313236454	0.00036975791437970684	-5.997712720431106e-7
13.503	0.010218056002026845	0.021380345790330255	0.0016616922849434813	0.0003683258170286094	-6.120441685019446e-7
13.504	0.009975756187741713	0.021382027141122372	0.0017009470812270617	0.0003669332332645944	-6.241340121266204e-7
13.505	0.00973919070665418	0.021383747559950348	0.001739828273662142	0.0003655793364836979	-6.360452658809834e-7
13.506	0.009508222619040121	0.02138550667307757	0.0017783357129491795	0.00036426338234392446	-6.477825817418625e-7
13.507	0.009282728393165525	0.021387304106918997	0.0018164695479574904	0.00036298471175254856	-6.593506752726318e-7
13.508	0.009062584976612206	0.021389139486386974	0.0018542264827810782	0.00036174265243760483	-6.70752806101278e-7
13.509	0.008847669316961607	0.02139101243426674	0.0018916065426593353	0.0003605365323111566	-6.819932633874926e-7
13.51	0.008637858361796306	0.021392922574089267	0.0019286104319700015	0.0003593656729853	-6.930763858113697e-7
13.511	0.00843302905869774	0.021394869529767536	0.0019652382103553345	0.00035822938676042393	-7.040060789337445e-7
13.512	0.008233058355247371	0.021396852924951804	0.002001489292721906	0.0003571269768631193	-7.147858203336771e-7
13.513	0.008037823200451943	0.021398872382384863	0.0020373624492404144	0.00035605773768266746	-7.254186645161604e-7
13.514	0.00784720605204018	0.02140092752325731	0.002072855805346068	0.00035502099360304294	-7.359073276097967e-7
13.515	0.007661104066008284	0.021403017966887282	0.002107968131137601	0.00035401616655129995	-7.462547969976415e-7
13.516	0.007479416515850697	0.02140514333298847	0.0021427008148124757	0.00035304269221759366	-7.56464864278228e-7
13.517	0.007302042675060868	0.021407303242018443	0.0021770540032235107	0.00035209999739570724	-7.665407088653122e-7
13.518	0.007128881817132277	0.021409497314526144	0.0022110277854256975	0.0003511875025265755	-7.764853259805158e-7
13.519	0.006959833215559323	0.02141172517115146	0.0022446222542543775	0.00035030462193637416	-7.863015501665516e-7
13.52	0.00679479614383548	0.021413986432629022	0.0022778375063256017	0.0003494507639495375	-7.959920567383909e-7
13.521	0.0066336698754542464	0.02141628071979195	0.0023106736420359496	0.0003486253310026084	-8.055593632937856e-7
13.522	0.006476355235987139	0.021418607653569347	0.0023431306866587612	0.00034782773059924613	-8.150058292379702e-7
13.523	0.006322764799023507	0.021420966854270113	0.002375207306678352	0.0003470574454575583	-8.243333802879161e-7
13.524	0.006172816103001374	0.02142335794167103	0.0024069043842780947	0.00034631399200555057	-8.335446656950087e-7
13.525	0.006026426673107821	0.021425780537084597	0.002438223592255287	0.0003455968828910423	-8.426424732748268e-7
13.526	0.005883514034530704	0.021428234263385026	0.002469166381281909	0.00034490562547622686	-8.516293751409084e-7
13.527	0.005743995712457098	0.021430718744786158	0.002499733979904957	0.0003442397219641132	-8.605077302267286e-7
13.528	0.0056077892320741	0.021433233606619313	0.0025299273945462745	0.00034359866952167137	-8.692796867525285e-7
13.529	0.005474812118569531	0.021435778475111158	0.0025597474095023936	0.00034298196039978814	-8.779471846394102e-7
13.53	0.0053449821313632144	0.021438352977161613	0.002589194586944857	0.00034238908371837844	-8.865119621926349e-7
13.531	0.005218224019116983	0.021440956740121697	0.0026182692669200537	0.00034181957373651293	-8.949756847460249e-7
13.532	0.005094469976703131	0.021443589391571406	0.002646971567349068	0.0003412730134230262	-9.033399632342872e-7
13.533	0.004973652494321028	0.02144625055909761	0.0026753013840279884	0.0003407489837125285	-9.11606227732258e-7
13.534	0.004855704062170067	0.021448939870072212	0.0027032583975931867	0.0003402470615003061	-9.19775726257108e-7
13.535	0.004740557170450264	0.021451656951791413	0.0027308431892946084	0.0003397668211457788	-9.278499094742293e-7
13.536	0.004628144309361007	0.02145440143313674	0.0027580580319705966	0.00033930783555683	-9.358307011680733e-7
13.537	0.004518397969101702	0.02145717294527129	0.0027849051155970023	0.0003388696740197845	-9.437198886983864e-7
13.538	0.004411250640602247	0.021459971121445365	0.00281138642466598	0.00033845190214919744	-9.515190831046323e-7
13.539	0.0043066377774630465	0.02146279559679105	0.002837503738186273	0.00033805410322534956	-9.592297816111374e-7
13.54	0.00420450289046925	0.02146564600811668	0.0028632586296830245	0.00033767591491495755	-9.66853477416363e-7
13.541	0.004104790698716482	0.021468521993701375	0.0028886524671978674	0.00033731698037546955	-9.743915275893348e-7
13.542	0.0040074459213008925	0.02147142319308955	0.0029136864132887456	0.00033697693967990155	-9.818451307369503e-7
13.543	0.0039124132773181025	0.02147434924688545	0.002938361425030186	0.00033665542989130235	-9.89215328719557e-7
13.544	0.003819637485863747	0.021477299796547642	0.0029626782540131576	0.0003363520851348625	-9.965030083210393e-7
13.545	0.003729063266033954	0.021480274484183545	0.0029866374463449474	0.00033606653666776117	-1.0037089028753928e-6
13.546	0.0036406353369243553	0.02148327295234395	0.0030102393437821135	0.0003357984129478937	-1.0108335942353426e-6
13.547	0.0035542992659787064	0.021486294844176426	0.0030334852256953225	0.00033554734690626424	-1.0178779193614157e-6
13.548	0.003470007063774195	0.02148933980499093	0.0030563776902023006	0.000335313016780978	-1.0248432237238107e-6
13.549	0.0033877134774989185	0.02149240748249626	0.0030789189688444924	0.000335095117977434	-1.0317307151079047e-6
13.55	0.0033073732477886296	0.02149549752657024	0.0031011111681758046	0.00033489334361072446	-1.038541488018955e-6
13.551	0.003228941115279507	0.021498609589134753	0.00312295626976249	0.0003347073846149159	-1.0452765253189569e-6
13.552	0.003152371820607299	0.021501743324030764	0.0031444561301833857	0.00033453692980355763	-1.0519366996935257e-6
13.553	0.0030776201044077677	0.02150489838689332	0.0031656124810297923	0.0003343816659286493	-1.0585227750912668e-6
13.554	0.003004640707317073	0.02150807443502656	0.003186426928905362	0.00033424127773811076	-1.0650354081364524e-6
13.555	0.0029333884981495605	0.02151127112727873	0.0032069009554263244	0.00033411544895886787	-1.0714751524888887e-6
13.556	0.0028638221761502726	0.02151448812391722	0.0032270359172213393	0.00033400388914191725	-1.0778425467525814e-6
13.557	0.002795904526817482	0.02151772508650354	0.0032468330459315634	0.0003339063356218262	-1.084138124742861e-6
13.558	0.002729598498503091	0.02152098167776833	0.0032662934482105147	0.00033382252520976484	-1.0903623269577443e-6
13.559	0.002664867039558639	0.021524257561595983	0.00328541851268164	0.000333752193350747	-1.0965156346826465e-6
13.56	0.002601673098335676	0.02152755240382263	0.0033042106596969127	0.0003336950747424908	-1.102598823052496e-6
13.561	0.002539979623186088	0.021530865872751624	0.0033226723117159886	0.00033365090268503957	-1.1086126161306268e-6
13.562	0.0024797495624614228	0.021534197639052285	0.0033408057786893704	0.00033361940904621146	-1.114557649624516e-6
13.563	0.0024209458649180203	0.021537547375647902	0.003358613258616996	0.0003336003243105298	-1.1204344723082753e-6
13.564	0.0023635331099513684	0.02154091475760377	0.003376096837548148	0.0003335933894519454	-1.1262435871556806e-6
13.565	0.0023074802987376056	0.021544299462015273	0.0033932584895816397	0.0003335983762506025	-1.131985522323007e-6
13.566	0.0022527570916347746	0.02154770116789593	0.0034101000768657222	0.00033361506006067523	-1.1376607419564712e-6
13.567	0.0021993331490012093	0.0215511195560654	0.0034266233495979953	0.0003336432150644607	-1.1432696311748267e-6
13.568	0.0021471781311949503	0.021554554309037594	0.0034428299460255852	0.00033368261430533747	-1.1488124969985211e-6
13.569	0.0020962616985740474	0.021558005110908694	0.0034587213924450557	0.00033373302971968923	-1.1542895692569907e-6
13.57	0.0020465535114968206	0.021561471647245176	0.003474299103202323	0.00033379423216781925	-1.1597010014747624e-6
13.571	0.0019980232303213174	0.02156495360505679	0.0034895647145254936	0.00033386599164517177	-1.1650469838250547e-6
13.572	0.0019506409804051304	0.021568450673485492	0.0035045207520261025	0.0003339480811006987	-1.1703279803166945e-6
13.573	0.0019043804234143585	0.021571962544177797	0.0035191696377060923	0.0003340402983118646	-1.1755444755893995e-6
13.574	0.0018592167259252447	0.02157548891115646	0.0035335137073636428	0.00033414245117130897	-1.180696931425907e-6
13.575	0.001815125051070395	0.021579029470739898	0.0035475552164800374	0.00033425434675766634	-1.1857857514712864e-6
13.576	0.0017720805619824225	0.021582583921461854	0.003561296340219582	0.0003343757913877395	-1.190811282127183e-6
13.577	0.0017300584217941695	0.021586151963991055	0.0035747391734295367	0.0003345065906428641	-1.1957738133414043e-6
13.578	0.0016890337936382475	0.021589733301050937	0.003587885730640259	0.00033464654939450246	-1.200673579380536e-6
13.579	0.0016489818406472752	0.021593327637339302	0.0036007379460651313	0.00033479547182908447	-1.205510759585764e-6
13.58	0.0016098777256596147	0.021596934679448	0.003613297673600491	0.0003349531614699712	-1.2102854791045766e-6
13.581	0.0015716981186896916	0.021600554135782622	0.0036255666868257722	0.00033511943217071153	-1.2149978493861006e-6
13.582	0.001534422720841741	0.021604185716482194	0.003637546679003432	0.00033529411923118767	-1.2196480098987874e-6
13.583	0.0014980315616603913	0.0216078291333753	0.0036492394253202273	0.0003354770598206693	-1.2242361129880986e-6
13.584	0.0014625046706900704	0.021611484100387934	0.0036606473285498396	0.000335668090860738	-1.2287625000887855e-6
13.585	0.001427822077475213	0.02161515033388466	0.0036717727864644684	0.0003358670488320665	-1.2332274897717145e-6
13.586	0.0013939638115604376	0.021618827552588628	0.0036826181255851793	0.0003360737697663212	-1.237631356075195e-6
13.587	0.0013609099024901772	0.02162251547751822	0.0036931856098033943	0.0003362880892690235	-1.241974332036637e-6
13.588	0.0013286403798089277	0.021626213831924382	0.003703477440380813	0.00033650984253855333	-1.246256610307632e-6
13.589	0.0012971352730611284	0.02162992234122801	0.0037134957559494504	0.00033673886438458664	-1.2504783437554001e-6
13.59	0.0012663747648134715	0.02163364073295731	0.0037232426325115647	0.0003369749903596548	-1.2546396501972402e-6
13.591	0.0012363414290345195	0.021637368736685182	0.003732720083439766	0.00033721807306619033	-1.258740673833027e-6
13.592	0.001207019509021612	0.02164110608396659	0.00374193005947696	0.00033746797691387595	-1.2627815669249092e-6
13.593	0.0011783932561029759	0.021644852508275907	0.0037508744487362994	0.000337724566041249	-1.2667624454746757e-6
13.594	0.0011504469216066804	0.021648607744944322	0.003759555076701285	0.0003379877042697833	-1.2706833894500764e-6
13.595	0.0011231647568608002	0.02165237153104914	0.0037679734984186666	0.0003382572550508488	-1.2745443726794418e-6
13.596	0.0010965310131935547	0.021656143605027864	0.003776131231997318	0.0003385330815092835	-1.278345342151499e-6
13.597	0.0010705299419330168	0.021659923707517185	0.0037840309742119423	0.0003388150468946143	-1.2820866319782922e-6
13.598	0.0010451457944072645	0.021663711581871907	0.0037916753997414275	0.00033910301430594255	-1.2857685573220076e-6
13.599	0.0010203628219445104	0.021667506974068558	0.0037990670774029392	0.0003393968466778796	-1.2893913863883055e-6
13.6	0.0009961654721285026	0.02167130963259958	0.0038062084701519995	0.0003396964082161566	-1.2929553462325465e-6
13.601	0.0009725402408251713	0.021675119308367435	0.003813101935082446	0.0003400015778691629	-1.29646067450399e-6
13.602	0.0009494747174137342	0.02167893575457873	0.0038197497234263946	0.0003403122423832108	-1.2999075937218855e-6
13.603	0.000926956489373862	0.021682758726638388	0.0038261539805543162	0.0003406282883398097	-1.3032962813207663e-6
13.604	0.0009049731441852677	0.021686587982043773	0.0038323167459749855	0.00034094960217336836	-1.3066268699425089e-6
13.605	0.0008835122693276265	0.02169042328027883	0.003838239953335503	0.0003412760701745794	-1.3098994476614014e-6
13.606	0.0008625614522807277	0.021694264382708196	0.0038439254304212535	0.00034160757849330085	-1.3131140581950236e-6
13.607	0.0008421082805242457	0.021698111052471394	0.0038493748991559732	0.0003419440131409524	-1.3162707011014425e-6
13.608	0.0008221403415378584	0.021701963054376924	0.0038545899756017104	0.00034228525999243416	-1.319369331963062e-6
13.609	0.0008026452228013498	0.021705820154796412	0.003859572169958803	0.00034263120478758596	-1.3224098625576221e-6
13.61	0.0007836107426101241	0.021709682121558764	0.0038643228865659325	0.000342981734807343	-1.325392167490103e-6
13.611	0.0007650264203154139	0.02171354872405057	0.003868844173926488	0.00034333674971053044	-1.3283163838124425e-6
13.612	0.0007468824686468378	0.021717419734467763	0.0038731391285780075	0.0003436961544394613	-1.3311830241012676e-6
13.613	0.0007291690972805426	0.021721294927613554	0.003877209999181331	0.0003440598537776484	-1.333992305383565e-6
13.614	0.0007118765158926774	0.021725174080500342	0.003881058970872525	0.00034442775249259977	-1.3367444186288659e-6
13.615	0.0006949949341594836	0.021729056972302395	0.0038846881822943613	0.0003447997553448364	-1.339439534846073e-6
13.616	0.0006785145617571099	0.0217329433843094	0.003888099725596355	0.00034517576709340814	-1.3420778053183915e-6
13.617	0.0006624256083617078	0.021736833099879952	0.003891295646434745	0.0003455556925011381	-1.344659361830422e-6
13.618	0.0006467182836495145	0.021740725904395023	0.003894277943972477	0.0003459394363396154	-1.347184316887635e-6
13.619	0.0006313827972966806	0.021744621585211534	0.003897048570879239	0.0003463269033939483	-1.3496527639284184e-6
13.62	0.0006164100665679695	0.02174851993161581	0.0038996094333314368	0.0003467180035883573	-1.3520647974990011e-6
13.621	0.0006017924061451072	0.021752420734777126	0.0039019623910122054	0.0003471126569731196	-1.354420532953433e-6
13.622	0.0005875213475649983	0.02175632378770116	0.0039041092571113906	0.0003475107779402105	-1.3567200451023566e-6
13.623	0.0005735886391530406	0.021760228900485203	0.003906050146386059	0.0003479122841963936	-1.3589628286148314e-6
13.624	0.000559986372827031	0.021764135838991432	0.003907792075989493	0.0003483170910334605	-1.3611507682722676e-6
13.625	0.000546706702537477	0.021768044416738914	0.0039093854700895355	0.0003487251259816157	-1.363300940567671e-6
13.626	0.004482094039289806	0.021771953900548077	0.003909137331519166	0.0003776516821591501	-1.4762922890393443e-6
13.627	0.008318043016967347	0.021775861663366872	0.0039057855750708973	0.0004058306925085344	-1.5850876647208666e-6
13.628	0.01205703822533006	0.021779764382303588	0.0038992175878893153	0.0004332715484404469	-1.689420042011028e-6
13.629	0.015701528900403813	0.021783659123239433	0.0038897418791862407	0.00045998512917703874	-1.7892234207628203e-6
13.63	0.01925390546557585	0.021787542917602678	0.0038774187377649087	0.0004859822302040263	-1.884356605613871e-6
13.631	0.02271649567096068	0.021791413019964033	0.003862305369013914	0.0005112737917908198	-1.974695511069785e-6
13.632	0.026091567582213412	0.021795266680273484	0.0038446104660958	0.0005358718540915351	-2.060218538726477e-6
13.633	0.029381334855099212	0.021799101352719567	0.003824299981508552	0.000559787319012602	-2.1407946337486156e-6
13.634	0.032587953276198185	0.021802914497934707	0.003801595328961654	0.0005830329232272501	-2.2164552375715728e-6
13.635	0.035713525491703035	0.02180670376537085	0.0037765592900971625	0.0006056205895339815	-2.2871620636786784e-6
13.636	0.03876013918155416	0.021810466872959816	0.0037492923569418294	0.0006275629248333628	-2.352916877577787e-6
13.637	0.041729742986281	0.021814201638829116	0.0037198914278886415	0.0006488720206015927	-2.4137334672326467e-6
13.638	0.044624244633198425	0.02181790597456904	0.0036884465301268896	0.0006695600769726724	-2.4696365426213468e-6
13.639	0.047445551849637196	0.021821577855567667	0.0036549708041207552	0.0006896388102466269	-2.5206097168399947e-6
13.64	0.050195572010279695	0.021825215279607183	0.0036195828176982157	0.0007091214382888338	-2.5667237736917084e-6
13.641	0.052876144445780794	0.02182881646585149	0.0035825240432536144	0.0007280227889841483	-2.608159145572264e-6
13.642	0.0554889632229551	0.021832379806334686	0.0035438964585139737	0.0007463554891867654	-2.6450065749214423e-6
13.643	0.058035704042680394	0.021835903724069117	0.0035036600422661355	0.0007641303290697287	-2.677252901045282e-6
13.644	0.06051804260582095	0.02183938656468638	0.0034617626744957585	0.0007813578811784529	-2.70487554848666e-6
13.645	0.06293765450707789	0.021842826760215896	0.0034183947661776924	0.0007980524764558821	-2.7280584086519334e-6
13.646	0.06529616371976465	0.021846222904792434	0.0033736772227393273	0.0008142274789925761	-2.746940700005718e-6
13.647	0.06759506275047927	0.02184957369136244	0.0033276884262832037	0.0008298949433240968	-2.761631797930552e-6
13.648	0.06983582372818642	0.021852877870911315	0.0032804660725771003	0.0008450662876496776	-2.772211285713448e-6
13.649	0.07201991878184653	0.021856134216198517	0.003232027713838768	0.0008597526768198483	-2.7787444785288157e-6
13.65	0.07414882002125561	0.021859341555482602	0.0031824755110158036	0.0008739669000851454	-2.7813782569593708e-6
13.651	0.07622396027605804	0.021862498832651435	0.0031319182491082492	0.0008877218310755621	-2.7802722028773432e-6
13.652	0.0782466547756917	0.02186560508018454	0.003080424246632575	0.0009010289635306876	-2.7755514661781485e-6
13.653	0.08021819710721093	0.02186865937860387	0.00302802126991578	0.0009138989628567368	-2.7673054980841705e-6
13.654	0.08213988085765958	0.021871660820647357	0.0029747180204448085	0.0009263421463286741	-2.7556066757814287e-6
13.655	0.08401299961402475	0.02187460854548715	0.0029206060691418395	0.0009383705719129824	-2.740610787433155e-6
13.656	0.08583881716829986	0.021877501795809186	0.002865781930426055	0.0009499963523959274	-2.7224823806669116e-6
13.657	0.08761849265567796	0.021880339891972314	0.002810304406596399	0.0009612302063957902	-2.7013494847876553e-6
13.658	0.08935316258662575	0.02188312219426699	0.0027541945585609164	0.0009720819306170349	-2.6773027637808277e-6
13.659	0.09104396347160958	0.021885848073195376	0.0026974672647644927	0.0009825611833550042	-2.6504266277283863e-6
13.66	0.09269203182108687	0.021888516948087463	0.002640197063416679	0.0009926789924190758	-2.6208681607002717e-6
13.661	0.09429848197546084	0.021891128305507865	0.0025824411981709124	0.0010024459111835655	-2.588757619978419e-6
13.662	0.09586433609295035	0.02189368168531863	0.002524249616513762	0.001011871740318262	-2.5542168524594855e-6
13.663	0.09739059271362627	0.021896176674016096	0.0024656656395834237	0.0010209659942553172	-2.517360771218463e-6
13.664	0.098878250381949	0.021898612898104592	0.002406725962169103	0.001029738043908898	-2.478297284508773e-6
13.665	0.1003283076423761	0.021900990017567432	0.0023474622792676197	0.0010381971398545037	-2.437128624251977e-6
13.666	0.10174174667985586	0.021903307743288275	0.0022879523675692513	0.0010463535840824676	-2.3940071600160534e-6
13.667	0.10311946919531755	0.021905565845651096	0.002228213247339731	0.001054215633714899	-2.3490172405961873e-6
13.668	0.10446235250100175	0.021907764092229165	0.0021682422116480315	0.001061790838677731	-2.3022197163622215e-6
13.669	0.10577127391302187	0.021909902259077244	0.002108058930403663	0.0010690872814272073	-2.2536989909935985e-6
13.67	0.1070471107474843	0.02191198015310841	0.002047705450356996	0.0010761136123248818	-2.203563709161016e-6
13.671	0.10829073609376966	0.02191399763447092	0.001987246195098618	0.0010828790538212098	-2.151947279458191e-6
13.672	0.10950295218302909	0.021915954636905183	0.0019267556918012548	0.001089392655201316	-2.098993499015617e-6
13.673	0.11068451681116069	0.021917851134795913	0.0018662356254824312	0.0010956612018731108	-2.044761968394497e-6
13.674	0.11183618740116345	0.02191968710281583	0.0018056996140159306	0.0011016917531052376	-1.9893243733466613e-6
13.675	0.11295872137603614	0.02192146253639033	0.001745170777512675	0.0011074915932663108	-1.9327619649093187e-6
13.676	0.11405287615877159	0.021923177455201996	0.001684674510230523	0.0011130680389835786	-1.8751573534279088e-6
13.677	0.11511940732679643	0.021924831905464733	0.001624238480573626	0.0011184284283446446	-1.8165944910848542e-6
13.678	0.11615901773367285	0.021926425962197932	0.0015638926310927506	0.0011235797902270034	-1.7571581543807493e-6
13.679	0.1171723525820443	0.02192795973068057	0.0015036657973402734	0.0011285287194664135	-1.6969300367778625e-6
13.68	0.118160054298411	0.02192943333926367	0.0014435754515142987	0.001133281435056392	-1.6359772593043034e-6
13.681	0.11912276530927139	0.02193084693259326	0.0013836381842149078	0.0011378440920628773	-1.57436453346154e-6
13.682	0.12006112804112545	0.02193220067267722	0.0013238721017950958	0.001142222850895185	-1.512156966332995e-6
13.683	0.12097578492046827	0.021933494740372702	0.0012642967964563083	0.0011464238773278444	-1.4494200354866134e-6
13.684	0.12186736065202294	0.021934729336872	0.0012049333462478015	0.0011504532293491992	-1.3862194593413201e-6
13.685	0.12273641460738531	0.021935904685188357	0.0011458043099017803	0.0011543165536934586	-1.3226208822129345e-6
13.686	0.12358349164454202	0.021937021030470842	0.001086929646405683	0.0011580192927489084	-1.25868550039853e-6
13.687	0.12440913662405811	0.021938078632894504	0.0010283202864718169	0.0011615665786961647	-1.1944624769609284e-6
13.688	0.1252138944064984	0.021939077763163315	0.000969987348667437	0.001164963507824811	-1.1299998642493054e-6
13.689	0.12599830985242352	0.021940018704053033	0.0009119438579877523	0.0011682151937183565	-1.0653466707194273e-6
13.69	0.12676292495614896	0.021940901752317624	0.0008542047458553035	0.0011713267506348929	-1.0005528693395971e-6
13.691	0.12750823708442288	0.021941727220595692	0.0007967868501202772	0.0011743030310197205	-9.356692131728972e-7
13.692	0.12823470916817278	0.021942495439193497	0.0007397081243493735	0.0011771486695955568	-8.707464344668897e-7
13.693	0.12894280332254912	0.02194320675338062	0.0006829790557371692	0.0011798680282228218	-8.058251518100985e-7
13.694	0.12963298166270226	0.021943861516142627	0.0006266065435822113	0.001182465317851227	-7.409405057245982e-7
13.695	0.1303057063037789	0.021944460088061828	0.000570598857036185	0.0011849447534049212	-6.761281219438721e-7
13.696	0.130961439326026	0.021945002838641998	0.0005149655698718633	0.0011873105527198584	-6.114240553962588e-7
13.697	0.1316006246215104	0.021945490147613	0.000459717560483507	0.0011895668243808173	-5.468647585364617e-7
13.698	0.13222366081955064	0.0219459224062354	0.0004048670118866675	0.0011917174014203435	-4.824870633263987e-7
13.699	0.13283093986587796	0.021946300018371306	0.00035042624954371407	0.001193766047633764	-4.1832695890492266e-7
13.7	0.13342285370622686	0.02194662339707886	0.00029640054084936046	0.0011957162673755589	-3.5441094835249414e-7
13.701	0.13399979428633174	0.021946892958698446	0.00024279259816949002	0.0011975714475201897	-2.9076148323702393e-7
13.702	0.13456215355192397	0.021947109122718245	0.00018960601431627317	0.0011993349680946615	-2.2740112313056341e-7
13.703	0.135110319654563	0.021947272312664662	0.00013684527290759688	0.0012010101802395817	-1.6435256587968768e-7
13.704	0.13564464465501505	0.021947382956993118	0.0000845157483673539	0.0012026002088456394	-1.0163865663732531e-7
13.705	0.13616546112922387	0.021947441489978865	0.00003262370592571807	0.001204108057596172	-3.928246717380511e-8
13.706	0.1366731014986522	0.021947448352607785	-0.000018823698381413375	0.0012056395636408281	2.2694595502673783e-8
13.707	0.13716789818476272	0.021947403993426824	-0.00006981913342034418	0.001207271993225608	8.429068436966359e-8
13.708	0.13765018360901543	0.021947308857618506	-0.00012038100077471414	0.0012088298496884128	1.455201470718384e-7
13.709	0.13812028999840545	0.02194716337853061	-0.00017050192565104343	0.0012103158751959372	2.0636118736693525e-7
13.71	0.13857853212421042	0.02194696800653881	-0.00022016490923924424	0.0012117329490909437	2.6678107475880937e-7
13.711	0.13902519477209996	0.021946723203414814	-0.00026936415828808887	0.00121308344130336	3.267612000998978e-7
13.712	0.13946055988384257	0.021946429431120816	-0.00031810508510573935	0.001214369375624458	3.862970735828218e-7
13.713	0.139884909401206	0.0219460871406039	-0.00036640430755939345	0.0012155924446141148	4.4539830794326505e-7
13.714	0.14029852526595862	0.021945695909380763	-0.0004177015487068444	0.00121665958736432	5.082005938911068e-7
13.715	0.14070168941986672	0.021945257389901274	-0.00046171155250293393	0.0012178574843280856	5.622988698164379e-7
13.716	0.14109468207194698	0.0219447721416449	-0.0005087042351790779	0.001218904129448069	6.200616929274998e-7
13.717	0.14147775625571746	0.02194424014696266	-0.0005552094455886105	0.0012198974003375502	6.772985593163984e-7
13.718	0.1418511471820438	0.02194366187084715	-0.0006012658071902638	0.00122083800455097	7.340481482548898e-7
13.719	0.14221508985590794	0.02194303776879553	-0.0006468610223393742	0.00122172804450218	7.902882518873646e-7
13.72	0.14256981928229168	0.021942368304967944	-0.0006919889198893365	0.0012225694383690214	8.460045051466919e-7
13.721	0.142915570466175	0.021941653945687995	-0.0007366520590786984	0.0012233638465019875	9.011934965281259e-7
13.722	0.14325257841253977	0.021940895157310833	-0.0007808465151718568	0.001224113095260002	9.558444446100076e-7
13.723	0.1435810781263678	0.021940092408349463	-0.000824573532826465	0.0012248188526677339	1.0099532084166908e-6
13.724	0.143901295626934	0.021939246166278337	-0.0008678333167764377	0.0012254827480824577	1.063514757920703e-6
13.725	0.14421342850121735	0.021938356896550187	-0.00091062820781126	0.0012261061683058604	1.1165268626306968e-6
13.726	0.14451766927025114	0.021937425066581202	-0.0009529530252938225	0.0012266906684868062	1.1689785836342033e-6
13.727	0.14481421045544204	0.021936451148354817	-0.0009948043590348936	0.0012272377431127462	1.220861456420705e-6
13.728	0.1451032445781984	0.021935435616035948	-0.0010361812562482225	0.0012277488066988506	1.272170300882471e-6
13.729	0.14538496415992794	0.021934378943513598	-0.0010770852215502354	0.001228225193715817	1.3229032048869814e-6
13.73	0.14565956172203895	0.02193328160194345	-0.0011175202169601845	0.0012286681585545274	1.373061507119926e-6
13.731	0.14592722969315455	0.021932144057268135	-0.0011574928118044923	0.0012290788707603351	1.4226499580458705e-6
13.732	0.14618814863778898	0.021930966768798354	-0.001197007229362219	0.0012294584849283155	1.4716706946599145e-6
13.733	0.14644247805177718	0.021929750197929903	-0.0012360564095284647	0.0012298083392404224	1.5201124802096805e-6
13.734	0.1466903755466274	0.02192849481287854	-0.0012746350160623798	0.00123012970422635	1.567966395305364e-6
13.735	0.14693199873384916	0.02192720108533484	-0.0013127414355115442	0.0012304237375182214	1.6152282234771495e-6
13.736	0.14716750522495198	0.02192586948674146	-0.0013503777772117549	0.0012306914836453901	1.6618984301184986e-6
13.737	0.14739705263144406	0.02192450048457032	-0.0013875498732868288	0.0012309338738718855	1.7079821407154e-6
13.738	0.14762079856483498	0.02192309453859984	-0.0014242672761413365	0.0012311517261427319	1.7534891155100134e-6
13.739	0.14783890019896553	0.02192165210018661	-0.001460533650851691	0.001231346013657972	1.7984222887895541e-6
13.74	0.14805150141894197	0.021920173623316466	-0.0014963440097360337	0.0012315178687746162	1.8427743858237837e-6
13.741	0.14825873181936472	0.021918659564350115	-0.0015316978588636263	0.0012316682069501235	1.8865435554159059e-6
13.742	0.14846072041554653	0.021917110379554693	-0.0015665958792879845	0.0012317979008475957	1.929729515583433e-6
13.743	0.14865759622279914	0.021915526523928815	-0.001601039927046695	0.001231907783809768	1.9723335483190463e-6
13.744	0.14884948825643535	0.02191390845002754	-0.0016350330331617873	0.0012319986499430737	2.014358489467651e-6
13.745	0.14903652553176755	0.021912256606787427	-0.0016685794036394854	0.0012320712542082518	2.0558087185881576e-6
13.746	0.14921883706410854	0.021910571438492118	-0.0017016837045337504	0.001232126332738238	2.0966893023475894e-6
13.747	0.1493965508375019	0.021908853386476055	-0.0017343467611602367	0.0012321647187243294	2.1370008891354547e-6
13.748	0.14956978140471702	0.021907102892036148	-0.001766568651333535	0.0012321871833155796	2.1767432506202706e-6
13.749	0.14973863450073338	0.021905320395878555	-0.0017983504585872652	0.0012321944132844959	2.215917388198839e-6
13.75	0.14990321576338364	0.021903506337137058	-0.0018296942441735147	0.001232187062690502	2.254525576349881e-6
13.751	0.15006363083050134	0.021901661152395308	-0.0018606030470631782	0.001232165753517645	2.2925713554818273e-6
13.752	0.15021998533992004	0.02189978527470913	-0.0018910808839457819	0.0012321310757500343	2.330059523866442e-6
13.753	0.15037238492947239	0.021897879132641778	-0.0019211326275489365	0.0012320835908955713	2.3669959863371378e-6
13.754	0.150520935236992	0.02189594315059296	-0.0019507609305775358	0.001232023919230491	2.4033841271718556e-6
13.755	0.15066574006601394	0.02189397775171002	-0.001979966471454383	0.0012319527225421192	2.43922508505034e-6
13.756	0.15080689072830225	0.02189198335809792	-0.002008750694755288	0.0012318705651814927	2.474520853656913e-6
13.757	0.15094447368091202	0.02188996039002648	-0.0020371158261802726	0.0012317779580327413	2.509274372648517e-6
13.758	0.15107857539366937	0.021887909265149257	-0.0020650648725533583	0.0012316753867386474	2.5434895755425533e-6
13.759	0.1512092823364006	0.02188583039772242	-0.002092601621822671	0.0012315633116873074	2.577171383414159e-6
13.76	0.15133668097893138	0.02188372419782364	-0.002119730642160626	0.0012314421680987978	2.6103256977677386e-6
13.761	0.15146085779108798	0.02188159107161803	-0.0021464541138292745	0.0012313124559142595	2.6429556864063894e-6
13.762	0.15158189924269672	0.021879431424244776	-0.002172773631448768	0.0012311746889635139	2.6750638998870616e-6
13.763	0.1516998890372537	0.021877245657734235	-0.002198693004097358	0.0012310292997154742	2.7066555091232832e-6
13.764	0.1518149002866794	0.02187503417042262	-0.002224215810973991	0.0012308766637129152	2.737735336789182e-6
13.765	0.15192700379384427	0.02187279735718188	-0.0022493454013981684	0.001230717147398902	2.768307955923592e-6
13.766	0.15203627036521583	0.021870535609649605	-0.002274084894809816	0.0012305511215145583	2.7983777177275354e-6
13.767	0.15214277080726224	0.021868249316458862	-0.0022984371807695495	0.0012303789611661324	2.8279487507808522e-6
13.768	0.15224657592645158	0.0218659388634681	-0.0023224049189585396	0.0012302010459107869	2.8570249603311516e-6
13.769	0.15234775652925137	0.021863604633991045	-0.0023459905391783865	0.0012300177598405407	2.885610027607301e-6
13.77	0.1524463834104918	0.021861247009066245	-0.002369195912530012	0.001229829500923858	2.913707026697629e-6
13.771	0.1525425236159839	0.021858866369144424	-0.0023920209157632243	0.0012296367004730384	2.941316706321587e-6
13.772	0.15263623606917312	0.021856463092098623	-0.0024144712918724065	0.0012294395752554983	2.9684465595462056e-6
13.773	0.15272757874048906	0.021854037549338894	-0.002436553297944859	0.0012292383202497437	2.995104683164712e-6
13.774	0.15281660960036117	0.021851590106549305	-0.002458272128903165	0.001229033158895204	3.0212979600098955e-6
13.775	0.152903386619219	0.02184912112475007	-0.0024796319175052718	0.0012288243431979962	3.0470320624012034e-6
13.776	0.1529879677674917	0.021846630961359744	-0.0025006357343443377	0.0012286121538344931	3.072311455528296e-6
13.777	0.15307041101560884	0.02184411997125736	-0.0025212855878489595	0.00122839690025298	3.0971394007661745e-6
13.778	0.15315077423690093	0.021841588507844602	-0.0025415824242830576	0.0012281789202197467	3.1215179575054516e-6
13.779	0.15322911090520616	0.02183903692410798	-0.0025615261277457694	0.0012279585553817112	3.1454479233992035e-6
13.78	0.15330546880610424	0.021836465573119135	-0.0025811180532408335	0.0012277360721744315	3.168931740504416e-6
13.781	0.15337989539713295	0.021833874802482754	-0.0026003662212326917	0.0012275115448590402	3.191979557424606e-6
13.782	0.1534524381358296	0.021831264954225195	-0.002619273748149326	0.001227285185654358	3.214595868277032e-6
13.783	0.15352314447973195	0.021828636367607342	-0.002637843416917784	0.001227057215231212	3.236784797379121e-6
13.784	0.15359206188637772	0.0218259893790395	-0.0026560781457616012	0.0012268278494460233	3.2585506395252864e-6
13.785	0.15365923781330426	0.021823324321946124	-0.0026739809882007047	0.0012265972993712527	3.279897858697058e-6
13.786	0.15372471944422764	0.02182064152663047	-0.002691555133051606	0.0012263657697669363	3.3008310826149816e-6
13.787	0.1537885493364129	0.021817941320139346	-0.0027088039044273035	0.001226133434351063	3.3213550343190183e-6
13.788	0.15385076642339848	0.021815224026127806	-0.002725730761737192	0.0012259004415645953	3.341474544399824e-6
13.789	0.15391140956569188	0.021812489964723833	-0.002742339299624723	0.0012256669348111975	3.3611946035833204e-6
13.79	0.15397051762380037	0.021809739452530407	-0.0027586327987984393	0.0012254330656496068	3.3805198476331264e-6
13.791	0.15402812945823138	0.021806972803224706	-0.0027746140041393346	0.0012251990001459412	3.399454303662439e-6
13.792	0.15408428392949206	0.021804190327652698	-0.0027902858193607142	0.001224964899186377	3.418002187414375e-6
13.793	0.15413901989808979	0.021801392333732728	-0.0028056511959556113	0.0012247309216506356	3.436167775052924e-6
13.794	0.1541923756925112	0.021798579126407768	-0.002820713133196697	0.0012244972214130482	3.4539553940026487e-6
13.795	0.15424438519615388	0.021795751007597633	-0.002835474678136206	0.0012242639251468228	3.471369359109456e-6
13.796	0.1542950802217728	0.021792908276151185	-0.0028499389256060955	0.001224031145848017	3.4884140087064957e-6
13.797	0.1543444925816397	0.02179005122779857	-0.002864109018217961	0.0012237989946145486	3.5050937369616025e-6
13.798	0.15439265408802613	0.021787180155103433	-0.002877988146362965	0.001223567580665137	3.521412993428275e-6
13.799	0.15443959655320383	0.021784295347422506	-0.002891579484807926	0.0012233370131565409	3.5373762102496576e-6
13.8	0.15448535178944456	0.02178139709124292	-0.0029048855747968285	0.0012231074187698727	3.552987097211587e-6
13.801	0.15452995160901983	0.021778485670321875	-0.0029179095145431917	0.0012228789079155083	3.5682500005408493e-6
13.802	0.1545734274637312	0.02177556136518598	-0.002930654534493455	0.0012226515847479718	3.5831694109472522e-6
13.803	0.15461580694245125	0.021772624453181816	-0.002943123764292762	0.001222425533938805	3.5977496390135653e-6
13.804	0.15465711559783038	0.02176967520857671	-0.002955320232784897	0.0012222008310687723	3.6119948445840583e-6
13.805	0.15469737897182734	0.021766713902659548	-0.002967246868012417	0.0012219775541393925	3.625909070301586e-6
13.806	0.15473662260640084	0.021763740803841577	-0.0029789064972165647	0.001221755783651438	3.6394962419311843e-6
13.807	0.15477487204350965	0.02176075617775719	-0.002990301846837308	0.0012215356026226438	3.6527601685000158e-6
13.808	0.15481215282511235	0.02175776028736476	-0.0030014355425132637	0.0012213170966052969	3.6657045424302433e-6
13.809	0.15484849049316765	0.021754753392999093	-0.003012310326771415	0.0012211003475103598	3.6783331868296204e-6
13.81	0.15488391058963433	0.021751735751913394	-0.0030229294756427758	0.0012208854217484165	3.6906505277858495e-6
13.811	0.15491843846408015	0.021748707618325903	-0.0030332957902928282	0.0012206723978291825	3.7026604456619115e-6
13.812	0.15495209639997617	0.0217456692436907	-0.0030434120313612726	0.0012204613377395995	3.7143667190879708e-6
13.813	0.15498490449486008	0.021742620876700113	-0.003053280961697475	0.0012202522907300327	3.725773087753741e-6
13.814	0.15501688283072557	0.02173956276328255	-0.0030629053463604164	0.0012200453056287644	3.7368832894122704e-6
13.815	0.15504805148956655	0.021736495146600223	-0.0030722879526187976	0.0012198404309376265	3.7477010600869926e-6
13.816	0.15507843055337692	0.021733418267046976	-0.003081431549950985	0.0012196377148393426	3.758230134016073e-6
13.817	0.15510804010415039	0.02173033236224609	-0.0030903389100449628	0.001219437205204706	3.7684742436005864e-6
13.818	0.15513690022388082	0.021727237667048028	-0.0030990128067464383	0.0012192389496010797	3.778437119297821e-6
13.819	0.1551650309945621	0.021724134413641672	-0.003107455685670613	0.001219043004715431	3.7881221160799535e-6
13.82	0.15519245249542193	0.021721022831836898	-0.00311567008213313	0.0012188494244564662	3.797532686404196e-6
13.821	0.1552191835428666	0.0217179031486897	-0.003123658839894866	0.0012186582465651755	3.8066726046940877e-6
13.822	0.15524524021419822	0.021714775588439778	-0.0031314247478213928	0.0012184694945916996	3.815545529829873e-6
13.823	0.15527063828938698	0.0217116403725654	-0.003138970539883007	0.0012182831917490965	3.8241550481350545e-6
13.824	0.15529539354840288	0.02170849771983833	-0.003146298895154674	0.0012180993626074452	3.8325046787604174e-6
13.825	0.1553195217712161	0.02170534784637869	-0.003153412437816111	0.0012179180331018322	3.840597873823852e-6
13.826	0.15534303873779684	0.021702190965709862	-0.0031603137371517434	0.0012177392305403297	3.848438018545198e-6
13.827	0.15536596022811508	0.021699027288813417	-0.0031670053075506695	0.0012175629836119661	3.856028431376325e-6
13.828	0.155388302022141	0.021695857024183966	-0.003173489608506736	0.0012173893223946877	3.863372364126599e-6
13.829	0.15541007989984476	0.021692680377884074	-0.0031797690446184975	0.001217218278363314	3.870473002083487e-6
13.83	0.15543130934860247	0.021689497553599165	-0.0031858459655891864	0.001217049882736568	3.877333458837088e-6
13.831	0.15545200367749648	0.0216863087526924	-0.0031917226662267774	0.0012168841557782374	3.883956742169637e-6
13.832	0.15547217529265722	0.021683114174259572	-0.003197401386443956	0.0012167211140377632	3.890345776939979e-6
13.833	0.15549183660328517	0.021679914015165024	-0.0032028844373680216	0.0012165607718946714	3.896503563413871e-6
13.834	0.1555110000185808	0.021676708469553718	-0.003208174900411816	0.001216403121544437	3.902433963321447e-6
13.835	0.15552967794774467	0.02167349772876685	-0.003213275155717134	0.0012162481750382977	3.908140044036866e-6
13.836	0.1555478827999772	0.021670281981909366	-0.0032181874099925945	0.001216095949237753	3.91362467317993e-6
13.837	0.15556562698447896	0.02166706141587615	-0.003222913876643892	0.001215946460672338	3.9188907213569045e-6
13.838	0.1555829229104504	0.02166383621534533	-0.003227456775773753	0.0012157997255417535	3.923941062183601e-6
13.839	0.15559978295817375	0.02166060656277158	-0.003231818334181958	0.0012156557595535426	3.928778571779033e-6
13.84	0.1556162183536219	0.021657372638379448	-0.0032360007853653085	0.0012155145715261803	3.933406108081696e-6
13.841	0.15563223892409747	0.02165413462015661	-0.0032400063695176727	0.0012153761619948754	3.937826506223339e-6
13.842	0.15564785442724352	0.0216508926838472	-0.0032438373335299635	0.0012152405307645415	3.942042602912788e-6
13.843	0.155663074620703	0.021647647002945136	-0.003247495930990116	0.0012151076773066994	3.946057237768357e-6
13.844	0.15567790926211908	0.021644397748687386	-0.003250984422183132	0.0012149776007604285	3.949873253373589e-6
13.845	0.1556923681091348	0.021641145090047272	-0.003254305074091055	0.0012148502999332828	3.9534934953339226e-6
13.846	0.15570646091939322	0.021637889193727812	-0.0032574601603929574	0.0012147257733021784	3.956920812334373e-6
13.847	0.1557201974505374	0.021634630224154974	-0.003260451961464971	0.0012146040190142485	3.960158056198244e-6
13.848	0.1557335874602104	0.021631368343412918	-0.0032632829414253406	0.0012144850298059467	3.963208280382192e-6
13.849	0.15574664032644378	0.021628103711142987	-0.0032659553068550857	0.0012143688034949541	3.966074238253606e-6
13.85	0.1557593640145382	0.02162483648509099	-0.0032684707982301043	0.0012142553431099064	3.968758130549605e-6
13.851	0.15577176619632457	0.021621566821246573	-0.003270831190736049	0.0012141446489044568	3.9712621877019664e-6
13.852	0.15578385454414487	0.02161829487380507	-0.003273038297851175	0.0012140367199265387	3.973588679317182e-6
13.853	0.15579563673034091	0.021615020795129173	-0.0032750939713463677	0.0012139315540133928	3.97573991417639e-6
13.854	0.15580712042725461	0.021611744735710658	-0.003277000101285122	0.001213829147789448	3.977718240248855e-6
13.855	0.15581831330722787	0.021608466844132094	-0.003278758616023554	0.0012137294966641401	3.9795260447094805e-6
13.856	0.1558292230426025	0.021605187267028553	-0.003280371482210383	0.001213632594829677	3.981165753960261e-6
13.857	0.15583985730572045	0.021601906149049305	-0.003281840704786957	0.001213538435258743	3.982639833655614e-6
13.858	0.1558502236984841	0.021598623632819527	-0.003283168326987236	0.0012134470092998988	3.983950787410813e-6
13.859	0.15586032888402007	0.021595339858902038	-0.00328435643033779	0.00121335830171444	3.985101140539561e-6
13.86	0.15587017890343585	0.02159205496575896	-0.003285407134657813	0.0012132722924760358	3.986093445983409e-6
13.861	0.15587977979127737	0.02158876908971345	-0.0032863225980591117	0.001213188960280447	3.986930295885471e-6
13.862	0.1558891375820905	0.021585482364913897	-0.0032871049938610697	0.0012131082832455577	3.987614295950702e-6
13.863	0.15589825831042115	0.021582194923506208	-0.003287756057161871	0.0012130302519915727	3.9881475585058836e-6
13.864	0.15590714801081523	0.021578906896063833	-0.003288277328275226	0.0012129548626564426	3.988531975094371e-6
13.865	0.15591581271781862	0.021575618411580788	-0.0032886704065865358	0.0012128821095809819	3.988769500457223e-6
13.866	0.15592425846597724	0.02157232959744265	-0.0032889369095437616	0.001212811986489257	3.988862106701607e-6
13.867	0.1559324912882099	0.021569040579408515	-0.0032890784726574245	0.00121274448647833	3.988811783309858e-6
13.868	0.1559405168402102	0.021565751481592958	-0.0032890967495006027	0.0012126795998658223	3.988620530104368e-6
13.869	0.15594833995002502	0.02156246242644793	-0.003288993411708938	0.001212617311604518	3.988290348791464e-6
13.87	0.15595596533874773	0.02155917353474472	-0.003288770148980628	0.0012125576054043434	3.987823256573236e-6
13.871	0.15596339772747178	0.021555884925555893	-0.0032884286690764313	0.0012125004643433106	3.987221288215028e-6
13.872	0.15597064183729062	0.02155259671623722	-0.003287970697819666	0.0012124458708661987	3.986486496100508e-6
13.873	0.15597770238929765	0.02154930902240961	-0.003287397979096211	0.0012123938067832235	3.985620950287931e-6
13.874	0.15598458410458635	0.021546021957941065	-0.0032867122748545005	0.001212344253268698	3.9846267385675436e-6
13.875	0.15599129170425013	0.021542735634928603	-0.0032859153651055343	0.0012122971908596792	3.983505966520096e-6
13.876	0.1559978299093824	0.021539450163680203	-0.0032850090479228673	0.0012122525994546006	3.982260757576379e-6
13.877	0.15600420342163582	0.021536165652113106	-0.0032839969876271875	0.0012122104046028161	3.9808953170859825e-6
13.878	0.15601041643607383	0.02153288220569308	-0.003282877285226385	0.001212170690060969	3.979407624218347e-6
13.879	0.15601647264690185	0.02152959993405328	-0.003281648649371048	0.0012121335193247787	3.977796326549535e-6
13.88	0.15602237573179303	0.021526318940855403	-0.0032803212713254665	0.0012120986223993382	3.976072894000844e-6
13.881	0.15602812936842048	0.021523039326124108	-0.0032788905387248525	0.0012120661585575162	3.974232259602817e-6
13.882	0.15603373723445732	0.02151976119432374	-0.003277356652300186	0.001212036147642856	3.972274731305604e-6
13.883	0.15603920300757668	0.02151648464389073	-0.0032757282768026007	0.001212008363344416	3.970210067528544e-6
13.884	0.15604453036545174	0.021513209771162917	-0.0032740002249041934	0.001211982981605837	3.968032554357566e-6
13.885	0.1560497229857556	0.021509936676354723	-0.0032721739338303843	0.0012119599860951045	3.965743875345836e-6
13.886	0.15605478454616137	0.021506665452897967	-0.0032702575490313524	0.0012119391650233413	3.963353203384336e-6
13.887	0.15605971856833473	0.021503396193377947	-0.0032682452881364087	0.0012119207107308858	3.960854152441145e-6
13.888	0.15606452791674413	0.02150012899368873	-0.0032661367742102365	0.0012119046547643926	3.958246359762544e-6
13.889	0.1560692156781602	0.021496863955044656	-0.0032639456794183877	0.0012118906208492155	3.9555451558484645e-6
13.89	0.1538777121724385	0.021493601232045922	-0.0032611547055469248	0.0011992146827515318	3.910824605616121e-6
13.891	0.15022861134255674	0.021490342390701668	-0.0032562560572723487	0.0011781692621431444	3.836420796345708e-6
13.892	0.1466660463519501	0.02148708956054426	-0.003249066819371363	0.0011576674292995213	3.761338832404018e-6
13.893	0.14318796511854479	0.021483844962300675	-0.0032399518601511734	0.0011376840166797695	3.6860414461058776e-6
13.894	0.13979236419095523	0.021480610327321046	-0.0032288504354840374	0.001118206364712257	3.6105211076621934e-6
13.895	0.1364772875851457	0.02147738829838969	-0.003214830099541074	0.0010992444325039438	3.5338840883666247e-6
13.896	0.13324082566239775	0.02147418105423122	-0.0031993664119720484	0.00108074624107019	3.457703223545012e-6
13.897	0.13008111404211234	0.021470990238650435	-0.0031819257507944686	0.0010627127072269321	3.3814729288218784e-6
13.898	0.12699630543100016	0.021467817801320187	-0.003162690851660149	0.0010451266744762326	3.305412572191976e-6
13.899	0.12398463178728612	0.021464665430626955	-0.003141737125358675	0.0010279744665297838	3.2296255454174007e-6
13.9	0.12104440996933506	0.021461534928885563	-0.0031190052096067913	0.0010112462496801823	3.1540823209478187e-6
13.901	0.11817395733652775	0.021458427902544087	-0.003094777486110945	0.0009949245469531296	3.079070088289677e-6
13.902	0.1153715912482292	0.021455345941897744	-0.00306887225345458	0.0009790026543816453	3.004434082090215e-6
13.903	0.11263563519547874	0.021452290635197158	-0.003041499422824802	0.0009634652805992064	2.9303790948542223e-6
13.904	0.10996451902254462	0.021449263425357756	-0.0030126890161979968	0.0009483019723335688	2.8569389360882396e-6
13.905	0.107356761418257	0.021446265704539814	-0.0029825343620647113	0.0009335016220993605	2.7842006649544895e-6
13.906	0.1048108836931105	0.02144329878865617	-0.0029510815179205566	0.0009190543006522057	2.7122041606201267e-6
13.907	0.10232540715761325	0.02144036398022783	-0.0029183116504550724	0.000904951468782541	2.640930414444519e-6
13.908	0.09989885329039525	0.02143746258625412	-0.0028842820908177047	0.000891183146662534	2.570423589557315e-6
13.909	0.09752979255916434	0.021434595782715452	-0.00284914847819275	0.0008777379395447939	2.5008057147060897e-6
13.91	0.09521690947462355	0.021431764640797397	-0.002812956321356741	0.0008646074090160864	2.4321028766836736e-6
13.911	0.09295890450734481	0.02142897024395727	-0.0027756499057053838	0.0008517851077764596	2.3642572540809803e-6
13.912	0.09075447812790043	0.021426213688634677	-0.002737294494658201	0.0008392624146047366	2.297308387071094e-6
13.913	0.08860233080687442	0.021423495977270942	-0.0026979714378589344	0.0008270305464732628	2.231304792621729e-6
13.914	0.08650117677153613	0.021420818052846145	-0.002657726382736894	0.000815081525327369	2.166263673943978e-6
13.915	0.08444983003715464	0.021418180823709353	-0.002616583329998213	0.000803408387371714	2.102184993577573e-6
13.916	0.08244714812790724	0.02141558517475722	-0.0025745761274509338	0.000792004307699474	2.0390753834413697e-6
13.917	0.08049198872161521	0.0214130319382429	-0.002531767758928791	0.0007808620549637287	1.97696137492805e-6
13.918	0.07858320949608914	0.021410521891421827	-0.0024882020423934548	0.0007699747706903387	1.915852797023133e-6
13.919	0.07671966995894171	0.021408055779727406	-0.002443899003885854	0.0007593360119444953	1.8557405232058091e-6
13.92	0.07490029007756076	0.02140563433160244	-0.0023988834022359777	0.0007489396441755658	1.7966188816892837e-6
13.921	0.07312406174249977	0.021403258231154115	-0.0023532123854455196	0.0007387795214710684	1.7385051200392323e-6
13.922	0.07138998094789856	0.021400928111201076	-0.0023069275384694716	0.0007288497977340988	1.6814036698006966e-6
13.923	0.06969704368790611	0.021398644573799547	-0.002260048854972415	0.0007191449568106312	1.625302736199054e-6
13.924	0.0680442459571624	0.021396408205324426	-0.0022125960527109205	0.0007096594932173492	1.570189793461539e-6
13.925	0.06643060753485691	0.02139421955884568	-0.0021646116177080955	0.0007003877510028658	1.5160674627212482e-6
13.926	0.06485522907466723	0.021392079146619912	-0.002116133411923612	0.0006913246492847454	1.462935188837823e-6
13.927	0.06331722811983817	0.021389987445712806	-0.002067193955159146	0.0006824652980572412	1.4107881387498138e-6
13.928	0.06181572221361487	0.021387944903341345	-0.0020178204250586337	0.0006738048864794241	1.359617262442496e-6
13.929	0.06034982889925038	0.021385951942215948	-0.001968034657108536	0.0006653386734220724	1.3094095680092565e-6
13.93	0.05891867124715816	0.021384008963249906	-0.0019178651127137378	0.0006570618722632543	1.2601560417080657e-6
13.931	0.05752143444985691	0.02138211632438867	-0.0018673560558910085	0.0006489698965610712	1.2118578664342776e-6
13.932	0.056157342338213526	0.0213802743641176	-0.0018165085054229545	0.0006410588992530332	1.1644889429702116e-6
13.933	0.05482561929176812	0.021378483416987257	-0.00176533257142928	0.0006333249148329248	1.1180291004522369e-6
13.934	0.053525489690053496	0.021376743800766273	-0.001713851707629534	0.0006257638198004031	1.072466391137701e-6
13.935	0.05225617761340954	0.021375055803097755	-0.0016621027113433763	0.0006183713442503368	1.027796687895533e-6
13.936	0.05101692894128296	0.021373419668224265	-0.0016101347029423146	0.0006111432308397695	9.840229244433986e-7
13.937	0.049807060806537184	0.021371835601081267	-0.0015579658938761167	0.0006040759858748269	9.411297833025711e-7
13.938	0.04862590239028858	0.021370303800758335	-0.0015056041443902658	0.0005971662823110363	8.990960295376238e-7
13.939	0.04747278287365976	0.02136882445082591	-0.0014530683196772177	0.0005904106682170511	8.579070375856537e-7
13.94	0.04634703143776704	0.02136739771561357	-0.001400378036235047	0.0005838056734273864	8.175486424971225e-7
13.941	0.04524797726372693	0.02136602373945876	-0.001347553661867727	0.0005773478091484112	7.780071543892511e-7
13.942	0.044174952928521666	0.021364702645955455	-0.0012946163156854107	0.0005710335887089086	7.392694007469454e-7
13.943	0.043127344760470934	0.02136343453744282	-0.0012415867904803292	0.0005648598510698983	7.013225295610718e-7
13.944	0.042104580955693645	0.021362219497700043	-0.0011884813269612425	0.0005588237247405845	6.641515619171139e-7
13.945	0.041106090718992815	0.021361057594893266	-0.001135315563529448	0.0005529223361210733	6.277413336213152e-7
13.946	0.04013130325516599	0.02135994888132132	-0.0010821055682824537	0.0005471527934254907	5.920770844670227e-7
13.947	0.039179647769012574	0.02135889339301711	-0.0010288678050062651	0.0005415121866005989	5.571444548119012e-7
13.948	0.0382505534653303	0.02135789114935189	-0.000975619133175195	0.0005359975869466296	5.22929501160867e-7
13.949	0.037343458617290055	0.021356942152636556	-0.0009223768260721537	0.0005306061038253629	4.894187739409499e-7
13.95	0.036457857105885595	0.021356046388196374	-0.0008691567992653408	0.0005253351923699367	4.565986543416963e-7
13.951	0.0355932632699682	0.021355203827593768	-0.0008159711329362708	0.0005201824508320622	4.244538637390038e-7
13.952	0.034749191449201876	0.02135441443038368	-0.0007628321347758906	0.0005151454592815204	3.9296951042382884e-7
13.953	0.033925155983246004	0.021353678143397795	-0.0007097529435922182	0.0005102217750674561	3.621314067389736e-7
13.954	0.03312067121176011	0.02135299489991343	-0.0006567475293106263	0.0005054089329907805	3.31926068033215e-7
13.955	0.03233525149054891	0.021352364618822426	-0.0006038306929741249	0.0005007044455580483	3.0234071233654126e-7
13.956	0.03156842865962964	0.021351787204178827	-0.0005510165919660772	0.0004961059244628714	2.733625957517115e-7
13.957	0.030819781861500202	0.021351262548009477	-0.0004983154003138151	0.0004916112933148598	2.4497747842698674e-7
13.958	0.030088897869193075	0.02135079053235161	-0.00044573730206474825	0.0004872185078158172	2.1717146318983482e-7
13.959	0.02937536345573673	0.021350371028844465	-0.0003932929001020844	0.0004829255043960351	1.8993117215717853e-7
13.96	0.028678765394159766	0.02135000389831989	-0.0003409932063172235	0.00047873020029860384	1.6324374596070755e-7
13.961	0.027998690457494466	0.021349688990393346	-0.00028884964161003603	0.00047463049359500447	1.3709684797211155e-7
13.962	0.027334726063285207	0.02134942614290736	-0.0002368749835975272	0.0004706242618918996	1.1147911431624206e-7
13.963	0.026686485484674227	0.021349215178605413	-0.0001850849043886771	0.0004667095171010573	8.638088634993485e-8
13.964	0.026053615063039014	0.0213490559099721	-0.00013348425923754594	0.0004628845310968383	6.178779874598025e-8
13.965	0.02543576319440596	0.021348948145461604	-0.00008207754469921957	0.00045914757370563603	3.768570550436256e-8
13.966	0.024832578274798067	0.021348891688212447	-0.00003087089553212729	0.0004554968886123229	1.406159686356004e-8
13.967	0.024243708700238443	0.021348886334409296	0.000020127915301681554	0.00045195140708465485	-9.096839642275733e-9
13.968	0.023668802866753318	0.02134893187164475	0.00007090947663626741	0.0004485184205625843	-3.1804206463818133e-8
13.969	0.023107511820167934	0.02134902807728115	0.0001214627391023441	0.0004451636621703021	-5.407079775603545e-8
13.97	0.022559517104870714	0.021349174716812344	0.0001717750151270052	0.00044188557796859593	-7.5904901839961e-8
13.971	0.022024519307630268	0.021349371542252485	0.00022183236970437542	0.0004386827170342151	-9.731402666805391e-8
13.972	0.021502219265437644	0.021349618296227592	0.000271632875054694	0.00043555368309506585	-1.1831069917977381e-7
13.973	0.020992317815283972	0.021349914721246515	0.0003211731324169839	0.0004324970534620544	-1.3890643342152377e-7
13.974	0.0204945157941631	0.02135026055318774	0.0003704454959637981	0.0004295113647302825	-1.5911055052959728e-7
13.975	0.020008514039066137	0.021350655520587587	0.00041944292718093	0.0004265951402604667	-1.7893231435200953e-7
13.976	0.019534019640541193	0.021351099345247513	0.0004681589948671458	0.00042374693125837095	-1.9838093741595646e-7
13.977	0.019070769482928546	0.021351591742841434	0.0005165878751339285	0.00042096547309453916	-2.1746565925065696e-7
13.978	0.01861850902716905	0.021352132423523032	0.000564724351405996	0.0004182495457274499	-2.3619570343678664e-7
13.979	0.018176983725953756	0.021352721092533077	0.0006125638144209552	0.0004155979167485304	-2.5458024514888233e-7
13.98	0.017745939031972965	0.021353357450806725	0.000660102262229472	0.0004130093411838878	-2.726284004373882e-7
13.981	0.01732512039791926	0.0213540411950581	0.0007073346270746409	0.0004104825537236145	-2.903485240587391e-7
13.982	0.016914273210762554	0.02135477201612701	0.0007542551968109963	0.00040801627056319655	-3.0774839245573255e-7
13.983	0.01651314869896132	0.021355549600144946	0.0008008598512606497	0.0004056092390823885	-3.2483615488146697e-7
13.984	0.016121527308508226	0.021356373629200225	0.0008471446228174907	0.0004032603885865685	-3.416198697864033e-7
13.985	0.01573919652773215	0.021357243781489097	0.0008931056949600681	0.00040096868270820103	-3.581074140273309e-7
13.986	0.015365943844962041	0.021358159731466847	0.000938739402251339	0.0003987330723225425	-3.743064459699035e-7
13.987	0.015001556748528823	0.021359121149998855	0.000984042230338428	0.00039655249555770164	-3.902244021748703e-7
13.988	0.014645822726761425	0.021360127704511688	0.0010290108159531147	0.0003944258778168221	-4.058684943653116e-7
13.989	0.014298529267988837	0.021361179059144197	0.001073641946911586	0.0003923521318121756	-4.2124570667373544e-7
13.99	0.013959463860541893	0.021362274874007756	0.0011179290449386374	0.00039033014474283695	-4.363614059231198e-7
13.991	0.013628418965438219	0.021363414799773495	0.0011618641326295945	0.0003883588200302761	-4.5122018358352954e-7
13.992	0.013305212862173304	0.021364598486170283	0.001205450845188514	0.0003864372661111325	-4.6583112904600337e-7
13.993	0.01298967148897686	0.021365825586102775	0.001248691407519097	0.00038456462566733397	-4.802025437065978e-7
13.994	0.012681620751557512	0.021367095753696493	0.0012915860364342265	0.00038274002209213336	-4.943416681187268e-7
13.995	0.012380886555624459	0.021368408642289723	0.0013341329406556586	0.0003809625604579372	-5.082547010634569e-7
13.996	0.01208729480688639	0.02136976390242543	0.0013763283208141743	0.0003792313282105692	-5.219468171561817e-7
13.997	0.011800671411053553	0.021371161179843157	0.00141816636944928	0.0003775453958131358	-5.354221832826062e-7
13.998	0.011520842273834625	0.021372600113470946	0.0014596392710096572	0.0003759038173419643	-5.486839739147721e-7
13.999	0.011247634370552454	0.02137408033374759	0.0015007392768630393	0.00037430564452574133	-5.617351822913148e-7
14.	0.010980892012045154	0.02137560146979198	0.001541471733857453	0.00037275007700151333	-5.745837074910219e-7
14.001	0.010720472475973228	0.021377163154825168	0.0015818370218090567	0.00037123637862967123	-5.872354475587385e-7
14.002	0.010466233234734043	0.021378765020986967	0.0016218337652193493	0.0003697637999741801	-5.996954159539388e-7
14.003	0.010218031760726318	0.021380406699062045	0.0016614606292978484	0.0003683315824375883	-6.119684227470278e-7
14.004	0.009975725526347404	0.021382087818520638	0.0017007163199625169	0.00036693895836932257	-6.240590749287535e-7
14.005	0.009739172003994706	0.021383808007559256	0.0017395995838395454	0.0003655851511778314	-6.359717768468728e-7
14.006	0.009508228666066872	0.02138556689314138	0.0017781092082631497	0.00036426937544642505	-6.477107307695549e-7
14.007	0.009282753036912004	0.02138736410103819	0.001816244021275984	0.000362990837413909	-6.59279938230975e-7
14.008	0.009062611114422294	0.021389199255872408	0.001854002929290357	0.0003617487938217791	-6.706833234128318e-7
14.009	0.00884768473246814	0.021391071981529928	0.0018913856536745246	0.0003605426054598271	-6.819251115051514e-7
14.01	0.00863785722406389	0.02139298190154976	0.0019283914939478832	0.0003593716349265751	-6.930092039585515e-7
14.011	0.008433011922222745	0.02139492863859733	0.0019650195786317937	0.0003582352369444955	-7.039392543517332e-7
14.012	0.008233032159957944	0.021396911814554928	0.0020012692129161994	0.0003571327592767502	-7.147187960643724e-7
14.013	0.008037801270283787	0.021398931050698355	0.0020371398786594355	0.0003560635428144414	-7.253512424040598e-7
14.014	0.007847202586213499	0.021400985967873612	0.0020726312343886167	0.000355026921668899	-7.358398868998008e-7
14.015	0.007661119440760345	0.021403076186673562	0.002107743115299439	0.00035402222326878893	-7.461879037577907e-7
14.016	0.007479437934387282	0.021405201327614597	0.002142475533255996	0.00035304878790940434	-7.56398390141584e-7
14.017	0.00730205840303178	0.0214073610113133	0.0021768286762912188	0.00035210604963833075	-7.664745459483377e-7
14.018	0.007128885338016893	0.021409554857407986	0.0022107993105806296	0.0003511934590583453	-7.764182571666163e-7
14.019	0.006959823211258915	0.021411782482060725	0.002244386307255029	0.0003503104647030573	-7.862320102676879e-7
14.02	0.006794776494673216	0.021414043503096412	0.002277592509281794	0.00034945651667247536	-7.959195446929382e-7
14.021	0.006633649660175194	0.021416337540936817	0.002310420267476961	0.0003486310582506875	-8.054842628543293e-7
14.022	0.006476347179681101	0.021418664218108445	0.002342871440505056	0.0003478335260918545	-8.149292343307761e-7
14.023	0.006322773525106327	0.02142102315875041	0.002374947394879443	0.0003470633503979218	-8.242571998856757e-7
14.024	0.0061728337345839926	0.02142341398812224	0.002406649004962089	0.0003463199590997126	-8.334705849658348e-7
14.025	0.006026442252683553	0.021425836332111776	0.0024379766529636806	0.000345602840723392	-8.425716568815552e-7
14.026	0.005883520754767412	0.021428289816742965	0.0024689302289434	0.0003449115294070443	-8.515625012641522e-7
14.027	0.00574399104671392	0.021430774067683758	0.0024995091308092593	0.000344245554826982	-8.60444907530541e-7
14.028	0.005607774934401446	0.021433288709753934	0.0025297122643179303	0.0003436044413942496	-8.692203694691448e-7
14.029	0.005474794223709086	0.021435833366432944	0.0025595380430745874	0.0003429877083686363	-8.778900878764967e-7
14.03	0.005344970720515202	0.021438407659374874	0.002588984496286125	0.00034239487011781595	-8.864550103429269e-7
14.031	0.005218226230698185	0.021441011209762332	0.002618053796415064	0.0003418254425738091	-8.949173976416205e-7
14.032	0.005094482587197239	0.021443643642339905	0.0026467492076458067	0.0003412789392255567	-9.032797619814436e-7
14.033	0.004973666190449905	0.021446304584184585	0.0026750726342799126	0.00034075490015332706	-9.115441083969492e-7
14.034	0.004855712146914485	0.021448993664195268	0.002703025815826076	0.00034025292350621473	-9.197124361475934e-7
14.035	0.004740556426933811	0.021451710512927945	0.0027306103269999823	0.0003397726097711179	-9.277865970727496e-7
14.036	0.004628135000850087	0.021454454762430946	0.0027578275777246043	0.00033931355570833975	-9.357682814282532e-7
14.037	0.0045183838390055325	0.021457226046080122	0.0027846788131300516	0.0003388753544425865	-9.436590198082073e-7
14.038	0.004411238911742954	0.021460023998414044	0.002811165113553428	0.0003384575955517894	-9.514601850323662e-7
14.039	0.0043066361894045675	0.021462848254969243	0.0028372873945391214	0.0003380598651537962	-9.591729940004611e-7
14.04	0.004204511642332787	0.02146569845211539	0.0028630464068386085	0.0003376817459910292	-9.667985095146038e-7
14.041	0.004104802754530039	0.02146857422689051	0.002888442736410551	0.0003373228283807089	-9.743376734617216e-7
14.042	0.004007454821021711	0.021471475216836188	0.002913476804420613	0.00033698275557130235	-9.817914418467304e-7
14.043	0.003912415429610865	0.021474401059842878	0.002938148950770327	0.0003366611844096512	-9.891607057383123e-7
14.044	0.003819632157730294	0.021477351394659047	0.0029624608480364107	0.00033635777036034205	-9.964467256253353e-7
14.045	0.003729052582813286	0.02148032586225382	0.0029864148853818457	0.0003360721670437528	-1.0036509222219975e-6
14.046	0.003640624282292631	0.021483324105876882	0.0030100132594226355	0.00033580402537147216	-1.0107745689356262e-6
14.047	0.0035542948336011355	0.021486345770906738	0.0030332580311586777	0.00033555299367794486	-1.0178188129529632e-6
14.048	0.0034700118141720634	0.021489390504715065	0.003056151125973644	0.0003353187177928135	-1.0247846769425455e-6
14.049	0.0033877231113411113	0.02149245795653114	0.003078694333635227	0.000335100843346678	-1.0316730676078033e-6
14.05	0.0033073817681191007	0.021495547777306178	0.0031008893082950127	0.00033489905081390847	-1.038484886026997e-6
14.051	0.003228944796790118	0.021498659619577747	0.0031227375684883658	0.00033471304710418063	-1.045221006855441e-6
14.052	0.0031523692819482776	0.021501793137334142	0.0031442404971346676	0.0003345425375408098	-1.051882194550009e-6
14.053	0.0030776123081877084	0.021504947985878778	0.0031653993415371924	0.0003343872253928943	-1.0584691030771164e-6
14.054	0.0030046309601029367	0.02150812382169454	0.003186215213382999	0.00033424681192729716	-1.0649822771875201e-6
14.055	0.0029333823222880873	0.021511320302308217	0.003206689088743156	0.0003341209964592103	-1.0714221536657404e-6
14.056	0.00286382347933742	0.02151453708617905	0.0032268219491665253	0.00033400947650860587	-1.0777891100275904e-6
14.057	0.0027959115308136533	0.021517773833252665	0.003246615936498204	0.0003339119488587183	-1.0840838545518881e-6
14.058	0.0027296060892793477	0.02152103020594412	0.0032660735959130173	0.00033382812717788486	-1.0903072317487825e-6
14.059	0.0026648715428005294	0.021524305869138005	0.003285197331754447	0.0003337577580908287	-1.0964600963323364e-6
14.06	0.0026016727499919724	0.02152760049006131	0.0033039894245021294	0.0003337005901074554	-1.1025432206651524e-6
14.061	0.0025399745694687855	0.02153091373815956	0.0033224520307717624	0.00033365637026257005	-1.108557284958811e-6
14.062	0.0024797418598457386	0.021534245284972983	0.0033405871833153008	0.0003336248441589718	-1.1145028784330258e-6
14.063	0.002420939479737614	0.021537594804012624	0.003358396791020858	0.00033360575600923753	-1.1203805004475105e-6
14.064	0.0023635322877595044	0.021540961970636468	0.0033758826389126088	0.0003335988486762266	-1.1261905616073079e-6
14.065	0.002307485142526188	0.021544346461925604	0.003393046388150985	0.0003336038637123362	-1.131933384842356e-6
14.066	0.0022527637326097065	0.02154774795656036	0.0034098895760325734	0.0003336205474226284	-1.1376092270067013e-6
14.067	0.002199338034643883	0.021551166134696407	0.00342641361599003	0.0003336486760197234	-1.1432183664710264e-6
14.068	0.002147179286581448	0.02155460067784093	0.003442619797592259	0.0003336880337123241	-1.14876103107768e-6
14.069	0.0020962587207399813	0.021558051268812523	0.003458509641412197	0.00033373840374210174	-1.1542374870515752e-6
14.07	0.0020465475694373333	0.021561517592561412	0.00347408578108657	0.0003337995690051114	-1.1596483364134828e-6
14.071	0.001998017064991082	0.02156499933662631	0.003489350672939919	0.0003338713114096331	-1.1649940851425367e-6
14.072	0.0019506384397188967	0.02156849619094454	0.0035043066738710176	0.0003339534119421999	-1.1702751702310483e-6
14.073	0.001904382925938366	0.021572007847770136	0.0035189560603606064	0.00033404565071072455	-1.1754919670056065e-6
14.074	0.001859221802460214	0.021575534001593365	0.0035333010284712895	0.00033414780731449897	-1.1806447912457456e-6
14.075	0.0018151286514880359	0.02157907434906039	0.00354734369384769	0.0003342596772887329	-1.1857339583377507e-6
14.076	0.0017720800934473305	0.021582628588892788	0.003561086091716369	0.00033438107749060814	-1.1907598043849381e-6
14.077	0.0017300529423841216	0.02158619642180715	0.003574530176885757	0.00033451182544735826	-1.1957226145867231e-6
14.078	0.0016890240123442026	0.021589777550434678	0.0035876778237462987	0.00033465173797215614	-1.2006226190008616e-6
14.079	0.0016489701173733736	0.02159337167924076	0.0036005308262703766	0.0003348006311869609	-1.205459993243432e-6
14.08	0.0016098680715176475	0.02159697851444452	0.003613090898012246	0.0003349583205446675	-1.2102348591734065e-6
14.081	0.001571694688822823	0.02160059776393846	0.003625359672108173	0.00033512462085058574	-1.2149472855622553e-6
14.082	0.0015344267833347055	0.021604229137297076	0.0036373390170742837	0.0003352993464177153	-1.2195973951246624e-6
14.083	0.0014980411690992976	0.021607872346327058	0.003649031422882357	0.00033548231129629566	-1.2241854957413834e-6
14.084	0.0014625153113384595	0.021611527105301714	0.0036604393031141086	0.0003356733337796909	-1.2287118639745213e-6
14.085	0.0014278299628309574	0.021615193130874524	0.0036715650048456836	0.0003358722556176427	-1.233176819824321e-6
14.086	0.0013939667576833314	0.021618870142012934	0.003682410808956931	0.00033607892452670326	-1.2375806643397527e-6
14.087	0.0013609073216752504	0.021622557859932192	0.0036929789301315217	0.00033629318773367175	-1.241923656647214e-6
14.088	0.0013286332805864459	0.021626256008029112	0.0037032715168568682	0.0003365148920534166	-1.2462060147395813e-6
14.089	0.0012971262601965937	0.021629964311815922	0.0037132906514241635	0.0003367438839055528	-1.250427916030753e-6
14.09	0.0012663678862855367	0.02163368249885401	0.00372303834992831	0.00033698000933057767	-1.2545894978969403e-6
14.091	0.00123633978463295	0.02163741029868779	0.003732516562268026	0.00033722311400548663	-1.2586908582050775e-6
14.092	0.001207023581018513	0.021641147442778466	0.00374172717214579	0.00033747304325886207	-1.262732055828416e-6
14.093	0.00117840090585821	0.021644893664437833	0.0037506719970677948	0.0003377296421191972	-1.266713111276201e-6
14.094	0.00115045458869366	0.021648648698762495	0.003759352796113219	0.0003379927640224796	-1.270634042493944e-6
14.095	0.0011231698439786188	0.021652412282779476	0.003767771826142111	0.0003382622796335058	-1.2744950870497275e-6
14.096	0.0010965321180944432	0.021656184155957957	0.00377593148509658	0.00033853806114063584	-1.2782965239644778e-6
14.097	0.0010705268574223437	0.021659964060021825	0.003783833959928751	0.0003388199804619859	-1.282038548374458e-6
14.098	0.0010451395083435357	0.021663751738873017	0.003791481419771859	0.0003391079093112007	-1.285721337451098e-6
14.099	0.0010203555172393693	0.021667546938573676	0.0037988760159402097	0.000339401719212441	-1.2893450508850156e-6
14.1	0.0009961603304910584	0.021671349407328365	0.003806019881929262	0.0003397012815151088	-1.2929098313633533e-6
14.101	0.0009725393944798216	0.021675158895466236	0.003812915133415583	0.0003400064674082948	-1.2964158050402595e-6
14.102	0.0009494781555870023	0.02167897515542318	0.0038195638682568143	0.0003403171479349543	-1.2998630820005605e-6
14.103	0.0009269621352212497	0.021682797941724074	0.003825968166491749	0.00034063319455111357	-1.3032517588029512e-6
14.104	0.000904978410449282	0.021686627010964896	0.003832130090340276	0.0003409544898980678	-1.3065819601750052e-6
14.105	0.0008835154133100015	0.02169046212179496	0.003838051684203407	0.0003412809263472481	-1.3098538341535546e-6
14.106	0.0008625616085219604	0.021694303034899037	0.0038437349746632326	0.00034161239639784666	-1.3130675158129233e-6
14.107	0.0008421054608035954	0.0216981495129796	0.0038491819704829892	0.0003419487924501382	-1.3162231267275016e-6
14.108	0.0008221354348733471	0.021702001320738972	0.0038543946626070206	0.0003422900068161273	-1.3193207753358016e-6
14.109	0.0008026399954497617	0.021705858224861492	0.0038593750241607554	0.0003426359317299956	-1.3223605572987947e-6
14.11	0.0007836076072512792	0.021709719994046542	0.003864125321471668	0.0003429864594261098	-1.3253426627903457e-6
14.111	0.0007650267349963422	0.02171358640007978	0.0038686491531409817	0.0003433414824795228	-1.328267735432575e-6
14.112	0.0007468858434034924	0.021717457217358026	0.0038729480057908923	0.0003437008930808589	-1.3311356884460612e-6
14.113	0.0007291736437001957	0.02172133222151204	0.003877023125872685	0.0003440645850541889	-1.3339463530488797e-6
14.114	0.0007118804262755887	0.021725211189499733	0.0038808759212096604	0.00034443246361573276	-1.3366996545292197e-6
14.115	0.000694997051547932	0.021729093899767488	0.0038845079609971145	0.0003448044380706195	-1.3393955846724579e-6
14.116	0.0006785143772329762	0.0217329801324116	0.0038879209758023803	0.000345180417683133	-1.3420341863464796e-6
14.117	0.0006624232610464749	0.02173686966933962	0.0038911168575648065	0.00034556031172243803	-1.344615554248528e-6
14.118	0.0006467145607042673	0.021740762294431698	0.0038940976595957396	0.00034594402948900845	-1.3471398355842674e-6
14.119	0.0006313791339221059	0.021744657793702	0.003896865596578561	0.0003463314803413657	-1.3496072307543922e-6
14.12	0.0006164078384157729	0.021748555955460058	0.003899423044568662	0.0003467225737230889	-1.3520179940479696e-6
14.121	0.0006017915319010244	0.02175245657047216	0.003901772540993453	0.00034711721919010604	-1.3543724343419615e-6
14.122	0.0005875210753194447	0.021756359432122667	0.00390391678465235	0.00034751532646156016	-1.3566709158972257e-6
14.123	0.0005735884634751232	0.021760264336575467	0.003905858635716797	0.0003479168136222316	-1.3589138909974645e-6
14.124	0.0005599862798167459	0.02176417110087013	0.003907595859048387	0.00034832160476946217	-1.3611000604142393e-6
14.125	0.0005467070952487225	0.021768079473558938	0.003909072223952028	0.00034872960756248474	-1.3632092225922003e-6
14.126	0.004482093360694606	0.021771988726480864	0.003908920726838899	0.00037765582890260656	-1.4762266972089235e-6
14.127	0.008318044426919668	0.021775896197731674	0.0039055042821776365	0.00040583438140471065	-1.5849879144310096e-6
14.128	0.012057037039915789	0.02177979870671034	0.003899005282388997	0.00043327504676525275	-1.68934169606506e-6
14.129	0.01570153039514941	0.021783693220090612	0.0038895335995271898	0.00045998835391982925	-1.7891401579623804e-6
14.13	0.019253904808231526	0.02178757682078394	0.003877201247538422	0.00048598510242349105	-1.8842620454014472e-6
14.131	0.022716496363735773	0.021791446701735478	0.003862115973106001	0.0005112765371734641	-1.97460928089196e-6
14.132	0.026091567193202717	0.02179530017599079	0.003844400676419968	0.0005358741987010643	-2.06011513196238e-6
14.133	0.029381335790013258	0.021799134654274747	0.003824139392080405	0.0005597897631671697	-2.1407140846109343e-6
14.134	0.032587952569709214	0.02180294763895002	0.0038014310859848474	0.0005830351055054984	-2.216367774289057e-6
14.135	0.03571352394762929	0.021806736738140885	0.003776388315433753	0.0006056224878553849	-2.2870656867009955e-6
14.136	0.03876009449230429	0.02181049966299664	0.0037490806231563283	0.0006275639018330602	-2.352787664154706e-6
14.137	0.041729663919878736	0.02181423417600854	0.003719602692597713	0.000648871701138476	-2.4135449267051337e-6
14.138	0.04462418383671157	0.021817938211125175	0.0036881496433411793	0.0006695594948201396	-2.469435612016598e-6
14.139	0.04744558265667553	0.02182160985091642	0.003654820108977778	0.000689640316699333	-2.5205112974345254e-6
14.14	0.050195653031649	0.021825247226355444	0.0036196122992336564	0.0007091253893973462	-2.56675898116149e-6
14.141	0.052876169903908164	0.021828848451796053	0.0035825436489922546	0.0007280261793635203	-2.608185565178876e-6
14.142	0.05548890821574391	0.021832411748854315	0.003543779102310425	0.0007463563650447256	-2.6449220893218694e-6
14.143	0.0580356413043014	0.021835935484841515	0.0035034375790220693	0.0007641294832043934	-2.677079946696985e-6
14.144	0.06051805767124544	0.02183941812350195	0.0034615930253754108	0.0007813581744662868	-2.7047440070525616e-6
14.145	0.06293772255493602	0.021842858180074427	0.0034182749686117128	0.0007980537604166235	-2.727967192838593e-6
14.146	0.06529619169881103	0.021846254197011833	0.0033735322763800784	0.0008142279399940648	-2.7468242359004393e-6
14.147	0.06759502084629589	0.021849604812748818	0.003327492501762744	0.0008298939087769243	-2.7614657587137903e-6
14.148	0.06983576544736435	0.02185290878276857	0.003280253539516057	0.0008450646772647172	-2.772026398717583e-6
14.149	0.07201992493203871	0.021856164938739892	0.003231869866123649	0.0008597523257199635	-2.778607633824074e-6
14.15	0.0741488786757651	0.021859372145525455	0.003182356111177462	0.0008739674901929912	-2.7812757833860944e-6
14.151	0.07622399072915348	0.02186252929432437	0.0031317737542820617	0.0008877216343051118	-2.7801433154251275e-6
14.152	0.07824662514282514	0.02186563537524391	0.0030802366790593024	0.0009010273832767302	-2.7753775948058087e-6
14.153	0.08021814595891907	0.021868689475805607	0.0030278226251819235	0.00091389686773282	-2.7671176132043242e-6
14.154	0.08213988190735304	0.02187169074105053	0.002974568892063108	0.0009263412837946219	-2.755465966209286e-6
14.155	0.08401305071214772	0.02187463833677199	0.0029204904129105586	0.0009383706428638873	-2.7405024662407006e-6
14.156	0.08583884862299997	0.021877531472688415	0.0028656624774956907	0.0009499961120971527	-2.7223682122036003e-6
14.157	0.0876184718895969	0.02188036943412604	0.002810151503173493	0.0009612287815946326	-2.7011985054917823e-6
14.158	0.08935311676163543	0.0218831515670091	0.002754014235790062	0.0009720796151728455	-2.6771210985073417e-6
14.159	0.0910439584633948	0.021885877270466397	0.002697300338644204	0.0009825593349464111	-2.6502576268889785e-6
14.16	0.09269207407442771	0.02188854598974875	0.002640052392487743	0.0009926778740609581	-2.620721596384279e-6
14.161	0.09429851245961468	0.02189115721024541	0.0025823136378078375	0.001002445020849522	-2.5886274484922825e-6
14.162	0.09586432249116748	0.021893710482317072	0.0025241634709535304	0.0010118714576295062	-2.5541289706489027e-6
14.163	0.09739055304128959	0.02189620540255366	0.0024656101687230486	0.0010209662179417316	-2.517304688879846e-6
14.164	0.09887824134365276	0.021898641572250965	0.002406666421449484	0.0010297383271098326	-2.478236654734799e-6
14.165	0.10032834230347397	0.021901018616879115	0.002347367887454456	0.001038196797996884	-2.437029824475926e-6
14.166	0.10174177573484712	0.02190333620905054	0.0022877731930479018	0.0010463509939893517	-2.393813754567865e-6
14.167	0.10311946134376423	0.021905594091426728	0.0022279628466262353	0.0010542108738660861	-2.348742659483016e-6
14.168	0.10446231883622487	0.021907792074412024	0.0021679726588659204	0.0010617852915820849	-2.301921481735939e-6
14.169	0.10577126197799888	0.021909929980244772	0.0021078130520155378	0.001069082382775978	-2.2534258000950776e-6
14.17	0.10704713851036521	0.021912007653437246	0.0020475122887216955	0.0010761102737595336	-2.203349009542313e-6
14.171	0.108290755425619	0.021914024967964085	0.001987101031026704	0.0010828768651371752	-2.151785735189046e-6
14.172	0.10950291914854154	0.021915981829661653	0.0019266123403689013	0.0010893901021223162	-2.0988324142245922e-6
14.173	0.11068443610390767	0.021917878178627455	0.001866081677582972	0.0010956579790489661	-2.0445872796008636e-6
14.174	0.11183611292401766	0.021919713990560523	0.0018055428191187314	0.001101688427991651	-1.9891456300665292e-6
14.175	0.11295871495507265	0.02192148926899219	0.0017450181993863153	0.0011074887702847134	-1.932588059762795e-6
14.176	0.11405294142958149	0.021923204039009984	0.0016845297838073623	0.0011130658468998832	-1.8749925704416188e-6
14.177	0.11511948682104013	0.021924858348455787	0.001624101108275431	0.0011184264810520153	-1.8164376874011683e-6
14.178	0.11615904560294434	0.02192645226948873	0.0015637572714170148	0.0011235775098815107	-1.757002501077835e-6
14.179	0.11717231224878435	0.021927985900147936	0.0015035249345918612	0.0011285257848180706	-1.6967666568038183e-6
14.18	0.118159981232056	0.021929459365785095	0.0014434315301495994	0.0011332781487584152	-1.6358094123474647e-6
14.181	0.11912272829535214	0.021930872816050717	0.0013834966349633075	0.0011378410604600522	-1.5741992782695636e-6
14.182	0.12006115730317168	0.02193222641692695	0.0013237354182331926	0.0011422203446586861	-1.5119975256512272e-6
14.183	0.1209758555150523	0.021933520350406185	0.0012641648211755582	0.0011464217326863518	-1.4492660246932156e-6
14.184	0.12186741019626839	0.021934754816362083	0.0012048036651373043	0.001150450975050613	-1.386067551301764e-6
14.185	0.1227364086120942	0.021935930034429736	0.0011456726515962445	0.0011543138426116154	-1.3224658008390995e-6
14.186	0.12358343802779935	0.02193704624583183	0.0010867939396005215	0.0011580161148448634	-1.258524895573139e-6
14.187	0.12440908423624807	0.02193810371172734	0.001028183424312489	0.0011615633352895774	-1.1943001676338735e-6
14.188	0.12521389131074245	0.021939102705695355	0.0009698520001358208	0.0011649605877550582	-1.1298393561136447e-6
14.189	0.12599835797932307	0.021940043512805603	0.0009118118563306055	0.001168212666176502	-1.0651901597353222e-6
14.19	0.12676298081920068	0.021940926431013138	0.0008540765742911184	0.001171324355849722	-1.0004006932278814e-6
14.191	0.12750825640758578	0.02194175177255048	0.000796661127546136	0.0011743004481973652	-9.355195191388458e-7
14.192	0.12823468132168503	0.021942519865324847	0.0007395819566987418	0.001177145744034888	-8.705957526929188e-7
14.193	0.12894275213870898	0.021943231054474346	0.0006828560536192825	0.0011798650257057181	-8.056779752568201e-7
14.194	0.12963295573124148	0.021943885697692973	0.0006264909696454709	0.0011824626808337696	-7.408021914851312e-7
14.195	0.13030572808902077	0.02194448415860611	0.0005704924995343394	0.0011849426818510483	-6.76000912374128e-7
14.196	0.13096148909484714	0.02194502680718051	0.0005148675312741352	0.0011873088969135295	-6.113068006136856e-7
14.197	0.1316006586454163	0.021945514020817534	0.00045962404608472073	0.0011895651926662272	-5.467527669348017e-7
14.198	0.13222365663742502	0.021945946185446374	0.000404771118417377	0.0011917154351360772	-4.82371989515281e-7
14.199	0.13283090296756678	0.021946323696617292	0.00035031891595519197	0.001193763490652293	-4.181979319521972e-7
14.2	0.13342281705101822	0.021946646960594843	0.0002962786996124761	0.0011957132237267023	-3.5426435903518906e-7
14.201	0.13399979291357772	0.021946916395451124	0.0002426628235350583	0.0011975683438129564	-2.9060531568585547e-7
14.202	0.13456218828819952	0.021947129309985183	0.00018950717528868933	0.001199332921963439	-2.2728219427202137e-7
14.203	0.13511035824222764	0.02194729240712692	0.00013675496236753625	0.0012010084179892245	-1.6424386100521065e-7
14.204	0.13564465784300597	0.021947402959385624	0.00008442204485704467	0.0012025981640294383	-1.015257961486928e-7
14.205	0.13616544215787552	0.021947461408004132	0.00003255587361044049	0.0012041066459603901	-3.9200743779377874e-8
14.206	0.13667306625418024	0.021947468226223336	-0.000018848598281929823	0.0012056395841942536	2.2724616195270396e-8
14.207	0.13716788036399966	0.0219474238461492	-0.00006984003976778018	0.0012072722239888569	8.431594013391819e-8
14.208	0.13765019972971354	0.02194732869547553	-0.00012038554331026266	0.001208830730908402	1.455257443105499e-7
14.209	0.13812032461955628	0.021947183222616202	-0.000170490443224963	0.0012103173055616199	2.0634753386804354e-7
14.21	0.13857855527061547	0.02194698785762156	-0.00022016469085581316	0.0012117339972679063	2.6678104090796736e-7
14.211	0.1390251919199763	0.021946743037584364	-0.00026940427907603604	0.001213083216553956	3.268098094149574e-7
14.212	0.13946053480472634	0.02194644919398809	-0.0003182074743502172	0.0012143672905939355	3.8642074847341243e-7
14.213	0.1398848840447811	0.02194610677922811	-0.00036654516600601695	0.0012155892827235247	4.455683754310294e-7
14.214	0.14029852481606267	0.021945716252443494	-0.0004144351496068961	0.0012167508530604545	5.042643218224279e-7
14.215	0.1407017140216357	0.02194527805715085	-0.00046187913588907836	0.001217853913762579	5.625013133277921e-7
14.216	0.1410947055402936	0.021944792652307518	-0.0005088515448218101	0.0012189010984182164	6.202397069151106e-7
14.217	0.14147775325082967	0.02194426050848473	-0.0005553602131962083	0.001219894099369524	6.774806471026553e-7
14.218	0.1418511110320352	0.021943682082342778	-0.0006014170524750246	0.0012208344769586816	7.342306726923786e-7
14.219	0.14221503276270353	0.02194305782532347	-0.0006470206165448639	0.0012217241450836703	7.904807095997831e-7
14.22	0.14256977157013928	0.02194238819697674	-0.0006921561414725253	0.0012225653687604032	8.462061283391357e-7
14.221	0.14291555950078005	0.021941673672493497	-0.0007368145709328766	0.0012233601143584372	9.013895577574068e-7
14.222	0.14325260851799385	0.021940914723469932	-0.0007810059608749786	0.001224109680719288	9.560369574065309e-7
14.223	0.1435811299169303	0.02194011181540104	-0.0008247327285851957	0.0012248155611719227	1.0101454797789275e-6
14.224	0.14390133499273738	0.02193926541337981	-0.0008679932608011932	0.0012254793482803215	1.0637078155583573e-6
14.225	0.14421343504056472	0.02193837598610749	-0.0009107822115349918	0.001226102726517676	1.1167125528268522e-6
14.226	0.14451764135556197	0.021937444005372397	-0.0009531012537091399	0.0012266871717408786	1.1691570812951503e-6
14.227	0.14481416523287713	0.021936469940069363	-0.0009949509487071715	0.0012272341784276407	1.2210378101124474e-6
14.228	0.14510321290119538	0.021935454260438227	-0.001036329814673487	0.001227745256407577	1.272349014039117e-6
14.229	0.14538496492391753	0.02193439743729023	-0.0010772381906906528	0.0012282217010037098	1.3230873229562323e-6
14.23	0.14565959437132406	0.021933299940106312	-0.0011176788197876841	0.0012286646851511567	1.3732524952145513e-6
14.231	0.1459272743405597	0.021932162233765092	-0.001157656182701777	0.0012290753227724254	1.4228466464136805e-6
14.232	0.1461881779287706	0.02193098478423694	-0.00119716425929596	0.0012294550132543162	1.4718596002803082e-6
14.233	0.1464424782331029	0.021929768062602426	-0.001236200469868941	0.0012298050503714074	1.5202855811163306e-6
14.234	0.14669034835070144	0.021928512539495418	-0.0012747682875480656	0.0012301265484508063	1.5681263136360467e-6
14.235	0.1469319613779724	0.021927218679109146	-0.0013128767303667594	0.0012304204562469943	1.6153903855739302e-6
14.236	0.14716748296029528	0.021925886938306494	-0.0013505281586580855	0.0012306878569509645	1.6620786053308514e-6
14.237	0.14739705797035077	0.021924517777098602	-0.0013877167816484445	0.0012309299334791258	1.7081821257223864e-6
14.238	0.1476208281162818	0.021923111659993277	-0.00142443976942032	0.0012311477597214844	1.7536958309800147e-6
14.239	0.14783893510623114	0.021921669052602937	-0.0014606977426769147	0.0012313423052223277	1.7986189257008426e-6
14.24	0.14805152064834046	0.021920190418193992	-0.0014964947727419654	0.001231514435044044	1.8429549145996863e-6
14.241	0.14825872645075258	0.021918676214236214	-0.0015318383815601264	0.0012316649096623575	1.886711581841585e-6
14.242	0.1484606942216103	0.021917126889794487	-0.0015667359175459532	0.0012317944872917226	1.929896666275044e-6
14.243	0.14865756556857793	0.021915542892253417	-0.0016011840898988345	0.0012319042195245193	1.9725054365819015e-6
14.244	0.14884947284303082	0.02191392467188022	-0.0016351815210042544	0.001231995044031161	2.014535529968577e-6
14.245	0.14903653326369692	0.02191227267932181	-0.0016687286762463122	0.0012320677525512924	2.055986789760687e-6
14.246	0.1492188628289628	0.021910587363929587	-0.001701827681244131	0.0012321230774605398	2.0968611599220534e-6
14.247	0.14939657753721416	0.02190886917209923	-0.001734482321851625	0.001232161698931946	2.1371626844601246e-6
14.248	0.14956979338683757	0.021907118545610435	-0.0017666980441578526	0.0012321842449774427	2.1768974956437685e-6
14.249	0.14973862637621962	0.021905335921183707	-0.001798477930697225	0.0012321914053990467	2.2160690490049828e-6
14.25	0.14990319250374604	0.021903521735114173	-0.0018298217292046772	0.0012321839596986736	2.254676983834093e-6
14.251	0.15006360737374502	0.021901676422267667	-0.0018607319036465263	0.0012321626037162046	2.292724267214914e-6
14.252	0.15021997643051438	0.02189980041499606	-0.0018912110135853697	0.0012321279673045418	2.3302139819129037e-6
14.253	0.15037239500868263	0.021897894143046125	-0.001921261709674941	0.001232080615117357	2.3671493090577264e-6
14.254	0.150520958086656	0.021895958033468426	-0.001950886733660435	0.0012320211033557708	2.4035336261264647e-6
14.255	0.15066576064284068	0.021893992510525047	-0.0019800889402406337	0.0012319499813316368	2.4393705329644293e-6
14.256	0.15080689765564212	0.021891997995286606	-0.0020088718846657076	0.0012318677749248222	2.474664538672179e-6
14.257	0.15094446410346657	0.021889974905827708	-0.002037237633982727	0.001231775048701924	2.509418485816466e-6
14.258	0.15107855496471995	0.021887923658480666	-0.0020651880181001767	0.0012316723706629754	2.5436350221182164e-6
14.259	0.1512092643394368	0.021885844667434918	-0.0020927254928517934	0.0012315602828240689	2.5773175998496938e-6
14.26	0.1513366761629227	0.021883738344111118	-0.0021198531399963683	0.0012314392478371796	2.610470356242411e-6
14.261	0.15146086822908844	0.021881605096535188	-0.002146574667218046	0.0012313096724034642	2.6430981502818274e-6
14.262	0.15158191828304887	0.02187944532872238	-0.002172894317963391	0.0012311719450410427	2.675206523815618e-6
14.263	0.15169990406991832	0.021877259440908115	-0.0021988149532762027	0.001231026490829633	2.7067994559153274e-6
14.264	0.1518149033348117	0.02187504783117376	-0.0022243385288115316	0.0012308737580587403	2.7378799241530996e-6
14.265	0.1519269938228439	0.021872810895397013	-0.0022494674787926603	0.0012307141790866066	2.7684515215443276e-6
14.266	0.15203625327912926	0.021870549026811154	-0.002274204657847919	0.0012305481720493137	2.798518384580792e-6
14.267	0.15214275793958237	0.02186826261558462	-0.002298553341010955	0.001230376132267621	2.828085169523877e-6
14.268	0.15224657474726594	0.021865952048400618	-0.0023225172237205955	0.0012301983877205888	2.8571569440743746e-6
14.269	0.15234776735366762	0.021863617708118458	-0.00234609997347055	0.00123001524633412	2.8857387367928513e-6
14.27	0.15244639942097324	0.021861259974902195	-0.002369303518081171	0.0012298270635889195	2.9138335883926627e-6
14.271	0.15254253461136874	0.02185887922636896	-0.0023921311992165678	0.001229634153113595	2.941446221285273e-6
14.272	0.1526362365870394	0.021856475836624187	-0.0024145865155984583	0.0012294368223400125	2.9685815730024113e-6
14.273	0.15272756901017115	0.021854050176326707	-0.002436672861683331	0.0012292353799780653	2.995244491013549e-6
14.274	0.15281659554294963	0.021851602612793033	-0.0024583935276622825	0.0012290301360811018	3.0214397318436747e-6
14.275	0.152903377591517	0.021849133510101613	-0.002479751699461097	0.0012288213892229993	3.0471719282598786e-6
14.276	0.15298796878520246	0.021846643229197122	-0.0025007504587400945	0.0012286093950651794	3.0724455083216374e-6
14.277	0.15307042124396392	0.021844132127994687	-0.0025213927828943578	0.0012283944022774	3.0972647804500647e-6
14.278	0.15315078708875568	0.021841600561484174	-0.0025416815450536173	0.0012281766612240758	3.121633953898802e-6
14.279	0.15322911844053164	0.021839048881834463	-0.002561619513891273	0.001227956424014278	3.1455571379631208e-6
14.28	0.15330546742024603	0.02183647743925321	-0.0025812072811030274	0.001227734003380391	3.1690359487832345e-6
14.281	0.15337988614885317	0.021833886582948117	-0.0026004479963756665	0.0012275096384328956	3.192074979794642e-6
14.282	0.15345242674455029	0.021831276656988446	-0.002619347503320553	0.0012272834906483174	3.214681947096203e-6
14.283	0.1535231390023238	0.02182864799996514	-0.0026379109149255275	0.0012270557278351631	3.2368636976782644e-6
14.284	0.1535920662542635	0.021826000945721468	-0.002656142613554802	0.0012268265006601916	3.258626147841853e-6
14.285	0.15365925072154635	0.021823335824083658	-0.0026740462509488665	0.0012265959732385824	3.2799743636676074e-6
14.286	0.15372473462534975	0.021820652961591493	-0.002691624748224685	0.001226364329531566	3.300912579707136e-6
14.287	0.15378856018685108	0.021817952682228962	-0.0027088802958755913	0.0012261317734124305	3.3214442011439285e-6
14.288	0.1538507696272273	0.021815235308154875	-0.0027258143537712038	0.0012258985287322026	3.341571805885238e-6
14.289	0.15391140516765578	0.021812501160433477	-0.0027424276511576087	0.0012256648393851642	3.3612971465815236e-6
14.29	0.15397050902931378	0.021809750559625914	-0.002758721105055589	0.001225430943298088	3.380622206064614e-6
14.291	0.1540281231585772	0.021806983822329925	-0.0027747017502156965	0.0012251969024145767	3.3995559894885757e-6
14.292	0.1540842848972049	0.0218042012591553	-0.002790373309120863	0.0012249628457144132	3.4181036293462364e-6
14.293	0.15413902810537938	0.0218014031778319	-0.00280573851058911	0.0012247289099682171	3.4362690677296496e-6
14.294	0.15419238659424891	0.021798589883312666	-0.002820800179630876	0.0012244952283430963	3.4540563600673567e-6
14.295	0.1542443941749615	0.021795761677677446	-0.0028355612374489432	0.0012242619306979828	3.4714696751716046e-6
14.296	0.15429508465866545	0.021792918860036783	-0.002850024701438592	0.0012240291435997106	3.488513294539901e-6
14.297	0.15434449185650903	0.021790061726435717	-0.002864193685187524	0.0012237969903385658	3.5051916116792176e-6
14.298	0.1543926495796403	0.021787190569757628	-0.0028780713984757843	0.001223565590943304	3.5215091314530447e-6
14.299	0.15443959163920754	0.021784305679628	-0.002891661147275916	0.0012233350621956272	3.5374704694514617e-6
14.3	0.15448535100231253	0.02178140734231825	-0.0029049663337528796	0.00122310551285474	3.5530803374705696e-6
14.301	0.15452995610177953	0.02177849584068219	-0.0029179903145139436	0.0012228770267654955	3.5683433199433244e-6
14.302	0.1545734339956252	0.021775571454515138	-0.0029307358201552014	0.00122264969732285	3.5832632634459915e-6
14.303	0.15461581174905878	0.021772634461005615	-0.0029432054372750525	0.0012224236216575668	3.597843849916012e-6
14.304	0.15465711642728922	0.021769685134715177	-0.0029554018333173017	0.0012221988942200022	3.6120888526561735e-6
14.305	0.1546973750955257	0.02176672374749745	-0.0029673277566555395	0.0012219756067870344	3.6260021359751623e-6
14.306	0.15473661481897732	0.021763750568417235	-0.0029789860365930514	0.0012217538484710123	3.6395876547489683e-6
14.307	0.1547748626628533	0.021760765863669554	-0.0029903795833628602	0.0012215337057283116	3.6528494539995193e-6
14.308	0.15481214568526352	0.021757769896498743	-0.0030015113881276473	0.0012213152623272519	3.6657916683693516e-6
14.309	0.1548484893000435	0.021754762927117505	-0.0030123845229798724	0.0012210985900725974	3.6784184937672364e-6
14.31	0.15488391555393677	0.021751745212625975	-0.0030230021409417113	0.0012208837390457901	3.690734156976345e-6
14.311	0.1549184461238997	0.021748717006942628	-0.003033367379444036	0.001220670757354402	3.702742856400089e-6
14.312	0.1549521026868888	0.02174567856129593	-0.003043482427706861	0.0012204597197935667	3.7144477109157595e-6
14.313	0.15498490691986055	0.021742630124553755	-0.0030533500737130272	0.001220250683862569	3.725852515520147e-6
14.314	0.15501688049977133	0.021739571942621525	-0.0030629732980241697	0.0012200437012993576	3.7369612795025084e-6
14.315	0.15504804510357764	0.021736504258463456	-0.0030723550024740662	0.0012198388258088607	3.7477779186859443e-6
14.316	0.15507842240823597	0.021733427312181284	-0.003081498010168584	0.0012196361130758263	3.758306255572905e-6
14.317	0.15510803397200879	0.021730341341093033	-0.0030904050654856304	0.0012194356201045743	3.7685500174047874e-6
14.318	0.1551368991007152	0.021727246579811687	-0.0030990788340752536	0.0012192373931321232	3.7785127987688518e-6
14.319	0.1551650352022867	0.02172414326032394	-0.00310752190285959	0.0012190414696484585	3.7881980674267287e-6
14.32	0.1551924596378267	0.02172103161206896	-0.0031157367800328196	0.0012188478889026758	3.797609196719423e-6
14.321	0.1552191897684389	0.021717911862017054	-0.00312372589506126	0.0012186566921791459	3.8067494665496964e-6
14.322	0.1552452429552269	0.02171478423465819	-0.003131491931727699	0.0012184679133118526	3.815622439605152e-6
14.323	0.15527063655929432	0.021711648951504924	-0.0031390379027171796	0.001218281576538136	3.824232044935249e-6
14.324	0.15529538794174472	0.02170850623138888	-0.0031463662659054472	0.001218097721704509	3.832581580147349e-6
14.325	0.15531951446368167	0.021705356290689107	-0.003153479481701826	0.0012179163884000787	3.8406743412480395e-6
14.326	0.1553430330897596	0.021702199343315503	-0.0031603800279961748	0.0012177376132852717	3.848513632366502e-6
14.327	0.15536595848934387	0.02169903560069135	-0.0031670704001588524	0.0012175614193196801	3.85610273150276e-6
14.328	0.15538830456406866	0.02169586527173581	-0.003173553111040789	0.0012173878244272859	3.863444917554391e-6
14.329	0.15541008521813768	0.021692688562846445	-0.00317983069097345	0.001217216845868458	3.870543484062422e-6
14.33	0.15543131435575455	0.021689505677881766	-0.003185905687768805	0.0012170485002275487	3.877401739165442e-6
14.331	0.15545200588112298	0.02168631681814372	-0.0031917806667193915	0.0012168828034149711	3.884023005603198e-6
14.332	0.15547217369844663	0.021683122182361615	-0.0031974581951319096	0.0012167197711110507	3.89041060331805e-6
14.333	0.15549183171192912	0.021679921966822144	-0.003202940540918263	0.001216559427385887	3.896567510410565e-6
14.334	0.15551099382293088	0.02167671636556194	-0.003208230039364973	0.0012164017942214594	3.902496776158736e-6
14.335	0.15552967311687055	0.02167350557022441	-0.003213329093953675	0.0012162468868648917	3.90820150699354e-6
14.336	0.15554788093447847	0.021670289770062585	-0.003218240082006064	0.0012160947112465573	3.913684743249261e-6
14.337	0.15556562841324964	0.021667069151965236	-0.0032229653546839467	0.0012159452727356335	3.9189494872186695e-6
14.338	0.15558292669067905	0.021663843900483055	-0.0032275072369892057	0.0012157985772981894	3.923998706951087e-6
14.339	0.15559978690426163	0.021660614197854807	-0.0032318680277638183	0.001215654631501111	3.9288353363514465e-6
14.34	0.1556162201914923	0.021657380224033514	-0.0032360499996898205	0.0012155134425160345	3.933462275276986e-6
14.341	0.15563223768986598	0.02165414215671258	-0.0032400553992893615	0.0012153750181232738	3.937882389631719e-6
14.342	0.15564785053687769	0.021650900171351965	-0.0032438864469246705	0.0012152393667157523	3.942098511458548e-6
14.343	0.15566306985162046	0.02164765444120436	-0.0032475453367980436	0.0012151064971982375	3.946113438689141e-6
14.344	0.15567790581486415	0.02164440513734132	-0.0032510342369518838	0.0012149764137563601	3.949929918210945e-6
14.345	0.15569236731053757	0.021641152428679443	-0.0032543552892686763	0.001214849113814085	3.953550639204231e-6
14.346	0.15570646313158892	0.02163789648200653	-0.003257510609470975	0.001214724594894017	3.9569782554525926e-6
14.347	0.15572020207096646	0.021634637462007732	-0.0032605022871214358	0.0012146028551381128	3.960215387122043e-6
14.348	0.15573359292161845	0.02163137553119524	-0.0032633327150350284	0.0012144838838562362	3.963264990070857e-6
14.349	0.1557466444764931	0.021628110849502554	-0.003266004361151333	0.0012143676680471422	3.96613009988314e-6
14.35	0.15575936552853872	0.021624843574783437	-0.003268519076350238	0.0012142542122855473	3.968813056393943e-6
14.351	0.15577176487070352	0.021621573863040543	-0.003270878720060184	0.001214143520792363	3.97131620525869e-6
14.352	0.1557838512959357	0.02161830186840838	-0.003273085169163651	0.001214035597179195	3.97364190796396e-6
14.353	0.15579563343980812	0.021615027743135836	-0.0032751403179971826	0.0012139304435507365	3.97579253891722e-6
14.354	0.15580711869498642	0.021611751637568743	-0.003277046078351368	0.0012138280543112126	3.97777046517343e-6
14.355	0.15581831391083018	0.021608473700132403	-0.003278804379470849	0.0012137284201463882	3.979578059464212e-6
14.356	0.1558292259380613	0.02160519407731417	-0.0032804171680543095	0.0012136315311273495	3.981217710402195e-6
14.357	0.1558398616274019	0.02160191291364595	-0.0032818864082544944	0.0012135373767019444	3.982691822506926e-6
14.358	0.15585022782957392	0.021598630351686778	-0.003283214081678196	0.001213445945693971	3.984002816257761e-6
14.359	0.1558603313952993	0.02159534653200536	-0.003284402187386252	0.001213357226302339	3.985153128148318e-6
14.36	0.1558701791753001	0.021592061593162605	-0.003285452741893556	0.0012132712061002095	3.9861452107424355e-6
14.361	0.15587977802029832	0.021588775671694174	-0.003286367779169053	0.001213187872034111	3.986981532731571e-6
14.362	0.1558891347810159	0.02158548890209306	-0.003287149350635733	0.0012131072104230335	3.9876645789936e-6
14.363	0.15589825603385454	0.021582201416786233	-0.0032877995612398247	0.0012130292043483798	3.988196885827697e-6
14.364	0.15590714732522998	0.021578913346042693	-0.0032883205139983764	0.0012129538309227678	3.988580964756256e-6
14.365	0.1559158139892297	0.02157562481834482	-0.003288713708302569	0.0012128810833358478	3.988818645307473e-6
14.366	0.15592426136043996	0.021572335960729397	-0.0032889805940012045	0.0012128109561195762	3.988911698869333e-6
14.367	0.15593249477344698	0.021569046898763777	-0.0032891226601173516	0.001212743442585801	3.988861937917684e-6
14.368	0.1559405195628369	0.021565757756506723	-0.0032891414348483437	0.001212678534823399	3.9886712160388214e-6
14.369	0.1559483410631959	0.02156246865646919	-0.003289038485565783	0.001212616223695374	3.988341427955532e-6
14.37	0.15595596460911026	0.021559179719575185	-0.0032888154188155374	0.0012125564988359132	3.9878745095565355e-6
14.371	0.15596339553516617	0.021555891065122575	-0.0032884738803177415	0.0012124993486474034	3.987272437929261e-6
14.372	0.15597063917361773	0.021552602810743934	-0.0032880155549667987	0.0012124447602840337	3.986537231351894e-6
14.373	0.15597770047074047	0.02154931507236734	-0.003287442166831377	0.0012123927174475017	3.985670942096196e-6
14.374	0.15598458364909668	0.02154602796417722	-0.0032867554791544107	0.0012123431984416714	3.984675650093747e-6
14.375	0.15599129286243388	0.021542741598575173	-0.0032859572943531056	0.0012122961799223098	3.983553475332118e-6
14.376	0.1559978322644997	0.021539456086140794	-0.0032850494540189283	0.001212251637288272	3.9823065792073895e-6
14.377	0.1560042060090417	0.02153617153559249	-0.003284033838917614	0.0012122095446780894	3.980937164581759e-6
14.378	0.1560104182498074	0.021532888053748315	-0.0032829123705081327	0.0012121698749224907	3.979447477540341e-6
14.379	0.1560164731405444	0.021529605745354684	-0.003281687189923103	0.0012121325943437857	3.977840007346259e-6
14.38	0.15602237483500023	0.021526324714007908	-0.003280358172203971	0.001212097734921909	3.9761147102610066e-6
14.381	0.15602812748692246	0.02152304506345294	-0.003278925907685349	0.001212065307901732	3.9742723398856085e-6
14.382	0.15603373518509062	0.02151976689563103	-0.0032773933493747626	0.0012120352554597072	3.972316285451386e-6
14.383	0.156039201262754	0.021516490309660123	-0.003275762203300383	0.0012120075514514342	3.9702485271592524e-6
14.384	0.15604452918735828	0.021513215403649154	-0.0032740337589177823	0.0012119821825203596	3.968070580778511e-6
14.385	0.15604972250695703	0.021509942274028762	-0.0032722096309804965	0.0012119591262167596	3.965784325161188e-6
14.386	0.15605478456646124	0.021506671015962077	-0.0032702908207677198	0.0012119383766722835	3.9633909485675e-6
14.387	0.1560597186583825	0.021503401723539133	-0.0032682786340743324	0.0012119199187889318	3.960891976786966e-6
14.388	0.1560645280250283	0.021500134489288433	-0.0032661746774595535	0.0012119037283262206	3.9582892689779236e-6
14.389	0.15606921578688898	0.021496869404470646	-0.003263979927781982	0.0012118897985868287	3.955583977271158e-6
14.39	0.15387775653825864	0.021493606651947904	-0.0032612923231828458	0.0011992111643378616	3.91097816413023e-6
14.391	0.1502286536814254	0.021490347581766937	-0.0032564181698209083	0.0011781651389316786	3.836598365466693e-6
14.392	0.1466660864101489	0.0214870945528212	-0.003249260395969474	0.0011576625380437197	3.761547036762963e-6
14.393	0.14318800608627533	0.021483849798737263	-0.0032398946305753035	0.0011376859748859006	3.685982681313659e-6
14.394	0.13979240208824525	0.02148061548480939	-0.0032283969078996445	0.001118218663616492	3.6100536759751557e-6
14.395	0.1364773270071407	0.021477393695842475	-0.0032148450033947207	0.0010992445087524396	3.533900716471865e-6
14.396	0.1332408616061198	0.021474186445169005	-0.003199334403670363	0.0010807474871239457	3.457672617235932e-6
14.397	0.1300811515945413	0.021470995659052708	-0.003181927756446317	0.0010627131241597587	3.381476386903717e-6
14.398	0.12699636720819255	0.021467823197912773	-0.0031626963444824447	0.0010451271576618724	3.3054198410565314e-6
14.399	0.12398474032637234	0.021464670851285478	-0.003141706517256671	0.001027976076390889	3.2295991387811973e-6
14.4	0.12104452879042149	0.021461540367443754	-0.003118983888862485	0.001011247701225131	3.1540652877704074e-6
14.401	0.11817404462223362	0.021458433409296127	-0.00309467978203901	0.0009949275183025361	3.0789820754851055e-6
14.402	0.11537163062435667	0.0214553515049286	-0.00306888041515425	0.0009790030027228185	3.0044431414332604e-6
14.403	0.11263567422116444	0.021452296157014352	-0.0030415571458909446	0.0009634645811824314	2.9304325817082503e-6
14.404	0.10996459429401348	0.021449268880623797	-0.0030127609275111223	0.0009483012208753877	2.8570048657644626e-6
14.405	0.10735681971180881	0.021446271090817495	-0.002982596648985329	0.0009335010043671955	2.7842569674500363e-6
14.406	0.10481089543565278	0.021443304123069072	-0.002951124055058127	0.0009190538357152414	2.712241882472689e-6
14.407	0.1023253844985417	0.02144036926924336	-0.002918371759173786	0.0009049504829223039	2.640981932811131e-6
14.408	0.09989884993345825	0.021437467790806276	-0.0028843868570195743	0.000891181451587365	2.5705120661782214e-6
14.409	0.09752985477338556	0.021434600879853997	-0.0028492479442084285	0.0008777367724899711	2.5008896945731916e-6
14.41	0.09521698382445935	0.02143176966211636	-0.0028130063992637742	0.0008646072544913714	2.4321457397341103e-6
14.411	0.09295894047624484	0.021428975227224537	-0.0027756847186531375	0.000851785022274374	2.3642866699046026e-6
14.412	0.09075446756546451	0.021426218637907567	-0.002737327876641231	0.0008392620961868453	2.2973355317006058e-6
14.413	0.0886023079271496	0.021423500892932948	-0.002698005708863663	0.0008270301557385213	2.2313320815849346e-6
14.414	0.08650120439631952	0.021420822933305116	-0.002657762154586063	0.0008150814243402434	2.166292562517602e-6
14.415	0.08444990078977005	0.02141818566949649	-0.0026166174367160846	0.0008034085854372585	2.1022129134625347e-6
14.416	0.08244719965555102	0.021415589984220763	-0.002574614601542919	0.0007920043370111719	2.039105930554282e-6
14.417	0.08049199327141363	0.02141303670943485	-0.00253180413791843	0.0007808618528898314	1.9769892702891276e-6
14.418	0.07858318136610884	0.021410526630745212	-0.00248822906934098	0.0007699745306544918	1.915873009826684e-6
14.419	0.0767196636683879	0.021408060493796264	-0.0024439262963741396	0.0007593359096920757	1.8557609974776425e-6
14.42	0.07490033990701196	0.02140563901039335	-0.002398926596646931	0.0007489396566819456	1.7966512616979408e-6
14.421	0.0731241209418586	0.02140326286021961	-0.0023532711316724205	0.0007387793832123837	1.7385481951884589e-6
14.422	0.07139000373116175	0.021400932671902493	-0.0023070035947331175	0.0007288492171573	1.6814577640003098e-6
14.423	0.06969702490957677	0.021398649055262602	-0.0022601299456243736	0.0007191440786369727	1.6253590673458713e-6
14.424	0.06804422129623416	0.021396412606980823	-0.002212671973007454	0.0007096586699406515	1.570241849379427e-6
14.425	0.06643062971026473	0.0213942238931711	-0.0021646690220744162	0.000700387472130474	1.5161070643698457e-6
14.426	0.06485528722175594	0.02139208343182417	-0.002116177972089081	0.0006913247679401105	1.4629662454744575e-6
14.427	0.06331726796458922	0.021389991686781774	-0.002067236813065855	0.0006824653397785457	1.410817474031707e-6
14.428	0.0618157202766051	0.021387949104590177	-0.002017856506869636	0.0006738047692705458	1.3596413380323644e-6
14.429	0.06034980117751686	0.021385956111541194	-0.0019680629104408924	0.0006653385028755599	1.3094280303976605e-6
14.43	0.05891866768702976	0.021384013107631036	-0.001917882758036119	0.000657061980776663	1.260167843892622e-6
14.431	0.057521476824851765	0.021382120465683007	-0.0018673436612281888	0.0006489706357562015	1.2118512030025707e-6
14.432	0.05615739123709526	0.02138027853047806	-0.0018164740183016853	0.0006410599274925091	1.164468702464505e-6
14.433	0.054825635125365396	0.021378487619302167	-0.001765299292825413	0.000633325725111193	1.1180094546669308e-6
14.434	0.053525470163661784	0.021376748026348476	-0.0017138412186525156	0.0006257641661339029	1.0724604210760034e-6
14.435	0.0522561585211807	0.021375060023933894	-0.0016621219568757964	0.0006183713816801695	1.0278086509942333e-6
14.436	0.05101696236712516	0.021373423861921727	-0.0016101642535868818	0.000611143490746406	9.840414026121684e-7
14.437	0.04980714389857929	0.021371839767136695	-0.0015579914398756718	0.0006040765994908219	9.411461710359052e-7
14.438	0.0486259875678183	0.021370307942790337	-0.0015056273199628436	0.0005971669388937912	8.99110857777074e-7
14.439	0.04747283778459828	0.021368828569307458	-0.0014530926764614364	0.0005904111322068173	8.579220923110311e-7
14.44	0.04634704877264049	0.02136740180842993	-0.0014004050887010094	0.000583805884701089	8.175647317489999e-7
14.441	0.04524797475566637	0.021366027803997302	-0.0013475829324867928	0.0005773478821659521	7.78024152114233e-7
14.442	0.044174969957403235	0.021364706680974135	-0.001294645582008504	0.0005710337888257056	7.392863718807768e-7
14.443	0.0431273885904533	0.021363438544451607	-0.0012416134098397864	0.0005648602471769891	7.01338057580366e-7
14.444	0.042104620264744576	0.021362223478925094	-0.0011885065936452868	0.0005588241095102854	6.6416613884093e-7
14.445	0.041106106038609334	0.02136106155090482	-0.0011353408909556117	0.0005529225750105806	6.277556089419836e-7
14.446	0.04013129020184398	0.021359952811674278	-0.001082131611839734	0.000547152852810051	5.920913985340492e-7
14.447	0.039179617044246745	0.02135889729693264	-0.0010288945950757218	0.0005415121328819999	5.571589066902156e-7
14.448	0.03825053085561422	0.021357895026287512	-0.0009756461850047843	0.0005359975859818707	5.22943999934986e-7
14.449	0.037343475925747945	0.02135694600274911	-0.0009224032445873367	0.0005306063632847804	4.894330310925685e-7
14.45	0.03645790003423034	0.02135605021133207	-0.0008691851382028194	0.0005253356032147046	4.5661389888303446e-7
14.451	0.03559329876694395	0.021355207619918763	-0.0008160047344272367	0.0005201827799122291	4.244716111759002e-7
14.452	0.03474920141545244	0.02135441818611076	-0.0007628716288111814	0.0005151455880727404	3.929899538479454e-7
14.453	0.03392513789217952	0.021353681857302336	-0.0007097966403934836	0.0005102216999987931	3.621536485149953e-7
14.454	0.033120638109549023	0.02135299856945699	-0.000656791811701495	0.000505408762217236	3.319483365864685e-7
14.455	0.032335231979989075	0.021352368245883945	-0.0006038704087513708	0.0005007043959666773	3.0236056825600566e-7
14.456	0.03156844941592348	0.021351790796014666	-0.0005510469210475042	0.0004961061976413921	2.7337779272287376e-7
14.457	0.030819823677683943	0.021351266114179365	-0.0004983370615828107	0.0004916117606246728	2.449883602292516e-7
14.458	0.030088929497152826	0.02135079407846561	-0.00044575717961537056	0.00048721892399798125	2.171813334165757e-7
14.459	0.02937536883535875	0.02135037455328291	-0.0003933170139447672	0.0004829257282651296	1.8994290539834283e-7
14.46	0.02867874406168685	0.021350007395525877	-0.00034102360824719575	0.00047873021644964707	1.6325830579061967e-7
14.461	0.027998657545525957	0.021349692454472408	-0.0002888850090288829	0.0004746304077400656	1.3711360962537123e-7
14.462	0.027334711656261175	0.021349429570987115	-0.00023690999638060364	0.0004706242995173847	1.1149560109528773e-7
14.463	0.02668650876327886	0.021349218576787718	-0.00018510808397805266	0.0004667098676362364	8.639176937179429e-8
14.464	0.026053654419075062	0.021349059293711472	-0.0001334895190816601	0.00046288508730996905	6.179030769508002e-8
14.465	0.02543579003984475	0.021348951532981587	-0.00008206528253695766	0.0004591481456156494	3.768012229626845e-8
14.466	0.02483257901476522	0.021348895094473623	-0.00003084708877402877	0.0004554973533782207	1.4050767295993127e-8
14.467	0.024243684998474086	0.021348889765518655	0.00002015130233276675	0.0004519517353694141	-9.107416059247655e-9
14.468	0.02366877164561208	0.021348935321010197	0.00007092150222732786	0.00044851863052247523	-3.180961505359777e-8
14.469	0.02310750261081678	0.021349031531684978	0.00012146112217146309	0.00044516393505583413	-5.4070111102145926e-8
14.47	0.022559541548725876	0.021349178164995323	0.00017176589890465768	0.000441886028569098	-7.590095091058037e-8
14.471	0.022024555131845796	0.021349374983146856	0.00022182960228347027	0.0004386832799304477	-9.731293751537946e-8
14.472	0.021502241006662336	0.021349621741131617	0.00027164403528206875	0.0004355542323678239	-1.1831570926457952e-7
14.473	0.020992314493550344	0.02134991818476118	0.00032119903399196054	0.000432497518770328	-1.389177852329492e-7
14.474	0.020494491078780645	0.021350264048699764	0.00037048246762173007	0.00042951174811462227	-1.5912657231402823e-7
14.475	0.02000848624862133	0.021350659054590274	0.0004194813879210302	0.0004265955111191714	-1.7894887708515127e-7
14.476	0.019534015489340577	0.021351102920621017	0.0004682047701210002	0.0004237474958562396	-1.9840059888672015e-7
14.477	0.019070794287209078	0.0213515953689688	0.0005166429008427787	0.00042096627619419137	-2.174892380899494e-7
14.478	0.01861854097918349	0.021352136106187004	0.0005647805581484573	0.00041825040289872166	-2.3621969599495718e-7
14.479	0.01817700061905194	0.021352724827112115	0.000612609530183114	0.0004155986248661262	-2.5459967832398583e-7
14.48	0.0177459324463021	0.021353361221873802	0.0006601286151749838	0.0004130098038317258	-2.7263958985712887e-7
14.481	0.017325095799694344	0.021354044982905	0.0007073436214351228	0.0004104828180265753	-2.903524030398123e-7
14.482	0.01691425001798676	0.021354775810930694	0.0007542615171561345	0.00040801653304535686	-3.0775116923957696e-7
14.483	0.01651315443993749	0.02135555340001258	0.0008008636060074826	0.00040560968527915913	-3.248380351842275e-7
14.484	0.016121568404306813	0.021356377432196694	0.0008471477455272913	0.00040326107070608283	-3.4162170690757966e-7
14.485	0.015739253927807388	0.021357247589049024	0.0008931124099310398	0.00040096949082662597	-3.5811082826098986e-7
14.486	0.01536599601864593	0.02135816354894051	0.0009387527349100055	0.0003987338735657403	-3.743125143110991e-7
14.487	0.015001591048294871	0.02135912498370852	0.0009840605176310243	0.0003965531973458354	-3.902323446483805e-7
14.488	0.014645835444781168	0.021360131557243745	0.0010290306014309823	0.00039442644092980327	-4.0587687773027727e-7
14.489	0.014298525636131838	0.021361182932231933	0.0010736626678676815	0.00039235258904329754	-4.212543274970189e-7
14.49	0.013959458050375741	0.021362278768523046	0.0011179525958534306	0.00039033059878854515	-4.36371106156678e-7
14.491	0.013628429115539879	0.02136341872229864	0.001161897179695031	0.0003883594180493578	-4.5123371253955233e-7
14.492	0.013305236126523838	0.021364602446997446	0.001205494139420199	0.00038643799123296013	-4.658487336806477e-7
14.493	0.012989694662838933	0.02136582959429265	0.0012487425011704321	0.0003845653792109535	-4.802231334994418e-7
14.494	0.012681634951562234	0.0213670998160113	0.0012916422586411699	0.00038274073413059736	-4.943641063064242e-7
[truncated: 506 more rows]
