# Supplementary material for: A modelling approach for exploring muscle dynamics during cyclic contractions
Source: PLoS Comput Biol. 2018 Apr 16;14(4):e1006123. doi: 10.1371/journal.pcbi.1006123 (PMC5919698; doi:10.1371/journal.pcbi.1006123)
Supplement: S1 Dataset — (ZIP) [file pcbi.1006123.s005.zip › S1_Dataset/Simulation2.txt]

Frequency (Hz):	0.5
Maximum shortening strain rate (s^-1):	5
Maximum excitation u_max:	0.1
Muscle length scale factor λ_l_0:	10
Time (s)	Normalized activation aHat	Muscle length l_m (m)	Muscle velocity v_m (m s^-1)	Muscle force F_m (N)	Muscle power P_m (W)
50.	0.0004288388833308291	0.22179924657288103	0.035806471232861896	0.04048657405671658	-0.001449681349278955
50.004	0.00040656723818729816	0.2219412609647635	0.035200816966323115	0.04067685528723378	-0.001431858537731529
50.008	0.0003854540900247307	0.2220808541216712	0.03459591347377349	0.040865581346341384	-0.0014137821163134785
50.012	0.00036543534847461846	0.22221802970106394	0.03399209167009136	0.04105265178517803	-0.0013954655027821113
50.016	0.00034645395784817554	0.22235279281852346	0.03338973403107745	0.04123797504254192	-0.0013769250186506845
50.02	0.000328459483754607	0.222485149928156	0.032789150013672774	0.04142146770244189	-0.001358174718281869
50.024	0.00031140173652395835	0.22261510885828534	0.03219068857677956	0.041603049936380934	-0.0013392308243462471
50.028	0.00029523052648617855	0.22274267864987843	0.031594641230982524	0.04178264500012102	-0.0013201076784603294
50.032	0.00027989673773993145	0.22286786963578337	0.03100132411878973	0.0419601803225494	-0.0013008211502622167
50.036	0.0002653584189976338	0.22299069324579135	0.03041101059793529	0.04213559161609027	-0.0012813859231871946
50.04	0.00025157648416024807	0.22311116210846685	0.029823984441312602	0.042308819889085574	-0.0012618175861023853
50.044	0.00023851185102480914	0.22322928984904283	0.02924050309460124	0.042479809013797755	-0.001242130986926023
50.048	0.0002261254405479637	0.2233450911973881	0.028660818499659905	0.04264850595808994	-0.0012223410885464797
50.052	0.00021438033154508974	0.22345858178554995	0.028085172261945453	0.04281486205221271	-0.0012024627761078254
50.056	0.00020324521676236184	0.22356977825464533	0.02751378624906659	0.04297883560739683	-0.0011825104961356882
50.06	0.0001926896648660067	0.2236786980634926	0.026946886671092744	0.043140388205582754	-0.0011624991519227845
50.064	0.00018268324452230664	0.2237853595504646	0.026384632663897283	0.04329948412230124	-0.001142440983103171
50.068	0.00017319562986618594	0.22388978157126763	0.02582721602924767	0.043456089944729236	-0.0011223498227889393
50.072	0.00016419955629457217	0.2239919841744301	0.025274964898442574	0.043610177783616845	-0.0011022457126957559
50.076	0.0001556711469779395	0.22409198838873134	0.02472803117997712	0.04376172488937838	-0.0010821412975541293
50.08	0.00014758669324351335	0.22418981548487465	0.02418639946007713	0.04391071024570046	-0.001062041978578213
50.084	0.0001399224864185222	0.22428548689228575	0.02365024942544187	0.04405711457352256	-0.0010419617486290785
50.088	0.00013265521923390097	0.22437902522206973	0.023119899230358044	0.04420092216301511	-0.0010219208662978088
50.092	0.0001257648610287361	0.22447045400650864	0.022595482816302772	0.04434212222636905	-0.0010019316608043192
50.096	0.00011923294570148659	0.22455979693027345	0.022076953229312545	0.044480706482612584	-0.0009819984766234174
50.1	0.00011304101456789878	0.22464707761809918	0.021564416723414154	0.04461666792095678	-0.0009621324198576962
50.104	0.00010717060905491267	0.22473232063268062	0.021058150874221283	0.04475000237615668	-0.0009423523016588683
50.108	0.00010160413481836582	0.22481555135168546	0.020558274161322825	0.044880708737282116	-0.0009226699147755225
50.112	0.00009632670237818404	0.22489679528030043	0.020064736527049393	0.045008789066154	-0.0009030894940139215
50.116	0.00009132393492792859	0.22497607773516026	0.019577575692439605	0.045134246691288724	-0.0008836191309199469
50.12	0.00008658145566113235	0.22505342470438724	0.019097023621832784	0.045257087272366193	-0.0008642756646957251
50.124	0.00008208488966809429	0.2251288628790416	0.018623182584657838	0.04537731870318757	-0.0008450700914116712
50.128	0.00007782092701812604	0.22520241905088634	0.018156002140045317	0.045494950821620174	-0.0008260064244785924
50.132	0.00007377842693155792	0.22527411973873504	0.017695465675588665	0.045609995561836876	-0.0008070901109282358
50.136	0.00006994649351558141	0.2253439918874554	0.017241758077018682	0.0457224668440761	-0.0007883357120100679
50.14	0.00006631423087740824	0.22541206302837805	0.016794964741182004	0.04583238055382656	-0.0007697532154059528
50.144	0.00006287074312422952	0.22547836076410244	0.016355036770687864	0.045939753675478485	-0.0007513463605987936
50.148	0.000059605366423799976	0.22554291245603653	0.015921960997026672	0.04604460395858388	-0.0007331203883521125
50.152	0.000056509207667331746	0.22560574568721728	0.015495811209223564	0.0461469516571582	-0.00071508445076049
50.156	0.000053574138655521905	0.22566688821200862	0.015076610777124504	0.04624681872033347	-0.0006972452855267028
50.16	0.00005079203050835959	0.22572636785616929	0.014664372028274239	0.04634422812050662	-0.0006796090025223177
50.164	0.00004815475434582937	0.22578421247268363	0.014259096247914795	0.046439203758944704	-0.0006621810760753191
50.168	0.00004565418240483869	0.22584044999537148	0.013860843205124726	0.04653177054923802	-0.0006449695756398287
50.172	0.00004328286770666747	0.22589510853084013	0.013469577315656914	0.04662195494540184	-0.0006279780267441633
50.176	0.0000410346824608568	0.22594821578105972	0.013085189723740162	0.04670978435332868	-0.0006112063902182955
50.18	0.00003890357760697573	0.22599979918744567	0.012707659168834531	0.04679528658520981	-0.000594658552632781
50.184	0.000036883504084581184	0.22604988628189232	0.012337052150769297	0.04687849037231065	-0.000578342380472533
50.188	0.00003496841283323091	0.22609850495037304	0.011973436256115327	0.0469594257728107	-0.0005622656911145282
50.192	0.000033152315669853494	0.2261456829542343	0.011616709496220073	0.04703812335601408	-0.00054642821427418
50.196	0.000031430195537005325	0.22619144774924818	0.011266825199928205	0.04711461447468107	-0.0005308321256482388
50.2	0.000029797607672067948	0.22623582663136968	0.010923747840128615	0.04718893122360775	-0.0005154799855318629
50.204	0.000028250085158829948	0.22627884677151694	0.010587450425631936	0.047261106104311446	-0.0005003746179399283
50.208	0.000026783161081071137	0.2263205352466703	0.010257910388961212	0.04733117206950613	-0.00048551892169349767
50.212	0.000025392368522571898	0.226360918997595	0.009935077747867635	0.04739916242627489	-0.00047091436388884734
50.216	0.00002407343326863926	0.22640002473142512	0.00961889243101537	0.04746511076892531	-0.0004565617947125218
50.22	0.000022822912840895473	0.22643787892943665	0.009309301654711787	0.04752905135981535	-0.0004424622764708105
50.224	0.000021637495102164158	0.22647450787649273	0.00900625999625129	0.047591018725986645	-0.0004286170881326996
50.228	0.000020513862835091127	0.22650993768994515	0.008709728279708305	0.04765104760540693	-0.00041502767688653944
50.232	0.000019448698822328134	0.2265441943060316	0.008419648629946153	0.04770917290510611	-0.00040169447228634075
50.236	0.00001843868930703156	0.22657730338068174	0.00813594556072002	0.0477654295142985	-0.00038861693421274183
50.24	0.000017480893054038356	0.22660929028236265	0.007858551683190811	0.04781985249663566	-0.00037579478232737247
50.244	0.00001657285663111839	0.22664018012845039	0.007587408840730001	0.04787247720006204	-0.0003632280567353961
50.248	0.000015712124327043792	0.22666999782167654	0.00732246706825413	0.047923339004949966	-0.00035091707166452475
50.252	0.000014896240430587041	0.2266987680450132	0.00706365997343806	0.04797247329773476	-0.00033886123946003517
50.256	0.00001412274923052491	0.2267265151700819	0.00681090458386939	0.04801991529627433	-0.0003270590612084146
50.26	0.000013389230137406114	0.22675326324833595	0.0065641244250084	0.048065700040165846	-0.00031550923563877987
50.264	0.000012693680361146716	0.22677903603984217	0.006323250278154307	0.04810986265043354	-0.00030421070238631937
50.268	0.000012034315199899766	0.22680385704250836	0.006088220725972966	0.048152438243648926	-0.00029316267252111667
50.272	0.000011409345068259421	0.2268277495254442	0.005858978226837466	0.04819346184166995	-0.0002823644436062665
50.276	0.000010816980380820086	0.2268507364627615	0.0056354317654166465	0.048232968243651586	-0.0002718136013806065
50.28	0.00001025543155217929	0.2268728404489738	0.005417487567567126	0.04827099186685561	-0.00026150749831282407
50.284	9.722908996931382e-6	0.22689408371603184	0.00520505812597741	0.04830756676242798	-0.000251443692922972
50.288	9.217808463337106e-6	0.22691448815839077	0.004998062200169492	0.04834272675378976	-0.00024161995524123905
50.292	8.738902769758373e-6	0.22693407535807752	0.004796424816498093	0.048376505578295946	-0.0002320342718911971
50.296	8.284937948374077e-6	0.22695286660975802	0.004600077268152087	0.04840893668100813	-0.00022268484920171924
50.3	7.854659784326621e-6	0.22697088294580467	0.004408957115152349	0.048440053262299915	-0.00021357011748917597
50.304	7.446814062758579e-6	0.22698814509907883	0.004222960807290985	0.04846988820044852	-0.0002046864382042699
50.308	7.060146568814675e-6	0.22700467333216862	0.004041989079838623	0.04849847374481385	-0.00019603030126537775
50.312	6.693418559517018e-6	0.2270204876408192	0.003865988806210617	0.04852584186974362	-0.0001876003614803753
50.316	6.34564414798157e-6	0.22703560778601956	0.0036948957110920907	0.04855202445608393	-0.0001793946669276228
50.32	6.015952748037303e-6	0.22705005324931157	0.003528634346282071	0.04857705312336819	-0.00017141065809228576
50.324	5.703459060321053e-6	0.22706384318809866	0.0033671180906916644	0.048600959067249684	-0.0001636451685003015
50.328	5.4072777854697815e-6	0.22707699639095402	0.003210249150345011	0.04862377298114076	-0.00015609442589927582
50.332	5.12652362412201e-6	0.2270895312329292	0.0030579185583800793	0.0486455249694798	-0.00014875405358631382
50.336	4.860311276914669e-6	0.22710146564047473	0.002910017565864311	0.04866624447825458	-0.00014161962629636785
50.34	4.607818845201254e-6	0.22711281719798443	0.002766484050375753	0.048685960510686924	-0.00013468893323003914
50.344	4.368423515992359e-6	0.22712360325138523	0.0026272542263290027	0.04870470187759529	-0.00012795963385000634
50.348	4.1414996613099145e-6	0.22713384087623842	0.002492257545638637	0.048722497018443535	-0.0001214290108365719
50.352	3.926420203959073e-6	0.2271435468545629	0.0023614177852009145	0.048739373955110105	-0.00011509402449715523
50.356	3.7225580667446384e-6	0.2271527376521351	0.0022346530468932975	0.048755360246716575	-0.00010895131432770554
50.36	3.529286172472486e-6	0.22716142939578893	0.0021118757575753467	0.04877048294383945	-0.00010299720061433645
50.364	3.3459810077032424e-6	0.22716963785071567	0.001992992669087366	0.04878476854497547	-0.00009722768607326003
50.368	3.172135785541909e-6	0.22717737839900895	0.00187790722980352	0.04879824301787166	-0.00009163857336497034
50.372	3.0073218853308134e-6	0.22718466607773807	0.001766547599656787	0.04881093183914259	-0.00008622683447744837
50.376	2.8511004697338223e-6	0.22719151565497658	0.001658844299049336	0.048822860071944266	-0.00008098952309362821
50.38	2.703032701414862e-6	0.22719794160885237	0.0015547234916291359	0.04883405233045872	-0.00007592344834961072
50.384	2.5626797430386407e-6	0.22720395811925315	0.0014541098936111318	0.04884453276107979	-0.00007102531833669918
50.388	2.4296027572690703e-6	0.2272095790620365	0.00135692677377614	0.048854325028161415	-0.000066291741645474
50.392	2.3033834719992428e-6	0.2272148180032404	0.001263095953471427	0.048863452311629405	-0.00006171922888746314
50.396	2.1837041448172586e-6	0.22721968819329322	0.001172537806611184	0.048871937338377136	-0.000057304194211579956
50.4	2.0702563421521954e-6	0.22722420256123013	0.0010851712961039278	0.048879802316814984	-0.00005304295843344189
50.404	1.96272986374512e-6	0.22722837371675886	0.001000919986457417	0.04888706893101627	-0.00004893204437237561
50.408	1.8608145093376644e-6	0.22723221398384083	0.0009197156931926911	0.048893758397688246	-0.0000449683568975258
50.412	1.7642000786708845e-6	0.22723573541352945	0.000841489795844247	0.04889989148581105	-0.000041148759703200975
50.416	1.6725766958442883e-6	0.2272389497810234	0.000766172987490659	0.048905488508987086	-0.00003747006423562073
50.42	1.5856756659415672e-6	0.22724186858292073	0.0006936952747542994	0.04891056934115986	-0.0000339290308375051
50.424	1.5032847229301687e-6	0.227244503034473	0.0006239859778018495	0.048915153417970716	-0.00003052236983483994
50.428	1.4251916205827928e-6	0.22724686406683964	0.0005569737303435265	0.04891925969787448	-0.000027246742559568887
50.432	1.3511841126721692e-6	0.2272489623243419	0.0004925864796334919	0.04892290665525683	-0.000024098762362750896
50.436	1.281049952971419e-6	0.22725080816398227	0.0004307537788722514	0.048926112277693425	-0.000021075107749144497
50.44	1.214576895253265e-6	0.22725241167678703	0.00037141270815363404	0.048928894101729986	-0.000018172813065285907
50.444	1.1515526932904568e-6	0.22725378270475005	0.00031450096179377635	0.04893126924098773	-0.000015388931238080866
50.448	1.0917651008560758e-6	0.22725493084036347	0.00025995612445488394	0.04893325438381207	-0.000012720499166580745
50.452	1.0350092412124204e-6	0.2272558654263058	0.0002077157046655873	0.04893486579544946	-0.00001016454013141773
50.456	9.811393076509876e-7	0.22725659555513741	0.00015771713482126397	0.04893611934522181	-7.718064532399813e-6
50.46	9.300367310162079e-7	0.22725713006899603	0.00010989777118428585	0.04893703048684598	-5.37807057888182e-6
50.464	8.81583006832692e-7	0.22725747755929207	0.0000641948938834871	0.04893761424150899	-3.1415449531446968e-6
50.468	8.356596306250694e-7	0.22725764636655274	0.000020545972817277404	0.04893788519653441	-1.0054764589830382e-6
50.472	7.921480979182123e-7	0.22725764458837464	-0.000021106889381171205	0.04893785753067753	1.0329259454515269e-6
50.476	7.509299042367459e-7	0.22725748010090455	-0.00006081765569991022	0.04893754502328477	2.976266764024988e-6
50.48	7.11886545105379e-7	0.22725716056465028	-0.00009864028534429022	0.048936961070345515	4.827155803861304e-6
50.484	6.749005096759209e-7	0.22725669342402682	-0.00013462886547721653	0.04893611870493608	6.588214142103939e-6
50.488	6.398653393585926e-7	0.22725608590684468	-0.00016883761121889618	0.04893503058873768	8.262073669526085e-6
50.492	6.066451228563168e-7	0.22725534502379785	-0.00020132086564722182	0.04893370898784798	9.851376652762795e-6
50.496	5.751339385857025e-7	0.22725447756795222	-0.0002321330997975657	0.04893216580464833	0.000011358775328041461
50.5	5.600196936359127e-7	0.2272534897498348	-0.00026133528663772464	0.04893042020175075	0.000012787245388728844
50.504	0.008641306079114033	0.22725224889597354	-0.00039304591419862974	0.053762035658209056	0.000021130948454460108
50.508	0.016804279332873998	0.22725008976984865	-0.0007167290419966742	0.058305184800582936	0.000041789019245560856
50.512	0.024515714611611183	0.22724628733100263	-0.0012112176604186853	0.06256000428418705	0.00007577378202487598
50.516	0.03180079028784693	0.2272401993866885	-0.0018561191311349714	0.06653034641343006	0.00012348824877900447
50.52	0.03868290780895258	0.2272312632706256	-0.0026322730825547322	0.07022269917616204	0.00018484532082574972
50.524	0.0451844915537153	0.22721899039592827	-0.0035215827306113905	0.07364603214826998	0.00025935059499139886
50.528	0.05132649932945865	0.22720296177984106	-0.00450730136301153	0.07681092606153417	0.0003462099917313308
50.532	0.057128892233271694	0.22718282449980615	-0.005573653409209821	0.0797293909718993	0.00044438399180474924
50.536	0.06261036818747553	0.22715828524582218	-0.006706000016881303	0.08241425881689897	0.0005526700210173846
50.54	0.06778873789306089	0.22712910614057982	-0.007891204229258585	0.0848789171966468	0.0006697968703570684
50.544	0.07268073247149157	0.227095100388361	-0.009117380119147154	0.08713690769119702	0.0007944603098276804
50.548	0.07730218253638323	0.22705612742637873	-0.010373308599708976	0.08920188791804294	0.0009253187110505111
50.552	0.08166808762216386	0.22701208832863282	-0.011648822465350822	0.09108735451017096	0.001061060421527454
50.556	0.0857925228515375	0.22696292213289598	-0.012935406718273725	0.09280622506385769	0.0012004862671886481
50.56	0.08968890234473643	0.22690860156029935	-0.014224755451025004	0.0943712122337202	0.001342407415641449
50.564	0.09336979950119013	0.2268491290155566	-0.015510206639222575	0.09579420108061652	0.0014857878535996006
50.568	0.0968471924172575	0.22678453403326765	-0.016785080098178508	0.09708676903956141	0.0016296091948023955
50.572	0.10013215890383388	0.2267148697504692	-0.018043980693281093	0.09825956946165519	0.0017729937742962188
50.576	0.10323556600394043	0.22664020981504637	-0.019282151706195308	0.09932281698405948	0.0019151576249733068
50.58	0.10616733361453425	0.2265606457702492	-0.020495418581523105	0.10028589847420358	0.0020554014670529316
50.584	0.10893690731675326	0.2264762844958983	-0.021680206556449318	0.10115758142733342	0.0021931172600954296
50.588	0.11155342249295548	0.2263872460672555	-0.022833511479353186	0.10194608672618076	0.002327787141537384
50.592	0.11402516001659185	0.22629366186817815	-0.02395276659554062	0.10265885968637639	0.002458963705032128
50.596	0.1163602303486235	0.2261956719135246	-0.025036008978171518	0.10330284492950459	0.002586290953125737
50.6	0.11856620454398863	0.2260934244105268	-0.026081339534825648	0.10388450176536794	0.002709446962948756
50.604	0.12065011194749327	0.22598707322898326	-0.02708762166678144	0.10440956093083784	0.0028282066848892996
50.608	0.12261885104431443	0.22587677719556098	-0.028053642552121873	0.10488353356556311	0.002942365160251784
50.612	0.12447868561244516	0.22576269845254462	-0.028978867380143308	0.10531120572950779	0.0030517994644783946
50.616	0.12623564586280733	0.22564500160945133	-0.029862632638705658	0.10569713888308957	0.0031563948294279554
50.62	0.12789550202195643	0.2255238527530765	-0.030704857462559562	0.10604540500358041	0.003256109045194337
50.624	0.1294635091193585	0.2253994184538043	-0.03150534564132626	0.10635973917899696	0.00335090034515561
50.628	0.13094483399761545	0.2252718652906096	-0.03226434185043651	0.10664354376300826	0.0034407837521116848
50.632	0.13234424881530965	0.22514135882592165	-0.03298203228253549	0.10689994423811754	0.0035257774118628363
50.636	0.1336662331134149	0.2250080634430683	-0.03365890343929703	0.10713171224866079	0.0036059359578642287
50.64	0.13491518660521717	0.22487214138744993	-0.034295446053970696	0.10734148719649506	0.0036813241835003826
50.644	0.1360950471667142	0.2247337527895087	-0.03489229968801395	0.10753155342915692	0.003752023188167828
50.648	0.1372095855594418	0.22459305493203202	-0.03545020032247398	0.10770400560006202	0.003818128574055058
50.652	0.13826254643585806	0.2244502019829429	-0.035969974009523044	0.10786082358685813	0.0038797510210650367
50.656	0.13925731160136096	0.22430534507126476	-0.036452322687260244	0.10800380899731357	0.003936989697023296
50.66	0.14019699893798784	0.22415863184346263	-0.0368983130468539	0.10813444503145413	0.003989978603918409
50.664	0.1410847192934355	0.2240102058557747	-0.03730884727954928	0.10825422806404726	0.004038840462207037
50.668	0.1419234138635759	0.22386020704997714	-0.037684895989645764	0.10836450697790892	0.00408370517443174
50.672	0.14271568941088464	0.2237087713050563	-0.038027484028087435	0.10846641741139731	0.004124704955695776
50.676	0.1434641140464994	0.22355603042529923	-0.03833763629039231	0.10856104317112163	0.004161973788400038
50.68	0.14417120711660183	0.2234021120741386	-0.0386163950351797	0.10864940822898776	0.004195648468509095
50.684	0.14483919549144653	0.22324713973085575	-0.03886480538959398	0.10873237405191112	0.004225862557076064
50.688	0.14547019855004956	0.22309123268670933	-0.03908392429204393	0.10881072354251692	0.004252750081098254
50.692	0.14606632830679098	0.22293450598073455	-0.039274810886013485	0.10888521319490818	0.004276446156513279
50.696	0.14662952103141158	0.22277707044238013	-0.03943851481897083	0.10895650285091833	0.0042970826523091804
50.7	0.147161533659092	0.2226190327147729	-0.03957607916335703	0.109025154648876	0.004314788151181159
50.704	0.14766411513003225	0.22246049529297315	-0.0396885311429094	0.10909171713313304	0.004329690012871814
50.708	0.14813894400968727	0.22230155658326842	-0.03977689417900465	0.10915669318179133	0.0043419142336221924
50.712	0.14858749856035258	0.22214231091248599	-0.03984217774952069	0.10922048550088083	0.004351581997215041
50.716	0.14901122206063394	0.22198284861699696	-0.039885369176343645	0.10928347718188876	0.00435881183227416
50.72	0.149411540916922	0.2218232561205436	-0.03990743866014002	0.10934603910318659	0.004363720348239691
50.724	0.14978972808476007	0.22166361600153414	-0.039909337305174	0.1094084684940019	0.004366419473169625
50.728	0.15014697533188068	0.22150400707061657	-0.03989199805730651	0.10947102250969686	0.004367017817288184
50.732	0.1504844728018811	0.22134450445839246	-0.039856327844417276	0.1095339591693648	0.00436562138675122
50.736	0.1508033345641096	0.22118517970275553	-0.039803215260026406	0.1095975002490667	0.004362332894374399
50.74	0.15110454459693692	0.2210261008416321	-0.03973352306829588	0.1096618096796777	0.004357250044618547
50.744	0.15138907421737904	0.2208673325022409	-0.03964809206297568	0.10972704700832614	0.004350468061584576
50.748	0.15165788874713065	0.2207089360009649	-0.03954773825403621	0.10979337237019687	0.004342079552524477
50.752	0.15191185419009373	0.2205509694369083	-0.03943325303434655	0.10986090314580986	0.004332172792330559
50.756	0.15215175583512494	0.220393487791197	-0.03930540602503126	0.10992972158000287	0.004320832340920654
50.76	0.1523783767167012	0.22023654300784404	-0.039164943582762755	0.10999991264137958	0.004308140372708463
50.764	0.15259248754115148	0.2200801841072999	-0.03901258229690382	0.11007156267453586	0.004294175897389137
50.768	0.15279476355461538	0.21992445728402849	-0.03884902701170621	0.11014586755689271	0.004279059783945539
50.772	0.15298583603636978	0.21976940581482718	-0.038675023886931316	0.11022289584071461	0.0042628731295263796
50.776	0.15316633606604144	0.21961507013923562	-0.038491234985802154	0.11030144932300522	0.004245639005166342
50.78	0.15333687458521347	0.21946148798817303	-0.038298296010824774	0.1103815483481489	0.004227425212770573
50.784	0.153497980671244	0.2193086950724124	-0.03809682211323342	0.11046317894444292	0.004208296078308713
50.788	0.15365016295163858	0.2191567245649079	-0.037887231307476885	0.11054640225815308	0.004188297112564031
50.792	0.15379392993016366	0.2190056072952218	-0.0376701542893096	0.110631179393107	0.00416749359694663
50.796	0.15392976185151386	0.21885537209184938	-0.0374462547243641	0.11071743829098607	0.004145953396673328
50.8	0.1540580768426016	0.2187060459272617	-0.03721581788798082	0.1108052466275385	0.0041237078795232735
50.804	0.1541792849072779	0.21855765341875452	-0.036979503257159915	0.11089449291810037	0.0041008232620659895
50.808	0.15429379512526858	0.21841021709324362	-0.03673778162663162	0.11098514825235535	0.004077348140294367
50.812	0.15440198272403552	0.2182637582391533	-0.03649081298991639	0.11107730986004144	0.004053301341525768
50.816	0.15450418072744318	0.21811829639457786	-0.03623944396406661	0.11117073117708122	0.004028765482936148
50.82	0.1546007195696579	0.21797384808966327	-0.03598398963067335	0.11126540825077169	0.004003773296748405
50.824	0.1546919271197119	0.2178304298046011	-0.03572455178185393	0.11136143619237536	0.0039783373937561355
50.828	0.15477809580401095	0.21768805618283374	-0.03546172519044047	0.11145865770485974	0.0039525162896251066
50.832	0.15485949250339445	0.2175467401338922	-0.035195797029364186	0.11155704578344947	0.003926339140589775
50.836	0.15493638355969575	0.2174064935226748	-0.03492708648211939	0.11165655647367181	0.003899838204251583
50.84	0.15500903168041286	0.21726732658212822	-0.03465601098326344	0.11175709473984001	0.003873055102761508
50.844	0.15507766587912303	0.2171292483516176	-0.034382757605401826	0.11185865799515209	0.003846009123912857
50.848	0.15514249725755166	0.21699226696243662	-0.03410766682175453	0.11196115942716894	0.003818733922719219
50.852	0.1552037367662713	0.2168563890169915	-0.03383106607837396	0.1120645164474448	0.0037912620609745307
50.856	0.15526159468397888	0.21672162026818337	-0.03355310674374055	0.11216873113248789	0.0037636094089983
50.86	0.15531626047842376	0.21658796557089544	-0.033274089073493704	0.11227372135111902	0.003735805804849746
50.864	0.15536789976738782	0.21645542861776068	-0.032994272717815534	0.11237941137874734	0.003707876946897972
50.868	0.15541667690454708	0.21632401218814432	-0.03271385505693228	0.11248575468423805	0.0036798426747098045
50.872	0.15546275624357722	0.21619371823132158	-0.03243308882875933	0.11259267645648217	0.0036517282769808457
50.876	0.15550629506327227	0.21606454777873466	-0.032152102874174644	0.11270015942995021	0.003623547119927643
50.88	0.15554742639244704	0.21593650158597177	-0.031870989902298655	0.11280819226896324	0.0035953087567006927
50.884	0.1555862782106454	0.2158095796650046	-0.03159002857900361	0.1129166670294423	0.0035670407385059166
50.888	0.15562297849741158	0.21568378082433365	-0.031309459209656665	0.11302549375634625	0.003538767086415627
50.892	0.15565765390324907	0.2155591033622144	-0.031029361875456653	0.11313466275722958	0.003510496391351825
50.896	0.15569041488009802	0.21543554511562754	-0.030749875018544946	0.11324412640526563	0.0034822427335462237
50.9	0.15572136124941952	0.2153131033557769	-0.030471142966516717	0.11335382832740692	0.0034540207087664088
50.904	0.15575059266220911	0.21519177478756846	-0.0301932982126931	0.11346371795052718	0.003425843872401166
50.908	0.15577820870837492	0.21507155564051048	-0.029916450587053594	0.11357375634834609	0.00339772366978136
50.912	0.15580430182803715	0.21495244170865058	-0.029640708582190728	0.11368390163241092	0.0033696713987727287
50.916	0.1558289510876127	0.21483442835466507	-0.02936617974865888	0.1137941054072512	0.003341698153727174
50.92	0.15585223412460186	0.2147175105088155	-0.029092969271193335	0.11390431980217997	0.003313814875861
50.924	0.15587422857650493	0.21460168274898495	-0.028821148018398374	0.11401451511262269	0.003286029216306817
50.928	0.1558950102018984	0.21448693937108884	-0.028550792542079866	0.11412465801589898	0.003258349434947744
50.932	0.15591464352000517	0.21437327432971048	-0.028281996087966638	0.11423470060981039	0.0032307853557566974
50.936	0.15593318897745448	0.21426068122420572	-0.02801483301996207	0.11434460296960462	0.0032033449589273324
50.94	0.1559507070193418	0.21414915341845056	-0.027749355430600964	0.1144543373553656	0.0031760340878479493
50.944	0.15596725785936938	0.21403868405685303	-0.027485620925478176	0.11456387340772804	0.0031488591962392826
50.948	0.1559828955041116	0.21392926604345922	-0.027223693089131046	0.11467317458717756	0.003121827310517664
50.952	0.15599766734214107	0.21382089201620777	-0.026963634012999237	0.11478220187222919	0.0030949452824889836
50.956	0.15601162045212985	0.2137135544523414	-0.026705464709061665	0.1148909386427234	0.003068215907314219
50.96	0.15602480191250226	0.21360724574278367	-0.026449212730646914	0.11499936536888851	0.0030416426785311217
50.964	0.15603725661924445	0.21350195813753214	-0.02619492098724035	0.11510745352265954	0.0030152306500685075
50.968	0.15604902256743203	0.21339768368453857	-0.025942646817146295	0.1152151633085921	0.0029889862896946375
50.972	0.15606013642702754	0.21329441422702056	-0.025692424081223353	0.11532246735352193	0.0029629137373397207
50.976	0.15607063486799358	0.21319214154892385	-0.025444258825180407	0.1154293540668159	0.0029370143608994544
50.98	0.15608055412795485	0.21309085739458297	-0.02519816520242714	0.1155358078114298	0.00291129037202828
50.984	0.15608992568804045	0.21299055343635337	-0.02495416504900925	0.11564180664108978	0.002885744729487368
50.988	0.1560987781367672	0.21289122124392515	-0.024712287673684007	0.115747323339639	0.002860381151828078
50.992	0.15610714002582332	0.2127928522802908	-0.024472550812347078	0.11585233753226373	0.0028352022169875085
50.996	0.15611503988296846	0.21269543798200521	-0.024234955599265105	0.11595683861552405	0.002810208835278375
51.	0.1561225040723243	0.21259896977362652	-0.023999506871180288	0.11606081331353459	0.0027854022865929457
51.004	0.1561295551999324	0.21250343905541969	-0.023766211937670617	0.11616424541209147	0.0027607840760433475
51.008	0.1561362155061953	0.21240883719346587	-0.023535080578359343	0.11626711761586543	0.002736355981702976
51.012	0.15614250723151551	0.21231515551555538	-0.023306119815520453	0.11636941467506312	0.0027121195212790055
51.016	0.15614845223996307	0.21222238534838575	-0.023079324069455044	0.11647112877198351	0.002688074925663837
51.02	0.15615406907559873	0.21213051804355673	-0.022854688005332354	0.11657225064660257	0.0026642224186075045
51.024	0.15615937464239582	0.21203954496802394	-0.022632209280268798	0.11667276895095265	0.002640562524206408
51.028	0.1561643858354722	0.21194945749213015	-0.022411888543325518	0.11677267113200332	0.0026170960903168635
51.032	0.15616911954994558	0.21186024698372546	-0.022193724027470222	0.11687194649787387	0.0025938237271270776
51.036	0.15617359241320125	0.2117719048401155	-0.02197770439440075	0.11697059018842555	0.0025707450539998095
51.04	0.15617781846598064	0.21168442250211994	-0.021763819630161343	0.11706859563840441	0.0025478597998305264
51.044	0.15618181037305431	0.21159779144872273	-0.02155206066074341	0.11716595545743327	0.0025251677793925622
51.048	0.15618558079242162	0.21151200319333546	-0.021342419346324158	0.1172626621958411	0.0025026689102499934
51.052	0.15618914238208184	0.21142704928199663	-0.021134886586989338	0.11735870942903819	0.002480363013778158
51.056	0.15619250769440082	0.21134292130789153	-0.020929448419418573	0.11745409396504886	0.002458249401291032
51.06	0.15619568745962242	0.2112596109200482	-0.020726091202807446	0.1175488118550862	0.00243632739529017
51.064	0.15619869113114832	0.21117710982157842	-0.020524801510326575	0.1176428587500789	0.0024145963249527554
51.068	0.1562015281695861	0.21109540976893068	-0.020325566100262246	0.11773623064610828	0.0023930555383931953
51.072	0.15620420803554336	0.21101450256981416	-0.020128373048191234	0.11782892320497279	0.002371704522136369
51.076	0.15620674016819536	0.21093438008182658	-0.019933206952908004	0.11792093454012846	0.002350542392268698
51.08	0.156209132871557	0.2108550342396398	-0.019740046873593663	0.11801226580085004	0.0023295676585677744
51.084	0.15621139317132873	0.21077645705642856	-0.019548874703757508	0.11810291616646919	0.002308779110286683
51.088	0.1562135280876218	0.21069864061163954	-0.019359675414115436	0.11819288341216165	0.002288175859117838
51.092	0.15621554464054743	0.21062157703868167	-0.019172437052572842	0.1182821638801299	0.0022677573414338955
51.096000000000004	0.156217449850033	0.21054525852326528	-0.01898714243616291	0.11837075738576175	0.0022475224307599412
51.1	0.15621925018259492	0.2104696773347555	-0.018803771096054175	0.11845866576652925	0.002227469635417805
51.104	0.15622095094103947	0.21039482581111252	-0.018622307242930503	0.11854588777459582	0.0022075979445244824
51.108	0.15622255736129775	0.2103206963565326	-0.018442733548138517	0.11863242339978325	0.0021879061749321554
51.112	0.156224074679301	0.21024728144760518	-0.01826503114368695	0.11871827391206273	0.0021683929703285834
51.116	0.15622550813098032	0.2101745736398138	-0.018089178620390473	0.11880344246563393	0.002149056691478135
51.12	0.15622686270847827	0.21010256560289267	-0.0179151412339681	0.11888794045857284	0.002129894244330923
51.124	0.1562281424410373	0.2100312500967916	-0.01774291325679228	0.11897176165874614	0.0021109056471188986
51.128	0.15622935121861692	0.20996061989238693	-0.017572488164602752	0.11905459646851733	0.0020920854873845776
51.132	0.15623049293531854	0.2098906678138644	-0.01740384582672672	0.11913651576447803	0.002073433552698373
51.136	0.15623157148524372	0.20982138679314535	-0.017236952506079824	0.1192177723446834	0.0020549510797859445
51.14	0.15623259068223705	0.2097527699479536	-0.017071738169085825	0.11929840015911071	0.0020366310515071645
51.144	0.156233553655509	0.20968481046169782	-0.01690828569929486	0.11937834032102584	0.0020184830844555564
51.148	0.15623446324675636	0.20961750148510347	-0.016746479350833846	0.11945765451514259	0.002000495144636879
51.152	0.15623532230249898	0.2095508363816559	-0.0165863513525824	0.11953631491241488	0.0019826713185302483
51.156	0.15623613366925682	0.2094848084755637	-0.016427875837036268	0.11961432919767978	0.0019650093483898653
51.16	0.15623690019354974	0.2094194111932401	-0.016271036562666596	0.11969169946788484	0.0019475080182896562
51.164	0.15623762466833735	0.20935463803483803	-0.01611580801783259	0.11976843371889632	0.0019301650844102403
51.168	0.15623830926844862	0.20929048257450802	-0.015962192426832094	0.1198445228218394	0.001912981334584071
51.172	0.1562389559595709	0.20922693838305453	-0.01581015852091263	0.11991997825880445	0.0018959538660960945
51.176	0.15623956673617537	0.20916399922781448	-0.015659685509780055	0.11999480540078594	0.0018790809153835652
51.18	0.15624014359273306	0.2091016587935867	-0.015510784371855383	0.12006899021560674	0.00186236421698069
51.184	0.15624068852371503	0.2090399109606372	-0.015363388953634568	0.12014256648636787	0.0018457969788179707
51.188	0.15624120350901755	0.20897874960858653	-0.015217541188202942	0.12021550147681882	0.001829384345183962
51.192	0.15624169016491332	0.2089181686828622	-0.015073166068176581	0.12028783470418528	0.001813118508477559
51.196	0.1562421498766689	0.20885816226504855	-0.014930295179032417	0.1203595398154427	0.0017970034570570644
51.2	0.15624258405196345	0.2087987243886791	-0.014788868515619082	0.12043064740486256	0.001781033009721395
51.204	0.15624299409847617	0.2087398494753464	-0.014648829696416954	0.1205011862597274	0.0017652013557349655
51.208	0.15624338142388625	0.2086815317607614	-0.014510280138475641	0.1205710870295311	0.001749520249399023
51.212	0.15624374743330496	0.20862376522588974	-0.014373233343600335	0.12064033493190801	0.0017339916846264125
51.216	0.1562440933200231	0.20856654400760377	-0.014237597856756018	0.1207089807976722	0.0017186059262961411
51.22	0.1562444200625698	0.20850986276573255	-0.014103235932593145	0.12077710489351501	0.0017033480055687923
51.224	0.15624472865852151	0.20845371631724144	-0.013970222880487973	0.12084465450897297	0.0016882267574059183
51.228	0.15624502010545466	0.20839809907293858	-0.013838638771383239	0.1209115736572841	0.001673251591122652
51.232	0.15624529540094567	0.2083430053252471	-0.013708462660169443	0.12097786966040995	0.0016584206089465755
51.236	0.15624555554256253	0.20828842965228353	-0.01357957360186838	0.12104361305580466	0.0016437206525273759
51.24	0.15624580141185504	0.20823436713979876	-0.013451893114910546	0.12110884817411156	0.001629143280908078
51.244	0.1562460336934576	0.2081808127499271	-0.013325527518747132	0.12117350285591805	0.0016147008468495201
51.248	0.1562462530851932	0.20812776110416514	-0.013200520348332887	0.12123754427231043	0.001600398670148543
51.252	0.15624646028488476	0.2080752068410912	-0.013076819527797809	0.12130100005830993	0.0015862312863039105
51.256	0.1562466559903553	0.20802314499049496	-0.012954291695784423	0.12136394972434533	0.001572184006081685
51.26	0.1562468408994278	0.20797157094187824	-0.012832938634621614	0.1214263876239912	0.0015582573810024565
51.264	0.1562470156592723	0.20792047978445963	-0.012712855307363588	0.12148824885433374	0.001544462529230125
51.268	0.1562471807646627	0.20786986638847219	-0.012594052205594602	0.12154952186190657	0.0015308010238939136
51.272	0.15624733670820043	0.20781972576127253	-0.0124764502757926	0.12161025219899863	0.001517264264587404
51.276	0.15624748398317123	0.20777005329251994	-0.012359982577931508	0.12167047811131596	0.001503844989704462
51.28	0.1562476230828609	0.20772084432557186	-0.01224469536996994	0.12173016583069111	0.0014905487979327366
51.284	0.15624775450055514	0.20767209419118174	-0.012130562115601182	0.12178932803317295	0.0014773730087237328
51.288	0.15624787870999268	0.207623798320341	-0.012017560260533673	0.12184797500122313	0.0014643153822011994
51.292	0.15624799607352116	0.20757595222407485	-0.011905672342128599	0.12190611383141904	0.0014513742477791063
51.296	0.15624810692758945	0.207528551473076	-0.011794885989400695	0.12196374846114642	0.0014385485079391664
51.3	0.15624821160977806	0.20748159167733754	-0.011685193923017041	0.12202087965930826	0.0014258376414761425
51.304	0.15624831045766754	0.20743506846578658	-0.011576593955297686	0.12207750499993121	0.0014132417064600267
51.308	0.15624840380883845	0.20738897746517224	-0.011469090839499178	0.12213361764698336	0.001400761555349912
51.312	0.15624849200087132	0.20734331424498662	-0.011362702729672358	0.12218920215271721	0.0013883995808371674
51.316	0.15624857537134668	0.20729807441204925	-0.011257388535287965	0.12224428128021646	0.001376151370588426
51.32	0.15624865424156478	0.20725325376583348	-0.01115310294528343	0.12229888072053544	0.0013640120067690705
51.324	0.15624872883492089	0.20720884825997982	-0.011049814186975954	0.12235301756524622	0.0013519781093117758
51.328	0.1562487993398467	0.20716485394814282	-0.010947504026063079	0.12240670028212136	0.0013400478441556202
51.332	0.15624886594480686	0.2071212669298377	-0.010846167766623222	0.12245992867469169	0.0013282209310944198
51.336	0.15624892883826602	0.20707808329628635	-0.010745814251114587	0.12251269382097292	0.0013164986512038488
51.34	0.15624898820868877	0.2070352990762641	-0.010646465860375723	0.12256497801356432	0.0013048838540991137
51.344	0.15624904424453975	0.20699291019975996	-0.010548138164956308	0.12261676792028768	0.0012933786093635767
51.348	0.15624909713428362	0.20695091267540422	-0.010450784275688386	0.12266809082960703	0.0012819777547707718
51.352	0.15624914709929702	0.2069093026546586	-0.010354383636226181	0.12271895711283752	0.0012706791613839074
51.356	0.15624919433830076	0.2068680763556503	-0.010258921072703908	0.12276937372620471	0.001259481315202423
51.36	0.15624923897294046	0.20682723005252948	-0.010164383747657598	0.12281934614013221	0.0012483829658046927
51.364	0.156249281124178	0.20678676006612304	-0.010070761160024103	0.1228688783767848	0.0012373831281326496
51.368	0.15624932091297528	0.20674666275458942	-0.009978045145141595	0.12291797299948004	0.0012264810837381073
51.372	0.1562493584602942	0.20670693450407307	-0.009886229874750062	0.12296663110189747	0.001215676381996949
51.376	0.15624939388709663	0.20666757171936004	-0.009795311843120366	0.12301485230659319	0.001204968839678475
51.38	0.1562494273143445	0.2066285708211698	-0.009705284432261655	0.12306263831533382	0.001194357907834856
51.384	0.15624945889089317	0.20658992827681547	-0.009616132398726262	0.12310999655721745	0.0011838420265009373
51.388	0.15624948874255234	0.20655164061385606	-0.009527841520647503	0.12315693385540337	0.0011734197479431503
51.392	0.15624951695073666	0.2065137044129899	-0.00944039945029546	0.12320345584730338	0.0011630898368553838
51.396	0.15624954359684076	0.20647611630055812	-0.009353795714077436	0.1232495670045142	0.0011528512716087248
51.4	0.15624956876225932	0.2064388729410477	-0.00926802171253703	0.12329527062438905	0.0011427032451999668
51.404	0.15624959252838697	0.2064019710295953	-0.009183070720354609	0.1233405688217692	0.0011326451661790714
51.408	0.15624961497661838	0.2063654072844906	-0.00909893788634775	0.12338546252088321	0.0011226766595558047
51.412	0.15624963618841298	0.2063291784396717	-0.009015620165489034	0.12342995149226467	0.0011127975596989946
51.416	0.1562496562551974	0.20629328124614482	-0.008933109916119206	0.12347403857836547	0.001103007158407682
51.42	0.1562496752416403	0.20625771250375768	-0.008851392180762026	0.123517731485718	0.0010933038826581479
51.424	0.15624969319450094	0.20622246906992725	-0.008770453599246589	0.12356103692160368	0.0010836863409957197
51.428	0.15624971016053874	0.20618754785099563	-0.008690283069075195	0.1236039601612612	0.0010741534022600532
51.432	0.15624972618651303	0.20615294579319962	-0.00861087174542379	0.12364650503855124	0.001064704196656861
51.436	0.15624974131918318	0.2061186598736401	-0.008532213041142394	0.12368867393680354	0.0010553381168052045
51.44	0.15624975560530852	0.206084687091251	-0.008454302626754237	0.12373046777984158	0.0010460548187606453
51.444	0.15624976909181632	0.2060510244577689	-0.00837713843045621	0.12377188602328784	0.0010368542230157305
51.448	0.1562497818314129	0.20601766899480375	-0.008300715144356695	0.12381293029798292	0.0010277358655916466
51.452	0.15624979386484214	0.20598461776626548	-0.008225019689346937	0.12385360742769365	0.0010186983596894264
51.456	0.15624980522646797	0.20595186787847336	-0.008150043356103922	0.12389392138022617	0.001009740830806574
51.46	0.15624981595065424	0.2059194164717208	-0.008075777804795311	0.12393387591896385	0.0010008624444086244
51.464	0.15624982607176482	0.20588726071905608	-0.008002214997761216	0.12397347464580057	0.000992062398135195
51.468	0.1562498356241636	0.20585539782507375	-0.007929347199514589	0.12401272099945947	0.000983339921961248
51.472	0.1562498446422145	0.2058238250247061	-0.00785716697674162	0.12405161825384536	0.0009746942783554718
51.476	0.15624985316028134	0.20579253958201416	-0.007785667198300949	0.12409016951642983	0.0009661247624356721
51.48	0.15624986121272805	0.20576153878897932	-0.007714841035224191	0.12412837772666738	0.0009576307021215019
51.484	0.1562498688293349	0.20573081996429435	-0.007644681960715678	0.12416624565143475	0.0009492114582613148
51.488	0.15624987601277204	0.20570038045215508	-0.007575183750152965	0.12420377586870666	0.0009408664246682677
51.492	0.1562498827849985	0.20567021762105128	-0.007506340481086067	0.12424097079649245	0.0009325950284991431
51.496	0.1562498891726778	0.20564032886255817	-0.007438146533237854	0.1242778326818221	0.0009243967303206091
51.5	0.15624989520247348	0.20561071160925196	-0.00737058239447492	0.12431437310712964	0.0009162693298035963
51.504	0.15624990090104912	0.20558136338129526	-0.007303634772276242	0.12435059955639499	0.0009082113628734851
51.508	0.15624990629506827	0.20555228170302198	-0.007237308117588056	0.12438650764984907	0.0009002234815326815
51.512	0.1562499114111945	0.2055234640852103	-0.007171604749765088	0.124422094435907	0.000892306083432271
51.516	0.15624991627609136	0.20549490803363954	-0.007106524848887256	0.12445735840319881	0.0008844593101191995
51.52	0.1562499209164224	0.2054666110576471	-0.007042066455760021	0.12449229948734461	0.00087668304622026
51.524	0.15624992533869206	0.20543857067868598	-0.0069782254719147315	0.1245269190643097	0.0008689769185536301
51.528	0.15624992950841807	0.20541078443888136	-0.006914995659607928	0.12456121994316292	0.0008613402952624402
51.532	0.15624993341492785	0.20538324990958803	-0.006852368641821816	0.12459520641527164	0.0008537722853613238
51.536	0.1562499370912702	0.20535596469994738	-0.006790333902264027	0.1246288842738569	0.0008462717380861107
51.54	0.15624994056543437	0.20532892646544462	-0.0067288787853680655	0.12466226078803999	0.0008388372419526636
51.544	0.15624994385130536	0.20530213291646562	-0.006667988496292648	0.12469534470299136	0.0008314671240207928
51.548	0.15624994695552655	0.2052755819034918	-0.006607646309931084	0.12472814613231659	0.0008241594745357467
51.552	0.1562499498889845	0.2052492710922283	-0.006547852527431125	0.12476066367940615	0.0008169144269971841
51.556	0.15624995266015795	0.20522319834218516	-0.006488614676423484	0.12479289113012511	0.0008097329849002478
51.56	0.15141204313123868	0.20519739371612947	-0.006389315511753215	0.121641859197946	0.0007772082178519368
51.564	0.14354828919715368	0.205172368186144	-0.0060887576046060035	0.11660168977678576	0.0007099594253383144
51.568	0.13609295608450395	0.2051489425505635	-0.005593646997357347	0.11192786557844167	0.000626084969213467
51.572	0.1290248304898363	0.20512784685709992	-0.0049275580815076195	0.10757818985892738	0.0005300977788333187
51.576	0.12232378968036593	0.20510972163573946	-0.004111737882093738	0.10351684251435317	0.00042563412280099754
51.58	0.1159707685067591	0.2050951271509284	-0.0031652069164298524	0.09971336552795554	0.0003156134342295829
51.584	0.10994770377894526	0.20508455222076938	-0.0021046042291005315	0.09614193805289609	0.0002023407294200464
51.588	0.10423745819329641	0.20507842181465316	-0.0009453269232060606	0.09278014141574775	0.00008770756561917202
51.592	0.09882377512179043	0.205077107642303	0.0002993703364497145	0.0896356266995913	-0.00002683424772293766
51.596000000000004	0.09369119778112639	0.20508090973837567	0.0016126622207112103	0.08674588003978165	-0.00013989180354250254
51.6	0.08882525465519048	0.20509008518857463	0.002983797597817581	0.08400656854296273	-0.0002506585974193902
51.604	0.08421206233960941	0.20510484418820987	0.004402983675546354	0.08140423531915479	-0.0003584215192305725
51.608	0.07983835543276985	0.20512536150722135	0.005861638867722449	0.07892726684241219	-0.0004626431350465846
51.612	0.07569191960900781	0.20515177905998117	0.007351874965190513	0.07656578502763453	-0.0005629020781348249
51.616	0.07176074718904135	0.20518420954230177	0.008866949043168239	0.07431108964101102	-0.0006589126451891519
51.62	0.06803376605170444	0.20522273922176656	0.010400460025355295	0.07215571779956116	-0.0007504526585751534
51.624	0.0645004010249772	0.20526743018382856	0.011946672298125481	0.07009317089846535	-0.0008373801430604712
51.628	0.061150453989912194	0.2053183224198873	0.013500275887394133	0.06811764026754527	-0.000919606936410129
51.632	0.057974577260470145	0.205375436196592	0.015056661545022386	0.06622438772017608	-0.000997118191929028
51.636	0.054963593005979104	0.2054387734250972	0.01661133173223597	0.06440895830053635	-0.0010699185728579629
51.64	0.05210898414937705	0.20550831927250265	0.018160337587827296	0.06266765061254974	-0.0011380656909599153
51.644	0.04940268622097141	0.20558404368766295	0.019700031924561247	0.0609972260929622	-0.0012016473013410356
51.648	0.04683686629036272	0.20566590265452295	0.021227075126088596	0.05939469234290496	-0.0012607755964537627
51.652	0.04440436581180713	0.20575383931983987	0.022738390438982663	0.057857608862271745	-0.0013155889001762785
51.656	0.042098176811821646	0.2058477850289615	0.024231162700992126	0.05638363635111297	-0.0013662410660973923
51.66	0.039911744398178094	0.20594766046434937	0.02570281853079163	0.05497074825941131	-0.0014129031670134789
51.664	0.0378389168923161	0.2060533762382004	0.027150972084735606	0.05361715928622388	-0.0014557579950430872
51.668	0.035873654360134614	0.20616483398345173	0.028573443553195015	0.05232106929594912	-0.001494993120170607
51.672	0.034010497633332255	0.2062819269059998	0.029968252844574043	0.05108103979086784	-0.001530809516016475
51.676	0.03224418731632923	0.20640454064872776	0.03133355774793145	0.04989565481921223	-0.0015634083816486407
51.68	0.030569524906011575	0.20653255385146774	0.03266772120186009	0.04876340264116168	-0.0015929892423355175
51.684	0.028981827365169632	0.2066658388222677	0.033969201540984054	0.04768304164295351	-0.0016197548516566232
51.688	0.027476669314072492	0.20680426208673744	0.03523664910343885	0.046653395686565985	-0.0016439093332914132
51.692	0.026049642940632868	0.20694768495990698	0.036468814367749486	0.04567312822564606	-0.0016656448348555055
51.696	0.02469668395761396	0.20709596409069267	0.037664591331570095	0.04474103342694858	-0.0016851527397781353
51.7	0.02341405885597926	0.2072489517752389	0.03882295239056332	0.04385602284255714	-0.0017026202868560532
51.704	0.022198049157794032	0.20740649683399395	0.03994315155250927	0.04301687271842423	-0.0017182294663070203
51.708	0.021045129781600756	0.20756844499675065	0.04102435457707763	0.042222343666242015	-0.0017321443976391403
51.712	0.01995213348930856	0.2077346386805977	0.04206582864174821	0.04147135909138314	-0.00174452708507853
51.716	0.01891593140918902	0.20790491806434566	0.04306712985484946	0.040762741978760696	-0.0017555343020390101
51.72	0.017933482955104357	0.20807912152656963	0.044027784724012836	0.0400952345727052	-0.0017653043562258614
51.724	0.017002079389932926	0.20825708554476555	0.04494735731965236	0.03946773553657285	-0.0017739704117598813
51.728	0.01611908915437998	0.208438645342482	0.045825646809157815	0.03887909261986443	-0.0017816595666584414
51.732	0.015281913146061197	0.20862363543274642	0.04666247030690842	0.03832805145293686	-0.0017884815628443243
51.736	0.014488212897287195	0.2088118895532715	0.04745764254345876	0.03781347238838223	-0.0017945382559347916
51.74	0.013735774494072725	0.20900324108076457	0.04821119330550763	0.037334228520309744	-0.0017999277081046493
51.744	0.013022393386650444	0.20919752371249825	0.04892320087897182	0.03688909625528088	-0.0018047326663408337
51.748	0.012346040274808989	0.20939457145755397	0.04959370302456288	0.03647691154079639	-0.0018090251182075064
51.752	0.011704847790182242	0.20959421842600232	0.05022294477297471	0.03609250082138741	-0.0018126716754710843
51.756	0.01109695493507559	0.20979630059677096	0.05081142472280182	0.0357328882359257	-0.0018156389607280293
51.76	0.010520591374548159	0.21000065608331003	0.05135958881388534	0.0354045444791727	-0.001818362846593224
51.764	0.009974185995816032	0.21020712385213702	0.05186764280138394	0.03510481223781278	-0.0018208038617605249
51.768	0.009456193792958072	0.21041554427334633	0.052335975081814	0.03483382478374756	-0.0018230621858864873
51.772	0.00896507739720822	0.21062575935281744	0.052765002461450605	0.03459028201542383	-0.0018251563156861089
51.776	0.00849944234062081	0.2108376124880578	0.05315517068873449	0.03437297886121616	-0.0018271015584482074
51.78	0.008058018933850351	0.211050949101353	0.05350685707257479	0.03418079173399929	-0.0018289067379385457
51.784	0.007639541500248595	0.2112656167817245	0.053820657615938704	0.03401257601047237	-0.0018305792080957237
51.788	0.00724276419498137	0.21148146522909425	0.05409731266387841	0.033867182133606726	-0.0018321235409262397
51.792	0.006866586948248555	0.21169834633423454	0.054337236456339325	0.03374356782968449	-0.0018335322240420908
51.796	0.006509973416191517	0.21191611513145334	0.05454121209218078	0.03364073629030869	-0.0018348065329468492
51.8	0.0061718874456423364	0.21213462897086807	0.05470987902219362	0.03355767209105416	-0.0018359361803680163
51.804	0.0058513294158146385	0.21235374808673854	0.05484400326319807	0.03349338106470616	-0.001836911100408281
51.808	0.0055474250066135855	0.21257333601229206	0.05494437526246625	0.033446972251127964	-0.0018377229947592704
51.812	0.005259326039847642	0.21279325899508295	0.05501167195027739	0.03341756674751491	-0.0018383562192907882
51.816	0.0049861849952037565	0.2130133863645408	0.05504670518714525	0.03340427920646161	-0.0018387955094671784
51.82	0.004727208166445604	0.21323359074568174	0.05505031074757418	0.033406266604690996	-0.0018390253575045492
51.824	0.0044816925823457626	0.21345374797011452	0.055023263779534974	0.03342276188039532	-0.0018390294431855781
51.828	0.004248943780533469	0.21367373717481875	0.054966445490071805	0.033453001793296334	-0.0018387925995504973
51.832	0.004028270745528038	0.21389344090515802	0.054880661178402075	0.03349622205682535	-0.0018382948134571502
51.836	0.003819046929175107	0.21411274500116115	0.05476677386950369	0.033551714287772365	-0.0018375191493326252
51.84	0.0036207020558674547	0.21433153876497338	0.05462564080531725	0.03361881869562461	-0.0018364495143662742
51.844	0.003432667657925428	0.21454971496683203	0.054458135530399014	0.033696875873110696	-0.001835069033248895
51.848	0.0032543840011110083	0.21476716978576657	0.05426507779203698	0.03378523330017923	-0.001833358313256344
51.852	0.003085356517658303	0.2149838026762084	0.0540473394128625	0.03388329683073069	-0.00183130204423727
51.856	0.002925119612895774	0.2151995168746396	0.05380587268980984	0.03399049922408435	-0.0018288884739141626
51.86	0.002773207795800056	0.21541421900949811	0.05354142963902211	0.03410627287263224	-0.0018260986092593274
51.864	0.002629171859402154	0.21562781883886262	0.05325487358239604	0.03423006623914908	-0.001822917850282927
51.868	0.0024926188507481354	0.21584022967072924	0.05294707163379355	0.034361379271863876	-0.0018193344097433256
51.872	0.002363167670042855	0.21605136820405893	0.05261886353059431	0.034499723928464385	-0.0018153362652350467
51.876	0.0022404373692474647	0.21626115448472455	0.052271084593374706	0.034644614356580346	-0.001810911567737655
51.88	0.002124069136037041	0.21646951189352	0.05190456463643247	0.03479558653849342	-0.0018060497705498113
51.884	0.002013749164612611	0.21667636709917784	0.0515201165359588	0.03495221825791697	-0.0018007423578381494
51.888	0.0019091691003724552	0.21688164999092754	0.05111854408480075	0.03511409455664808	-0.001794981390591877
51.892	0.001810020593377343	0.21708529370832014	0.050700662276047054	0.03528080345280337	-0.0017887601006881784
51.896	0.0017160092252490658	0.217287234576449	0.05026724703793106	0.03545194804458321	-0.0017820718303329613
51.9	0.0016268814707038903	0.21748741203162833	0.04981908583503362	0.0356267417881761	-0.0017748917071677241
51.904	0.0015423909969969414	0.21768576860135308	0.049356930246600886	0.035804680320191476	-0.0017672091090655342
51.908	0.0014622914713837913	0.21788224985645033	0.048881559411990974	0.0359860843146575	-0.0017590559184318473
51.912	0.0013863424170489813	0.21807680440273586	0.04839369858360927	0.03617061403162534	-0.0017504297930305448
51.916	0.001314336060038122	0.21826938384297714	0.04789412640352722	0.03635796134317418	-0.0017413327963445404
51.92	0.0012460756995030166	0.21845994259707568	0.047383449383635964	0.036547829932161664	-0.0017317622496723177
51.924	0.0011813646317045765	0.21864843763612402	0.04686241313217911	0.036739927354951234	-0.001721721654153973
51.928	0.0011200081982765506	0.21883482904228294	0.04633172020185207	0.03693396686086585	-0.0017112142185421132
51.932	0.0010618347681700232	0.2190190792599794	0.0457919385070945	0.037129683756714174	-0.001700240195375321
51.936	0.0010066869836950379	0.219201153425932	0.04524380603246925	0.03732682976138671	-0.0016888078455311807
51.94	0.0009544076821829037	0.21938101933346585	0.044687893081439035	0.03752515994215956	-0.0016769203353591254
51.944	0.0009048402378216667	0.21955864704954983	0.0441248370382029	0.03772443369938419	-0.0016645844893438172
51.948	0.0008578426258319617	0.2197340093841582	0.04355528633326806	0.03792442684470796	-0.0016518092702463329
51.952	0.0008132885293408374	0.21990708133264314	0.04297974605578972	0.038124931171908565	-0.0016385998601630917
51.956	0.0007710523819014076	0.2200778402563535	0.042398877612125206	0.038324923250049284	-0.0016249337303729315
51.96	0.0007310086873606257	0.2202462659679539	0.041813217035237306	0.03852406793654908	-0.0016108152137111534
51.964	0.0006930401330558609	0.22041234033862908	0.04122331825730141	0.03872315802049934	-0.001596297067006818
51.968	0.0006570447479739493	0.2205760476737632	0.04062978054571038	0.0389220248275006	-0.0015813933271360402
51.972	0.0006229222114386183	0.2207373742296029	0.04003299983509288	0.03912050388690051	-0.0015661111256530388
51.976	0.0005905722027954016	0.22089630822367218	0.03943361284257801	0.03931843498166271	-0.001550467942642963
51.98	0.0005598983432612622	0.2210528401981209	0.03883202033907589	0.0395156646491625	-0.0015344730933683803
51.984	0.0005308176774390847	0.22120696199014647	0.0382286301783243	0.03971205286727934	-0.001518137382685285
51.988	0.0005032500405843278	0.221358667590227	0.03762399351217701	0.03990746616363026	-0.0015014782480278484
51.992	0.0004771152679522939	0.22150795271464305	0.037018453949031534	0.04010177413558933	-0.0014845056791127774
51.996	0.00045233449358988986	0.22165481466264092	0.03641248822294415	0.04029485112020266	-0.0014672357918596671
52.	0.00042883938461452825	0.2217992525904111	0.03580649333456305	0.04048658328979143	-0.0014496825747051486
52.004	0.0004065666963490754	0.2219412670176097	0.035200817411870595	0.04067686377812154	-0.0014318588547411891
52.008	0.00038545321606504624	0.22208086019654869	0.03459593123446092	0.04086558969117119	-0.0014137831308114535
52.012	0.00036543573924845683	0.22221803586077402	0.03399210185954426	0.0410526612416202	-0.0013954662425305186
52.016	0.00034645471956415257	0.2223527989674268	0.03338973190968813	0.04123798478218313	-0.0013769252563728936
52.02	0.0003284595914497752	0.22248515614026565	0.03278917009635601	0.04142147711883909	-0.0013581758588919336
52.024	0.00031140110510753167	0.22261511497220302	0.03219061914698456	0.04160305857200866	-0.001339228213841222
52.028	0.00029523001073953215	0.22274268442882472	0.031594560466493955	0.04178265324693303	-0.0013201045644607758
52.032	0.0002798972554009519	0.22286787523016968	0.031001323193535265	0.04196018919292273	-0.001300821386431683
52.036	0.0002653589026554277	0.22299069888133385	0.030410997272560927	0.04213560054309548	-0.0012813856331937933
52.04	0.00025157636271388507	0.22311116752215768	0.0298239033831225	0.04230882799362523	-0.0012618143983350275
52.044	0.00023851128522396335	0.22322929498236177	0.029240456769234893	0.04247981644063577	-0.0012421292361974438
52.048	0.0002261253198333072	0.22334509628479246	0.02866083333222068	0.04264851373270699	-0.00122234194396004
52.052	0.0002143808149266575	0.22345858683079106	0.028085121656072416	0.04281487016171261	-0.0012024608371806436
52.056	0.00020324547448995352	0.22356978300327668	0.02751371117157422	0.0429788431023442	-0.0011825074756063032
52.06	0.00019268942819760615	0.22367870262746278	0.026946873426190707	0.04314039514469974	-0.0011624987675200762
52.064	0.00018268281452413096	0.22378536415797312	0.02638466293109496	0.04329949105591224	-0.0011424424765982056
52.068	0.00017319577253573619	0.2238897863443169	0.025827265490531777	0.04345609758235941	-0.0011223521694420525
52.072	0.0001641999196925073	0.22399198915505575	0.025275015786499145	0.04361018592763517	-0.0011022481377731418
52.076	0.0001556712195653366	0.22409199352638706	0.024728050783844477	0.04376173308006634	-0.0010821423579929273
52.08	0.0001475864074678327	0.2241898206000194	0.024186386204392504	0.04391071815557223	-0.0010620415878228996
52.084	0.0001399222187136073	0.22428549205353687	0.02365029323471425	0.044057122633404756	-0.0010419638693577886
52.088	0.00013265544927178817	0.22437903067275536	0.023119988866015483	0.04420093108069722	-0.0010219250344532375
52.092	0.00012576510440811614	0.22447045972045485	0.022595498014654238	0.04434213155525041	-0.0010019325455221976
52.096000000000004	0.00011923291024297953	0.22455980245753557	0.022076865988356207	0.044480715291679324	-0.0009819947905606312
52.1	0.00011304075373218658	0.22464708276240924	0.021564317421197837	0.04461667598234301	-0.0009621281631619784
52.104	0.00010717052183151048	0.22473232535350318	0.021058034226158318	0.04475000988906869	-0.0009423472398649316
52.108	0.00010160435844498828	0.22481555555230856	0.020558136022261538	0.0448807156307213	-0.0009226638567128081
52.112	0.00009632683541755036	0.22489679903420487	0.02006468013457429	0.04500879523056756	-0.000903087079543891
52.116	0.0000913238343121755	0.2249760815792836	0.019577661594209747	0.045134252924034064	-0.0008836231300542107
52.12	0.00008658124753110826	0.22505342913452006	0.019097250755817276	0.04525709446220843	-0.0008642860814245038
52.124	0.00008208496747659502	0.2251288685350365	0.01862355531439859	0.04537732815922901	-0.0008450871809930183
52.128	0.00007782125561204039	0.22520242636145998	0.01815645162090468	0.04549496320231767	-0.0008260270983777194
52.132	0.0000737786436690598	0.22527412890430867	0.01769591858558934	0.04561001094295917	-0.0008071110403344442
52.136	0.0000699464449973204	0.22534400257550677	0.017242038001219866	0.04572248453443254	-0.0007883488158528735
52.14	0.00006631397298112155	0.22541207431991422	0.01679499454307941	0.045832399064887314	-0.0007697548921910202
52.144	0.00006287054100474201	0.2254783719418645	0.016354968531770757	0.04593977204741258	-0.0007513435261921545
52.148	0.000059605494632686355	0.22554292319972302	0.015921813696721045	0.04604462184279739	-0.0007331138907169924
52.152	0.00005650937408441173	0.22560575575742683	0.015495635189785126	0.046146968477073474	-0.0007150765886352446
52.156	0.00005357414190381908	0.22566689765784673	0.015076485973705983	0.04624683444354491	-0.0006972397508164075
52.16	0.00005079183229076609	0.22572637696590817	0.014664324113166026	0.04634424320457249	-0.0006796070031312431
52.164	0.00004815447944510594	0.22578422143482035	0.014259070798846177	0.046439218582692496	-0.0006621801056137053
52.168	0.0000456541175667057	0.22584045886303702	0.013860803823766879	0.04653178537393827	-0.0006449679486377833
52.172	0.00004328299179424346	0.2258951171096947	0.013469471604182895	0.046621969418699546	-0.0006279732932162568
52.176	0.00004103475674424379	0.22594822384367952	0.013085046783631761	0.04670979794570923	-0.000611199891373592
52.18	0.00003890350268899013	0.22599980671698933	0.012707548274538896	0.046795299215532035	-0.0005946535238028654
52.184	0.000036883307197066815	0.22604989353257962	0.012337018515347192	0.04687850249097285	-0.0005783409532028815
52.188	0.000034968247837058996	0.22609851208282436	0.011973405521331405	0.04695943773241945	-0.0005622643910239693
52.192	0.00003315240227303434	0.2261456899459296	0.011616669496931657	0.04703813525163313	-0.0005464264709701923
52.196	0.00003143034866274173	0.2261914545660926	0.011266779027310481	0.047114626132161316	-0.0005308300815854095
52.2	0.000029797682418726585	0.22623583326696073	0.010923705252320257	0.04718894254237149	-0.0005154780995015423
52.204	0.000028250034508147894	0.22627885326298086	0.010587422820475223	0.04726111711892817	-0.0005003734299060923
52.208	0.000026783035898155895	0.22632054165328794	0.010257892509657427	0.047331182910659374	-0.0004855181866524784
52.212	0.00002539231755590139	0.22636092532551302	0.009935054388983242	0.047399173192973536	-0.00047091336366502853
52.216	0.00002407354028235802	0.22640003094271077	0.009618857350508877	0.047465121445756826	-0.00045656023231131456
52.22	0.000022823012320147535	0.2264378849844437	0.009309260756011892	0.04752906177749773	-0.0004424604295753244
52.224000000000004	0.000021637506287879377	0.2264745137861783	0.009006230823439992	0.04759102885502986	-0.000428615790993392
52.228	0.000020513780532286555	0.22650994350635634	0.008709707581724438	0.04765105753080349	-0.00041502677705322654
52.232	0.00001944859340009572	0.226544200027716	0.008419620259485323	0.04770918266485568	-0.00040169320092850485
52.236	0.000018438703238035677	0.2265773089652087	0.008135905776155942	0.04776543912031999	-0.0003886151120396364
52.24	0.000017480981009215196	0.22660929569685553	0.007858508747059036	0.0478198618646514	-0.00037579280274651787
52.244	0.00001657291172327958	0.22664018539311193	0.0075873792920966325	0.04787248630094087	-0.00036322671122093845
52.248	0.000015712104808954197	0.2266700029957067	0.007322448238305966	0.047923347914782415	-0.0003509162345123224
52.252	0.000014896162761141347	0.22669877313708628	0.007063635981379413	0.04797248203974639	-0.00033886015025203024
52.256	0.000014122688074747625	0.2267265201449196	0.006810869991786683	0.048019923853214797	-0.0003270574583797422
52.26	0.000013389283487158656	0.22675326807151416	0.006564085118348457	0.04806570841040662	-0.0003155074012796263
52.264	0.000012693760961762228	0.22677904072618152	0.006323226472235298	0.04810987080810348	-0.00030420960866962013
52.268	0.000012034349189389115	0.22680386169854802	0.006088227888140416	0.048152446329662285	-0.00029316306662643455
52.272	0.0000114093021229848	0.2268277542281209	0.005858988814157806	0.0481934699697025	-0.0002823650014679371
52.276	0.000010816873715495006	0.2268507411654933	0.005635417448572849	0.04823297633933034	-0.0002718129564592636
52.28	0.000010255317919868588	0.22687284501711483	0.005417433521367253	0.04827099972910062	-0.0002615049320423393
52.284	9.722888689051211e-6	0.22689408799141844	0.005204968294216673	0.04830757417506668	-0.0002514393919517422
52.288	9.217878451251367e-6	0.22691449204494724	0.004997964560492306	0.048342733548206465	-0.00024161526903125838
52.292	8.738973006046045e-6	0.22693407891591785	0.004796363599654697	0.048376511806942905	-0.00023203134030908663
52.296	8.28496702075865e-6	0.22695287002531403	0.00460006674379076	0.04840894264376337	-0.00022268436715765024
52.3	7.85463671627441e-6	0.22697088639170945	0.0044089765216271766	0.048440059252180076	-0.00021357108394909124
52.304	7.446758313478716e-6	0.2269881486597619	0.004223003258349018	0.048469894375596685	-0.00020468852187997754
52.308	7.060108033259116e-6	0.22700467713059436	0.00404206486138408	0.048498480349016965	-0.0001960340032492878
52.312	6.693462096500964e-6	0.22702049179212397	0.003866086820400913	0.04852584914130893	-0.00018760514581397743
52.316	6.345710073117066e-6	0.22703561234939057	0.003695002198337842	0.04855203246366578	-0.00017939986668701532
52.32	6.0159997782284765e-6	0.2270500582392867	0.00352873817822126	0.04857706186867991	-0.00017141573280182696
52.324	5.703467730586668e-6	0.22706384855258202	0.003367197691550296	0.04860096844803969	-0.00016364906876534802
52.328	5.407250100226057e-6	0.2270770019931174	0.0032102866377776884	0.04862378275946319	-0.00015609628007090981
52.332	5.126483057182618e-6	0.22708953690088235	0.0030579171917600066	0.048645534858629186	-0.00014875401734656287
52.336	4.86030277149074e-6	0.22710147127711658	0.002910007803755976	0.04866625433484895	-0.00014161917989398355
52.34	4.6078549681531305e-6	0.22711282280941172	0.002766483199427352	0.04868597035270546	-0.0001346889190285778
52.344	4.36845802423299e-6	0.22712360889667996	0.0026272739737623107	0.048704711781897024	-0.00012796062166417263
52.348	4.1415116438099796e-6	0.22713384664819122	0.0024922997276784938	0.04872250713542866	-0.00012143109126544232
52.352	3.926404023336716e-6	0.2271435528171062	0.0023614675896730638	0.04873938439326366	-0.00011509647658530927
52.356	3.722523359265468e-6	0.22715274379391506	0.0022346893609621553	0.04875537099135317	-0.00010895310884413982
52.36	3.529257848049576e-6	0.2271614356255803	0.0021118814765186235	0.04877049384904227	-0.00010299750256045784
52.364	3.3459956861412877e-6	0.22716964403407192	0.001992965005070693	0.04878477939578068	-0.00009722635811588469
52.368	3.172167553813425e-6	0.22717738443490224	0.001877865649102666	0.04879825362237959	-0.00009163656421366638
52.372	3.00734749904812e-6	0.22718467195492015	0.0017665124799831054	0.04881094216437391	-0.00008622513849310008
52.376	2.8511086605442544e-6	0.22719152142021723	0.001658823680071552	0.04882287019338164	-0.00008098853320584102
52.38	2.7030228468746164e-6	0.2271979473167737	0.0015547142971868272	0.04883406234335317	-0.00007592301491492403
52.384	2.5626618666127767e-6	0.22720396379865376	0.0014541030658852994	0.048844542721400146	-0.00007102499932295344
52.388	2.4295975283315083e-6	0.22720958470129776	0.0013569119396308435	0.04885433492697086	-0.0000662910303651309
52.392	2.3034034576713587e-6	0.22721482355439765	0.001263066090795425	0.04886346207158817	-0.00006171778202149139
52.396	2.1837260229084103e-6	0.22721969359477268	0.0011724939106595698	0.04887194683795719	-0.000057302060069583023
52.4	2.0702682866266852e-6	0.2272242077774431	0.0010851248845320032	0.048879811486727175	-0.00005304069979548091
52.403999999999996	1.9627275780900114e-6	0.22722837876065902	0.0010008811761822863	0.04888707779148901	-0.000048930155920060447
52.408	1.8608012265620428e-6	0.227232218892221	0.0009196865645514402	0.048893767015042944	-0.00004496694061404337
52.412	1.7641865613069697e-6	0.22723574022000717	0.000841467147100372	0.04889989992502911	-0.00004114765928340794
52.416	1.6725809115884357e-6	0.22723895450050774	0.0007661511324659277	0.048905496806237805	-0.000037469001761907904
52.42	1.5856929332648884e-6	0.2272418732072699	0.0006936688404613486	0.04891057747932759	-0.000033927743566380115
52.424	1.5033000776036624e-6	0.22724450753934242	0.0006239527020766335	0.04891516134569607	-0.00003052074709416156
52.428	1.4251961369286216e-6	0.22724686842505198	0.0005569333465195653	0.04891926736224619	-0.000027244771281341117
52.432	1.3511740260006561e-6	0.2272489665075774	0.0004925401302326763	0.048922914004275314	-0.000024096498435027787
52.436	1.2810266595810478e-6	0.22725081216020526	0.0004307075096422864	0.048926119290925225	-0.00002107284699625583
52.44	1.2145469524306797e-6	0.22725241549490366	0.0003713703380308707	0.048928900798455986	-0.000018170742429001537
52.444	1.1515278193104616e-6	0.22725378636378163	0.00031446383263668796	0.04893127566116884	-0.00001538711648021344
52.448	1.0917621749816359e-6	0.2272549343605451	0.00025992357465406404	0.048933260572437846	-0.000012718908007466817
52.452	1.0350433743933842e-6	0.22725586882195276	0.00020768550923278565	0.048934871786098566	-0.000010163063766136955
52.456	9.811981019686065e-7	0.2272565988292717	0.000157685945478422	0.048936125136161746	-7.716539160146037e-6
52.46	9.301062810090133e-7	0.22725713320191987	0.00010985497771511782	0.048937036035529395	-5.3759770031269994e-6
52.464	8.816522852013084e-7	0.22725748047523017	0.00006412881047551082	0.048937619408395965	-3.138311320163705e-6
52.468	8.357204882322144e-7	0.2272576489787295	0.00002046224076053787	0.04893788982443389	-1.0013788839002425e-6
52.472	7.921952637886964e-7	0.22725764685389332	-0.000021193923007710043	0.04893786154127244	1.0371852696677025e-6
52.476	7.509609855574729e-7	0.2272574820366197	-0.00006089327793220136	0.04893754844485225	2.9799677387729564e-6
52.48	7.119020272253457e-7	0.2272571622396073	-0.00009869382664064996	0.04893696402460694	4.8297762437642814e-6
52.484	6.74902762479053e-7	0.22725669493473313	-0.0001346579772856569	0.04893612136294388	6.589639118939447e-6
52.488	6.398548488785983e-7	0.22725608733543065	-0.00016885254354445826	0.048935033095171006	8.262804806551868e-6
52.492	6.066426112352108e-7	0.22725534641051737	-0.0002013218601311414	0.048933711425096976	9.85142580722101e-6
52.496	5.751366355713911e-7	0.22725447893428027	-0.00023215127981390362	0.0489321682088493	0.000011359665473753572
52.5	5.554302953099277e-7	0.2272534912661016	-0.00026152760610404397	0.048930420298109865	0.000012796655686229395
52.504	0.008641302740744008	0.22725225003959434	-0.000393068005828663	0.05376203503788538	0.000021132135901632318
52.508	0.016804206919128425	0.22725009077479583	-0.0007168774457713134	0.058305136948160315	0.0000417976376507438
52.512	0.024515712132563455	0.2272462879248449	-0.0012112673574617887	0.06255999942821965	0.00007577688519023062
52.516	0.031800805760227355	0.22724019996808564	-0.0018561760090638655	0.06653034934758954	0.0001234920383336335
52.52	0.038682894830292434	0.22723126369227103	-0.002632317020029134	0.07022268653779104	0.0001848483729655981
52.524	0.045184541210394884	0.22721899052563316	-0.003521760420844023	0.0736460308544288	0.0002593636766153851
52.528	0.051326504298340216	0.2272029619015351	-0.0045072292008884384	0.07681094210230371	0.00034620452119125446
52.532	0.05712893127677936	0.227182825264834	-0.005573351010544987	0.07972947412115548	0.0004443603451633623
52.536	0.06261038596810008	0.22715828644458563	-0.006705870319701103	0.08241429842691311	0.0005526595977400259
52.54	0.0677887708530302	0.22712910790897733	-0.007891199817771876	0.08487893814115846	0.00066979666119218
52.544	0.07268075722678065	0.22709510262992022	-0.009117270243981032	0.08713695119942849	0.0007944511323217766
52.548	0.07730220831564714	0.22705612997890504	-0.010373153890144541	0.08920194554084032	0.0009253055083954292
52.552	0.0816681192227587	0.22701209111433648	-0.011648823154166597	0.09108737421740032	0.0010610607138358903
52.556	0.08579253761327113	0.22696292487139133	-0.01293539867102794	0.09280623831705745	0.0012004856917895673
52.56	0.0896889405983935	0.22690860402579294	-0.014224911034406026	0.09437118833449729	0.0013424217582693996
52.564	0.09336979172799317	0.22684913135713902	-0.015510169160011517	0.09579421138153658	0.001485784423077533
52.568	0.09684716657425199	0.2267845364109758	-0.01678509116193164	0.09708675517819546	0.0016296100362821495
52.572	0.1001321688440995	0.22671487217314326	-0.018043953773265987	0.09825958590287029	0.0017729914258116498
52.576	0.10323559610529895	0.22664021227418624	-0.019282165993742047	0.0993228299642419	0.0019151592943387288
52.58	0.10616736412564859	0.2265606482768745	-0.020495385462965234	0.1002859274972818	0.0020553987405677746
52.584	0.10893691117245573	0.2264762869975981	-0.02168022327651748	0.10115758025115	0.0021931189259571673
52.588	0.111553433005053	0.22638724862396864	-0.022833512228947	0.10194609429857394	0.0023277873908598722
52.592	0.11402519003279435	0.22629366417859972	-0.023952828198840155	0.10265885486289314	0.0024589699136205456
52.596000000000004	0.11636021432195752	0.22619567421951067	-0.025036002567070788	0.1033028418521713	0.002586290213796668
52.6	0.11856621582535869	0.22609342654863818	-0.026081384629268258	0.10388449300920537	0.0027094514191896148
52.604	0.12065014230125055	0.22598707534506754	-0.02708761776489277	0.10440957897966684	0.002828206766394598
52.608	0.12261882515704099	0.2258767791880367	-0.028053678754278364	0.10488350984994838	0.0029423682919516424
52.612	0.12447870816548824	0.2257627004026073	-0.02897886592861488	0.105311218848121	0.003051799691778719
52.616	0.12623565881262178	0.22564500348718078	-0.02986265728048045	0.10569713755268757	0.003156397394263709
52.62	0.12789547830855733	0.22552385457571525	-0.030704861365446832	0.10604539412403859	0.0032561091250227748
52.624	0.129463542923502	0.22539942024121298	-0.03150536159086256	0.10635975061680106	0.0033509024018962847
52.628	0.13094482407488353	0.22527186701777346	-0.03226434843190985	0.10664353822064236	0.003440784275162501
52.632	0.1323442374814377	0.22514136057812306	-0.03298202013435392	0.10689994524196093	0.0035257761463316868
52.636	0.1336662675890582	0.22500806524330771	-0.033658893789565124	0.10713173360022966	0.0036059356427421154
52.64	0.13491513641926173	0.22487214317176604	-0.034295477054579006	0.10734145353519495	0.0036813263567214366
52.644	0.13609499661503718	0.22473375427813236	-0.03489239057797746	0.10753149595866252	0.003752030956423857
52.648	0.13720959398968638	0.224593056230328	-0.035450195145722084	0.10770401264911875	0.0038181282663885792
52.652	0.13826251999549108	0.22445020342722424	-0.035969924742531884	0.10786083204266363	0.003879746011241482
52.656	0.13925726937038221	0.22430534662198265	-0.03645232404315223	0.1080037903743971	0.003936989164616209
52.66	0.14019698073157028	0.2241586334047173	-0.03689830029898908	0.10813444304406802	0.003989977152103952
52.664	0.1410847113651694	0.22401020749403394	-0.03730882738718962	0.10825423371184237	0.00403883851948761
52.668	0.1419234103270193	0.22386020873347595	-0.037684891974260976	0.10836450834909743	0.004083704790979638
52.672	0.1427156925745874	0.22370877298755545	-0.03802748940383835	0.10846641807619813	0.004124705564064924
52.676	0.1434641113966454	0.223556032076598	-0.03833764310460272	0.1085610405425926	0.004161974427386222
52.68	0.14417119402700776	0.22340211371940158	-0.038616391914159096	0.10864940480089096	0.004195647997031324
52.684	0.14483919409282703	0.223247141390069	-0.038864803101175516	0.10873237564431307	0.00422586237013928
52.688	0.1454702039372566	0.22309123434824024	-0.03908392411568915	0.10881072737632046	0.004252750211749049
52.692	0.14606631366238876	0.22293450764161804	-0.039274811832255355	0.10888520736308002	0.004276446030501073
52.696	0.1466295103790107	0.22277707209827877	-0.03943851563565541	0.10895649887991865	0.004297082584681943
52.7	0.14716153955054256	0.22261903437582162	-0.039576075298987455	0.10902516019531115	0.004314787949373804
52.704	0.14766411268720292	0.2224604969605932	-0.039688534138883944	0.10909171600428776	0.004329690294905607
52.708	0.1481389260890858	0.22230155822537703	-0.03977690134991494	0.10915668314664938	0.004341914617208195
52.712	0.14858749736932744	0.22214231253650307	-0.039842178906786554	0.10922048564263866	0.004351582129260121
52.716	0.1490112295612701	0.22198285024613462	-0.03988536368552887	0.1092834841121634	0.004358811508635353
52.72	0.14941152382758158	0.22182325778654716	-0.039907428239202514	0.10934603675423377	0.004363719115010784
52.724000000000004	0.1497897172751647	0.22166361769143206	-0.03990933725717742	0.10940846468044786	0.004366419315721978
52.728	0.15014698264810472	0.22150400875256285	-0.03989199893675166	0.10947102669300898	0.004367018080442627
52.732	0.15048446719368921	0.22134450614441908	-0.039856325780520944	0.1095339585857828	0.004365621137425048
52.736	0.1508033093442475	0.2211851813907833	-0.03980321770646919	0.10959748857376012	0.004362332697783643
52.74	0.15110453113123432	0.22102610250947002	-0.03973352965229588	0.10966180166136928	0.004357250448036206
52.744	0.15138907342295044	0.22086733412992685	-0.039648105264743605	0.10972704200009743	0.004350469311608806
52.748	0.15165787549191911	0.22070893757739693	-0.039547748602259895	0.10979336267664634	0.004342080305332754
52.752	0.15191183692609497	0.22055097098633938	-0.039433258192145826	0.10986089376292346	0.004332172988973264
52.756	0.15215174581663835	0.22039348931546338	-0.039305413109012685	0.10992971471360279	0.004320832849774067
52.76	0.15237837119360179	0.2202365445069569	-0.039164948327001514	0.10999990887686514	0.0043081407471372984
52.764	0.1525924770137881	0.22008018559541562	-0.03901258303691408	0.11007155827186704	0.00429417580708374
52.768	0.15279475157595793	0.21992445873013275	-0.03884905119907691	0.11014585197774107	0.0042790618428492095
52.772	0.1529858258626173	0.2197694071995562	-0.038675013352439676	0.110222896500948	0.00426287199391874
52.776	0.15316632949519654	0.21961507175595085	-0.03849113149828065	0.11030149350941335	0.0042456292911275785
52.78	0.1533368676118751	0.21946149546251864	-0.03829811319527092	0.11038163161832838	0.004227408222397436
52.784	0.15349796991306905	0.21930870312245093	-0.03809656820377486	0.11046329322292414	0.004208272384280711
52.788	0.15365015189998638	0.21915673326317234	-0.03788702476534597	0.11054649569176671	0.0041882778199961775
52.792	0.15379392617763543	0.21900561667156015	-0.037670024507782326	0.11063124202995338	0.004167481598594742
52.796	0.1539297562974278	0.21885538211350364	-0.03744609542218451	0.11071751416850732	0.004145938600460991
52.8	0.1540580654596624	0.21870605638418697	-0.03721573932259464	0.11080528293372477	0.004123700525227846
52.804	0.1541792757146948	0.21855766411182112	-0.0369794476694447	0.11089451985577495	0.004100818093834826
52.808	0.15429379406470498	0.2184102280921185	-0.03673768778873327	0.11098519718066238	0.004077339523194175
52.812	0.15440197659993093	0.2182637695266824	-0.036490735737553744	0.11107734882556554	0.0040532941824217876
52.816	0.15450416887007934	0.21811830822717027	-0.03623924521024338	0.11117082479245134	0.004028746779878648
52.82	0.15460071548412926	0.2179738606781154	-0.03598388342053387	0.11126546273421774	0.004003763439759847
52.824	0.15469193098404113	0.21783044261834503	-0.03572449704845052	0.11136147045972405	0.003978332522749522
52.828	0.15477809504673726	0.21768806931863763	-0.03546162215362755	0.11145871290345197	0.003952506762711866
52.832	0.1548594854486803	0.2175467536350001	-0.03519574300001887	0.11155707470276265	0.0039263341310723406
52.836	0.15493637946836009	0.217406507105765	-0.034927066657142875	0.11165657049446691	0.003899836480368218
52.84	0.15500903067463018	0.2172673404068209	-0.0346559132483008	0.11175714802717472	0.003873046026907278
52.844	0.155077660173969	0.2171292625088681	-0.03438271884949272	0.11185868058402688	0.0038460055653958066
52.848	0.1551424868476712	0.21699228112529678	-0.03410766726382013	0.11196116053275351	0.0038187340099223067
52.852	0.1552037295367556	0.2168564033711176	-0.03383097647307429	0.11206456325235918	0.003791253602855909
52.856	0.15526159427888533	0.21672163493224814	-0.03355306225801885	0.11216875946431187	0.0037636053697107973
52.86	0.15531625751301545	0.2165879802574464	-0.03327410257443184	0.1122737197659631	0.0037358072679056723
52.864	0.155367891641708	0.21645544332182026	-0.03299424219791925	0.11237942889441231	0.0037078740950060845
52.868	0.155416669067525	0.21632402711460633	-0.03271378371048161	0.11248579276684241	0.003679835895076539
52.872	0.15546275617250396	0.2161937335252098	-0.03243296836453219	0.11259274333738133	0.003651716882737181
52.876	0.1555062948960307	0.21606456360123036	-0.03215197581006166	0.11270022998673349	0.003623535068321841
52.88	0.15554742112390038	0.2159365177694765	-0.03187096572629757	0.11280820862321475	0.0035953065506755034
52.884	0.15558627074383277	0.21580959547171097	-0.03159022615692849	0.11291656971427606	0.0035670599741385632
52.888	0.15562297708301773	0.21568379565839907	-0.03130971936199563	0.11302536687078626	0.003538792517510916
52.892	0.15565765512318203	0.21555911731993574	-0.031029516634271198	0.11313459011323002	0.0035105116458299247
52.896	0.1556904119832631	0.21543555877707507	-0.0307498815016976	0.11324412714050075	0.0034822434903335753
52.9	0.15572135476006066	0.21531311702178318	-0.030471145752194995	0.11335382900718693	0.003454021045247382
52.903999999999996	0.15575058962202418	0.2151917884239601	-0.030193309489516044	0.11346371597838784	0.0034258450923660105
52.908	0.1557782101196643	0.21507156922478893	-0.029916464185261452	0.11357375542410449	0.0033977251865308653
52.912	0.15580430084286348	0.2149524552443291	-0.029640718642519652	0.11368390118513098	0.003369672529212474
52.916	0.15582894620216464	0.21483444185843373	-0.029366186161050817	0.11379410470994666	0.0033416988629424034
52.92	0.15585223035139598	0.21471752400307345	-0.029092966441658853	0.11390432447451487	0.0033138146894968823
52.924	0.1558742294767345	0.2146016962662883	-0.0288211418718882	0.11401452399113836	0.0032860287714043994
52.928	0.1558950106101442	0.2144869528937532	-0.028550797746258995	0.11412466060048512	0.003258350102664903
52.932	0.15591464029478838	0.2143732878088323	-0.02828200992021317	0.11423469659390115	0.003230786822301254
52.936	0.15593318504500528	0.2142606946498116	-0.02801484641911576	0.11434459870827678	0.003203346371667796
52.94	0.15595070701773614	0.21414916675636259	-0.027749388540571095	0.11445432458426075	0.0031760375230372897
52.944	0.15596725942724435	0.21403869722110333	-0.02748567170784155	0.11456385184873069	0.003148864421500008
52.948	0.15598289439283575	0.21392927901208458	-0.027223733594608456	0.11467315689801981	0.0031218314738444284
52.952	0.15599766403381632	0.213820904901176	-0.02696363461741206	0.11478220437498905	0.003094945419348321
52.956	0.15601161921109782	0.21371356737808941	-0.026705450219449523	0.11489095041904764	0.00306821455708112
52.96	0.15602480325937068	0.21360725871017133	-0.026449209589944535	0.1149993724001965	0.0030416425033248803
52.964	0.1560372567827053	0.21350197107406552	-0.02619493946093741	0.11510744808577658	0.0030152326341099135
52.968	0.15604902038389507	0.21339769652555543	-0.025942671050300944	0.11521515333102982	0.0029889888228768918
52.972	0.15606013450727518	0.21329442699422538	-0.02569243624003558	0.11532246404014763	0.002962915054395289
52.976	0.15607063540635188	0.21319215428097255	-0.025444266897147877	0.11542935429430033	0.0029370152984296203
52.98	0.15608055490355585	0.2130908700801659	-0.025198181737884254	0.1155358034398032	0.0029112921723086337
52.984	0.1560899246173466	0.2129905660325486	-0.02495419261401834	0.11564179505032257	0.002885747627916582
52.988	0.15609877616599627	0.21289123372334384	-0.02471231556730447	0.1157473109490353	0.002860384074239476
52.992	0.1561071396963018	0.21279286466491965	-0.02447257098542896	0.11585233024953524	0.00283520437585911
52.996	0.15611504071735274	0.21269545028515893	-0.024234977728096404	0.1159568308049793	0.0028102112119793164
53.	0.15612250385006646	0.21259898197580568	-0.023999535161026944	0.11606080136511832	0.002785405283179121
53.004	0.15612955371536044	0.21250345113707955	-0.02376624291082308	0.11616423113614613	0.0027607873347306466
53.008	0.156136214642803	0.21240884915728925	-0.0235351073063812	0.1162671059679024	0.0027363588151569774
53.012	0.15614250777115152	0.21231516738634854	-0.023306140579581344	0.11636940709239389	0.0027121217608578625
53.016	0.15614845230472968	0.21222239714097163	-0.023079342951019596	0.11647112190738808	0.002688076966390621
53.02	0.15615406742341822	0.21213052975884394	-0.02285470826998843	0.11657224194649211	0.002664224582065585
53.024	0.15615937229054402	0.21203955659588913	-0.02263223280610645	0.1166727579143888	0.0026405650192489463
53.028	0.15616438460547585	0.21194946902143588	-0.022411913586975453	0.11677265977933139	0.0026170987602956593
53.032	0.15616911954487447	0.21186025841377257	-0.022193749998943378	0.11687193522508697	0.0025938265122782845
53.036	0.15617359204279932	0.21177191615177884	-0.021977737948656508	0.1169705742615857	0.0025707486288249963
53.04	0.1561778170333099	0.21168443366688572	-0.021763858583425	0.11706857588341547	0.002547863930089613
53.044	0.1561818090538809	0.21159780245849855	-0.021552097889852084	0.11716593663947392	0.0025251717358101486
53.048	0.15618558046399583	0.2115120140693624	-0.021342448211505292	0.11726264867233464	0.002502672006433242
53.052	0.1561891428948489	0.21142706006013462	-0.021134908248917537	0.11735870047922506	0.002480365366840616
53.056	0.15619250797774378	0.21134293199979387	-0.02092947005856511	0.11745408482497637	0.0024582517516005095
53.06	0.15619568735275902	0.21125962152403224	-0.02072611359617281	0.11754880197917068	0.002436329822914315
53.064	0.156198691682064	0.21117712033425226	-0.02052482471476384	0.11764284871107096	0.0024145988487402127
53.068	0.15620152981132032	0.21109542018832927	-0.020325589323924	0.11773622115903457	0.002393058079829228
53.072	0.15620421042500465	0.21101451290038867	-0.020128393389052972	0.11782891577585863	0.002371706769342072
53.076	0.1562067422075935	0.21093439034085226	-0.019933222426291516	0.11792092970897866	0.002350544120604159
53.08	0.15620913384356355	0.21085504444582945	-0.019740058313273273	0.11801226267496025	0.0023295689468850384
53.084	0.15621139384294827	0.21077646721756713	-0.019548886718264435	0.11810291248698776	0.0023087804573052218
53.088	0.15621352921892337	0.2106986507152492	-0.019359692682662306	0.11819287685316192	0.0022881777731569657
53.092	0.15621554628131742	0.2106215870618627	-0.019172459263324206	0.11828215463747482	0.0022677597913652
53.096000000000004	0.15621745134068865	0.21054526845213625	-0.018987167532568537	0.11837074627738908	0.00224752519052395
53.1	0.1562192507075953	0.21046968715885908	-0.018803798208132824	0.11845865281873943	0.002227472603610841
53.104	0.15622095069259556	0.2103948355250624	-0.018622334880593314	0.1185458739821744	0.0022076009640086655
53.108	0.15622255724139028	0.21032070596223998	-0.01844275973026761	0.11863241047993285	0.0021879090427038826
53.112	0.15622407505702876	0.21024729095364386	-0.01826505475859783	0.1187182627566897	0.002168395570096543
53.116	0.15622550870800697	0.21017458305473716	-0.018089201858808034	0.11880343159332973	0.0021490592556108333
53.12	0.1562268627662923	0.2101025748938819	-0.017915181885816228	0.11888791874069646	0.002129898688265717
53.124	0.15622814180385203	0.21003125921318114	-0.017742955956581315	0.11897173818895251	0.0021109103107645076
53.128	0.15622935039134206	0.20996062886045358	-0.017572518767868455	0.11905458015459523	0.002092088844167324
53.132	0.1562304925844809	0.2098906766821375	-0.017403866663532382	0.11913650556880882	0.002073435857678732
53.136	0.15623157164193804	0.2098213955747668	-0.017236978251874507	0.11921775942595865	0.0020549539264624562
53.14	0.1562325908373004	0.20975277855591365	-0.017071814405643763	0.11929835652338217	0.0020366394014655013
53.144	0.156233553444155	0.20968483560823978	-0.016908383925802656	0.11937828784794835	0.0020184939233380923
53.148	0.15623446273608876	0.20961752629426528	-0.016746537116445262	0.11945762627695765	0.0020005015722895183
53.152	0.1562353219713655	0.20955086104175724	-0.01658640081809128	0.11953629172581234	0.0019826768468726116
53.156	0.15623613390593025	0.20948483282552635	-0.01642795593606004	0.1196142874835524	0.0019650182441030167
53.16	0.15623690088652206	0.20941943524417264	-0.016271112165626166	0.1196916605994596	0.0019475164349038651
53.164	0.15623762528065663	0.20935466175800363	-0.016115892064009357	0.11976838944221636	0.0019301744369309968
53.168	0.1562383094558497	0.20929050597996796	-0.015962268604138387	0.11984448293113927	0.0019129898272709231
53.172	0.15623895577961702	0.20922696148059364	-0.015810236778359507	0.1199199366897982	0.0018959625935115912
53.176	0.1562395665778062	0.20916402200787432	-0.015659765389731576	0.11999476266630775	0.0018790898313509007
53.18	0.15624014371258613	0.2091016812721362	-0.015510850433070754	0.12006895600247858	0.0018623716182093982
53.184	0.15624068887115897	0.2090399332197575	-0.01536343367474274	0.12014254546415429	0.0018458020287532987
53.188	0.1562412037568317	0.20897877170369442	-0.015217585679514704	0.12021548043815107	0.0018293893735715878
53.192	0.15624169007291128	0.2089181905182949	-0.015073244789544655	0.12028779211464968	0.001813127335737974
53.196	0.15624214952270474	0.20885818385927596	-0.014930330538579218	0.1203595238351867	0.0017970074743253411
53.2	0.15624258374845912	0.2087987458558983	-0.014788924591563878	0.12043061849902406	0.0017810393354974645
53.204	0.15624299403344738	0.2087398704887139	-0.014648993756217012	0.12050109007383411	0.0017652197161089397
53.208	0.1562433815732465	0.20868155209440373	-0.014510436816443135	0.12057099522965703	0.001749537808175605
53.212	0.15624374756714407	0.20862378505930024	-0.014373325912584244	0.1206402828689161	0.0017340021038612847
53.216	0.15624409321442764	0.20856656356065584	-0.01423765471844288	0.12070895075055901	0.0017186123622119859
53.22	0.15624441971438485	0.20850988206447776	-0.014103314354891622	0.1207770610670868	0.0017033568590890673
53.224000000000004	0.15624472826630326	0.20845373519748664	-0.01397035547285773	0.12084457649193261	0.0016882416905592455
53.228	0.15624502000143092	0.20839811734711464	-0.013838796823199249	0.12091147953989366	0.0016732693989450014
53.232	0.15624529575494694	0.20834302308573036	-0.013708552460067927	0.12097781846302355	0.0016584307709049326
53.236	0.1562455562815309	0.20828844716004338	-0.013579630106490992	0.12104358291316399	0.0016437270827251403
53.24	0.15624580233586077	0.20823438429861774	-0.013452017488952	0.12110877520504133	0.0016291573621237724
53.244	0.1562460346726147	0.2081808292957834	-0.013325698173206103	0.1211734004237443	0.001614720160667861
53.248	0.15624625404647063	0.20812777700917423	-0.01320065694143761	0.12123746303895949	0.0016004141580275263
53.252	0.1562464612188653	0.20807522235486248	-0.013076879792260687	0.12130096689979192	0.0015862381628335715
53.256	0.1562466570273981	0.20802316030249332	-0.012954353940720007	0.12136391526898782	0.0015721911140260214
53.26	0.15624684206900924	0.20797158586342787	-0.012833076156965975	0.12142630532265726	0.0015582730236646635
53.264	0.1562470168595616	0.20792049402038312	-0.012713050254130326	0.12148812978549271	0.0015444846992432762
53.268	0.15624718191491804	0.2078698798528215	-0.012594231282590271	0.12154941248723278	0.0015308214131271756
53.272	0.15624733775094135	0.20781973860858574	-0.012476583964882397	0.12161017135209048	0.0015172795138580929
53.276	0.1562474848834944	0.20777006564654996	-0.012360088062816592	0.12167041491846126	0.0015038570430316149
53.28	0.1562476238479958	0.20772085637646262	-0.012244738377476638	0.12173014227362787	0.0014905537447935824
53.284	0.1562477552027588	0.20767210619878917	-0.012130544749218987	0.12178934298020247	0.0014773710749993254
53.288	0.15624787932644066	0.20762381044919825	-0.012017524831142263	0.12184800150001499	0.0014643113836514897
53.292	0.15624799657650398	0.20757596447769816	-0.011905648753643699	0.12190613273512595	0.0014513715972594755
53.296	0.1562481073104113	0.20752856377160908	-0.01179488849955563	0.12196375058179056	0.0014385488390998326
53.3	0.15624821188562527	0.20748160390808223	-0.011685224613531822	0.12202086359937053	0.0014258411986957738
53.304	0.15624831065960842	0.2074350805328848	-0.011576642242909706	0.12207747751569194	0.0014132472831160192
53.308	0.1562484040106126	0.2073889893419896	-0.011469131137710947	0.12213359521649914	0.001400766219858135
53.312	0.15624849227159682	0.20734332606316358	-0.011362685650640286	0.12218921668044677	0.0013883976590378891
53.316	0.1562485756800647	0.20729808643792638	-0.01125730399470927	0.1222443394032768	0.0013761416902951036
53.32	0.1562486544715771	0.2072532662289316	-0.011152973965228088	0.12229896766082929	0.001363997202295501
53.324	0.15624872888169486	0.2072088612716007	-0.011049675008351273	0.12235311122211914	0.0013519621152650735
53.328	0.15624879914597886	0.20716486747710247	-0.010947389992868409	0.12240677776197195	0.001340034733930679
53.332	0.15624886550000394	0.20712128081794973	-0.010846105378078785	0.12245997273480698	0.0013282137688783713
53.336	0.15624892817113056	0.2070780973136368	-0.01074581121379032	0.12251269935171807	0.001316498338525414
53.34	0.1562489873505788	0.20703531301627787	-0.010646501140320097	0.12256495854534592	0.0013048879709163107
53.344	0.15624904322044186	0.20699292399637434	-0.01054817206556735	0.12261674917988476	0.0012933825684699387
53.348	0.15624909596281292	0.20695092634466575	-0.010450814112560481	0.12266807458022838	0.0012819812449836724
53.352	0.1562491457597851	0.20690931621231248	-0.010354409625424608	0.12271894321032094	0.001270682206798883
53.356	0.15624919279345167	0.20686808981670465	-0.010258943451344182	0.12276936200130491	0.0012594839423289903
53.36	0.15624923724590573	0.20682724343015566	-0.010164403281601762	0.1228193361166108	0.0012483852630678287
53.364	0.15624927929924048	0.20678677336852533	-0.010070779651577004	0.12286886893857692	0.0012373853051189023
53.368	0.1562493190614225	0.2067466759798438	-0.009978065940747181	0.12291796200773869	0.0012264835302154733
53.372	0.1562493565651592	0.20670694763354172	-0.00988625661964441	0.12296661615512545	0.0012156795229588823
53.376	0.15624939194551818	0.20666758475638042	-0.009795330761575523	0.12301484240954812	0.0012049710699846118
53.38	0.1562494253393024	0.2066285837840931	-0.009705304860620982	0.12306262737734114	0.0011943603156460978
53.384	0.1562494568833148	0.20658994115952298	-0.009616145943336454	0.12310999007652998	0.001183843631658615
53.388	0.15624948671435834	0.20655165349170565	-0.009527833671530721	0.12315694138695105	0.0011734188530293276
53.392	0.156249514969236	0.20651371731491297	-0.009440399552861096	0.12320345820157663	0.0011630898717171047
53.396	0.15624954178475076	0.20647612918870797	-0.009353796376331271	0.12324956909816719	0.0011528513728148268
53.4	0.15624956724702946	0.20643888584381076	-0.009268018072049277	0.12329527574517053	0.0011427028438045395
53.403999999999996	0.1562495912873283	0.2064019839076428	-0.009183089011896689	0.12334055968232795	0.0011326473383399735
53.408	0.15624961397080792	0.20636542007259479	-0.009098957841837698	0.12338545240429916	0.00112267902972279
53.412	0.15624963537727063	0.2063291911675705	-0.009015632810800495	0.12342994629530499	0.0011127990736552948
53.416	0.15624965558651885	0.20629329391278997	-0.008933127761758867	0.12347403002113247	0.0011030092854380261
53.42	0.15624967467835488	0.20625772511677043	-0.008851400431268513	0.12351772931013051	0.0010933048824849966
53.424	0.1562496927325811	0.20622248166654297	-0.008770454356574444	0.12356103975698104	0.0010836864594394825
53.428	0.15624970982899986	0.20618756045015804	-0.008690282107160966	0.12360396422149397	0.0010741533186482133
53.432	0.15624972603664153	0.20615295838904032	-0.008610875347146468	0.12364650619919533	0.001064704651991444
53.436	0.15624974133472566	0.2061186724376338	-0.008532225902828823	0.12368866906426836	0.0010553396660765726
53.44	0.1562497557553185	0.20608469958275272	-0.008454325762684544	0.12373045616094565	0.0010460575831501935
53.444	0.15624976934945625	0.20605103684293308	-0.008377167077369218	0.12377187078024916	0.0010368576410047005
53.448	0.15624978216817514	0.20601768126778405	-0.008300742159717902	0.12381291614638583	0.0010277390929739221
53.452	0.15624979426251134	0.20598462993369965	-0.008225048314320013	0.12385359220636769	0.0010187017797994627
53.456	0.15624980568350108	0.20595187989391361	-0.008150092806902697	0.12389389229964767	0.001009746720450536
53.46	0.15624981648218053	0.20591942823877882	-0.008075851875337485	0.12393383041775433	0.001000871256796979
53.464	0.15624982671093832	0.20588727215481942	-0.008002304239085392	0.1239734189886095	0.0009920730163064592
53.468	0.15624983645393198	0.20585540890008225	-0.00792943541739033	0.12401266600576032	0.0009833504260310735
53.472	0.15624984573873849	0.20582383577693772	-0.007857237729279477	0.12405157494593753	0.0009747027150417611
53.476	0.15624985456535778	0.2057925501048804	-0.0077857102935625176	0.12409014476374079	0.0009661299174167197
53.48	0.15624986293378992	0.20576154919333015	-0.007714859028832148	0.1241283698858924	0.0009576328751483935
53.484	0.15624987084403488	0.20573083031504227	-0.0076446950412388855	0.12416624126492842	0.0009492130488872694
53.488	0.15624987829609266	0.20570039074132188	-0.007575201635748481	0.12420376842695216	0.0009408685897539735
53.492	0.15624988528996328	0.2056702278290197	-0.007506362953350781	0.12424096040501457	0.0009325977424729226
53.496	0.15624989182564672	0.205640338975376	-0.007438171030863565	0.1242778209985134	0.0009243996879299899
53.5	0.15624989790314295	0.20561072160824598	-0.007370618524109336	0.12431435362569433	0.0009162736776462211
53.504	0.1562499035233028	0.20558137318362327	-0.007303698707914603	0.1243505613216733	0.0009082190340535608
53.508	0.1562499088062068	0.2055522911831643	-0.007237405476110241	0.12438644681391363	0.0009002351513249137
53.512	0.1562499138370332	0.20552347311171223	-0.007171733341531846	0.12442201241843474	0.0008923214948817778
53.516	0.15624991861578205	0.20549491649482082	-0.007106677436060688	0.12445726000415612	0.0008844776014254747
53.52	0.15624992314245337	0.205466618877072	-0.00704223271993247	0.12449219157794135	0.00087670298490628
53.524	0.15624992741704707	0.2054385778282017	-0.006978391670774322	0.12452681083970077	0.0008689968595518573
53.528	0.15624993143956326	0.20541079094900927	-0.006915146666275854	0.12456112158630711	0.000861358424685133
53.532	0.15624993521000186	0.20538325586944794	-0.00685249075172621	0.12459512719431097	0.0008537869568091668
53.536	0.1562499387283629	0.20535597024595467	-0.006790417640013839	0.12462883061743484	0.0008462818098789263
53.54	0.15624994199464637	0.20532893175877973	-0.006728921711626942	0.1246622343841095	0.0008388424155671611
53.544	0.15624994500885228	0.20530213810931613	-0.006667998014652807	0.12469534059505319	0.0008314682835242703
53.548	0.15624994786153912	0.20527558701742937	-0.006607642264778146	0.12472815098087292	0.0008241590020288457
53.552	0.15624995064939104	0.20524927622681935	-0.006547844701148085	0.12476067099266731	0.0008169134984710163
53.556	0.1562499533637732	0.20522320350347084	-0.0064886115398358046	0.12479289525183616	0.0008097326202205849
53.56	0.15141203639557163	0.20519739881337332	-0.006389331333342993	0.12164184597655946	0.0007772100579437136
53.564	0.1435482916140425	0.2051723733494298	-0.006088791814210226	0.11660167187397064	0.0007099633052294591
53.568	0.1360929587556685	0.20514894760439376	-0.005593668597373133	0.11192785644340829	0.000626087335758781
53.572	0.12902478983602436	0.2051278519059388	-0.004927542660910031	0.10757817329536393	0.000530096038295678
53.576	0.12232370832198616	0.20510972666934116	-0.004111740025980897	0.10351678863411551	0.00042563412318789715
53.58	0.11597076986620751	0.20509513210303312	-0.00316522554043422	0.09971335906319391	0.0003156152708293094
53.584	0.10994762996898344	0.20508455718900678	-0.0021046088466633688	0.09614188766192928	0.00020234106730821215
53.588	0.1042374375461705	0.2050784267753636	-0.0009453295288783926	0.09278012834775076	0.00008770779502025603
53.592	0.09882372638521364	0.2050771124792476	0.00029900099692720453	0.08963539720595522	-0.000026801073124546572
53.596000000000004	0.09369120354849853	0.2050809144182429	0.0016125944161362955	0.08674585176715667	-0.00013988587618270364
53.6	0.08882528728145969	0.20509008975758666	0.0029837417376533436	0.08400656679243561	-0.00025065389957555347
53.604	0.08421200109360705	0.205104848941702	0.004403001619237186	0.08140420234669461	-0.0003584228347452079
53.608	0.07983841465859913	0.20512536648645374	0.0058616076716083475	0.07892729866734122	-0.0004626408593678106
53.612	0.07569187971302031	0.2051517839934978	0.007351869438029066	0.07656575625923188	-0.0005629014434418296
53.616	0.07176075795084613	0.2051842144958361	0.008866948442394117	0.07431110022745373	-0.000658912694414414
53.62	0.06803379328511994	0.20522274419476183	0.010400461095883922	0.07215574153568977	-0.000750452982686597
53.624	0.06450036030814081	0.2052674352726985	0.011946712960278357	0.07009315777334217	-0.0008373828363976226
53.628	0.06115050504464039	0.20531832764695387	0.013500366535860538	0.06811771356714001	-0.0009196141007411504
53.632	0.05797454935732859	0.20537544151701428	0.015056673864401801	0.06622437340959292	-0.0009971187923026033
53.636	0.05496360646028682	0.2054387787998793	0.016611309797083685	0.06440896552732922	-0.001069917280084149
53.64	0.05210898302690146	0.205508324676519	0.01816033312746074	0.06266765191805898	-0.0011380654351477051
53.644	0.049402598653808506	0.20558404907630456	0.019700047687717465	0.06099716392266666	-0.0012016470380920524
53.648	0.04683688598029038	0.205665908003606	0.021227077003075714	0.05939471228482142	-0.0012607761312454313
53.652	0.04440434507990203	0.20575384475015923	0.022738403825781284	0.057857598873967006	-0.0013155894475863302
53.656	0.0420981154205861	0.20584779039038034	0.02423107588256923	0.05638356969647754	-0.0013662345558454782
53.66	0.03991175889359261	0.20594766523104696	0.025702707834722546	0.054970739869696215	-0.001412896866329336
53.664	0.03783888654046692	0.20605338090280928	0.027150962690632146	0.05361713526062221	-0.0014557568390397308
53.668	0.035873646109004405	0.20616483859093648	0.02857343493941582	0.05232106399534357	-0.0014949925180319612
53.672	0.03401055525841417	0.20628193148978505	0.029968241585507545	0.05108109018106188	-0.0015308104509971598
53.676	0.032244171781331744	0.2064045451904631	0.031333552828443176	0.04989564401521854	-0.0015634077976600447
53.68	0.030569503377117807	0.20653255836539344	0.032667705732491684	0.048763384996044025	-0.0015929879115709664
53.684	0.02898188145417372	0.20666584326714263	0.03396918823710888	0.04768309011030355	-0.001619755863683926
53.688	0.027476670355644	0.20680426649193176	0.03523663822148602	0.04665339848417737	-0.0016439089241897821
53.692	0.026049611363204276	0.20694768932411792	0.03646880429076175	0.045673102511350934	-0.0016656434368383561
53.696	0.024696728711259164	0.20709596840888192	0.0376645819042662	0.04474107532807653	-0.0016851538961792823
53.7	0.023414073781047894	0.20724895612602548	0.038822979483798085	0.043856042595528194	-0.001702622241926766
53.704	0.022198013644803578	0.20740650130830637	0.03994317009994684	0.04301684646461901	-0.001718229215499574
53.708	0.021045162569611864	0.20756844941282898	0.04102432259057939	0.04222237362881893	-0.0017321442762886399
53.712	0.01995215729705776	0.2077346430357485	0.04206583413483988	0.041471384658111586	-0.0017445283883702652
53.716	0.0189158986878355	0.20790492245655381	0.04306712758255254	0.04076271580048677	-0.001755533081990894
53.72	0.017933503377973316	0.20807912582449511	0.04402774924807497	0.040095253972237795	-0.0017653037879275673
53.724000000000004	0.01700210039779462	0.2082570897620285	0.044947353859062095	0.039467758035719	-0.0017739712864553035
53.728	0.016119030781299146	0.20843864954074798	0.045825633486437305	0.03887904194028437	-0.0017816567262592957
53.732	0.015281879184483071	0.20862363953488083	0.046662440179562656	0.0383280219681976	-0.001788479032291984
53.736	0.014488242813524843	0.2088118935713173	0.047457633959886704	0.03781350291138234	-0.0017945393799094933
53.74	0.013735760156026015	0.20900324509843907	0.04821119677469109	0.037334219091425806	-0.0017999273830461582
53.744	0.013022348846359371	0.2091975277102147	0.04892318460792254	0.036889057935072904	-0.0018047301913699215
53.748	0.012346040232710631	0.20939457536240214	0.049593748601745785	0.036476917261621104	-0.0018090270644395183
53.752	0.011704865906078533	0.20959422268167704	0.050223064613552415	0.0360925247031716	-0.001812677200233624
53.756	0.011096933379115157	0.20979630544132039	0.05081153472841467	0.035732875559044024	-0.001815642247414485
53.76	0.010520586510754519	0.21000066102552645	0.05135955773104786	0.03540454388026733	-0.001818361715360007
53.764	0.009974213788662152	0.21020712867433677	0.051867586821827336	0.03510484125546226	-0.0018208034016841549
53.768	0.009456205421049073	0.21041554886656835	0.05233591773421976	0.03483383875132567	-0.0018230609192564564
53.772	0.008965060404998301	0.21062576356822374	0.05276491295210072	0.03459026873694082	-0.0018251525188944535
53.776	0.008499445668692996	0.21083761631340178	0.053155018442221494	0.034372983012207405	-0.0018270965459280507
53.78	0.008058042099699217	0.21105095251839742	0.053506729540932496	0.03418081435997745	-0.001828903589448135
53.784	0.007639538347096997	0.21126561974425476	0.053820644594450164	0.03401257585359549	-0.0018305787567581401
53.788	0.007242749879559211	0.21148146792999092	0.054097261595211284	0.0338671709658474	-0.001832121207229191
53.792	0.006866593877021694	0.2116983488274634	0.054337141063362134	0.0337435754440906	-0.0018335294188877537
53.796	0.006509990234979343	0.21191611729160678	0.05454115635767874	0.033640753213254306	-0.0018348055809941867
53.8	0.006171877531925114	0.21213463095883756	0.054709845864693664	0.0335576646846103	-0.0018359346624741034
53.804	0.0058513203657471905	0.2123537500205253	0.05484400369365896	0.03349337481814587	-0.001836910772239496
53.808	0.00554743452216226	0.21257333789052563	0.05494434478903114	0.033446982585988175	-0.0018377225433572546
53.812	0.005259335891551558	0.2127932606685852	0.05501161521867039	0.03341757693412562	-0.0018383548838404335
53.816	0.004986173969578182	0.21301338788064397	0.05504667602990013	0.033404270544034845	-0.0018387940586526218
53.82	0.004727204360186972	0.2132335920749104	0.05505024624375067	0.03340626402498062	-0.0018390230606589325
53.824	0.004481703102232995	0.2134537490860192	0.05502322663818733	0.03342277230798641	-0.0018390287755788678
53.828	0.004248946993429194	0.21367373812938265	0.05496639432764925	0.03345300534193907	-0.0018387910830699797
53.832	0.004028261435512254	0.21389344165019075	0.0548806169961079	0.033496214166003624	-0.0018382929004640486
53.836	0.003819047351522558	0.214112745595549	0.05476673999529273	0.033551715092499775	-0.0018375180568670742
53.84	0.0036207120166721735	0.2143315392285423	0.05462560828753923	0.03361882793238627	-0.0018364489257207146
53.844	0.0034326661768217435	0.2145497152623375	0.054458083568742946	0.03369687455016475	-0.0018350672102583193
53.848	0.003254377529096246	0.21476716989641728	0.054265054761337396	0.03378522751006873	-0.0018333572209581223
53.852	0.0030853596068923265	0.21498380279863039	0.05404734774173012	0.03388329977138726	-0.0018313024853814518
53.856	0.0029251271805585287	0.21519951691735986	0.05380582253991188	0.03399050571259437	-0.0018288871184137137
53.86	0.00277320339252093	0.21541421884489576	0.05354139018710006	0.034106268568563886	-0.0018260970332555056
53.864	0.0026291678942936916	0.21562781853109364	0.05325483893898216	0.034230062194767034	-0.0018229164490536607
53.868	0.0024926233087694226	0.21584022922635332	0.052947037781131114	0.034361382500211035	-0.001819333417450571
53.872	0.0023631723063623866	0.21605136762608573	0.05261883101772524	0.03449972715016518	-0.0018153353130721693
53.876	0.0022404327159757944	0.21626115377689212	0.05227105174884012	0.034644609273509604	-0.0018109101641539669
53.88	0.002124070108442033	0.21646951105529932	0.051904532885548665	0.034795586223470426	-0.0018060486494080649
53.884	0.0020137592172050135	0.21667636613949515	0.051520087731441996	0.034952225704504875	-0.0018007417347052533
53.888	0.0019091749143902586	0.21688164892579478	0.05111851997688528	0.03511409818159806	-0.0017949807293663315
53.892	0.0018100116337139238	0.21708529254974893	0.05070063857427323	0.03528079415890622	-0.0017887587932640344
53.896	0.0017160025795859555	0.21728723332095518	0.050267225082841295	0.035451940647708506	-0.0017820706801618938
53.9	0.0016268854706859971	0.2174874106845846	0.0498190607605482	0.03562674336561049	-0.0017748908924318063
53.903999999999996	0.0015423980256938738	0.21768576715717577	0.04935691092245181	0.03580468437885326	-0.001767208617493562
53.908	0.001462287174369491	0.21788224833999528	0.04888153458526087	0.03598607856266353	-0.0017590547438487523
53.912	0.0013863362328310257	0.21807680283200073	0.04839370032364505	0.036170606751231425	-0.0017504295036435062
53.916	0.0013143371493271683	0.2182693822766351	0.047894108059116904	0.03635796012664415	-0.0017413320711145586
53.92	0.0012460818676152115	0.21845994086868634	0.04738341226653265	0.03654783267582058	-0.0017317610231266597
53.924	0.001181364386726454	0.21864843587639532	0.04686242812378056	0.03673992488610301	-0.0017217220892480991
53.928	0.0011200034700407989	0.21883482726741682	0.04633169316524696	0.03693396043362843	-0.0017112129221882439
53.932	0.0010618339183428172	0.21901907739554305	0.04579192954074129	0.037129680512665096	-0.0017002397139061949
53.936	0.001006690772713929	0.21920115156543593	0.045243803778153235	0.03732683037405122	-0.0016888077891039834
53.94	0.0009544092416730647	0.2193810173949869	0.044687871652321555	0.0375251585125054	-0.001676919467339863
53.944	0.0009048367881086621	0.21955864509715095	0.04412484899519932	0.03772442824694588	-0.0016645846998267187
53.948	0.0008578407659735374	0.21973400744013485	0.04355526855686749	0.03792442259436916	-0.001651808410961882
53.952	0.0008132902989715153	0.21990707930990833	0.04297973376814638	0.03812492977077178	-0.001638599331477049
53.956	0.0007710545108064382	0.2200778382258401	0.04239887707254992	0.03832492216499328	-0.0016249336636885937
53.96	0.000731006688967343	0.22024626383099394	0.04181316654915928	0.0385240632128148	-0.0016108130712677653
53.964	0.0006930382089307359	0.2204123379671233	0.04122325592823402	0.038723152992806285	-0.0015962944461706146
53.968	0.0006570452445128174	0.22057604505859985	0.04062972364770324	0.03892202139710547	-0.0015813909731743874
53.972	0.0006229239673045865	0.22073737145346825	0.040032975367599685	0.039120501295761924	-0.0015661100647413886
53.976	0.0005905714523203707	0.22089630535988117	0.03943358664298075	0.03931843025990207	-0.0015504667263198442
53.98	0.000559896782545821	0.22105283719202487	0.03883198172635483	0.03951565904345513	-0.0015344713498803176
53.984	0.0005308174294769499	0.22120695885753455	0.0382286053537464	0.039712048123856	-0.0015181362155158762
53.988	0.0005032510248221924	0.221358664351716	0.03762395837905923	0.03990746218353532	-0.0015014766962072128
53.992	0.0004771152682014813	0.22150794933353854	0.03701842571549907	0.040101769177844165	-0.0014845043633701144
53.996	0.0004523337402100671	0.22165481119831515	0.03641246898261903	0.0402948454569025	-0.0014672348103588896
54.	0.0004288401136813735	0.2217992489886962	0.03580644675872941	0.040486578489995456	-0.0014496805171451417
54.004	0.0004065690295501439	0.2219412633018936	0.03520081139841632	0.040676860079925395	-0.0014318584799532237
54.008	0.0003854551287511305	0.22208085644605627	0.034595901406000225	0.04086558554870434	-0.001413781768541443
54.012	0.00036543476164138195	0.2222180319707327	0.03399208132621419	0.04105265469585448	-0.0013954651770784743
54.016	0.0003464534840019716	0.22235279506347397	0.03338972502228439	0.04123797802158113	-0.0013769247466156012
54.02	0.00032845993645829537	0.22248515195399052	0.03278903760177926	0.04142147091340629	-0.0013581701673006847
54.024	0.00031140276186391593	0.22261511027946804	0.03219052797450012	0.04160305261632636	-0.0013392242290704542
54.028	0.00029523063765408216	0.22274267960490726	0.03159458009629693	0.041782646445752226	-0.001320105169765575
54.032	0.0002798959920959453	0.2228678705159476	0.03100132166609959	0.04196018110671851	-0.0013008210716571752
54.036	0.00026535810533593007	0.22299069393381712	0.030410903991161076	0.042135592308919514	-0.0012813814523172564
54.04	0.0002515769661374297	0.22311116222209065	0.02982383359690426	0.04230882024438678	-0.0012618112146499255
54.044	0.00023851256326375944	0.22322928952304405	0.029240445161935323	0.04247980896729475	-0.0012421285245976705
54.048	0.00022612517802167228	0.2233450908152201	0.02866082353120221	0.042648505184389424	-0.0012223412809593479
54.052	0.0002143798149254952	0.2234585812480559	0.028085077060543653	0.042814860757140326	-0.0012024586637007324
54.056	0.0002032452211469325	0.22356977720479987	0.027513652602252067	0.04297883385618075	-0.0011825047039688667
54.06	0.00019269023944961836	0.2236786966227194	0.02694683571874182	0.04314038632223773	-0.0011624969030683968
54.064	0.00018268371259724247	0.22378535811306546	0.026384679107333362	0.04329948224184026	-0.0011424429444646348
54.068	0.00017319531086055226	0.2238897803385791	0.02582725555330719	0.043456087814774835	-0.0011223514853391482
54.072	0.0001641992547542413	0.22399198299122702	0.025274950197550376	0.043610175696146426	-0.0011022450188265228
54.076	0.00015567128378430575	0.22409198709201988	0.02472800163402599	0.04376172291281227	-0.0010821399556958146
54.08	0.00014758713699641478	0.22418981419039824	0.024186436539108635	0.0439107085245862	-0.0010620435651172008
54.084	0.00013992256043627297	0.2242854857922099	0.02365029653959966	0.04405711290352604	-0.0010419637848470135
54.088	0.00013265485427416866	0.22437902424042389	0.02311990838797839	0.0442009203498414	-0.0010219212291526628
54.092	0.00012576468925908616	0.22447045299752907	0.022595467464249824	0.04434212048355935	-0.001001930940682111
54.096000000000004	0.00011923316481753733	0.2245597959221757	0.02207697918831362	0.04448070502640473	-0.0009819995991494543
54.1	0.00011304138037606847	0.22464707684389662	0.021564502466873647	0.04461666696614861	-0.0009621362248551917
54.104	0.00010717053343692922	0.22473232020761966	0.021058223906162802	0.04475000167416894	-0.0009423555550558098
54.108	0.00010160389813049162	0.22481555106816817	0.020558268991165876	0.04488070811618804	-0.0009226696699665952
54.112	0.00009632668823880491	0.22489679491504272	0.020064729575382377	0.045008788460026615	-0.000903089168966025
54.116	0.0000913241878667598	0.22497607753789434	0.01957766388083	0.045134246575683	-0.0008836231089732242
54.12	0.00008658168111921862	0.2250534250354084	0.019097208001960395	0.04525708803652726	-0.0008642840237965945
54.124	0.0000820847659468329	0.22512886409100824	0.018623421549838058	0.04537732069690069	-0.0008450809721405728
54.128	0.00007782113818712266	0.22520242119118375	0.018156226345230196	0.04549495455527658	-0.0008260166924715631
54.132	0.00007377933509127938	0.22527412272789082	0.017695654446308138	0.04561000114127601	-0.00080709881949174
54.136	0.00006994789515809705	0.2253439954442219	0.01724184936318231	0.045722473656520095	-0.000788340003297791
54.14	0.00006631535559168647	0.22541206682389409	0.01679499754850456	0.045832387571199215	-0.0007697548369004017
54.144	0.00006287063723983304	0.2254783646144851	0.01635504554867069	0.045939759989901685	-0.0007513468671298414
54.147999999999996	0.00005960459011780045	0.22554291637402532	0.015921983329378876	0.04604460997018003	-0.0007331215123529588
54.152	0.000056508579587763656	0.22560574968679395	0.015495825839510107	0.04614695791314721	-0.000715085222845332
54.156	0.000053573971011913965	0.22566689222531044	0.015076602250474842	0.04624682530344824	-0.0006972449904472846
54.16	0.00005079212975242604	0.2257263718063063	0.014664354004200235	0.04634423478007615	-0.0006796082648688054
54.164	0.000048154433480296465	0.22578421637062251	0.014259090055895528	0.04643921007934518	-0.0006621808786460342
54.168	0.00004565312112641423	0.22584045380775597	0.013860787216082894	0.046531776259496276	-0.0006449670495192554
54.172	0.00004328172600249039	0.22589511193091205	0.013469431653608943	0.04662195990880588	-0.0006279713025489571
54.176	0.00004103387399282035	0.22594821851936997	0.013085020236588873	0.04670978842212457	-0.0006111985267502846
54.18	0.00003890319098171135	0.22599980136126532	0.012707560450844516	0.04679528999075148	-0.0005946539763722737
54.184	0.0000368833028534586	0.22604988827044173	0.012337048883524366	0.04687849360489692	-0.0005783422671895976
54.188	0.00003496788222122055	0.22609850695944883	0.011973443003385768	0.046959428842390794	-0.0005622660447159158
54.192	0.00003315155841580995	0.22614568496969614	0.01161670389442919	0.047038126300123315	-0.0005464279849772945
54.196	0.00003142965284365247	0.22619144970797198	0.011266803161985965	0.04711461745973708	-0.0005308311209711249
54.2	0.000029797473135673374	0.22623582848852866	0.01092372293272027	0.047188934293744156	-0.000515478843715203
54.204	0.000028250326922806554	0.22627884856548616	0.010587445617306958	0.04726110930606572	-0.0005003744245915706
54.208	0.000026783521835977124	0.22632053705033145	0.010257916283998877	0.04733117536596599	-0.00048551923452734905
54.212	0.000025392451875214723	0.2263609208144983	0.00993507633450759	0.04739916557823225	-0.0004709143282117019
54.216	0.00002407338019478914	0.22640002651477395	0.009618877038562538	0.04746511378268191	-0.00045656109309699726
54.22	0.000022822904931406183	0.22643788063274892	0.0093092795279775	0.0475290542674289	-0.0004424612518759075
54.224000000000004	0.000021637603162817936	0.22647450951163514	0.009006251037687334	0.047591021592180656	-0.00042861668759917735
54.228	0.000020514051966782735	0.22650993931830105	0.008709730614102601	0.04765105051327167	-0.0004150278134495917
54.232	0.000019448828421052542	0.22654419593593633	0.008419645030066333	0.04770917578206202	-0.00040169432476199954
54.236	0.00001843861915032841	0.226577304971956	0.008135929805111346	0.04776543220647082	-0.00038861620354265137
54.24	0.00001748077071461435	0.22660929179374703	0.00785852940571551	0.04781985502255624	-0.0003757937368718107
54.244	0.000016572777468384143	0.22664018156405544	0.007587396346884662	0.04787247962499127	-0.0003632274770229692
54.248	0.000015712124560933695	0.2266699992365275	0.007322466777472157	0.04792334144504146	-0.0003509170755967706
54.252	0.000014896297141559267	0.2266987694590635	0.0070636580624830955	0.047972475772360156	-0.00033886116526670677
54.256	0.000014122780359561407	0.22672651656054923	0.006810894252092	0.04801991771658761	-0.00032705858156183734
54.26	0.000013389195834087314	0.22675326458186415	0.006564107292867849	0.048065702324896306	-0.000315508427167667
54.264	0.000012693662551864653	0.22677903730745733	0.006323236972954857	0.04810986483315468	-0.00030421007607686433
54.268	0.000012034342840353838	0.22680385828059893	0.0060882175313019225	0.04815244040452517	-0.00029316253184580115
54.272	0.000011409396223724222	0.22682775073171021	0.005858961334355478	0.04819346396222753	-0.0002823636419233453
54.275999999999996	0.000010816982226146437	0.22685073754314555	0.005635384284099541	0.048232970116872206	-0.00027181132177206445
54.28	0.000010255260371790134	0.22687284127543758	0.005417409567592974	0.04827099319762152	-0.0002615037403860102
54.284	9.722524445635515e-6	0.22689408419643706	0.005204967656971025	0.048307567367623795	-0.00025143932573543076
54.288	9.217420204075278e-6	0.22691448831878	0.004998001712987404	0.04834272680284413	-0.00024161703137109703
54.292	8.738625108948625e-6	0.2269340754055325	0.004796432362112569	0.048376505498892455	-0.0002320346365408044
54.296	8.284816567353154e-6	0.22695286683603605	0.004600156996856327	0.04840893700709544	-0.00022268871028356728
54.3	7.854671986383892e-6	0.2269708835914587	0.004409079311402745	0.04844005439841911	-0.00021357604169129328
54.304	7.446868773136033e-6	0.22698814628072217	0.004223109488410343	0.048469890296788096	-0.0002046936536145742
54.308	7.060086419121979e-6	0.22700467516645573	0.00404216419901303	0.04849847691429943	-0.00019603880708964107
54.312	6.693163506172552e-6	0.22702049019095016	0.0038661666028181403	0.04852584617683057	-0.0001876090058623527
54.316	6.345204251984617e-6	0.22703561100211161	0.0036950463479074477	0.04855202982019888	-0.00017940200047061937
54.32	6.0153379082550735e-6	0.2270500569794155	0.003528739570838047	0.0485770592857745	-0.00017141579133665827
54.324	5.702693726678954e-6	0.22706384724579057	0.003367169839531372	0.048600965717219224	-0.00016364770593511877
54.328	5.406400958951409e-6	0.2270770004569298	0.0032101962096751134	0.04862377958246388	-0.00015609187291570372
54.332	5.1255888567691575e-6	0.22708953486798394	0.003057761610601504	0.04864553078516725	-0.00014874643656221805
54.336	4.859347688421609e-6	0.22710146852971536	0.0029098115808900474	0.04866624897487631	-0.00014160961486557347
54.34	4.606821273685588e-6	0.2271128192536684	0.002766280972965715	0.04868596353178545	-0.00013467905456848075
54.344	4.367387416753917e-6	0.22712360456942476	0.0026270939530996695	0.048704703588130116	-0.0001279518322838884
54.348	4.140434492021746e-6	0.22713384168185902	0.0024921640014077405	0.04872249781772657	-0.00012142445512000536
54.352000000000004	3.925350873884313e-6	0.22714354742839382	0.0023613939118512185	0.04873937434836593	-0.00011509286185366876
54.356	3.7215249367379907e-6	0.22715273823625537	0.0022346757922375214	0.04875536068046172	-0.00010895242425443689
54.36	3.528344631989561e-6	0.22716143008039294	0.0021118934480135166	0.04877048360684308	-0.00010299806478574252
54.364	3.3451430514059803e-6	0.22716963857516592	0.0019929987957871542	0.04878476933761019	-0.00009722798654261119
54.368	3.1713936260064546e-6	0.2271773791666426	0.0018779262488554417	0.04879824394179874	-0.0000916395031963549
54.372	3.0066629802648874e-6	0.22718466696048759	0.0017665853928173106	0.048810933013380964	-0.00008622868127122304
54.376	2.8505177386542472e-6	0.22719151671227442	0.0016588915965254918	0.04882286159659052	-0.00008099183482091117
54.38	2.7025245256475655e-6	0.22719794285061856	0.0015547660120871565	0.04883405422184314	-0.00007592552773654304
54.384	2.5622499657186525e-6	0.2272039595003104	0.0014541355748644437	0.04884453494196437	-0.00007102657589681977
54.388	2.4292527488865838e-6	0.2272095805054482	0.0013569330034733486	0.04885432736420465	-0.00006629204916298042
54.392	2.3030855628547168e-6	0.22721481944532249	0.0012630876528819807	0.04886345467531047	-0.00006171882627754295
54.396	2.1834306586101574e-6	0.22721968955196434	0.0011725036525280568	0.048871939569673326	-0.00005730252765157245
54.4	2.069990037768534e-6	0.22722420373740662	0.0010851166426238373	0.048879804231881055	-0.00005304028906020921
54.403999999999996	1.962465701945704e-6	0.22722837466153556	0.001000861797900154	0.04888707044111574	-0.00004892920121576657
54.408	1.8605596527573501e-6	0.2272322147154865	0.000919669568178427	0.04889375953896745	-0.00004496610272182204
54.412	1.7639738918196912e-6	0.22723573600274422	0.0008414656783712363	0.048899892393403664	-0.00004114758112509587
54.416	1.6723659149169992e-6	0.22723895032024335	0.0007661711284814561	0.048905489337767005	-0.000037469973954854764
54.42	1.5854094256590781e-6	0.22724186913946873	0.0006937021936027107	0.048910570169346954	-0.00003392936981683529
54.424	1.5029142823372758e-6	0.22724450360919227	0.0006239878595938013	0.0489151542195059	-0.00003052246238313019
54.428	1.4246934797165613e-6	0.22724686463733695	0.0005569698080933245	0.048919260420206404	-0.000027246551088309724
54.432	1.3505600125619342e-6	0.22724896287072627	0.0004925791031755579	0.04892290726447232	-0.00002409840178507476
54.436	1.2803268756387855e-6	0.22725080868309444	0.00043074814193231177	0.0489261127835049	-0.000021074832173465464
54.44	1.2138070637121078e-6	0.22725241218044173	0.0003714106603145995	0.04892889455432887	-0.000018172713034886697
54.444	1.15081357154692e-6	0.22725378320639003	0.00031450173313299926	0.04893126970756487	-0.000015388969127427375
54.448	1.0911502960051135e-6	0.2272549313475381	0.0002599577740579387	0.048933254930206484	-0.00001272058002906613
54.452	1.0345527719757924e-6	0.22725586593859518	0.00020771608437799153	0.04893486643994933	-0.000010164558846466261
54.456	9.808646646748576e-7	0.22725659605815154	0.00015771143228282477	0.04893612007560675	-7.717785587488235e-6
54.46	9.299595522144539e-7	0.22725713053317653	0.00010988411906131244	0.04893703125981575	-5.377402569460763e-6
54.464	8.817110127064388e-7	0.22725747795656115	0.00006417589521328497	0.048937615011938204	-3.1406152529942277e-6
54.468	8.359926242626878e-7	0.22725764668799134	0.000020528407740316802	0.04893788594856724	-1.0046168767013087e-6
54.472	7.926779649953182e-7	0.22725764485353417	-0.00002111679985405796	0.04893785829410662	1.0334109588828998e-6
54.476	7.516406130162014e-7	0.2272574803452236	-0.00006081828756481044	0.048937545851389035	2.9762977363058742e-6
54.480000000000004	7.127541464372252e-7	0.22725716082064676	-0.00009863471888516893	0.04893696200683379	4.826883490638243e-6
54.484	6.758905814408683e-7	0.22725669370581442	-0.00013462190441452761	0.048936119755290754	6.587873636114629e-6
54.488	6.408794595808417e-7	0.22725608621011126	-0.0001688347562110582	0.048935031690197854	8.261934145594963e-6
54.492	6.075747789599632e-7	0.22725534532559602	-0.0002013248311253818	0.04893371003927387	9.851570909995212e-6
54.496	5.759786122156746e-7	0.2272544778476024	-0.00023213945921650808	0.04893216676941796	0.000011359086732144672
54.5	5.471904160983175e-7	0.22725349034782927	-0.0002613412733021529	0.04893041407029484	0.00001278753671633243
54.504	0.008641267164954775	0.2272522494695735	-0.0003930563500049418	0.05376201453477428	0.000021131501201951007
54.508	0.016804173131883218	0.22725009032395005	-0.0007167359171942521	0.05830512600384424	0.000041789377963491745
54.512	0.024515662172911252	0.22724628787357315	-0.0012112190757914312	0.06255997584085835	0.0000757738361194987
54.516	0.031800698461669094	0.22724019992502953	-0.0018561198503550262	0.06653029627265396	0.00012348820356167402
54.52	0.03868286520009025	0.22723126381117323	-0.0026322714236142928	0.07022267671992206	0.0001848451452195555
54.524	0.04518444143389399	0.22721899094417836	-0.00352158087396562	0.07364600576325529	0.0002593503653398417
54.528	0.0513264852693996	0.2272029622211332	-0.004507350774331687	0.07681091001282155	0.0003462137147234127
54.532	0.057128922556509996	0.22718282491783767	-0.005573695445037749	0.07972939948787225	0.00044438739076114856
54.536	0.06261033787903417	0.22715828549874734	-0.006705933919859458	0.08241425736177237	0.0005526645639223364
54.54	0.0677887675336565	0.2271291061811652	-0.007891275722014207	0.0848789162217234	0.0006698029308913637
54.544	0.07268072404933693	0.22709510048109227	-0.009117508731504081	0.08713687113039491	0.0007944711833673215
54.548	0.07730220024742794	0.22705612747114975	-0.010373254468891428	0.08920191158209441	0.0009253141279526189
54.552	0.0816681056263117	0.22701208803765954	-0.01164882996285678	0.0910873614650056	0.0010610611854711231
54.556	0.08579252118321473	0.2269629218434853	-0.012935397914411985	0.09280622638905431	0.0012004854672774197
54.56	0.0896889343959271	0.2269086010211711	-0.014224822063272755	0.09437120816358388	0.0013424136440230538
54.564	0.09336977618006509	0.22684912900218926	-0.015510114988087671	0.09579421741501457	0.0014857793273007464
54.568	0.09684715610674818	0.226784534053071	-0.016785050751828495	0.09708675999273211	0.0016296061938086007
54.572	0.10013216712746961	0.226714869826442	-0.018043992528762723	0.09825956983488311	0.0017729949439800699
54.576	0.1032355453766642	0.2266402099444031	-0.019282134223378954	0.09932281264163487	0.0019151558047995234
54.58	0.10616730647699546	0.2265606458996252	-0.020495406026086828	0.10028588942389503	0.0020554000224299756
54.584	0.10893690287771846	0.2264762846782514	-0.02168021121841684	0.10115757783615317	0.0021931176538312427
54.588	0.11155339477297854	0.2263872462619239	-0.022833513457867417	0.10194607269356196	0.002327787022825177
54.592	0.11402512729206686	0.2262936618682807	-0.023952825778483372	0.10265882283932229	0.0024589688980944766
54.596000000000004	0.11636026410295168	0.22619567195590393	-0.025035965375895176	0.10330287690166573	0.002586287249340465
54.6	0.11856622216945964	0.22609342442287322	-0.026081385003788222	0.10388449376900404	0.002709451477913033
54.604	0.12065010523388608	0.2259870730771457	-0.027087680701687204	0.10440953596552609	0.002828212172445497
54.608000000000004	0.12261886444922905	0.22587677673174245	-0.028053701817488313	0.1048835175980612	0.002942370928265297
54.612	0.1244787123947483	0.22576269790083592	-0.028978875342660745	0.10531121490850308	0.0030518005690176667
54.616	0.12623563917094172	0.22564500092607695	-0.029862675870624168	0.10569711885419109	0.003156398800801547
54.62	0.12789550519077986	0.22552385201396233	-0.030704844380054393	0.1060454107302515	0.003256107833691323
54.624	0.12946354737664842	0.22539941772075386	-0.03150536080389997	0.10635975063331937	0.003350902318715555
54.628	0.13094481688239884	0.22527186453675155	-0.03226432796679054	0.10664354038659062	0.003440782162572632
54.632	0.13234425436308925	0.22514135810292782	-0.03298204060884868	0.10689994295551027	0.0035257782596422468
54.636	0.13366627445408302	0.2250080627052618	-0.03365889090667862	0.10713173559908855	0.0036059354011728595
54.64	0.13491513657932924	0.22487214071310643	-0.03429543578531349	0.10734146742723143	0.0036813224032519348
54.644	0.13609500596693613	0.22473375214973615	-0.0348922878836261	0.10753153843913581	0.003752021395787532
54.647999999999996	0.137209604104517	0.22459305435406807	-0.03545018173072264	0.10770402092505317	0.0038181271149226887
54.652	0.1382625229018521	0.2244502016033383	-0.03596989912597076	0.10786084187912331	0.0038797436020343483
54.656	0.13925727393119622	0.22430534490983015	-0.03645230983090956	0.10800379662098043	0.003936987857342522
54.66	0.14019699428658186	0.22415863165188032	-0.03689832329497916	0.10813443867047812	0.003989979477384398
54.664	0.1410847128562605	0.22401020566807628	-0.0373088340855514	0.108254230206052	0.004038839113816681
54.668	0.1419233900744523	0.2238602069251926	-0.037684883212348835	0.10836450107278159	0.004083703567292225
54.672	0.1427156704877659	0.22370877120897667	-0.03802748067208554	0.10846641000563953	0.004124704310059963
54.676	0.14346410827288836	0.22355603035230637	-0.03833762574700284	0.10856104471204801	0.004161972702874139
54.68	0.14417120962331278	0.22340211205860291	-0.03861637937182799	0.10864941569721483	0.004195647055091091
54.684	0.14483919838130854	0.22324713976620306	-0.038864796312834494	0.10873237908781744	0.00422586176585793
54.688	0.1454701974802595	0.22309123275512294	-0.039083914020406355	0.10881072728941361	0.004252749109877325
54.692	0.14606632377368012	0.2229345060982116	-0.03927479903604465	0.10888521605106681	0.004276444978401952
54.696	0.14662952010617908	0.22277707059585014	-0.039438507819763366	0.10895650541614577	0.004297081990868755
54.7	0.14716153542681149	0.22261903290505924	-0.03957606534025836	0.10902516130214578	0.004314786907425928
54.704	0.14766410880145164	0.22246049555045422	-0.03968851467458968	0.1090917212273088	0.004329688378806292
54.708	0.1481389348834151	0.22230155689986517	-0.03977688029221668	0.10915669497931106	0.004341912789286066
54.712	0.14858749814211616	0.2221423112825328	-0.039842164473185206	0.10922049111531769	0.0043515807708585505
54.716	0.1490112222462052	0.2219828490395035	-0.039885356635166264	0.10928348282437318	0.004358810686783191
54.72	0.14941152758445783	0.22182325658569896	-0.03990742977955957	0.10934603699753584	0.004363719293152284
54.724000000000004	0.14978972213774813	0.22166361650029845	-0.03990932850212429	0.10940846980442688	0.004366418562339618
54.728	0.150146979047694	0.22150400761114458	-0.03989198688093027	0.10947102935130477	0.0043670168667241825
54.732	0.1504844637245292	0.22134450503865424	-0.0398563189474772	0.10953395913177	0.0043656204107357585
54.736	0.1508033149748955	0.22118518031850048	-0.03980320625140179	0.10959749538382979	0.0043623317133996324
54.74	0.15110453190162976	0.22102610149448246	-0.039733513658243375	0.10966180822622747	0.004357248954944474
54.744	0.15138906871201477	0.22086733318091817	-0.039648089479062454	0.10972704599054271	0.004350467737706238
54.748	0.15165787789279503	0.22070893668152697	-0.03954773805579554	0.10979336780050596	0.004342079350038026
54.752	0.1519118404992634	0.22055097012920483	-0.03943324699622801	0.10986089977714508	0.004332171996140013
54.756	0.15215174382593755	0.22039348851142312	-0.039305401348576664	0.10992971841679454	0.004320831702508129
54.76	0.1523783689580701	0.22023654371762552	-0.03916495394069876	0.1099999048571797	0.0043081412072126886
54.764	0.15259248102126954	0.22008018474530186	-0.039012607872012973	0.11007154867136289	0.004294178166181071
54.768	0.15279475246990545	0.21992445777411912	-0.03884907259347069	0.11014584233484372	0.0042790638247353205
54.772	0.15298582291651028	0.21976940613025098	-0.038675059564630465	0.1102228738507664	0.00426287621156314
54.775999999999996	0.15316633105642832	0.21961507039759068	-0.03849122186464412	0.11030145295914622	0.004245637697843104
54.78	0.15333687012553537	0.2194614886088898	-0.038298194404372515	0.11038159233072338	0.0042274156817462384
54.784	0.15349796860306206	0.21930869631390676	-0.03809662351802159	0.11046326371979966	0.00420827737050514
54.788	0.15365015013127548	0.21915672633573136	-0.03788707922982237	0.1105464662146815	0.00418828272405252
54.792	0.15379393031803257	0.2190056096355485	-0.03767007036575945	0.11063121921187023	0.004167485812360911
54.796	0.15392976220013826	0.2188553749982009	-0.03744614101054098	0.11071749224072606	0.004145942826779705
54.8	0.1540580695320924	0.21870604909348745	-0.03721578429215033	0.11080526026363126	0.004123704664406877
54.804	0.15417927590424638	0.21855765664530727	-0.036979488975328365	0.11089449685084271	0.004100821823720324
54.808	0.15429379430335333	0.21841022047040123	-0.03673772161596442	0.1109851775591048	0.004077342556664774
54.812	0.1544019812005502	0.21826376156758756	-0.03649092359082261	0.11107725909130224	0.004053311774178716
54.816	0.15450417481661852	0.21811829926714027	-0.03623950120444024	0.11117070282808092	0.004028770819036707
54.82	0.15460071338331818	0.21797385106622374	-0.03598393551260018	0.11126543224949116	0.004003768138847274
54.824	0.15469192541288043	0.21783043295762533	-0.035724508557924695	0.11136145742291387	0.003978333338727853
54.828	0.1547780938729926	0.21768805951979187	-0.035461678489174586	0.11145868064520546	0.003952511897867862
54.832	0.15485948871566593	0.2175467436518092	-0.035195754647287726	0.11155706589758181	0.003926335120502598
54.836	0.1549363799006075	0.217406497171196	-0.03492706409816297	0.11165656716332427	0.0038998360782942654
54.84	0.15500902858035356	0.21726733031574325	-0.034655980321144766	0.111757109772841	0.0038730521970355932
54.844	0.15507765954111585	0.21712925225199028	-0.03438272222734998	0.11185867380622434	0.0038460057101991603
54.848	0.15514248837185052	0.2169922709199294	-0.03410766774062989	0.11196115632937778	0.0038187339199391387
54.852000000000004	0.1552037306641311	0.2168563930406047	-0.03383102224100264	0.11206453666860958	0.003791257832463386
54.856	0.15526159393878822	0.21672162446486828	-0.033553078239219415	0.11216874667825967	0.0037636067332908296
54.86	0.15531625673416793	0.21658796979611672	-0.03327409073072698	0.11227372052106933	0.0037358059632943445
54.864	0.15536789121836408	0.21645543291832223	-0.03299422710897496	0.11237943154269066	0.00370787248669704
54.868	0.15541666955800468	0.21632401675425125	-0.03271377941523058	0.11248579060704277	0.003679835341266613
54.872	0.15546275656534983	0.21619372314997892	-0.03243297867036012	0.1125927338745082	0.003651717736189458
54.876	0.15550629410585787	0.21606455319638104	-0.03215197264508302	0.11270022669567936	0.0036235346058141383
54.88	0.15554741966773475	0.21593650730222133	-0.03187099806739363	0.11280818709994479	0.0035953095130485196
54.884	0.1555862707314274	0.21580958504412734	-0.031590154628644	0.11291660155407332	0.0035670529032341596
54.888	0.15562297812720968	0.21568378579028533	-0.03130952272324264	0.11302546332561048	0.0035387733122982288
54.892	0.15565765464202588	0.21555910826611757	-0.031029343338759178	0.11313467463236808	0.0035104946626865574
54.896	0.15569041008938347	0.21543555007549908	-0.030749869745861982	0.11324412862374685	0.003482242204663856
54.9	0.15572135427844117	0.21531310830253486	-0.030471151449967204	0.11335382229683502	0.0034540214866395293
54.903999999999996	0.15575059174715908	0.21519177970861	-0.030193300072024053	0.11346371847697535	0.0034258440992629767
54.908	0.1557782117938001	0.21507156057888507	-0.029916441450060654	0.11357376467650036	0.00339772288120749
54.912	0.1558043009899874	0.21495244667932756	-0.029640702806535937	0.11368390614729613	0.0033696708759981286
54.916	0.15582894590734425	0.2148344333400998	-0.029366176832212824	0.11379410611685004	0.0033416978426910092
54.92	0.1558522315528402	0.2147175155225146	-0.02909295729194341	0.11390432664802666	0.003313813710538611
54.924	0.15587423088853536	0.2146016878208009	-0.028821133291809464	0.11401452603981992	0.003286027852196131
54.928	0.155895011385051	0.21448694448030364	-0.028550792439117227	0.11412466063760811	0.003258349498049041
54.932	0.155914640491225	0.21437327939663806	-0.028282013580369487	0.11423469160361148	0.00323078709928266
54.936	0.1559331855052859	0.21426068622366437	-0.028014846344405212	0.11434459586393418	0.0032033462834412277
54.94	0.15595070753516913	0.21414915839136534	-0.027749355622251847	0.1144543393645254	0.003176034165536114
54.944	0.15596725962566466	0.21403868903409934	-0.027485622203259723	0.11456387549897427	0.0031488594001060897
54.948	0.1559828942986071	0.2139292710011277	-0.02722369880285961	0.11467317265572777	0.003121827913147849
54.952	0.15599766407583104	0.21382089698049012	-0.026963622933076237	0.11478220785618236	0.003094944172060082
54.956	0.15601161953579332	0.21371355949648654	-0.02670543808641329	0.11489095435539678	0.003068213268226984
54.96	0.15602480347405448	0.21360725089081345	-0.026449192505193255	0.11499937903234629	0.003041640714004212
54.964	0.15603725678627406	0.21350196330146634	-0.026194935177334528	0.115107447693735	0.003015232130765813
54.968	0.15604902036866752	0.2133976887403691	-0.025942680049332593	0.11521514569037361	0.0029889896614826036
54.972	0.156060134784079	0.2132944191700796	-0.025692443595998826	0.11532245745293807	0.0029629157334615857
54.976	0.15607063567079932	0.21319214646141635	-0.025444255211975252	0.11542935818522262	0.002937014048619309
54.980000000000004	0.15608055497424583	0.21309086234185834	-0.02519815686851218	0.11553581456617985	0.0029112895793699345
54.984	0.1560899245559869	0.21299055838343792	-0.024954174874777395	0.1156418022469025	0.0028857457561036306
54.988	0.15609877626765825	0.21289122612120306	-0.024712309332389527	0.11574731191216493	0.002860383376365995
54.992	0.15610713989754535	0.21279285707849896	-0.024472566708448187	0.1158523302108296	0.0028352038794136943
54.996	0.1561150408088111	0.2126954427402937	-0.02423495972427887	0.11595683840848356	0.0028102093085843123
55.	0.156122503807778	0.21259897452817422	-0.02399950727211406	0.11606081450721513	0.0027854023617733905
55.004	0.15612955370076848	0.21250344379468872	-0.023766219849566707	0.11616424167652264	0.0027607849063424365
55.008	0.15613621479626605	0.21240884188737677	-0.023535093980447196	0.1162671111943531	0.0027363573887942043
55.012	0.15614250789654097	0.21231516016142704	-0.023306129227610817	0.11636941123781774	0.0027121205364495668
55.016	0.15614845232592744	0.21222238997060985	-0.023079326737151715	0.11647112879625854	0.0026880752369337307
55.02	0.15615406740516508	0.21213052266094456	-0.0228546892378258	0.11657225047456678	0.002664222558350215
55.024	0.15615937244855554	0.21203954956808033	-0.022632217564990675	0.11667276444790232	0.0026405633888938345
55.028	0.15616438523695247	0.21194946204441223	-0.022411902977905004	0.11677266398974788	0.002617097615809731
55.032	0.15616912068750063	0.21186025148001214	-0.02219373665097727	0.11687194133707728	0.0025938250879235574
55.036	0.15617359342661558	0.211771909295672	-0.02197771204967678	0.11697058777023937	0.002570745896295765
55.04	0.15617781808071288	0.21168442693374026	-0.021763824930535202	0.11706859374777229	0.002547860379190464
55.044	0.15618180927570638	0.21159779585400662	-0.021552068932042073	0.11716595142092966	0.0025251686615121688
55.048	0.15618558071833932	0.21151200755897237	-0.02134243044139378	0.11726265708487803	0.002502670102207021
55.052	0.15618914366766054	0.21142705360381808	-0.02113489696597902	0.11735870548295153	0.0024803641484428575
55.056	0.156192509014042	0.2113429255923516	-0.02092945668257618	0.11745409123744868	0.0024582503147455325
55.06	0.15619568764785555	0.21125961517433886	-0.020726098435333906	0.117548809046806	0.0024363281872603697
55.064	0.1561986904594731	0.21117711404471443	-0.02052481001111866	0.11764285467746942	0.002414597241420702
55.068	0.15620152800308093	0.21109541395535977	-0.020325575765138784	0.11773622615810474	0.0023930565850780725
55.072	0.15620420888453435	0.21101450671990343	-0.020128380536208166	0.11782892055650235	0.00237170535113192
55.076	0.15620674117839614	0.2109343842125924	-0.01993320916518577	0.1179209350662892	0.002350542663630632
55.08	0.15620913297225245	0.21085503836832997	-0.01974004648287489	0.11801226732031937	0.002329567642452562
55.084	0.15621139235368933	0.2107764611811877	-0.019548878487823662	0.11810291467840062	0.0023087795281058593
55.088	0.15621352734181618	0.21069864470378466	-0.019359687984252052	0.11819287675028586	0.002288177215846693
55.092	0.15621554469919524	0.21062158106864334	-0.01917245406717127	0.11828215501864554	0.0022677591840610137
55.096000000000004	0.1562174503597757	0.21054526248722152	-0.018987158253040825	0.11837074945729867	0.0022475241524767763
55.1	0.15621925028220046	0.21046968123989102	-0.018803784568555092	0.11845865895116647	0.0022274711031976748
55.104	0.15622095042511253	0.21039482966591677	-0.018622319433261692	0.1185458813250741	0.002207599269533062
55.108000000000004	0.1562225567457838	0.21032070016712048	-0.018442742801228523	0.11863241861498813	0.002187907184403901
55.112	0.15622407465073856	0.2102472852307188	-0.0182650356976941	0.1187182722666186	0.002168393480918356
55.116	0.15622550858680817	0.2101745774103086	-0.01808918195443641	0.11880344182815801	0.002149057076042852
55.12	0.15622686297006935	0.21010256932791258	-0.017915163526757757	0.118887928290333	0.0021298966766787656
55.124	0.15622814221659878	0.2100312536814852	-0.017742960493484113	0.11897173411026316	0.0021109107781596957
55.128	0.15622935074247318	0.2099606232552115	-0.017572546436452098	0.11905456201738376	0.0020920918195219424
55.132	0.15623049278945828	0.20989067098644074	-0.017403879470090262	0.11913649627428952	0.002073437221646592
55.136	0.1562315717628356	0.20982138987951593	-0.017236966709195868	0.11921776481628338	0.002054952643283019
55.14	0.15623259091801486	0.20975277291817906	-0.017071804143707393	0.11929836114578998	0.0020366382561461983
55.144	0.1562335535171499	0.20968481314695092	-0.016908365394136746	0.11937829258754658	0.0020184917911984035
55.147999999999996	0.15623446282239467	0.20961750376060917	-0.016746601711570438	0.11945758042620297	0.002000508520825514
55.152	0.1562353220657271	0.20955085234760767	-0.016586512741255003	0.11953622098958333	0.0019826890524851978
55.156	0.1562361339649602	0.20948482389722745	-0.016427974409047332	0.11961427363780609	0.0019650202262786634
55.16	0.1562369008896093	0.20941942620713686	-0.016271166367013798	0.11969162480865739	0.0019475223399998604
55.164	0.15623762521345988	0.20935465252138616	-0.016115936992206335	0.1197683591842525	0.0019301793302733503
55.168	0.15623830931029742	0.2092904965436344	-0.015962320097786257	0.11984444849510144	0.0019129954488214676
55.172	0.1562389555539075	0.20922695188513574	-0.015810271419621564	0.1199199124760248	0.0018959663648632143
55.176	0.1562395663038994	0.2091640122455789	-0.015659808748169777	0.11999473297454076	0.0018790945691690099
55.18	0.15624014348669907	0.20910167138643804	-0.015510879758306931	0.12006893492401033	0.001862374812314304
55.184	0.15624068873392216	0.20903992312772335	-0.01536350077253594	0.12014250101310067	0.001845809407129172
55.188	0.1562412037094678	0.20897876148933492	-0.015217559457741009	0.12021549370459172	0.0018293864231913146
55.192	0.15624169007723515	0.2089181806368511	-0.015073126276084408	0.12028786274685659	0.0018131141446636788
55.196	0.15624214950112336	0.20885817438176074	-0.014930262844026342	0.12035956313220464	0.0017969999133559977
55.2	0.1562425836432929	0.20879873648556047	-0.014788932541191681	0.120430610808981	0.0017810401791485298
55.204	0.1562429939337392	0.20873986105237688	-0.014649001804224829	0.12050108230224954	0.001765220572056698
55.208	0.15624338152806494	0.20868154272479494	-0.01451039236391046	0.1205710202444133	0.0017495328114634282
55.212	0.156243747600789	0.2086237759885436	-0.014373223270685413	0.12064034439839573	0.001733990605490524
55.216	0.15624409332643005	0.20856655494354054	-0.01423754714975296	0.12070901563244373	0.0017186003014671846
55.22	0.15624441987950694	0.20850987367986473	-0.014103316295134321	0.12077705756388307	0.001703357044019088
55.224000000000004	0.15624472843453843	0.20845372667720638	-0.013970387484150658	0.12084455409363942	0.0016882452460375474
55.228	0.15624502004588048	0.20839810891426438	-0.013838714476393904	0.12091152887987225	0.0016732601250728076
55.232	0.15624529553277056	0.208343015126765	-0.013708414261137761	0.12097790296646105	0.001658415210307975
55.236	0.15624555572689597	0.2082884397131629	-0.013579526124999759	0.12104364592700478	0.0016437153521309822
55.24	0.15624580145998568	0.20823437710557885	-0.013451993948255064	0.12110878745879858	0.0016291546759762672
55.244	0.1562460335637686	0.20818082214628789	-0.013325676313347013	0.12117341150329133	0.0016147176594768597
55.248	0.15624625286997365	0.20812777009942746	-0.01320055788966359	0.12123752296043276	0.0016004029402386113
55.252	0.15624646015183136	0.208075215937936	-0.013076745430109659	0.12130104945997733	0.0015862229441932641
55.256	0.15624665599135543	0.20802315435557744	-0.012954265315591818	0.12136396910215043	0.0015721810555025444
55.26	0.15624684096933797	0.20797158011829936	-0.012833055073241433	0.1214263163835658	0.0015582706054911384
55.264	0.15624701566797103	0.2079204883847492	-0.012713009344297248	0.12148815343244522	0.001544480029808094
55.268	0.15624718066944673	0.2078698744062293	-0.01259418229639911	0.12154944132268167	0.00153081582204332
55.272	0.15624733655595713	0.20781973333123316	-0.0124765519081246	0.12161018952189791	0.0015172758421268296
55.275999999999996	0.15624748388627444	0.2077700604351949	-0.012360088647909346	0.12167041244084309	0.0015038570835965127
55.28	0.1562476230881451	0.2077208510936177	-0.012244772012746541	0.12173011882481151	0.0014905575520943628
55.284	0.15624775457052897	0.20767210074596001	-0.012130590528187761	0.1217893117765226	0.0014773762718707912
55.288	0.1562478787449442	0.2076238048595206	-0.01201754174834174	0.12184798872330822	0.0014643132914338303
55.292	0.15624799602290904	0.20757595889332467	-0.011905632255874987	0.12190614137040416	0.00145136968888874
55.296	0.15624810681594165	0.20752855825749172	-0.011794879754562948	0.12196375431364843	0.0014385478165445413
55.3	0.1562482115278557	0.20748159833970978	-0.011685263928100592	0.12202083655216997	0.00142584567983973
55.304	0.15624831047724408	0.20743507469898434	-0.011576733925548574	0.1220774168171413	0.0014132577728103335
55.308	0.15624840394402417	0.20738898306938866	-0.011469253622530949	0.12213351458332504	0.0014007802545672372
55.312	0.15624849220973724	0.20734331929877325	-0.011362802254668524	0.12218913961367647	0.0013884110310982902
55.316	0.15624857555592456	0.20729807928732624	-0.011257374417579439	0.12224429188496959	0.0013761497641609705
55.32	0.15624865426412737	0.20725325892613342	-0.011152980066879727	0.12229896151611651	0.0013639978799893384
55.324	0.1562487286158869	0.2072088540357403	-0.011049644471246865	0.12235312872844087	0.0013519585723939726
55.328	0.15624879889274446	0.20716486036637266	-0.010947360405556186	0.12240679471680818	0.00134003129785383
55.332	0.15624886536979446	0.2071212738038821	-0.010846087892859221	0.12245998197828539	0.0013282117278944395
55.336	0.15624892824925102	0.20707809033788124	-0.010745809484327715	0.12251269853791934	0.0013164981178993558
55.34	0.15624898768882606	0.20703530602221565	-0.010646510512346542	0.12256495069057986	0.0013048890359724941
55.344	0.15624904384572527	0.20699291696383917	-0.01054817909051422	0.122616743015057	0.0012933833648183799
55.348	0.15624909687715435	0.20695091931168857	-0.01045080611364187	0.12266807836080929	0.0012819803032818457
55.352000000000004	0.156249146940319	0.20690930924555898	-0.010354385257753734	0.12271895783468813	0.0012706793678503969
55.356	0.15624919419242495	0.20686808296501566	-0.010258912860868028	0.12276938086560397	0.0012594803802829498
55.36	0.15624923879067787	0.20682723668868214	-0.01016438059240119	0.12281934997365233	0.0012483826172435214
55.364	0.15624928091016707	0.2067867666891665	-0.01007077173814355	0.12286887322863428	0.0012373843760084728
55.368	0.15624932073320136	0.20674666930374297	-0.009978071241100157	0.12291795771294603	0.001226484138870312
55.372	0.1562493583648887	0.20670694092501105	-0.009886266495746613	0.12296660893900604	0.0012156806660492715
55.376	0.1562493939061383	0.20666757799108915	-0.009795347348028107	0.12301483088459253	0.0012049729974735195
55.38	0.15624942745785922	0.20662857697580903	-0.009705306095359911	0.12306262598435445	0.0011943604540769523
55.384	0.15624945912096064	0.20658993437890996	-0.009616137486627839	0.12310999511886518	0.0011838426390410898
55.388	0.1562494889963517	0.20655164671640133	-0.009527838374802904	0.12315693783181769	0.0011734193983972082
55.392	0.15624951718494154	0.20651371052468157	-0.009440399514602333	0.12320345770935973	0.0011630898623567686
55.396	0.15624954380342054	0.2064761223942622	-0.009353805253739054	0.12324956261906825	0.0011528524063472811
55.4	0.15624956896901152	0.20643887897474414	-0.009268042006176962	0.12329525914610222	0.0011427056409285498
55.403999999999996	0.15624959275098796	0.20640197696511486	-0.009183098664712753	0.12334055228059075	0.0011326484609528265
55.408	0.15624961521723318	0.20636541310383294	-0.009098966600975606	0.1233854454369831	0.0011226800470776073
55.412	0.15624963643563047	0.20632918415891296	-0.009015639665427793	0.12342994044448315	0.0011127998669726725
55.416	0.15624965647406314	0.20629328691800974	-0.008933114187363774	0.12347403753679607	0.0011030076764910403
55.42	0.15624967540041454	0.20625771818001856	-0.008851387172592484	0.12351773653252938	0.0010933033087316888
55.424	0.15624969328256796	0.2062224747701676	-0.008770448109487749	0.12356104225165247	0.0010836857094223412
55.428	0.15624971019489853	0.20618755355960613	-0.00869028571860333	0.123603960080568	0.0010741537290509763
55.432	0.15624972619854832	0.20615295146296053	-0.0086108894411904	0.12364649497455238	0.0010647062980165749
55.436	0.1562497413327172	0.20611866543590507	-0.008532249312206974	0.12368865153275614	0.0010553424119681667
55.44	0.15624975563640744	0.20608469247278652	-0.008454355960317045	0.1237304340093161	0.0010460611322392764
55.444	0.15624976914862126	0.2060510296042496	-0.00837720060789104	0.12377184631054265	0.0010368615861524742
55.448	0.1562497819083609	0.20601767389486236	-0.008300775071006196	0.1238128919920376	0.0010277429673166882
55.452	0.15624979395462857	0.20598462244074087	-0.008225071759445762	0.12385357425586915	0.0010187045359183681
55.456	0.15624980532642654	0.20595187236717474	-0.008150083676699404	0.12389389594780179	0.0010097456190068738
55.46	0.1562498160668339	0.2059194208262523	-0.008075804419963601	0.12393385955724437	0.0010008656107955423
55.464	0.15624982621280914	0.20588726499448556	-0.00800222818014084	0.12397346720792508	0.0009920639728810245
55.468	0.15624983579302357	0.2058554020704355	-0.007929349741840036	0.1240127206538463	0.0009833402345014567
55.472	0.1562498448361423	0.20582382927233742	-0.0078571644833769	0.12405162128212598	0.0009746939928432423
55.476	0.1562498533708303	0.20579254384101084	-0.007785661788273732	0.12409017450684541	0.0009661241299581655
55.480000000000004	0.15624986142575265	0.2057615431073176	-0.007714814053020616	0.12412839713900349	0.0009576275026269082
55.484	0.15624986902957438	0.2057308244543172	-0.007644621960653554	0.12416628717270653	0.000949204325693288
55.488	0.15624987621096054	0.20570038525439713	-0.007575087735531837	0.12420384157904772	0.0009408549970513836
55.492	0.15624988299857612	0.20567022287460052	-0.007506211825534197	0.12424105852308695	0.0009325797027028815
55.496	0.1562498894196627	0.20564033468373186	-0.007437992902058564	0.12427793736869686	0.000924378416030846
55.5	0.15624989547857351	0.20561071805946315	-0.007370427860022545	0.12431447867012264	0.0009162508969944504
55.504	0.15624990119030047	0.20558137039543958	-0.007303511817862698	0.12435068419959196	0.0009081966916110321
55.508	0.15624990657708362	0.2055522891083855	-0.007237238117534905	0.12438655695059442	0.0009002151312717683
55.512	0.15624991166116314	0.2055234716452106	-0.007171598324514716	0.12442210113851772	0.0008923053320575942
55.516	0.1562499164647791	0.2054949154901154	-0.007106582227796639	0.12445732220595675	0.0008844661941080122
55.52	0.15624992101017157	0.20546661817169748	-0.007042177839894509	0.12449222682793579	0.0008766964010068101
55.524	0.1562499253195807	0.20543857727005746	-0.006978371396841815	0.12452682291704821	0.0008689944191839151
55.528	0.15624992941524657	0.20541079042390462	-0.006915147358191019	0.12456111962851837	0.0008613584973324644
55.532	0.1562499333194093	0.20538325532266422	-0.006852510294553864	0.12459511263190855	0.0008537892919612515
55.536	0.15624993704475507	0.20535596949539991	-0.0067904939249094475	0.12462877791731211	0.0008462909593163966
55.54	0.15624994056347122	0.2053289307141432	-0.006728977075399642	0.12466219582820331	0.000838849057896961
55.544	0.15624994386244404	0.20530213696982078	-0.006667998636715574	0.12469533907842294	0.0008314683509797104
55.548	0.15624994696271874	0.20527558590738965	-0.006607645166667353	0.12472814809832801	0.0008241593449292869
55.552	0.1562499498909559	0.2052492750839179	-0.006547849981257747	0.12476066658670724	0.000816914128371475
55.556	0.15624995266174965	0.20522320234228705	-0.006488613943229112	0.12479289281767283	0.0008097329043526481
55.56	0.15141204206927916	0.2051973976250519	-0.006389310648187374	0.1216418629121342	0.0007772076499698479
55.564	0.14354827199642348	0.20517237211493228	-0.0060887564590305174	0.11660168040205823	0.0007099592346818442
55.568	0.1360929053440409	0.20514894650766927	-0.005593638756278889	0.11192783806481703	0.000626083892905868
55.572	0.12902481647957686	0.20512785083988133	-0.004927553774772272	0.10757818446605583	0.0005300972889488611
55.576	0.12232373479735045	0.20510972565172306	-0.0041117160591071684	0.10351681893337018	0.00042563176679602716
55.58	0.11597077797189885	0.20509513126160583	-0.0031651930955382515	0.09971338083102317	0.00031561210453913077
55.584	0.10994766517628403	0.2050845562134997	-0.0021045924710030306	0.09614191927491358	0.00020233955945376427
55.588	0.10423746680955089	0.205078425819995	-0.0009453140881863532	0.09278015525002188	0.00008770638786196273
55.592	0.09882374326959235	0.20507710956021402	0.0002987873761796521	0.08963529293307863	-0.00002678189398856908
55.596000000000004	0.09369126161345658	0.2050809112166955	0.0016124936185247184	0.08674583927302812	-0.00013987711226132873
55.6	0.08882528377418623	0.20509008597863457	0.002983650493908059	0.0840065178110101	-0.0002506460883583164
55.604	0.08421206439159361	0.20510484463111775	0.0044028718720087925	0.08140418503997873	-0.0003584121965763213
55.608000000000004	0.07983841777316977	0.20512536125853548	0.0058613987510498285	0.07892720554005425	-0.0004626238239763271
55.612	0.07569192305645768	0.20515177813420057	0.007351724836987361	0.07656572378833487	-0.0005628901332366155
55.616	0.07176078861415335	0.20518420805249557	0.008866812060762315	0.07431106461801208	-0.0006589022440030772
55.62	0.06803376217269738	0.20522273716239842	0.010400330627265166	0.07215566447886568	-0.000750442767210216
55.624	0.06450041682512113	0.20526742751531596	0.011946487503983	0.070093114607263	-0.0008373665177709157
55.628	0.06115048831338552	0.2053183192451826	0.013500204275750317	0.06811764013917501	-0.0009196020566609119
55.632	0.05797455086251795	0.20537543260942065	0.015056553956679328	0.06622433021839168	-0.0009971102011781636
55.636	0.05496362813524858	0.20543876940555914	0.016611225629102	0.06440895077924687	-0.0010699116139277949
55.64	0.052108982913035826	0.20550831484960538	0.018160236731461388	0.06266761761652277	-0.0011380587713127536
55.644	0.0494026653713335	0.2055840388886553	0.01969994050003189	0.0609971813271729	-0.0012016408428149623
55.647999999999996	0.04683690076307019	0.2056658974984244	0.021226988229159124	0.05939469438300771	-0.0012607704785426081
55.652	0.04440433977770356	0.2057538337139056	0.022738267088633683	0.057857553944280646	-0.0013155805146800846
55.656	0.0420981909328483	0.20584777906777707	0.024231104763133254	0.05638363066576845	-0.0013662376615880482
55.66	0.03991175827541992	0.20594765421835293	0.025702735366149195	0.05497073759772786	-0.001412898321356427
55.664	0.03783888710356953	0.2060533696842759	0.027150907157715943	0.05361711662286714	-0.001455753355491894
55.668	0.035873717063537806	0.20616482721194423	0.028573389837354142	0.05232110725290249	-0.0014949913942592001
55.672	0.03401054508537006	0.20628191989319367	0.02996819139584958	0.05108106420220966	-0.0015308071087154996
55.676	0.032244183419953866	0.20640453345453708	0.03133352319758654	0.04989564044251028	-0.001563406207263833
55.68	0.030569557936065295	0.20653254646840283	0.03266766416395051	0.048763416797646904	-0.0015929869234322723
55.684	0.02898187098899568	0.20666583126061935	0.03396917121456958	0.04768306946274596	-0.0016197543506162317
55.688	0.02747669098151083	0.20680425439012243	0.03523660952808027	0.04665340337700953	-0.0016439077579517062
55.692	0.026049632373968158	0.2069476771246075	0.03646878718852395	0.04567310939008747	-0.001665642906585275
55.696	0.024696670021588204	0.20709595616057602	0.03766457368570047	0.044741012766271196	-0.0016851511721080869
55.7	0.02341405649195967	0.2072489438752008	0.03882298383715577	0.043856017961405536	-0.0017026214764776601
55.704	0.022198052309200904	0.20740648905737308	0.03994316192249683	0.04301687036513337	-0.0017182298183935772
55.708	0.021045123237986893	0.20756843710460635	0.041024305230060704	0.04222232658943518	-0.0017321416135282967
55.712	0.019952118697066555	0.20773463067368417	0.04206582667754605	0.04147133897468927	-0.001744526157395039
55.716	0.01891592966082881	0.20790491007768272	0.043067123578491864	0.0407627332157201	-0.0017555336687985125
55.72	0.017933490389871933	0.2080791134263335	0.04402774476830971	0.040095231368209375	-0.0017653026131058476
55.724000000000004	0.01700206581887657	0.20825707736197757	0.04494735930882359	0.039467716332715445	-0.0017739696271052866
55.728	0.016119072003434303	0.20843863717443062	0.04582564096760555	0.03887906949453836	-0.0017816582798113002
55.732	0.015281927969462598	0.20862362718731195	0.04666244416788983	0.03832805619116086	-0.0017884807820837878
55.736	0.01448821030897817	0.20881188126879	0.04745765225759387	0.037813463285484364	-0.00179453819125781
55.74	0.013735749813666893	0.2090032328544412	0.0482112050975699	0.037334199118837126	-0.00179992673087177
55.744	0.013022400053825293	0.20919751548986154	0.048923191650562296	0.0368890945183009	-0.001804732240934542
55.748	0.012346051024808674	0.20939456318324146	0.0495936933566803	0.036476913466354545	-0.0018090248610485495
55.752	0.011704827065633076	0.20959421011453291	0.05022293442251745	0.0360924737363409	-0.0018126699416066822
55.756	0.011096944416756576	0.2097962922570774	0.05081142475792845	0.035732870756176094	-0.0018156380738122235
55.76	0.010520622034639552	0.21000064772826404	0.05135958590488932	0.03540456494325752	-0.0018183637946284676
55.764	0.00997419863856688	0.21020711548433968	0.05186764134278833	0.0351048159907564	-0.0018208040052131334
55.768	0.00945618003681489	0.21041553590022377	0.052335982276213514	0.034833804248565754	-0.0018230613617660283
55.772	0.008965084266717828	0.21062575100346118	0.052764992207890424	0.03459028012175277	-0.001825155861093032
55.775999999999996	0.00849945967652732	0.21083760418858993	0.05315517754843405	0.03437298688466991	-0.001827102220724624
55.78	0.008058019568676704	0.21105094082184575	0.05350688035889096	0.034180784559227094	-0.0018289071499835916
55.784	0.007639532516164189	0.21126560853507192	0.05382066749088174	0.03401255971099904	-0.00183057866671944
55.788	0.007242768882160441	0.21148145704476445	0.05409732276991867	0.03386717837893274	-0.001832123680071535
55.792	0.00686658483860702	0.21169833817747302	0.05433723814945541	0.03374355765969109	-0.0018335317285645147
55.796	0.0065099583803457295	0.21191610697670796	0.05454121632978449	0.033640714231708634	-0.0018348054724000803
55.8	0.00617187673105586	0.21213462084936147	0.05470988685936788	0.033557653999474926	-0.0018359354535770873
55.804	0.005851333093838329	0.21235374002064533	0.05484402445799214	0.033493376254273184	-0.0018369115464700917
55.808	0.00554741985081184	0.21257332802474274	0.054944392344640894	0.03344695932719339	-0.0018377228560085598
55.812	0.005259310063427265	0.21279325107452046	0.055011687744068824	0.033417543953248634	-0.0018383554931298092
55.816	0.004986179052434748	0.21301337850954452	0.05504672477748314	0.03340426557380266	-0.0018387954134350699
55.82	0.00472721175080769	0.21323358297079867	0.05505032821063202	0.03340626160177907	-0.0018390256654681717
55.824	0.0044816854340191375	0.21345374026015063	0.05502328341245647	0.03342274716413403	-0.0018390292896350224
55.828	0.004248928240541689	0.21367372955492733	0.05496646676057131	0.03345297954195065	-0.0018387920880347027
55.832	0.004028268795462518	0.21389343335959762	0.05488067992557894	0.033496212060696605	-0.0018382948928224075
55.836	0.0038190492679078753	0.21411273753916452	0.05476679584099247	0.033551708186873724	-0.001837519552387069
55.84	0.0036206932014486164	0.21433153139423228	0.05462566264680212	0.03361880257392236	-0.0018364493679925253
55.844	0.0034326539784901022	0.21454970766456483	0.054458147358788817	0.033696855388849874	-0.0018350683162937835
55.848	0.003254385008476843	0.2147671625431471	0.05426510934122085	0.03378522606869192	-0.001833358986735432
55.852000000000004	0.00308535725332495	0.2149837955214789	0.05404731588835328	0.03388328905568417	-0.0018313008269289458
55.856	0.002925109550747584	0.21519950935547255	0.05380572782355447	0.03399048069303478	-0.0018288825527612124
55.86	0.0027731968607601163	0.21541421097347593	0.05354135240673222	0.03410625330892255	-0.001826094927686299
55.864	0.0026291741867607637	0.21562781077207008	0.05325491558919763	0.034230058928672334	-0.0018229188988597058
55.868	0.0024926177420055732	0.21584022187237262	0.05294717692745037	0.03436136947508306	-0.0018193375090667153
55.872	0.0023631570952608308	0.21605136087803448	0.05261896940086736	0.03449970629873229	-0.0018153389900719052
55.876	0.002240429935966509	0.21626114740996785	0.05227111342611748	0.03464459937424336	-0.0018109117834934733
55.88	0.0021240742502467796	0.21646950488683744	0.05190456513561113	0.03479558242015745	-0.001806049574158588
55.884	0.0020137516270179777	0.21667636007677268	0.05152011999736143	0.03495221174546269	-0.0018007421432994235
55.888	0.0019091633440421942	0.2168816430678594	0.05111858432392483	0.03511408110925605	-0.0017949821161406412
55.892	0.001810014415814033	0.21708528693468224	0.05070069460411427	0.03528078974349088	-0.0017887605461766982
55.896	0.001716010086331284	0.21728722792309887	0.05026727749828371	0.03545194050081653	-0.0017820725310071877
55.9	0.0016268772192734968	0.21748740548828321	0.049819109512902186	0.0356267299551092	-0.0017748919612201781
55.903999999999996	0.0015423779113503749	0.2176857621733938	0.049356967594765135	0.035804661099120845	-0.0017672094976108554
55.908	0.0014622773169238373	0.21788224357501873	0.04888158779534723	0.03598606430184752	-0.0017590559615797703
55.912	0.0013863405903562257	0.21807679823452675	0.04839372874675452	0.03617060462817991	-0.0017504304289822424
55.916	0.0013143368976542003	0.21826937768904128	0.04789409688599548	0.036357953862778784	-0.0017413313648804807
55.92	0.001246067808675116	0.21845993635694808	0.04738346612881405	0.03654781515771426	-0.0017317621616077105
55.924	0.0011813502492681383	0.21864843162344097	0.04686248242648185	0.03673990764786748	-0.0017217232764987556
55.928	0.001120001216855261	0.21883482325926007	0.046331771106160054	0.03693395354413165	-0.0017112154816522564
55.932	0.0010618377108521013	0.21901907367966922	0.045791984191983805	0.03712967890139805	-0.0017002416693062542
55.936	0.0010066855391346924	0.21920114799777327	0.04524383170929931	0.03732682133866074	-0.0016888084228894491
55.94	0.0009543972611199634	0.21938101400310656	0.04468793182672817	0.037525144267354066	-0.001676921088807658
55.944	0.0009048303432627904	0.21955864192945	0.04412488760114323	0.037724418774373006	-0.0016645857382376662
55.948	0.0008578422520183111	0.2197340043800907	0.04355530186306164	0.037924419712281145	-0.0016518095485498505
55.952	0.0008132907996179597	0.21990707643832724	0.042979782455323745	0.03812492636380373	-0.0016386010412415212
55.956	0.0007710471127157005	0.2200778355245139	0.04239891335623166	0.03832491257131493	-0.0016249346474963352
55.96	0.0007309991495800642	0.22024626129960204	0.04181322176684414	0.038524053799212934	-0.001610814804864325
55.964	0.000693035907935232	0.22041233572263053	0.04122332871158767	0.03872314822299425	-0.0015962970679440237
55.968	0.0006570463855053994	0.22057604308869413	0.04062979441752514	0.03892201973059217	-0.0015813936599688174
55.972	0.0006229211256496637	0.22073736978234798	0.0400330514451389	0.039120496879845104	-0.0015661128641502348
55.976	0.000590565481823755	0.22089630397671559	0.03943365064312943	0.0393184237443876	-0.0015504689857747055
55.980000000000004	0.0005598928839367375	0.22105283601526302	0.03883203089102809	0.03951565441918003	-0.0015344731130847895
55.984	0.0005308168314038489	0.22120695790668302	0.038228665627333805	0.039712046427189625	-0.0015181385442421882
55.988	0.0005032508236401617	0.22135866360287365	0.03762399652353772	0.039907461028502164	-0.0015014781749995824
55.992	0.0004771119733971857	0.2215079487444136	0.037018472914016914	0.040101765871669255	-0.0014845061337246362
55.996	0.0004523301822690874	0.22165481079547175	0.036412504691098094	0.040294842201204495	-0.001467236130678416
56.	0.00042883809103874595	0.22179924873839577	0.035806500888236795	0.04048657667459501	-0.0014496826436605533
56.004	0.00040656834038516835	0.22194126328212266	0.0352008506700311	0.04067685959471481	-0.0014318600603193776
56.008	0.0003854536787054237	0.22208085645806405	0.03459589153339628	0.04086558445063556	-0.0014137813271030335
56.012	0.0003654326303922209	0.2222180319361314	0.033992070283906224	0.04105265301921068	-0.0013954646667698246
56.016	0.00034645208803443626	0.22235279502210353	0.03338974694175181	0.04123797694532413	-0.001376925614594168
56.02	0.00032845957808025795	0.2224851522638057	0.03278919494256559	0.04142147133700133	-0.0013581766984768295
56.024	0.00031140262697796934	0.22261511146747542	0.032190786583884225	0.04160305465902485	-0.0013392350537663393
56.028	0.0002952293476767905	0.22274268172655282	0.03159475928170929	0.04178264893255792	-0.001320112735176335
56.032	0.000279894586153397	0.22286787307487516	0.031001385338550697	0.041960184035167956	-0.001300823834150745
56.036	0.0002653574073051487	0.22299069684459855	0.030411038838371807	0.04213559639346807	-0.0012813872583997165
56.04	0.0002515769342236772	0.22311116582709428	0.029824023021866965	0.042308825950717555	-0.001261819399182363
56.044	0.00023851229000053587	0.22322929374698075	0.02924054638846471	0.04247981536690766	-0.0012421330118094795
56.048	0.00022612404629431034	0.22334509523779808	0.028660849979604816	0.04264851121611026	-0.0012223425818184295
56.052	0.00021437883614743535	0.22345858592889897	0.02808519061651249	0.0428148674115477	-0.0012024637124740257
56.056	0.00020324483321249574	0.2235697824770859	0.027513813905097894	0.04297884192088287	-0.0011825118584677912
56.06	0.000192690210369579	0.22367870241049237	0.026946915251365503	0.043140395398832	-0.0011625005787227242
56.064	0.00018268316953544026	0.22378536403151636	0.026384691205523086	0.043299491132573815	-0.0011424437028892452
56.068	0.0001731943667076063	0.22388978644635407	0.02582734711619395	0.043456096817120614	-0.0011223556968107053
56.072	0.00016419861933832623	0.22399198958555713	0.02527508313647136	0.04361018574542336	-0.0011022510703125336
56.076	0.0001556711357793967	0.2240919940994939	0.02472806031212433	0.04376173393487278	-0.0010821427961046721
56.08	0.00014758712438256604	0.2241898212650437	0.024186435342922284	0.04391071974175542	-0.0010620437838951486
56.084	0.0001399220008455932	0.2242854929926843	0.023650368321808293	0.04405712402611818	-0.0010419672104172845
56.088	0.00013265418851222567	0.2243790318367788	0.023120018404285247	0.04420093209048275	-0.0010219263634185236
56.092	0.00012576433238886716	0.22447046093215003	0.022595512800915284	0.04434213297627996	-0.0010019332332854216
56.096000000000004	0.00011923312548269658	0.22455980388592472	0.022076967474465848	0.04448071778910433	-0.0009819993598709509
56.1	0.00011304126080092727	0.22464708478209272	0.021564504981191737	0.0446166796786743	-0.000962136611175008
56.104	0.00010716999210208457	0.2247323281985273	0.021058244465628043	0.04475001423286932	-0.0009423567395560965
56.108000000000004	0.00010160341149673203	0.2248155591439051	0.020558287665037138	0.04488072088552557	-0.0009226707705788749
56.112	0.000096326484749172	0.224896803017896	0.020064718790378227	0.045008801486697766	-0.0009030889449225481
56.116	0.00009132417708421775	0.22497608553735027	0.019577630798941655	0.04513425958892222	-0.0008836218706155113
56.12	0.00008658146019647494	0.22505343280784515	0.019097098543841774	0.04525710054349059	-0.0008642793088875949
56.124	0.00008208432789940856	0.22512887115514332	0.018623188459799125	0.04537733188846057	-0.0008450706035616537
56.128	0.00007782083006285025	0.2252024272465255	0.01815597301574243	0.045494964203203446	-0.0008260053424255295
56.132	0.00007377925574788885	0.22527412791704612	0.01769549350509549	0.045610009574655906	-0.0008070916281956667
56.136	0.00006994789401561475	0.22534400027165577	0.017241817510954636	0.045722481609077145	-0.0007883386840516877
56.14	0.00006631510449483934	0.22541207155002313	0.016794966081987803	0.045832395212501285	-0.0007697535230502193
56.144	0.00006287057423559272	0.22547836918498879	0.016354998878716887	0.045939767509326004	-0.0007513448461035412
56.147999999999996	0.000059605147341851545	0.2255429207190663	0.0159219213212073	0.04604461752861779	-0.0007331187775557349
56.152	0.0000565097044021162	0.22560575381174158	0.015495781906507812	0.04614696548978381	-0.0007150833128768323
56.156	0.000053575126004903446	0.22566689621062316	0.015076575400615667	0.04624683268277071	-0.0006972438599814495
56.16	0.00005079236167519881	0.22572637570932505	0.014664335980637497	0.046344241445609786	-0.0006796075273262072
56.164	0.0000481536773156559	0.2257842201674203	0.014259052134115957	0.046439215946500745	-0.0006621792012486233
56.168	0.000045652235127693814	0.22584045742835923	0.013860741557737378	0.046531781761337175	-0.0006449650012149324
56.172	0.00004328120768778773	0.22589511536924248	0.013469382173170754	0.046621965349401495	-0.0006279690689554131
56.176	0.000041033767572413736	0.22594822172906057	0.013084956117652835	0.04670979374623029	-0.0006111956014340382
56.18	0.00003890308735805979	0.22599980429803374	0.012707488946901305	0.046795294865258734	-0.0005946506922672628
56.184	0.00003688251980298982	0.22604989091800026	0.012336978796842129	0.04687849757555687	-0.0005783390306174603
56.188	0.00003496662478605799	0.22609850936317863	0.011973393721656114	0.046959432117751616	-0.0005622637696912236
56.192	0.00003315041657738681	0.22614568722029085	0.011616673890658137	0.04703812940007421	-0.000546426609667241
56.196	0.000031428907422572444	0.226191451946943	0.011266836468973519	0.04711462080287637	-0.000530832727883706
56.2	0.000029797109567211738	0.22623583100680497	0.010923821657183837	0.047188938363097	-0.0005154835468703122
56.204	0.000028250035256910146	0.22627885149501958	0.010587539497859141	0.04726111412519062	-0.0005003789125132842
56.208	0.00002678284295280755	0.2263205402391904	0.010257946178658574	0.047331180388499455	-0.00048552070099760764
56.212	0.00002539165325699152	0.22636092398396182	0.009935044032332257	0.047399170495527956	-0.00047091284596909424
56.216	0.000024072846506105916	0.22640002955377553	0.009618854201650314	0.047465118648356876	-0.0004565600559425782
56.22	0.00002282279045086264	0.22643788364497341	0.009309288021338742	0.04752905935322639	-0.00044246170290248855
56.224000000000004	0.000021637852841974077	0.2264745125834665	0.00900626637770126	0.047591027008205146	-0.0004286174664242706
56.228	0.00002051440143015886	0.2265099424176731	0.008709726389113083	0.04765105604084854	-0.0004150276602680849
56.232	0.000019448898057914957	0.22654419896827524	0.00841961706891909	0.04770918102907741	-0.000401693034936571
56.236	0.00001843854168594622	0.22657730787575667	0.008135899102826971	0.047765437149497186	-0.0003886147772507322
56.24	0.000017480733484894155	0.226609294612258	0.007858518507459618	0.04781985985012577	-0.00037579325365633847
56.244	0.00001657285711035592	0.22664018436710695	0.007587395563060793	0.04787248450181863	-0.0003632274765017952
56.248	0.000015712296217923533	0.22667000202200463	0.0073224567333031	0.04792334635060132	-0.00035091663016737716
56.252	0.000014896434463189347	0.22669877217548784	0.007063633972398789	0.047972480541717044	-0.00033886004329471234
56.256	0.000014122703338149408	0.22672651916489128	0.006810864725101074	0.048019922168662486	-0.0003270571940006424
56.26	0.000013389030194964466	0.22675326708821403	0.006564091300080087	0.048065706559944014	-0.00031550768626233084
56.264	0.00001269352733656119	0.2267790397908389	0.0063232392693202116	0.048109869051516645	-0.00030421021322840316
56.268	0.000012034292633717897	0.22680386077820242	0.0060882194159368	0.04815244470147892	-0.00029316264875636706
56.272	0.00001140942395720916	0.2268277532140132	0.005858950749705237	0.048193468281501596	-0.00028236315711879936
56.275999999999996	0.000010817019177810827	0.22685073995614147	0.005635361341590163	0.04823297432402453	-0.00027181023889551875
56.28	0.000010255202360742784	0.2268728435928464	0.005417388223766951	0.048270997186188706	-0.0002615027317059463
56.284	9.722453824997035e-6	0.2268940864573357	0.0052049605621653445	0.048307571254204436	-0.0002514390032321264
56.288	9.217412005504591e-6	0.2269144905485558	0.004997986518787963	0.04834273067428974	-0.0002416163161914975
56.292	8.738700940375742e-6	0.22693407750431766	0.004796378808301327	0.04837650919261472	-0.0002320320635110516
56.296	8.284944667723295e-6	0.22695286862583916	0.004600056419640585	0.04840894019397432	-0.00022268385610728873
56.3	7.854767225657495e-6	0.22697088490284262	0.004408944616007365	0.04844005673351522	-0.00021356952733432322
56.304	7.446803154790943e-6	0.22698814703749165	0.004222973207588373	0.04846989157310544	-0.00020468705348793774
56.308	7.05991464764939e-6	0.22700467543080982	0.00404205852962811	0.04849847727225516	-0.000196033683732294
56.312	6.693130788266388e-6	0.22702049012609826	0.0038661092512706154	0.04852584604299137	-0.00018760622231254253
56.316	6.345476635022767e-6	0.22703561080810591	0.003695037559723088	0.04855202963890641	-0.0001794015731165478
56.32	6.01597724630119e-6	0.22705005681767373	0.0035287593138115833	0.04857705937328078	-0.00017141675070104283
56.324	5.703657680482455e-6	0.2270638471664213	0.0033671940439791914	0.04860096613542056	-0.0001636488837028225
56.328	5.407542995947477e-6	0.22707700055143323	0.003210264952286987	0.04862378040746248	-0.00015609521808977546
56.332	5.12666073758951e-6	0.22708953536548693	0.0030578922855164746	0.048645532275106096	-0.0001487527978688896
56.336	4.860172749506055e-6	0.22710146962120673	0.002909971782513698	0.04866625136220681	-0.00014161741822474062
56.34	4.607440503351046e-6	0.22711282098885985	0.002766437800984096	0.048685966927461057	-0.0001346866992855898
56.344	4.367841651859858e-6	0.22712360688285527	0.0026272229368172247	0.0487047079015739	-0.00012795812572999807
56.348	4.140753847766508e-6	0.22713384442919754	0.0024922503918919452	0.04872250281406189	-0.00012142867673230214
56.352000000000004	3.925554743805103e-6	0.22714355042791073	0.002361433974077221	0.04873937972092202	-0.0001150948271484356
56.356	3.7216219927108858e-6	0.22715274131546231	0.00223467809723278	0.048755366132468454	-0.00010895254881879213
56.36	3.5283226923102363e-6	0.2271614331282184	0.002111880001206263	0.04877048893717048	-0.00010299742023546163
56.364	3.344973894886162e-6	0.22716964153473945	0.0019929652479142947	0.048784774430426496	-0.00009722636006717789
56.368	3.17109951107725e-6	0.22717738193813652	0.0018778663518689378	0.04879824863463063	-0.0000916365891411072
56.372	3.0062706039371087e-6	0.22718466945491328	0.001766509381129565	0.04881093716536545	-0.00008622497840434381
56.376	2.8500582365184144e-6	0.22719151890021438	0.0016588175881564933	0.04882286517386117	-0.00008098822745459404
56.38	2.7020334718739035e-6	0.2271979447765632	0.0015547114098116233	0.04883405732266964	-0.00007592286610694934
56.384	2.561767373057094e-6	0.2272039612625992	0.0014541084673589685	0.04884453776154892	-0.00007102525594330316
56.388	2.4288234438285117e-6	0.22720958220191892	0.0013569239090377662	0.048854330099456625	-0.00006629160857197609
56.392	2.3027237778333357e-6	0.22721482111187827	0.0012630825227871408	0.04886345739704759	-0.00006171857904116485
56.396	2.1831346736381023e-6	0.22721969122465374	0.001172513051716803	0.048871942340218244	-0.00005730299025665693
56.4	2.0697569691851052e-6	0.22722420548073746	0.0010851419155529028	0.04887980716283119	-0.00005304152757653114
56.403999999999996	1.962291502416868e-6	0.2272283765263489	0.0010008955582478686	0.048887073619376976	-0.00004893085484137097
56.408	1.8604391112757383e-6	0.22723221671353175	0.0009197004479800963	0.04889376298211329	-0.000044967615718082244
56.412	1.7639006337046016e-6	0.2272357381002509	0.0008414830771545199	0.04889989603838425	-0.0000411484349909157
56.416	1.6723727083604769e-6	0.2272389524504889	0.000766169959184891	0.04890549308574178	-0.000037469919641419755
56.42	1.5855355303646414e-6	0.22724187123517292	0.0006936885769294929	0.0489105739241703	-0.00003392870642226246
56.424	1.5031672979963048e-6	0.22724450564409485	0.0006239709332622038	0.048915157939243406	-0.000030521636750017806
56.428	1.4250681291070241e-6	0.2272468665983846	0.0005569500944699376	0.048919264078814036	-0.0000272455887500953
56.432	1.3510381415483863e-6	0.22724896475117898	0.0004925589976601814	0.048922910839775374	-0.00002409741992585818
56.436	1.2808774531723697e-6	0.22725081048710483	0.00043073045076131813	0.0489261162652572	-0.00002107396811293489
56.44	1.214386181830554e-6	0.22725241392176238	0.0003713971325219395	0.0489288979419487	-0.000018172052393098372
56.444	1.1513581149800633e-6	0.2272537849012084	0.00031449159251120977	0.04893127299398336	-0.00001538847396747858
56.448	1.0915370394126112e-6	0.22725493300372246	0.0002599482525991822	0.04893325805999026	-0.000012720114926679318
56.452	1.034768760756946e-6	0.22725586755495458	0.00020770572019753348	0.048934869403775005	-0.000010164052292283333
56.456	9.80928025725134e-7	0.22725659763564499	0.00015770282340224847	0.04893612288540879	-7.717364745388353e-6
56.46	9.298895810295263e-7	0.22725713208273413	0.00010987883573326088	0.04893703394569942	-5.377144314192518e-6
56.464	8.815281733821842e-7	0.2272574794911504	0.00006417347763025381	0.048937617608225056	-3.1404971088593458e-6
56.468	8.357185494951883e-7	0.22725764821559785	0.00002052691645294332	0.04893788848145355	-1.0045439482422542e-6
56.472	7.923354560808609e-7	0.22725764637234377	-0.000021120233518706045	0.04893786077318951	1.033579047435687e-6
56.476	7.512536398512781e-7	0.2272574818454645	-0.00006082386997595152	0.048937548272918324	2.9765710730938347e-6
56.480000000000004	7.123445735620496e-7	0.22725716228798323	-0.0000986452897759881	0.04893696435784107	4.827401029836434e-6
56.484	6.754272659344165e-7	0.22725669512508434	-0.0001346350255864657	0.048936121991659545	6.58851603644949e-6
56.488	6.40335405624464e-7	0.22725608758295726	-0.0001688447096161483	0.04893503379970888	8.262421571968249e-6
56.492	6.070470642144296e-7	0.2272553466641703	-0.00020133227553641926	0.04893371209767622	9.85193560706916e-6
56.496	5.755180425943781e-7	0.2272544791517564	-0.00023214930254323449	0.04893216880487631	0.00001135956885997985
56.5	5.497598315317667e-7	0.22725349161542918	-0.0002613501327045087	0.04893041773790985	0.000012787971169089786
56.504	0.008641279807624018	0.2272522505784148	-0.000393057606600433	0.05376202345227891	0.000021131572264149098
56.508	0.016804185220332876	0.22725009144781383	-0.000716746570145483	0.05830513394830521	0.00004179000477932072
56.512	0.024515673857339524	0.22724628852812823	-0.0012112698293150546	0.0625599788692797	0.00007577701492694586
56.516	0.03180070976994278	0.22724020063426278	-0.0018561257006997998	0.06653030296167216	0.0001234886052025037
56.52	0.03868287615234142	0.2272312644306033	-0.002632267882984319	0.07022268417985487	0.00018484491622358304
56.524	0.045184452057941416	0.2272189914624252	-0.0035215980810397868	0.07364600956266165	0.0002593516459521071
56.528	0.05132651992492423	0.22720296272974097	-0.0045072982157914445	0.07681093920327478	0.00034620980922418554
56.532	0.05712891816595324	0.22718282538685775	-0.005573660558532083	0.07972940479063678	0.0004443846388368111
56.536	0.06261035138803044	0.22715828610745084	-0.006706029627689017	0.08241424445224953	0.0005526723650403905
56.54	0.06778878231758617	0.22712910698261188	-0.007891218362031325	0.08487893867371053	0.0006697982394117154
56.544	0.0726807120847559	0.22709510117585635	-0.009117372710442623	0.08713689976214951	0.0007944595919639963
56.548	0.07730222611483183	0.2270561281617568	-0.010373316702772164	0.08920190959747021	0.0009253196587466103
56.552	0.08166809212298634	0.22701208903179165	-0.011648867719834163	0.09108734519766011	0.0010610644351584143
56.556	0.08579254577626123	0.22696292257986078	-0.01293543585594468	0.0928062290662586	0.001200489023118697
56.56	0.08968893125849556	0.22690860197998455	-0.014224658205244729	0.09437125660654003	0.0013423988696274754
56.564	0.09336978493001077	0.22684912989444142	-0.015510226242500492	0.09579418863792993	0.0014857895384910633
56.568	0.09684716593269918	0.2267845349101326	-0.0167850504668456	0.09708676602893805	0.0016296062674585562
56.572	0.10013215791905193	0.22671487062516385	-0.018043994385512463	0.0982595655050578	0.0017729950482961569
56.576	0.10323556332166799	0.22664021073640672	-0.01928214786508764	0.09932281793712923	0.0019151572618409047
56.58	0.10616729626957125	0.22656064665585615	-0.02049540444494201	0.10028588572645618	0.0020553997880829564
56.584	0.1089369202250518	0.22647628541054177	-0.021680224104291494	0.10115758272029814	0.0021931190632244685
56.588	0.11155339237240298	0.22638724697088572	-0.022833517283506664	0.10194607093231785	0.002327787372618676
56.592	0.11402513533779501	0.22629366254613972	-0.023952834421672575	0.1026588243930376	0.002458969822609991
56.596000000000004	0.11636028615187823	0.22619567258358392	-0.025035982771498343	0.1033028819609091	0.002586289173019447
56.6	0.11856620408338618	0.22609342498853846	-0.02608139406155071	0.1038844823716141	0.0027094521216142853
56.604	0.12065011211056323	0.22598707359837125	-0.027087687880957903	0.10440953714538198	0.0028282129539893876
56.608000000000004	0.12261888321945379	0.22587677725962027	-0.02805369792799743	0.10488352848258092	0.00294237082567284
56.612	0.12447869608605823	0.22576269840292476	-0.0289788830045054	0.10531120482313269	0.003051801083633067
56.616	0.1262356455423932	0.22564500141966456	-0.02986267491460444	0.10569712269189281	0.0031563988143570552
56.62	0.12789552127508266	0.22552385248832282	-0.030704852621622203	0.10604541562315288	0.003256108857907582
56.624	0.1294635328608596	0.2253994181654072	-0.031505366684406795	0.10635974202231616	0.003350902672871981
56.628	0.1309448228110344	0.22527186495766557	-0.03226433548939005	0.10664354066718422	0.0034407829738624424
56.632	0.13234426813911257	0.22514135849916928	-0.03298204446027889	0.10689994824605556	0.003525778845852917
56.636	0.13366626155745925	0.2250080630865905	-0.03365889688869555	0.10713172765108785	0.0036059357745157794
56.64	0.13491514204557092	0.22487214107064651	-0.034295440309547225	0.10734146852091772	0.003681322926398276
56.644	0.13609501770000507	0.22473375249283745	-0.03489229231895279	0.10753154243179372	0.0037520220120380223
56.648	0.13720959263727267	0.2245930546720748	-0.03545018757725614	0.10770401362716261	0.0038181274859062663
56.652	0.1382625279356918	0.224450201906656	-0.0359699017918164	0.1078608434096843	0.0038797439446288315
56.656	0.13925728395762524	0.22430534517163164	-0.03645232805283654	0.10800379425721425	0.003936989739215037
56.66	0.14019698415354928	0.22415863185243068	-0.036898332017439896	0.10813443072843541	0.003989980127534665
56.664	0.1410847174668206	0.224010205863849	-0.037308830889039614	0.10825423375715819	0.004038838900268378
56.668	0.1419233986061718	0.2238602071145706	-0.037684888444969644	0.10836450305003767	0.004083704208835242
56.672	0.1427156615285863	0.22370877137557454	-0.03802748577752447	0.10846640398678008	0.004124704634946502
56.676	0.14346411395356007	0.22355603050552705	-0.03833762741405304	0.1085610467675607	0.004161972962654329
56.68	0.14417122446888386	0.22340211220511413	-0.0386163814951817	0.10864942175943344	0.004195647519893177
56.684	0.14483919221490502	0.22324713990469935	-0.03886479815128632	0.10873237562386613	0.0042258618311314024
56.688	0.14547018609741327	0.22309123288608468	-0.0390839160409342	0.1088107213476755	0.0042527490975060355
56.692	0.14606633716924258	0.22293450622166427	-0.03927480061744998	0.10888522164633478	0.004276445370346647
56.696	0.14662952410570007	0.22277707071025096	-0.03943851105609157	0.10895650601099036	0.004297082366947551
56.7	0.14716152390778214	0.22261903300384325	-0.039576069374112205	0.10902515441831213	0.004314787074782417
56.704	0.14766411165356202	0.22246049563881382	-0.039688515779972657	0.10909172214776655	0.004329688535926026
56.708	0.14813894480842396	0.22230155698575704	-0.039776880194060005	0.10915669965592328	0.004341912964592651
56.712	0.14858749412143246	0.222142311370581	-0.03984216381715489	0.10922048959763853	0.004351580638738976
56.716	0.14901121418626181	0.22198284912874172	-0.039885356497566304	0.10928347922143491	0.0043588105280413115
56.72	0.14941153663904624	0.2218232566786181	-0.03990742880108422	0.10934604166559324	0.004363719372450051
56.724000000000004	0.14978972550255135	0.2216636165935633	-0.03990932933963465	0.10940847107558227	0.004366418704701304
56.728	0.15014697170658464	0.22150400770161435	-0.039891986365119446	0.10947102622253704	0.004367016685445081
56.732	0.15048446513137784	0.22134450513515383	-0.03985631717248491	0.10953396060880151	0.0043656202751828615
56.736	0.15080332190680015	0.22118518042063012	-0.039803205296953345	0.10959749909398363	0.004362331756470488
56.74	0.1511045295883824	0.22102610160012529	-0.039733512308317634	0.1096618077957088	0.004357248789803159
56.744	0.15138906309889008	0.2208673333037634	-0.039648082868488685	0.10972704629741183	0.004350467024514279
56.748	0.15165788383962703	0.22070893682591908	-0.03954773512725177	0.10979337195701253	0.004342079192883764
56.752	0.15191184304519542	0.22055097027313394	-0.03943324939212674	0.10986090002298768	0.0043321722690499755
56.756	0.15215173903676021	0.22039348865279157	-0.03930539694740399	0.10992971817390909	0.004320831209141747
56.76	0.1523783694721922	0.2202365438902334	-0.03916494879289919	0.1099999074728764	0.004308140743398853
56.764	0.15259248576889786	0.22008018490582323	-0.039012618592261135	0.11007154628343285	0.004294179253015984
56.768	0.15279475112629934	0.2199244578783809	-0.03884908715627052	0.1101458352907853	0.004279065155111936
56.772	0.1529858190197037	0.21976940618238358	-0.03867507544867429	0.11022286493601693	0.00426287761756949
56.775999999999996	0.15316633491688758	0.2196150703783757	-0.0384912442988729	0.11030144473677493	0.004245639855881832
56.78	0.1533368719554756	0.21946148841884805	-0.03829826482510773	0.1103815613800319	0.004227422269541346
56.784	0.15349796543503444	0.21930869566138686	-0.03809672884950157	0.11046321415778666	0.004208287117613622
56.788	0.1536501502888745	0.2191567253148452	-0.03788715943771004	0.1105464292492697	0.004188290190236614
56.792	0.15379393495194627	0.21900560825175042	-0.03767018354869957	0.1106311689800066	0.004167496441684047
56.796	0.15392976229874192	0.21885537308077688	-0.037446280704240914	0.11071742711847946	0.004145955854729917
56.8	0.15405806525910465	0.2187060465630505	-0.037215928456515716	0.11080519033151098	0.00412371803598812
56.804	0.15417927641356213	0.21855765365949192	-0.036979584650288104	0.110894451179029	0.004100830744622145
56.808	0.15429379808866947	0.2184102171363178	-0.03673781466698821	0.11098513434166335	0.004077351296234816
56.812	0.15440198107053424	0.21826375784671584	-0.03649101998430557	0.11107721201018572	0.004053320763264634
56.816	0.1545041712931529	0.21811829511223732	-0.036239616356136685	0.11117064484855294	0.004028781519375881
56.82	0.15460071421043894	0.2179738464994293	-0.035984025412562654	0.11126538790371818	0.004003776545866036
56.824	0.15469192854502548	0.21783042802630415	-0.03572460592876507	0.11136141032561497	0.003978342499554105
56.828	0.15477809366020703	0.217688054223186	-0.03546175354276002	0.11145864216128824	0.003952518898534285
56.832	0.15485948585962117	0.2175467380892531	-0.035195826707778245	0.11155702726476	0.003926341799645385
56.836	0.1549363808474517	0.2174064912798198	-0.03492714554829438	0.1116565256289982	0.0038998437220608816
56.84	0.1550090310469915	0.21726732416869118	-0.034656033323478413	0.11175708248100769	0.003873057174596528
56.844	0.15507765915668478	0.2171292458347737	-0.03438280226024719	0.11185863175552492	0.00384601321675202
56.848	0.1551424859897397	0.21699226422218196	-0.03410771867892445	0.11196112718286773	0.0038187386289285333
56.852000000000004	0.15520373163428336	0.2168563861669555	-0.033831073075649275	0.11206450911195483	0.0037912625969533076
56.856	0.15526159587139943	0.21672161736965015	-0.03355312881871561	0.11216871956309996	0.003763611496931079
56.86	0.15531625626167656	0.2165879625511956	-0.033274123326636595	0.11227370092584411	0.0037358089709444505
56.864	0.155367889267731	0.21645542548315166	-0.032994292709430405	0.11237939469941194	0.0037078786432210094
56.868	0.15541667051701397	0.21632400901079893	-0.03271385972740904	0.11248574768487565	0.0036798429710957485
56.872	0.15546275808602922	0.21619371514374405	-0.032433023185301724	0.1125927089057845	0.0036517219384372365
56.876	0.15550629360489143	0.21606454509382703	-0.032151985316145056	0.1127002165872661	0.003623535708840147
56.88	0.15554741809058917	0.21593649927540126	-0.03187093546739195	0.1128082144516894	0.0035953033229815046
56.884	0.1555862716340815	0.21580957740908	-0.031590036725699544	0.11291665853782645	0.0035670413901532127
56.888	0.15562297930089494	0.215683778553983	-0.03130945877739009	0.11302549344879269	0.003538767027929148
56.892	0.15565765412547655	0.21555910109821008	-0.03102936023230358	0.11313466277884726	0.0035104962061250394
56.896	0.15569040881890595	0.21543554285345112	-0.030749875940525667	0.11324412183348184	0.003482242697373341
56.9	0.15572135535498843	0.2153131010857254	-0.030471145498473625	0.11335382300923333	0.003454020833722576
56.903999999999996	0.15575059325386137	0.21519177250771473	-0.030193300173684264	0.113463716336456	0.003425844046168379
56.908	0.15577821171156678	0.21507155335859765	-0.029916449420962984	0.11357375763609029	0.0033977235758688037
56.912	0.1558042996152789	0.2149524394339909	-0.02964070842970328	0.11368389964595287	0.003369671322557337
56.916	0.1558289458032956	0.21483442603531236	-0.029366203970701582	0.11379408903502501	0.003341700429262721
56.92	0.15585223285445063	0.21471750806157647	-0.029093005562183184	0.11390429914163616	0.003313818408484198
56.924	0.15587423134523468	0.21460168016205586	-0.02882117928683074	0.11401449913934572	0.0032860323209932918
56.928	0.1558950105287039	0.21448693668785493	-0.028550808145692236	0.11412464892926719	0.0032583509562739885
56.932	0.15591463965791436	0.21437327162423733	-0.028281992058182437	0.11423469965657272	0.003230784868456046
56.936	0.15593318635896547	0.21426067853467362	-0.028014834398504718	0.11434459982457	0.00320334502844862
56.94	0.15595070826978924	0.21414915068124935	-0.027749378119542308	0.11445432490311055	0.003176036339153362
56.944	0.1559672593194083	0.2140386811988455	-0.027485655473337298	0.11456385463692777	0.003148862638248092
56.948	0.15598289343453936	0.21392926306433024	-0.027223713155339127	0.1146731615906151	0.0031218292577587575
56.952	0.15599766434579707	0.21382088903905136	-0.02696361222997245	0.11478221092460347	0.0030949430262699152
56.956	0.15601162030181678	0.21371355161247024	-0.026705425734976314	0.11489095865023706	0.00306821196385414
56.96	0.1560248035824554	0.21360724302932277	-0.026449192429789506	0.11499937635150836	0.003041640634426829
56.964	0.15603725617775113	0.213501955446916	-0.026194928925392647	0.11510744800952254	0.003015231419392772
56.968	0.15604902007764043	0.21339768093904235	-0.025942659792638427	0.11521515388727903	0.002988987540254163
56.972	0.156060135373732	0.2132944114683866	-0.02569241601478875	0.11532247024237668	0.0029629128813202375
56.976	0.1560706359957754	0.21319213886087507	-0.025444234987512065	0.11542936688289118	0.002937011935428026
56.980000000000004	0.15608055465763282	0.2130908547912323	-0.025198149999492752	0.1155358156079285	0.0029112888120023184
56.984	0.1560899240731664	0.2129905508565876	-0.024954168389315783	0.11564180302107094	0.002885745025431891
56.988	0.15609877658329313	0.212891218629543	-0.02471229786053489	0.11574731593925666	0.0028603821480483486
56.992	0.15610714031088396	0.2127928496428352	-0.02447255063316128	0.11585233691078871	0.002835202181019336
56.996	0.15611504076114857	0.2126954353713068	-0.02423494343415541	0.11595684503535805	0.002810207580235027
57.	0.1561225034039101	0.21259896721511606	-0.023999495548189538	0.11606081843698879	0.002785401095397747
57.004	0.1561295536895293	0.21250343652414286	-0.023766209995537014	0.1161642448241788	0.002760783836464407
57.008	0.156136215169278	0.2124088346557465	-0.023535084072031996	0.11626711463217505	0.0027363563176808214
57.012	0.15614250801901988	0.21231515297215775	-0.023306117780336522	0.1163694154469593	0.002712119302435746
57.016	0.1561484520762775	0.2122223828310823	-0.023079313380081814	0.11647113392365391	0.0026880737995574867
57.02	0.1561540671785736	0.21213051557667872	-0.022854675347132595	0.116572255968992	0.002664221064654152
57.024	0.15615937286416576	0.2120395425408819	-0.02263220261979406	0.11667277095970928	0.0026405617925729648
57.028	0.15616438572354263	0.21194945507998741	-0.022411886702523125	0.11677267135630005	0.002617095880388364
57.032	0.1561691207947801	0.2118602445808708	-0.022193720588759784	0.11687194842174428	0.0025938233679361376
57.036	0.1561735931058521	0.21177190245781788	-0.021977697579806214	0.11697059375007604	0.002570744335169542
57.04	0.15617781768473266	0.21168442015129402	-0.021763811284828294	0.11706859925893018	0.002547858901650546
57.044	0.15618180940743084	0.21159778912747046	-0.021552054695827084	0.11716595762290638	0.0025251671271778364
57.048	0.15618558100539728	0.21151200088991765	-0.021342416029260736	0.11726266352608841	0.0025026685496729976
57.052	0.15618914370489906	0.2114270469917886	-0.021134882951178803	0.11735871159722146	0.002480362632908426
57.056	0.15619250870896847	0.21134291903506935	-0.02092944330500005	0.11745409682883502	0.0024582488605190884
57.06	0.1561956872206378	0.21125960867021057	-0.020726085014991905	0.11754881463522486	0.002436326725541195
57.064	0.15619869041972348	0.211177107595837	-0.020524795988597352	0.11764286088532784	0.0024145957191862933
57.068	0.1562015282099899	0.21109540756304113	-0.020325561522869434	0.1177362326820005	0.002393055040848872
57.072	0.1562042089573728	0.21101450038460984	-0.020128366325441488	0.11782892702773294	0.0023717038069479223
57.076	0.15620674099202642	0.21093437793353592	-0.01993319528941884	0.11792094123217327	0.0023505411502929923
57.08	0.15620913264410494	0.21085503214412774	-0.019740032863715794	0.11801227329333036	0.002329566153132151
57.084	0.1562113922437626	0.21077645501378633	-0.019548863053056684	0.11810292189168659	0.002308777846226431
57.088	0.15621352757292156	0.2106986386054284	-0.019359668863022497	0.11819288639063628	0.002288175142487557
57.092	0.15621554489659173	0.21062157505177698	-0.01917243300124733	0.11828216584618025	0.002267756899928316
57.096000000000004	0.15621745035967963	0.21054525655220707	-0.01898713902235202	0.11837075913464794	0.0022475220598709056
57.1	0.15621925010816343	0.2104696753732971	-0.018803769743637802	0.11845866595289406	0.0022274694787167266
57.104	0.1562209502880214	0.21039482385189034	-0.018622307215129377	0.11854588683257154	0.0022075979236861076
57.108000000000004	0.15622255689472922	0.2103206943984684	-0.018442732181503062	0.11863242336974561	0.0021879060122509033
57.112	0.15622407482292403	0.21024727950744354	-0.01826502303940517	0.11871827828651789	0.0021683920881017636
57.116	0.15622550861893658	0.21017457174581963	-0.018089165037994185	0.11880345035590796	0.002149055220571168
57.12	0.15622686284333456	0.2101025637405408	-0.017915141876217254	0.11888793961524231	0.0021298943055782157
57.124	0.15622814205668561	0.21003124819032656	-0.017742933967386503	0.11897174840807065	0.0021109078759889177
57.128	0.15622935079363634	0.2099606178788148	-0.017572518439180253	0.11905457735431994	0.002092088755827599
57.132	0.1562304929300842	0.2098906656956328	-0.017403862810372015	0.11913650487188521	0.0020734353864975074
57.136	0.15623157182566688	0.2098213846570367	-0.017236946632735277	0.11921777547847294	0.0020549504335958544
57.14	0.15623259085373592	0.20975276780528576	-0.01707176792903332	0.11929838157974823	0.002036634284638725
57.144	0.1562335533876427	0.20968480821778807	-0.016908310597755626	0.11937832437148674	0.002018485787112718
57.148	0.15623446280059988	0.20961749906575222	-0.016746543840162106	0.11945761427710602	0.0020005021745327306
57.152	0.15623532219112976	0.20955084140154623	-0.016585451673098286	0.11953686501753162	0.001982572897901944
57.156	0.15623613406195108	0.2094848245705366	-0.01642799162112166	0.11961426337659797	0.001965022116517391
57.16	0.15623690086998873	0.20941942698364183	-0.016271074462778076	0.11969168126564866	0.001947512258448469
57.164	0.15623762507216757	0.2093546535787383	-0.01611591451140222	0.11976837318577722	0.0019301768634317038
57.168	0.15623830912541245	0.20929049769041153	-0.015962285733269445	0.1198444698150817	0.0019129916707405193
57.172	0.1562389554866482	0.20922695314617062	-0.015810255152493763	0.11991992280401916	0.0018959645773988982
57.176	0.1562395664086483	0.20916401357797137	-0.01565978084453564	0.1199947506117416	0.0018790914970745825
57.18	0.15624014359894975	0.2091016728190659	-0.015510862577404022	0.12006894600569037	0.001862372921308007
57.184	0.1562406887777067	0.2090399246225467	-0.015363481779030456	0.1201425132072455	0.0018458073125464424
57.188	0.15624120366692856	0.20897876295781928	-0.015217608213688411	0.12021546392368185	0.0018293918312173839
57.192	0.1562416899886248	0.2089181817244876	-0.01507324932458322	0.12028778672871378	0.0018131278000641953
57.196	0.15624214946480483	0.20885817516922842	-0.014930258103251381	0.12035956627881671	0.0017969993897381249
57.2	0.15624258373117386	0.2087987377274086	-0.014788713590758675	0.12043074735228225	0.001781015830113921
57.204	0.15624299403222303	0.2087398634099797	-0.01464870448935259	0.12050126816809623	0.0017651874679866714
57.208	0.1562433815779574	0.20868154602193645	-0.01451024507510303	0.1205711130646537	0.001749516399546082
57.212	0.15624374758389084	0.2086237794600216	-0.01437327519790306	0.12064031295124292	0.001733996418009363
57.216	0.15624409326553731	0.208566558010431	-0.014237660281469652	0.12070894571975459	0.001718612962092226
57.22	0.1562444198384107	0.20850987658039485	-0.014103260295445152	0.12077709343560694	0.0017033507864496647
57.224000000000004	0.15624472848199605	0.20845373017479646	-0.013970172736967323	0.12084468979385687	0.0016882211907654127
57.228	0.15624502010482577	0.2083981132984073	-0.013838507716522017	0.12091166000826975	0.0016732369400419276
57.232	0.15624529555928526	0.20834302016738343	-0.013708299425977026	0.12097797663071373	0.0016584023276026752
57.236	0.15624555570626805	0.20828844501296134	-0.013579506133284045	0.12104366000987278	0.001643713123499216
57.24	0.15624580140666766	0.20823438238515354	-0.013452010182478222	0.1211087786902128	0.0016291565241282442
57.244	0.15624603352137761	0.20818082743049995	-0.013325652149966607	0.12117342823375385	0.0016147149544619463
57.248	0.15624625289807362	0.2081277755819864	-0.013200481957160762	0.12123757253706959	0.001600394388805556
57.252	0.15624646020208743	0.20807522183108437	-0.013076617247560311	0.12130113230094185	0.0015862084787950914
57.256	0.1562466560263124	0.20802316083572994	-0.012954106409427079	0.1213640716740941	0.0015721630987475498
57.26	0.15624684097326663	0.20797158720043465	-0.012832927766590558	0.12142639918016979	0.0015582562096363097
57.264	0.15624701564546808	0.20792049575654362	-0.012712989578448578	0.12148816806795969	0.0015444778145527807
57.268	0.15624718064543486	0.20786988183702734	-0.01259414053020121	0.12154946998388967	0.0015308111063485803
57.272	0.15624733657249723	0.20781974119654675	-0.012476370511797324	0.12161030729256579	0.001517255251835579
57.275999999999996	0.15624748392233578	0.20777006927833408	-0.012359794347026595	0.12167060263189648	0.0015038236266090334
57.28	0.15624762311414936	0.20772086116947672	-0.012244470307042375	0.12173031430708711	0.0014905232190000636
57.284	0.15624775457383364	0.20767211184971182	-0.012130393795910724	0.12178944066717065	0.001477353875476484
57.288	0.15624787872728443	0.20762381644289427	-0.01201749735060918	0.12184802040631473	0.0014643082624098607
57.292	0.1562479960003975	0.2075759704660171	-0.011905658645320746	0.12190612773346152	0.0014513727435674613
57.296	0.15624810681875642	0.20752856967388855	-0.011794929553839945	0.12196372561655819	0.0014385535517711682
57.3	0.15624821155476498	0.20748160952937594	-0.011685326055802886	0.12202079985582069	0.0014258528319051305
57.304	0.15624831050108404	0.20743508562677276	-0.011576801995336308	0.1220773761822255	0.0014132656121718093
57.308	0.15624840394911008	0.20738899371886252	-0.011469324283452523	0.12213347214358736	0.0014007883978788187
57.312	0.15624849219023967	0.20734332966465063	-0.011362872898048281	0.12218909704116934	0.0013884191792060945
57.316	0.15624857551586935	0.20729808937709718	-0.011257440883905345	0.12224425186698375	0.001376157438789805
57.32	0.15624865421739562	0.20725326877084954	-0.011153034352691046	0.12229892924251476	0.0013640041591390986
57.324	0.15624872858621505	0.2072088637099745	-0.011049672482957155	0.12235311335882622	0.0013519618298851596
57.328	0.15624879891329277	0.20716486995694297	-0.010947385030363006	0.12240678152853149	0.0013400341677203605
57.332	0.15624886544573607	0.2071212832129692	-0.010846159167973143	0.12245993855435786	0.0013282199852607762
57.336	0.15624892835362036	0.20707809934058755	-0.010745941022653171	0.12251261591438194	0.0013165133451469085
57.34	0.15624898779964666	0.20703531439830322	-0.01064668819917266	0.12256483787090773	0.0013049096129937037
57.344	0.15624904394651595	0.20699292458670412	-0.010548372051504143	0.1226166199442188	0.001293405726869503
57.348	0.15624909695692932	0.20695092619346367	-0.010450977682822061	0.12266796885036112	0.0012820002048522358
57.352000000000004	0.15624914699358775	0.20690931553834413	-0.01035450394550329	0.12271888244027937	0.001270693152415627
57.356	0.15624919421919226	0.2068680889182001	-0.010258963441127662	0.12276934964025377	0.0012594862696503827
57.36	0.156249238800265	0.20682724255198126	-0.010164382520476922	0.12281935039606484	0.0012483828583420918
57.364	0.15624928094250082	0.20678677256343125	-0.010070765922979666	0.1228688787207396	0.0012373837168155456
57.368	0.15624932077542245	0.20674667520685577	-0.009978063523333315	0.12291796446664373	0.0012264832576069982
57.372	0.1562493584034646	0.20670694685389168	-0.009886262165995682	0.12296661348879813	0.0012156801786149193
57.376	0.15624939393106207	0.20666758392323253	-0.0097953505578042	0.12301483049760611	0.001204973388532915
57.38	0.15624942746264953	0.2066285828770851	-0.009705318235361145	0.12306261972729071	0.0011943618873305887
57.384	0.15624945910266175	0.20658994021785035	-0.009616155565034097	0.12310998493137926	0.0011838447667091466
57.388	0.15624948895553345	0.2065516524848041	-0.009527853742954992	0.12315692937828451	0.0011734212105477316
57.392	0.15624951713009141	0.20651371625077805	-0.009440404795020604	0.12320345584981382	0.0011630904953676916
57.396	0.1562495437619158	0.20647612811883273	-0.009353801619723802	0.12324956662324763	0.0011528519959107903
57.4	0.15624956893392683	0.20643888471694785	-0.009268038541169843	0.12329526305155611	0.001142705249905496
57.403999999999996	0.15624959271638386	0.206401982706095	-0.009183103822354183	0.12334055051412836	0.0011326490808775613
57.408	0.1562496151795463	0.2063654187991428	-0.009098984576600485	0.12338543521082589	0.0011226821719604431
57.412	0.15624963639367348	0.20632918975730102	-0.009015669520129513	0.1234299223484321	0.0011128033887887118
57.416	0.15624965642902477	0.20629329238370853	-0.008933148972058226	0.12347401613350353	0.0011030117802989078
57.42	0.15624967535585962	0.2062577235170219	-0.008851414854400235	0.12351771976536514	0.0010933065795127985
57.424	0.1562496932469199	0.2062224800250041	-0.008770460692066233	0.12356103543085746	0.0010836872043173385
57.428	0.15624971017754782	0.20618755879811246	-0.008690281612863128	0.12360396429769052	0.0010741532582132104
57.432	0.15624972619231467	0.20615295674293146	-0.00861087455084954	0.12364650635151911	0.001064704554843752
57.436	0.15624974133158642	0.2061186707792359	-0.008532233842692865	0.123688663323736	0.001055340599168224
57.44	0.156249755635729	0.2060846978697527	-0.008454345040751963	0.12373044280944163	0.0010460598555560472
57.444	0.15624976914510827	0.20605103503413827	-0.00837719489577287	0.12377185167105659	0.001036860924059132
57.448	0.1562497819000902	0.20601767934034934	-0.008300772506936147	0.1238128952685528	0.0010277426770493676
57.452	0.15624979394104072	0.20598462789524885	-0.008225069321856054	0.12385357745016841	0.001018704260287503
57.456	0.15624980531002974	0.20595187783521246	-0.008150079136580972	0.1238939005444109	0.0010097450939766412
57.46	0.15624981605078173	0.20591942631673485	-0.008075798095593792	0.12393386535108913	0.0010008648737819031
57.464	0.15624982619424613	0.20588727050703584	-0.008002224691811114	0.12397347112310486	0.0009920635717508418
57.468	0.1562498357700898	0.20585540758022502	-0.007929354048354332	0.12401271937605628	0.0009833407584319616
57.472	0.1562498448079797	0.2058238347590396	-0.00785717051994906	0.12405161884046192	0.0009746947225052348
57.476	0.15624985333758268	0.20579254930799581	-0.007785668033800361	0.12409017191547511	0.0009661248847911059
57.480000000000004	0.15624986138856564	0.20576154851444883	-0.007714840777923598	0.12412838085643868	0.000957630694328884
57.484	0.15624986899059543	0.20573082968960038	-0.007644682641101464	0.12416624814818542	0.0009492115618291299
57.488	0.156249876173339	0.2057003901696953	-0.007575187212883234	0.12420377650558247	0.0009408668595768954
57.492	0.15624988296646317	0.20567022731721882	-0.0075063477835852635	0.1242409688740673	0.0009325959213383407
57.496	0.1562498893856885	0.2056403385220933	-0.007438157344290747	0.12427782842100886	0.0009243980422022324
57.5	0.15624989543662515	0.20561072120287535	-0.007370608586850197	0.12431435853872531	0.0009162724785143029
57.504	0.15624990114214335	0.20558137280795258	-0.00730369390388072	0.12435056286299802	0.0009082184479266149
57.508	0.15624990652526097	0.20555229081674053	-0.007237405388766386	0.12438644526234552	0.0009002351292311945
57.512	0.1562499116089959	0.20552347274436522	-0.007171731495645682	0.12442201208034899	0.0008923212627882464
57.516	0.15624991641636604	0.20549491616063745	-0.007106661063053556	0.12445726944704394	0.0008844756307932721
57.52	0.15624992097038923	0.2054666186494256	-0.007042195395407823	0.12449221514997616	0.0008766985042932821
57.524	0.1562499252940834	0.20543857779100594	-0.006978334517470198	0.12452684784226566	0.0008689900006494417
57.528	0.15624992941046642	0.2054107911692426	-0.006915076610514162	0.12456116742635487	0.000861350015448325
57.532	0.15624993334130596	0.20538325637896157	-0.006852418012325423	0.12459517505884063	0.0008537782218220387
57.536	0.1562499370701565	0.20535597103332462	-0.00679035321720169	0.1246288731315959	0.0008462740696253535
57.54	0.1562499405753914	0.2053289327712035	-0.006728874875953114	0.1246622652990334	0.0008388367849500675
57.544	0.15624994386029212	0.2053021392645535	-0.006667973795901629	0.12469535650340834	0.0008314653696353386
57.548	0.15624994695917394	0.20527558822578765	-0.006607638940881284	0.12472815298422944	0.0008241586006827926
57.552	0.15624994989057528	0.20524927741515067	-0.006547857431238558	0.12476066225251946	0.0008169150294564033
57.556	0.15624995266173466	0.2052232047189295	-0.006488620894856726	0.12479288883168344	0.0008097337460027937
57.56	0.15141202578636462	0.2051973999465611	-0.0063893315634887555	0.12164183914334933	0.0007772100422794239
57.564	0.1435482815178892	0.20517237432468255	-0.006088870490617172	0.11660161654290344	0.0007099721421263438
57.568	0.13609294921894297	0.20514894871003056	-0.005593659397875954	0.11192785593480903	0.0006260863032338504
57.572	0.1290248164549855	0.2051278530024349	-0.004927548516511806	0.10757818826600092	0.0005300967419991605
57.576	0.12232369182114358	0.2051097277438943	-0.004111769208384945	0.1035167622764664	0.0004256370356800788
57.58	0.11597074197434476	0.20509513333063745	-0.0031651403811578686	0.09971338436108611	0.00031560685938318914
57.584	0.1099476507052848	0.20508455826003924	-0.002104643749309038	0.09614188522037775	0.000202344417775855
57.588	0.10423738929831192	0.20507842781100408	-0.0009453340292852242	0.0927800935389693	0.00008770817966265385
57.592	0.09882375653515037	0.20507711301150466	0.0002988683694802735	0.0896353472687489	-0.000026789170086009073
57.596000000000004	0.0936911781192206	0.2050809153319702	0.0016126473582545656	0.08674586149254669	-0.00013989048437547188
57.6	0.08882528460984852	0.20509009075838436	0.0029838165086911485	0.08400660190587493	-0.0002506602856057949
57.604	0.08421200721979488	0.20510484978365473	0.0044029429427546165	0.08140417990335887	-0.0003584179594162211
57.608000000000004	0.07983837765609804	0.205125366908914	0.005861527230660365	0.07892723648335316	-0.00046263414588794475
57.612	0.07569190390807064	0.2051517844203279	0.007351898571052265	0.07656578649384692	-0.000562903896315606
57.616	0.07176072827012317	0.2051842149049984	0.008866990175724546	0.07431109518787316	-0.0006589157509782028
57.62	0.06803380584271204	0.20522274458221	0.010400474267365071	0.07215575617975503	-0.0007504540853898104
57.624	0.06450035544641633	0.2052674355267021	0.011946641838610049	0.07009312858719204	-0.0008373775025788225
57.628	0.06115048372271488	0.2053183278506601	0.013500296345205281	0.0681176733618496	-0.0009196087767308652
57.632	0.0579745649708513	0.20537544165235103	0.015056658969980487	0.06622438076670814	-0.0009971179167024594
57.636	0.054963578247462175	0.20543877875454622	0.016611290377386234	0.06440893746557579	-0.0010699155631395908
57.64	0.05210901706624589	0.20550832445413708	0.018160289186496772	0.06266766600064227	-0.0011380629372144554
57.644	0.04940260605908209	0.20558404858407472	0.019699989411769394	0.060997153613930745	-0.0012016432803425069
57.648	0.046836838771647515	0.20566590742884874	0.021227046053689493	0.059394665818068466	-0.0012607733066636365
57.652	0.044404373382397624	0.2057538439947092	0.022738370493622727	0.057857613358704714	-0.0013155878484270034
57.656	0.042098123226608664	0.20584778965375652	0.024231148614338675	0.05638359220882137	-0.001366239202222219
57.66	0.03991171767961436	0.20594766499251618	0.025702796930529553	0.05497072458866735	-0.0014129013712265845
57.664	0.03783890997431258	0.20605338070571497	0.027150951803121392	0.05361715255785339	-0.0014557567249188841
57.668	0.03587365427142396	0.20616483836202393	0.028573426507542115	0.05232106913125839	-0.001494992223618042
57.672	0.034010519535684666	0.20628193119176663	0.02996822210985262	0.05108105609636629	-0.0015308084347017462
57.676	0.032244191065838035	0.2064045448450516	0.0313335416698653	0.04989565844909584	-0.0015634076931601113
57.68	0.03056951165489808	0.20653255795202355	0.03266769209787822	0.0487633897173839	-0.0015929874009363379
57.684	0.02898185054948834	0.20666584282903444	0.03396917925285725	0.047683061587889874	-0.0016197544664040633
57.688	0.02747668604069144	0.20680426599507573	0.0352366267516083	0.04665341027257666	-0.0016439088044644325
57.692	0.02604961951121502	0.20694768879360284	0.03646879401002606	0.045673107967055565	-0.0016656431662482297
57.696	0.024696702005439445	0.20709596783577294	0.03766457847259523	0.04474105081771076	-0.001685152819470038
57.7	0.023414086416959294	0.20724895557542408	0.03882298622077032	0.04385605415735045	-0.0017026229862481736
57.704	0.022198021598324354	0.20740650074566908	0.03994315800709881	0.0430168518739127	-0.0017182289113676593
57.708	0.021045139588703434	0.20756844881327868	0.04102431851908068	0.04222235209304605	-0.0017321432208898938
57.712	0.019952167326842518	0.2077346424230955	0.04206582949316774	0.041471392786533244	-0.0017445285378024941
57.716	0.018915906310451217	0.20790492184402884	0.04306713095019606	0.04076272247995266	-0.0017555335069306221
57.72	0.017933483625199666	0.20807912521437075	0.04402776155660765	0.04009523646791582	-0.001765303510765197
57.724000000000004	0.01700211455777674	0.20825708932040551	0.0449473953683761	0.03946777361542388	-0.0017739736250020198
57.728	0.016119056805772462	0.20843864914166646	0.045825647519966685	0.038879066357239554	-0.0017816583907922549
57.732	0.015281865138716206	0.2086236393192914	0.046662482672873255	0.03832801161056582	-0.0017884801776637126
57.736	0.014488214594451716	0.20881189337399209	0.047457639205680385	0.037813477117141676	-0.001794538354137561
57.74	0.013735780989555838	0.20900324505837092	0.04821123756404442	0.03733424050153707	-0.0017999299380927728
57.744	0.013022362253965903	0.20919752767823674	0.048923178585540586	0.03688906996020301	-0.0018047305575175125
57.748	0.012346020210342618	0.20939457532376773	0.0495937185974259	0.036476897283315726	-0.0018090249791759695
57.752	0.011704850358423367	0.20959422233275338	0.050222917274732666	0.03609250605283189	-0.001812670945729164
57.756	0.011096953892002702	0.20979630457297363	0.05081145221623939	0.035732891655760095	-0.0018156401169147132
57.76	0.010520590807887477	0.21000066009651291	0.05135960015525682	0.03540454796337357	-0.0018183634270764787
57.764	0.009974193608161763	0.21020712790918847	0.05186765414013312	0.03510482333870549	-0.0018208048355824495
57.768	0.009456203116088302	0.21041554837726417	0.052336018031184324	0.03483383815825091	-0.0018230643819455762
57.772	0.008965077255234741	0.2106257638537398	0.052765119414275856	0.034590288391576365	-0.0018251606975557668
57.775999999999996	0.008499443542944782	0.21083761711780488	0.05315516840723405	0.03437298443373499	-0.0018271017762344177
57.78	0.008058024769117825	0.21105095393541634	0.05350681655726681	0.03418080120202578	-0.0018289058596971982
57.784	0.007639544658219699	0.21126562175000063	0.05382075228144859	0.03401258527846359	-0.001830582926723834
57.788	0.007242761292796291	0.21148147018726385	0.054097405139716524	0.03386718574716483	-0.0018321268683064089
57.792	0.00686658721536256	0.211698351564299	0.054337296248072986	0.03374357416295571	-0.0018335345857613458
57.796	0.0065099774196957505	0.21191612076187036	0.05454123929465934	0.03364074605255121	-0.0018348079805030621
57.8	0.006171887144173551	0.2121346346681552	0.0547098994586842	0.033557677934294906	-0.0018359371858521797
57.804	0.005851326831555534	0.2123537540076101	0.05484407155485196	0.03349338562626885	-0.0018369136379013389
57.808	0.005547425944292775	0.2125733419900934	0.05494436169569746	0.03344697925185755	-0.0018377229256425498
57.812	0.005259329079917251	0.21279326500395296	0.055011692446341014	0.03341757609418983	-0.0018383574183957684
57.816	0.004986183318816084	0.21301339247213286	0.05504673120188947	0.033404284468102445	-0.0018387966681070868
57.82	0.004727206441877922	0.21323359692115815	0.05505032356902943	0.03340627183024462	-0.0018390260734899193
57.824	0.004481694118425995	0.21345375422402224	0.0550232883418739	0.03342277029716701	-0.0018390307272452388
57.828	0.0042489458976961705	0.21367374350550644	0.05496646061462666	0.0334530107925856	-0.001838793600171337
57.832	0.004028268932402191	0.21389344729734924	0.05488067812175602	0.03349622764866319	-0.001838295687879349
57.836	0.0038190463300816157	0.21411275146744188	0.054766794505640363	0.033551721139838446	-0.0018375202169760819
57.84	0.0036207041775077288	0.21433154532381513	0.05462566449145995	0.03361882816983592	-0.0018364508282014997
57.844	0.0034326689994929704	0.21454972160381522	0.05445814959574048	0.033696884727900965	-0.0018350699894224536
57.848	0.0032543827154516737	0.21476717645807544	0.054265083092936664	0.03378523985407205	-0.0018333588479960152
57.852000000000004	0.00308535668993594	0.21498380938373915	0.054047352543283196	0.0338833048348365	-0.0018313029217399404
57.856	0.0029251214597143865	0.2151995236389531	0.05380588461396219	0.033990508835124535	-0.0018288893963525732
57.86	0.0027732076714815507	0.21541422579521569	0.053541431080442764	0.034106280764767065	-0.0018260990809770064
57.864	0.0026291707172825776	0.21562782562083016	0.05325487117077189	0.034230073272904886	-0.0018229181423146318
57.868	0.002492619373717022	0.21584023644573508	0.05294707117548079	0.03436138784092229	-0.0018193348477016126
57.872	0.0023631692125661986	0.21605137497789378	0.052618862549252104	0.03449973345180784	-0.0018153367324865116
57.876	0.002240436928529374	0.21626116125160502	0.052271082235036584	0.03464462218859919	-0.0018109118954220415
57.88	0.0021240710739002305	0.21646951864933112	0.05190456147285226	0.034795596495059145	-0.00180605017726236
57.884	0.0020137552110457337	0.21667637383909125	0.05152011137744567	0.034952231821413896	-0.0018007428763295447
57.888	0.0019091746366953718	0.21688165670851928	0.0511185384292792	0.03511410769492971	-0.0017949818636131128
57.892	0.0018100170533400348	0.21708530040326088	0.05070065636940114	0.0352808087570051	-0.0017887601612234742
57.896	0.0017160038253537235	0.21728724124479143	0.05026724042190939	0.03545195178023426	-0.0017820717835629741
57.9	0.0016268807886161856	0.21748741867190235	0.04981907804023768	0.03562674959800002	-0.0017748918185427692
57.903999999999996	0.0015423943138149715	0.21768577520900015	0.04935692231292463	0.03580469157487173	-0.001767209380499171
57.908	0.0014622911822937453	0.2178822564362902	0.048881551283091566	0.035986092508023634	-0.0017590560264090344
57.912	0.0013863390322702087	0.21807681094387016	0.04839368840430181	0.03617061959759558	-0.001750429694196573
57.916	0.0013143348029182025	0.21826939034270523	0.047894115833917186	0.03635796872399615	-0.00174133276555301
57.92	0.0012460775210561073	0.21845994905353436	0.04738343654005614	0.03654783990067925	-0.001731762252609967
57.924	0.001181366213502664	0.21864844402529027	0.04686239341207474	0.036739937054668055	-0.0017217213841907168
57.928	0.0011200069024818033	0.218834835364045	0.04633170978893076	0.0369339741626061	-0.0017112141722537327
57.932	0.0010618336337418878	0.21901908553875918	0.04579192407551319	0.03712969117914975	-0.0017002399994228772
57.936	0.001006687242718966	0.2192011596305364	0.0452437859708774	0.03732683827396463	-0.0016888074818368105
57.94	0.0009544085618641952	0.21938102548615498	0.044687887101798315	0.037525169002206586	-0.0016769205158465098
57.944	0.0009048398197444129	0.21955865315288559	0.0441248152054268	0.03772444162076955	-0.0016645840152443678
57.948	0.0008578417480822928	0.2197340153862426	0.04355526684619445	0.03792443431517985	-0.001651808856588632
57.952	0.0008132879606685561	0.2199070872879659	0.0429797341949355	0.0381249389085098	-0.0016385997404859054
57.956	0.0007710523135003323	0.2200778461345107	0.04239885141397841	0.038324931228806154	-0.001624933064621093
57.96	0.0007310087454998786	0.2202462717619211	0.041813210256057165	0.038524076008397634	-0.0016108152900594578
57.964	0.000693039888285621	0.22041234608993968	0.04122329475293512	0.038723165789431	-0.0015962964771044875
57.968	0.0006570441520393685	0.22057605330238705	0.04062975399102506	0.03892203218512581	-0.0015813925925124213
57.972	0.0006229215717711087	0.22073737987520053	0.04003302073585759	0.03912051140511056	-0.0015661122442781445
57.976	0.0005905721824906355	0.22089631382718639	0.03943356583280909	0.039318442805036595	-0.0015504664027959495
[truncated: 506 more rows]
