# Supplementary material for: A modelling approach for exploring muscle dynamics during cyclic contractions
Source: PLoS Comput Biol. 2018 Apr 16;14(4):e1006123. doi: 10.1371/journal.pcbi.1006123 (PMC5919698; doi:10.1371/journal.pcbi.1006123)
Supplement: S1 Dataset — (ZIP) [file pcbi.1006123.s005.zip › S1_Dataset/Simulation3.txt]

Frequency (Hz):	0.5
Maximum shortening strain rate (s^-1):	5
Maximum excitation u_max:	1
Muscle length scale factor λ_l_0:	1
Time (s)	Normalized activation aHat	Muscle length l_m (m)	Muscle velocity v_m (m s^-1)	Muscle force F_m (N)	Muscle power P_m (W)
50.	0.002744604249947506	0.019549864015208182	0.0158267861550397	0.000168048377220794	-2.6596657299749512e-6
50.004	0.0026020533020407965	0.019612830923680324	0.015656361002641218	0.00017058547171132425	-2.6707477269183334e-6
50.008	0.0024669095492927703	0.01967511253772298	0.015484161307196107	0.00017323750939769982	-2.6824375399708855e-6
50.012	0.0023387941127411193	0.01973670201931216	0.015310315144681222	0.00017599919213224813	-2.6946030967540188e-6
50.016	0.0022173287453148543	0.019797593030700965	0.015134947302387507	0.00017886513310070228	-2.707114363713656e-6
50.02	0.002102163097671494	0.01985777972988868	0.014958178786997237	0.00018183036475123533	-2.7198511048538987e-6
50.024	0.001992984396452174	0.01991725675531258	0.014780131308950301	0.00018489043757282628	-2.732704945095651e-6
50.028	0.0018894824461613282	0.019976019241235474	0.014600928191939639	0.00018803967508018767	-2.7455537930814816e-6
50.032	0.001791349429048172	0.020034062786176515	0.014420679630006204	0.0001912513590976365	-2.7579745783502884e-6
50.036	0.0016983090069588368	0.02009138344461435	0.014239505302751986	0.000194529076571088	-2.7699978173734545e-6
50.04	0.001610106791617269	0.020147977739844024	0.014057516155511898	0.0001978843793103705	-2.7817628590789776e-6
50.044	0.0015264888137031978	0.020203842640818762	0.013874826370516232	0.00020131309509812054	-2.793184240597645e-6
50.048	0.00144720502461898	0.02025897554478454	0.01369153015726236	0.00020481096747469081	-2.8041755377178095e-6
50.052	0.0013720365362154205	0.02031337418991071	0.013507718171132091	0.00020837394641179182	-2.814656542337065e-6
50.056	0.0013007790283454863	0.020367036778533253	0.013323520485159541	0.00021199804251438367	-2.824560262254114e-6
50.06	0.0012332282529695078	0.020419961951116856	0.01313901880818107	0.00021567918493456206	-2.833812867388374e-6
50.064	0.0011691806341644893	0.020472148595467338	0.012954272437781121	0.00021941322816543949	-2.842338734108133e-6
50.068	0.0011084523340255598	0.020523595960181065	0.012769397227272836	0.00022319617188665036	-2.8500805784273045e-6
50.072	0.0010508812261467424	0.020574303729255665	0.012584488044932698	0.00022702419190321607	-2.856983228916529e-6
50.076	0.0009963062201995977	0.020624271909772444	0.012399612931250583	0.00023089343108258348	-2.8629891737924175e-6
50.08	0.0009445662258553769	0.020673500786146583	0.012214853179817782	0.00023479999803270926	-2.8680475025910478e-6
50.084	0.0008955059532708534	0.020721991019189458	0.012030305558048305	0.00023874004424158615	-2.872115681168252e-6
50.088	0.0008489929727661514	0.020769743611845897	0.011846043008283397	0.00024270993734139618	-2.8751523562839475e-6
50.092	0.0008049002858936138	0.020816759811110808	0.011662119832905528	0.00024670608514149	-2.8771159284270504e-6
50.096	0.0007631008918408536	0.020863041154472642	0.011478633036825241	0.0002507248967493335	-2.877979082981497e-6
50.1	0.0007234685420816733	0.020908589571211122	0.011295666490670686	0.00025476280558058456	-2.8777156860658597e-6
50.104	0.0006858907989536988	0.020953407233069585	0.011113261482288393	0.00025881638915166	-2.8762942085441065e-6
50.108	0.0006502671032504424	0.020997496508365167	0.010931489551782358	0.0002628823529638591	-2.8736956947723877e-6
50.112	0.0006164972615688953	0.021040860107952416	0.010750435695541823	0.0002669298165111621	-2.8696118276260258e-6
50.116	0.0005844810829280028	0.0210835010333949	0.0105701606611355	0.0002709822710160325	-2.8643261409588254e-6
50.12	0.0005541231662870227	0.021125422468670815	0.010390696819310532	0.0002750385451129829	-2.8578421358932674e-6
50.124	0.0005253420260146685	0.02116662780919861	0.010212132133699838	0.0002790959109068647	-2.85016432015622e-6
50.128	0.0004980586246062967	0.02120712084214919	0.010034552973963471	0.0002831516914102187	-2.8413006471231973e-6
50.132	0.0004721939245571089	0.02124690559333109	0.00985799228915171	0.0002872071546993631	-2.831285916415524e-6
50.136	0.0004476696905569631	0.021285986128045643	0.00968244847636653	0.0002912561379604322	-2.820072549227386e-6
50.14	0.00042441727346575076	0.021324366657937688	0.00950801028633042	0.0002952951101796681	-2.8076689450913594e-6
50.144	0.00040237422574930645	0.021362051808520507	0.00933476855761281	0.0002993216678978733	-2.7940984941052916e-6
50.148	0.00038147819533942935	0.02139904643893218	0.009162749052192193	0.00030333344948495704	-2.7793682767664786e-6
50.152	0.00036166685001263576	0.02143535540598066	0.008991941089458848	0.00030732811119476737	-2.7634762709980064e-6
50.156	0.00034288173947801947	0.02147098368346349	0.008822418086252615	0.00031130338005268396	-2.7464485704883703e-6
50.16	0.00032507264250676435	0.021505936550436935	0.00865424400428658	0.0003152571182541298	-2.728312025459468e-6
50.164	0.0003081903605635323	0.02154021948255066	0.008487454308479908	0.0003191872466889654	-2.7090871721220986e-6
50.168	0.00029218569511307423	0.02157383804562949	0.008322061442955832	0.0003230917258725796	-2.68878919442225e-6
50.172	0.0002770101554330941	0.02160679789320241	0.00815810770744294	0.00032696856519185926	-2.6674447717832666e-6
50.176	0.0002626217082675527	0.02163910490376316	0.007995650443764286	0.0003308158943076972	-2.6450882521256184e-6
50.18	0.00024898176987938134	0.02167076513560713	0.007834721437281415	0.0003346319319416567	-2.6217479707821934e-6
50.184	0.000236051788647697	0.02170178472117183	0.007675326572084832	0.0003384149438523722	-2.597445210940709e-6
50.188	0.00022379321327244673	0.021732169827016607	0.00751749233025593	0.00034216324001560026	-2.5722095325127937e-6
50.192	0.00021216931840407056	0.02176192682469361	0.007361280512095034	0.00034587521486157774	-2.546084478777215e-6
50.196	0.00020114901657804378	0.021791062275461664	0.0072067207190630745	0.00034954938038671084	-2.519104761968569e-6
50.2	0.0001907022743281928	0.021819582786464307	0.007053809124127156	0.0003531843078890941	-2.4912946934866267e-6
50.204	0.00018079905818839907	0.021847494983557078	0.006902571694480686	0.00035677861719393656	-2.4626899842388267e-6
50.208	0.00017140940398674477	0.02187480563318919	0.006753039046472364	0.0003603309942702635	-2.4333292739612992e-6
50.212	0.00016250612631090702	0.0219015215961201	0.006605230920746594	0.00036384020999876234	-2.403248605294759e-6
50.216	0.0001540656115853662	0.021927649796794412	0.006459162222774354	0.00036730512369375186	-2.372483379194143e-6
50.22	0.00014606447214420392	0.021953197257699286	0.006314865275637529	0.0003707246595872994	-2.3410762796503802e-6
50.224	0.00013847932032151806	0.021978171094942805	0.006172349687677494	0.00037409780459103924	-2.309062467328337e-6
50.228	0.0001312870795324025	0.022002578445433026	0.006031626663624398	0.00037742083744975787	-2.2764615865694093e-6
50.232	0.00012446777531574383	0.022026426529359617	0.0058927193355870445	0.0003806728636501514	-2.2431983441645377e-6
50.236	0.00011800317912729618	0.02204972264191352	0.005755642978258953	0.0003838765598043259	-2.2094564259559715e-6
50.24	0.00011187507930731501	0.022072474116070703	0.005620401859200464	0.0003870312579394226	-2.175271201691425e-6
50.244	0.00010606526419608803	0.022094688341571588	0.005487022932568325	0.00039013633963780076	-2.1406870424208774e-6
50.248	0.0001005562460883667	0.02211637279065661	0.005355510951760966	0.00039319124606793847	-2.1057400244533853e-6
50.252	0.0000953332303488171	0.02213753489579379	0.005225852920008195	0.0003961954776895647	-2.0704592939780536e-6
50.256	0.00009038202991237809	0.022158182128369498	0.005098079070673683	0.0003991485894185326	-2.034891069803544e-6
50.26	0.00008568845762973764	0.022178322046265242	0.004972192068714498	0.0004020498608608691	-1.999069129400181e-6
50.264	0.00008123834570634666	0.022197962137711344	0.004848163715442509	0.0004048982209581839	-1.9630128632966905e-6
50.268	0.00007701870826197899	0.022217109863320962	0.004726015186762022	0.00040769458603079686	-1.9267708051422014e-6
50.272	0.00007301835391772051	0.022235772801335697	0.004605772581138652	0.00041043871485459615	-1.8903873791150845e-6
50.276	0.00006922623622026186	0.022253958593912444	0.0044874417576353815	0.0004131304207265675	-1.8538987013178728e-6
50.28	0.00006563130871631367	0.022271674866165207	0.004371008335793759	0.0004157695585733891	-1.8173322062935754e-6
50.284	0.00006222263609964666	0.022288929146619684	0.00425644064004887	0.00041835601385699735	-1.7807075393897718e-6
50.288	0.00005899067275678421	0.02230572888202779	0.004143740176856821	0.00042088971553584463	-1.744057624291718e-6
50.292	0.00005592679983270871	0.02232208158041804	0.004032923664548004	0.0004233706530329159	-1.7074215254915887e-6
50.296	0.00005302241382188822	0.022337994789260525	0.0039239952527605464	0.00042579886497656847	-1.6708327247988836e-6
50.3	0.00005026891121877435	0.022353476052419937	0.0038169489891120025	0.00042817443235558127	-1.6343199667432413e-6
50.304	0.00004765779363595361	0.022368532869747392	0.003711768819199971	0.0004304974726490661	-1.597907095723196e-6
50.308	0.00004518192492820693	0.022383172658640108	0.0036084316222309214	0.00043276814266554576	-1.5616142510884981e-6
50.312	0.00004283487259504557	0.022397402781329605	0.0035069381534766474	0.00043498663733766783	-1.525471234731977e-6
50.316	0.000040610206116697893	0.02241123063522518	0.0034072977862649096	0.0004371531975459178	-1.4895111222568325e-6
50.32	0.00003850149497340402	0.02242466363113717	0.0033095076407378735	0.0004392681058027132	-1.453761152486532e-6
50.324	0.000036502308645392126	0.022437709143372946	0.003213552345225371	0.00044133167773212215	-1.4182424479983088e-6
50.328	0.000034606413279078386	0.022450374459780327	0.0031194040976640276	0.0004433442547142642	-1.38296988483148e-6
50.332	0.00003280874191216867	0.022462666753089118	0.003027040504332849	0.0004453062054772661	-1.3479599208104508e-6
50.336	0.00003110461549478305	0.022474593174086968	0.002936469195045319	0.0004472179345297185	-1.3132416882183126e-6
50.34	0.000029489352719648877	0.022486160898545243	0.0028476913876230745	0.0004490798855367458	-1.2788409223977471e-6
50.344	0.000027958272279502048	0.02249737708190939	0.0027606957013201253	0.00045089253321262747	-1.2447770781974425e-6
50.348	0.000026506692867069762	0.022508248808904802	0.002675458156821907	0.00045265637426610466	-1.2110631887676797e-6
50.352	0.000025130057627750426	0.02251878304520442	0.002591945381545748	0.0004543719193883731	-1.1777071979627706e-6
50.356	0.000023824715378991384	0.02252898665946653	0.002510147954183606	0.0004560397014697623	-1.1447271236708264e-6
50.36	0.000022587282350872757	0.022538866516708368	0.002430066121704786	0.000457660285165827	-1.1121447542312275e-6
50.364	0.000021414360661401276	0.02254842946415354	0.0023516907662916816	0.0004592342615551688	-1.0799769724640694e-6
50.368	0.000020302552428584136	0.022557682294076193	0.0022750035310244343	0.0004607622412273452	-1.0482357257549425e-6
50.372	0.000019248459770434404	0.022566631706844534	0.00219997681988133	0.0004622448471847797	-1.016927948916103e-6
50.376	0.0000182487434349084	0.02257528428882535	0.002126586680666383	0.0004636827106246943	-9.860614764697596e-7
50.38	0.00001730072926580925	0.022583646570807383	0.0020548243672270936	0.00046507648376104	-9.556504914564808e-7
50.384	0.000016402001732435582	0.022591725033718	0.0019846744835953613	0.0004664268368547062	-9.257054415696318e-7
50.388	0.000015550122558299174	0.022599526094613746	0.0019161205168574426	0.00046773445311329453	-8.962355820514792e-7
50.392	0.000014742653466912132	0.02260705610232072	0.0018491448646993586	0.0004690000271971835	-8.672489918355314e-7
50.396	0.000013977156181790825	0.02261432133307692	0.0017837288354072404	0.0004702242635755567	-8.38752578047855e-7
50.4	0.000013251211075238684	0.022621327986174725	0.0017198526478666143	0.00047140787500811904	-8.107520820578875e-7
50.404	0.000012562807640659113	0.022628082179603257	0.001657495431562772	0.0004725515834206939	-7.832520906975543e-7
50.408	0.000011910197371062825	0.022634589945690745	0.0015966352265810902	0.00047365611727483576	-7.562560421266268e-7
50.412	0.000011291613648914625	0.022640857269064635	0.0015372795972411362	0.00047472221552860214	-7.297807762892294e-7
50.416	0.000010705289856680572	0.022646890168204405	0.0014794136143857896	0.0004757506406553069	-7.038319748382225e-7
50.42	0.000010149459376825764	0.022652694494733786	0.0014229855489192326	0.00047674214353587887	-6.783971808123342e-7
50.424	9.62236028112693e-6	0.022658275914441674	0.0013679542197267843	0.00047769745953360774	-6.534682555217635e-7
50.428	9.122490741583399e-6	0.022663639949503007	0.0013142890009344881	0.00047861731640972885	-6.290414746140883e-7
50.432	8.648594175708985e-6	0.02266879202069972	0.0012619698219094237	0.00047950244063402615	-6.05117609612056e-7
50.436	8.19939706173922e-6	0.022673737489641667	0.0012109871672599732	0.0004803535622765653	-5.81701999664535e-7
50.44	7.773625877907083e-6	0.02267848170098764	0.001161342076835266	0.00048117142176006304	-5.588046182606092e-7
50.444	7.370007102445722e-6	0.022683030024664798	0.0011130461029372411	0.0004819567765909837	-5.364401119687889e-7
50.448	6.987267463436717e-6	0.022687387812344743	0.0010660589425812135	0.0004827103930822905	-5.145977312222685e-7
50.452	6.624266970045761e-6	0.022691560199533122	0.0010203482783653068	0.0004834330124149964	-4.932700419225956e-7
50.456	6.280100732982854e-6	0.022695552301276685	0.0009759136432936037	0.00048412538459454384	-4.7246456789057836e-7
50.46	5.953869938911389e-6	0.022699369170777108	0.000932724581828954	0.0004847882591130281	-4.521739262567857e-7
50.464	5.644675774492912e-6	0.022703015688607855	0.0008907329880015126	0.00048542236508063765	-4.323817136910375e-7
50.468	5.351619426389089e-6	0.022706496625935647	0.0008499322718886145	0.0004860284217845156	-4.1309124072975107e-7
50.472	5.073802081263135e-6	0.022709816701260436	0.0008102976678028504	0.00048660714790042917	-3.9429663707991444e-7
50.476	4.810324925776685e-6	0.02271298053228447	0.0007718070724464151	0.0004871592526492513	-3.7599295660240215e-7
50.48	4.560426516571492e-6	0.022715992663520496	0.0007344459308914836	0.00048768544096295047	-3.581785876702578e-7
50.484	4.323549111521035e-6	0.022718857583339556	0.0006981970686603771	0.0004881864163791341	-3.4085032487572576e-7
50.488	4.099018465139837e-6	0.022721579687976612	0.0006630342516028946	0.0004886628723795734	-3.240002218743112e-7
50.492	3.886138008869616e-6	0.022724163274853885	0.0006289346757264342	0.0004891154913771619	-3.076216929620708e-7
50.496	3.6843029273532167e-6	0.022726612557080608	0.0005958789885359468	0.0004895449475202776	-2.9170954817126616e-7
50.5	3.501350591983432e-6	0.022728931441916025	0.0005637483123048537	0.0004899519160373792	-2.762095657766019e-7
50.504	0.08505607516856983	0.022730979219306686	0.0004255704151276043	0.0009830350511439811	-4.183506348003298e-7
50.508	0.16287457779336398	0.022732083960831456	0.00009850603306877337	0.001410268197893405	-1.3891992573752717e-7
50.512	0.23407438915809226	0.02273156609601346	-0.00037960708722497075	0.0017701217411986313	6.719507582100059e-7
50.516	0.2992184598081169	0.02272889229254585	-0.0009737604386062372	0.0020641961606675616	2.010032558780956e-6
50.52	0.3588218488494982	0.02272366544834555	-0.0016509888782370154	0.0022968404334657096	3.792058010736972e-6
50.524	0.41335581164522944	0.022715611637650755	-0.0023829005623280737	0.002476342432156981	5.90087777410374e-6
50.528	0.4632516084850296	0.022704561101686227	-0.0031459211234090294	0.002612120914646698	8.217526362285561e-6
50.532	0.5089036362791794	0.022690427562080732	-0.003921702537474828	0.0027134627383420882	0.000010641393706299562
50.536	0.5506727511483822	0.022673188632267693	-0.004696652352444451	0.0027887828678051963	0.000013097943616534059
50.54	0.5888892161754231	0.022652867839973376	-0.005461602856871222	0.0028505793971807486	0.000015568732579380622
50.544	0.6238552642796861	0.022629513787891013	-0.006212437679386378	0.002902606570700812	0.000018032262428256205
50.548	0.6558474400222053	0.022603192004670487	-0.006945105654406239	0.0029448079140250833	0.000020452002094835847
50.552	0.685118631422163	0.022573981533749357	-0.007656336861915553	0.0029795494462202567	0.000022812434256996225
50.556	0.7119001907597665	0.02254197283290305	-0.008343935494200821	0.003008471768564979	0.000025102494373030446
50.56	0.7364039309668129	0.022507263544030168	-0.0090064248414519	0.003032693404192201	0.000027313725212023965
50.564	0.7588234277276398	0.022469956288029364	-0.009642772152413633	0.0030529705662924156	0.000029439099558782985
50.568	0.7793363498684146	0.022430157458829616	-0.010252022261973696	0.0030674965168756125	0.00003144804257953555
50.572	0.7981042358158185	0.022387977930338015	-0.01083213432449017	0.003076037407951746	0.00003332005039008988
50.576	0.8152761034170534	0.02234353770630702	-0.011383368593618267	0.0030824705851609435	0.00003508889884987321
50.58	0.8309874416303042	0.022296953454222144	-0.011904215113240373	0.003087515790710526	0.000036754452138144545
50.584	0.8453622870549647	0.02224834188204818	-0.012396825100998016	0.003091423445829639	0.00003832383577107465
50.588	0.8585147825248929	0.022197816165138953	-0.012861398735405264	0.003094570126169617	0.00003980050030734082
50.592	0.8705484570468096	0.022145487014432166	-0.013298698142015517	0.0030972134670817428	0.00004118890698010541
50.596	0.881558615579666	0.02209146181948023	-0.013709582281603266	0.0030995571937578255	0.000042493634384358224
50.6	0.8916324810603085	0.022035844374688338	-0.01409496378612541	0.003101763047773522	0.000043719237831509775
50.604	0.9008493782460498	0.02197873482798151	-0.014455809928224107	0.003104141441233051	0.000044872878664788627
50.608	0.9092825795143009	0.02192022928181882	-0.014793145750685759	0.0031069234798699603	0.000045961171873944116
50.612	0.9169982052304282	0.021860419509120505	-0.01510805188726222	0.0031096058010044313	0.00004698008579050654
50.616	0.924057860321839	0.021799393738314334	-0.015401276372327742	0.0031120781576997763	0.00004792997579901881
50.62	0.9305168359591316	0.02173723730200265	-0.015673563239953843	0.003114879775442202	0.00004882126514524658
50.624	0.9364266668809706	0.021674031696367026	-0.015926005318940863	0.00311803102940413	0.00004965777875891283
50.628	0.9418336689673866	0.02160985451830597	-0.016159500139050546	0.0031215525588981475	0.0000504427290095682
50.632	0.9467809514714091	0.021544779746941207	-0.016374951451816472	0.003125452639259006	0.00005117913523281788
50.636	0.9513073144228241	0.021478877809291672	-0.016573236509092013	0.003129727773611293	0.00005186971860113395
50.64	0.9554488180888072	0.021412215614241982	-0.016755198471969615	0.0031343686102465766	0.000052516968148992965
50.644	0.9592379710990228	0.021344856870427892	-0.01692165915483502	0.003139356641944719	0.000053123123060455976
50.648	0.9627049366267171	0.02127686206903492	-0.017073347238426417	0.0031446750439172604	0.00005369012897681323
50.652	0.9658769498426745	0.02120828871948255	-0.017211042451156542	0.003150293137854802	0.00005421982892920614
50.656	0.9687792396274121	0.021139191518760866	-0.01733540419561041	0.0031561859112714617	0.00005471375848838176
50.66	0.9714346263748995	0.021069622380299993	-0.0174470967586979	0.0031623207793011463	0.000055173316618508045
50.664	0.9738642114670449	0.020999630757804668	-0.01754676105666187	0.0031686620532151355	0.000055599755917077584
50.668	0.9760871243918788	0.02092926397016164	-0.017634715036558314	0.0031751329656326045	0.00005599256505211328
50.672	0.9781210299892832	0.02085856753040678	-0.017711778128106682	0.00318174038593058	0.00005635427977683897
50.676	0.9799818283049225	0.020787583134716972	-0.01777877777858255	0.003188417716071234	0.000056686170039326185
50.68	0.9816845001261645	0.020716350444679302	-0.01783590379724033	0.0031951589333015385	0.00005698854735125927
50.684	0.9832422156217102	0.02064490779462663	-0.017883288043278045	0.0032019590208905396	0.000057261555473358065
50.688	0.9846675687659691	0.020573295251667165	-0.017921510652947056	0.0032087667867051447	0.00005750594815075894
50.692	0.9859715965394737	0.020501547188518536	-0.01795110671482071	0.0032155314115235255	0.000057722347513116876
50.696	0.9871647724718771	0.020429697481336755	-0.017972381638414168	0.0032222236683223755	0.0000579110334914206
50.7	0.988256441161626	0.020357778740890113	-0.017985662390408313	0.003228809218652709	0.00005807227252972568
50.704	0.9892552512024274	0.020285822413477865	-0.017991249991183667	0.003235254714435782	0.000058206276352569685
50.708	0.990169144086092	0.020213858510419163	-0.017989497147894967	0.0032415198806356725	0.000058313312647540265
50.712	0.9910052548119825	0.020141916104534665	-0.01798051311047677	0.003247587382412394	0.00005839328750688499
50.716	0.9917703146649524	0.020070023409587332	-0.01796474246609003	0.0032534048748523153	0.000058446580714643706
50.72	0.9924702414142655	0.01999820729179399	-0.017942282621744264	0.0032588907195951564	0.00005847193832435583
50.724	0.9931106939109128	0.019926494696258554	-0.017912784944900364	0.0032616880789679637	0.00005842591711589833
50.728	0.9936966313991192	0.01985491472027488	-0.017876012000858005	0.0032643354672162684	0.00005835329998678444
50.732	0.9942327599659626	0.019783495413165635	-0.017832654456216786	0.00326682921372789	0.00005825623653588384
50.736	0.9947232784008905	0.019712262519460386	-0.017782565151618045	0.003269251465895684	0.000058135677189312796
50.74	0.9951720744763372	0.01964124457597394	-0.017725290068056645	0.003271716529889086	0.00005799212451273977
50.744	0.9955827210802853	0.019570467539244418	-0.017662478737337565	0.0032741167044268793	0.0000578290166755015
50.748	0.9959583985624958	0.01949995196673522	-0.017594253300063457	0.00327650226428097	0.00005764761077599085
50.752	0.9963021674166744	0.019429721876905504	-0.017519869220445548	0.0032790153574127102	0.0000574479202337032
50.756	0.9966166708752253	0.019359798563284503	-0.017441135222762888	0.0032815255907038435	0.0000572335315644226
50.76	0.9969044293734152	0.01929019958545993	-0.0173574119024948	0.0032841608797629512	0.000057004533144105244
50.764	0.9971677279493106	0.019220946086751997	-0.01726869645421918	0.0032869812089722232	0.000056761880748463704
50.768	0.9974086056902618	0.019152053985145728	-0.017176720301396706	0.0032898581379286846	0.000056508973066474804
50.772	0.9976290242024632	0.019083538409342328	-0.017080296616824593	0.003292975362396342	0.00005624499594162498
50.776	0.9978306769737096	0.01901541717172901	-0.016980214518015457	0.003296303020420547	0.00005597193240312318
50.78	0.9980151828901663	0.018947701020302406	-0.01687742624017377	0.0033011161880594597	0.000055714344974217136
50.784	0.9981840038140618	0.018880400706332214	-0.01677237525616747	0.0033064480945234303	0.00005545698820638686
50.788	0.9983384498084297	0.018813524517775453	-0.016665386460200257	0.0033118755004790837	0.00005519368512355307
50.792	0.9984797779287137	0.018747080424449922	-0.0165563773991882	0.003317409984575013	0.000054924291692459023
50.796	0.998609073045398	0.018681075333202974	-0.016445882986130127	0.0033229943513781246	0.00005464957626633602
50.8	0.9987273752194215	0.01861551566333067	-0.016333736817345998	0.0033286487023667885	0.000054369271861859394
50.804	0.9988356193180552	0.01855040695927453	-0.016220376650444037	0.003334325577245239	0.00005408401673812701
50.808	0.9989346471363263	0.01848575447440209	-0.016105702183397293	0.0033400371867505114	0.00005379364421127587
50.812	0.9990252670181846	0.018421562610794306	-0.015990031577241378	0.0033457486369080063	0.00005349862635367132
50.816	0.999108169823724	0.018357835670440498	-0.01587329612133471	0.003351468247729199	0.000053198847937456335
50.82	0.9991840176694688	0.018294577426972915	-0.015755705057420456	0.003357172815417411	0.00005289462470650657
50.824	0.9992534260055037	0.0182317908686112	-0.0156374628933874	0.0033628392318822697	0.00005258627370498638
50.828	0.9993169209838981	0.01816947880177796	-0.015518446173574675	0.003368481724355897	0.00005227360232608699
50.832	0.999375017136666	0.018107644034997226	-0.015398861743468373	0.0033740766927508234	0.00005195694050352895
50.836	0.9994281782472174	0.018046288564608826	-0.015278779179096718	0.0033796160379922302	0.000051636407154617027
50.84	0.9994768094658578	0.017985414422789843	-0.015158218461907036	0.0033851132741897928	0.000051312286528470295
50.844	0.9995213090290811	0.017925023379480487	-0.015037241211975761	0.003390595267648341	0.000050985198891811624
50.848	0.9995620256780792	0.017865119608186177	-0.014915920617484906	0.003395768544160798	0.00005065101404005475
50.852	0.999599273101113	0.017805699247169852	-0.014794195988511605	0.003400769071478597	0.000050311644155123
50.856	0.9996333579662587	0.01774676651597241	-0.014672116137010884	0.0034056954412169777	0.00004996875904082402
50.86	0.9996645428514092	0.01768832273301159	-0.014549730486899025	0.003410542042136705	0.00004962246752732728
50.864	0.9996930716483869	0.01763036903122674	-0.014427080669876451	0.003415304226890188	0.00004927286959351477
50.868	0.9997191790212612	0.01757290637891693	-0.014304213627587267	0.0034199768114549604	0.000048920078912446496
50.872	0.9997430635714403	0.01751593554799499	-0.014181176107378493	0.003424554607609577	0.000048564211979845865
50.876	0.9997649150868523	0.01745945717273818	-0.014057984078150128	0.003429036166266852	0.00004820533582878036
50.88	0.9997849116706342	0.017403471843554487	-0.013934669094106284	0.003433418307155088	0.00004784354797185272
50.884	0.999803204826166	0.017347979877478395	-0.013811306720010508	0.0034376925436795875	0.00004747902612985191
50.888	0.9998199422774027	0.017292981487137347	-0.013687876569594254	0.003441862010390153	0.00004711178236779595
50.892	0.9998352595418841	0.017238476910612234	-0.013564408025311362	0.0034459239975765765	0.00004674191912734072
50.896	0.9998492710326451	0.017184466238978555	-0.01344092771580276	0.0034498761592816497	0.0000463695360853759
50.9	0.9998620891101822	0.017130949471441493	-0.01331746023812536	0.0034537165018449965	0.00004599473218707815
50.904	0.9998738202317351	0.017077926513859087	-0.013194025210190113	0.0034574437353955237	0.000045617599807622414
50.908	0.9998845521901598	0.017025397205488096	-0.013070638463704428	0.0034610570975987134	0.000045238226024950956
50.912	0.9998943692143758	0.016973361309488642	-0.012947328008788365	0.0034645925915658647	0.00004485721669982139
50.916	0.99990335365832	0.01692181844226812	-0.012824119305577437	0.003468045883299359	0.00004447463416464766
50.92	0.9999115740775655	0.016870768236147624	-0.012701003495725068	0.0034713821885119967	0.00004409003731128861
50.924	0.999919093431366	0.016820210200673993	-0.012578036620111055	0.0034745948931527468	0.00004370358180612611
50.928	0.9999259743837762	0.016770143751170682	-0.012455219602507412	0.003477684450548835	0.00004331532353981107
50.932	0.9999322714428366	0.016720568180981745	-0.0123325948657549	0.003480646130851238	0.000042925398602845636
50.936	0.9999380315363324	0.016671482831852314	-0.012210095318932048	0.0034834893900730565	0.00004253373749528048
50.94	0.9999433014293868	0.01662288720742808	-0.012087751746337612	0.0034862114173864274	0.00004214045814861491
50.944	0.9999481245817595	0.016574780527763646	-0.011965620947584348	0.003488806038113508	0.00004174573061170975
50.948	0.9999525367527932	0.016527162020340457	-0.01184366822059993	0.003491279062432866	0.00004134955088098206
50.952	0.9999565728429705	0.016480030928656526	-0.011721900644801287	0.0034936310805473605	0.000040951996415765925
50.956	0.9999602667913138	0.016433386632764446	-0.011600276200606593	0.0034958693711279474	0.00004055305026632507
50.96	0.9999636465186095	0.016387228388097037	-0.011478891706007266	0.0034979830037243664	0.00004015296808920601
50.964	0.9999667379713797	0.016341555185012832	-0.01135774473754717	0.0034999741264087184	0.00003975181271576988
50.968	0.9999695669763532	0.016296366171652758	-0.011236792778981887	0.003501850487319285	0.000039349568268983545
50.972	0.9999721558981893	0.016251660594716635	-0.01111602797063803	0.003503615462144884	0.00003894628747556242
50.976	0.9999745238264944	0.0162074376662234	-0.010995475512509525	0.0035052681141676326	0.00003854208971411065
50.98	0.9999766897530709	0.0161636964328362	-0.010875190425904426	0.003506803490120129	0.000038137155741282654
50.984	0.9999786724097993	0.016120435772394772	-0.010755181997243993	0.0035082228453750014	0.000037731575188897314
50.988	0.9999804869577357	0.01607765466177473	-0.010635410873674886	0.003509534267223916	0.00003732533890716786
50.992	0.9999821466317914	0.01603535218760505	-0.01051586409285674	0.0035107424862557495	0.00003691849085048343
50.996	0.9999836647386324	0.015993527428815643	-0.010396558466665753	0.0035118406915924396	0.000036511057075756695
51.	0.999985054352081	0.015952179338821388	-0.010277536645499479	0.0035127926773609397	0.000036102855469619284
51.004	0.9999863260041748	0.01591130675940774	-0.01015880277869217	0.003513642803873068	0.00003569440427931747
51.008	0.9999874890458558	0.01587090856979465	-0.010040337219289928	0.0035143976364370956	0.00003528573739250392
51.012	0.9999885528686473	0.015830983801669297	-0.009922024006257447	0.0035141216307237985	0.0000348671991809501
51.016	0.9999895266444517	0.015791532714521266	-0.009803474779059861	0.0035133470842345295	0.000034443009530376714
51.02	0.9999904176772233	0.01575255627496343	-0.00968471817088459	0.0035125780412087917	0.00003401832838234498
51.024	0.9999912325937689	0.015714055141836665	-0.00956583459527669	0.0035118148682395886	0.0000335934401588133
51.028	0.9999919780499903	0.015676029669246406	-0.009446898225286094	0.003511058458912966	0.000033168611924380624
51.032	0.9999926604943068	0.015638479938522395	-0.009327975135063537	0.003510310475531251	0.00003274408883210857
51.036	0.9999932849648148	0.015601405756044066	-0.009209135736291476	0.003509571673834855	0.000032320121920588855
51.04	0.9999938560987998	0.015564806702373805	-0.009090418072717798	0.0035088468242302127	0.000031896884585380776
51.044	0.9999943785519577	0.015528682096950519	-0.008971933051273799	0.003508130516641206	0.00003147471213043546
51.048	0.9999948568106674	0.015493030816779062	-0.008853760676473948	0.0035074208858520287	0.00003105386511500011
51.052	0.9999952943960103	0.015457851607287163	-0.008735894714293478	0.0035067275118796553	0.000030634402335497
51.056	0.9999956945907081	0.015423143169566497	-0.008618393416625644	0.003506050933455006	0.00003021652628324282
51.06	0.9999960606858249	0.015388903859236233	-0.008501341531163638	0.0035053874646233493	0.00002980049603582289
51.064	0.9999963958371801	0.015355131775026901	-0.008384785237177339	0.003504738261684115	0.00002938647763673954
51.068	0.9999967024879609	0.015321824891329012	-0.008268746203355206	0.003504107581903037	0.000028974576264008928
51.072	0.9999969828879877	0.015288981032428796	-0.00815328587405159	0.0035034936573012233	0.000028564985345903404
51.076	0.9999972392895532	0.0152565977496989	-0.008038465316659927	0.0035028942030336974	0.000028157893559015495
51.08	0.9999974739449506	0.015224672421808121	-0.007924309583714827	0.003502311668490281	0.000027753401919773803
51.084	0.9999976890329098	0.015193202370851526	-0.007810835010884196	0.003501749484616861	0.00002735158747379107
51.088	0.999997886115562	0.015162184738616837	-0.007698111218252891	0.003501202814854216	0.000026952648666407838
51.092	0.9999980664521068	0.015131616420996509	-0.007586180959447774	0.0035006702049175087	0.000026556717653851345
51.096000000000004	0.9999982312999504	0.015101494233932897	-0.007475044088708823	0.0035001562687799015	0.000026163822426500336
51.1	0.9999983819164991	0.01507181497131475	-0.007364730367606628	0.0034996608766294447	0.000025774058734437704
51.104	0.9999985196326866	0.015042575212724472	-0.007255298979037959	0.003499178921068273	0.000025387589253497785
51.108	0.9999986457512423	0.015013771373344201	-0.007146770826006412	0.003498710669128343	0.000025004483338763815
51.112	0.9999987611089636	0.014985403178647029	-0.0070391277406308544	0.003498035765581538	0.000024623120595223892
51.116	0.9999988665128787	0.014957460668699282	-0.006932260621988215	0.0034971881315403633	0.000024243419571961804
51.12	0.999998962770016	0.014929944023517942	-0.006826194201504804	0.0034963861595906105	0.000023867010928819075
51.124	0.9999990507315158	0.014902849974413726	-0.006720970405878906	0.0034956284081713025	0.00002349401508126891
51.128	0.9999991312806903	0.014876175078855011	-0.006616625658837717	0.003494913718151783	0.000023124535782947015
51.132	0.9999992049891576	0.01484991572526832	-0.0065132196283412816	0.0034942365518626	0.000022758730095659044
51.136	0.9999992723999725	0.014824068087090584	-0.00641074460153473	0.003493601748766008	0.000022396588550813978
51.14	0.9999993340561899	0.014798628561869361	-0.006309184620828155	0.0034930154534459756	0.000022038079379196434
51.144	0.9999993905132343	0.01477359315586255	-0.006208692928084323	0.0034924550270640092	0.000021683580828184857
51.148	0.9999994422906738	0.014748957692913282	-0.006109201739474676	0.003491933962880428	0.00002133292904015981
51.152	0.9999994897189306	0.014724718183214393	-0.006010735364012338	0.0034914503278546277	0.000020986183957328285
51.156	0.9999995331099767	0.014700870332872863	-0.005913368854718953	0.0034909929029389064	0.000020643528704283836
51.16	0.9999995727757848	0.0146774098144208	-0.005817068381246001	0.0034905686440664372	0.0000203048764919676
51.164	0.999999609033614	0.014654332325467586	-0.005721864248117824	0.003490173309918163	0.000019970297881755785
51.168	0.9999996422023486	0.01463163340526204	-0.005627781148717802	0.0034898031552274738	0.000019639848409725082
51.172	0.9999996725221575	0.014609308591902025	-0.005534812277131036	0.0034894596687492147	0.000019313504215146753
51.176	0.9999997002223104	0.014587353399850064	-0.005442968152022413	0.0034891410719113383	0.00001899128373232676
51.18	0.9999997255320773	0.01456576337591967	-0.00535223593640287	0.0034888495567066097	0.00001867314597410834
51.184	0.9999997486807278	0.01454453392889411	-0.005262688211813881	0.0034885716532636465	0.000018359264915698656
51.188	0.9999997698911999	0.014523660280813408	-0.0051743294384914386	0.0034883055953579926	0.000018049642332515264
51.192	0.9999997892640549	0.014503137821676716	-0.00508708071134291	0.0034880648283757525	0.000017744067308343908
51.196	0.999999806938997	0.014482961999658765	-0.005001038503997547	0.003487830719240942	0.00001744277572234941
51.2	0.9999998230939213	0.014463127760860152	-0.004916357632119071	0.0034889689091327086	0.00001715301892464074
51.204	0.9999998379067222	0.014443628902932423	-0.004833349500654922	0.003489996218520759	0.000016868371480074876
51.208	0.9999998515552945	0.014424458628060122	-0.004752021488392126	0.003490887126730659	0.00001658877063977554
51.212	0.9999998642163899	0.014405610752904818	-0.004672167216456283	0.0034916780775215168	0.00001631370384421513
51.216	0.9999998758881408	0.01438707936561252	-0.004593761049148251	0.0034923693662837654	0.00001604311036407292
51.22	0.9999998865565509	0.014368858858461828	-0.004516720688892047	0.0034929734792669724	0.000015776785579556368
51.224	0.9999998963104229	0.014350943730036429	-0.004441050545538292	0.0034934853213385796	0.000015514744892160714
51.228	0.999999905238559	0.01433332881462552	-0.004366626855655637	0.003493926916678511	0.000015256675106066481
51.232	0.9999999134297618	0.014316009069923759	-0.004293433549449758	0.0034942982683232662	0.000015002537417003306
51.236	0.9999999209728336	0.014298979746277946	-0.004221429007822581	0.00349460509961898	0.000014752227338416283
51.24	0.9999999279048296	0.014282236126336275	-0.004150570986703918	0.0034948534516980934	0.00001450563733940015
51.244	0.9999999342174464	0.01426577373498561	-0.004080798442105828	0.0034950537039276	0.000014262609710063953
51.248	0.9999999399615729	0.014249588343252	-0.00401207747926595	0.003495210866773435	0.000014023056803867319
51.252	0.999999945188635	0.014233675663449477	-0.003944433411759799	0.003495317377460295	0.000013787046648359024
51.256	0.9999999499500586	0.014218031578068554	-0.0038777682381107305	0.0034953921182079503	0.000013554320535729377
51.26	0.9999999542972695	0.014202652210008222	-0.0038120832543597043	0.003495433144956152	0.000013324882158621225
51.264	0.9999999582918055	0.01418753362959706	-0.003747366691906065	0.0034954412616184454	0.000013098700157303075
51.268	0.9999999619876453	0.014172672001405776	-0.003683604328937289	0.0034954179008681563	0.000012875736511082832
51.272	0.9999999653870787	0.01415806357851936	-0.00362075652231609	0.0034953700793140365	0.000012655884012584805
51.276	0.9999999684901055	0.014143704750964624	-0.0035588061447350333	0.0034953001318937453	0.000012439095587076634
51.28	0.9999999712967259	0.014129591948854981	-0.003497740983149714	0.0034952093772490423	0.000012225337083493165
51.284	0.9999999738069398	0.014115721664638644	-0.0034375450835798446	0.0034951000035412664	0.000012014563833793177
51.288	0.9999999760250362	0.01410209045252895	-0.0033782012704002473	0.003494974524911867	0.00001180672738007377
51.292	0.9999999780475451	0.014088694938281708	-0.0033196951976291124	0.0034948349072061943	0.000011601786657958988
51.296	0.9999999799143761	0.014075531779663763	-0.0032620213979281353	0.003494681199388833	0.000011399724851343533
51.3	0.9999999816255289	0.014062597682432884	-0.0032051614215097175	0.0034945163129745773	0.000011200488873182494
51.304	0.9999999831810037	0.014049889421802526	-0.003149101636176931	0.003494342164054495	0.000011004038626186048
51.308	0.9999999845808004	0.014037403809548547	-0.0030938347948564838	0.0034941592859990835	0.000010810351577794853
51.312	0.9999999858249191	0.014025137728980914	-0.0030393344297373064	0.003493972480951579	0.000010619350857910809
51.316	0.9999999869384167	0.014013088087832373	-0.0029856171609011412	0.003493777084138594	0.000010431080818767337
51.32	0.9999999879769648	0.014001251761058913	-0.002932671255735769	0.0034935745879728025	0.000010245505773916771
51.324	0.9999999889426002	0.013989625816966809	-0.002880421253693551	0.003493022242356917	0.00001006137550650917
51.328	0.9999999898353232	0.013978207590160874	-0.002828782275956285	0.0034924584034731316	9.879404431259378e-6
51.332	0.9999999906551336	0.013966994743944562	-0.0027777426843286182	0.0034919288015235962	9.699679682628569e-6
51.336	0.9999999914020313	0.013955984811384145	-0.0027273290150489535	0.0034914273986306117	9.522271248222156e-6
51.34	0.9999999920775443	0.01394517527812529	-0.0026775443005280465	0.0034909532226458065	9.347181904705295e-6
51.344	0.9999999927044537	0.013934563594999207	-0.0026284035109144905	0.0034905025421842623	9.17444913673307e-6
51.348	0.9999999932903721	0.013924147184048496	-0.0025799112288084837	0.003490073820444875	9.004080638736257e-6
51.352	0.9999999938352994	0.01391392343651206	-0.0025320721485868106	0.003489665390231807	8.836084542493282e-6
51.356	0.9999999943392355	0.013903889727855834	-0.002484891785640584	0.0034892753127435134	8.670471562474838e-6
51.36	0.9999999948021805	0.013894043420507665	-0.002438372262029055	0.0034889023194680357	8.507242640719691e-6
51.364	0.9999999952241344	0.013884381867627988	-0.0023925144980098912	0.003488545331767972	8.3463952832196e-6
51.368	0.9999999956104783	0.013874902420689002	-0.002347319675800569	0.0034882031444747105	8.187927874214904e-6
51.372	0.9999999959708672	0.013865602423739742	-0.0023027876035392547	0.003487874785572376	8.031834818913203e-6
51.376	0.9999999963054944	0.013856479260516048	-0.0022589053104848235	0.003487562119243855	7.878072591805649e-6
51.38	0.99999999661436	0.01384753026969571	-0.0022157046524586095	0.0034872568800600025	7.726731293467243e-6
51.384	0.9999999968974639	0.013838752726433031	-0.00217317460685597	0.003486960245461336	7.577773460552835e-6
51.388	0.9999999971548063	0.013830144054379535	-0.002131266115369997	0.0034866820223455955	7.431047249294902e-6
51.392	0.9999999973871084	0.013821701706416202	-0.002090022920819483	0.0034864112243652113	7.286679370325609e-6
51.396	0.9999999976020242	0.013813422957638918	-0.0020494617230695095	0.0034861426449133764	7.144715911910266e-6
51.4	0.9999999978016116	0.01380530519128256	-0.0020095196616847304	0.0034858889810229386	7.004962445815745e-6
51.404	0.9999999979858708	0.013797345963718927	-0.0019702042538188814	0.0034856473045746282	6.867437146785251e-6
51.408	0.9999999981548017	0.013789542662970864	-0.0019315568733811518	0.0034854068331087768	6.73226152502089e-6
51.412	0.9999999983084042	0.013781892663073819	-0.0018935414090054954	0.0034851741039853314	6.599321483489849e-6
51.416	0.9999999984466785	0.013774393549476478	-0.0018561188982771444	0.003484956500602457	6.468493620442005e-6
51.42	0.9999999985723755	0.013767042851684421	-0.0018193389743125744	0.003484741381411786	6.339925810602302e-6
51.424	0.9999999986894584	0.013759837985047478	-0.0017831959606008365	0.0034845283458174317	6.213596870860759e-6
51.428	0.9999999987979588	0.013752776524411918	-0.0017476289316104689	0.0034843295658627243	6.0893151565674416e-6
51.432	0.9999999988978766	0.013745856145706933	-0.001712665525720254	0.0034841373620502505	5.967161946857371e-6
51.436	0.9999999989892119	0.013739074357960103	-0.0016783311686662252	0.003483944301149656	5.847212310516537e-6
51.44	0.9999999990719646	0.013732428724010193	-0.0016445753711379573	0.0034837600642242915	5.729306000577258e-6
51.444	0.9999999991482571	0.01372591701320178	-0.0016113786950163421	0.003483587545520878	5.613378753076615e-6
51.448	0.9999999992158352	0.013719536882910548	-0.0015787880717959013	0.0034834145030338457	5.499573266510683e-6
51.452	0.9999999992793769	0.01371328592544864	-0.0015467822309289904	0.0034832439447541877	5.387819839736779e-6
51.456	0.9999999993380522	0.013707161932062038	-0.0015153045182084816	0.003483087061285928	5.277937561280069e-6
51.46	0.9999999993911846	0.013701162726556318	-0.0014843963159591755	0.0034829329288622504	5.170052808336025e-6
51.464	0.9999999994360911	0.013695285985574457	-0.0014540675341166058	0.0034827775032899087	5.064193696085547e-6
51.468	0.9999999994737919	0.013689529264997821	-0.001424509786934729	0.003482575520155107	4.960962912200254e-6
51.472	0.9999999995053073	0.01368388950722181	-0.0013952642166410786	0.0034824278250793917	4.858906931368492e-6
51.476	0.9999999995316573	0.013678366829121831	-0.0013663863671788473	0.0034823229114915436	4.758198552376597e-6
51.48	0.9999999995538622	0.013672957111102363	-0.0013383958833071323	0.0034821392659581843	4.660480858660553e-6
51.484	0.9999999995729423	0.013667659969488263	-0.001310379463240549	0.0034820836164626613	4.562850860299052e-6
51.488	0.9999999995899177	0.013662472110275086	-0.0012835461891599503	0.0034818795025673556	4.469153166634473e-6
51.492	0.9999999996058085	0.013657392191902637	-0.0012564790934494266	0.0034818463742689516	4.374867175871625e-6
51.496	0.999999999621635	0.013652419076500756	-0.0012301087708975372	0.0034817732153940664	4.282959770532361e-6
51.5	0.9999999996384175	0.013647550808757295	-0.0012041182310245997	0.003481730043856154	4.192414621313275e-6
51.504	0.9999999996571759	0.013642785235548863	-0.001178792177649923	0.0034816505235425515	4.104142402462719e-6
51.508	0.9999999996789307	0.013638119467663842	-0.0011542120371829992	0.003481513342417432	4.0184046074314166e-6
51.512	0.999999999704433	0.0136335507006618	-0.0011302539976321964	0.0034813436979372102	3.9348026317251855e-6
51.516	0.9999999997287846	0.0136290770343061	-0.0011065961652531972	0.003481212715257726	3.85229664113487e-6
51.52	0.999999999751051	0.013624697553094992	-0.001083214873193026	0.003481125229535828	3.770806624080696e-6
51.524	0.9999999997694553	0.01362041072335926	-0.0010602766986403532	0.0034810422259641755	3.6908679591729625e-6
51.528	0.9999999997844986	0.013616214714445248	-0.0010378064660929156	0.0034809563785763655	3.6125590378739312e-6
51.532	0.9999999997972058	0.013612107647609062	-0.001015803396176888	0.003480866072849598	3.535875578437528e-6
51.536	0.9999999998086017	0.013608087698432032	-0.0009942411056468045	0.0034807755362715478	3.4607301176909727e-6
51.54	0.9999999998197113	0.013604153187310002	-0.0009730896585468107	0.0034806899598616033	3.38702340454904e-6
51.544	0.9999999998315594	0.013600302479555657	-0.0009523096934021496	0.0034806167066000477	3.314625028712691e-6
51.548	0.9999999998449892	0.013596534105588656	-0.0009319474473892564	0.0034805439341405943	3.243684034948487e-6
51.552	0.9999999998579384	0.013592846347587513	-0.0009119947174391496	0.003480471802434948	3.1741718980165882e-6
51.556	0.9999999998698599	0.01358923762193098	-0.0008924340839166771	0.0034804027074311983	3.1060300018674844e-6
51.56	0.9690373862130044	0.013585716961915607	-0.0008598253962605514	0.0033755343312381184	2.9023701439479105e-6
51.564	0.9187094005088454	0.013582450389708959	-0.0007626646791122298	0.003216749169984653	2.4533009735108772e-6
51.568	0.8709952529457154	0.013579693851034774	-0.0006067156957992675	0.003077769755697262	1.8673312188378056e-6
51.572	0.8257589318456882	0.01357766070272436	-0.00040251399479110085	0.0029548559085679355	1.1893708557897676e-6
51.576	0.7828725131562511	0.013576526945230146	-0.00015834808980149772	0.0028451892617551524	4.505302847226619e-7
51.58	0.7422129631224547	0.013576438189855974	0.0001182550654247696	0.002750625742675458	-3.2527542715914176e-7
51.584	0.7036655659183016	0.013577504612020713	0.0004183548837309026	0.002670235910511191	-1.1171062338759902e-6
51.588	0.6671197351892616	0.01357980980174264	0.0007369880765809055	0.0025962448318826103	-1.9134014849822813e-6
51.592	0.6324723589169375	0.013583420736615445	0.0010707502859182087	0.0025272749995407847	-2.706080428352236e-6
51.596000000000004	0.5996240487872214	0.013588392083902823	0.001416800985513143	0.002462167096734623	-3.4884007691516478e-6
51.6	0.5684821105262271	0.013594768479574085	0.0017729299582217057	0.0023999900863319328	-4.255014323492981e-6
51.604	0.5389572250483246	0.013602586774582832	0.002137500203644626	0.002339999238425982	-5.001748848663806e-6
51.608	0.510966059862502	0.013611877792983413	0.0025090904098537857	0.0022815727081560233	-5.724672201418409e-6
51.612	0.4844283536362455	0.013622667373580779	0.002886621217200721	0.0022242100016647655	-6.420451782315563e-6
51.616	0.4592691819827056	0.013634977546801187	0.003269252467552665	0.0021675137777921807	-7.086149766501485e-6
51.62	0.4354164286991766	0.01364882723327275	0.003656322695888911	0.0021111596854591	-7.719081072589802e-6
51.624	0.4128027153486966	0.013664233417316853	0.0040473729263149185	0.002054898779461189	-8.316941686308786e-6
51.628	0.39136309690209165	0.013681210941179831	0.004441953845475389	0.001998516116598072	-8.877316349367346e-6
51.632	0.37103747265857673	0.013699773390735609	0.004839794201985805	0.001941856037592893	-9.398183591833214e-6
51.636	0.35176710302315406	0.013719945201143394	0.005241878482928565	0.0018772626736237516	-9.840382815673293e-6
51.64	0.3334977115507082	0.013741728941184854	0.005651234364605851	0.0018083466157796187	-0.000010219390538212475
51.644	0.3161772732124117	0.013765164298625072	0.006067510724980123	0.001740591400679326	-0.000010561056991429985
51.648	0.29975608963639805	0.013790276831971832	0.006489641243822715	0.0016741506578294627	-0.00001086463715742301
51.652	0.2841881407021093	0.01381708777458893	0.006916527362541006	0.0016091849698741233	-0.000011129971875524099
51.656	0.2694283721528659	0.013845613914263668	0.0073470650028143	0.0015458420553436626	-0.000011357402064693948
51.66	0.25543537812165695	0.013875867718719848	0.007780163477158262	0.0014842674200963783	-0.000011547843172169762
51.664	0.24216911084030762	0.013907857055721153	0.008214646187491329	0.001424586768288597	-0.000011702476264872516
51.668	0.22959169162534432	0.013941585258553317	0.00864940686753543	0.0013669095497455296	-0.000011822956846868748
51.672	0.21766775859383167	0.013977057845740437	0.00908330761620218	0.0013113307213432237	-0.000011911220328536803
51.676	0.2063628114678499	0.014014255811420687	0.009515267060306924	0.0012577319321146045	-0.000011967655224346279
51.68	0.19564521734893187	0.014053176184532619	0.009944323930218076	0.0012060702270995176	-0.000011993553020869282
51.684	0.18548416452038252	0.014093804898542506	0.010369130816555253	0.00115930510931119	-0.000012020986334748617
51.688	0.17585079315558896	0.014136120929332058	0.010787814379574372	0.0011148223048177402	-0.00001202649609058306
51.692	0.16671790200779107	0.014180098342170832	0.011199711868036566	0.001072108224381748	-0.000012007303204427872
51.696	0.1580591184331749	0.014225708709161348	0.011604179622271152	0.0010310687709317334	-0.000011964707220806183
51.7	0.1498502331053287	0.014272921148912213	0.01200064981132359	0.0009916215679150542	-0.000011900103181904198
51.704	0.14206748922561058	0.014321702605148898	0.012388619919946768	0.0009536848371974027	-0.000011814838971454933
51.708	0.1346888640222978	0.014372018193912879	0.012767647037737476	0.0009171857886765719	-0.000011710304417851344
51.712	0.12769384522410665	0.014423831349059633	0.01313734303146862	0.0008820593623804343	-0.000011587916417710253
51.716	0.12106200191813887	0.014477104080495767	0.013497387319178981	0.0008482385523391104	-0.000011449004279980645
51.72	0.11477429820138497	0.014531797112572173	0.01384744140467279	0.0008156629926933819	-0.000011294845497281656
51.724	0.1088134469618843	0.014587870002784147	0.014187277837140131	0.0007842822839356998	-0.000011126830664942597
51.728	0.10316227073116295	0.01464528151327504	0.014516741174701331	0.0007540443426487049	-0.000010946266556479053
51.732	0.09780424696316561	0.014703989809150886	0.014835617054941876	0.0007248987185154935	-0.000010754319791513966
51.736	0.09272465548839862	0.014763952132366021	0.015143749815494515	0.0006968292095605111	-0.000010552607213713179
51.74	0.08790907964803442	0.014825125358600973	0.015441044905635533	0.0006697939142280998	-0.000010342317907117484
51.744	0.08334333168129812	0.014887465912341684	0.015727403871788087	0.0006437230156955248	-0.000010124091849408899
51.748	0.07901471796746745	0.014950929932780445	0.016002772785230823	0.0006185839196491929	-9.899057914743515e-6
51.752	0.07491113823952418	0.015015473437307043	0.01626714452985898	0.0005943106373091525	-9.667737032740585e-6
51.756	0.0710205482449326	0.015081052406914576	0.016520509879129196	0.0005708031338781031	-9.429958812271108e-6
51.76	0.06733190251957015	0.015147622878546072	0.016762894125140242	0.0005481569145127412	-9.188696321940631e-6
51.764	0.06383501935716504	0.015215141049056108	0.016994380896804155	0.0005263513897643136	-8.945016003216969e-6
51.768	0.06051974983390769	0.015283563327474752	0.017214934227039125	0.0005053628983175738	-8.699789055322896e-6
51.772	0.05737647992793565	0.015352846017520155	0.017424602361066965	0.0004851691139648865	-8.453878888709328e-6
51.776	0.054396582864600446	0.015422945716528268	0.017623452276995286	0.00046575283989842495	-8.208172946824918e-6
51.78	0.05157153700994312	0.015493819299992977	0.017811545226569015	0.0004470947410364779	-7.963448200532388e-6
51.784	0.04889303683983105	0.015565423800824204	0.017988936738642557	0.0004291742278740405	-7.720388035081879e-6
51.788	0.04635369171468483	0.015637716679577234	0.018155747486908812	0.00041197565546751547	-7.4797259714219546e-6
51.792	0.043946350008844025	0.01571065581481517	0.018312079648328778	0.0003954825671357992	-7.2421082689162885e-6
51.796	0.04166392440713604	0.01578419943211267	0.018458005362338964	0.00037967617590491635	-7.008064890805298e-6
51.8	0.03950000550097271	0.015858306172593217	0.018593665197449757	0.0003645409628969311	-6.77815261486149e-6
51.804	0.03744858629987906	0.015932935220244256	0.018719175049817776	0.00035006231809675954	-6.552877810798235e-6
51.808	0.035503671356528155	0.016008046224519335	0.01883466505938444	0.0003362216450121905	-6.332622069519863e-6
51.812	0.033659649449135055	0.016083599302342773	0.018940230953275176	0.00032299205417183415	-6.117544102087306e-6
51.816	0.03191149516461273	0.016159555076066874	0.019036049439314612	0.0003103738160010202	-5.908291306064157e-6
51.82	0.03025423192875058	0.016235874900824534	0.019122270792715727	0.0002983523160573229	-5.7051737792820364e-6
51.824	0.028682928325258383	0.01631252059781558	0.01919901142153137	0.0002869110478056148	-5.508408483783532e-6
51.828	0.02719317499025194	0.016389454599265305	0.019266454133542867	0.00027603624851460024	-5.318239721201786e-6
51.832	0.02578089277522464	0.016466640024752795	0.01932474394563774	0.00026571519278113207	-5.134878062961147e-6
51.836	0.024442007342492578	0.016544040543592042	0.019374030088362276	0.0002559332576624262	-4.95845863456442e-6
51.84	0.02317254036125199	0.016621620514748865	0.019414499445383513	0.00024667486992194785	-4.789069125289707e-6
51.844	0.02196900325529265	0.016699344975711763	0.019446298238228393	0.00023792732665867055	-4.626805753228897e-6
51.848	0.020828060223829117	0.0167771795643388	0.019469597004466013	0.00022967775075400802	-4.4717332480727265e-6
51.852	0.019746375829231194	0.01685509070404452	0.019484603171457043	0.00022191170199857964	-4.323861452544955e-6
51.856	0.018720774895433702	0.016933045510468578	0.019491451724069592	0.00021461472714807576	-4.183152593481086e-6
51.86	0.017748470019613778	0.017011011645820587	0.01949029808134655	0.00020777421988568044	-4.049581479191154e-6
51.864	0.01682673003041808	0.01708895750301032	0.01948135215715412	0.0002013743435104479	-3.9230445013427594e-6
51.868	0.015952829762803857	0.01716685235462929	0.019464821012262278	0.00019540419442501278	-3.8035076695281723e-6
51.872	0.01512425705555763	0.017244666160678213	0.01944085754782942	0.0001898508762292745	-3.69086384010392e-6
51.876	0.014338760432711622	0.017322369540049655	0.019409638364908877	0.0001847030161511269	-3.5850187484012965e-6
51.88	0.013594103849896098	0.01739993384822949	0.019371355159105902	0.00017994838883441438	-3.485844150420328e-6
51.884	0.012888071540092014	0.017477331211966672	0.019326193696677953	0.000175574001586147	-3.393177162754719e-6
51.888	0.012218682215017138	0.01755453446834761	0.019274334766589133	0.00017156830806985468	-3.306865005075675e-6
51.892	0.011584102937900985	0.017631517218401758	0.019215971602832466	0.00016792042303499568	-3.2267540805760917e-6
51.896	0.010982502935482027	0.017708253808821395	0.019151283716974013	0.00016461868542686265	-3.1526591497251418e-6
51.9	0.010412094599821915	0.017784719275885093	0.01908043793075354	0.00016165111534699705	-3.084374072815458e-6
51.904	0.009871310443046826	0.017860889360261454	0.019003627536723883	0.0001590072835402782	-3.021715192025693e-6
51.908	0.009358651611786981	0.017936740610947317	0.018921052406149604	0.00015667681827974153	-2.964490289499768e-6
51.912	0.008872619415177651	0.018012250328586964	0.01883288827004374	0.00015464688462277766	-2.912447499411117e-6
51.916	0.00841178714715405	0.018087396472074187	0.01873929235100077	0.0001528989533905305	-2.8652181877471916e-6
51.92	0.007974902342831366	0.018162157681991913	0.018640456791197982	0.00015143326989789925	-2.822785324281613e-6
51.924	0.0075607378179375325	0.018236513408205462	0.018536581696307168	0.00015024047068223011	-2.7849447588928004e-6
51.928	0.007168069087770513	0.01831044384921621	0.018427840955540245	0.00014931075185301538	-2.7514747880995034e-6
51.932	0.006795767373084638	0.018383929841219757	0.018314378681111198	0.0001486348554562813	-2.7221550280385627e-6
51.936	0.006442821001081348	0.018456952821234076	0.018196373862328623	0.00014820433766802617	-2.696781536226197e-6
51.94	0.0061082252284191	0.018529495068029606	0.01807404401545273	0.00014801046388343239	-2.6751476389767334e-6
51.944	0.005790984426360442	0.01860153962558758	0.017947551379383152	0.00014804423036641166	-2.6570314309224087e-6
51.948	0.005490208353444207	0.018673070073831975	0.017817007276152465	0.00014829738272176265	-2.642215546988012e-6
51.952	0.005205073439259524	0.01874407051647635	0.017682587575680843	0.00014876206060915486	-2.630498164660122e-6
51.956	0.004934757085331813	0.01881452589603692	0.017544507134915604	0.00014943014230815672	-2.62167819789691e-6
51.96	0.004678456078580596	0.01888442190756335	0.017402925259988884	0.00015029343491501987	-2.6155454148930946e-6
51.964	0.004435466087669647	0.018953744770134482	0.017257948949711808	0.0001513445154997274	-2.611895922313163e-6
51.968	0.004205113623596903	0.019022481183946588	0.017109736559079446	0.00015257772548003752	-2.6105646877469856e-6
51.972	0.003986725270620443	0.01909061861707664	0.01695848838948547	0.0001539855429073794	-2.61136204154341e-6
51.976	0.003779659968999634	0.01915814525115643	0.016804358659348356	0.00015555644011046158	-2.614026211387639e-6
51.98	0.0035833549546678426	0.01922504978607553	0.016647451952134136	0.00015728395415682552	-2.618377069667421e-6
51.984	0.0033972588186217366	0.019291321321804156	0.016487891643882847	0.00015916164909066214	-2.624240024068542e-6
51.988	0.003220821364395744	0.019356949664123865	0.016325888236352695	0.00016118302840478812	-2.6314561073334327e-6
51.992	0.0030535353959095465	0.019421925401057073	0.016161613078245235	0.0001633419566611795	-2.639869503001485e-6
51.996	0.0028949463430465094	0.019486239699688913	0.01599518435222034	0.00016563274660849617	-2.6493263167674944e-6
52.	0.0027446027509321893	0.019549884094072392	0.015826669206446802	0.00016804962713796382	-2.659665858979279e-6
52.004	0.0026020572597302634	0.019612850432107143	0.0156561916238929	0.00017058676230836194	-2.6707390391991853e-6
52.008	0.0024669098566977602	0.019675131297475685	0.015483964714480797	0.0001732387352199254	-2.6824224633266064e-6
52.012	0.002338790481263245	0.019736720032245945	0.015310147486316839	0.0001760003544443606	-2.6945913841872003e-6
52.016	0.002217329509439937	0.01979761048636238	0.015134834869388646	0.0001788663327324752	-2.7071124095991372e-6
52.02	0.0021021660303680465	0.01985779676595917	0.014958066114703775	0.0001818315816901551	-2.7198488206625007e-6
52.024	0.001992983571805436	0.019917273244511667	0.014779970186737093	0.0001848915951476776	-2.7326922640609394e-6
52.028	0.0018894795201898108	0.01997603502757312	0.014600747260052815	0.00018804078056666813	-2.7455359116369723e-6
52.032	0.0017913512948122452	0.020034077912062992	0.014420539347788815	0.0001912524808233854	-2.757963925075855e-6
52.036	0.0016983108492530145	0.020091398137625054	0.014239425798907773	0.00019453019135654367	-2.769998225468834e-6
52.04	0.0016101053146976405	0.02014799214293966	0.014057434604265803	0.0001978854581205208	-2.7817618866644e-6
52.044	0.001526486925599423	0.020203856609691654	0.013874689745219465	0.00020131415262515933	-2.793171408995844e-6
52.048	0.0014472081479490772	0.02025898889836152	0.013691370990029643	0.00020481204656500206	-2.8041577127486697e-6
52.052	0.0013720389154459926	0.020313386978663125	0.013507601032042916	0.00020837499441654005	-2.814646289632793e-6
52.056	0.0013007775166778892	0.02036704919161236	0.013323442828778278	0.00021199904096124285	-2.8245571020029435e-6
52.06	0.0012332247736255237	0.020419974013681622	0.013138906973004048	0.00021568015022183274	-2.833801429688199e-6
52.064	0.0011691815082700082	0.02047216009213797	0.012954105023941957	0.00021941420425739615	-2.842314645694962e-6
52.068	0.001108455170586718	0.02052360674419906	0.012769218247858134	0.0002231971226569787	-2.8500527715009225e-6
52.072	0.001050881558059805	0.02057431387279687	0.012584354907285456	0.00022702507958176506	-2.8569641743116562e-6
52.076	0.0009963037186826158	0.020624281659623784	0.012399546120025704	0.0002308942736140646	-2.862984194527428e-6
52.08	0.0009445646930326519	0.02067351030746694	0.012214801477882575	0.00023480084471135023	-2.8680457049882775e-6
52.084	0.0008955082518657308	0.0207220003394912	0.01203025412377743	0.00023874092458500674	-2.8721139925032137e-6
52.088	0.000848994498172409	0.02076975270803813	0.011845982815451567	0.0002427108022099153	-2.8751479921031206e-6
52.092	0.0008048992022042818	0.02081676867978752	0.011662068201236388	0.0002467069162636079	-2.87711288318291e-6
52.096000000000004	0.0007630987250011893	0.020863049814143483	0.011478577598074151	0.000250725709878025	-2.877974516667137e-6
52.1	0.0007234694276031918	0.020908597990732886	0.011295603160744199	0.0002547636374168243	-2.8777089480481698e-6
52.104	0.0006858926370640468	0.02095341541123762	0.011113206126036761	0.00025881721876181715	-2.876289101067623e-6
52.108	0.0006502671608466896	0.020997504467785515	0.010931433722986798	0.00026288315494203094	-2.8736897851384804e-6
52.112	0.0006164955394947925	0.021040867834114043	0.010750375200073851	0.0002669305834882503	-2.8696039248733285e-6
52.116	0.0005844803134798505	0.021083508517163937	0.01057010157127453	0.00027098303340990037	-2.8643181872347262e-6
52.12	0.0005541246933011458	0.021125429749602225	0.010390654883098321	0.0002750393196584552	-2.8578386498531675e-6
52.124	0.000525342849902	0.021166634945827052	0.010212100394249623	0.0002790966741617449	-2.850163256240913e-6
52.128	0.0004980577347903865	0.02120712785565262	0.01003452113200705	0.000283152435337911	-2.841299095977528e-6
52.132	0.0004721925316994325	0.021246912454583385	0.009857945148947805	0.0002872078881449501	-2.8312796076780547e-6
52.136	0.00044767042730298835	0.021285992794329425	0.009682406200780024	0.0002912568796675949	-2.820067417713362e-6
52.14	0.00042441840902587554	0.021324373213573014	0.009507997055150152	0.0002952958526987661	-2.8076720978579213e-6
52.144	0.0004023741206945745	0.021362058332713443	0.009334757131681462	0.00029932240438175647	-2.7941019489746435e-6
52.148	0.0003814770134648042	0.0213990528192315	0.009162684596029572	0.0003033341682046319	-2.779355310458024e-6
52.152	0.0003616665384923937	0.02143536146464249	0.00899185235460226	0.00030732880934535934	-2.7634552779491785e-6
52.156	0.0003428827561169301	0.021470989397755647	0.008822338789128727	0.0003113040584161076	-2.746429869777621e-6
52.16	0.0003250730732944577	0.021505941995587537	0.008654189608124287	0.00031525776718818076	-2.7283004926804197e-6
52.164	0.0003081896793867202	0.021540224752614523	0.008487417832943652	0.00031918787187468575	-2.7090808358085413e-6
52.168	0.000292184838513023	0.021573843163610197	0.008322019842937392	0.00032309233798816483	-2.688780847838542e-6
52.172	0.0002770108223382292	0.021606802824647737	0.008158055812092635	0.00032696917495091387	-2.6674327780834367e-6
52.176	0.0002626226004030308	0.021639109609341806	0.007995590413796485	0.0003308164844181519	-2.6450731115396297e-6
52.18	0.0002489817822196467	0.021670769601262244	0.00783466419999827	0.0003346324901347382	-2.6217331906149075e-6
52.184	0.00023605097773398483	0.021701788998571676	0.007675293915053505	0.000338415476861767	-2.5974382503170503e-6
52.188	0.00022379279689195805	0.021732174018756857	0.007517473475032279	0.00034216377124033975	-2.572207074416267e-6
52.192	0.00021217003335247966	0.02176193088912182	0.00736123135224059	0.000345875744537498	-2.5460713746689872e-6
52.196	0.00020114953265434502	0.021791066069888305	0.007206638366905474	0.0003495498775902992	-2.5190795589893623e-6
52.2	0.0001907020185636426	0.021819586251945314	0.007053736200031466	0.0003531847597685062	-2.4912721252785288e-6
52.204	0.00018079836286894344	0.02184749822704304	0.006902533601292484	0.0003567790404981009	-2.4626793152750335e-6
52.208	0.0001714094373587627	0.021874808756883343	0.006753008357942112	0.00036033141191291787	-2.4333210362770163e-6
52.212	0.0001625067217851919	0.02190152454508844	0.0066051732399976405	0.00036384061212840795	-2.403230274854921e-6
52.216	0.00015406584026821508	0.021927652482217626	0.006459091689133892	0.00036730548990038833	-2.3724598371888507e-6
52.22	0.00014606410711691625	0.021953199669096084	0.006314802015592494	0.00037072498621309335	-2.3410548901689415e-6
52.224000000000004	0.000138478839442438	0.02197817330017204	0.0061723127206612	0.0003740981048704661	-2.3090504914672256e-6
52.228	0.00013128735589879652	0.022002580544488427	0.006031603344620405	0.00037742112983265723	-2.2764545490290675e-6
52.232	0.00012446820751585506	0.02202642850768468	0.005892680222006088	0.00038067314248990827	-2.243185097799188e-6
52.236	0.00011800321157707638	0.022049724425139364	0.005755585804273684	0.00038387680960368786	-2.2094359159448575e-6
52.24	0.00011187470519121477	0.02207247566661119	0.005620345304467002	0.00038703147325828686	-2.1752505234081584e-6
52.244	0.00010606502546705688	0.02209468967563262	0.005486970396481337	0.00039013652691860106	-2.140667573788408e-6
52.248	0.0001005565681201516	0.02211637391535351	0.00535545921465253	0.00039319140934423904	-2.10572055629482e-6
52.252	0.0000953334898606904	0.022137535791798685	0.00522578443730628	0.0003961956081893148	-2.0704328434048177e-6
52.256	0.0000903819298457372	0.022158182683678397	0.005097977941999296	0.00039914866763694084	-2.0348511031915327e-6
52.26	0.0000856881285391065	0.022178322169486012	0.004972085722432326	0.00040204987306484104	-1.9990264335714253e-6
52.264	0.0000812383264046146	0.022197961931423094	0.004848113639008692	0.00040489818892113774	-1.9629924321184857e-6
52.268	0.00007701899062501812	0.02221710959486613	0.004726027418834938	0.00040769454879415867	-1.926775616110732e-6
52.272	0.00007301848131783868	0.022235772589839668	0.004605777062192183	0.0004104386844000116	-1.89038907804591e-6
52.276	0.0000692260800572221	0.02225395830910557	0.0044873987995961775	0.00041313037555583475	-1.853880751345971e-6
52.28	0.00006563107324311773	0.022271674329443925	0.004370931388374683	0.00041576947363184183	-1.8172998426254375e-6
52.284	0.00006222274731253377	0.022288928318654897	0.004256381754684481	0.0004183558874056082	-1.7806823661180657e-6
52.288	0.00005899088167178223	0.022305727908989357	0.004143725197743177	0.0004208895680292097	-1.7440507085098773e-6
52.292	0.000055926828269258904	0.022322080583797754	0.004032922033360341	0.00042337049999722554	-1.707420217713595e-6
52.296	0.00005302224287817701	0.02233799378449895	0.003923990885270417	0.0004257987082830122	-1.6708302502624572e-6
52.3	0.00005026878127173333	0.02235347500956578	0.003816933651159495	0.000428174269042289	-1.634312776068132e-6
52.304	0.00004765808989218998	0.022368531745865356	0.0037117454344599223	0.0004304972989515162	-1.5978963839306187e-6
52.308	0.00004518233096463645	0.022383171454652642	0.0036084183257102617	0.00043276795656023643	-1.5616078252321397e-6
52.312	0.000042835080166753504	0.02239740155729547	0.0035069378257813243	0.0004349864459221597	-1.5254704209066045e-6
52.316	0.000040610106153181655	0.022411229382873207	0.0034072800190477295	0.0004371529981710562	-1.4895026759350483e-6
52.32	0.000038501177578573167	0.022424662251626273	0.003309462242590853	0.00043926788327849095	-1.4537404740929718e-6
52.324	0.00003650206309756834	0.022437707545554735	0.0032134924182120215	0.00044133141971813914	-1.4182151711829876e-6
52.328	0.000034606535458175595	0.022450372642133884	0.0031193603617284734	0.0004433439633093794	-1.3829495857588806e-6
52.332	0.00003280894302368909	0.022462664841890252	0.00302703778297385	0.0004453058989843484	-1.3479577812067592e-6
52.336	0.000031104665510962215	0.022474591298972824	0.002936483147844915	0.00044721763179010257	-1.3132470391707485e-6
52.34	0.00002948917345007768	0.022486159060035472	0.0028476924563017483	0.0004490795857658757	-1.2788405486645982e-6
52.344	0.000027957937371126723	0.022497375201521307	0.0027606735831582005	0.00045089222412362454	-1.244766251989537e-6
52.348	0.000026506427804191913	0.022508246806285534	0.0026754225434730303	0.0004526560444284931	-1.2110461857033201e-6
52.352	0.00002513011527935875	0.022518780919934756	0.002591924697899451	0.00045437157070634234	-1.1776968961371354e-6
52.356	0.000023824848756761845	0.02252898450820941	0.002510154752684832	0.0004560393481438915	-1.144729337154682e-6
52.36	0.000022587314245147803	0.022538864416469857	0.002430079917624171	0.0004576599384680096	-1.112150225572224e-6
52.364	0.000021414229100875615	0.022548427394657115	0.00235169014948599	0.0004592339175846051	-1.0799758802935767e-6
52.368	0.000020302310667993023	0.022557680182730664	0.0022749839089153275	0.00046076188832320565	-1.048225881776734e-6
52.372	0.00001924827629055363	0.02256662949795625	0.0021999514180813195	0.00046224447732324094	-1.0169153933875222e-6
52.376	0.000018248843312605066	0.022575282002221312	0.0021265747656370572	0.0004636823287240209	-9.860551395363298e-7
52.38	0.000017300926443143694	0.022583644269500876	0.00205482790672001	0.00046507609909568666	-9.556513471702977e-7
52.384	0.000016402137132262607	0.022591722756118968	0.001984680339759375	0.00046642645473557584	-9.257074146573634e-7
52.388	0.000015550128501073336	0.022599523829582874	0.001916120447240581	0.00046773407121591763	-8.962348177279019e-7
52.392	0.000014742549210826472	0.022607053824889832	0.0018491392701807468	0.00046899964148613336	-8.672456547727006e-7
52.396	0.000013977047922776865	0.022614319029423662	0.001783722173382148	0.00047022387245999485	-8.387487477605119e-7
52.4	0.00001325127329817502	0.02262132566127296	0.0017198491444045028	0.0004714074804972422	-8.107497519990643e-7
52.403999999999996	0.000012562951400625392	0.022628079847722065	0.00165749479356545	0.00047255118737105626	-7.832511327606972e-7
52.408	0.000011910293124324666	0.022634587606989946	0.001596632110653444	0.00047365571887440224	-7.562539301495112e-7
52.412	0.000011291606688778978	0.02264085487516044	0.0015372470558624343	0.0004747218060480263	-7.29764698701026e-7
52.416	0.000010705191015777404	0.022646887533024823	0.0014793241052126385	0.0004757501881667778	-7.037887214145629e-7
52.42	0.000010149345027109253	0.022652691393034097	0.0014228448416825493	0.00047674160979066727	-6.783293403060857e-7
52.424	9.622367644566761e-6	0.02265827218876035	0.0013677882428533058	0.0004776968181881655	-6.53388091566206e-7
52.428	9.122587070465424e-6	0.022663635564475225	0.001314130680908091	0.0004786165609604377	-6.289647071488288e-7
52.432	8.64866817686984e-6	0.022668787070417574	0.0012618514085172947	0.0004795015863958403	-6.050597521798683e-7
52.436	8.19940004780826e-6	0.022673732193796363	0.0012109354066905961	0.0004803526467322125	-5.81676027625576e-7
52.44	7.773558413302167e-6	0.0226784763380824	0.0011613577606360693	0.0004811704929727747	-5.588110862030152e-7
52.444	7.3699190033732094e-6	0.022683024808426613	0.0011130945707449923	0.0004819558718070634	-5.364624642471118e-7
52.448	6.987257548045169e-6	0.022687382817219146	0.001066123356237317	0.0004827095258991369	-5.146278998393119e-7
52.452	6.6243562448297236e-6	0.02269155548976469	0.0010204230551611577	0.0004834321942666324	-4.933053566368193e-7
52.456	6.28019203182479e-6	0.02269554786995779	0.0009759740243930558	0.00048412461379350853	-4.724930476317844e-7
52.46	5.953906718132418e-6	0.02269936492595813	0.0009327580396382081	0.0004847875194290432	-4.521894562637041e-7
52.464	5.644637938685233e-6	0.02270301155600808	0.0008907588685355756	0.0004854216436095197	-4.323936340242952e-7
52.468	5.351523328415983e-6	0.022706492621757002	0.0008499749570623647	0.0004860277216055141	-4.131113918027658e-7
52.472	5.073700522258963e-6	0.022709812932871814	0.000810374203091158	0.0004866064882370199	-3.943333451240619e-7
52.476	4.810307155146892e-6	0.0227129771388434	0.0007719162974521976	0.00048715865851537235	-3.760457079529657e-7
52.48	4.560483176123269e-6	0.022715989743050665	0.0007345684933203108	0.00048768492960066446	-3.5823798395178196e-7
52.484	4.323561604967803e-6	0.022718855133009894	0.0006983056062147727	0.0004881859867176969	-3.409030114004583e-7
52.488	4.098997292440183e-6	0.022721577610624134	0.0006631100139995619	0.0004886625075610681	-3.240370022298809e-7
52.492	3.886130843580619e-6	0.022724161422432585	0.0006289716568829744	0.0004891151657895218	-3.0763957623322625e-7
52.496	3.684303855560476e-6	0.022726610789859963	0.0005958880374178254	0.0004895446366532468	-2.9171379276372567e-7
52.5	3.5072111283239344e-6	0.022728929803736805	0.0005638408169051234	0.0004899516620959501	-2.762547454002035e-7
52.504	0.08505598341230473	0.022730978083887843	0.0004257967075095933	0.0009830429886764295	-4.185764679188141e-7
52.508	0.162874505587712	0.022732083598116782	0.00009890575714799236	0.0014102964627188718	-1.394864394483454e-7
52.512	0.23407440387975498	0.02273156675698684	-0.0003794073550098751	0.0017701385038994305	6.716035677656203e-7
52.516	0.29921844486795324	0.02272889354035197	-0.0009737078014628397	0.0020642014549137134	2.0099290604404266e-6
52.52	0.3588218793350485	0.022723666773148816	-0.0016509176616747636	0.0022968488556882713	3.7919083420532373e-6
52.524	0.413355915748896	0.022715613355072075	-0.002382775632696937	0.002476358701875641	5.900607172646296e-6
52.528	0.46325167275830653	0.022704563171685736	-0.003145996691590843	0.00261211095697323	8.217692428705972e-6
52.532	0.5089036305971717	0.022690429105554587	-0.00392163005592365	0.002713472430524441	0.000010641235039464845
52.536	0.5506727322969003	0.02267319051376156	-0.004696673830193783	0.00278877967617125	0.000013097988523249802
52.54	0.5888892328200849	0.02265286968029319	-0.005461672973637074	0.0028505707654466377	0.000015568885309079847
52.544	0.623855332610297	0.022629515922734333	-0.006212304128196853	0.0029026221538283703	0.000018031971588823627
52.548	0.655847531642612	0.022603194652169846	-0.0069449842532459324	0.002944821518063454	0.00002045173907157047
52.552	0.68511880236266	0.022573984644149798	-0.007656224030324253	0.0029795617932604863	0.00002281219260139696
52.556	0.7119001668822613	0.022541976363762043	-0.008343838477380235	0.003008481239977343	0.000025102281528599557
52.56	0.7364038564652807	0.022507267457241263	-0.00900633217859531	0.003032701866316706	0.0000273135204066942
52.564	0.7588235725743765	0.022469960550566895	-0.00964269682908452	0.003052977788762868	0.00002943893924296918
52.568	0.7793361948965638	0.02243015990840883	-0.01025201944714847	0.0030674959354759085	0.0000314480279845479
52.572	0.7981042331336061	0.022387983543296235	-0.010828982536685506	0.003076361835055246	0.000033313868588339035
52.576	0.8152761410325775	0.022343551183331405	-0.011381155606246151	0.0030826939437972453	0.00003508461946078907
52.58	0.830987354979345	0.022296971339437935	-0.01190347701116481	0.003087587007987028	0.00003675302096954472
52.584	0.8453623041017158	0.022248361520780156	-0.012398075163236662	0.003091296476431346	0.00003832612606664448
52.588	0.8585149345598253	0.02219783497821078	-0.012861350716235526	0.003094572494892593	0.00003980038217362961
52.592	0.8705483820412547	0.02214550602796341	-0.013298647406361259	0.0030972153052317803	0.00004118877428586301
52.596000000000004	0.8815588297899889	0.022091480946693175	-0.013709533325186573	0.0030995596856304253	0.00004249351680355513
52.6	0.8916323779319687	0.02203586370378509	-0.014094915566762118	0.003101764426467423	0.00004371910769904465
52.604	0.9008495091165563	0.02197875436796513	-0.014455743010153642	0.0031041450836127703	0.0000448727235949381
52.608	0.9092824080049857	0.02192024902727428	-0.0147931054794752	0.0031069236194849643	0.000045961048819713947
52.612	0.916998280374682	0.021860439451258172	-0.015108008106432383	0.003109607081855364	0.00004697996900049039
52.616	0.9240577555456845	0.02179941391903118	-0.015401215340006482	0.0031120805397576424	0.00004792982254825106
52.62	0.9305168729256801	0.021737257614073323	-0.01567351957259796	0.003114880893519511	0.000048821146650889477
52.624	0.9364266138731729	0.021674052179051426	-0.015925964409125595	0.003118031610501666	0.000049657660455378093
52.628	0.9418336735303883	0.02160987518156771	-0.016159463623455432	0.0031215528917402594	0.000050442620402768834
52.632	0.9467809299730197	0.021544800604288566	-0.01637489305834776	0.003125455023084609	0.000051178991761686295
52.636	0.9513072942390788	0.021478898824252857	-0.01657321241417633	0.0031297268715671607	0.00005186962824083811
52.64	0.95544881367143	0.021412236788822404	-0.016755148179707736	0.003134370328971854	0.0000525168393120027
52.644	0.9592379404180222	0.021344878207450395	-0.016921632419511924	0.0031393560460126453	0.00005312302904459835
52.648	0.9627050090467584	0.02127688351862605	-0.017073303747381273	0.0031446764455160944	0.000053690016141531555
52.652	0.965876953598458	0.021208310345214074	-0.017211022217841564	0.0031502921370536426	0.000054219747963521825
52.656	0.968779270869908	0.02113921320342803	-0.0173353662321863	0.003156186812566196	0.00005471365429303174
52.66	0.9714346678582787	0.02106964421636761	-0.017447086593637057	0.0031623190801071824	0.000055173254827340695
52.664	0.9738642040522942	0.020999652636233	-0.01754672123784347	0.0031686632500141404	0.00005559965074459723
52.668	0.976087176111185	0.020929285683713415	-0.017634909310720134	0.003175111424197409	0.00005599280201715275
52.672	0.9781209557238125	0.020858587981317275	-0.017712129840837483	0.0031817031051835968	0.00005635473851400767
52.676	0.979981905168808	0.020787602573451778	-0.017778900878694572	0.0031884036837912418	0.00005668631305538912
52.68	0.9816844241731468	0.02071636986207756	-0.017835834578056195	0.0031951636760440714	0.000056988410775735994
52.684	0.9832422785429374	0.020644928756044022	-0.017883162849555326	0.0032019697987615984	0.00005726134735061156
52.688	0.9846675254655116	0.02057331658200197	-0.017921460743847144	0.003208769863028381	0.00005750584313630291
52.692	0.9859716208608265	0.02050156861778924	-0.01795108554688184	0.0032155319792863224	0.00005772228963890306
52.696	0.9871647677006848	0.020429719123970607	-0.017972313622665378	0.003222229055898825	0.00005791091115667866
52.7	0.9882564287568001	0.020357800590072563	-0.01798566228443349	0.0032288078938135264	0.000058072248359443074
52.704	0.9892552745828795	0.020285844175971575	-0.017991263652867264	0.003235252301365596	0.00005820627713741402
52.708	0.9901691107685419	0.02021388032938131	-0.01798946792363218	0.0032415218818055464	0.0000583132539164927
52.712	0.9910052893769165	0.020141937834079613	-0.01798060572557757	0.0032475773121412913	0.00005839340721294352
52.716	0.9917702805774475	0.020070044730316764	-0.017964813473808905	0.003253397018545026	0.000058446670594407406
52.72	0.9924702696924161	0.01999822853885542	-0.01794230007096425	0.0032588895533725475	0.000058471974264740914
52.724000000000004	0.9931106744205964	0.019926516623170482	-0.01791243169217867	0.0032617255073880474	0.00005842543534972522
52.728	0.9936966423164116	0.01985493762056433	-0.017876008566996986	0.003264336936461865	0.000058353315041757
52.732	0.9942327578403664	0.01978351715676895	-0.017832896422079567	0.003266805157062092	0.00005825659799700365
52.736	0.9947232728307248	0.019712285947217877	-0.017781917296941098	0.0032693208897952896	0.00005813479367950172
52.74	0.9951720832226693	0.019641269628244494	-0.017725132196737096	0.0032717350096261506	0.00005799193555831643
52.744	0.9955826967137236	0.019570492679349447	-0.01766240003173179	0.0032741269825692773	0.00005782894052082551
52.748	0.9959584245996709	0.019499978479876504	-0.01759379509710931	0.00327655319816228	0.00005764700559324535
52.752	0.9963021529857905	0.019429749188493998	-0.017519900053937488	0.0032790146356361893	0.00005744800869174429
52.756	0.9966166728628804	0.019359825971114315	-0.017441077314400928	0.0032815345370127047	0.00005723349756991544
52.76	0.9969044393748973	0.019290226644289196	-0.01735767418953893	0.003284135732561966	0.000057004958040033365
52.764	0.9971677109231765	0.019220971909012233	-0.017268879392132484	0.0032869643795016617	0.00005676219143584978
52.768	0.9974086213934934	0.019152080188075543	-0.017176585756535655	0.003289875696303084	0.00005650883202589237
52.772	0.9976290150730013	0.019083563916919923	-0.017080793526198557	0.0032929246050904712	0.000056245765276889264
52.776	0.9978306777818825	0.019015439949061783	-0.016980532389253664	0.003296271265997873	0.00005597244099604306
52.78	0.9980151894024807	0.018947723793709764	-0.016877598715574805	0.0033010996340750373	0.000055714634944049306
52.784	0.9981839932207944	0.018880422834816533	-0.016772531677226036	0.0033064331490400105	0.00005545725473090381
52.788	0.9983384600119365	0.018813546247923366	-0.01666544037589686	0.003311871842033054	0.000055193802716013564
52.792	0.9984797725269264	0.018747101758824096	-0.016556513965060585	0.0033173971227541763	0.00005492453179053133
52.796	0.998609073606512	0.018681096335654384	-0.016445936392162307	0.0033229907016954553	0.000054649693711830247
52.8	0.9987273793915266	0.01861553628802016	-0.016333835821160998	0.0033286399635209536	0.00005436945867190659
52.804	0.9988356126722043	0.018550427433631035	-0.01622039777194576	0.0033343255318334206	0.00005408408642749267
52.808	0.998934653607649	0.01848577460531357	-0.016105818508083965	0.003340026464731362	0.000053793860053160625
52.812	0.9990252607687639	0.018421582436076722	-0.01599009502103614	0.0033457438268293337	0.00005349876170704613
52.816	0.9991081663097308	0.018357855108965787	-0.01587341982596022	0.003351456572507382	0.00005319907720388336
52.82	0.9991840248790863	0.018294596236118302	-0.01575587541329131	0.0033571557605941243	0.00005289492790693425
52.824	0.9992534196533946	0.01823180913819058	-0.015637556181341026	0.003362830887654002	0.00005258645693403837
52.828	0.9993169214564065	0.018169496669380662	-0.015518571636935007	0.0033684696500373324	0.00005227383757094573
52.832	0.9993750215526688	0.01810766140063686	-0.015398966850442949	0.003374066920030413	0.000051957144652724475
52.836	0.9994281724768319	0.018046305615913253	-0.015278847381730846	0.0033796104942567075	0.000051636552951444186
52.84	0.999476811887081	0.017985431236558297	-0.015158261392116427	0.003385110691005823	0.00005131239269551413
52.844	0.9995213107590674	0.017925040149704093	-0.015037216637850325	0.0033906006551720188	0.000050985196584258895
52.848	0.9995620212457829	0.017865133949308654	-0.01491583337036421	0.003395780781200185	0.00005065090029466716
52.852	0.9995992761858117	0.017805713889401293	-0.014794140984441028	0.003400777752525323	0.00005031158552761013
52.856	0.9996333578922147	0.017746781364634503	-0.014672068487720048	0.0034057033820432086	0.000049968713270197754
52.86	0.9996645402395077	0.01768833770693815	-0.014549697984660536	0.003410548314963437	0.0000496224479448109
52.864	0.9996930746894072	0.01763038411626831	-0.014427058838517911	0.0034153093687825284	0.000049272869215167005
52.868	0.9997191778689751	0.017572921529264148	-0.014304201471788054	0.0034199808892522764	0.00004892009566952943
52.872	0.9997430623310336	0.017515950745497513	-0.014181163504444906	0.0034245588250458557	0.00004856422862856502
52.876	0.9997649173244223	0.017459472411418354	-0.014057981690369524	0.003429039264173153	0.000048205371191304375
52.88	0.9997849100409599	0.017403487042246948	-0.013934687212870792	0.003433419000289499	0.0000478436198397617
52.884	0.999803204666375	0.01734799502717166	-0.013811308656909603	0.003437695248569352	0.0000474790701463829
52.888	0.9998199435295876	0.01729299664595877	-0.013687874284956386	0.0034418653096490656	0.000047111819664228896
52.892	0.9998352563356683	0.017238492075609995	-0.01356440789718553	0.0034459271004295524	0.00004674196077419225
52.896	0.9998492700630048	0.017184481396578587	-0.013440931822746301	0.0034498788300087705	0.00004636958615088366
52.9	0.9998620918129698	0.017130964603486305	-0.01331746839295	0.003453718760535161	0.000045994790431565457
52.903999999999996	0.9998738197401665	0.017077941602986643	-0.013194039435900591	0.003457445300475881	0.000045617669641947945
52.908	0.9998845513836827	0.01702541221467702	-0.013070665462593533	0.0034610571302917674	0.00004523831989696769
52.912	0.9998943718785199	0.01697337618080202	-0.012947365344372437	0.0034645913586829153	0.000044857330089823396
52.916	0.9999033547530525	0.016921833167807335	-0.012824159269425624	0.0034680443421058202	0.000044474752996595444
52.92	0.9999115731105843	0.016870782743567046	-0.01270107303579423	0.0034713769132178845	0.00004409021170955028
52.924	0.9999190948548121	0.016820224421844297	-0.01257810872785775	0.003474589270832891	0.000043703761633184084
52.928	0.9999259757616962	0.01677015769296614	-0.012455280671702847	0.003477680205068196	0.000043315483040549496
52.932	0.9999322701652092	0.016720581955228426	-0.012332613052221705	0.0034806473782265156	0.000042925477286897586
52.936	0.9999380311634029	0.016671496619460394	-0.012210083306159882	0.003483494611421017	0.00004253375940200966
52.94	0.9999433024660073	0.016622901011333565	-0.012087758659830765	0.0034862142923601093	0.000042140517002501696
52.944	0.9999481240927013	0.01657479425700024	-0.011965650915112733	0.0034888059704441562	0.00004174583435289588
52.948	0.9999525360131257	0.016527175609244826	-0.011843692612543597	0.0034912797542962734	0.0000413496442342818
52.952	0.9999565736799174	0.01648004449759992	-0.011721895257377797	0.0034936357634454906	0.00004095203248653716
52.956	0.999960267025096	0.016433400171987328	-0.011600303330953661	0.0034958698407520803	0.0000405531505582568
52.96	0.9999636457631197	0.01638724178527882	-0.01147892468951526	0.003497982724305743	0.00004015308025753105
52.964	0.9999667382398335	0.016341568506957983	-0.011357755051625448	0.003499976924759139	0.00003975188059775561
52.968	0.9999695674389191	0.01629637938937201	-0.01123683841266574	0.003501848602617865	0.000039349706893236274
52.972	0.9999721553191043	0.01625167357885343	-0.011116091489425467	0.003503611151256384	0.00003894646210073725
52.976	0.9999745236505787	0.01620745043461536	-0.010995515810480517	0.0035052669300479965	0.000038542217949297246
52.98	0.9999766909187625	0.016163709071862393	-0.01087522038543274	0.003506803740651117	0.00003813726352804081
52.984	0.9999786731486975	0.01612044829754766	-0.01075520823947565	0.003508223637036028	0.00003773167576697312
52.988	0.9999804863340623	0.0160776670960384	-0.01063542975558458	0.003509536109621622	0.00003732542476856834
52.992	0.9999821461642479	0.016035364558793123	-0.01051587803507098	0.00351074506986027	0.000036918566966877345
52.996	0.9999836651625904	0.01599353973100826	-0.010396583107663896	0.003511841868970849	0.000036511155851729136
53.	0.9999850544817358	0.01595219153148576	-0.01027756545067157	0.003512793310984341	0.00003610296316832286
53.004	0.9999863253317289	0.015911318777267508	-0.010158847138078362	0.0035136412664602493	0.00003569454452401374
53.008	0.9999874886575864	0.01587092044128773	-0.010040345875282448	0.003514401127026326	0.00003528580285982676
53.012	0.9999885531677039	0.015830995735383855	-0.009921991120925795	0.0035141306987051535	0.00003486717359032529
53.016	0.9999895267437975	0.015791545124002337	-0.009801447580617214	0.0035136151229294282	0.0000344385144458567
53.02	0.9999904172987834	0.015752568609348417	-0.009684753671146318	0.003512578589538828	0.00003401845839022612
53.024	0.9999912325023907	0.01571406733218894	-0.009565869640818995	0.003511815483993043	0.000033593569122487115
53.028	0.9999919783984061	0.015676041722580466	-0.009446932151850109	0.0035110592311836646	0.00003316873833811908
53.032	0.9999926605708057	0.01563849185332189	-0.009328010855454502	0.0035103110127105834	0.000032744219232585804
53.036	0.9999932846235947	0.015601417523900783	-0.009209173389428298	0.0035095719467360498	0.0000323202565801657
53.04	0.9999938559376313	0.015564818271419204	-0.009090477902621992	0.0035088440721529834	0.00003189706950165286
53.044	0.9999943786865151	0.015528693455210546	-0.008971972629251203	0.0035081304544846733	0.000031474850417479076
53.048	0.999994856781251	0.015493042078478791	-0.008853773496005395	0.0035074244952002114	0.000031053942034843736
53.052	0.999995294144167	0.01545786278847439	-0.00873593064916455	0.0035067279687657766	0.00003063453234062349
53.056	0.999995694517307	0.015423154177241098	-0.00861843746972631	0.0035060502285450125	0.000030216674660434825
53.06	0.9999960608211378	0.015388914714096633	-0.00850137294445548	0.0035053884992976526	0.000029800614947734457
53.064	0.9999963958235175	0.015355142521608252	-0.00838481131351685	0.0035047400502072907	0.000029386584023913706
53.068	0.9999967022969634	0.01532183550140796	-0.008268790154461287	0.0035041068086173665	0.000028974723879276044
53.072	0.9999969828711558	0.015288991460313588	-0.008153327932358933	0.003503493097601814	0.000028565128133503592
53.076	0.9999972395702474	0.015256608042230304	-0.008038491266004966	0.003502895946071028	0.000028157998468216162
53.08	0.9999974742899094	0.015224682618366459	-0.007924337216424878	0.003502313168505526	0.000027753510584763275
53.084	0.9999976889270416	0.015193212406489982	-0.007810885413149632	0.0035017475854706966	0.000027351749135885008
53.088	0.999997885378544	0.015162194586466931	-0.007698149590462662	0.0035012026207723334	0.000026952781521225338
53.092	0.9999980654609201	0.015131626160412331	-0.007586199261434421	0.003500672997356682	0.00002655680290707068
53.096000000000004	0.9999982304516946	0.01510150388679794	-0.007475076593699966	0.003500156920134926	0.000026163941067977546
53.1	0.9999983814104404	0.015071824442089276	-0.0073647865935146115	0.003499657838183575	0.00002577423312854272
53.104	0.9999985193963065	0.015042584455756635	-0.007255348461899975	0.003499176794715059	0.00002538774697545199
53.108	0.9999986454684415	0.015013780462232583	-0.007146798956322463	0.0034987117834038624	0.00002500458972210383
53.112	0.9999987607595032	0.0149854088578129	-0.0070391364855663064	0.0034980379610220587	0.000024623166639326342
53.116	0.9999988663382997	0.014957466225672168	-0.006932324325006459	0.0034971815966638067	0.000024243597051517436
53.12	0.9999989629003857	0.014929949311524266	-0.006826250273187156	0.0034963806320374427	0.000023867169244611873
53.124	0.9999990511256147	0.014902855088891259	-0.00672101368703862	0.0034956247951740804	0.000023494142093116565
53.128	0.9999991316938401	0.014876180044769753	-0.006616653885893304	0.003494912433487214	0.00002312462593389
53.132	0.9999992053301556	0.014849920572859759	-0.006513234363953354	0.0034942373977328777	0.000022758787094724722
53.136	0.9999992727626542	0.014824072943860768	-0.006410739624726896	0.0034936058719643687	0.000022396597596580535
53.14	0.9999993344649853	0.014798633347181997	-0.0063092238496250145	0.003493012227212176	0.00002203819605095885
53.144	0.9999993908945158	0.014773597833834643	-0.006208702278188811	0.0034924567197023243	0.000021683623992091646
53.148	0.9999994425086125	0.014748962343725573	-0.006109216806077499	0.0034919346963293934	0.00002133298613254066
53.152	0.9999994897771961	0.014724722718106525	-0.006010770793297263	0.0034914475291798796	0.000020986290834724314
53.156	0.9999995331269236	0.014700874752937743	-0.005913391794387312	0.0034909921541225325	0.00002064360435845867
53.16	0.9999995728315133	0.01467741414014066	-0.005817095089649905	0.003490567180162898	0.00002030496120381871
53.164	0.999999609153738	0.014654336530656866	-0.005721894704182426	0.0034901711037955397	0.00001997039155549823
53.168	0.9999996423563701	0.014631637495554052	-0.005627808414848724	0.003489801417158939	0.00001963993378163808
53.172	0.9999996727078373	0.014609312575987115	-0.005534839473781255	0.0034894578598892822	0.00001931358910501146
53.176	0.9999997004731376	0.014587357263521138	-0.005443006532667538	0.003489137175095554	0.00001899139643741826
53.18	0.9999997258521751	0.014565767012068121	-0.00535230878079623	0.0034888392813640667	0.000018673345120431703
53.184	0.9999997490380753	0.014544537263161517	-0.0052627577238649565	0.0034885616811964485	0.00001835945493289593
53.188	0.9999997702239639	0.01452366341689864	-0.005174357116980465	0.0034883030189370827	0.000018049725552221537
53.192	0.9999997896029662	0.01450314087524501	-0.005087105839397556	0.0034880626432799394	0.000017744143840813855
53.196	0.9999998073598163	0.014482965024666165	-0.005001021230441873	0.0034878363256213136	0.000017442743512738563
53.2	0.9999998235735715	0.014463130787055651	-0.0049163579129785214	0.003488971296925124	0.000017153031643792767
53.204	0.9999998383675761	0.014443631739442884	-0.00483338270641478	0.0034899917763120103	0.000016868465897156268
53.208	0.9999998518916705	0.014424461823106596	-0.004751881394185428	0.003490918400868884	0.000016588430197708397
53.212	0.9999998642956958	0.014405614134905775	-0.004672165610633189	0.0034916812152980814	0.000016313712897409594
53.216	0.9999998757294928	0.014387082812701662	-0.004593747762941139	0.0034923749949349113	0.00001604308982033382
53.22	0.9999998863398765	0.014368862242034406	-0.004516746218465357	0.0034929710464566012	0.000015776863765291835
53.224000000000004	0.9999998961100166	0.014350947096721169	-0.004441054685005188	0.003493487328594982	0.000015514768267663003
53.228	0.9999999050402268	0.014333332107541608	-0.004366634172590534	0.003493928217664397	0.000015256706351831693
53.232	0.9999999132053041	0.014316012363611502	-0.004293449268721815	0.003494297825860937	0.000015002590445138869
53.236	0.9999999206800453	0.014298982943248224	-0.004221456748417694	0.003494602054411563	0.00001475231142563003
53.24	0.9999999275392472	0.014282239209775918	-0.004150587577441373	0.0034948526630641263	0.000014505692048301863
53.244	0.9999999338577066	0.014265776822220712	-0.0040807906839513755	0.003495058086192562	0.00001426260047800353
53.248	0.9999999396593331	0.014249591377790836	-0.004012108680770244	0.003495206950698378	0.000014023150147985458
53.252	0.9999999449418411	0.014233678618046159	-0.003944433998001351	0.003495319914355652	0.000013787058704075604
53.256	0.9999999497485115	0.014218034564989102	-0.0038777641896544364	0.003495395694386664	0.000013554320252364908
53.26	0.9999999541226613	0.014202655190349082	-0.0038120869990404187	0.0034954350675801115	0.00001332490257711211
53.264	0.9999999581076081	0.01418753656355276	-0.003747386485055153	0.0034954397116987606	0.000013098763534945016
53.268	0.9999999617466688	0.014172674859558143	-0.0036836187444023736	0.003495417447017192	0.00001287578522734362
53.272	0.9999999650931023	0.014158066389644345	-0.0036207678155110445	0.003495370266295869	0.000012655924163498351
53.276	0.9999999681887933	0.014143707515807107	-0.0035588178438869162	0.003495300199882763	0.000012439136721084282
53.28	0.9999999710348205	0.014129594664440831	-0.003497754073402549	0.0034952091091108466	0.000012225381898786158
53.284	0.9999999736311839	0.014115724330644442	-0.0034375554293710068	0.003495100295642429	0.000012014600997481843
53.288	0.9999999759778833	0.014102093083611177	-0.003378210356875825	0.0034949750699989684	0.000011806760978493325
53.292	0.9999999780749189	0.01408869751987702	-0.0033197103735272612	0.003494834089220038	0.000011601836979740458
53.296	0.999999979928221	0.014075534303573816	-0.0032620335966267316	0.003494680985233084	0.000011399766783322926
53.3	0.9999999816226919	0.01406260017002121	-0.0032051680514331017	0.003494517292219053	0.000011200515180201021
53.304	0.9999999831860339	0.014049891881179052	-0.0031491093193797585	0.0034943428969275345	0.000011004067781822962
53.308	0.9999999846182472	0.014037406240309303	-0.0030938429736094295	0.0034941598934987907	0.000010810382035169106
53.312	0.9999999859193316	0.014025140085637464	-0.003039365103647989	0.003493968080415833	0.000010619444656875833
53.316	0.9999999870892873	0.01401309028343627	-0.0029856639278327186	0.0034937689830306616	0.000010431220024815447
53.32	0.9999999881281141	0.01400125649846689	-0.002932730986214203	0.0034935661823800998	0.000010245689795456178
53.324	0.9999999890608526	0.013989630396721797	-0.0028804625786696737	0.003493017908534846	0.000010061507372157633
53.328	0.9999999899313663	0.013978211952076974	-0.0028288388266088423	0.0034924504902123068	9.879579546721658e-6
53.332	0.999999990740465	0.013966998879868135	-0.0027778030437890693	0.0034919198163295678	9.69986549446764e-6
53.336	0.9999999914881486	0.013955988679412855	-0.002727382383977268	0.0034914196850038427	9.522436543950942e-6
53.34	0.9999999921744172	0.013945178958987545	-0.002677590211329445	0.0034909469710568625	9.34732543797203e-6
53.344	0.9999999927992707	0.013934567108160607	-0.0026284440844250565	0.0034904973042506567	9.174576991059246e-6
53.348	0.9999999933646384	0.013924150533202652	-0.0025799510149334647	0.003490068589845143	9.004206000558382e-6
53.352	0.9999999938902916	0.013913926639132271	-0.0025321049154588184	0.003489661570509098	8.836189215973827e-6
53.356	0.9999999943814176	0.013903892809071602	-0.0024849198728951654	0.0034892724118741982	8.67056235821104e-6
53.36	0.9999999948380165	0.01389404639678582	-0.002438397494532926	0.0034888999495253513	8.507324895598669e-6
53.364	0.9999999952600881	0.013884384740985727	-0.002392540255798707	0.00348854274135022	8.346478942754777e-6
53.368	0.9999999956476326	0.013874905204603629	-0.002347339176614325	0.0034882018606865782	8.18799288352859e-6
53.372	0.9999999960006499	0.01386560512480075	-0.002302813114627065	0.003487872077399671	8.031917561977507e-6
53.376	0.9999999963244525	0.013856481825873127	-0.002258943364669048	0.0034875564651276184	7.878192535808673e-6
53.38	0.9999999966265039	0.013847532695732873	-0.0022157343499633036	0.0034872529448903736	7.726826137004287e-6
53.384	0.999999996906856	0.013838755056615734	-0.0021731939558770593	0.003486958525046579	7.5778371910252115e-6
53.388	0.999999997165509	0.013830146303631084	-0.0021312892007349427	0.0034866793814721415	7.431122112156765e-6
53.392	0.9999999974024629	0.013821703862215776	-0.0020900436726682846	0.0034864090072670067	7.286747085972122e-6
53.396	0.9999999976177175	0.013813425056813454	-0.0020494698533292514	0.003486143199833541	7.1447453924476144e-6
53.4	0.9999999978121287	0.013805307244282396	-0.0020095384439544955	0.0034858871012988335	7.005024141345105e-6
53.403999999999996	0.9999999979922574	0.013797347955628852	-0.001970210615234485	0.003485648149131942	6.867460984392187e-6
53.408	0.9999999981594748	0.013789544678001631	-0.0019315412334688054	0.0034854126523315605	6.732218253632283e-6
53.412	0.9999999983137812	0.01378189472942493	-0.001893541531619328	0.0034851764499854473	6.599326353069057e-6
53.416	0.9999999984551764	0.013774395536702098	-0.0018561475098606865	0.003484952358952643	6.468585643053074e-6
53.42	0.9999999985836605	0.01376704478255173	-0.0018193332900934053	0.0034847448923172528	6.339912390075737e-6
53.424	0.9999999986992334	0.013759840002143992	-0.00178316739399797	0.0034845371129144987	6.2135129629249575e-6
53.428	0.9999999988045826	0.013752778578205734	-0.0017476475390755513	0.003484327766971717	6.089376847280732e-6
53.432	0.9999999989027004	0.013745858068055988	-0.0017126958835400584	0.0034841327693578747	5.9672598517862555e-6
53.436	0.999999998993589	0.013739076251123417	-0.0016783142450401828	0.0034839503294107356	5.847163466862475e-6
53.44	0.9999999990772487	0.013732430716157464	-0.0016445585511847074	0.0034837661931365472	5.729257483250903e-6
53.444	0.9999999991536791	0.013725918965748391	-0.001611413072474983	0.003483582094412424	5.61348972597596e-6
53.448	0.9999999992228803	0.013719538698507894	-0.001578809600487136	0.0034834117915347232	5.499643978925115e-6
53.452	0.9999999992868764	0.013713287717384424	-0.0015467810648956035	0.003483246328889258	5.387819465893028e-6
53.456	0.9999999993431524	0.01370716366950022	-0.0015153338302990624	0.0034830825093199514	5.278032760095471e-6
53.46	0.9999999993963606	0.013701164341847594	-0.001484422328940501	0.0034829289796507786	5.1701375475075716e-6
53.464	0.9999999994451823	0.013695287531486397	-0.0014540775453092138	0.0034827770873126383	5.064227957978735e-6
53.468	0.9999999994901259	0.013689531007393653	-0.001424259138142182	0.0034826342067158602	4.9601735937216126e-6
53.472	0.9999999995282881	0.013683892893098862	-0.0013948805532586317	0.003482518546821997	4.8576973973245134e-6
53.476	0.999999999560458	0.013678371215256065	-0.0013660597811815658	0.0034824019703248825	4.757169273568262e-6
53.48	0.9999999995874246	0.013672963575602336	-0.0013378654735745467	0.003482266917761557	4.658804679044043e-6
53.484	0.9999999996099768	0.013667667479518343	-0.0013102771569722437	0.0034821158080124734	4.562536801170691e-6
53.488	0.9999999996289037	0.01366248069252889	-0.001283185232780623	0.003481971491258767	4.468014398546374e-6
53.492	0.9999999996449944	0.013657401629507647	-0.0012563830201020114	0.003481879543106195	4.374574335999173e-6
53.496	0.9999999996590379	0.013652429102907954	-0.0012299707063497076	0.0034818166259410516	4.282532454788871e-6
53.5	0.999999999671823	0.013647561013609182	-0.001204190125336936	0.0034817262071929794	4.192660317828609e-6
53.504	0.999999999684139	0.0136427946446722	-0.0011791065161150269	0.0034815908845665967	4.105166498439155e-6
53.508	0.9999999996967747	0.013638127375382066	-0.0011546065275325024	0.003481433742786703	4.019686124593438e-6
53.512	0.9999999997105192	0.013633557396050166	-0.0011303986697567725	0.003481319157980306	3.9352785451797055e-6
53.516	0.9999999997261616	0.013629084032986842	-0.0011063350430627569	0.003481280410728777	3.851462513117153e-6
53.52	0.9999999997444908	0.013624706059100988	-0.001082756530492005	0.0034812394511330538	3.769334749920717e-6
53.524	0.9999999997653584	0.01362042105133009	-0.0010598677381498886	0.0034811475439775635	3.68955597360154e-6
53.528	0.9999999997846356	0.01361622620855013	-0.0010376530906730777	0.003481005294072371	3.6120759020435415e-6
53.532	0.999999999802629	0.01361211923230149	-0.0010158768312297064	0.003480863763953746	3.53612885046764e-6
53.536	0.9999999998186745	0.013608099143575234	-0.000994168851814589	0.003480806074508133	3.4605089784829976e-6
53.54	0.9999999998316338	0.013604165561454797	-0.0009726960404093172	0.0034807944709716043	3.3857549993927236e-6
53.544	0.9999999998426103	0.013600316804258439	-0.0009517938794294775	0.0034807513583980897	3.3129578387391413e-6
53.548	0.9999999998529239	0.013596550291402928	-0.0009315733860563516	0.0034806488251795864	3.2424798117456092e-6
53.552	0.9999999998638939	0.013592863453919291	-0.0009119177359896533	0.0034805105662370737	3.1739393156509785e-6
53.556	0.9999999998753194	0.013589254665796108	-0.0008925010471482142	0.0034804088093941523	3.1062685068881506e-6
53.56	0.9690373719449519	0.013585734375252838	-0.0008594778335614929	0.003375631794270174	2.9012807014406243e-6
53.564	0.9187093878488718	0.013582467203897074	-0.0007627478602073996	0.003216751149430761	2.453570056048006e-6
53.568	0.8709952404024126	0.01357971028030346	-0.0006068018104656869	0.0030777706449734155	1.8675967995680134e-6
53.572	0.8257589868988118	0.013577676997820566	-0.0004025432370094691	0.00295486782601964	1.1894620596210788e-6
53.576	0.7828724089672601	0.013576543003544266	-0.00015841232178916283	0.0028451934395304188	4.507136986953077e-7
53.58	0.7422130082360636	0.013576453520675713	0.00011817127670232544	0.0027506231387773063	-3.25044648036272e-7
53.584	0.7036654801894102	0.013577519653727797	0.0004183058089894981	0.002670239951769937	-1.116976883221202e-6
53.588	0.6671197700009497	0.013579824655178718	0.0007369793683708159	0.0025962571369511503	-1.9133879449184815e-6
53.592	0.6324722900565087	0.013583435320596499	0.0010706473268549091	0.002527268602728649	-2.7058133737557695e-6
53.596000000000004	0.5996240728506893	0.013588406260731902	0.0014166761493854317	0.0024621574047529707	-3.4880796713462664e-6
53.6	0.5684820572115439	0.013594782257482754	0.0017728445593039655	0.0023999872592304302	-4.2548043549255044e-6
53.604	0.5389572407390499	0.013602600274832084	0.002137429801807144	0.002339999378430989	-5.001584407668589e-6
53.608	0.5109660207775503	0.013611890927757567	0.0025089403069638652	0.0022815608503377327	-5.724299980203089e-6
53.612	0.48442836186364324	0.013622679980342781	0.00288655556807964	0.002224210873734744	-6.420308282162307e-6
53.616	0.45926915543777574	0.013634989907457512	0.0032691972883314747	0.0021675160276283067	-7.0860375199374705e-6
53.62	0.4354164304494272	0.013648839484681957	0.003656286459491246	0.0021111644952072216	-7.719022157584836e-6
53.624	0.4128027080034283	0.01366424544378991	0.004047312319964822	0.0020549008826744545	-8.316825658754907e-6
53.628	0.39136317473374976	0.013681222703132177	0.004441884391782749	0.0019985179809478256	-8.87718582626932e-6
53.632	0.3710373385563695	0.013699787916884826	0.004839742627335813	0.0019418606061465918	-9.398105551911821e-6
53.636	0.35176722258531934	0.013719948945652889	0.005241676842073192	0.0018772570698832374	-9.839974909825142e-6
53.64	0.3334976398611228	0.013741731872098015	0.005651025304117046	0.0018083407307377712	-0.000010218979227864656
53.644	0.3161773078085547	0.01376516645606899	0.006067331438276785	0.0017405878440116197	-0.00001056072334705411
53.648	0.29975611603753805	0.013790278314511614	0.006489476294967681	0.001674148011883798	-0.000010864343837387178
53.652	0.2841880573231929	0.013817088595489888	0.006916367311502467	0.001609182238871957	-0.000011129695435184357
53.656	0.2694284503820454	0.013845614145859195	0.007346926068289375	0.0015458408776453793	-0.000011357178641400163
53.66	0.25543531171125	0.013875867357559378	0.007780008128581415	0.0014842654613000268	-0.000011547597353886853
53.664	0.24216916099906227	0.013907856089485398	0.008214496935812518	0.0014245857049154029	-0.000011702254907829893
53.668	0.22959168999935436	0.013941583696872779	0.00864925703556398	0.001366908278122945	-0.000011822741041525528
53.672	0.21766771865015389	0.013977048717410075	0.009082956556049791	0.0013113260123998468	-0.000011910717201445818
53.676	0.2063628563805663	0.01401424578971227	0.009515171135455275	0.001257728466148865	-0.000011967501597340118
53.68	0.1956451646885625	0.014053164615218789	0.009943858676761291	0.001206065661131206	-0.000011992946489183386
53.684	0.18548420845211558	0.014093793535459528	0.010368805166654057	0.0011592993153950275	-0.000012020548731166473
53.688	0.17585077868429855	0.014136108299761727	0.010787505517891609	0.0011148162887784276	-0.000012026086866632734
53.692	0.16671789357338704	0.014180084545725197	0.01119943181166822	0.0010721024889616894	-0.00001200693872024622
53.696	0.15805914015486522	0.014225693821618597	0.011603913760206416	0.0010310633920856708	-0.000011964370683068019
53.7	0.1498501965267202	0.014272905260241008	0.012000469280859542	0.0009916163615338342	-0.000011899861684984487
53.704	0.1420675624775325	0.014321686121270518	0.01238844697830293	0.0009536805724269046	-0.000011814621205748297
53.708	0.13468887671334134	0.01437200082596193	0.012767434266884821	0.0009171810406455318	-0.000011710048647274842
53.712	0.12769376594741086	0.01442381323599579	0.013137162795789198	0.000882054265618559	-0.000011587690482151296
53.716	0.12106204088082623	0.014477085133467377	0.013497170377839523	0.0008482342552769144	-0.000011448762263792337
53.72	0.11477433743394898	0.014531777436651218	0.013847284345527303	0.0008156590697207649	-0.000011294663067431711
53.724000000000004	0.1088133907416822	0.014587849668553532	0.01418711989094066	0.0007842778244028817	-0.000011126643522609788
53.728	0.10316226068635843	0.014645260659332627	0.014516618504952733	0.0007540404946140668	-0.000010946118197598273
53.732	0.09780429801139143	0.014703968373427162	0.014835457753129671	0.0007248953633232704	-0.000010754154538021962
53.736	0.09272462750945443	0.014763930114957906	0.015143617377415469	0.0006968254708076333	-0.000010552458308748191
53.74	0.08790903567882892	0.014825102841408089	0.015440926829097536	0.0006697902460314493	-0.000010342182179814845
53.744	0.08334338020489508	0.014887442928121011	0.01572728782357896	0.0006437202126213362	-0.000010123973061751202
53.748	0.07901471576501581	0.014950906464755317	0.016002632450111277	0.0006185808128706531	-9.898921389060126e-6
53.752	0.07491108883072704	0.015015449363004873	0.016267003601051492	0.0005943073418988392	-9.667599670799758e-6
53.756	0.07102058167677547	0.015081027925241606	0.016520434784551025	0.0005708007784535088	-9.42987703541215e-6
53.76	0.06733191953278296	0.015147598119695314	0.01676283611487847	0.0005481546032750102	-9.18862578031522e-6
53.764	0.06383497974803384	0.015215116051936414	0.016994311737331104	0.0005263487285607685	-8.944934375709571e-6
53.768	0.06051975788392915	0.015283538035216149	0.017214853435933663	0.0005053607265922769	-8.69971084056299e-6
53.772	0.05737650773475047	0.015352820385202502	0.017424523714851165	0.0004851672213618509	-8.453807754288016e-6
53.776	0.05439655903305691	0.015422919854453494	0.017623407364314003	0.00046575067766679585	-8.208113922727248e-6
53.78	0.05157151811367273	0.015493793295838294	0.017811528608093326	0.0004470927666501458	-7.963405603660665e-6
53.784	0.04889306686934193	0.01556539776766194	0.017988923501045737	0.0004291727803807022	-7.720356314999553e-6
53.788	0.04635368398929566	0.015637690569764443	0.018155728910968293	0.0004119739655091606	-7.479687636160922e-6
53.792	0.04394632129685038	0.015710629617439655	0.01831205564663816	0.0003954807680847365	-7.242065832342896e-6
53.796	0.0416639488036141	0.015784173172919524	0.018457999818513062	0.0003796749446106693	-7.008040058717691e-6
53.8	0.03950001090389057	0.015858279890937434	0.018593653745236083	0.0003645396282197145	-6.7781236235344644e-6
53.804	0.03744856001573207	0.01593290887883893	0.01871916180453242	0.0003500607592795861	-6.552843994372047e-6
53.808	0.035503687711818555	0.01600801981885496	0.01883464403640864	0.00033622052554637137	-6.332593916400143e-6
53.812	0.033659676366937175	0.01608357282539024	0.018940221498471677	0.00032299109472019557	-6.1175228760343496e-6
53.816	0.03191148080797555	0.016159528586440673	0.019036045640089864	0.00031037252992221934	-5.908265645029525e-6
53.82	0.030254202756194032	0.01623584838050107	0.019122262255392833	0.00029835092788538524	-5.705144687164131e-6
53.824	0.028682951404612446	0.016312494062005817	0.019199010822653326	0.0002869101900815551	-5.5083918445053e-6
53.828	0.027193190138700873	0.016389428049451298	0.019266446649421273	0.00027603534358602047	-5.318220220554734e-6
53.832	0.025780873538601402	0.016466613458076526	0.01932474831692934	0.000265713998769079	-5.134856150497324e-6
53.836	0.02444199136724364	0.016544014047788772	0.019374057601027898	0.00025593213611017766	-4.958443946952694e-6
53.84	0.023172562533293445	0.016621594123916263	0.019414522342133794	0.0002466741329296374	-4.789060464988926e-6
53.844	0.021969008576565977	0.016699318675151086	0.019446323559061923	0.00023792644799446912	-4.626794690958766e-6
53.848	0.020828040174635378	0.01677715338838684	0.01946963178154481	0.00022967664786901882	-4.471719762829325e-6
53.852	0.019746373957526306	0.016855064633703832	0.019484618829627657	0.0002219107760981884	-4.323846886460048e-6
53.856	0.01872079259399751	0.016933019480479802	0.01949146116314396	0.00021461399675921732	-4.183140382899388e-6
53.86	0.017748468153294665	0.017010985690164133	0.019490329263201482	0.00020777331618590574	-4.0495703445705726e-6
53.864	0.016826712368260707	0.017088931721579357	0.019481403009000142	0.00020137329967336568	-3.9230344061889934e-6
53.868	0.015952837140254774	0.017166826763947717	0.01946486258256103	0.00019540339828353766	-3.8035002957545022e-6
53.872	0.015124269202332317	0.01724464071602785	0.019440892228055718	0.00018985012540287917	-3.690855827440237e-6
53.876	0.014338754035362887	0.017322344257570864	0.01940968781114219	0.0001847020858607037	-3.5850098246230385e-6
53.88	0.013594090774136952	0.017399908800165113	0.019371419069904056	0.00017994739704351007	-3.4858364386682476e-6
53.884	0.012888081907796306	0.01747730642378234	0.019326261205706307	0.00017557324618272473	-3.3931744164611158e-6
53.888	0.012218688999980874	0.017554509965277885	0.019274409617241407	0.0001715675179113994	-3.3068626172377137e-6
53.892	0.01158409426906792	0.01763149302255947	0.019216049083463443	0.0001679194750159832	-3.2267488739765465e-6
53.896	0.010982495745076048	0.0177082299138679	0.019151355831060125	0.00016461774692223312	-3.1526530474150893e-6
53.9	0.01041210456423244	0.017784695672368504	0.019080514900609035	0.000161650348831653	-3.084371889571003e-6
53.903999999999996	0.009871312842148065	0.017860866089929383	0.0190037162926239	0.0001590064398087812	-3.021713270826257e-6
53.908	0.009358642612216937	0.017936717700616597	0.018921140794872542	0.00015667585408411889	-2.96448589428252e-6
53.912	0.008872618579040356	0.018012227749291405	0.018832966148828196	0.00015464599948470365	-2.9124428733471266e-6
53.916	0.008411795106529514	0.018087374210770137	0.018739377134314356	0.00015289815491146226	-2.8652161880267103e-6
53.92	0.007974901510774686	0.01816213578700125	0.01864055367497769	0.00015143237970649014	-2.8227834020484317e-6
53.924	0.007560729884833922	0.018236491903557823	0.018536677686248525	0.00015023950316616076	-2.784941245933237e-6
53.928	0.007168072398104211	0.01831042269572205	0.018427919463054117	0.00014930989102704078	-2.751470646883694e-6
53.932	0.0067957728187651376	0.018383908999937602	0.01831446584174799	0.00014863401186588227	-2.7221525332396663e-6
53.936	0.00644281811347293	0.018456932402078866	0.018196496032944345	0.00014820341322568237	-2.6967828208299408e-6
53.94	0.0061082193463445665	0.01852947515165284	0.01807416440672977	0.00014800950938055282	-2.675148206303524e-6
53.944	0.005790989089383033	0.01860152012960463	0.017947640929888826	0.00014804337744161233	-2.6570293803700615e-6
53.948	0.005490211412842011	0.018673050923114363	0.017817100279765723	0.00014829650899777732	-2.6422137719525783e-6
53.952	0.005205069554979156	0.01874405179681595	0.017682708169547295	0.00014876111934228174	-2.630499460304765e-6
53.956	0.004934753859080572	0.018814507669525818	0.01754462771408825	0.00014942921104469436	-2.6216798773890867e-6
53.96	0.004678460553662905	0.018884404118051548	0.01740302135081893	0.0001502925808992258	-2.615544994258908e-6
53.964	0.004435467160465714	0.018953727340913946	0.01725804075019574	0.00015134362310238085	-2.611894414783154e-6
53.968	0.004205109574711338	0.019022464158105126	0.017109846014952294	0.00015257678181653526	-2.6105652423378916e-6
53.972	0.003986724893002023	0.019090602036713596	0.016958595898756715	0.000153984641361613	-2.611363307466574e-6
53.976	0.0037796635445053878	0.019158129053166252	0.01680444141421656	0.000155555577668545	-2.6140245915856786e-6
53.98	0.0035833545806763624	0.019225033901058206	0.016647536327985515	0.00015728304871331572	-2.6183752672312387e-6
53.984	0.0033972552545721065	0.01929130586699352	0.016488023253109343	0.0001591607220612823	-2.624245686328096e-6
53.988	0.0032208228533283476	0.01935693479192837	0.016326039799937728	0.00016118217218110008	-2.6314665580690554e-6
53.992	0.0030535378458844487	0.01942191109072033	0.016161735117574887	0.00016334112201641372	-2.639875947836758e-6
53.996	0.0028949450486347155	0.01948622577318913	0.015995255450575233	0.00016563187205660403	-2.649324104302375e-6
54.	0.002744600109353438	0.01954987042064879	0.015826740301710836	0.00016804873657910987	-2.6596637118681862e-6
54.004	0.002602059353301381	0.019612837158941212	0.01565632243196967	0.00017058593608917108	-2.6707484177714334e-6
54.008	0.0024669112278813093	0.019675118631468664	0.015484127860556467	0.00017323792731196107	-2.6824382167961924e-6
54.012	0.0023387887325298706	0.019736707973430214	0.015310277599816185	0.0001759995343614817	-2.694601728512672e-6
54.016	0.0022173280584912077	0.019797598819263268	0.015134902380133252	0.00017886552034214836	-2.7071121895501538e-6
54.02	0.002102168042388273	0.019857785335440904	0.014958134132596704	0.00018183080609705503	-2.7198495870379316e-6
54.024	0.0019929840562039817	0.019917262201077156	0.014780097194822397	0.0001848908207737458	-2.732704301466451e-6
54.028	0.0018894777030712582	0.019976024577334255	0.01460090825313229	0.00018804001296690527	-2.74555497724759e-6
54.032	0.0017913511257349433	0.020034068076817024	0.01442067634255573	0.00019125176586552532	-2.7579798154889886e-6
54.036	0.001698312455543437	0.020091388735781833	0.014239507149820889	0.00019452950919260204	-2.770004336999205e-6
54.04	0.0016101051459444027	0.020147983050983316	0.01405752354754985	0.00019788476842205603	-2.7817697917945016e-6
54.044	0.001526485323468598	0.020203847974542208	0.013874827799347492	0.00020131347402823485	-2.7931897858301722e-6
54.048	0.0014472091163660731	0.020258980856905525	0.013691519765727609	0.0002048114295700151	-2.80417973620479e-6
54.052	0.0013720410074550013	0.020313379452104364	0.013507701378368072	0.0002083744154521485	-2.8146593788196278e-6
54.056	0.001300777521346933	0.020367041926039157	0.013323476640108875	0.00021199844684179357	-2.8245563542359998e-6
54.06	0.0012332226647777638	0.02041996686468139	0.013138951222048402	0.00021567953434889725	-2.8338028814042736e-6
54.064	0.001169180444483746	0.020472153246236104	0.012954210155115213	0.0002194136178231074	-2.842330116174666e-6
54.068	0.0011084569615320236	0.020523600375456662	0.01276934099230013	0.00022319659714177233	-2.8500734572243314e-6
54.072	0.0010508825602262117	0.020574307926273863	0.012584435657293114	0.00022702457138856652	-2.8569761112639628e-6
54.076	0.000996302686897937	0.020624275925511835	0.012399578673195223	0.00023089375264341404	-2.86298525105129e-6
54.08	0.0009445629754135842	0.02067350472328618	0.012214847162516645	0.0002348003227476987	-2.86805005607272e-6
54.084	0.0008955090916909573	0.020721994963401366	0.012030310847177678	0.00023874043962903766	-2.872121700529179e-6
54.088	0.0008489959236214608	0.02076973130108745	0.011846051152045234	0.0002427088131930194	-2.875141016136699e-6
54.092	0.0008048991888608476	0.020816747578965934	0.011662158106610043	0.00024670491178470805	-2.8771116869105483e-6
54.096000000000004	0.0007630973576625169	0.02086302906972425	0.011478658877976234	0.00025072369537193365	-2.8779717718000552e-6
54.1	0.0007234689002800887	0.02090857763380061	0.011295715786552193	0.0002547616403185722	-2.8777150823544277e-6
54.104	0.0006858938594962316	0.020953395415722536	0.011113273325753795	0.00025881524338467333	-2.8762845406053665e-6
54.108	0.0006502677692950195	0.020997484832949664	0.010931541518905777	0.0002628811827129112	-2.873696563365245e-6
54.112	0.0006164948031525739	0.021040848558652545	0.010750452732500483	0.00026692861872662987	-2.8696034985722777e-6
54.116	0.0005844792157177782	0.02108348962123232	0.010570199648147646	0.0002709810773940606	-2.8643240889253695e-6
54.12	0.0005541253060761678	0.021125411169656987	0.010390740500526704	0.0002750373855495149	-2.8578421011883227e-6
54.124	0.000525343725026561	0.021166616973827435	0.010212309770682635	0.0002790947844255822	-2.8502023939359366e-6
54.128	0.0004980576270794126	0.021207110687156902	0.010034676902448776	0.00028315059505333286	-2.841324736096306e-6
54.132	0.0004721915878588275	0.021246895649959248	0.009858006844728543	0.00028720605049598264	-2.8312792116368485e-6
54.136	0.00044767018298892057	0.021285976444327732	0.009682574681006443	0.0002912550754647124	-2.8200990194092455e-6
54.14	0.0004244192129352586	0.021324357567517927	0.00950814743498705	0.0002952941140281433	-2.8076999728634643e-6
54.144	0.0004023744590771795	0.021362043050048185	0.009334804704169652	0.0002993206801687456	-2.7941000932944662e-6
54.147999999999996	0.00038147647776108255	0.021399037883325797	0.009162828810848976	0.00030333245493951424	-2.77938335738533e-6
54.152	0.0003616658493964502	0.021435347236233433	0.008992033361104079	0.0003073271564136271	-2.7634960432445863e-6
54.156	0.00034288320871890174	0.02147097573004279	0.008822436452132286	0.00031130246180476387	-2.7464461866648676e-6
54.16	0.00032507361353109685	0.02150592874295314	0.008654315509271822	0.0003152562023560682	-2.7283266414442567e-6
54.164	0.00030818955184527136	0.0215402120289464	0.008487537665350006	0.00031918634653069157	-2.709106138444704e-6
54.168	0.00029218420318554675	0.021573830776717796	0.008322071186952416	0.0003230908312362858	-2.6887848973999996e-6
54.172	0.00027701074707595384	0.021606790632855706	0.00815809661112657	0.00032696768078020034	-2.6674339285208663e-6
54.176	0.0002626232256436846	0.02163909749006527	0.007995585282711718	0.0003308149890962836	-2.6450594581186824e-6
54.18	0.00024898208703929783	0.021670757403076266	0.007834637478274172	0.0003346309660483225	-2.6217123079932792e-6
54.184	0.0002360506547019937	0.021701776732678407	0.007675294318914104	0.0003384139233038491	-2.5974264629754664e-6
54.188	0.00022379226531454548	0.02173216185743649	0.007517523571068464	0.00034216221438490433	-2.5722125117674994e-6
54.192	0.00021217025853262892	0.021761918923185578	0.00736126692017176	0.00034587420424693266	-2.546072338263676e-6
54.196	0.00020114999490472804	0.0217910541617905	0.007206634118797163	0.00034954833154521894	-2.5190669322823975e-6
54.2	0.0001907020921345907	0.021819574300120576	0.007053726405302994	0.00035318318992529036	-2.491257592685163e-6
54.204	0.0001807979883909112	0.021847486295986727	0.006902558006574367	0.00035677745566634885	-2.462677083174988e-6
54.208	0.00017140912184232762	0.02187479699116239	0.006753059910623013	0.00036032983606258776	-2.433328970515624e-6
54.212	0.00016250703056633106	0.02190151301764903	0.006605241369396351	0.00036383906044717696	-2.4032448138679927e-6
54.216	0.00015406613620755038	0.02192764125362183	0.006459170873735342	0.0003673039657137844	-2.372479077145961e-6
54.22	0.0001460640402155161	0.021953188754250744	0.0063148770043445195	0.00037072348915348865	-2.3410732366257306e-6
54.224000000000004	0.00013847850064734464	0.021978162654071133	0.006172370863229278	0.0003740966301876609	-2.309063140202576e-6
54.228	0.00013128727556019237	0.022002570098546434	0.0060316487284565136	0.00037741968457322015	-2.276462960550522e-6
54.232	0.00012446849799199484	0.022026418248261823	0.005892729534422204	0.0003806717151773081	-2.2431954589444805e-6
54.236	0.00011800337050215496	0.022049714379781787	0.0057556436748716485	0.00038387540046070853	-2.2094500206004982e-6
54.24	0.00011187456633084029	0.022072465867263497	0.00562040963181664	0.000387030085983388	-2.1752676230638563e-6
54.244	0.00010606476592704647	0.022094680135661002	0.005487034321743339	0.00039013516546477725	-2.140685043024249e-6
54.248	0.00010055664984756742	0.022116364604449826	0.00535550417399515	0.00039319007356405846	-2.1057310801457753e-6
54.252	0.00009533371100555154	0.022137526637625013	0.005225826251905381	0.00039619428681986294	-2.07044250491817e-6
54.256	0.00009038197830614313	0.022158173751668286	0.0050980498358631585	0.0003991473686783274	-2.0348731773757584e-6
54.26	0.00008568795975216666	0.022178313587410466	0.0049721853473957515	0.00040204861661209153	-1.9990602404593737e-6
54.264	0.00008123816334644848	0.022197953743587247	0.004848201317412372	0.00040489698207117673	-1.9630220818937727e-6
54.268	0.00007701912720240409	0.02221710164578406	0.004726059466654717	0.000407693370519053	-1.9267831132339395e-6
54.272	0.0000730186295777318	0.022235764732006103	0.004605801021733633	0.0004104375122814345	-1.8903935134236414e-6
54.275999999999996	0.00006922606130105922	0.022253950606205893	0.004487455670872663	0.0004131292191286046	-1.853899057181852e-6
54.28	0.00006563091702305997	0.022271666925505286	0.004371020327226961	0.0004157683552533069	-1.8173319322299247e-6
54.284	0.00006222269139442662	0.022288921269476354	0.004256460345269251	0.0004183548170073544	-1.780710688844178e-6
54.288	0.000058991016073350047	0.022305721101243157	0.0041437691426665	0.00042088852915779106	-1.7440648996263442e-6
54.292	0.0000559269104037425	0.022322073932628046	0.004032960288540929	0.00042336947894989265	-1.707432295985182e-6
54.296	0.00005302218438344248	0.02233798729145009	0.003924032199073799	0.00042579770520136145	-1.6708439055018756e-6
54.3	0.000050268656005166516	0.02235346868963603	0.003816978511878752	0.00042817328720900333	-1.634328236637255e-6
54.304	0.00004765814326163216	0.022368525602939456	0.0037117863034674347	0.000430496341063758	-1.5979104224533023e-6
54.308	0.000045182588537548186	0.022383165441238646	0.0036084419945487303	0.00043276701547706724	-1.5616146725029697e-6
54.312	0.00004283528896087942	0.02239739562037699	0.0035069581754190718	0.0004349855119622865	-1.525475997364991e-6
54.316	0.00004061013748475114	0.022411223587320523	0.0034073342440964194	0.00043715208152838377	-1.4895232572696918e-6
54.32	0.00003850102730377964	0.0224246567493624	0.0033095509661624834	0.00043926700837120577	-1.4537765519582277e-6
54.324	0.00003650185161256926	0.022437702408117346	0.003213580440346368	0.0004413305987717851	-1.4182513799393595e-6
54.328	0.00003460650360572508	0.02245036781143246	0.0031194229229406564	0.0004433431889686512	-1.3829749063984216e-6
54.332	0.000032809070137799794	0.022462660198977913	0.003027070952455838	0.0004453051523927181	-1.347970291786917e-6
54.336	0.0000311047574241523	0.02247458677248746	0.0029365139976427245	0.00044721690073964694	-1.3132586890043702e-6
54.34	0.00002948913305433909	0.022486154687918588	0.00284773970161888	0.00044907887620446033	-1.2788597449258318e-6
54.344	0.00002795776239386474	0.022497371048149924	0.0027607338818690795	0.0004508915467417604	-1.2447915701383337e-6
54.348	0.00002650621080822517	0.022508242898092008	0.002675484172048088	0.0004526554043865667	-1.211072369828286e-6
54.352000000000004	0.000025130043662916854	0.022518777263399528	0.002591988484906111	0.00045437097073132985	-1.1777243240112184e-6
54.356	0.000023824927066779373	0.022528981104297914	0.002510216857238536	0.0004560387887152384	-1.1447562549876344e-6
54.36	0.000022587377684279558	0.022538861261991783	0.0024301433448266113	0.0004576594182828178	-1.112177989537208e-6
54.364	0.000021414200720625202	0.022548424492778038	0.0023517514380429353	0.0004592334369284761	-1.0800028956939432e-6
54.368	0.000020302185405108465	0.022557677505784274	0.002275034061851169	0.0004607614427975708	-1.0482479767521627e-6
54.372	0.00001924812096702739	0.02256662700029073	0.002199992404387893	0.0004622440600681367	-1.0169334211233218e-6
54.376	0.000018248796635674032	0.022575279650647092	0.0021266060610872785	0.00046368193533531795	-9.860688141007668e-7
54.38	0.00001730103604911774	0.02258364202173363	0.0020548494664292707	0.0004650757229709369	-9.55660601196037e-7
54.384	0.00001640225423834527	0.022591720593568336	0.0019847032971200256	0.0004664260919731328	-9.25717402601885e-7
54.388	0.00001555018056690069	0.02259952177085584	0.0019161492197498809	0.00046773372461402516	-8.962476114698699e-7
54.392	0.000014742517866475487	0.022607051886946897	0.0018491698907937488	0.00046899931388485187	-8.672594100387946e-7
54.396	0.000013976968968765411	0.02261431720779804	0.001783748958134977	0.00047022356343156933	-8.387607913615781e-7
54.4	0.00001325123670546188	0.022621323934719318	0.0017198697498270357	0.00047140718712532643	-8.107589609879018e-7
54.403999999999996	0.000012563029269732783	0.02262807819254551	0.0016575106498621288	0.0004725509061922959	-7.832581596157303e-7
54.408	0.000011910378662878134	0.022634586017515237	0.001596649794358442	0.00047365544834446075	-7.562618741959389e-7
54.412	0.000011291642038433565	0.022640853361213523	0.0015372667204118743	0.0004747215475463948	-7.29773636505496e-7
54.416	0.000010705159106400388	0.022646886096175767	0.0014793423660953917	0.00047574994191224376	-7.037970447382038e-7
54.42	0.000010149269576780138	0.0226526900214916	0.001422859070459362	0.00047674137397171236	-6.783357882189097e-7
54.424	9.62231315957729e-6	0.022658270867863123	0.0013677998096234935	0.0004776965907583047	-6.53393305897001e-7
54.428	9.122629572074317e-6	0.02266363428883328	0.0013141422450290833	0.00047861634152462505	-6.289699535587772e-7
54.432	8.648729396833121e-6	0.02266878584280922	0.0012618624815100338	0.0004795013749818653	-6.050647949220897e-7
54.436	8.19943107488835e-6	0.022673730996256795	0.0012109384582457592	0.00048035243994521304	-5.816772430418449e-7
54.44	7.773540949475018e-6	0.02267847513109939	0.001161349964817522	0.0004811702838846182	-5.588070922606384e-7
54.444	7.369865363828311e-6	0.022683023552119524	0.0011130786412087235	0.0004819556536025013	-5.364545440347343e-7
54.448	6.987210661185539e-6	0.02268738149373839	0.0010661071380730248	0.0004827092957588403	-5.146198258227025e-7
54.452	6.624383184781848e-6	0.022691554112319275	0.0010204130160128598	0.00048343195489549095	-4.933002591319007e-7
54.456	6.280254954523518e-6	0.022695546469186756	0.0009759724320828397	0.00048412437028575475	-4.7249203909836133e-7
54.46	5.953954751065752e-6	0.022699363533260603	0.0009327630095822709	0.0004847872769449197	-4.521916394503372e-7
54.464	5.644644137728968e-6	0.0227030101868298	0.0008907638098090393	0.0004854214046815146	-4.3239581979696134e-7
54.468	5.351483369915624e-6	0.02270649123130453	0.0008499553320598559	0.0004860274783452546	-4.1310164674715527e-7
54.472	5.073632703029722e-6	0.022709811391982585	0.0008103179315385501	0.00048660621814340107	-3.9430574415975725e-7
54.476	4.810252392473691e-6	0.022712975304514712	0.0007718289666122517	0.0004871583367683418	-3.7600291564445254e-7
54.480000000000004	4.5605026936500615e-6	0.022715987536524915	0.0007344737379729475	0.000487684542723146	-3.581914890454967e-7
54.484	4.323593573950845e-6	0.022718852567049908	0.00069822464138261	0.00048818553651338616	-3.408631711602361e-7
54.488	4.0989926666468015e-6	0.0227215747800446	0.000663060368222591	0.0004886620103242172	-3.2401241250196704e-7
54.492	3.886116255639577e-6	0.022724158466924906	0.000628959279515862	0.0004891146461768084	-3.0763319546002116e-7
54.496	3.684302440163872e-6	0.022726607851406594	0.0005959055093370194	0.0004895441197448637	-2.917220380195058e-7
54.5	3.4970297584942055e-6	0.02272892681272641	0.0005638543180303371	0.0004899510759081754	-2.762610297744342e-7
54.504	0.08505597329652136	0.02273097513607868	0.000425805391799005	0.0009830429177170317	-4.185849747337377e-7
54.508	0.16287450156943037	0.022732080687857623	0.00009887318143930347	0.0014102939145880253	-1.3944024609980738e-7
54.512	0.2340745076226178	0.02273156390176706	-0.0003793724776211669	0.0017701419237601704	6.715431273579946e-7
54.516	0.29921852988574915	0.022728890751406113	-0.0009736833138899146	0.0020642044543499683	2.0098814336578e-6
54.52	0.3588218811510049	0.02272366399578576	-0.001650934364810869	0.0022968470344360546	3.7919436998644156e-6
54.524	0.4133558366617453	0.02271561059855429	-0.0023827758767995676	0.00247635847312702	5.900607232075273e-6
54.528	0.4632515764129457	0.022704560466690886	-0.003145929559722471	0.0026121196948911806	8.217544561691407e-6
54.532	0.5089035645578902	0.02269042661851657	-0.003921637617532158	0.0027134713506087424	0.000010641251322643036
54.536	0.5506727153760889	0.02267318796658793	-0.004696680138484078	0.002788779018451665	0.000013098003026583059
54.54	0.5888892624461514	0.022652867257165945	-0.0054615698883473795	0.002850583641757905	0.000015568661782040586
54.544	0.6238554776653303	0.022629513628747624	-0.0062123600155365765	0.0029026164779618322	0.00001803209854812769
54.548	0.6558474256806917	0.022603192135915513	-0.006945053117068776	0.002944813725532415	0.000020451887743695816
54.552	0.6851187427016461	0.02257398193274833	-0.007656271324692841	0.002979556846542109	0.000022812295644472578
54.556	0.7119002800948202	0.02254197348291915	-0.008343874892751263	0.0030084782688298076	0.000025102366292676815
54.56	0.7364038001854508	0.02250726441908669	-0.009006371214905289	0.0030326981872593342	0.000027313605657227916
54.564	0.7588235050989801	0.02246995738430283	-0.009642693576516521	0.003052978322974271	0.000029438934464188184
54.568	0.7793362784415704	0.02243015892358625	-0.010251925258856268	0.0030675062188508587	0.0000314478444867358
54.572	0.7981042151995869	0.022387979185505245	-0.010832297480975335	0.003076020321251014	0.0000333203671773163
54.576	0.8152760731488076	0.022343539023208164	-0.011382866337350452	0.0030825214053499207	0.00003508792913911982
54.58	0.830987412834508	0.02229695520449573	-0.011904209052308228	0.00308751604732538	0.000036754436479717706
54.584	0.8453623277931744	0.022248343703438395	-0.01239681834880756	0.003091423973237353	0.000038323821435372385
54.588	0.8585148965888366	0.02219781808508016	-0.01286138393463931	0.0030945716491228657	0.0000398004740926191
54.592	0.8705484623072439	0.022145488992641984	-0.013298686963975499	0.0030972142728908024	0.000041188883075531766
54.596000000000004	0.8815587509737143	0.022091463804173646	-0.013709576457840692	0.003099557872114093	0.00004249362563325016
54.6	0.8916324784652894	0.022035846381773586	-0.014094958113636133	0.00310176327950409	0.000043719223503024796
54.604	0.9008494138970108	0.021978736830640704	-0.014455815411953343	0.0031041407048079026	0.00004487288504143379
54.608000000000004	0.9092825004541297	0.02192023125841204	-0.01479315791037544	0.0031069217690331474	0.00004596118434449036
54.612	0.916998187915749	0.021860421477168344	-0.015108057345569543	0.003109604904187181	0.00004698008921452422
54.616	0.9240578244020161	0.021799395825389405	-0.01540121356221389	0.0031120838023411734	0.000047929867263363055
54.62	0.9305167991225312	0.021737239555433566	-0.015673533644986783	0.003114882172285716	0.00004882121052748969
54.624	0.9364266548589666	0.02167403406670569	-0.015925976417806714	0.0031180334159203087	0.00004965772665188015
54.628	0.9418336323032439	0.021609857006271372	-0.01615947264708339	0.0031215547212161783	0.00005044267813386685
54.632	0.946780943933191	0.021544782387897678	-0.01637490565950918	0.0031254566400549526	0.000051179057623786384
54.636	0.9513072892775954	0.021478880567850064	-0.01657321846839656	0.003129729028273348	0.00005186968293245667
54.64	0.9554488058343877	0.021412218514661383	-0.016755150405154115	0.0031343728005747626	0.00005251688769945427
54.644	0.9592379755786125	0.021344859931200853	-0.016921632931736975	0.0031393587551120246	0.00005312307649504043
54.647999999999996	0.9627050124792227	0.021276865232325654	-0.01707330441946647	0.003144678983146012	0.000053690061580750125
54.652	0.9658769195436587	0.021208292074867838	-0.01721101646104795	0.0031502951169841043	0.000054219781115572394
54.656	0.9687793090803275	0.02113919493357751	-0.017335366187374517	0.003156189373620316	0.00005471369854840838
54.66	0.971434608632339	0.02106962597494397	-0.01744707533266962	0.003162322360717095	0.00005517327645361679
54.664	0.9738642546720406	0.020999634404925072	-0.01754672348510522	0.0031686654240443983	0.00005559969601252074
54.668	0.9760871292729861	0.02092926748201001	-0.017634893982996506	0.0031751149347225504	0.000055992815257661044
54.672	0.978120997473913	0.0208585697931262	-0.017712141370367206	0.0031817041235027775	0.00005635479323416148
54.676	0.9799818832265579	0.020787584362820286	-0.01777889378836716	0.0031884062426676845	0.00005668633594255557
54.68	0.9816844396651001	0.020716351718517587	-0.017835818820917948	0.0031951670856074322	0.00005698842124145459
54.684	0.9832422801773338	0.02064491062859937	-0.017883160934235667	0.0032019716594425683	0.00005726137449267309
54.688	0.9846675102104555	0.020573298491209046	-0.017921444362635226	0.0032087729857816815	0.00005750584653701332
54.692	0.9859716380168834	0.0205015505836214	-0.017951082074879665	0.0032155337598780867	0.000057722310438117934
54.696	0.9871647410689575	0.02042970110108663	-0.017972303388663503	0.0032222312370743674	0.00005791091738112904
54.7	0.9882564514982649	0.020357782645952262	-0.017985638635166765	0.003228811429699618	0.00005807223559567349
54.704	0.9892552535400014	0.02028582627967174	-0.017991260523978803	0.0032352534541309277	0.00005820628775437183
54.708	0.9901691295425121	0.020213862464772466	-0.017989451965557346	0.003241524297863975	0.00005831324565161099
54.712	0.9910052795364561	0.02014192005055616	-0.01798058870502119	0.0032475795735203354	0.00005839339259829728
54.716	0.9917702875327128	0.020070027012939716	-0.017964799408677373	0.0032533988463477937	0.00005844665767106049
54.72	0.992470270401924	0.01999821084654438	-0.01794157351106957	0.003258964310666169	0.00005847094774976924
54.724000000000004	0.9931106675587604	0.019926498244645405	-0.017912781389089357	0.0032616884967338272	0.00005842591300130054
54.728	0.9936966500396812	0.01985491829556221	-0.017876004399255966	0.0032643364854622807	0.00005835329337477549
54.732	0.9942327458854812	0.0197834994936262	-0.017832261381851636	0.003266870471084174	0.00005825568814102578
54.736	0.9947232830474617	0.01971226903067088	-0.017781880028382352	0.003269323718797062	0.0000581347221415942
54.74	0.9951720737627774	0.01964125300878217	-0.01772509183559527	0.0032717379957930277	0.00005799185643743782
54.744	0.9955827078253002	0.019570476330777194	-0.017662260609621613	0.003274140392235894	0.00005782872088015909
54.748	0.9959584216010984	0.01949996252828841	-0.017593725479886597	0.003276559143078151	0.00005764688208192946
54.752	0.9963021475871395	0.019429733687141612	-0.017519811551664627	0.003279022543582361	0.000057447857037222976
54.756	0.9966166804956753	0.019359810879016476	-0.01744077072631788	0.0032815657131811536	0.000057233035226938316
54.76	0.9969044298786421	0.019290213868958555	-0.017356966573747794	0.0032842100311623688	0.000057003923732052434
54.764	0.9971677184444317	0.019220961110173563	-0.017268690877156958	0.003286983443278729	0.000056761901000313354
54.768	0.9974086202683979	0.01915206986996469	-0.017176267672374238	0.00328990878120086	0.00005650835384360046
54.772	0.9976290109009879	0.01908355606479467	-0.017080019135778276	0.0032930074232928003	0.00005624462980410094
54.775999999999996	0.9978306833377799	0.01901543442860115	-0.0169802383680333	0.0032963025423931275	0.00005597200290298949
54.78	0.998015183182165	0.01894771819997108	-0.016877447157944227	0.0033011155952963065	0.00005571440402187901
54.784	0.9981839979249539	0.018880417807499324	-0.016772392960525188	0.0033064478578203257	0.000055457042774849216
54.788	0.9983384594746704	0.018813541740209053	-0.016665315679012773	0.0033118851021550146	0.000055193610720032785
54.792	0.9984797692832222	0.018747097715276818	-0.016556401804948044	0.0033174090890812336	0.000054924357830215584
54.796	0.998609077469201	0.018681092735098364	-0.016445828407134943	0.0033230023225023922	0.00005464952599238523
54.8	0.9987273752883365	0.018615533072331034	-0.016333758823062244	0.003328648188245178	0.00005436933671361983
54.804	0.9988356156282973	0.018550424482910593	-0.01622033759136936	0.0033343319544902788	0.00005408398994352274
54.808	0.9989346534243301	0.01848577193806996	-0.01610573319340052	0.003340035766474825	0.00005379372491125853
54.812	0.9990252583619272	0.01842158008085967	-0.01599002695844699	0.0033457512424484677	0.00005349865256300851
54.816	0.9991081706397823	0.0183578530124363	-0.015873351623658497	0.003351464087066029	0.000053198967908062694
54.82	0.9991840226007543	0.01829459441802308	-0.015755812630151286	0.003357162699110338	0.00005289482645611545
54.824	0.9992534191420546	0.01823180753789617	-0.015637503444647923	0.003362836734085145	0.00005258637101304502
54.828	0.9993169241283388	0.018169495291602132	-0.015518515990729481	0.0033684758954682995	0.000052273747048211614
54.832	0.9993750188707442	0.01810766021597864	-0.015398925609800723	0.0033740715291904026	0.000051957076480149576
54.836	0.9994281735574112	0.018046304591031147	-0.015278805967735669	0.003379615176557347	0.000051636484528234434
54.84	0.9994768132567224	0.017985430366000622	-0.015158237403545109	0.0033851133768910734	0.000051312352204831156
54.844	0.9995213083612635	0.017925039207532252	-0.015037281443030293	0.00339059288822616	0.00005098529951899372
54.848	0.9995620229324425	0.017865136422199692	-0.014915956945114741	0.0033957669127429005	0.00005065111306611831
54.852000000000004	0.9995992766222165	0.017805715894426005	-0.014794233332457657	0.0034007673669251863	0.00005031174593569885
54.856	0.9996333560815962	0.01774678300295159	-0.014672154184873987	0.003405693660880108	0.00004996886249888089
54.86	0.9996645418197092	0.01768833906317146	-0.014549769288507736	0.0034105402010175933	0.00004962257307398678
54.864	0.9996930744446166	0.017630385203103834	-0.014427124268495834	0.003415301858501774	0.00004927298432702987
54.868	0.9997191767635103	0.017572922381930027	-0.01430425403751467	0.0034199748221745412	0.0000489201886582887
54.872	0.9997430635808334	0.01751595141063032	-0.014181206413464834	0.003424553852126522	0.00004856430505103234
54.876	0.9997649167642412	0.017459472905178082	-0.01405802641343518	0.003429034014560191	0.00004820545074925483
54.88	0.9997849096905654	0.01740348736340762	-0.013934721467857387	0.0034334149500594023	0.000047843681012655254
54.884	0.9998032055057854	0.017347995260073926	-0.013811323699728956	0.0034376934826634525	0.000047479097469513516
54.888	0.9998199428351469	0.01729299679539757	-0.013687905537690616	0.003441861549197114	0.00004711187575921958
54.892	0.9998352566571854	0.017238492081255163	-0.013564443972275575	0.0034459227079881674	0.00004674202550529762
54.896	0.9998492712916618	0.017184481257936122	-0.01344096733066992	0.0034498744573566113	0.00004636964987624283
54.9	0.9998620912382153	0.01713096433418172	-0.01331749754034864	0.003453715113365953	0.000045994842527316
54.903999999999996	0.9998738188971045	0.017077941230420574	-0.01319406408785829	0.0034574421658111914	0.00004561771351577643
54.908	0.9998845521755267	0.017025411741849693	-0.013070689247388394	0.003461054068619923	0.00004523836219934028
54.912	0.9998943715869373	0.016973375635789864	-0.012947376406234517	0.0034645898496040812	0.00004485734887604347
54.916	0.9999033535750419	0.016921832594016237	-0.012824164894732853	0.0034680434959026307	0.00004447476165356111
54.92	0.9999115735127679	0.016870782157640544	-0.01270107319383969	0.0034713767528997963	0.00004409021022197387
54.924	0.9999190949802923	0.016820223839394754	-0.012578109075315667	0.0034745890827722553	0.00004370376047501044
54.928	0.9999259749128042	0.01677016484020586	-0.012455301353778668	0.0034776793788200027	0.00004331554467502494
54.932	0.9999322701618751	0.01672058899837295	-0.012332645088129465	0.0034806451026160178	0.00004292556072829931
54.936	0.9999380317608633	0.016671503462446818	-0.01221015038380057	0.003483487791380241	0.00004253390979288605
54.94	0.9999433022480402	0.016622907569285177	-0.012087823473769186	0.003486207684802045	0.00004214066308678469
54.944	0.9999481236907214	0.016574800648027858	-0.011965668589828617	0.003488805453369651	0.00004174588982940802
54.948	0.999952536519708	0.01652718198151475	-0.011843694127923611	0.0034912813801697617	0.00004134966878124565
54.952	0.9999565737269042	0.01648005083598851	-0.011721910619535801	0.003493635598407356	0.0000409520842217595
54.956	0.9999602665565926	0.01643340644533604	-0.011600320025598902	0.003495869511274862	0.000040553205098522424
54.96	0.9999636459959435	0.016387247971085993	-0.011478951818392018	0.0034979810167145983	0.0000401531555525168
54.964	0.9999667384755341	0.01634157457749522	-0.01135777523367552	0.003499976133698367	0.00003975194224977472
54.968	0.9999695671644715	0.01629638551857732	-0.011236788280577887	0.003501857289959892	0.00003934962895607755
54.972	0.9999721552179867	0.016251679957408227	-0.0111160376264272	0.0035036205003220132	0.00003894637731030119
54.976	0.9999745239954352	0.01620745686766166	-0.010995545720809914	0.0035052650337509253	0.00003854230194216461
54.980000000000004	0.999976690841096	0.01616371531015063	-0.01087526689748635	0.0035067995445247344	0.000038137381002690054
54.984	0.9999786726397414	0.016120454448600153	-0.01075520294933121	0.0035082265083723483	0.00003773168808976821
54.988	0.9999804862596539	0.016077673324267742	-0.010635409568784986	0.00350954110605161	0.000037325407061345534
54.992	0.999982146493833	0.016035370800206908	-0.010515894468423478	0.0035107450778950255	0.000036918624744681255
54.996	0.9999836652105653	0.01599354585058036	-0.010396619400781088	0.0035118391209873374	0.00003651125473767896
55.	0.9999850542428335	0.01595219751911234	-0.010277590327102463	0.0035127921262032417	0.00003610303837738813
55.004	0.9999863253998675	0.01591132741674056	-0.010158850078697679	0.0035136442143307977	0.00003569458480327007
55.008	0.99998748893133	0.01587092903318207	-0.010040387467070214	0.003514398689136624	0.00003528592455269535
55.012	0.9999885532045342	0.015831004196904374	-0.009922043893139484	0.0035141273158087456	0.00003486732547353481
55.016	0.9999895265718105	0.015791553008979622	-0.00980352350368521	0.0035133491306975836	0.00003444320077944576
55.02	0.9999904173543362	0.01575257635990291	-0.009684767893197905	0.0035125799899384663	0.00003401852190884548
55.024	0.9999912326512682	0.015714075024169147	-0.009565882539165939	0.003511817083017481	0.00003359362971518158
55.028	0.9999919783663181	0.01567604936280471	-0.009446946879004667	0.00351106061545195	0.000033168803123140005
55.032	0.9999926604160974	0.015638499428268837	-0.009328045267175181	0.0035103097966063352	0.0000327443286845524
55.036	0.9999932846802558	0.015601424743870017	-0.009209300271243412	0.0035095582104828693	0.00003232057537974443
55.04	0.9999938560653561	0.015564825075555313	-0.009090538741415657	0.0035088389926131577	0.00003189723679973979
55.044	0.9999943786937481	0.015528700074780476	-0.008972047079180364	0.0035081234315650286	0.00003147504858757721
55.048	0.9999948567056528	0.015493048206896117	-0.008853918505441033	0.0035074075475693555	0.000031054300591547866
55.052	0.9999952942056524	0.015457868512611269	-0.00873596887171342	0.003506725465734667	0.0000306346445103028
55.056	0.9999956946018499	0.015423159832868513	-0.008618477777375498	0.0035060474068858974	0.000030216791662671097
55.06	0.9999960608109008	0.015388920039394911	-0.008501478114733459	0.0035053764118899546	0.000029800880849585345
55.064	0.9999963957594291	0.015355147540079207	-0.008384844249355938	0.0035047379483614783	0.00002938668183181827
55.068	0.9999967023428828	0.015321840446556632	-0.008268825718375124	0.003504104297495952	0.000028974827735003322
55.072	0.9999969829373888	0.015288996135545404	-0.008153412841923287	0.0035034833441923503	0.000028565346090002253
55.076	0.9999972395468053	0.015256612463239519	-0.008038523166746256	0.0035028936829156203	0.00002815809202076633
55.08	0.9999974741736612	0.015224686990504794	-0.007924321364121373	0.003502317864502739	0.000027753492277623
55.084	0.999997688820486	0.015193217004029074	-0.007810796585938737	0.0035017632348595847	0.00002735156031960703
55.088	0.9999978854773522	0.015162199543475356	-0.007698074080018207	0.0035012166429429035	0.00002695262508756713
55.092	0.9999980657417955	0.015131631281315467	-0.0075861956450523	0.0035006764567055955	0.000026556816490597106
55.096000000000004	0.9999982307565491	0.015101508932286688	-0.007475096784840651	0.0035001567782892945	0.000026164010679828518
55.1	0.9999983816396703	0.01507182964936515	-0.007364669619763948	0.0034996787679846685	0.000025773977901509612
55.104	0.9999985195092156	0.01504259039182199	-0.007255123348689814	0.0034992150271044697	0.000025387236645231896
55.108000000000004	0.9999986455024578	0.015013787299763923	-0.007146592450422202	0.0034987480194064694	0.000025004126181419906
55.112	0.9999987608712883	0.014985416379540317	-0.0070390093248996356	0.003498062626832181	0.000024622895449354635
55.116	0.9999988664412124	0.014957474279368648	-0.006932153202811277	0.0034972137881886527	0.00002424322176270773
55.12	0.9999989629298751	0.014929958029793196	-0.006826130820590776	0.0034964053110104307	0.000023866920054765577
55.124	0.9999990510549208	0.01490286397779602	-0.00672103546477119	0.003495627108159968	0.000023494233765558698
55.128	0.9999991315430445	0.014876190217688323	-0.006616700001761547	0.0034949116970795805	0.000023124782232222912
55.132	0.9999992052229578	0.014849930587936176	-0.006513268052139722	0.003494238611899752	0.000022758912717439704
55.136	0.999999272665142	0.01482408281660744	-0.006410777454093751	0.0034936063457305043	0.000022396732794687974
55.14	0.9999993343524309	0.01479864306448284	-0.006309268076039309	0.0034930115623720516	0.000022038346339710174
55.144	0.9999993907676585	0.014773607292137603	-0.006208781085849752	0.003492450100993986	0.000021683858130325515
55.147999999999996	0.9999994423958138	0.014748971534860114	-0.006109262062904998	0.003491933528817626	0.000021333137033791497
55.152	0.9999994897369013	0.014724731767526634	-0.006010810762922465	0.003491447175871283	0.000020986428262902353
55.156	0.9999995331216341	0.014700883603859311	-0.005913445134777241	0.0034909893838624695	0.00002064377418756052
55.16	0.9999995728274033	0.014677422813656561	-0.0058171284464654536	0.003490567736942962	0.000020305080876885446
55.164	0.9999996091315998	0.01465434508005476	-0.005721927093527254	0.0034901717632123495	0.000019970508372988532
55.168	0.9999996423121474	0.014631645915100494	-0.0056278401295886986	0.0034898021238328764	0.00001964004843683053
55.172	0.9999996726623585	0.01460932087247412	-0.005534868926493465	0.0034894588992627567	0.000019313697631805524
55.176	0.9999997004138538	0.014587365447702325	-0.00544303214602197	0.003489138840074178	0.00001899149486845756
55.18	0.9999997257704983	0.014565775097455658	-0.005352334011232898	0.0034888409699691276	0.000018673442183348533
55.184	0.9999997489361575	0.014544545243276499	-0.005262784568284444	0.0034885630267482977	0.000018359555662658615
55.188	0.9999997701146961	0.014523671300996192	-0.005174376298654446	0.0034883057111116623	0.00001804980639403713
55.192	0.9999997895099791	0.014503148689028147	-0.0050871244680169014	0.003488065417276549	0.000017744222930271118
55.196	0.9999998072545297	0.014482972752466888	-0.005001035566835066	0.00348783985866074	0.00001744281118458735
55.2	0.9999998234386362	0.014463140471640972	-0.004916374366192977	0.0034889757848341452	0.000017153111112826615
55.204	0.999999838220344	0.014443641415944276	-0.0048334162909096515	0.003489992829434025	0.000016868588196944285
55.208	0.9999998517578307	0.01442447100213625	-0.004752045408240786	0.0034908924157563918	0.000016588879274957746
55.212	0.9999998642092741	0.0144056230079809	-0.0046721947736682945	0.0034916825898137706	0.000016313821147436473
55.216	0.9999998757328521	0.014387091485823709	-0.0045938017050500945	0.0034923711277407192	0.000016043260441283037
55.22	0.9999998864082433	0.014368870750965466	-0.004516788904190735	0.0034929693898273417	0.00001577700538265002
55.224000000000004	0.9999998961724796	0.014350955425423462	-0.004441090271201688	0.00349348702167303	0.000015514891224521453
55.228	0.9999999050981508	0.014333340280469786	-0.004366696170354402	0.0034939222904120004	0.000015256897085057964
55.232	0.9999999132642158	0.01431602026998241	-0.004293498764615678	0.003494294299412206	0.000015002748257729912
55.236	0.9999999207496332	0.014298990749025842	-0.004221462560509346	0.003494607651554395	0.000014752355364706368
55.24	0.9999999276333617	0.014282247025911292	-0.0041505859070463825	0.00349485989964381	0.000014505716246563132
55.244	0.9999999339758798	0.014265784583852099	-0.0040808169421153884	0.003495059413936904	0.000014262697670093597
55.248	0.9999999397610778	0.014249599066972322	-0.004012115948285297	0.003495212284426817	0.000014023196948991517
55.252	0.9999999450260902	0.014233686274669984	-0.003944450944709326	0.0034953232036541416	0.000013787130912718007
55.256	0.9999999498166438	0.014218042111018736	-0.0038777971168717723	0.0034953955095786077	0.000013554434629370464
55.26	0.9999999541784649	0.014202662583347254	-0.0038121294938093494	0.003495432724022254	0.00001332504218087159
55.264	0.9999999581572804	0.01418754379816264	-0.003747420139781812	0.0034954391462364877	0.000013098879053988356
55.268	0.9999999618019247	0.01417268197523756	-0.0036836470009725814	0.003495417962825866	0.000012875885895909192
55.272	0.9999999651728735	0.01415807337857759	-0.0036208038610171965	0.0034953690140985955	0.000012656045621928067
55.275999999999996	0.9999999682802683	0.014143714351199922	-0.0035588564264836865	0.0034952982814470783	0.000012439264751405319
55.28	0.9999999711241091	0.0141296013646172	-0.003497781746620048	0.00349520945255569	0.000012225479823763144
55.284	0.9999999737043959	0.014115730932770902	-0.0034375793380575373	0.0034951013925965746	0.00001201468833160611
55.288	0.9999999760211287	0.01410209959731457	-0.003378229457604537	0.0034949771587874834	0.000011806834791470886
55.292	0.9999999780743074	0.014088703968875193	-0.0033197252330559334	0.0034948370719157804	0.00001160189881305813
55.296	0.9999999799175089	0.01407554068239221	-0.003262055281691891	0.003494682441582553	0.00001139984731640028
55.3	0.9999999816219383	0.014062606449208894	-0.003205193584949101	0.003494517838811723	0.000011200606159449531
55.304	0.9999999831879438	0.014049898070525153	-0.003149129626185952	0.0034943445284242184	0.000011004143878561487
55.308	0.9999999846155256	0.014037412340793465	-0.003093868545493337	0.0034941603101362735	0.000010810472676441861
55.312	0.9999999859046836	0.014025146068790406	-0.0030393968165337492	0.0034939670566482544	0.000010619552349050498
55.316	0.9999999870554178	0.014013098734162465	-0.0029857007280382586	0.0034937693301422715	0.00001043134963260352
55.32	0.9999999880754008	0.014001262131941777	-0.0029327373771043806	0.0034935704374509814	0.000010245724601459395
55.324	0.9999999890196882	0.013989635890971835	-0.002880473814055628	0.0034930211726748807	0.000010061556019831877
55.328	0.9999999898991441	0.01397821739147961	-0.002828867887892776	0.0034924497845398705	9.879679045562884e-6
55.332	0.9999999907137683	0.013967004204474418	-0.002777821395014223	0.0034919213815366315	9.699933923340079e-6
55.336	0.9999999914635609	0.013955993939922116	-0.0027274140283168016	0.003491418261834717	9.522543146049471e-6
55.34	0.999999992148522	0.013945184118330674	-0.002677613693417628	0.0034909472702426515	9.347408213800613e-6
55.344	0.9999999927686514	0.013934572146620354	-0.0026284781459270613	0.0034904951470988927	9.174690212613902e-6
55.348	0.9999999933377992	0.013924155452766516	-0.002579974379400707	0.00349006869969394	9.004287827558707e-6
55.352000000000004	0.9999999938704969	0.013913931484610047	-0.002532122254815282	0.003489662960018085	8.836253242866366e-6
55.356	0.9999999943667466	0.01390389761211044	-0.0024849206516570793	0.0034892774620431063	8.670577624792515e-6
55.36	0.9999999948265483	0.013894051217405608	-0.0024383928976409535	0.003488906239797883	8.507324195658363e-6
55.364	0.999999995249902	0.013884389543501477	-0.002392556570256202	0.0034885443730805093	8.346539760444076e-6
55.368	0.9999999956368077	0.013874909919159479	-0.002347355957636258	0.003488203311092426	8.188054823739327e-6
55.372	0.9999999959890902	0.013865609834117984	-0.002302801774824132	0.003487879820971269	8.031895842105914e-6
55.376	0.9999999963169006	0.01385648656224039	-0.0022589511865833646	0.0034875599796838235	7.878227754387429e-6
55.38	0.9999999966218047	0.013847537336205026	-0.002215763981386145	0.0034872514948542364	7.726926256333008e-6
55.384	0.9999999969038023	0.013838759635745851	-0.0021731948400163215	0.0034869634557542686	7.577850989370657e-6
55.388	0.9999999971628936	0.013830150870509143	-0.0021313032176704786	0.0034866813770806663	7.431175237963759e-6
55.392	0.9999999973990784	0.01382170830250453	-0.0020900895074906483	0.0034864037476666793	7.2868958918742e-6
55.396	0.9999999976123686	0.013813429341340638	-0.002049491050964445	0.0034861433001858034	7.144819496110461e-6
55.4	0.9999999978078465	0.013805311522020362	-0.002009529999965821	0.0034858938586193825	7.005008285592263e-6
55.403999999999996	0.9999999979896951	0.01379735219794732	-0.001970244246638349	0.003485645439867438	6.867572873720016e-6
55.408	0.9999999981579143	0.013789548703049912	-0.0019316049937860029	0.0034854029407735214	6.732421725754554e-6
55.412	0.999999998312504	0.013781898589951925	-0.0018935508237230866	0.003485178796535088	6.599363181001252e-6
55.416	0.9999999984534643	0.013774399445925359	-0.0018561318296754262	0.003484960389090005	6.468545903348016e-6
55.42	0.9999999985807951	0.013767048648327316	-0.0018193753493718514	0.0034847399026671066	6.3400498778849985e-6
55.424	0.9999999986955111	0.013759843628637147	-0.0017832274661847202	0.003484527802870333	6.213705684762675e-6
55.428	0.9999999988020709	0.013752782087495766	-0.001747642711043143	0.003484332936652493	6.089369059588279e-6
55.432	0.9999999989009994	0.013745861647728397	-0.0017126846944173011	0.00348413946641741	5.967232337348361e-6
55.436	0.9999999989922965	0.013739079760933751	-0.0016783607560091523	0.003483943960016124	5.847314818626182e-6
55.44	0.9999999990759624	0.013732434007583266	-0.001644602999492702	0.003483760040351595	5.72940221187505e-6
55.444	0.9999999991519969	0.013725922201571698	-0.0016113985907753334	0.0034835891681971884	5.613450676473165e-6
55.448	0.9999999992208859	0.013719542002961788	-0.0015788036168220417	0.003483417041673025	5.499631424292909e-6
55.452	0.9999999992841029	0.01371329097193041	-0.0015468066862215377	0.003483244401721019	5.387905730325812e-6
55.456	0.9999999993420612	0.013707166848252475	-0.001515342243316793	0.0034830843836294013	5.278064903550666e-6
55.46	0.999999999394064	0.013701167480779545	-0.0014844389366082034	0.003482928966265921	5.170195370965693e-6
55.464	0.9999999994441947	0.01369529058177182	-0.0014540981834132948	0.0034827760667255517	5.064298351860925e-6
55.468	0.999999999486927	0.01368953399817403	-0.001424285009706276	0.003482631940950497	4.960260467820066e-6
55.472	0.9999999995229906	0.013683895560099354	-0.001395025128483676	0.003482489086882825	4.8581597858717126e-6
55.476	0.999999999553241	0.013678373107631724	-0.0013662852784003445	0.003482353295921653	4.7578880424066735e-6
55.480000000000004	0.9999999995785345	0.013672964571720795	-0.001338072914743914	0.0034822212381096515	4.659465921860542e-6
55.484	0.9999999995997264	0.013667667821658992	-0.001310384811353348	0.0034820918871753125	4.5628803206912455e-6
55.488	0.9999999996176727	0.013662480838513354	-0.0012831925821753971	0.0034819700062832504	4.468038083419888e-6
55.492	0.9999999996332294	0.013657401583765175	-0.0012565201470291153	0.0034818484794484628	4.375012763329684e-6
55.496	0.9999999996472521	0.013652427808467735	-0.001230478898366336	0.003481700115118999	4.284158522093571e-6
55.5	0.9999999996605965	0.013647557778273155	-0.0012047209778875824	0.003481602182607298	4.194359186046206e-6
55.504	0.9999999996741187	0.01364278943377916	-0.0011794286092539426	0.0034815116529751094	4.106194446969828e-6
55.508	0.9999999996886743	0.013638121010656711	-0.0011547809295870371	0.0034813864969718313	4.02023873522489e-6
55.512	0.9999999997051191	0.013633550929178503	-0.0011303709381952542	0.0034813175120772936	3.935180142282379e-6
55.516	0.9999999997243091	0.013629077597718357	-0.0011063575693345707	0.0034812674133248016	3.851526553609676e-6
55.52	0.9999999997465611	0.013624699465538036	-0.0010827943235745842	0.003481222787202869	3.769448273081759e-6
55.524	0.9999999997673893	0.013620414499666424	-0.0010597864840727353	0.003481157870245077	3.689284059809161e-6
55.528	0.9999999997864397	0.013616220377474245	-0.001037373596739659	0.0034810613878238075	3.6111611723583322e-6
55.532	0.9999999998020936	0.013612114749623077	-0.0010155294702393538	0.0034809368884296025	3.534993994243539e-6
55.536	0.999999999814908	0.013608095503014339	-0.0009941621759890992	0.0034808030781533395	3.4604827623664786e-6
55.54	0.9999999998257395	0.013604161023738279	-0.0009731140481596095	0.003480694155844088	3.3871123803989353e-6
55.544	0.9999999998354454	0.013600310115228342	-0.0009524071974904919	0.003480604105344918	3.314952401545454e-6
55.548	0.9999999998448825	0.013596541451407554	-0.0009319909016345489	0.003480543230665421	3.2438346237258912e-6
55.552	0.9999999998549078	0.01359285354483232	-0.0009120296128000902	0.0034804728664307736	3.1742943207320783e-6
55.556	0.9999999998663155	0.013589244670304996	-0.0008924724058681037	0.00348040282215771	3.1061634800812293e-6
55.56	0.9690373779939602	0.013585724429455555	-0.0008598230735298731	0.0033755438676650305	2.902370503130662e-6
55.564	0.9187093959002988	0.013582457251155582	-0.0007627578455959616	0.003216737568819517	2.453591817840366e-6
55.568	0.8709952455137311	0.013579700417485904	-0.0006067796023610796	0.0030777641865099245	1.8675245292516637e-6
55.572	0.8257591847490744	0.013577667205265716	-0.00040254416314112454	0.002954857925785385	1.1894608109361969e-6
55.576	0.7828723716518251	0.013576533299983533	-0.0001583841984326571	0.002845188566732958	4.5063291053176006e-7
55.58	0.7422130385122924	0.013576443914980384	0.00011821303803934072	0.002750622683287	-3.251594638912796e-7
55.584	0.703665447376985	0.013577510088075083	0.0004183185468201032	0.0026702332444341636	-1.1170080904824286e-6
55.588	0.6671198019398581	0.013579815070616945	0.0007369328426856085	0.002596239121939879	-1.913253876422743e-6
55.592	0.6324722560987884	0.01358342577007431	0.0010706899810653523	0.002527267814774412	-2.7059203287478897e-6
55.596000000000004	0.599624102984347	0.01358839703430978	0.001416730119866041	0.002462159025089142	-3.488214850743795e-6
55.6	0.5684820186221733	0.013594773330370999	0.0017728942192517271	0.002399987823460965	-4.254924538488479e-6
55.604	0.5389572699270169	0.013602591502492534	0.002137462843869908	0.002339997438404584	-5.001657579340562e-6
55.608000000000004	0.5109659825638929	0.01361188240866103	0.0025090556363370747	0.0022815709310825	-5.7245884043353735e-6
55.612	0.4844283904194663	0.013622671885781604	0.0028865917223603664	0.00222420963965389	-6.420385134619052e-6
55.616	0.4592691176608396	0.013634981964351093	0.0032692317899697446	0.002167514200799577	-7.086106330464842e-6
55.62	0.43541645789955324	0.013648831594489798	0.00365626612647647	0.0021111564252495473	-7.718949725333073e-6
55.624	0.4128026712325214	0.013664237593333295	0.004047349441013155	0.002054899043421746	-8.316894494731472e-6
55.628	0.3913632965916959	0.01368121502194345	0.0044419304074042884	0.0019985177082861866	-8.877276578172347e-6
55.632	0.37103742427898095	0.013699780268751929	0.004839769341114206	0.0019418582425249642	-9.398145986962237e-6
55.636	0.35176704700017647	0.013719940973921048	0.005241620504296824	0.0018772486513212137	-9.839825022428833e-6
55.64	0.3334978745771905	0.013741722886225709	0.00565083579698298	0.0018083299537234676	-0.000010218575635257147
55.644	0.31617709424903234	0.01376515700649169	0.006067061177153261	0.0017405736745716436	-0.000010560166966968613
55.647999999999996	0.29975623575059857	0.01379026826725992	0.006489399726850873	0.0016741414797501854	-0.000010864173261400569
55.652	0.284188028142816	0.013817077715548156	0.006916264318752404	0.0016091746615058955	-0.000011129477294013702
55.656	0.26942837034352174	0.013845602755903064	0.007346640554563005	0.0015458311979384474	-0.00001135666616928331
55.66	0.2554354536932768	0.013875855530233534	0.007780025714540898	0.001484260897220047	-0.00001154758794745951
55.664	0.24216898251748936	0.013907844556153112	0.008214580366535927	0.0014245800576337707	-0.000011702327371996993
55.668	0.22959182325520455	0.013941572288024194	0.00864929417329833	0.0013669044403151773	-0.000011822758611073678
55.672	0.21766762900632675	0.01397703809607773	0.009083312180001921	0.0013113221409840887	-0.00001191114837510697
55.676	0.2063628484326526	0.014014242048863625	0.009515179446695108	0.0012577270808232675	-0.000011967498869001392
55.68	0.19564522494867864	0.014053162115438934	0.009944294541956148	0.0012060654798100084	-0.00001199347036811639
55.684	0.1854840865187557	0.014093790566372586	0.010369044277328645	0.0011592993880571649	-0.000012020826685444746
55.688	0.1758508943468743	0.014136106286428456	0.010787735305097567	0.001114817985315646	-0.000012026361338947336
55.692	0.1667177841312723	0.014180083293843293	0.011199585795748302	0.0010721023946442664	-0.000012007102750645666
55.696	0.15805917570262545	0.014225693302486485	0.011604063283854204	0.0010310643457599772	-0.000011964535917924507
55.7	0.14985016457133266	0.014272905425078551	0.01200056240990391	0.0009916166849723632	-0.000011899957914712869
55.704	0.14206738722875892	0.014321686629896552	0.012388568518499418	0.0009536801104092686	-0.000011814731392535314
55.708	0.13468912825631282	0.014372002006006	0.012767630106733345	0.0009171838980115023	-0.000011710264749662702
55.712	0.12769387423748504	0.014423815223472178	0.013137369843175982	0.0008820562924960651	-0.000011587899737021418
55.716	0.12106184419692488	0.014477087921061733	0.013497380236940155	0.0008482342380301357	-0.000011448940040683944
55.72	0.11477451728047926	0.014531781018502877	0.013847447550962715	0.0008156615938682472	-0.000011294831140425205
55.724000000000004	0.1088135371291402	0.014587853912782531	0.0141873013118247	0.0007842802198366903	-0.000011126819791727242
55.728	0.10316210417549362	0.014645265516294043	0.014516745165099775	0.0007540405373891964	-0.000010946214325433853
55.732	0.09780440191733071	0.014703973812954668	0.014835625129972769	0.0007248974485258931	-0.000010754306804003881
55.736	0.09272477415373791	0.014763936159168402	0.015143754043346705	0.00069682782876774	-0.000010552589249417968
55.74	0.08790894956424238	0.014825109419171107	0.015441053834433914	0.0006697908172971656	-0.000010342276067695024
55.744	0.08334341925507022	0.014887450004395838	0.015727428490455733	0.0006437217587857264	-0.000010124087929052907
55.748	0.07901483406735567	0.014950914280830521	0.016002868399239922	0.0006185832177933864	-9.89910582832593e-6
55.752	0.07491106815709937	0.015015458145909138	0.016267213230508244	0.0005943085960228501	-9.667744656227686e-6
55.756	0.07102058149408498	0.015081037287671215	0.0165205406136665	0.0005708019437709337	-9.429956694427493e-6
55.76	0.06733199497561333	0.015147607767656193	0.016762869417242223	0.000548156188424411	-9.188670606811625e-6
55.764	0.0638350040678166	0.015215125810129567	0.016994355747757473	0.0005263498719200375	-8.9449769711957e-6
55.768	0.06051975007558306	0.015283548099971372	0.017214948702559643	0.0005053616651360215	-8.699775141556735e-6
55.772	0.05737653673570953	0.015352830811350651	0.017424602603570993	0.0004851684067677872	-8.453866683736375e-6
55.775999999999996	0.054396604970944756	0.015422930552654788	0.017623475241499972	0.0004657519549553981	-8.20816804683667e-6
55.78	0.05157153130778037	0.01549380425325033	0.017811589247226547	0.0004470937236853651	-7.963449761296726e-6
55.784	0.04889305605043708	0.015565409026338722	0.017989009574294258	0.0004291735390343905	-7.720406902723401e-6
55.788	0.04635373183701028	0.015637702123802596	0.01815579004793728	0.00041197517082462	-7.4797347064548966e-6
55.792	0.043946361309465436	0.01571064138571947	0.01831210243661354	0.0003954818600655183	-7.2421043333422335e-6
55.796	0.04166386964326636	0.015784185135228078	0.0184580526783397	0.00037967496317603674	-7.008060470949972e-6
55.8	0.03949994612278919	0.015858292068411852	0.01859370797568725	0.00036453974576032707	-6.778145578198796e-6
55.804	0.03744855793248172	0.015932921267285065	0.01871921151090954	0.00035006140917538247	-6.552873560161034e-6
55.808	0.03550367754573895	0.016008032389143258	0.018834688845847977	0.0003362210725017775	-6.332619283988273e-6
55.812	0.03365966145077363	0.01608358558391039	0.018940268123598086	0.00032299158014760244	-6.117547129660211e-6
55.816	0.031911496371017235	0.01615954151384307	0.019036084689103196	0.0003103732708564102	-5.908291869256589e-6
55.82	0.03025422623774885	0.016235861443681544	0.01912229215825038	0.0002983517188944151	-5.705168734615196e-6
55.824	0.028682930756167277	0.01631250726031866	0.019199052924344696	0.0002869105656569199	-5.508411134600879e-6
55.828	0.02719318020701012	0.016389441436375274	0.019266496007347172	0.00027603581431487367	-5.318242914382339e-6
55.832	0.025780895745241835	0.016466627018544715	0.019324781895788366	0.0002657147526670602	-5.134879641784288e-6
55.836	0.024442005708846005	0.016544027703014965	0.01937407803938388	0.0002559327971840436	-4.958461985481468e-6
55.84	0.02317253882726242	0.016621607888523526	0.019414556398796128	0.00024667443203365186	-4.789074672858336e-6
55.844	0.0219690073665616	0.016699332583371144	0.019446357572698785	0.00023792695881362123	-4.626812717274455e-6
55.848	0.02082806629358517	0.01677716739598393	0.01946964484594688	0.00022967740697090952	-4.471737542861613e-6
55.852000000000004	0.01974637202964686	0.016855078644337627	0.019484609708505615	0.0002219112446503558	-4.3238539919408875e-6
55.856	0.01872077132600445	0.0169330334404729	0.01949144518778085	0.00021461426689714516	-4.183142219741475e-6
55.86	0.01774847571478532	0.017010999578251723	0.019490310432888364	0.00020777386324467436	-4.0495770944791965e-6
55.864	0.016826737094871348	0.01708894553834003	0.019481386396420153	0.00020137401551001028	-3.923045006349215e-6
55.868	0.015952822228127515	0.017166840522565775	0.019464852140373714	0.0001954037232876142	-3.8035045814719105e-6
55.872	0.015124254155716365	0.017244654450135545	0.019440888630114395	0.00018985045291101675	-3.690861511419854e-6
55.876	0.014338768951151163	0.017322357965581407	0.01940967584021004	0.00018470271145001172	-3.5850197560525792e-6
55.88	0.013594108881578155	0.017399922433711454	0.019371395930192277	0.00017994805224899106	-3.4858449669821326e-6
55.884	0.012888062354025169	0.017477319962120104	0.019326237594048397	0.00017557352390838642	-3.3931756382778127e-6
55.888	0.012218682137821315	0.017554523401799443	0.019274381204648694	0.00017156792422524255	-3.3068655740076063e-6
55.892	0.01158411338645911	0.017631506331242015	0.019216014158637475	0.00016792014494589682	-3.2267558828008104e-6
55.896	0.010982501652511238	0.01770824308261533	0.0191513225025655	0.00016461828617226294	-3.1526578883046265e-6
55.9	0.010412085719764702	0.017784708715209686	0.019080482908310402	0.00016165063971997073	-3.0843722682943442e-6
55.903999999999996	0.009871313797942509	0.017860878983349992	0.019003673174444544	0.00015900693260554946	-3.021715779706792e-6
55.908	0.009358662070445296	0.017936730409303367	0.018921094162119532	0.00015667653807168407	-2.96449152984924e-6
55.912	0.00887261246501708	0.01801224028808349	0.01883292792514782	0.00015464642484084676	-2.9124449729094562e-6
55.916	0.008411778984737427	0.018087386596749893	0.01873933571713359	0.0001528984802967409	-2.8652159529201636e-6
55.92	0.007974906361585501	0.01816214798687016	0.018640503114702837	0.00015143292191417874	-2.8227858526098004e-6
55.924	0.007560744787148364	0.018236503899357194	0.018536627948935503	0.00015024015217626657	-2.784945803882906e-6
55.928	0.007168061184220429	0.01831043451992682	0.01842788405155601	0.00014931027727315942	-2.7514724772954606e-6
55.932	0.006795762895262109	0.018383920668723384	0.01831441378250641	0.00014863441211457567	-2.7221521257859223e-6
55.936	0.006442826280289471	0.018456943779016195	0.018196404261007115	0.00014820399115020896	-2.696779736063923e-6
55.94	0.0061082281053909835	0.018529486140319355	0.01807407118489439	0.00014801008766054537	-2.6751448604591555e-6
55.944	0.005790977275778214	0.018601530807468913	0.017947580653308527	0.0001480437458922045	-2.657027069618253e-6
55.948	0.0054902067691300375	0.018673061398565585	0.017817048608289372	0.0001482969558149157	-2.6422140702156943e-6
55.952	0.005205078824047799	0.018744061989048696	0.017682616447514385	0.0001487617015806622	-2.6304961111304444e-6
55.956	0.004934756102840088	0.01881451744131632	0.01754451560835955	0.00014942970719089538	-2.6216718301632613e-6
55.96	0.004678450624902956	0.01888441347282299	0.017402931893421313	0.000150292944186715	-2.615537871743172e-6
55.964	0.00443546661822774	0.018953736420855353	0.017257989415975443	0.00015134408760239027	-2.6118946620125118e-6
55.968	0.004205118180072176	0.019022473022824147	0.017109780864331764	0.00015257733979679269	-2.610564848785809e-6
55.972	0.003986722169468263	0.019090610578943706	0.016958503916470028	0.0001539850697606888	-2.6113564086145516e-6
55.976	0.0037796563001177013	0.01915813722918017	0.016804356459315047	0.0001555559497461987	-2.6140176289024207e-6
55.980000000000004	0.0035833567364283204	0.019225041798383937	0.016647483048864643	0.00015728351792235713	-2.6183746984782387e-6
55.984	0.003397261913858069	0.019291313583552707	0.016487976567268952	0.000159161238633309	-2.6242467730035007e-6
55.988	0.0032208177832636284	0.0193569422658537	0.01632596490664841	0.00016118255730694192	-2.63146077415698e-6
55.992	0.003053533376401802	0.019421918238040518	0.016161652847170613	0.000163341502203656	-2.639868654150842e-6
55.996	0.0028949487332980643	0.019486232638064087	0.015995201037549943	0.000165632332819061	-2.649322461759262e-6
56.	0.002744604076563279	0.01954987713697701	0.015826715380083754	0.00016804920315343472	-2.6596669081592845e-6
56.004	0.0026020540750663454	0.019612843735345043	0.01565626727626652	0.00017058630204352853	-2.6707447384634126e-6
56.008	0.0024669091560023896	0.019675124894270497	0.015484031519832858	0.0001732383105392868	-2.6824274608329095e-6
56.012	0.002338792892901571	0.019736713851464784	0.015310191539962293	0.0001759999664680096	-2.6945931976521677e-6
56.016	0.002217329049527903	0.01979760444770069	0.015134865198799197	0.00017886591485419522	-2.7071115099781397e-6
56.02	0.0021021635622281557	0.019857790865367746	0.014958108711861307	0.00018183114532743566	-2.719850039010035e-6
56.024	0.0019929837991840113	0.01991726755790469	0.014780034394440372	0.00018489119606769305	-2.7326982371097216e-6
56.028	0.0018894815646861394	0.019976029628796067	0.014600824350601782	0.00018804041460902834	-2.745545064520756e-6
56.032	0.001791349433429264	0.020034072814053217	0.014420608383530896	0.00019125209163050523	-2.757971515934683e-6
56.036	0.0016983058494617746	0.020091393253055995	0.014239458498350158	0.00019452977570867344	-2.7699986678970203e-6
56.04	0.0016101003628517735	0.020147987324065496	0.0140574465705435	0.00019788503973341417	-2.7817583731623473e-6
56.044	0.0015264843470547706	0.020203851893971246	0.013874734133578943	0.0002013137623184096	-2.793174929598436e-6
56.048	0.0014472092332006034	0.020258984439534333	0.013691451724358714	0.00020481170997581374	-2.804169639717212e-6
56.052	0.001372041173669234	0.020313382853320246	0.013507676708326956	0.00020837468980451263	-2.8146579440772696e-6
56.056	0.0013007786868239888	0.02036704523500345	0.013323444112663927	0.00021199872829788066	-2.8245532084326374e-6
56.06	0.0012332244179785931	0.020419969983201804	0.013138891866718443	0.0002156798091120941	-2.8337936897582793e-6
56.064	0.0011691810124471293	0.020472156149316325	0.012954171338192827	0.0002194138680223058	-2.842324840336577e-6
56.068	0.0011084556176442228	0.020523603223087564	0.012769349877974406	0.0002231968301335407	-2.850078415630002e-6
56.072	0.0010508820808097577	0.020574310810733232	0.01258443261546576	0.0002270248198800438	-2.8569785478186626e-6
56.076	0.000996303800243446	0.020624278710158997	0.012399532523669637	0.0002308940102338608	-2.862977789415267e-6
56.08	0.0009445641742029159	0.02067350727080083	0.012214780704543814	0.0002348005627711025	-2.8680373835524913e-6
56.084	0.0008955074403768488	0.02072199726280102	0.012030257503595336	0.00023874063280773046	-2.872111289248298e-6
56.088	0.0008489941844381092	0.020769749681025424	0.011845997593633353	0.00024271051608195187	-2.875148189456311e-6
56.092	0.0008048995811523759	0.020816765688766777	0.011662071706835172	0.0002467066354815657	-2.8771104735380655e-6
56.096000000000004	0.0007630992926152996	0.02086304684365499	0.011478586597672568	0.0002507254288016431	-2.8779735467382483e-6
56.1	0.0007234690179544885	0.02090859507489817	0.01129562054749104	0.00025476334814256125	-2.877710110026728e-6
56.104	0.0006858919619394644	0.020953412567602414	0.01111322312396845	0.00025881692985787455	-2.8762902897710517e-6
56.108000000000004	0.0006502673890129973	0.020997501662906065	0.010931433301784223	0.0002628828739720864	-2.8736866030072103e-6
56.112	0.0006164965844496732	0.02104086498247363	0.01075035365338843	0.00026693030274904997	-2.869595155358329e-6
56.116	0.0005844808335238866	0.021083505564391494	0.01057007702987262	0.00027098273299115287	-2.8643083614818906e-6
56.12	0.0005541237955269698	0.02112542674801652	0.010390661215427326	0.00027503899740944927	-2.857837043112381e-6
56.124	0.0005253425044231914	0.02116663203342796	0.010212128149648707	0.0002790963630812222	-2.8501678258863254e-6
56.128	0.0004980585840902257	0.021207124965532228	0.010034497207393833	0.0002831521321846775	-2.8412892796747557e-6
56.132	0.0004721936587769463	0.021246909370479808	0.009857883969973268	0.00028720756296136843	-2.831258830971962e-6
56.136	0.00044766982916189413	0.02128598951507969	0.009682377233565206	0.0002912565124164332	-2.820055424948475e-6
56.14	0.00042441759068095707	0.021324369910941984	0.009508010602655877	0.0002952954763483882	-2.8076725200367927e-6
56.144	0.0004023744975696418	0.02136205509475853	0.009334765158569883	0.0002993220419114375	-2.794100968026881e-6
56.147999999999996	0.00038147831303312756	0.021399049564520548	0.009162672122747115	0.0003033338077853389	-2.7793482244814567e-6
56.152	0.00036166681379011886	0.021435358162415468	0.008991845382091659	0.0003073284294178141	-2.7634497188460536e-6
56.156	0.00034288139406412466	0.021470986113288324	0.008822356213662185	0.0003113036610963101	-2.7464317888088184e-6
56.16	0.0003250719202498174	0.021505938824430318	0.008654224563387549	0.0003152573809840253	-2.7283081703011786e-6
56.164	0.0003081894696387289	0.021540221686512755	0.008487429546097361	0.0003191875024931969	-2.709081439405785e-6
56.168	0.00029218511952248017	0.021573840115102296	0.008322022925625587	0.0003230919710580706	-2.6887787902308223e-6
56.172	0.00027701025129690804	0.02160679981432679	0.00815807390138066	0.0003269688010847739	-2.6674356426954183e-6
56.176	0.0002626218179904785	0.021639106708813447	0.007995626041625304	0.00033081611854874043	-2.645081972457713e-6
56.18	0.00024898155728550584	0.021670766854828008	0.007834701597444666	0.00033463214490608953	-2.621743000252075e-6
56.184	0.00023605135357208272	0.021701786354160178	0.0076753016376682245	0.00033841514603885457	-2.597438324603752e-6
56.188	0.00022379309124030683	0.021732171342061738	0.007517458184645495	0.00034216343187572505	-2.5721992914405607e-6
56.192	0.00021216957709080495	0.021761928187306833	0.007361239349564067	0.0003458753922314345	-2.5460715473399417e-6
56.196	0.00020114913616121115	0.021791063474165272	0.007206682360612375	0.00034954953687896484	-2.519092481585861e-6
56.2	0.0001907020878230172	0.021819583867769957	0.007053790421154647	0.00035318444800852566	-2.4912890762633298e-6
56.204	0.0001807987518475676	0.021847495972956626	0.006902530617167348	0.00035677874499808984	-2.462676210903857e-6
56.208	0.00017140945320241857	0.02187480631870038	0.00675292604825063	0.00036033108447238593	-2.4332891663279732e-6
56.212	0.00016250629975962728	0.021901521703755023	0.006605062196727696	0.0003638402230909078	-2.4031873031867266e-6
56.216	0.00015406559447568645	0.021927649212241947	0.006458994229112831	0.0003673050410119229	-2.372421140220062e-6
56.22	0.0001460642261497219	0.021953196083435465	0.006314744555286601	0.0003707244941531416	-2.3410304809649303e-6
56.224000000000004	0.00013847908358086247	0.021978169580736152	0.006172302828496647	0.0003740975922255398	-2.309043626627485e-6
56.228	0.00013128715584711687	0.022002576860644173	0.0060316259453584336	0.0003774206188022462	-2.276459996680863e-6
56.232	0.00012446787129764974	0.02202642493783033	0.005892716542843824	0.0003806726424747561	-2.2431959777190675e-6
56.236	0.00011800312115951211	0.022049721030730874	0.005755635458359131	0.0003838763327752998	-2.209452232546385e-6
56.24	0.00011187490048641911	0.0220724724732567	0.0056203932510239425	0.00038703102370271327	-2.175266553555617e-6
56.244	0.00010606520433211818	0.0220946866448138	0.005487002157262725	0.0003901360967885286	-2.1406776047047155e-6
56.248	0.00010055637587854767	0.022116370977206243	0.005355476139636339	0.00039319098605726256	-2.105724944149754e-6
56.252	0.00009533329554307454	0.022137532945140124	0.005225812553293673	0.00039619519537657685	-2.0704418255535548e-6
56.256	0.00009038194210130531	0.02215817993456253	0.00509799539470032	0.00039914826773388014	-2.0348560307099315e-6
56.26	0.000085688297241069	0.022178319449975403	0.004972083085413856	0.0004020494757229389	-1.999023397741533e-6
56.264	0.00008123834314055002	0.02219795917303931	0.004848099712250214	0.0004048977816779637	-1.962984818843686e-6
56.268	0.00007701878243170112	0.02221710679722395	0.004726027093019568	0.00040769413171045786	-1.9267735121287117e-6
56.272	0.00007301835071683303	0.022235769859618587	0.004605807184781173	0.0004104382762727535	-1.890399561766248e-6
56.275999999999996	0.00006922612960828875	0.022253955708676075	0.00448742935354375	0.00041312998589711355	-1.8538916255438228e-6
56.28	0.00006563120071840504	0.022271671820493884	0.004370945047479029	0.0004157690956606766	-1.817303869572869e-6
56.284	0.00006222264153065175	0.022288925826762732	0.0042563780114963645	0.00041835550758014613	-1.7806791834525347e-6
56.288	0.00005899034370596711	0.02230572539355141	0.004143721689665239	0.00042088917913690114	-1.7440476205349755e-6
56.292	0.00005592590568235618	0.02232207810010328	0.004032939225215906	0.00042337011141846875	-1.7074259291235712e-6
56.296	0.000053021112848545036	0.022337991370879134	0.003924008240748225	0.00042579832696151165	-1.6708361438937787e-6
56.3	0.000050267750593243286	0.022353472662179415	0.0038169492383313174	0.00042817389685411437	-1.6343180294706638e-6
56.304	0.000047657604305161604	0.022368529456665835	0.0037117590433135587	0.00043049693813932864	-1.5979009032574508e-6
56.308	0.00004518252570626788	0.022383169218029422	0.0036084313732779607	0.0004327676073564279	-1.5616122117233724e-6
56.312	0.00004283552682582841	0.02239739937867369	0.003506956866846038	0.0004349861061573906	-1.5254775119712807e-6
56.316	0.000040610539945916136	0.022411227322945405	0.003407318343827952	0.0004371526758180874	-1.4895183313684432e-6
56.32	0.000038501515416306405	0.022424660353959503	0.00330950236607523	0.00043926758454810433	-1.4537571104021024e-6
56.324	0.00003650240358676261	0.022437705790749527	0.0032135224553632947	0.00044133114231031435	-1.418227536065329e-6
56.328	0.00003460715480704893	0.022450370980474327	0.003119377108974232	0.0004433437014373454	-1.3829561936715615e-6
56.332	0.00003280983613031673	0.022462663228905205	0.0030270471358817613	0.0004453056456757578	-1.347961179334781e-6
56.336	0.000031105591459945034	0.022474589729764727	0.002936495984765037	0.00044721738475849316	-1.313252054660436e-6
56.34	0.00002948999432522236	0.022486157533159166	0.0028476990898668956	0.0004490793437487482	-1.2788428384713329e-6
56.344	0.00002795860185052256	0.02249737367852872	0.0027606687821498184	0.0004508919805254382	-1.2447634147582812e-6
56.348	0.00002650697116021082	0.022508245245007823	0.0026754092214321874	0.0004526557926916394	-1.2110394819019085e-6
56.352000000000004	0.00002513065937865289	0.022518779301573887	0.0025919111693874595	0.0004543713086867312	-1.1776900700343357e-6
56.356	0.00002382536944633185	0.02252898285345467	0.0025101519895446003	0.00045603907916168224	-1.1447274018677842e-6
56.36	0.000022587690254699527	0.02253886278853582	0.002430095647287192	0.00045765967219414493	-1.1121567773378746e-6
56.364	0.00002141440325788106	0.022548425842537252	0.0023517101846388987	0.000459233661662977	-1.0799844792618371e-6
56.368	0.00002030227641778812	0.02255767870191468	0.002274998335525534	0.00046076164198476875	-1.0482319685893608e-6
56.372	0.000019248077696338247	0.022566628055631206	0.0021999560450711993	0.0004622442354725516	-1.0169170001271549e-6
56.376	0.00001824857505544301	0.022575280561239013	0.0021265717287972234	0.00046368208587957996	-9.86053214981241e-7
56.38	0.000017300679863263394	0.022583642815033427	0.002054826342751341	0.00046507585348377905	-9.55650115116032e-7
56.384	0.000016401939876907464	0.022591721322214965	0.001984693383508065	0.00046642621236924283	-9.25713017583964e-7
56.388	0.000015549991536597795	0.022599522468698157	0.001916141443292664	0.0004677338409890688	-8.962441971496157e-7
56.392	0.000014742465888858373	0.022607052544769815	0.001849157322165479	0.00046899942466337136	-8.6725372020767e-7
56.396	0.000013976993980217432	0.022614317805649632	0.0017837318341582121	0.0004702236647945779	-8.387529200686287e-7
56.4	0.000013251206857198877	0.022621324458761673	0.0017198506876128707	0.0004714072758270553	-8.107501274768713e-7
56.403999999999996	0.000012562884050125605	0.02262807864551404	0.0016574951662135106	0.0004725509822812022	-7.832509689205389e-7
56.408	0.000011910272091975449	0.022634586423600264	0.0015966421289860088	0.0004736555169014501	-7.562583529114998e-7
56.412	0.000011291643356401841	0.022640853749323717	0.0015372641321647724	0.000474721613893698	-7.297725098021559e-7
56.416	0.000010705268552285307	0.02264688647591484	0.0014793406036871198	0.00047575000764857924	-7.037963035190011e-7
56.42	0.000010149418388506593	0.02265269039437568	0.001422857186789975	0.0004767414389021454	-6.783349825825113e-7
56.424	9.62236357394939e-6	0.02265827122948448	0.0013677957711128918	0.0004776966532405106	-6.53391462177152e-7
56.428	9.122501565357259e-6	0.022663634630262067	0.001314136588285173	0.00047861639951814146	-6.289673223601037e-7
56.432	8.64856437056274e-6	0.022668786163339748	0.0012618582119261828	0.00047950142925033386	-6.050628161298753e-7
56.436	8.199313131983654e-6	0.02267373130632727	0.0012109375576456155	0.00048035249280633407	-5.816768744478852e-7
56.44	7.773508917522444e-6	0.022678475444138514	0.0011613528577445794	0.0004811703378907478	-5.588085469713448e-7
56.444	7.369912795081721e-6	0.022683023887438012	0.0011130866628194691	0.0004819557120589877	-5.364584751625196e-7
56.448	6.987285832566227e-6	0.022687381865368724	0.001066116441331145	0.00048270936077590584	-5.146243859076405e-7
56.452	6.624389875854821e-6	0.02269155451759409	0.0010204202166155213	0.0004834320254255679	-4.933038121036381e-7
56.456	6.280114864335539e-6	0.02269554689753282	0.0009759768429747067	0.0004841244440267373	-4.7249424648810016e-7
56.46	5.9536172540065325e-6	0.022699363975682747	0.0009327660056772306	0.0004847873520401035	-4.5219316196528876e-7
56.464	5.644086556881088e-6	0.022703010643396422	0.0008907690977169045	0.00048542148102650616	-4.3239845466638436e-7
56.468	5.350712284972609e-6	0.022706491730512802	0.0008499724488674749	0.00048602756099236794	-4.13110036233769e-7
56.472	5.0726839502960534e-6	0.02270981198718484	0.0008103490450875053	0.00048660631666290325	-3.943209640413319e-7
56.476	4.809191064864798e-6	0.022712976050366512	0.0007718713580293435	0.00048715846114793225	-3.7602366298173966e-7
56.480000000000004	4.559441688614331e-6	0.022715988452716107	0.0007345147682056181	0.0004876846971083866	-3.5821161225399363e-7
56.484	4.322697567554729e-6	0.022718853634231685	0.0006982575649894279	0.000488185718522279	-3.408793710779808e-7
56.488	4.098183365146639e-6	0.022721575953886526	0.0006630809466139443	0.0004886622117369493	-3.2402260193300004e-7
56.492	3.8853296475545325e-6	0.022724159701264558	0.0006289690201726776	0.000489114858527652	-3.076380933200351e-7
56.496	3.683540024812321e-6	0.022726608985062343	0.0005950694163855224	0.0004895443133145079	-2.913128488189155e-7
56.5	3.486641571271677e-6	0.022728927247934273	0.0005637460804069559	0.0004899510915201532	-2.762080074355961e-7
56.504	0.08505596268688234	0.0227309756053762	0.00042572976253180166	0.0009830400362204068	-4.185094011793675e-7
56.508	0.16287449182518185	0.022732080879083023	0.00009863785054183062	0.0014102769775742167	-1.391066897365502e-7
56.512	0.2340744931064142	0.022731563654971084	-0.00037947106862549937	0.0017701336113531282	6.717144931100859e-7
56.516	0.2992185144583589	0.02272889039014261	-0.0009736826623711414	0.002064204445565112	2.0098800802361843e-6
56.52	0.35882186841548425	0.02272366393489253	-0.0016508755499942862	0.0022968538500211274	3.7918198629101226e-6
56.524	0.41335583061933834	0.02271561068013585	-0.002382720776547122	0.002476365443785033	5.900487393229931e-6
56.528	0.4632515756558978	0.022704560261719523	-0.003145756010097558	0.0026121428594912083	8.21716409947789e-6
56.532	0.508903564605429	0.022690426774711066	-0.003921607689991481	0.002713475409180135	0.000010641186031243599
56.536	0.5506727137316878	0.022673188236457517	-0.004696563376747727	0.002788794824067787	0.000013097751635980388
56.54	0.5888892581558004	0.022652867954956545	-0.005461440273968125	0.002850599238890329	0.000015568377488218527
56.544	0.6238554647356002	0.02262951457282272	-0.006212352536711594	0.0029026171859213618	0.00001803208123806124
56.548	0.6558474226904054	0.02260319309644407	-0.006945038952768431	0.0029448151787901384	0.000020451856125401242
56.552	0.6851187461843653	0.022573982962455556	-0.0076562569413559265	0.002979558270202975	0.000022812263688415983
56.556	0.7119002710039469	0.022541974544989313	-0.008343872497850157	0.0030084783402614893	0.00002510235968368573
56.56	0.7364037947720579	0.02250726551858719	-0.009006362693195172	0.00303269886779527	0.000027313585942606556
56.564	0.7588235090421407	0.0224699585356849	-0.00964271353884502	0.0030529762304539396	0.000029438975231170235
56.568	0.7793362724444471	0.02243015782679115	-0.010252015505101854	0.003067496910024569	0.00003144802588342391
56.572	0.7981042090628522	0.022387979574084404	-0.01083216289653073	0.0030760341312300347	0.00003332010278477212
56.576	0.8152760769250881	0.022343539924855906	-0.011382760318511778	0.003082532074219339	0.000035087723774963694
56.58	0.830987409223625	0.022296956524702035	-0.011904121887461767	0.00308752459622499	0.00003675426912399846
56.584	0.8453623188208153	0.02224834535250231	-0.01239675527698395	0.0030914299597742285	0.00003832370066725745
56.588	0.8585149010858045	0.022197820061685834	-0.012861299720391807	0.0030945796379747577	0.00003980031623261493
56.592	0.8705484526352596	0.022145491299705868	-0.013298601872927916	0.003097222174878767	0.000041188724615716645
56.596000000000004	0.8815587572079004	0.02209146642616367	-0.013709504926043635	0.003099564399547186	0.00004249349340418163
56.6	0.8916324700480459	0.02203584928054807	-0.014094896608734801	0.003101768711738485	0.000043719109296162486
56.604	0.9008494200412343	0.021978739982170196	-0.014455741979380978	0.0031041472212629214	0.00004487275129658923
56.608000000000004	0.9092824942259664	0.021920234630489602	-0.014793102118486213	0.003106926509401964	0.00004596108112821517
56.612	0.9169981926030933	0.021860422692723133	-0.015107961357594015	0.00310961403865313	0.00004697992873300335
56.616	0.9240578206829864	0.021799397370898452	-0.015401133687262272	0.0031120912828027287	0.00004792973389340837
56.62	0.9305168012627086	0.021737241288048686	-0.015673627252756808	0.0031148728467956265	0.000048821355940408115
56.624	0.9364266534037482	0.021674034967454795	-0.015926048096870857	0.0031180263392333674	0.000049657837445940775
56.628	0.9418336311346609	0.021609857744564066	-0.016159720157345226	0.003121530675035164	0.00005044306217113719
56.632	0.9467809443100027	0.021544782405361916	-0.01637486827554734	0.003125460253631492	0.00005117899995367446
56.636	0.9513072862628295	0.02147888011864363	-0.016573477570007978	0.003129704013359324	0.00005187007926617471
56.64	0.9554488074353931	0.02141221773329457	-0.016755166964624424	0.003134371316882832	0.00005251691474350158
56.644	0.9592379702948305	0.0213448584070708	-0.01692179018303797	0.0031393437027406146	0.0000531233154502182
56.648	0.9627050139281957	0.021276863804720086	-0.01707317546738741	0.0031446917255802394	0.000053689873621672725
56.652	0.9658769181394952	0.02120829151631706	-0.017210796654643666	0.0031503166045368097	0.00005421945847843052
56.656	0.9687793077870208	0.021139194771713176	-0.017335314381983893	0.003156194451054501	0.000054713623059702847
56.66	0.9714346112042928	0.02106962637656676	-0.01744688670763201	0.0031623407893501816	0.0000551730014827162
56.664	0.9738642517799159	0.02099963520555446	-0.01754671567730657	0.003168666083792058	0.000055599682848623716
56.668	0.9760871324298254	0.02092926830445677	-0.01763487167303741	0.0031751170457698817	0.000055992781649025516
56.672	0.9781209942627956	0.020858570722850255	-0.017712142198527056	0.0031817039280734186	0.00005635479240764849
56.676	0.979981885335445	0.020787585182618668	-0.017778925857630176	0.0031884029809521016	0.00005668638020259445
56.68	0.9816844372862736	0.020716352509400505	-0.017835800376297582	0.0031951688367230914	0.00005698839354036002
56.684	0.9832422808224772	0.020644911489158528	-0.017883151319726245	0.003201972543255259	0.00005726135951264249
56.688	0.984667509577458	0.02057329935176488	-0.01792145074624882	0.0032087722708760594	0.00005750585420843428
56.692	0.9859716374369826	0.020501551486180398	-0.017951037064872454	0.0032155382220261522	0.00005772224580710553
56.696	0.9871647422256188	0.020429702203025923	-0.017972269926553566	0.003222234548704404	0.00005791086907598206
56.7	0.9882564501988763	0.020357783769911812	-0.01798564821525176	0.0032288103865505437	0.000058072247766249136
56.704	0.9892552549582073	0.02028582745868506	-0.017991233826482076	0.0032352561199521213	0.00005820624934261576
56.708	0.9901691280985214	0.02021386370349065	-0.01798945166911786	0.003241524273437923	0.000058313244251283894
56.712	0.9910052804829489	0.020141921277329417	-0.017980583469903926	0.003247580076686717	0.000058393384644062506
56.716	0.9917702864646074	0.020070028260639066	-0.017964790144281574	0.0032533997733224236	0.000058446644183190584
56.72	0.9924702706934292	0.01999821216104831	-0.01794227789086172	0.0032588914269982006	0.000058471935599348615
56.724000000000004	0.9931106672743952	0.019926500392256696	-0.01791235937949323	0.0032617323962103833	0.00005842532288065599
56.728	0.9936966497780627	0.019854921406260086	-0.017876015932499063	0.0032643354297042194	0.0000583533121504138
56.732	0.9942327464046568	0.019783500925561304	-0.01783284547383611	0.0032668095252888314	0.000058256509456931624
56.736	0.994723282463792	0.01971226989657011	-0.017781900349310376	0.0032693216437775733	0.0000581347516794964
56.74	0.9951720744003185	0.019641253674605244	-0.01772510262835995	0.0032717369120979904	0.00005799187253993036
56.744	0.9955827069571166	0.019570476815714336	-0.017662376481797342	0.003274128204736711	0.000057828885001731034
56.748	0.9959584220303641	0.019499962722412875	-0.017593772896576917	0.0032765541425544865	0.00005764694946744195
56.752	0.996302147419918	0.019429733526204408	-0.017519872137743323	0.003279016092820365	0.00005744794268381549
56.756	0.9966166801582675	0.019359810403210134	-0.01744105931173743	0.003281534906475243	0.00005723344493737145
56.76	0.9969044304968592	0.01929021116459881	-0.01735764523774904	0.0032841371564464455	0.000057004887673707324
56.764	0.9971677178319641	0.019220956567717645	-0.017268843423917057	0.003286966561627051	0.00005676211089238856
56.768	0.9974086205200696	0.019152064950203357	-0.01717656664785779	0.003289876001451073	0.00005650877440211224
56.772	0.9976290108195571	0.019083548785394786	-0.01708075648576265	0.0032929268070250417	0.00005624568091623468
56.775999999999996	0.997830683086718	0.01901542499664284	-0.01698048501933955	0.0032962746145878564	0.00005597234171263835
56.78	0.9980151836044605	0.01894770899848887	-0.016877559881573516	0.0033011023976146216	0.00005571455339094668
56.784	0.9981839975191559	0.01888040819249276	-0.01677249409811368	0.00330643580602728	0.0000554571750423843
56.788	0.9983384596413706	0.018813531754811447	-0.01666540354531918	0.0033118743986700638	0.000055193723345247915
56.792	0.9984797692537092	0.01874708741019311	-0.016556478628598492	0.0033173995004164712	0.00005492445393116862
56.796	0.9986090772933115	0.01868108212662615	-0.01644590161256371	0.00332299303380007	0.00005464961649311055
56.8	0.9987273755770711	0.018615522229041455	-0.0163337966688929	0.0033286427537192026	0.00005436937392263321
56.804	0.9988356153571798	0.01855041350026378	-0.01622037459437973	0.003334326544375402	0.00005408402556975272
56.808	0.9989346535324509	0.01848576077440204	-0.016105783420270543	0.0033400287922494	0.00005379378034543663
56.812	0.9990252583558161	0.018421568746448885	-0.01599006163204533	0.003345745946220657	0.00005349868388523412
56.816	0.9991081703998661	0.018357841542100812	-0.015873390246325902	0.003351458268055355	0.000053199004983118176
56.82	0.9991840228228218	0.018294582801960536	-0.01575584013686649	0.003357158074344849	0.00005289484593356799
56.824	0.9992534190068713	0.018231795834087024	-0.015637527103896296	0.0033628324834143884	0.00005258638410525539
56.828	0.9993169240131826	0.018169483481233966	-0.015518538891387164	0.0033684716635382114	0.00005227375851515335
56.832	0.999375019076376	0.018107648350060332	-0.015398934895525896	0.003374068813635437	0.00005195706599419639
56.836	0.999428173394064	0.018046292675305702	-0.015278822059993714	0.003379611610273663	0.000051636484425260124
56.84	0.9994768132250967	0.01798541843394673	-0.015158215596329324	0.003385114202396693	0.00005131229089812545
56.844	0.9995213085135832	0.017925027518475634	-0.015037181671840967	0.0033906028810717003	0.00005098511149974255
56.848	0.9995620227844556	0.017865121419982307	-0.01491581480623149	0.0033957810141981497	0.00005065084073029655
56.852000000000004	0.9995992766424083	0.01780570144551448	-0.014794110440628807	0.0034007793416973393	0.000050311505165279365
56.856	0.9996333561694102	0.017746768940661396	-0.014672100814897912	0.003405697610068924	0.00004996873867998813
56.86	0.9996645417099111	0.017688325053629824	-0.014549784821269196	0.003410536064381971	0.00004962256586193599
56.864	0.9996930744967455	0.017630371118195504	-0.014427131360787347	0.003415298630285367	0.00004927296197544409
56.868	0.9997191767853263	0.01757290831462822	-0.014304251160188729	0.0034199727062741055	0.00004892014855153516
56.872	0.9997430635076606	0.017515937200934643	-0.014181271699593117	0.0034245435500985582	0.000048564382531036826
56.876	0.9997649168240899	0.017459458523953583	-0.014058020397285199	0.0034290320854644353	0.000048205403000404434
56.88	0.9997849096629906	0.017403473215259757	-0.01393464318387224	0.0034334216681777933	0.00004784350584583294
56.884	0.9998032054657563	0.017347981438564437	-0.013811244826118986	0.0034377003121909585	0.000047478920650494996
56.888	0.9998199428920831	0.017292983208974648	-0.013687861918922956	0.003441864130965268	0.00004711176096834634
56.892	0.9998352565903287	0.017238478684959674	-0.0135643941877033	0.0034459260357218103	0.000046741899090200394
56.896	0.9998492712295521	0.017184468088991326	-0.013440907043275215	0.003449879078965502	0.00004636950401091523
56.9	0.9998620912979235	0.017130951364075372	-0.013317454324801336	0.003453717643986808	0.0000459947269745548
56.903999999999996	0.999873818915649	0.017077928458034637	-0.013194004332443833	0.003457446742256999	0.00004561756729653266
56.908	0.9998845521271394	0.01702539927296453	-0.013070611510074279	0.003461060916256831	0.000045238182649094765
56.912	0.99989437162776	0.016973363427897487	-0.012947322600266313	0.0034645937636482503	0.00004485721313682472
56.916	0.9999033536412276	0.016921820592160484	-0.012824101513640697	0.003468048625938059	0.0000444746076332718
56.92	0.9999115734747153	0.01687077044647086	-0.012700994651322288	0.00347138383802819	0.00004409002755948268
56.924	0.9999190949887078	0.01682021239111208	-0.012578066361783534	0.003474591666400617	0.000043703644560087
56.928	0.9999259749720928	0.016770145767952844	-0.012455266793890692	0.0034776789440194955	0.00004331541907125887
56.932	0.9999322701316885	0.016720570074920484	-0.01233260469157764	0.00348064535908432	0.00004292542328516122
56.936	0.9999380317309048	0.016671484675830437	-0.01221012149994725	0.0034834865076583637	0.000042533793501935546
56.94	0.9999433022747849	0.016622888935729784	-0.01208777772971636	0.0034862085258990736	0.00004214051378051012
56.944	0.9999481236992809	0.016574782224047555	-0.0119656128282013	0.003488807566154892	0.00004174572056870873
56.948	0.9999525364871016	0.0165271637486051	-0.01184365256959153	0.0034912816038603894	0.00004134952633872874
56.952	0.9999565737363856	0.01648003276312812	-0.011721868880043384	0.003493635798136501	0.00004095194074038178
56.956	0.9999602665849427	0.016433388544444615	-0.011600278712489365	0.0034958696109154957	0.0000405530618291415
56.96	0.9999636459709609	0.016387230245060464	-0.011478902134697043	0.00349798218549649	0.00004015299517622788
56.964	0.9999667384688073	0.016341557088570557	-0.01135770754450537	0.003499979689221522	0.00003975174572188684
56.968	0.9999695671875681	0.016296368290396154	-0.011236731318959295	0.003501859410960383	0.00003934945331773088
56.972	0.9999721552067051	0.01625166294256867	-0.01111598089447683	0.003503622574168771	0.00003894620159591779
56.976	0.9999745239763387	0.016207440126253376	-0.01099546725462134	0.003505270056716225	0.000038542082127227936
56.980000000000004	0.999976690856777	0.016163698892457813	-0.010875187707215413	0.0035068047053873797	0.000038137159423634
56.984	0.9999786726742154	0.01612043830636629	-0.010755146647089635	0.003508228565701692	0.000037731512695630635
56.988	0.9999804862464758	0.01607765738143616	-0.010635358650782316	0.0035095424103070844	0.00003732524223374687
56.992	0.9999821464742892	0.016035355093889734	-0.010515827289835253	0.003510748625078979	0.000036918426199357125
56.996	0.9999836652144067	0.015993530424959452	-0.010396551671176594	0.003511842754184546	0.00003651105465492675
57.	0.9999850542588558	0.01595218231360249	-0.010277550118757648	0.003512791933624717	0.00003610289515459562
57.004	0.9999863253847268	0.01591130965977149	-0.010158828042868747	0.0035136403938626336	0.00003569446856572811
57.008	0.9999874889157334	0.0158709113789111	-0.010040355767360041	0.00351439614281126	0.00003528578758126292
57.012	0.999988553207379	0.015830986605032644	-0.009922018757215366	0.003514123442538628	0.000034867198712038506
57.016	0.9999895265831077	0.01579153554448089	-0.00980346662421102	0.0035133493081390553	0.00003444300268153611
57.02	0.9999904173445069	0.015752559058067644	-0.009684738505274019	0.003512576556207997	0.000034018385426630396
57.024	0.9999912326437649	0.015714057896802754	-0.009565843041272675	0.0035118149386099934	0.000033593470492739835
57.028	0.9999919783720393	0.015676032412222533	-0.009446903626803163	0.0035110589419729108	0.00003316863545284357
57.032	0.999992660425391	0.015638482668095213	-0.009327980816628776	0.003510310931124117	0.000032744113025928064
57.036	0.9999932846721993	0.015601408459008877	-0.00920913948952801	0.0035095723916566905	0.00003232014170336289
57.04	0.9999938560583888	0.015564809336662166	-0.009090451833754936	0.0035088434798499	0.00003189697264576057
57.044	0.9999943786956805	0.015528684560918566	-0.008971976585417851	0.0035081257517649185	0.000031474822103536245
57.048	0.9999948567099702	0.015493033160534856	-0.008853773762240497	0.0035074202093682448	0.00003105390502285663
57.052	0.9999952941993161	0.015457853971880032	-0.008735873071473473	0.0035067316458426588	0.000030634362553800734
57.056	0.999995694597593	0.015423145636614809	-0.008618372454912435	0.0035060550673474845	0.00003021648841783372
57.06	0.9999960608133053	0.01538890634399549	-0.008501353125189211	0.003505387083947365	0.000029800533441113828
57.064	0.9999963957629466	0.01535513421928928	-0.00838478843037741	0.0035047390555554125	0.00002938649548451287
57.068	0.999996702338071	0.015321827327698618	-0.008268751826245103	0.0035041080415833484	0.000028974599768202463
57.072	0.9999969829341562	0.015288983416295258	-0.008153305489707625	0.003503492090735985	0.00002856504129654495
57.076	0.9999972395503393	0.01525660005829036	-0.008038477879476664	0.0035028936164040224	0.000028157932849623748
57.08	0.9999974741822057	0.01522467471915213	-0.007924306817339999	0.0035023133229312915	0.000027753405341365138
57.084	0.9999976888253411	0.015193204648248918	-0.007810851139622334	0.0035017483605984307	0.000027351635173050894
57.088	0.9999978854659793	0.015162186920370947	-0.0076981364808475046	0.00350120027462187	0.000026952717560819918
57.092	0.9999980657218216	0.015131618548500557	-0.00758618123287518	0.0035006713724621344	0.000026556727468235642
57.096000000000004	0.999998230737302	0.015101496376572751	-0.007475044885763519	0.0035001573843199537	0.000026163833555028285
57.1	0.9999983816266047	0.015071817059479773	-0.007364754439120855	0.0034996584221040506	0.000025774124899597495
57.104	0.9999985195039138	0.015042577195336315	-0.0072553229807118536	0.00349917640115329	0.000025387654956852065
57.108000000000004	0.9999986454985412	0.015013773307673593	-0.007146764976199623	0.0034987127458857015	0.000025004477714079144
57.112	0.9999987608634181	0.014985401874153478	-0.007039100900579027	0.00349803915389846	0.000024623050558467346
57.116	0.9999988664354156	0.014957459449015793	-0.0069322490198349745	0.003497189189118966	0.00002424338632844742
57.12	0.9999989629296941	0.014929942797748185	-0.006826217594458054	0.003496381638102322	0.000023867061854954142
57.124	0.9999990510614137	0.014902848707502112	-0.006720957877345506	0.0034956295953023496	0.00002349397926482941
57.128	0.9999991315524074	0.014876173863219287	-0.006616613416421671	0.003494914898710122	0.00002312450080805738
57.132	0.9999992052295121	0.014849914583110718	-0.00651318268770889	0.003494241826456787	0.000022758635370746638
57.136	0.9999992726717145	0.014824067142295606	-0.006410696516613489	0.003493609035246953	0.000022396467272667052
57.14	0.9999993343601743	0.014798627718165397	-0.0063091818071076755	0.0034930153416161615	0.000022038068845272688
57.144	0.9999993907760512	0.014773592302541588	-0.006208691615022909	0.0034924546536912755	0.00002168357392422076
57.148	0.999999442401955	0.014748956894798056	-0.006109179379328338	0.0034919371777890717	0.000021332870600458988
57.152	0.999999489738568	0.01472471741442673	-0.006010743489755847	0.0034914483963174856	0.000020986200717983818
57.156	0.9999995331217398	0.014700869548133186	-0.005913362776751035	0.00349099338002819	0.000020643510307342978
57.16	0.9999995728279005	0.014677409075519683	-0.005817061336520771	0.0034905693236312266	0.000020304855854940667
57.164	0.9999996091334801	0.01465433157891025	-0.00572186845974089	0.003490172025966471	0.000019970305234447513
57.168	0.9999996423151958	0.014631632667165276	-0.005627774092751913	0.0034898038443212627	0.000019639827663857233
57.172	0.9999996726654852	0.014609307911335207	-0.005534786669597864	0.0034894636858928936	0.000019313437092725817
57.176	0.9999997004181304	0.014587352851229168	-0.005442938685635989	0.0034891459050281812	0.000018991207226306283
57.18	0.9999997257762901	0.014565762829608933	-0.005352267381282155	0.0034888434946170593	0.00001867322323463733
57.184	0.9999997489431236	0.01454453319016634	-0.0052627356958284644	0.0034885624988016616	0.000018359382389572048
57.188	0.9999997701217899	0.014523659459231387	-0.005174322635894872	0.003488306189802939	0.00001804962167882954
57.192	0.9999997895154477	0.014503137040123376	-0.005087082647381947	0.003488063855574525	0.000017744069112653336
57.196	0.9999998072620951	0.014482961210393486	-0.005000991467790827	0.003487838766351093	0.0000174426519115519
57.2	0.9999998234478927	0.014463126949446	-0.004916349326523239	0.003488969936161937	0.00001715299499590957
57.204	0.9999998382299962	0.0144436274610708	-0.004833404590170622	0.0034899838368905225	0.000016868503896847932
57.208	0.999999851766035	0.014424456701620673	-0.004752066095112633	0.0034908764222430478	0.000016588875488369278
57.212	0.999999864213639	0.014405608422592468	-0.00467225007472404	0.003491659120729421	0.000016313904587738914
57.216	0.9999998757304378	0.014387077500957267	-0.004593472572085151	0.0034924273373963554	0.000016042369184330533
57.22	0.9999998864038484	0.014368857794527633	-0.004516709218536123	0.0034929749570162885	0.00001577675218847129
57.224000000000004	0.9999998961684795	0.014350942736305508	-0.004441016366110578	0.003493491586752146	0.000015514653311635893
57.228	0.9999999050943785	0.014333327879011943	-0.004366623912595163	0.0034939267268523115	0.000015256663994328651
57.232	0.9999999132602307	0.014316008192260223	-0.004293420667036746	0.0034943002083901464	0.000015002500731533063
57.236	0.9999999207447212	0.014298978898069945	-0.004221418404967821	0.0034946065888760004	0.000014752196572402963
57.24	0.999999927626535	0.014282235384545209	-0.004150530066122677	0.0034948614372784697	0.000014505527472357
57.244	0.999999933968394	0.014265773127629656	-0.004080776629093778	0.003495057784293475	0.000014262550123477096
57.248	0.9999999397547121	0.014249587735405023	-0.004012093034017401	0.0034952070175330477	0.000014023095727493077
57.252	0.9999999450208679	0.014233675052518265	-0.003944413288978216	0.0034953211142064646	0.000013786991052122124
57.256	0.9999999498124291	0.01421803106023983	-0.0038777585753350403	0.003495393712369138	0.000013554292942311606
57.26	0.9999999541749645	0.014202651659657652	-0.0038120982406046064	0.0034954294303544196	0.000013324920381611644
57.264	0.9999999581540419	0.014187533036722835	-0.0037473710829518956	0.003495439771857376	0.000013098709923258303
57.268	0.999999961797781	0.014172671411347738	-0.003683595466280033	0.003495419261278336	0.000012875710543592779
57.272	0.999999965167305	0.014158063036624383	-0.0036207461604989954	0.0034953718088454946	0.000012655854056393754
57.275999999999996	0.9999999682741882	0.014143704232777065	-0.003558802555626341	0.003495300420269634	0.000012439084068337397
57.28	0.9999999711184305	0.014129591445406004	-0.0034977370383305114	0.0034952097552296934	0.00001222532461760102
57.284	0.999999973700032	0.014115721179139853	-0.003437539554721507	0.003495100741588079	0.000012014547046945493
57.288	0.9999999760189926	0.014102089989936312	-0.003378196636841845	0.0034949750897946136	0.000011806713094190188
57.292	0.9999999780753124	0.014088694485678038	-0.0033196938344048988	0.0034948347678245813	0.000011601781431011139
57.296	0.9999999799179721	0.014075531340491765	-0.003262015637217993	0.0034946820313959655	0.00001139970743351838
57.3	0.9999999816218822	0.014062597266720545	-0.003205156885714615	0.0034945168993972416	0.000011200474902349157
57.304	0.999999983187848	0.014049889014122154	-0.003149101901744675	0.003494341705236244	0.000011004038109305188
57.308	0.9999999846158697	0.014037403399216882	-0.003093836448579152	0.003494158517468145	0.000010810354978456241
57.312	0.9999999859059471	0.014025138751391886	-0.003037186583875168	0.003494445767577986	0.000010613283803367224
57.316	0.9999999870580804	0.014013090054936825	-0.00298565033213609	0.003493771747902142	0.000010431180779531717
57.32	0.9999999880786637	0.014001253579553164	-0.002932719308972759	0.0034935658219186253	0.00001024564794310804
57.324	0.9999999890222021	0.013989627482542497	-0.002880460317734694	0.0034930153605751417	0.00001006149213537444
57.328	0.9999999899011336	0.013978209077290922	-0.0028288278741634308	0.003492449889048397	9.879539595259086e-6
57.332	0.999999990715458	0.013966996050314547	-0.0027777940688995762	0.0034919188124652016	9.699831366344689e-6
57.336	0.9999999914651754	0.013955985910845455	-0.0027273641928612915	0.0034914207743177742	9.522376002086342e-6
57.34	0.9999999921502858	0.013945176235500196	-0.0026775810498386008	0.0034909460958580316	9.347291112277512e-6
57.344	0.9999999927707891	0.013934564425525809	-0.0026284306838663192	0.0034904974016551726	9.174530472466115e-6
57.348	0.9999999933394181	0.013924147912457396	-0.002579934460083909	0.0034900694439426133	9.004150426513435e-6
57.352000000000004	0.9999999938716884	0.013913924075833826	-0.0025320934543986416	0.0034896613442604407	8.836148647869826e-6
57.356	0.9999999943676369	0.013903890288395799	-0.00248491014953829	0.0034892718347959246	8.670526996782484e-6
57.36	0.9999999948272636	0.013894043911590978	-0.002438388783397476	0.0034888991753020656	8.50729261546126e-6
57.364	0.9999999952505687	0.0138843822969646	-0.002392529037301558	0.0034885425610858807	8.346439375260314e-6
57.368	0.999999995637552	0.013874902789892892	-0.002347335382593809	0.003488200046429897	8.187975390550265e-6
57.372	0.9999999959897689	0.013865602740153238	-0.0023027986489599877	0.003487872669085437	8.031868470114412e-6
57.376	0.9999999963173348	0.013856479513771974	-0.002258926436737995	0.003487557679242563	7.878136241289632e-6
57.38	0.9999999966220737	0.013847530433449474	-0.0022157249500592033	0.0034872525233177365	7.726792423072022e-6
57.384	0.9999999969039857	0.013838752839792526	-0.0021731768960844295	0.0034869598601254847	7.577780605598497e-6
57.388	0.9999999971630704	0.013830144177480554	-0.002131264729276943	0.0034866824711826654	7.431043373019786e-6
57.392	0.9999999973993282	0.013821701811799897	-0.0020900327797768155	0.003486409134134948	7.286709374055346e-6
57.396	0.9999999976127596	0.013813423019519024	-0.0020494702212600063	0.0034861408096319413	7.144741776459912e-6
57.4	0.9999999978080906	0.01380530525086561	-0.002009513457929341	0.0034858904405415943	7.004943753135572e-6
57.403999999999996	0.9999999979898394	0.01379734605441995	-0.0019701972637832183	0.0034856489770770088	6.867416077145897e-6
57.408	0.999999998158006	0.013789542766055509	-0.001931558097342216	0.0034854066762512004	6.732265488043626e-6
57.412	0.9999999983125905	0.013781892753123092	-0.0018935442357666365	0.0034851735722831456	6.599330328442967e-6
57.416	0.9999999984535927	0.013774393637138563	-0.001856117370688507	0.00348495694505635	6.468489121820644e-6
57.42	0.9999999985810126	0.013767042950291401	-0.0018193357796060673	0.003484742213949411	6.3399161925418245e-6
57.424	0.9999999986957303	0.013759838090648097	-0.0017831967530929868	0.0034845282900108306	6.213599532807971e-6
57.428	0.9999999988022179	0.013752776612856784	-0.001747635496812219	0.003484328190992388	6.089335629121802e-6
57.432	0.9999999989011005	0.013745856204756147	-0.0017126734698409015	0.003484135642085276	5.967186679526547e-6
57.436	0.9999999989923782	0.013739074385442973	-0.001678338066247399	0.003483942779518048	5.847233787492909e-6
57.44	0.9999999990760512	0.013732428740868347	-0.0016445747364242694	0.0034837602270606977	5.7293040571837e-6
57.444	0.9999999991521191	0.013725917019750178	-0.0016113863490227831	0.0034835858278101654	5.613402648582532e-6
57.448	0.9999999992209085	0.013719536840831006	-0.0015788022040891653	0.0034834112665033706	5.499617385304552e-6
57.452	0.9999999992843249	0.013713285855963361	-0.001546777912415291	0.003483244836666755	5.387806176890744e-6
57.456	0.9999999993421872	0.013707161884627918	-0.0015153041910922554	0.0034830870788150688	5.2779364484677544e-6
57.46	0.9999999993941234	0.013701162640925427	-0.0014844139719342392	0.0034829288419084203	5.1701082361815984e-6
57.464	0.9999999994443057	0.013695285844181445	-0.0014540691036953389	0.0034827769802826163	5.064198402090303e-6
57.468	0.9999999994871828	0.013689529391602642	-0.0014242494064888333	0.003482634472012282	4.960140079781044e-6
57.472	0.999999999523382	0.013683891095477095	-0.0013949921169481862	0.003482491191272384	4.858047759166474e-6
57.476	0.9999999995537547	0.013678368716564186	-0.0013663371441800807	0.0034823363008726245	4.758045436408928e-6
57.480000000000004	0.9999999995791523	0.013672959315258758	-0.001338295043405059	0.003482164708939455	4.660163770293693e-6
57.484	0.9999999996004261	0.013667662340722062	-0.0013104602309912008	0.0034820682228875878	4.563111927692389e-6
57.488	0.9999999996184273	0.01366247448991588	-0.0012833811942120122	0.0034819196834280242	4.468630241468169e-6
57.492	0.9999999996340077	0.01365739504779901	-0.0012566235010755848	0.0034818171831702896	4.37533329882058e-6
57.496	0.9999999996480182	0.01365242066747752	-0.0012304763812817565	0.003481692006995969	4.284139781506016e-6
57.5	0.9999999996613105	0.013647550903424226	-0.00120455823267101	0.0034816306253319567	4.193826832863125e-6
57.504	0.9999999996747356	0.013642783738225955	-0.001179088621846698	0.003481581624934368	4.105093279990651e-6
57.508	0.9999999996891453	0.013638117503482795	-0.0011541321534189524	0.0034815290178524926	4.018144582564668e-6
57.512	0.9999999997053908	0.013633549778497341	-0.0011298474783410647	0.003481434572765743	3.933490073048777e-6
57.516	0.9999999997243233	0.013629077812923954	-0.0011062407697575594	0.0034812941155785773	3.851149482170107e-6
57.52	0.9999999997464201	0.013624699136680046	-0.001083165723004332	0.0034811383034820042	3.770649687369159e-6
57.524	0.9999999997672766	0.013620412159868492	-0.0010603476702738931	0.0034810279268398907	3.691099852383038e-6
57.528	0.9999999997863739	0.013616215909659137	-0.0010378462163456639	0.0034809488525756526	3.6126895959384212e-6
57.532	0.9999999998021478	0.013612108811624057	-0.0010157778125664731	0.003480873305711639	3.535793872296797e-6
57.536	0.9999999998150455	0.013608089075511632	-0.0009941673089074144	0.0034807939559474664	3.4604915600454857e-6
57.54	0.9999999998259195	0.01360415486177683	-0.000973014502113741	0.003480709061009051	3.386780394000509e-6
57.544	0.9999999998356222	0.013600304381794073	-0.0009522941357046341	0.003480622594477519	3.31457648532199e-6
57.548	0.9999999998450059	0.013596535996957947	-0.0009319612660654268	0.00348054315710467	3.243731407290626e-6
57.552	0.999999999854923	0.01359284811165946	-0.0009120205443729595	0.003480468149296688	3.1742584561943122e-6
57.556	0.9999999998662008	0.013589239355810651	-0.0008924381176201871	0.0034804039577826544	3.106045156641401e-6
57.56	0.9690373787718277	0.013585719711245895	-0.0008594315836188859	0.0033756242037661396	2.901118055144974e-6
57.564	0.9187093936969244	0.0135824527686438	-0.0007626915389388753	0.003216746269921279	2.453385162982147e-6
57.568	0.8709952459310472	0.013579696065077685	-0.0006067461455665186	0.0030777660759950557	1.8674227035653888e-6
57.572	0.8257589349816961	0.013577663009634661	-0.0004024843977522789	0.002954864080259463	1.1892866897830715e-6
57.576	0.7828724923549791	0.013576529246361869	-0.0001583546295723954	0.002845190333578902	4.505490613368471e-7
57.58	0.7422129634106114	0.013576439996095913	0.00011822925213236155	0.002750621996618556	-3.25203981559035e-7
57.584	0.7036655524871149	0.013577506360181221	0.0004183633396407205	0.002670239284581335	-1.1171302247372956e-6
57.588	0.6671197326143585	0.013579811589690394	0.0007370369324103492	0.0025962561312869834	-1.913536654755319e-6
57.592	0.632472352057962	0.013583422483259038	0.001070704191117552	0.0025272678854259744	-2.705956317002384e-6
57.596000000000004	0.599624043251137	0.013588393649030972	0.0014167325625598437	0.0024621562257648097	-3.488216899150452e-6
57.6	0.5684821094583824	0.013594769869695902	0.001772900356971244	0.00239998627241427	-4.254936519089345e-6
57.604	0.5389572173497739	0.013602588100362533	0.0021374814993307023	0.0023399973372974256	-5.001701016956352e-6
57.608000000000004	0.5109660635173401	0.013611878963564542	0.0025089961476089133	0.0022815596514358136	-5.724424375992391e-6
57.612	0.4844283441075512	0.01362266829110664	0.0028866106956772068	0.002224209224260485	-6.42042613617422e-6
57.616	0.45926918925021537	0.01363497843001709	0.0032692504779674525	0.002167514231268381	-7.08614693657541e-6
57.62	0.43541641768846984	0.013648828218954072	0.0036563389356012136	0.0021111622601645615	-7.719124771211544e-6
57.624	0.4128027330443204	0.013664234384495908	0.004047364102262206	0.0020548986197675037	-8.316922907435148e-6
57.628	0.3913631095210113	0.013681211852142994	0.004441941301095374	0.001998515610054762	-8.877289029186066e-6
57.632	0.37103742972128784	0.013699777239875057	0.004839782605732883	0.0019418573850013658	-9.398167594743553e-6
57.636	0.35176714086277855	0.013719937975874157	0.005241650675463731	0.0018772485353577724	-9.839881053371368e-6
57.64	0.3334976783880899	0.013741720405066674	0.005650812296141107	0.0018083265658269691	-0.000010218513993613658
57.644	0.3161772967856388	0.013765154598514462	0.006067167164180579	0.0017405763503272266	-0.000010560367679454622
57.648	0.2997560891142927	0.013790265501738806	0.006489408600351139	0.0016741393339426375	-0.000010864174191873478
57.652	0.2841881178510636	0.013817075129965807	0.006916060673444194	0.0016091703989301706	-0.000011129120112911458
57.656	0.26942839452342277	0.013845600183146262	0.007346776428246478	0.0015458317655738056	-0.000011356880377352272
57.66	0.2554353516457739	0.013875852455573892	0.007779945377595295	0.0014842581360933569	-0.00001154744722505772
57.664	0.24216913165707657	0.013907840221875144	0.008213893245221026	0.0014245747304411842	-0.000011701304755683405
57.668	0.22959168518525125	0.013941566243457937	0.008649245120997313	0.001366900885957683	-0.000011822660818756394
57.672	0.21766775092545165	0.013977030491001494	0.009082617888113199	0.0013113181702894398	-0.000011910201870478736
57.676	0.20636282300983777	0.014014226930273706	0.009515221657724008	0.0012577215344027092	-0.000011967499183534529
57.68	0.19564519829290886	0.014053146936155999	0.009944288965324719	0.0012060601607509398	-0.000011993410748073327
57.684	0.1854841798551818	0.014093776293315093	0.01036905353599038	0.0011592954716831843	-0.000012020796809914159
57.688	0.17585078493141282	0.014136092056481267	0.010787754053131171	0.0011148131243326855	-0.000012026329800503753
57.692	0.16671790363170003	0.014180069264434984	0.011199661327655056	0.001072099645031678	-0.000012007152933853997
57.696	0.15805912313853482	0.014225679517556055	0.011604199506369456	0.0010310610931546233	-0.000011964638628221631
57.7	0.14985022082027066	0.014272891967302588	0.012000619001210976	0.0009916139617296392	-0.000011899981350998803
57.704	0.1420675141314115	0.014321673340853991	0.012388623125046948	0.0009536780742829107	-0.000011814758244911509
57.708	0.13468886434208363	0.014371988896079567	0.01276762403432136	0.0009171791489361663	-0.000011710198545735808
57.712	0.12769381845009758	0.014423802029268816	0.013137354973279967	0.0008820530784116133	-0.000011587844396367712
57.716	0.1210620178823594	0.014477074728794111	0.013497361582669972	0.0008482327831851608	-0.000011448904580924617
57.72	0.11477430822200357	0.01453176775230686	0.013847459089216724	0.0008156576984258053	-0.00001129478660975601
57.724000000000004	0.10881342637439875	0.014587840702431305	0.014187303984329137	0.0007842771399170631	-0.000011126778191963609
57.728	0.10316227254426391	0.014645252329739514	0.014516759271831409	0.000754039664346113	-0.00001094621228872508
57.732	0.09780426214756174	0.014703960667470463	0.01483563276186288	0.0007248944324894578	-0.000010754267591532599
57.736	0.09272464365155479	0.014763923004258366	0.015143732785220985	0.0006968249095438698	-0.000010552530228218148
57.74	0.08790906754152022	0.014825096201154995	0.01544106515115559	0.0006697899749362316	-0.000010342270640581222
57.744	0.08334334746942883	0.014887436884925873	0.01572744224218266	0.0006437195974958353	-0.00001012406278977682
57.748	0.07901471467249814	0.014950901070486945	0.016002812418761437	0.0006185806034327787	-9.899029362619013e-6
57.752	0.07491112226263555	0.015015444695233155	0.016267169025865554	0.0005943074775315462	-9.667700190341457e-6
57.756	0.0710205605482575	0.015081023765641171	0.01652053231430528	0.0005708003985954619	-9.429926430014662e-6
57.76	0.06733190601131253	0.015147594321763772	0.016762925697501232	0.0005481543156031099	-9.188670063219571e-6
57.764	0.06383500539409435	0.015215112612409987	0.016994395121743895	0.0005263487918655654	-8.944979340815957e-6
57.768	0.06051975524553966	0.015283534921055074	0.01721494218925743	0.0005053606049428583	-8.699753598819469e-6
57.772	0.05737648768845553	0.015352817645931906	0.017424611238138488	0.0004851669880395599	-8.453846152167917e-6
57.775999999999996	0.054396573515972636	0.01542291738178607	0.017623457894258024	0.0004657506994660299	-8.2081378412608e-6
57.78	0.051571533139636846	0.015493790968560055	0.017811548597477828	0.0004470927647533078	-7.963414506984263e-6
57.784	0.04889304619081475	0.015565395533457076	0.017988960905475675	0.0004291725104792953	-7.720367512716893e-6
57.788	0.046353687537677345	0.01563768853578764	0.018155783955652406	0.0004119739457721987	-7.4797099547977e-6
57.792	0.04394634129313053	0.015710627830700673	0.018312120631062495	0.00039548092278283856	-7.2420943652832515e-6
57.796	0.04166393282150682	0.015784171615930976	0.018458047957962725	0.00037967477549536295	-7.00805521452214e-6
57.8	0.039500005823121895	0.015858278546142912	0.018593717832579584	0.00036453958577082734	-6.778146196628207e-6
57.804	0.0374485773932159	0.015932907792751003	0.018719217905320502	0.0003500609226396959	-6.55286669103001e-6
57.808	0.03550367859552015	0.01600801891219696	0.018834687453053167	0.00033622044439554085	-6.332606985516653e-6
57.812	0.03365965722451313	0.01608357211659903	0.018940273442160527	0.00032299093785547866	-6.1175366823226435e-6
57.816	0.031911489021989765	0.01615952806328286	0.019036086709230435	0.00031037262092655556	-5.90828012412902e-6
57.82	0.030254223119010357	0.01623584802859676	0.019122306929196056	0.0002983511416241411	-5.705162102812867e-6
57.824	0.0286829366381266	0.016312493891387742	0.019199058395791717	0.00028691008454649126	-5.508403467549624e-6
57.828	0.027193178822898165	0.01638942808537694	0.019266502245494598	0.00027603528232894716	-5.318234386826396e-6
57.832	0.025780885541809535	0.01646661370457964	0.01932479285387467	0.00026571415553781224	-5.134871014110456e-6
57.836	0.02444200350211554	0.016544014424796354	0.01937408319451888	0.0002559322843019445	-4.958453368229131e-6
57.84	0.023172547696669894	0.016621594640073872	0.019414568568675974	0.0002466740408064521	-4.789070079349239e-6
57.844	0.02196900395241753	0.0166993193964817	0.019446373799514728	0.00023792646181734713	-4.6268069132961e-6
57.848	0.02082805320440452	0.016777154264019344	0.019469656697199803	0.00022967682080526043	-4.471728852382698e-6
57.852000000000004	0.019746376842032405	0.016855065586977833	0.01948463878520476	0.00022191084947124312	-4.323852744465119e-6
57.856	0.01872078039375734	0.016933020524967275	0.01949148568406238	0.00021461392730028932	-4.183144291573993e-6
57.86	0.0177484685409494	0.017010986825077633	0.019490348224372324	0.00020777336952765743	-4.049575323845233e-6
57.864	0.016826724219467928	0.017088932913837496	0.01948141424209453	0.00020137346403356496	-3.9230398702034035e-6
57.868	0.01595283302600012	0.017166828012624397	0.019464882378501684	0.00019540341036194972	-3.8035043990534483e-6
57.872	0.015124260566718966	0.017244642062764364	0.019440918465829862	0.0001898500983132233	-3.6908602820371575e-6
57.876	0.01433875768992601	0.017322345688951937	0.01940970151303025	0.00018470217875990352	-3.5850141585360832e-6
57.88	0.013594099900960317	0.01739991026146306	0.019371423691320173	0.00017994754249570538	-3.485840087896151e-6
57.884	0.012888075273623182	0.01747730790275762	0.019326265531391214	0.00017557323390324082	-3.3931749386190904e-6
57.888	0.012218683929648939	0.017554511459914265	0.01927441281738873	0.00017156752194177495	-3.3068632439621695e-6
57.892	0.011584099679574866	0.017631494524973312	0.019216049656591867	0.00016791958530841333	-3.2267510896007845e-6
57.896	0.010982501206575254	0.017708231411676274	0.01915135261825602	0.00016461785722342648	-3.152654630947564e-6
57.9	0.010412097896733455	0.017784697152015312	0.0190805097944322	0.00016165033509656172	-3.084370802083193e-6
57.903999999999996	0.00987131075906546	0.017860867552558623	0.019003713254061718	0.00015900647386950435	-3.021713434955518e-6
57.908	0.009358648460694997	0.017936719152616718	0.018921137083329324	0.00015667596991396455	-2.964487504405704e-6
57.912	0.008872619871803662	0.0180122291716861	0.018832954348573037	0.0001546460659963671	-2.9124423010959945e-6
57.916	0.00841178962001518	0.018087375573642935	0.0187393608081886	0.00015289814920332133	-2.8652135848252924e-6
57.92	0.007974901680506855	0.01816213709296015	0.018640542890255733	0.00015143243271646377	-2.8227827570270084e-6
57.924	0.007560735207725958	0.01823649318075278	0.0185366722497782	0.00015023961086679046	-2.7849424255719097e-6
57.928	0.0071680705521605746	0.01831042392668982	0.018427899332329346	0.00014930992022211864	-2.7514681791713278e-6
57.932	0.0067957689465951605	0.0183839101185471	0.018314432115531264	0.00014863401326844656	-2.722147546063938e-6
57.936	0.006442819764455437	0.01845693338897382	0.01819646726743166	0.0001482034685273274	-2.6967795639773518e-6
57.94	0.00610822345216309	0.01852947605822717	0.018074151923777322	0.00014800959125477937	-2.6751478385150656e-6
57.944	0.005790986105723555	0.018601520956178157	0.01794760736938941	0.00014804337853677174	-2.6570244316158704e-6
57.948	0.005490209127504244	0.01867305156263878	0.017817044892481135	0.00014829650522615027	-2.6422054910123823e-6
57.952	0.005205071978673338	0.018744052229995353	0.01768266639267695	0.0001487611581809164	-2.6304939323013905e-6
57.956	0.004934756309679677	0.018814507996440834	0.017544612857349356	0.0001494292504505488	-2.6216783487187757e-6
57.96	0.00467845755910705	0.018884404363797937	0.01740298923756372	0.00015029255678217302	-2.6155397481660913e-6
57.964	0.004435466227913005	0.01895372741063741	0.01725798915033955	0.00015134360854374344	-2.6118863542211605e-6
57.968	0.004205112206093136	0.01902246403567828	0.017109806362430032	0.00015257679647060556	-2.6105594430119592e-6
57.972	0.0039867254752605505	0.0190906018102309	0.016958583386153893	0.00015398463307809098	-2.611361240241117e-6
57.976	0.0037796610798663684	0.0191581287801857	0.016804421922598248	0.00015555553365630522	-2.614020819955485e-6
[truncated: 506 more rows]
