# Supplementary material for: A modelling approach for exploring muscle dynamics during cyclic contractions
Source: PLoS Comput Biol. 2018 Apr 16;14(4):e1006123. doi: 10.1371/journal.pcbi.1006123 (PMC5919698; doi:10.1371/journal.pcbi.1006123)
Supplement: S1 Dataset — (ZIP) [file pcbi.1006123.s005.zip › S1_Dataset/Simulation1.txt]

Frequency (Hz):	0.5
Maximum shortening strain rate (s^-1):	5
Maximum excitation u_max:	0.1
Muscle length scale factor λ_l_0:	1
Time (s)	Normalized activation aHat	Muscle length l_m (m)	Muscle velocity v_m (m s^-1)	Muscle force F_m (N)	Muscle power P_m (W)
50.	0.0004288388833308291	0.022179928418085578	0.0035806450768825497	0.0004048662906981887	-1.4496824905841686e-6
50.004	0.00040656723818729816	0.022194129839908462	0.003520073709700631	0.000406769102079746	-1.431857222149446e-6
50.008	0.0003854540900247307	0.022208089109628546	0.003459578052583491	0.0004086563576658049	-1.4137785660293278e-6
50.012	0.00036543534847461846	0.022221806624632415	0.0033992019339737136	0.00041052705929469014	-1.3954643739030522e-6
50.016	0.00034645395784817554	0.02223528291625647	0.0033389684704764853	0.00041238029175150713	-1.3769247920041766e-6
50.02	0.000328459483754607	0.02224851858939748	0.0032789002166609318	0.00041421521373073754	-1.3581703540459695e-6
50.024	0.00031140173652395835	0.022261514411315325	0.003219051030893139	0.0004160310274301929	-1.3392251077326942e-6
50.028	0.00029523052648617855	0.02227427133782363	0.003159456053263618	0.000417826973797052	-1.320105961579915e-6
50.032	0.00027989673773993145	0.022286790410658876	0.0031001245445259657	0.0004196023254139388	-1.300819467955923e-6
50.036	0.0002653584189976338	0.02229907272150246	0.003041083952540158	0.00042135643183518204	-1.281380283153553e-6
50.04	0.00025157648416024807	0.022311119534964632	0.002982382023054643	0.0004230887057107251	-1.2618121500691227e-6
50.044	0.00023851185102480914	0.02232293226269473	0.0029240429978831086	0.00042479859293786314	-1.2421293511905557e-6
50.048	0.0002261254405479637	0.02233451236625638	0.0028660711722610344	0.0004264855592252762	-1.2223379666811903e-6
50.052	0.00021438033154508974	0.02234586136560512	0.0028084989460409496	0.0004281491121987501	-1.2024563303585578e-6
50.056	0.00020324521676236184	0.02235698094208443	0.0027513641324520095	0.0004297888390945392	-1.1825055964129032e-6
50.06	0.0001926896648660067	0.02236787288244033	0.002694681368384765	0.0004314043612307499	-1.1624972944484326e-6
50.064	0.00018268324452230664	0.0223785389756549	0.002638437834731504	0.00043299531196803423	-1.1424312133578324e-6
50.068	0.00017319562986618594	0.022388981011713938	0.002582663634108289	0.0004345613433192966	-1.1223257781799945e-6
50.072	0.00016419955629457217	0.022399200984428887	0.0025274134806334255	0.0004361021762730541	-1.1022105192460914e-6
50.076	0.0001556711469779395	0.022409201063230022	0.0024727203517314195	0.0004376175948324452	-1.0821059330179417e-6
50.08	0.00014758669324351335	0.022418983505736182	0.0024185953642333444	0.00043910741004300513	-1.0620231463305225e-6
50.084	0.0001399224864185222	0.022428550570312334	0.0023650277743771458	0.0004405714453880731	-1.0419637049402769e-6
50.088	0.00013265521923390097	0.022437904432135208	0.0023119905781319346	0.0004420095266918955	-1.0219218611562182e-6
50.092	0.0001257648610287361	0.022447047232568615	0.002259506464334415	0.00044342151331325203	-1.001913775756242e-6
50.096	0.00011923294570148659	0.02245598128805707	0.00220762488751608	0.00044480731725060504	-9.819677037116963e-7
50.1	0.00011304101456789878	0.022464709077762452	0.002156377262556134	0.00044616688792441293	-9.62104132425635e-7
50.104	0.00010717060905491267	0.022473233169400995	0.0021057764517815945	0.00044750020061888065	-9.423353846307782e-7
50.108	0.00010160413481836582	0.022481556145033197	0.002055816764966741	0.0004488072505372136	-9.22665469893032e-7
50.112	0.00009632670237818404	0.02248968052694031	0.002006474325118918	0.0004500880530216915	-9.030901224307863e-7
50.116	0.00009132393492792859	0.02249760875245401	0.00195774370547657	0.0004513426258375533	-8.836131847467367e-7
50.12	0.00008658145566113235	0.02250534334481445	0.001909663750006905	0.00045257101402240707	-8.642584597824574e-7
50.124	0.00008208488966809429	0.022512886968525037	0.0018622628391843255	0.00045377329640251726	-8.450451473045823e-7
50.128	0.00007782092701812604	0.022520242371096445	0.0018155540961728588	0.0004549495830693873	-8.259855790937604e-7
50.132	0.00007377842693155792	0.022527412322017402	0.0017695353868256503	0.0004561000125345167	-8.070851121114499e-7
50.136	0.00006994649351558141	0.022534399551725433	0.0017241893196852235	0.00045722472875652865	-7.8834199401798e-7
50.14	0.00006631423087740824	0.022541206701943706	0.0016794955126162735	0.0004583238714979833	-7.697528855057805e-7
50.144	0.00006287074312422952	0.0225478364157921	0.0016354761884174217	0.00045939759219553583	-7.51333823052096e-7
50.148	0.000059605366423799976	0.022554291443115753	0.0015921552153824207	0.0004604460712609339	-7.331016137604417e-7
50.152	0.000056509207667331746	0.022560574604953768	0.001549544423936963	0.0004614695216436013	-7.150675240797001e-7
50.156	0.000053574138655521905	0.022566688745825243	0.0015076437236308242	0.0004624681742043319	-6.972372402181677e-7
50.16	0.00005079203050835959	0.02257263668604571	0.0014664411031381738	0.0004634422646587502	-6.796107858270311e-7
50.164	0.00004815475434582937	0.02257842117526657	0.0014259148750581355	0.00046439202565169	-6.62183497235124e-7
50.168	0.00004565418240483869	0.022584044910944057	0.0013860680026534632	0.00046531769028872844	-6.449619615778206e-7
50.172	0.00004328286770666747	0.022589510650131046	0.0013469189611775556	0.0004662195145759666	-6.279599042533652e-7
50.176	0.0000410346824608568	0.022594821206097435	0.0013084772161558384	0.0004670977801197455	-6.111868030036566e-7
50.18	0.00003890357760697573	0.022599979411884484	0.00127074318776225	0.00046795277997236257	-5.946478073442868e-7
50.184	0.000036883504084581184	0.02260498808412348	0.0012337082508188308	0.00046878481187405147	-5.783436902675707e-7
50.188	0.00003496841283323091	0.022609849986874594	0.00119735489175508	0.00046959417193343867	-5.622708789041789e-7
50.192	0.000033152315669853494	0.022614567830417685	0.0011616815539896724	0.00047038115492324304	-5.464331110186898e-7
50.196	0.000031430195537005325	0.022619144353958752	0.0011266942040092977	0.0004711460734704881	-5.308375502209377e-7
50.2	0.000029797607672067948	0.022623582293180115	0.0010923887003929872	0.00047188924954521345	-5.154864840401178e-7
50.204	0.000028250085158829948	0.022627884367114333	0.0010587608597015668	0.0004726110084754039	-5.003820376378432e-7
50.208	0.000026783161081071137	0.02263205327797621	0.001025806456477291	0.00047331167883550655	-4.855261760755686e-7
50.212	0.000025392368522571898	0.022636091710994677	0.0009935212232440316	0.00047399159220040123	-4.709207064903288e-7
50.216	0.00002407343326863926	0.022640002334244697	0.0009619008505074447	0.0004746510840787451	-4.565672814696255e-7
50.22	0.000022822912840895473	0.022643787798479247	0.0009309409867546253	0.00047529049754614443	-4.424674047807045e-7
50.224	0.000021637495102164158	0.022647450741333754	0.0009006435062472829	0.0004759101794975641	-4.286254127214599e-7
50.228	0.000020513862835091127	0.022650993859126195	0.0008710267991609541	0.0004765104920199267	-4.150534086307281e-7
50.232	0.000019448698822328134	0.02265441982447788	0.0008420619637553571	0.0004770917975524301	-4.017408559385725e-7
50.236	0.00001843868930703156	0.022657731187181222	0.0008137216956469762	0.00047765444219112735	-3.886777826330747e-7
50.24	0.000017480893054038356	0.022660930406324404	0.0007859879471028416	0.0004781987631983509	-3.758584641933897e-7
50.244	0.00001657285663111839	0.02266401988731795	0.0007588519270406718	0.0004787250957765425	-3.6328146145275945e-7
50.248	0.000015712124327043792	0.022667002018921384	0.0007323141010285777	0.0004792337762685999	-3.5094965205067026e-7
50.252	0.000014896240430587041	0.0226698792102698	0.0007063841912852161	0.00047972514838481444	-3.388702609809874e-7
50.256	0.00001412274923052491	0.022672653927900445	0.0006810811766799223	0.0004801995694582177	-3.27054887807795e-7
50.26	0.000013389230137406114	0.022675328699026297	0.0006564041214361675	0.00048065741093183696	-3.1550550553449536e-7
50.264	0.000012693680361146716	0.0226779059510288	0.0006323198836885363	0.0004810990327101437	-3.0420848440594536e-7
50.268	0.000012034315199899766	0.022680388036215724	0.0006088192518496848	0.00048152478638120423	-2.9316156019168404e-7
50.272	0.000011409345068259421	0.022682777271788548	0.0005858936946963175	0.00048193502047261174	-2.823626897482439e-7
50.276	0.000010816980380820086	0.02268507594178213	0.0005635351601408009	0.00048233008066480106	-2.718099592481641e-7
50.28	0.00001025543155217929	0.02268728629898124	0.0005417360752312792	0.0004827103099794122	-2.61501588801921e-7
50.284	9.722908996931382e-6	0.022689410566837123	0.0005204893461514352	0.00048307604897417544	-2.5143593687198723e-7
50.288	9.217808463337106e-6	0.02269145094138402	0.0004997883582206503	0.00048342763702902754	-2.4161150502922614e-7
50.292	8.738902769758373e-6	0.022693409593091567	0.00047962682185631454	0.0004837654136521834	-2.320268678740021e-7
50.296	8.284937948374077e-6	0.02269528866332318	0.0004599959211639462	0.0004840897153575478	-2.2267929454188773e-7
50.3	7.854659784326621e-6	0.022697090255626284	0.0004408864008463723	0.00048440087419672386	-2.1356575799142995e-7
50.304	7.446814062758579e-6	0.02269881643816772	0.00042228961517689896	0.00048469921807185794	-2.0468344627610872e-7
50.308	7.060146568814675e-6	0.022700469244910662	0.000404197108049965	0.00048498507082788523	-1.9602956307603864e-7
50.312	6.693418559517018e-6	0.0227020506763731	0.00038660061298094423	0.0004852587523683257	-1.8760133111996294e-7
50.316	6.34564414798157e-6	0.022703562700386343	0.0003694920531062482	0.0004855205800592654	-1.7939599595143453e-7
50.32	6.015952748037303e-6	0.022705007252853463	0.0003528635411834134	0.00048577086795916136	-1.7141082867181e-7
50.324	5.703459060321053e-6	0.02270638623850782	0.0003367073795909191	0.00048600992610430227	-1.6364312867375583e-7
50.328	5.4072777854697815e-6	0.02270770153249939	0.0003210168336662771	0.0004862380607857069	-1.560906026814584e-7
50.332	5.12652362412201e-6	0.02270895498409193	0.00030578438531460745	0.00048645557510780725	-1.487505190172047e-7
50.336	4.860311276914669e-6	0.022710148403755414	0.00029099909893196766	0.00048666276664647803	-1.4161842657786356e-7
50.34	4.607818845201254e-6	0.022711283559531985	0.00027665083083572685	0.0004868599271079643	-1.3469020333503975e-7
50.344	4.368423515992359e-6	0.022712362180799257	0.0002627303924439744	0.0004870473436862773	-1.2796213974549092e-7
50.348	4.1414996613099145e-6	0.02271338596209072	0.0002492295502753673	0.000487225298496919	-1.214309420271687e-7
50.352	3.926420203959073e-6	0.022714356566916134	0.00023614102594923242	0.0004873940691868093	-1.1509373553934431e-7
50.356	3.7225580667446384e-6	0.022715275631581947	0.00022345849618551913	0.0004875539295491649	-1.0894806790639693e-7
50.36	3.529286172472486e-6	0.022716144769002692	0.00021117654380508366	0.00048770515013257446	-1.0299188800093652e-7
50.364	3.3459810077032424e-6	0.02271696556641031	0.00019928653587659317	0.00048784799779819543	-9.722153751553423e-8
50.368	3.172135785541909e-6	0.02271773957056026	0.00018777848919198086	0.0004879827337203375	-9.163266048977767e-8
50.372	3.0073218853308134e-6	0.022718468292354715	0.00017664397398727894	0.0004881096139255432	-8.622162194520441e-8
50.376	2.8511004697338223e-6	0.02271915320947643	0.000165874810315734	0.0004882288891983391	-8.0984874386436e-8
50.38	2.703032701414862e-6	0.022719795767388012	0.00015546306804787148	0.0004883408052685622	-7.591895984001884e-8
50.384	2.5626797430386407e-6	0.02272039738033117	0.0001454010668715481	0.0004884456029430874	-7.102051177664148e-8
50.388	2.4296027572690703e-6	0.022720959432326007	0.0001356813762918408	0.0004885435182401344	-6.628625693327947e-8
50.392	2.3033834719992428e-6	0.022721483278170293	0.00012629681563110524	0.0004886347826425505	-6.171301705435139e-8
50.396	2.1837041448172586e-6	0.022721970244231292	0.0001172401657921353	0.0004887196236525056	-5.729756970288973e-8
50.4	2.0702563421521954e-6	0.02272242162540443	0.00010850304473779257	0.0004887982637037136	-5.303609987439937e-8
50.404	1.96272986374512e-6	0.022722838684788284	0.00010007807422839234	0.0004888709200111664	-4.8925260220979964e-8
50.408	1.8608145093376644e-6	0.02272322265664653	0.00009195809115034991	0.0004889378050701188	-4.4961787245490005e-8
50.412	1.7642000786708845e-6	0.022723574746664046	0.00008413596922053482	0.000488999126672476	-4.1142415470583847e-8
50.416	1.6725766958442883e-6	0.02272389613209425	0.00007660461898633117	0.000489055087907806	-3.7463878672504176e-8
50.42	1.5856756659415672e-6	0.022724187961906398	0.0000693569878256098	0.0004891058873945881	-3.392291107746052e-8
50.424	1.5032847229301687e-6	0.022724451356932927	0.00006238605994677933	0.0004891517193678975	-3.051624848755583e-8
50.428	1.4251916205827928e-6	0.022724687410016764	0.00005568485638870885	0.0004891927733647243	-2.724062933120887e-8
50.432	1.3511841126721692e-6	0.022724897186158655	0.00004924643502076877	0.0004892292342293558	-2.4092795693736438e-8
50.436	1.281049952971419e-6	0.02272508172259251	0.00004306364113891906	0.0004892612821074309	-2.1069372275841846e-8
50.44	1.214576895253265e-6	0.022725242018179586	0.00003712397796537778	0.0004892890905605609	-1.8164357416669993e-8
50.444	1.1515526932904568e-6	0.022725379032395618	0.000031422757560685866	0.0004893128263786786	-1.5375558314631192e-8
50.448	1.0917651008560758e-6	0.022725493715799655	0.000025958165074470685	0.0004893326549190876	-1.2702177832718675e-8
50.452	1.0350092412124204e-6	0.022725587009185262	0.00002072713260868976	0.000489348739982974	-1.0142796225522347e-8
50.456	9.811393076509876e-7	0.022725659838568314	0.00001572533921766311	0.0004893612432116586	-7.69537154948067e-9
50.46	9.300367310162079e-7	0.022725713110174805	0.000010947210908098007	0.000489370323013907	-5.357240138197288e-9
50.464	8.81583006832692e-7	0.022725747705428657	6.385920639035679e-6	0.0004893761335205482	-3.1251171513003486e-9
50.468	8.356596306250694e-7	0.022725764475939544	2.033388321879705e-6	0.0004893788236922709	-9.950971850710908e-10
50.472	7.921480979182123e-7	0.022725764238490678	-2.119719179582525e-6	0.0004893785365514673	1.0373450700041728e-9
50.476	7.509299042367459e-7	0.02272574777002664	-6.083988049226175e-6	0.000489375408012109	2.9773541339308544e-9
50.48	7.11886545105379e-7	0.02272571582465187	-9.855282782734562e-6	0.0004893695699370761	4.822875496995083e-9
50.484	6.749005096759209e-7	0.022725669150092467	-0.000013456590881536685	0.000489361153230106	6.585132832334522e-9
50.488	6.398653393585926e-7	0.022725608398849982	-0.00001688769412446464	0.000489350272149992	8.263997715792593e-9
50.492	6.066451228563168e-7	0.02272553427167465	-0.000020145479071923453	0.0004893370493041579	9.857929285873688e-9
50.496	5.751339385857025e-7	0.022725447487184428	-0.00002321735198006547	0.0004893216106337695	1.1360752065536772e-8
50.5	5.600196936359127e-7	0.022725348732532055	-0.000026144208158496586	0.0004893041593809146	1.279246979567282e-8
50.504	0.008641306079114033	0.02272522457374047	-0.000039321841253693035	0.000537620248517984	2.1140218066995164e-8
50.508	0.016804279332873998	0.022725008598193625	-0.00007168746128475951	0.0005830516966657979	4.1797495931742736e-8
50.512	0.024515714611611183	0.02272462833109868	-0.0001211364290655109	0.0006255998483738161	7.578293165592914e-8
50.516	0.03180079028784693	0.022724019326280445	-0.00018570582749851116	0.0006653022901475022	1.2355051232849645e-7
50.52	0.03868290780895258	0.022723125550760885	-0.0002632576896431678	0.0007022264528125491	1.8486651357374866e-7
50.524	0.0451844915537153	0.02272189813405691	-0.0003521749700542461	0.0007364599199206601	2.5936275024421096e-7
50.528	0.05132649932945865	0.022720295191773942	-0.0004507573584512611	0.0007681086245466491	3.46230614604279e-7
50.532	0.057128892233271694	0.022718281400085586	-0.0005573826105161605	0.0007972934168503112	4.4439748603137576e-7
50.536	0.06261036818747553	0.022715827390543564	-0.0006706045915058469	0.0008241423350888294	5.526736339649193e-7
50.54	0.06778873789306089	0.022712909092159443	-0.0007893140086185039	0.0008487844118365265	6.699574265595877e-7
50.544	0.07268073247149157	0.022709507981654733	-0.0009117742862214222	0.0008713679043907482	7.94490849062131e-7
50.548	0.07730218253638323	0.022705610545494866	-0.001037433290282157	0.0008920158972975433	9.254069873173809e-7
50.552	0.08166808762216386	0.022701206051247702	-0.0011649957136445094	0.0009108700635384188	1.0611597197093598e-6
50.556	0.0857925228515375	0.022696289301508934	-0.00129356482966104	0.0009280612039314991	1.2005073331786693e-6
50.56	0.08968890234473643	0.022690856829860603	-0.001422618133131452	0.0009437074723503587	1.3425353625372688e-6
50.564	0.09336979950119013	0.022684909320692646	-0.0015510075314522733	0.0009579419999293386	1.4857752565848572e-6
50.568	0.0968471924172575	0.02267844971292263	-0.001678591045599779	0.0009708646403585831	1.6296846917953674e-6
50.572	0.10013215890383388	0.02267148299945919	-0.0018044168879802866	0.000982594638290658	1.7730103593705445e-6
50.576	0.10323556600394043	0.022664017043223673	-0.0019282330834026167	0.0009932271414032948	1.915173433387242e-6
50.58	0.10616733361453425	0.02265606044589227	-0.0020495832972809375	0.0010028571352228785	2.0554392339118222e-6
50.584	0.10893690731675326	0.02264762434595558	-0.002167985813932757	0.0010115765732556454	2.1930836605249493e-6
50.588	0.11155342249295548	0.022638720708413468	-0.002283286912468318	0.001019462699078675	2.327725838555966e-6
50.592	0.11402516001659185	0.02262936251394864	-0.0023952345014259333	0.0010265897072540661	2.458923085623688e-6
50.596	0.1163602303486235	0.022619563665712997	-0.002503540110373073	0.0010330302660350912	2.5862327062482172e-6
50.6	0.11856620454398863	0.02260933942847251	-0.00260796303839663	0.001038850905798346	2.709284764726946e-6
50.604	0.12065011194749327	0.022598704823834456	-0.0027087076485128175	0.001044097354812415	2.8281544907723896e-6
50.608	0.12261885104431443	0.022587675281707142	-0.002805357708107089	0.0010488353369325415	2.9423582969988012e-6
50.612	0.12447868561244516	0.022576267441161382	-0.0028978763016332273	0.001053112211654073	3.051788921112894e-6
50.616	0.12623564586280733	0.022564497789549918	-0.002986257038746167	0.0010569713941660196	3.156388265581625e-6
50.62	0.12789550202195643	0.02255238293888919	-0.0030704728763486363	0.0010604543140224764	3.256096207812913e-6
50.624	0.1294635091193585	0.02253993955891806	-0.0031505244638789084	0.001063597560947329	3.3508901354864983e-6
50.628	0.13094483399761545	0.022527184276708568	-0.0032264255943312793	0.0010664355570522341	3.4407749759782635e-6
50.632	0.13234424881530965	0.022514133681464106	-0.0032981858641493505	0.0010689999079649874	3.525760385227078e-6
50.636	0.1336662331134149	0.022500804215393192	-0.003365874546913657	0.0010713175398587014	3.6059204390725604e-6
50.64	0.13491518660521717	0.022487212050062898	-0.0034295378053033464	0.0010734149489130184	3.681317148074957e-6
50.644	0.1360950471667142	0.02247337322157875	-0.0034892210185896656	0.0010753157012505404	3.752014146422871e-6
50.648	0.1372095855594418	0.022459303470906643	-0.003545012089232679	0.0010770401902367704	3.818120494978815e-6
50.652	0.13826254643585806	0.02244501821611108	-0.0035969846786556223	0.0010786085649232616	3.8797384822957e-6
50.656	0.13925731160136096	0.022430532575532566	-0.003645221440096204	0.0010800383526164401	3.936978959083632e-6
50.66	0.14019699893798784	0.02241586129196592	-0.0036898223468388083	0.0010813446457306629	3.989969638451494e-6
50.664	0.1410847192934355	0.022401018721200584	-0.0037308795985235704	0.0010825423292630948	4.0388350907858655e-6
50.668	0.1419234138635759	0.022386018828692223	-0.003768505834289404	0.0010836442662788335	4.083719739766045e-6
50.672	0.14271568941088464	0.022370875153500915	-0.003802775720819937	0.0010846629171396803	4.124729806572503e-6
50.676	0.1434641140464994	0.02235560100214283	-0.0038337644023444385	0.001085610236244809	4.161973878536085e-6
50.68	0.14417120711660183	0.022340209196524408	-0.0038616305348669116	0.0010864942847950512	4.195639506122956e-6
50.684	0.14483919549144653	0.02232471199307606	-0.0038864739295399694	0.0010873238530043538	4.225855807668371e-6
50.688	0.14547019855004956	0.02230912131537272	-0.003908384911208105	0.0010881073898835448	4.252742504394881e-6
50.692	0.14606632830679098	0.02229344868007065	-0.003927471480154913	0.0010888523776092865	4.276436659159341e-6
50.696	0.14662952103141158	0.022277705172989073	-0.003943836573331236	0.0010895654986309167	4.297068262540494e-6
50.7	0.147161533659092	0.022261901467735313	-0.003957590682627194	0.0010902521216518825	4.31477163836402e-6
50.704	0.14766411513003225	0.02224604778276265	-0.003968842570026186	0.0010909174783577395	4.329679728491817e-6
50.708	0.14813894400968727	0.022230153945844204	-0.003977682097605424	0.0010915671106954113	4.341906954548016e-6
50.712	0.14858749856035258	0.022214229402872886	-0.00398421264945331	0.0010922049468116372	4.351576764882404e-6
50.716	0.14901122206063394	0.022198283194965827	-0.003988530670788875	0.0010928349145217645	4.358805574678996e-6
50.72	0.149411540916922	0.02218232397483637	-0.003990735866023678	0.0010934606121357712	4.363712482934428e-6
50.724	0.14978972808476007	0.022166359998036327	-0.003990923920290305	0.001094084987830804	4.366409948764483e-6
50.728	0.15014697533188068	0.02215039914616923	-0.00398918961440467	0.0010947105501521504	4.367007957446181e-6
50.732	0.1504844728018811	0.0221344489208725	-0.003985625156194893	0.0010953398131372458	4.36561391382162e-6
50.736	0.1508033345641096	0.02211851647364626	-0.003980314737156949	0.0010959751926019146	4.362326210671826e-6
50.74	0.15110454459693692	0.022102608613573625	-0.003973345981389707	0.0010966182712328937	4.357243801121746e-6
50.744	0.15138907421737904	0.022086731805036883	-0.003964802758621899	0.0010972706538841484	4.350461715474727e-6
50.748	0.15165788874713065	0.02207089218112691	-0.003954767362361808	0.0010979339122921814	4.342073202363331e-6
50.752	0.15191185419009373	0.02205509554335609	-0.003943322942069505	0.0010986090448440822	4.332170250898735e-6
50.756	0.15215175583512494	0.022039347381513908	-0.003930540751369178	0.0010992971210007467	4.320832131956249e-6
50.76	0.1523783767167012	0.022023652906996923	-0.00391649149410878	0.00109999916547019	4.308137375090755e-6
50.764	0.15259248754115148	0.022008017038050387	-0.003901251042094649	0.00110071585985549	4.294168895311338e-6
50.768	0.15279476355461538	0.02199244437875703	-0.003884899781434879	0.0011014587251507446	4.279056760597668e-6
50.772	0.15298583603636978	0.02197693923623494	-0.003867501423044762	0.001102228922689848	4.262871927024082e-6
50.776	0.15316633606604144	0.021961505687442893	-0.0038491133815184157	0.00110301487005798	4.245629296353967e-6
50.78	0.15333687458521347	0.021946147558141272	-0.0038298039906607055	0.0011038165662052093	4.227401090210107e-6
50.784	0.153497980671244	0.021930868384777633	-0.003809643849442347	0.0011046334623171792	4.208260075604846e-6
50.788	0.15365016295163858	0.021915671487812642	-0.0037886768296410776	0.0011054660741009147	4.188253700900422e-6
50.792	0.15379392993016366	0.021900559941758324	-0.0037669800476188542	0.0011063133671731942	4.167460380555454e-6
50.796	0.15392976185151386	0.021885536546798253	-0.00374460769181909	0.001107175163192387	4.145936632281269e-6
50.8	0.1540580768426016	0.021870603948968184	-0.0037215836777016497	0.0011080523446254885	4.123709519797262e-6
50.804	0.1541792849072779	0.02185576468283826	-0.0036979541891781495	0.001108944715226796	4.1008267552399004e-6
50.808	0.15429379512526858	0.021841021046376096	-0.0036737764528096996	0.001109851527452276	4.0773464076690495e-6
50.812	0.15440198272403552	0.02182637514240205	-0.003649095269918492	0.001110772409797999	4.053314346549843e-6
50.816	0.15450418072744318	0.021811828897941265	-0.003623953736796376	0.0011117068349053916	4.028774138577466e-6
50.82	0.1546007195696579	0.021797384044824952	-0.0035984124055899814	0.0011126534092042656	4.0037858308026155e-6
50.824	0.1546919271197119	0.02178304210228421	-0.003572494631412965	0.0011136124465137881	3.978374486645166e-6
50.828	0.15477809580401095	0.02176880459242303	-0.0035461999997216994	0.0011145852168323628	3.952542095620735e-6
50.832	0.15485949250339445	0.02175467294287383	-0.0035195765570071556	0.0011155705563564555	3.926335977839611e-6
50.836	0.15493638355969575	0.02174064830959788	-0.0034926973291411825	0.0011165660589943945	3.8998272920594175e-6
50.84	0.15500903168041286	0.021726731703240017	-0.0034655689479714835	0.0011175724553314401	3.873024398304887e-6
50.844	0.15507766587912303	0.021712924017030125	-0.003438245177845059	0.001118588025750761	3.8459798855327785e-6
50.848	0.15514249725755166	0.021699225959990624	-0.0034107566507674165	0.0011196120490910536	3.818724242716647e-6
50.852	0.1552037367662713	0.021685638185893148	-0.0033831012087151514	0.0011206453959677213	3.7912567936394674e-6
50.856	0.15526159468397888	0.02167216135797031	-0.0033552912477630118	0.0011216882363626604	3.7635907221863628e-6
50.86	0.15531626047842376	0.02165879599715301	-0.0033273749314970376	0.0011227388666066418	3.7357731593643364e-6
50.864	0.15536789976738782	0.021645542450032633	-0.0032993895556840606	0.0011237959665449876	3.7078406747384063e-6
50.868	0.15541667690454708	0.02163240093944742	-0.003271359701121629	0.0011248588201823195	3.6798178137956604e-6
50.872	0.15546275624357722	0.021619371615342435	-0.003243297233638155	0.0011259273383750653	3.6517170218294197e-6
50.876	0.15550629506327227	0.021606454605571906	-0.003215201554715588	0.0011270020256462603	3.6235386650254733e-6
50.88	0.15554742639244704	0.02159365003415357	-0.003187083609110586	0.001128082693401236	3.595293861860402e-6
50.884	0.1555862782106454	0.02158095791756881	-0.0031589796775047555	0.0011291678425458674	3.5670182670942847e-6
50.888	0.15562297849741158	0.021568378139959838	-0.0031309179925311102	0.0011302563605730387	3.5387399754908572e-6
50.892	0.15565765390324907	0.021555910492557354	-0.0031029167773085316	0.001131347625325661	3.5104775275911604e-6
50.896	0.15569041488009802	0.021543554713718684	-0.003074984245441918	0.0011324414392781506	3.4822395846658834e-6
50.9	0.15572136124941952	0.021531310528958313	-0.003047118662298624	0.0011335380663583684	3.45402499642648e-6
50.904	0.15575059266220911	0.021519177668854268	-0.0030193258110105784	0.001134637394356559	3.4258399709185473e-6
50.908	0.15577820870837492	0.021507155791260783	-0.0029916311462170786	0.0011357382942356784	3.3977100549869123e-6
50.912	0.15580430182803715	0.02149524446297325	-0.0029640537943100317	0.0011368399164022722	3.369654667735254e-6
50.916	0.1558289510876127	0.021483443187516476	-0.0029366062641990403	0.0011379416798998506	3.3416866654870803e-6
50.92	0.15585223412460186	0.021471751431614575	-0.002909294447311312	0.0011390433427975431	3.3138124724478075e-6
50.924	0.15587422857650493	0.021460168651660977	-0.0028821176176078763	0.0011401450172333258	3.286032040796004e-6
50.928	0.1558950102018984	0.02144869430876017	-0.002855078251191602	0.0011412466472304078	3.2583484817528715e-6
50.932	0.15591464352000517	0.021437327820171926	-0.0028281928543004062	0.0011423473788811458	3.2307786940804555e-6
50.936	0.15593318897745448	0.02142606854410454	-0.0028014736832164115	0.0011434465573679034	3.203335438630586e-6
50.94	0.1559507070193418	0.021414915798147614	-0.002774928790968282	0.0011445437510355188	3.1760274072712947e-6
50.944	0.15596725785936938	0.02140386887608516	-0.00274856202733137	0.0011456387547628647	3.148859178380406e-6
50.948	0.1559828955041116	0.021392927064708633	-0.002722373038827855	0.0011467315619486938	3.121831087022078e-6
50.952	0.15599766734214107	0.021382089652923875	-0.0026963640500396215	0.0011478219999354786	3.0949459764706053e-6
50.956	0.15601162045212985	0.021371355899043893	-0.0026705449392796015	0.0011489094855378294	3.0682144122933808e-6
50.96	0.15602480191250226	0.021360725034217806	-0.002644920195099863	0.00114999372851778	3.0416416367948655e-6
50.964	0.15603725661924445	0.021350196273461037	-0.0026194934401831352	0.001151074478256616	3.0152320449554304e-6
50.968	0.15604902256743203	0.02133976881893553	-0.002594267478582396	0.0011521514958663585	2.9889891561261534e-6
50.972	0.15606013642702754	0.021329441863224333	-0.002569244295721002	0.0011532245852409859	2.9629156873156213e-6
50.976	0.15607063486799358	0.0213192145908033	-0.002544426706182073	0.0011542935103161928	2.937015234421173e-6
50.98	0.15608055412795485	0.021309086170432017	-0.0025198184187812077	0.0011553579880290432	2.9112923385215812e-6
50.984	0.15608992568804045	0.021299055763452056	-0.0024954201432983328	0.001156417879218301	2.885748469871687e-6
50.988	0.1560987781367672	0.021289122527998833	-0.002471232844084045	0.0011574730206220048	2.8603853447022673e-6
50.992	0.15610714002582332	0.021279285617679784	-0.002447257820752844	0.0011585232357826075	2.8352050492928773e-6
50.996	0.15611503988296846	0.021269544180233357	-0.0024234967081832657	0.0011595683346989115	2.8102100420563633e-6
51.	0.1561225040723243	0.0212598973557281	-0.002399951873104993	0.00116060807917869	2.7854035335656847e-6
51.004	0.1561295551999324	0.02125034427538087	-0.0023766243828799087	0.0011616422871076903	2.76078738372452e-6
51.008	0.1561362155061953	0.021240884072915966	-0.002353512732678854	0.0011626709243555179	2.736360824386204e-6
51.012	0.15614250723151551	0.021231515886800185	-0.0023306161501228544	0.0011636939221513426	2.712123848765727e-6
51.016	0.15614845223996307	0.021222238856897214	-0.00230793470911202	0.0011647111676935367	2.688077330010304e-6
51.02	0.15615406907559873	0.021213052121082595	-0.002285469329825675	0.001165722486535729	2.664222990065532e-6
51.024	0.15615937464239582	0.021203954811661048	-0.002263221931349458	0.0011667276423926378	2.6405635881746656e-6
51.028	0.1561643858354722	0.021194946054940395	-0.0022411924555663957	0.0011677265154005714	2.6170998564805974e-6
51.032	0.15616911954994558	0.021186024985844213	-0.0022193776534490733	0.0011687191734931438	2.593829216808154e-6
51.036	0.15617359241320125	0.021177190750377196	-0.0021977753974604776	0.0011697056257185027	2.570750246475239e-6
51.04	0.15617781846598064	0.021168442500388452	-0.0021763848929545024	0.0011706857956235433	2.5478628799915015e-6
51.044	0.15618181037305431	0.02115977938823984	-0.0021552066781757194	0.0011716595268137801	2.5251684367372624e-6
51.048	0.15618558079242162	0.02115120056186618	-0.0021342420513432267	0.0011726266226883266	2.502669048666014e-6
51.052	0.15618914238208184	0.021142705169751645	-0.0021134890979573116	0.0011735870762471135	2.4803634911518707e-6
51.056	0.15619250769440082	0.021134292369502147	-0.0020929458333138343	0.001174540889354286	2.458250460430778e-6
51.06	0.15619568745962242	0.02112596132571973	-0.0020726105961718245	0.0011754880397232144	2.4363289668035807e-6
51.064	0.15619869113114832	0.021117711209444164	-0.0020524818289362865	0.0011764284964585145	2.4145981120239372e-6
51.068	0.1562015281695861	0.02110954119773825	-0.0020325580776579797	0.0011773622272712055	2.393057105369479e-6
51.072	0.15620420803554336	0.021101450473273296	-0.0020128379920335317	0.0011782891982559036	2.3717052638522128e-6
51.076	0.15620674016819536	0.021093438222521507	-0.0019933218603996306	0.0011792092833532101	2.350543642494136e-6
51.08	0.156209132871557	0.021085503624574453	-0.001974010747543994	0.0011801223071145393	2.3295741176605147e-6
51.084	0.15621139317132873	0.021077645871614002	-0.0019548984039688745	0.0011810285213343956	2.30879077139833e-6
51.088	0.1562135280876218	0.021069864178642175	-0.001935980159701488	0.001181928091316474	2.288189334982542e-6
51.092	0.15621554464054743	0.021062157774905825	-0.0019172535622812635	0.0011828210566890488	2.267767884478367e-6
51.096000000000004	0.156217449850033	0.02105452589502661	-0.0018987183767599455	0.0011837073296368918	2.247526859487009e-6
51.1	0.15621925018259492	0.02104696777013101	-0.0018803765857016929	0.0011845866899188543	2.227469075457285e-6
51.104	0.15622095094103947	0.021039482619884746	-0.0018622312243194061	0.0011854588490587661	2.20759848386298e-6
51.108	0.15622255736129775	0.021032069663813244	-0.0018442783023692986	0.0011863239391741783	2.1879115006002127e-6
51.112	0.156224074679301	0.021024728145346266	-0.0018265115360295014	0.0011871822348994915	2.1684020474132066e-6
51.116	0.15622550813098032	0.021017457329174233	-0.0018089265987409745	0.0011880338995239985	2.1490661210549234e-6
51.12	0.15622686270847827	0.02101025649333544	-0.0017915211431062017	0.0011888789807187152	2.1299018305521285e-6
51.124	0.1562281424410373	0.02100312492129945	-0.0017742948008892857	0.0011897174047595038	2.1109094057922813e-6
51.128	0.15622935121861692	0.02099606189405049	-0.0017572491830160387	0.001190545939761363	2.0920858799887174e-6
51.132	0.15623049293531854	0.020989066686231204	-0.001740384078009538	0.0011913651853500513	2.0734329996781116e-6
51.136	0.15623157148524372	0.02098213858838198	-0.0017236938410338442	0.0011921778061378422	2.054949541857039e-6
51.14	0.15623259068223705	0.02097527690471635	-0.0017071766853138139	0.0011929838249327693	2.0366341718817203e-6
51.144	0.156233553655509	0.020968480946693666	-0.0016908306752746452	0.0011937832723473787	2.018485376514694e-6
51.148	0.15623446324675636	0.020961750034036192	-0.0016746536150282411	0.0011945761959976956	2.0005013450542256e-6
51.152	0.15623532230249898	0.02095508349577041	-0.0016586430483732934	0.001195362662361629	1.982679970211108e-6
51.156	0.15623613366925682	0.020948480671268206	-0.0016427962587951092	0.0011961427568539867	1.9650188459445975e-6
51.16	0.15623690019354974	0.02094194090379434	-0.0016271159654445333	0.0011969162351272622	1.9475215154753314e-6
51.164	0.15623762466833735	0.020935463522699715	-0.0016116013907696806	0.0011976830669367172	1.93018769637651e-6
51.168	0.15623830926844862	0.020929047883183467	-0.001596244045456398	0.0011984436944496512	1.9130086110800223e-6
51.172	0.1562389559595709	0.020922693367581242	-0.001581038882093153	0.0011991983525892827	1.8959792227857102e-6
51.176	0.15623956673617537	0.02091639937146864	-0.0015659843281169102	0.0011999470662069482	1.8790983002499454e-6
51.18	0.15624014359273306	0.020910165289761844	-0.0015510822858132085	0.0012006896477152324	1.8623684433303987e-6
51.184	0.15624068852371503	0.02090399050281831	-0.0015363381291279357	0.0012014256951524082	1.8457961047766803e-6
51.188	0.15624120350901755	0.02089787437069425	-0.001521753799149362	0.0012021550176008324	1.8293839652005348e-6
51.192	0.15624169016491332	0.020891816271041086	-0.0015073206279572302	0.0012028780806412136	1.813122943868102e-6
51.196	0.1562421498766689	0.020885815611997052	-0.0014930328326916075	0.0012035951747520052	1.7970071131739367e-6
51.2	0.15624258405196345	0.020879871817585785	-0.0014788882535157395	0.001204306369093937	1.7810345428872142e-6
51.204	0.15624299409847617	0.020873984313224247	-0.0014648883536161252	0.001205011509207355	1.7652073258112448e-6
51.208	0.15624338142388625	0.02086815251785745	-0.001451030726594405	0.001205710682323046	1.749523247433845e-6
51.212	0.15624374743330496	0.020862375893479286	-0.0014373049500871803	0.0012064044794324513	1.7339711300956103e-6
51.216	0.1562440933200231	0.020856653880377232	-0.001423727140179448	0.001207091834709704	1.7185694057652096e-6
51.22	0.1562444200625698	0.020850985870925983	-0.001410302961139691	0.0012077723294772393	1.7033248926443332e-6
51.224	0.15624472865852151	0.020845371261425348	-0.0013970247861445253	0.0012084463778778247	1.6882295426218943e-6
51.228	0.15624502010545466	0.020839809505107585	-0.0013838722046776864	0.0012091152021596263	1.6732609205219485e-6
51.232	0.15624529540094567	0.02083430012677004	-0.0013708381298802273	0.0012097791966970725	1.6584114515682185e-6
51.236	0.15624555554256253	0.0208288426219505	-0.0013579373449455687	0.001210437381135564	1.6436981235620952e-6
51.24	0.15624580141185504	0.02082343644067171	-0.0013451767654054296	0.0012110892650345172	1.6291291401563708e-6
51.244	0.1562460336934576	0.020818081023214727	-0.0013325543465860785	0.0012117349207236838	1.6147026355204822e-6
51.248	0.1562462530851932	0.02081277583595968	-0.0013200590836081967	0.0012123749893279223	1.6004066174017144e-6
51.252	0.15624646028488476	0.02080752040128411	-0.001307677364992175	0.0012130102829491938	1.5862260905154146e-6
51.256	0.1562466559903553	0.020802314255162112	-0.0012954167943644585	0.0012136402746320345	1.5721699940754312e-6
51.26	0.1562468408994278	0.02079715689412719	-0.00128328558450623	0.0012142643959182186	1.5582479950610155e-6
51.264	0.1562470156592723	0.02079204779639437	-0.0012712847026752421	0.0012148825359893376	1.5444615835505493e-6
51.268	0.1562471807646627	0.020786986450753924	-0.0012594078940037295	0.0012154950432194766	1.5308040525530133e-6
51.272	0.15624733670820043	0.02078197238525009	-0.0012476421885701803	0.0012161026973898767	1.5172610308976054e-6
51.276	0.15624748398317123	0.020777005169610212	-0.0012359846767906037	0.0012167056425761182	1.5038295303887471e-6
51.28	0.1562476230828609	0.02077208434886365	-0.0012244461605556507	0.0012173031482823856	1.490522166146673e-6
51.284	0.15624775450055514	0.020767209434675398	-0.0012130316485595891	0.00121789485069468	1.4773449985104024e-6
51.288	0.15624787870999268	0.020762379932688247	-0.0012017391432169288	0.0012184808331574552	1.4642961124648898e-6
51.292	0.15624799607352116	0.020757595370547884	-0.001190559640662382	0.0012190616289599232	1.4513655749198242e-6
51.296	0.15624810692758945	0.020752855323756585	-0.0011794800000119129	0.001219638041083723	1.438538676711959e-6
51.3	0.15624821160977806	0.020748159391951994	-0.0011685041506330294	0.0012202097815188493	1.4258201943477974e-6
51.304	0.15624831045766754	0.02074350713967557	-0.0011576412490682051	0.0012207762246557257	1.4132209135432222e-6
51.308	0.15624840380883845	0.020738898107161226	-0.0011468942370240834	0.0012213371420061344	1.4007445296303001e-6
51.312	0.15624849200087132	0.020734331835424658	-0.0011362597818811695	0.001221892708947154	1.3883875429504847e-6
51.316	0.15624857537134668	0.020729807891360707	-0.0011257282766938897	0.0012224435075838757	1.3761392231480302e-6
51.32	0.15624865424156478	0.020725325887091983	-0.0011152896217733403	0.0012229901560899803	1.3639882286181126e-6
51.324	0.15624872883492089	0.020720885440972742	-0.0011049508362499278	0.0012235321692038355	1.351942893540466e-6
51.328	0.1562487993398467	0.0207164861377126	-0.001094718878498024	0.0012240690629447496	1.3400115117910034e-6
51.332	0.15624886594480686	0.020712127545550407	-0.0010845950272469725	0.0012246007191847655	1.328195850390863e-6
51.336	0.15624892883826602	0.020707809238965796	-0.001074574883360794	0.0012251273880566327	1.3164911201230703e-6
51.34	0.15624898820868877	0.02070353082137819	-0.001064648428631537	0.0012256496866037848	1.3048860128954554e-6
51.344	0.15624904424453975	0.020699291935879893	-0.001054809554617203	0.0012261679820429747	1.2933737030246247e-6
51.348	0.15624909713428362	0.020695092217162817	-0.0010450663393078818	0.0012266817211019493	1.2819637757679063e-6
51.352	0.15624914709929702	0.020690931270479183	-0.001035423963563849	0.0012271905366911834	1.2706624895488324e-6
51.356	0.15624919433830076	0.02068680869086517	-0.0010258823545457308	0.0012276944025025392	1.259470024301919e-6
51.36	0.15624923897294046	0.020682724084155734	-0.0010164361857145704	0.0012281936348825064	1.2483804535588886e-6
51.364	0.156249281124178	0.02067867708700606	-0.0010070766770358748	0.0012286887780098045	1.2373838116693835e-6
51.368	0.15624932091297528	0.02067466734778699	-0.0009978083649104074	0.0012291795091783542	1.2264855962346308e-6
51.372	0.1562493584602942	0.02067069449806297	-0.0009886315778400922	0.0012296657794641824	1.2156864197676414e-6
51.376	0.15624939388709663	0.020666758175809836	-0.000979544313800325	0.0012301476928148125	1.2049841776313385e-6
51.38	0.1562494273143445	0.020662858026579432	-0.00097054478680948	0.001230625340001697	1.194377008254291e-6
51.384	0.15624945889089317	0.020658993702635478	-0.0009616314269289556	0.0012310987986966031	1.1838632944811376e-6
51.388	0.15624948874255234	0.020655164862089324	-0.0009528028802630805	0.0012315681330425988	1.1734416644032129e-6
51.392	0.15624951695073666	0.020651371168035823	-0.0009440580089591611	0.0012320333934165944	1.163110992360069e-6
51.396	0.15624954359684076	0.020647612287689177	-0.0009353958912075278	0.0012324946166179273	1.1528704003198064e-6
51.4	0.15624956876225932	0.02064388789151872	-0.0009268158212414416	0.0012329518257735348	1.1427192589554335e-6
51.404	0.15624959252838697	0.020640197652384763	-0.0009183173093371416	0.0012334050302449146	1.1326571886974057e-6
51.408	0.15624961497661838	0.02063654124467445	-0.0009099000818138895	0.0012338542255369523	1.1226840607624862e-6
51.412	0.15624963618841298	0.020632918343437535	-0.000901564081033879	0.0012342993932090039	1.11279999815915e-6
51.416	0.1562496562551974	0.020629328623522254	-0.0008933094654022966	0.0012347405008515597	1.1030053767262707e-6
51.42	0.1562496752416403	0.020625771757706583	-0.0008851378247492311	0.001235177421485494	1.0933022560330342e-6
51.424	0.15624969319450094	0.020622247405558475	-0.0008770522823090012	0.0012356099261859065	1.0836945058050059e-6
51.428	0.15624971016053874	0.020618755230386573	-0.000869048560574782	0.0012360382751101407	1.0741772837998042e-6
51.432	0.15624972618651303	0.020615294913729876	-0.0008611223713935289	0.0012364627307225658	1.0647457188195342e-6
51.436	0.15624974131918318	0.020611866152806867	-0.0008532701631812145	0.0012368835082111067	1.0553957928874441e-6
51.44	0.15624975560530852	0.020608468657569226	-0.000845489120922745	0.0012373007751960642	1.0461243447375512e-6
51.444	0.15624976909181632	0.020605102147755544	-0.0008377771661720022	0.0012377146514458777	1.0369290732178949e-6
51.448	0.1562497818314129	0.020601766349945077	-0.0008301329570518844	0.0012381252086338455	1.0278085406436955e-6
51.452	0.15624979386484214	0.02059846099461144	-0.0008225558882542243	0.0012385324699476798	1.018762175949512e-6
51.456	0.15624980522646797	0.020595185813176334	-0.00081504609103983	0.001238936409855824	1.00979027789991e-6
51.46	0.15624981595065424	0.020591940535063306	-0.0008076044332385257	0.0012393369538838863	1.0008940182329569e-6
51.464	0.15624982607176482	0.020588724884751417	-0.0008002325192490703	0.001239733978354227	9.920754446970756e-7
51.468	0.1562498356241636	0.020585538578829006	-0.0007929326900391988	0.0012401273101302803	9.83337484012679e-7
51.472	0.1562498446422145	0.020582381323047415	-0.0007857080231456605	0.001240516726365754	9.74683944751963e-7
51.476	0.15624985316028134	0.020579252813886534	-0.0007785578121036718	0.001240902255932545	9.661141454133528e-7
51.48	0.15624986121272805	0.020576152772867142	-0.0007714736663725899	0.0012412844416094747	9.576182591797144e-7
51.484	0.1562498688293349	0.020573080936672476	-0.0007644554276612486	0.0012416632783568517	9.49196232467555e-7
51.488	0.15624987601277204	0.020570037041445142	-0.0007575031841947769	0.0012420387446087154	9.408483039343852e-7
51.492	0.1562498827849985	0.020567020823292086	-0.0007506168655669158	0.0012424108296319894	9.325745226847554e-7
51.496	0.1562498891726778	0.02056403201891915	-0.0007437962427400558	0.0012427795334819579	9.243747475581197e-7
51.5	0.15624989520247348	0.020561070366265605	-0.0007370409280452728	0.001243144867021505	9.162486464842473e-7
51.504	0.15624990090104912	0.020558135605138632	-0.0007303503751822559	0.0012435068519703607	9.081956958782588e-7
51.508	0.15624990629506827	0.020555227477847892	-0.0007237238792193435	0.001243865520953501	9.002151800516573e-7
51.512	0.1562499114111945	0.020552345729840042	-0.0007171605765935589	0.00124422091754874	8.923061906390213e-7
51.516	0.15624991627609136	0.02054949011033324	-0.0007106594451105391	0.0012445730963335417	8.844676260399004e-7
51.52	0.1562499209164224	0.020546660372951685	-0.0007042193039445708	0.001244922122931072	8.76698190875717e-7
51.524	0.15624992533869206	0.020543856276360153	-0.0006978388136386241	0.001245268073922447	8.689963953680949e-7
51.528	0.15624992950841807	0.0205410775848985	-0.0006915164761042843	0.0012456110367534323	8.613605547323377e-7
51.532	0.15624993341492785	0.02053832409908015	-0.0006852307462083503	0.0012459524494473307	8.537649266749163e-7
51.536	0.1562499370912702	0.020535595645615475	-0.0006790121574394178	0.0012462902479622577	8.462462300645596e-7
51.54	0.15624994056543437	0.0205328918730461	-0.0006728870933860054	0.0012466226378310226	8.388362833193117e-7
51.544	0.15624994385130536	0.020530212497510088	-0.0006668059275703178	0.001246952946329929	8.314756160140691e-7
51.548	0.15624994695552655	0.02052755734843233	-0.0006607771349115614	0.001247280592944883	8.241744966369132e-7
51.552	0.1562499498889845	0.020524926220726908	-0.0006547940294253421	0.001247606018066305	8.169249717049421e-7
51.556	0.15624995266015795	0.020522318931342005	-0.0006488257828231363	0.001247931293913506	8.0968999868292e-7
51.56	0.15141204313123868	0.020519738701592644	-0.0006388890896170138	0.001216421351424422	7.771583298022466e-7
51.564	0.14354828919715368	0.020517236310189074	-0.0006088492622211545	0.0011660185290129992	7.099295211257604e-7
51.568	0.13609295608450395	0.020514893895253915	-0.0005592964532254747	0.0011192826823658527	6.260108344039169e-7
51.572	0.1290248304898363	0.02051278458195189	-0.0004927230271028176	0.0010757837427276774	5.3006342222478e-7
51.576	0.12232378968036593	0.02051097222151059	-0.00041114763891406353	0.0010351698331133306	4.2560763275961104e-7
51.58	0.1159707685067591	0.020509512919984853	-0.0003164812202540103	0.0009971356885323667	3.155747194655462e-7
51.584	0.10994770377894526	0.020508455561586654	-0.00021042477366785639	0.0009614211415774669	2.0230682611593058e-7
51.588	0.10423745819329641	0.020507842601980335	-0.00009452599830010572	0.0009278017472364663	8.770138638210933e-8
51.592	0.09882377512179043	0.020507710643391283	0.000029844202595313787	0.0008963512830576999	-2.675088928814345e-8
51.596000000000004	0.09369119778112639	0.020508090642434477	0.00016122467116306768	0.0008674566575770467	-1.3985541436607316e-7
51.6	0.08882525465519048	0.02050900915551322	0.00029847623014438575	0.0008400704258052036	-2.507410537501261e-7
51.604	0.08421206233960941	0.020510485396142118	0.00044038198262541436	0.00081404629365777	-3.58491320749879e-7
51.608	0.07983835543276985	0.02051253743553814	0.0005862350052528277	0.0007892758881024014	-4.627011544076416e-7
51.612	0.07569191960900781	0.020515179494537347	0.000735262469942494	0.0007656610981410778	-5.629618701580911e-7
51.616	0.07176074718904135	0.020518422868933395	0.0008868028750957118	0.0007431153301140517	-6.5899681127284e-7
51.62	0.06803376605170444	0.020522276205575455	0.0010401080810908947	0.0007215596728750074	-7.505000467465977e-7
51.624	0.0645004010249772	0.02052674556393576	0.0011947315574407247	0.0007009341822551284	-8.374281872291103e-7
51.628	0.061150453989912194	0.0205318350279154	0.001350093058800038	0.0006811788112687712	-9.196547848956292e-7
51.632	0.057974577260470145	0.020537546638211175	0.0015057144935215522	0.0006622456297301678	-9.971528429560209e-7
51.636	0.054963593005979104	0.020543880569883037	0.0016611850922092432	0.0006440913767826101	-1.0699549931317986e-6
51.64	0.05210898414937705	0.020550835334522552	0.001816079031274435	0.0006266780350016201	-1.1380968387267087e-6
51.644	0.04940268622097141	0.02055840797253938	0.001970051721063305	0.0006099738216040165	-1.201679977054554e-6
51.648	0.04683686629036272	0.02056659403030987	0.002122741243689882	0.0005939480420918702	-1.260798005557267e-6
51.652	0.04440436581180713	0.0205753877415076	0.00227382772207658	0.0005785760715928703	-1.3155823109180325e-6
51.656	0.042098176811821646	0.020584782305526905	0.0024231376285943247	0.0005638371116169378	-1.3662549215569403e-6
51.66	0.039911744398178094	0.02059476997618061	0.0025703146710996765	0.0005497084600486877	-1.4129237196907524e-6
51.664	0.0378389168923161	0.02060534168122163	0.0027151277289937936	0.0005361724942840693	-1.455776806754443e-6
51.668	0.035873654360134614	0.020616487574233393	0.002857373462908426	0.0005232115423954021	-1.495010776728009e-6
51.672	0.034010497633332255	0.020628196979556073	0.0029968523491170807	0.0005108111892085318	-1.530825712334878e-6
51.676	0.03224418731632923	0.02064045845844647	0.003133381038489244	0.0004989572912767516	-1.5634233155025283e-6
51.68	0.030569524906011575	0.020653259870587214	0.0032667918888189197	0.0004876346684135902	-1.5930009794804198e-6
51.684	0.028981827365169632	0.0206665884417777	0.0033969387520976836	0.0004768310316028516	-1.619765809454442e-6
51.688	0.027476669314072492	0.02068043084460305	0.003523683524860984	0.0004665345650056078	-1.6439201604884461e-6
51.692	0.026049642940632868	0.020694773202646507	0.003646898180997819	0.00045673186000918836	-1.6656545894712596e-6
51.696	0.02469668395761396	0.02070960118048114	0.0037664757766212617	0.00044741090645738547	-1.6851623413679035e-6
51.7	0.02341405885597926	0.020724900014810796	0.003882308841178502	0.000438560763579647	-1.7026283298392582e-6
51.704	0.022198049157794032	0.02074065455485011	0.003994319234150628	0.0004301691609316895	-1.7182329534478845e-6
51.708	0.021045129781600756	0.020756849386680314	0.004102442516496389	0.00042222390243021644	-1.7321492888107428e-6
51.712	0.01995213348930856	0.020773468803308298	0.0042065970485240965	0.00041471412518373133	-1.7445352149791369e-6
51.716	0.01891593140918902	0.02079049678795845	0.004306720978793399	0.00040762790193524956	-1.7555396368060776e-6
51.72	0.017933482955104357	0.020807917154439175	0.004402782268442552	0.0004009527969106549	-1.7653078647206791e-6
51.724	0.017002079389932926	0.020825713581522992	0.00449474500482489	0.0003946778517029826	-1.773976302457e-6
51.728	0.01611908915437998	0.02084386959880884	0.004582571959514048	0.00038879141245946446	-1.7816646248366024e-6
51.732	0.015281913146061197	0.020862368621734188	0.004666247377968168	0.0003832809594060176	-1.7884837718534535e-6
51.736	0.014488212897287195	0.020881194037937784	0.004745767756514499	0.0003781351926974433	-1.7945418051069234e-6
51.74	0.013735774494072725	0.020900329214778073	0.004821126260151608	0.00037334277875139473	-1.799932674676321e-6
51.744	0.013022393386650444	0.02091975750251169	0.004892326303589898	0.0003688914570434352	-1.804737378463201e-6
51.748	0.012346040274808989	0.020939462302549183	0.004959384815917873	0.00036476965522017096	-1.8090330894065136e-6
51.752	0.011704847790182242	0.020959427086853655	0.005022323151281948	0.000360925568005415	-1.812684836083183e-6
51.756	0.01109695493507559	0.02097963543913834	0.005081173852408579	0.0003573294609814241	-1.8156531138340637e-6
51.76	0.010520591374548159	0.02100007106085629	0.005135965087418936	0.00035404596805722107	-1.8183677312833272e-6
51.764	0.009974185995816032	0.021020717824372898	0.0051867539665662234	0.000351048613298291	-1.8208027874824831e-6
51.768	0.009456193792958072	0.021041559815697625	0.005233584420049913	0.00034833873528728734	-1.8230601778994378e-6
51.772	0.00896507739720822	0.021062581232962792	0.0052764637616601094	0.00034590326250741614	-1.8251460296603853e-6
51.776	0.00849944234062081	0.02108376634582198	0.005315457041984361	0.0003437301804530991	-1.827083008231981e-6
51.78	0.008058018933850351	0.021105099852470888	0.0053506687050535896	0.00034180837550440776	-1.8289033779366406e-6
51.784	0.007639541500248595	0.021126566643526735	0.005382089498159203	0.00034012628884268843	-1.830590127228097e-6
51.788	0.00724276419498137	0.021148151593859587	0.005409768250333216	0.00033867238203192415	-1.8321390995810246e-6
51.792	0.006866586948248555	0.021169839840773506	0.005433741750040985	0.00033743622946154757	-1.833541328001621e-6
51.796	0.006509973416191517	0.021191616732944597	0.005454118442671694	0.0003364078929868958	-1.834808493400154e-6
51.8	0.0061718874456423364	0.021213468093084796	0.005470981287529097	0.00033557724938118	-1.8359368518849208e-6
51.804	0.0058513294158146385	0.021235379999849764	0.005484404496255685	0.00033493435608660514	-1.83691548847188e-6
51.808	0.0055474250066135855	0.021257338806707386	0.005494435722912809	0.0003344702680918211	-1.8377253892559262e-6
51.812	0.005259326039847642	0.021279331066557924	0.005501153617730299	0.00033417620265064344	-1.8383546261709607e-6
51.816	0.0049861849952037565	0.02130134377095841	0.005504669802914995	0.00033404334148886574	-1.838798294758581e-6
51.82	0.004727208166445604	0.021323364216422242	0.005505036363199039	0.0003340632266071084	-1.8390302100797325e-6
51.824	0.0044816925823457626	0.021345379974451996	0.005502336064960832	0.0003342281916946611	-1.8390358330881763e-6
51.828	0.004248943780533469	0.021367378911419835	0.005496642844002257	0.00033453058831358755	-1.8387951643537463e-6
51.832	0.004028270745528038	0.02138934926773601	0.005488058732202212	0.00033496278998292094	-1.8382954645285849e-6
51.836	0.003819046929175107	0.0214112796425883	0.005476669685178652	0.00033551771349305784	-1.837519690327886e-6
51.84	0.0036207020558674547	0.021433159002472408	0.005462562171885996	0.0003361887648893481	-1.8364520296976278e-6
51.844	0.003432667657925428	0.021454976613322633	0.005445810680625676	0.0003369693400097812	-1.8350712308686514e-6
51.848	0.0032543840011110083	0.021476722083207025	0.005426505792193097	0.0003378529184756282	-1.8333608190173385e-6
51.852	0.003085356517658303	0.021498385370392035	0.005404733858749099	0.00033883355965542945	-1.8313052123501823e-6
51.856	0.002925119612895774	0.02151995677547537	0.0053805788226446785	0.0003399055820869092	-1.828888776675536e-6
51.86	0.002773207795800056	0.02154142694333381	0.005354130370240801	0.0003410633160555712	-1.8260974586681708e-6
51.864	0.002629171859402154	0.021562786878054265	0.005325476443829003	0.0003423012499505636	-1.8229172433049502e-6
51.868	0.0024926188507481354	0.02158402792428785	0.005294699383213823	0.00034361438236570085	-1.8193348583750748e-6
51.872	0.002363167670042855	0.021605141745422055	0.005261876885799574	0.0003449978290980954	-1.8153361025822999e-6
51.876	0.0022404373692474647	0.02162612032641204	0.005227094604242825	0.0003464467304960363	-1.8109098356333995e-6
51.88	0.002124069136037041	0.02164695600841428	0.005190441706802294	0.0003479564495287836	-1.806047667785046e-6
51.884	0.002013749164612611	0.02166764147605217	0.005152000564051231	0.0003495227664456409	-1.8007414898766886e-6
51.888	0.0019091691003724552	0.021688169729358973	0.005111846537988632	0.0003511415308421317	-1.7949816187793794e-6
51.892	0.001810020593377343	0.021708534068978536	0.005070058039417877	0.0003528086201306019	-1.7887601808690858e-6
51.896	0.0017160092252490658	0.021728728123773723	0.005026717093565011	0.00035452006663449457	-1.7820720789634206e-6
51.9	0.0016268814707038903	0.02174874583913189	0.004981901179527394	0.00035626800290314184	-1.7748919838910314e-6
51.904	0.0015423909969969414	0.02176858146904724	0.0049356871216279605	0.00035804738998492045	-1.7672098916810759e-6
51.908	0.0014622914713837913	0.02178822957296251	0.004888150281052589	0.0003598614315559341	-1.7590567578001263e-6
51.912	0.0013863424170489813	0.021807685003102553	0.004839362742258237	0.0003617067290154611	-1.750430068021519e-6
51.916	0.001314336060038122	0.02182694290899045	0.004789400588645615	0.00036358019891357486	-1.7413312186965653e-6
51.92	0.0012460756995030166	0.021845998737726142	0.004738335688599588	0.00036547888420347045	-1.7317616404508602e-6
51.924	0.0011813646317045765	0.021864848212948543	0.004686234443274571	0.00036739985978225843	-1.7217218773658672e-6
51.928	0.0011200081982765506	0.021883487314886988	0.0046331599581703855	0.0003693402514295006	-1.7112124638637447e-6
51.932	0.0010618347681700232	0.02190191228832232	0.0045791820551585	0.00037129741800711274	-1.7002384736648554e-6
51.936	0.0010066869836950379	0.0219201196579081	0.004524368883428114	0.00037326887564112553	-1.6888060861029065e-6
51.94	0.0009544076821829037	0.021938106208697808	0.004468782489167765	0.0003752521776693349	-1.6769203605907946e-6
51.944	0.0009048402378216667	0.021955868962328408	0.004412480261376277	0.0003772449176483837	-1.6645857528280123e-6
51.948	0.0008578426258319617	0.021973405190722193	0.004355530553045513	0.00037924485378106656	-1.6518125477287136e-6
51.952	0.0008132885293408374	0.021990712409693792	0.004297983411440942	0.000381249906053241	-1.6386057718302474e-6
51.956	0.0007710523819014076	0.022007788331062983	0.004239891417721688	0.00038324982804029665	-1.6249376567513664e-6
51.96	0.0007310086873606257	0.022024630898630913	0.004181317981451687	0.0003852412755924374	-1.6108162728320435e-6
51.964	0.0006930401330558609	0.022041238321390995	0.004122326639836129	0.0003872321774605063	-1.5962975209471967e-6
51.968	0.0006570447479739493	0.022057609012920712	0.004062961865260102	0.00038922084007990556	-1.581389430409157e-6
51.972	0.0006229222114386183	0.022073741596586184	0.004003282056895517	0.0003912056235548233	-1.5661064533336464e-6
51.976	0.0005905722027954016	0.022089634919670077	0.003943339730580978	0.00039318492618359394	-1.5504617408853152e-6
51.98	0.0005598983432612622	0.022105288025201675	0.003883180243799988	0.00039515721303356647	-1.5344666828470083e-6
51.984	0.0005308176774390847	0.022120700110425412	0.0038228286786941676	0.0003971210821668829	-1.5181258618216228e-6
51.988	0.0005032500405843278	0.022135870443083114	0.0037623206951369146	0.0003990751761630424	-1.5014487941936244e-6
51.992	0.0004771152679522939	0.022150798600230708	0.003701754360118981	0.00040101820535554285	-1.4844708901619696e-6
51.996	0.00045233449358988986	0.022165484479007697	0.0036411872731949317	0.0004029489381495426	-1.4672125453375263e-6
52.	0.00042883938461452825	0.022179928114874438	0.0035806309952709507	0.00040486624755699084	-1.4496766349416031e-6
52.004	0.0004065666963490754	0.022194129506513113	0.0035200640829217544	0.00040676904722308777	-1.4318531131742943e-6
52.008	0.00038545321606504624	0.022208088691302686	0.00345954374326705	0.0004086562834807621	-1.4137642886626366e-6
52.012	0.00036543573924845683	0.022221806026449964	0.003399149852227174	0.00041052696513518155	-1.3954426728745226e-6
52.016	0.00034645471956415257	0.022235282123946452	0.003338930286245166	0.00041238017350577106	-1.3769086507654553e-6
52.02	0.0003284595914497752	0.022248517724624595	0.0032789015893454113	0.0004142150851727764	-1.3581705011038615e-6
52.024	0.00031140110510753167	0.022261513576902675	0.0032190554868608947	0.00041603089778764106	-1.33922654422697e-6
52.028	0.00029523001073953215	0.02227427046561976	0.0031594315893052633	0.00041782683496944525	-1.3200953012619025e-6
52.032	0.0002798972554009519	0.02228678940697791	0.003100090000600846	0.0004196021725973957	-1.3008044994995769e-6
52.036	0.0002653589026554277	0.022299071614295982	0.0030410692036984734	0.00042135626489105224	-1.2813735609455953e-6
52.04	0.00025157636271388507	0.022311118412119385	0.002982386328953247	0.00042308853348894867	-1.2618134582143187e-6
52.044	0.00023851128522396335	0.02232293115105545	0.0029240380509105027	0.0004247984175208028	-1.2421267367973942e-6
52.048	0.0002261253198333072	0.02233451118888983	0.0028660455200158873	0.0004264853741531784	-1.2223264959440163e-6
52.052	0.0002143808149266575	0.022345860069198815	0.0028084675971837042	0.00042814891191840726	-1.2024423458923067e-6
52.056	0.00020324547448995352	0.02235697953253498	0.0027513409457626016	0.0004297886197479798	-1.18249502753541e-6
52.06	0.00019268942819760615	0.022367871413342674	0.002694675848295191	0.00043140412991475406	-1.1624942897360888e-6
52.064	0.00018268281452413096	0.02237853753681092	0.0026384607643278432	0.00043299508558713106	-1.1424405444684217e-6
52.068	0.00017319577253573619	0.022388979736116078	0.002582721294782098	0.00043456114847814967	-1.1223503320594823e-6
52.072	0.0001641999196925073	0.02239919998290221	0.0025274884857485304	0.0004361020265567735	-1.1022428507338448e-6
52.076	0.0001556712195653366	0.022409200348797495	0.0024727841340247483	0.0004376174868722791	-1.0821335783095554e-6
52.08	0.0001475864074678327	0.022418982984261916	0.0024186258586828646	0.000439107327364874	-1.062036336701806e-6
52.084	0.0001399222187136073	0.02242855010187628	0.002365027101069794	0.00044057136891936365	-1.0419632274497134e-6
52.088	0.00013265544927178817	0.02243790395963129	0.0023119971248075333	0.00044200945321196626	-1.0219245849638159e-6
52.092	0.00012576510440811614	0.02244704686521026	0.0022595592699250463	0.00044342145918003893	-1.0019370685739475e-6
52.096000000000004	0.00011923291024297953	0.022455981252635628	0.0022077352263788516	0.0004448073173650651	-9.820167834979316e-7
52.1	0.00011304075373218658	0.022464709545728757	0.002156510648262174	0.0004461669685047914	-9.621638184834366e-7
52.104	0.00010717052183151048	0.02247323413358145	0.0021058833247801527	0.0004475003611271837	-9.423835483308325e-7
52.108	0.00010160435844498828	0.022481557422532352	0.002055864090156095	0.0004488074612945238	-9.22687143069533e-7
52.112	0.00009632683541755036	0.022489681888347057	0.002006476823631294	0.00045008827526232554	-9.030916929020384e-7
52.116	0.0000913238343121755	0.02249761012796716	0.0019577571191662087	0.0004513428498590038	-8.836196774962299e-7
52.12	0.00008658124753110826	0.02250534484038192	0.0019097097839618391	0.0004525712588029029	-8.642797608758293e-7
52.124	0.00008208496747659502	0.022512888691084428	0.0018623261774519365	0.0004537735814364287	-8.450744193451793e-7
52.128	0.00007782125561204039	0.022520244335852826	0.0018156072039254407	0.0004549499097229019	-8.260103335181295e-7
52.132	0.0000737786436690598	0.022527414439753556	0.0017695566032160362	0.00045610036321428593	-8.070954094550722e-7
52.136	0.0000699464449973204	0.022534401688483464	0.001724180950702411	0.0004572250806604647	-7.883387742581466e-7
52.14	0.00006631397298112155	0.02254120879971198	0.0016794896573084912	0.00045832421649120514	-7.697507812909969e-7
52.144	0.00006287054100474201	0.02254783853317043	0.0016354933061536897	0.000459397942255024	-7.51342259418871e-7
52.148	0.000059605494632686355	0.022554293672622454	0.0015921918837274558	0.00046044644335171487	-7.331190899957742e-7
52.152	0.00005650937408441173	0.022560576990106596	0.0015495819343084786	0.0004614699206296887	-7.150854522345332e-7
52.156	0.00005357414190381908	0.02256669124832499	0.0015076622291950812	0.00046246859200308225	-6.972464283520774e-7
52.16	0.00005079183229076609	0.02257263920945996	0.0014664337371881882	0.0004634426848683266	-6.796079883439879e-7
52.164	0.00004815447944510594	0.022578423643964046	0.0014258996245911785	0.00046439243686941114	-6.621770013950759e-7
52.168	0.0000456541175667057	0.022584047339348268	0.0013860652403006558	0.00046531809714554816	-6.449612401362881e-7
52.172	0.00004328299179424346	0.022589513102546775	0.0013469329321717691	0.00046621992774568467	-6.279669743154054e-7
52.176	0.00004103475674424379	0.022594823731854757	0.001308497457404263	0.00046709820615721277	-6.111968151148051e-7
52.18	0.00003890350268899013	0.02259998200548464	0.001270754488134437	0.0004679532170675976	-5.94653650825598e-7
52.184	0.000036883307197066815	0.022604990687129064	0.0012337010923192666	0.00046878525020711045	-5.783408752436728e-7
52.188	0.000034968247837058996	0.02260985253154414	0.0011973357337366143	0.0004695946011289669	-5.622623963015043e-7
52.192	0.00003315240227303434	0.0226145702901327	0.0011616582719854156	0.00047038157192249484	-5.464226440132688e-7
52.196	0.00003143034866274173	0.022619146716435314	0.0011266697585488536	0.0004711464750177111	-5.308264852493481e-7
52.2	0.000029797682418726585	0.022623584562714363	0.0010923669971815559	0.0004718896354602866	-5.154766640888523e-7
52.204	0.000028250034508147894	0.022627886556258185	0.0010587421750611217	0.0004726113805441184	-5.003736009959195e-7
52.208	0.000026783035898155895	0.022632055395336973	0.0010257888247208354	0.00047331203875794535	-4.855181999637352e-7
52.212	0.00002539231755590139	0.022636093755662234	0.0009935021342757449	0.00047399194065404776	-4.7091200466929864e-7
52.216	0.00002407354028235802	0.022640004297009058	0.0009618789474228293	0.00047465141993691205	-4.565572082016683e-7
52.22	0.000022823012320147535	0.022643789669838522	0.0009309177634406534	0.00047529081813911425	-4.424566654059426e-7
52.224000000000004	0.000021637506287879377	0.02264745251540058	0.0009006135129727195	0.0004759104832222138	-4.2861141215530244e-7
52.228	0.000020513780532286555	0.022650995445981908	0.000870960073769181	0.00047651076309755675	-4.150218493792568e-7
52.232	0.00001944859340009572	0.02265442105768434	0.0008419526541617673	0.0004770920077265875	-4.0168888218476675e-7
52.236	0.000018438703238035677	0.022657731915128716	0.0008135817432637954	0.00047765456624914614	-3.886110346868924e-7
52.24	0.000017480981009215196	0.022660930554618583	0.0007858429460686647	0.00047819878809528856	-3.757891444432667e-7
52.244	0.00001657291172327958	0.022664019493882887	0.0007587304615179419	0.00047872502740932594	-3.632232609864673e-7
52.248	0.000015712104808954197	0.022667001222752673	0.0007322363851298517	0.00047923363829442835	-3.5091230693733906e-7
52.252	0.000014896162761141347	0.02266987820145166	0.0007063546226844205	0.0004797249735792444	-3.388559527048608e-7
52.256	0.000014122688074747625	0.022672652868493445	0.0006810793201206324	0.0004801993860376745	-3.2705387136488445e-7
52.26	0.000013389283487158656	0.022675327632912877	0.0006564017798454968	0.00048065722686615233	-3.1550425921054315e-7
52.264	0.000012693760961762228	0.022677904870561545	0.0006323150710173806	0.000481098846148561	-3.042060510688072e-7
52.268	0.000012034349189389115	0.022680386933061084	0.000608812961331605	0.00048152459545132496	-2.9315841491072424e-7
52.272	0.0000114093021229848	0.022682776142237564	0.0005858868508644939	0.00048193482435864704	-2.8235927656542066e-7
52.276	0.000010816873715495006	0.022685074785561407	0.0005635290179711643	0.000482329879403919	-2.7180688327864056e-7
52.28	0.000010255317919868588	0.022687285123254585	0.0005417327745528515	0.000482710105158656	-2.6149988457229745e-7
52.284	9.722888689051211e-6	0.0226894093852606	0.0005204896406250503	0.00048307584355733257	-2.51435972207799e-7
52.288	9.217878451251367e-6	0.022691449766744823	0.0004997912829917129	0.00048342743321815116	-2.416128170814904e-7
52.292	8.738973006046045e-6	0.022693408431898557	0.00047963019952625634	0.00048376521204896756	-2.3202840517890803e-7
52.296	8.28496702075865e-6	0.02269528751438125	0.00045999863987335155	0.00048408951551635854	-2.2268051871447465e-7
52.3	7.85463671627441e-6	0.022697089116469966	0.00044088866318886945	0.0004844006756337265	-2.1356676632793883e-7
52.304	7.446758313478716e-6	0.02269881530829741	0.00042229213813999196	0.00048469902082365476	-2.0468458585798165e-7
52.308	7.060108033259116e-6	0.022700468127089972	0.00040420074290530727	0.0004849848756758912	-1.9603124704603332e-7
52.312	6.693462096500964e-6	0.022702049576405786	0.00038660596517461123	0.0004852585607091369	-1.8760385422219854e-7
52.316	6.345710073117066e-6	0.022703561625372775	0.000369499102149011	0.0004855203927926042	-1.793993492119024e-7
52.32	6.0159997782284765e-6	0.022705006212684578	0.0003528755062788114	0.0004857706865902885	-1.7141657696595386e-7
52.324	5.703467730586668e-6	0.02270638526769191	0.0003367304448619348	0.00048600975657520025	-1.6365428153880783e-7
52.328	5.407250100226057e-6	0.02270770067404104	0.0003210488138456776	0.00048623791063266534	-1.561061044554178e-7
52.332	5.126483057182618e-6	0.022708954258738152	0.0003058176666630815	0.00048645544809526744	-1.4876667007203845e-7
52.336	4.86030277149074e-6	0.022710147801936816	0.0002910265235631838	0.00048666266136463776	-1.416317424849575e-7
52.34	4.6078549681531305e-6	0.022711283046805218	0.0002766673716111042	0.0004868598376101604	-1.346982316146121e-7
52.344	4.36845802423299e-6	0.02271236170939344	0.00026273466468811817	0.00048704726135574895	-1.2796419889956895e-7
52.348	4.1415116438099796e-6	0.02271338548850072	0.0002492253234915037	0.0004872252156103123	-1.2142886197369772e-7
52.352	3.926404023336716e-6	0.02271435607530328	0.00023613810781151435	0.0004873939829571913	-1.1509229289422863e-7
52.356	3.722523359265468e-6	0.022715275139173007	0.0002234609392480578	0.000487553843056981	-1.0894923970351314e-7
52.36	3.529257848049576e-6	0.02271614429367804	0.00021118192849237826	0.0004877050666514038	-1.0299449651094734e-7
52.364	3.3459956861412877e-6	0.02271696511373045	0.00019929227708975867	0.0004878479185105492	-9.722432255346638e-8
52.368	3.172167553813425e-6	0.022717739139782003	0.000187783553343696	0.00048798265834961433	-9.163511755499338e-8
52.372	3.00734749904812e-6	0.02271846787929119	0.00017664769231595968	0.0004881095416070119	-8.622342412227956e-8
52.376	2.8511086605442544e-6	0.022719152808190278	0.000165876995826469	0.00048822881882858344	-8.098592974319083e-8
52.38	2.7030228468746164e-6	0.022719795372352324	0.00015546413245335713	0.0004883407358767551	-7.591946884471375e-8
52.384	2.5626618666127767e-6	0.02272039698905821	0.00014540213753302394	0.0004884455341523874	-7.102102473421677e-8
52.388	2.4295975283315083e-6	0.02272095904647135	0.00013568252549078428	0.000488543450459777	-6.62868091703644e-8
52.392	2.3034034576713587e-6	0.022721482892576493	0.0001262955060285502	0.0004886347150365007	-6.171236859865128e-8
52.396	2.1837260229084103e-6	0.02272196984665246	0.0001172355642062639	0.0004887195539378206	-5.729531264453402e-8
52.4	2.0702682866266852e-6	0.022722421205208992	0.00010849668949928033	0.000488798189947668	-5.303298544256238e-8
52.403999999999996	1.9627275780900114e-6	0.02272283823939239	0.00010007221072179708	0.0004888708417373603	-4.8922385890083436e-8
52.408	1.8608012265620428e-6	0.022723222192342907	0.0000919547960268234	0.0004889377234040245	-4.496016862543647e-8
52.412	1.7641865613069697e-6	0.02272357427655207	0.0000841364529062372	0.0004889990439778205	-4.11426450348349e-8
52.416	1.6725809115884357e-6	0.02272389567122006	0.0000766085281906986	0.000489055006930556	-3.74657842852418e-8
52.42	1.5856929332648884e-6	0.022724187519689173	0.00006936192381732064	0.0004891058097630996	-3.3925319915397036e-8
52.424	1.5033000776036624e-6	0.022724450935378854	0.00006239154012836346	0.0004891516453513719	-3.051892450979513e-8
52.428	1.4251961369286216e-6	0.022724687011838357	0.00005569103954720441	0.0004891927033911296	-2.7243650190759234e-8
52.432	1.3511740260006561e-6	0.02272489681360979	0.00004925298687365425	0.0004892291686748276	-2.4095997822950062e-8
52.436	1.2810266595810478e-6	0.022725081376213978	0.000043070306665912464	0.0004892612210759879	-2.1072630831481592e-8
52.44	1.2145469524306797e-6	0.0227252417075895	0.00003713628324049872	0.0004892890357843903	-1.817037621935963e-8
52.444	1.1515278193104616e-6	0.022725378789531722	0.00003144456067228913	0.0004893127835425993	-1.5386225509831942e-8
52.448	1.0917621749816359e-6	0.02272549357913181	0.00002598914279454465	0.00048933263088374	-1.2717335618067727e-8
52.452	1.0350433743933842e-6	0.0227255870102158	0.000020764393198850374	0.0004893487403728901	-1.0161029656464836e-8
52.456	9.811981019686065e-7	0.02272565999368425	0.000015763944783167046	0.0004893612708379222	-7.71426405250946e-9
52.46	9.301062810090133e-7	0.02272571341064925	0.000010980234057099841	0.0004893703762617082	-5.373401271964573e-9
52.464	8.816522852013084e-7	0.022725748117762946	6.408169772232373e-6	0.0004893762064352579	-3.1360058133281694e-9
52.468	8.357204882322144e-7	0.02272576495125406	2.0425322260786014e-6	0.0004893789076311938	-9.995721895998565e-10
52.472	7.921952637886964e-7	0.02272576472597831	-2.122145388033962e-6	0.0004893786225503669	1.0385325868476741e-9
52.476	7.509609855574729e-7	0.02272574823442997	-6.09157698101078e-6	0.0004893754898590877	2.981068469096493e-9
52.48	7.119020272253457e-7	0.022725716245753456	-9.871723567958914e-6	0.0004893696440781171	4.8309218488896145e-9
52.484	6.74902762479053e-7	0.022725669504754922	-0.00001346879326820119	0.000489361215612751	6.5911050465637715e-9
52.488	6.398548488785983e-7	0.022725608730647967	-0.00001688998822794941	0.0004893503304414647	8.265121320499493e-9
52.492	6.066426112352108e-7	0.02272553461156301	-0.000020138848737395194	0.0004893371090636632	9.854686021027368e-9
52.496	5.751366355713911e-7	0.022725447843681364	-0.000023218320118542575	0.0004893216733397229	1.1361227252542605e-8
52.5	5.554302953099277e-7	0.022725349049451237	-0.00002615090397132086	0.0004893041894132915	1.2795746870111977e-8
52.504	0.008641302740744008	0.022725224939378116	-0.000039316441129234155	0.0005376203090100914	2.1137317229075936e-8
52.508	0.016804206919128425	0.022725009007441087	-0.00007168766696377932	0.0005830513584411407	4.179759160670762e-8
52.512	0.024515712132563455	0.022724628705549848	-0.0001211485809607796	0.000625599786070833	7.579052633184871e-8
52.516	0.031800805760227355	0.02272401981465463	-0.0001856393376269324	0.0006653032155157958	1.2350644824942058e-7
52.52	0.038682894830292434	0.022723125916100737	-0.00026336658408930124	0.000702224920973092	1.8494257869906277e-7
52.524	0.045184541210394884	0.0227218983465432	-0.0003521900155734641	0.0007364599800217047	2.5937385183307725e-7
52.528	0.051326504298340216	0.022720295352160972	-0.0004507523988330219	0.0007681087647787816	3.4622686828870516e-7
52.532	0.05712893127677936	0.02271828151940444	-0.0005573981781926293	0.0007972933308089785	4.44409850078058e-7
52.536	0.06261038596810008	0.022715827491852896	-0.0006706167018226336	0.0008241421786967343	5.526835097105235e-7
52.54	0.0677887708530302	0.022712909462850657	-0.000789148641889901	0.0008487885319914233	6.698203172727545e-7
52.544	0.07268075722678065	0.022709508732138763	-0.0009118471212169801	0.0008713663070320572	7.945528585926525e-7
52.548	0.07730220831564714	0.02270561098728073	-0.0010373765610761584	0.0008920175869906524	9.25358136811816e-7
52.552	0.0816681192227587	0.022701206964696904	-0.0011649564463713943	0.000910871427108657	1.0611255408257415e-6
52.556	0.08579253761327113	0.022696289954293736	-0.0012936089564402802	0.0009280600874184524	1.2005468411992594e-6
52.56	0.0896889405983935	0.022690857772658096	-0.0014225274846455095	0.0009437104864669169	1.3424541045473735e-6
52.564	0.09336979172799317	0.022684910208363194	-0.0015510890847798388	0.000957939551188709	1.4858495817277042e-6
52.568	0.09684716657425199	0.022678450629858328	-0.0016785166148924424	0.0009708669710524093	1.629616341761769e-6
52.572	0.1001321688440995	0.02267148401260011	-0.001804457477376841	0.0009825934847397042	1.7730481607603262e-6
52.576	0.10323559610529895	0.022664017951808047	-0.0019282060090733614	0.0009932282894289696	1.915148756058595e-6
52.58	0.10616736412564859	0.022656061453901873	-0.002049584991325995	0.0010028573385068944	2.0554413494448636e-6
52.584	0.10893691117245573	0.02264762526701546	-0.0021680042391274664	0.0010115760571819674	2.193101180170354e-6
52.588	0.111553433005053	0.022638721505244142	-0.0022833283228973697	0.0010194613885127208	2.327765062491375e-6
52.592	0.11402519003279435	0.02262936316375309	-0.002395259533966715	0.0010265890344991555	2.4589471723497872e-6
52.596000000000004	0.11636021432195752	0.0226195642454432	-0.0025035671950726806	0.0010330292774650802	2.5862582106112087e-6
52.6	0.11856621582535869	0.022609339861755798	-0.0026080004420441913	0.001038849648522057	2.709320342562977e-6
52.604	0.12065014230125055	0.02259870515140363	-0.0027087214459957493	0.0010440970276575463	2.8281680105164128e-6
52.608	0.12261882515704099	0.022587675576408645	-0.002805363764730788	0.0010488350192208538	2.942363758102903e-6
52.612	0.12447870816548824	0.022576267716797545	-0.002897880552189029	0.0010531121870376873	3.0517933260897697e-6
52.616	0.12623565881262178	0.022564498044275644	-0.002986263309087847	0.0010569712445361481	3.156394446319218e-6
52.62	0.12789547830855733	0.022552383168728565	-0.003070479383558881	0.0010604539787336749	3.2561020789147365e-6
52.624	0.129463542923502	0.02253993976085305	-0.0031505315834679027	0.001063597467541199	3.350897413585025e-6
52.628	0.13094482407488353	0.022527184453849967	-0.0032264298948724655	0.0010664353628027756	3.4407789354960387e-6
52.632	0.1323442374814377	0.02251413384616171	-0.003298190307246172	0.0010689996995792966	3.5257644476015057e-6
52.636	0.1336662675890582	0.022500804350751066	-0.0033658837217432603	0.0010713173576215678	3.605929654839438e-6
52.64	0.13491513641926173	0.02248721216076078	-0.003429540860052352	0.001073414607994103	3.6813192578928537e-6
52.644	0.13609499661503718	0.022473373319885682	-0.0034892247637021818	0.0010753153304524977	3.75201687980345e-6
52.648	0.13720959398968638	0.02245930355138426	-0.0035450166378327105	0.0010770400579896235	3.818124925185523e-6
52.652	0.13826251999549108	0.02244501828770643	-0.0035969841293563296	0.0010786084710200697	3.879737552048488e-6
52.656	0.13925726937038221	0.02243053265305914	-0.0036452202017393815	0.0010800382140229256	3.93697711640689e-6
52.66	0.14019698073157028	0.02241586136645583	-0.0036898253969555807	0.001081344447481387	3.989972205173722e-6
52.664	0.1410847113651694	0.022401018779158056	-0.0037308852746010183	0.0010825420717807126	4.038840274742739e-6
52.668	0.1419234103270193	0.02238601883522203	-0.0037685212194114646	0.001083643635799699	4.083734035791354e-6
52.672	0.1427156925745874	0.02237087511568507	-0.003802780839644851	0.001084662723218415	4.124734621331994e-6
52.676	0.1434641113966454	0.022355600964927724	-0.00383376152987274	0.0010856103367753028	4.161971145561346e-6
52.68	0.14417119402700776	0.022340209157378322	-0.003861632990151442	0.0010864941224357323	4.195641546803464e-6
52.684	0.14483919409282703	0.022324711942031276	-0.0038864770678721503	0.001087323715225582	4.225858684577773e-6
52.688	0.1454702039372566	0.02230912125404604	-0.003908386661600838	0.0010881073385185678	4.252744208255958e-6
52.692	0.14606631366238876	0.022293448614654897	-0.003927472174178523	0.0010888522769999733	4.27643701970832e-6
52.696	0.1466295103790107	0.022277705110195133	-0.003943834449451837	0.001089565532145878	4.297066080612237e-6
52.7	0.14716153955054256	0.02226190141643674	-0.003957587689137407	0.0010902522682829066	4.314768955010565e-6
52.704	0.14766411268720292	0.02224604773918397	-0.003968842049877154	0.0010909174854157413	4.329679189064241e-6
52.708	0.1481389260890858	0.022230153900519942	-0.003977682926109585	0.0010915669903797415	4.341907380338323e-6
52.712	0.14858749736932744	0.022214229352104157	-0.0039842145295334004	0.0010922048591950786	4.351578469232014e-6
52.716	0.1490112295612701	0.022198283136158566	-0.003988532517048839	0.0010928348676189944	4.3588074052631225e-6
52.72	0.14941152382758158	0.022182323911429137	-0.00399073619881852	0.001093460514562903	4.363712457444902e-6
52.724000000000004	0.1497897172751647	0.022166359933214096	-0.003990923903823791	0.001094084933890319	4.366409715476347e-6
52.728	0.15014698264810472	0.02215039908422421	-0.0039891882996205335	0.001094710635672291	4.3670068592940605e-6
52.732	0.15048446719368921	0.02213444886432938	-0.00398562415350103	0.0010953398259315019	4.3656128665242076e-6
52.736	0.1508033093442475	0.022118516418030306	-0.003980314772736647	0.0010959750697219302	4.362325760565275e-6
52.74	0.15110453113123432	0.022102608557964375	-0.003973345993497973	0.0010966182040850867	4.357243547598421e-6
52.744	0.15138907342295044	0.02208673174907867	-0.00396480292080118	0.0010972706394886246	4.350461836353878e-6
52.748	0.15165787549191911	0.02207089212461282	-0.003954767290787989	0.00109793384950272	4.3420728754623e-6
52.752	0.15191183692609497	0.02205509549187016	-0.0039433210062536925	0.00109860904468663	4.332168123573089e-6
52.756	0.15215174581663835	0.022039347335960358	-0.003930540040512795	0.0010992971019854537	4.320831275773503e-6
52.76	0.15237837119360179	0.022023652860550424	-0.003916492511637172	0.0010999990916802744	4.3081382053734855e-6
52.764	0.1525924770137881	0.022008016987026507	-0.003901251803445428	0.0011007157731338358	4.294169395019205e-6
52.768	0.15279475157595793	0.021992444331297673	-0.003884897368807853	0.001101458772513377	4.279054287187547e-6
52.772	0.1529858258626173	0.02197693919949386	-0.0038674988411605215	0.0011022289872242624	4.26286933078337e-6
52.776	0.15316632949519654	0.02196150565989985	-0.0038491112421761265	0.001103014932951264	4.245627178710857e-6
52.78	0.1533368676118751	0.02194614754051633	-0.003829800850540761	0.0011038166731995225	4.2273980338606045e-6
52.784	0.15349796991306905	0.021930868382029085	-0.0038096406452628466	0.0011046335554360683	4.2082568909104555e-6
52.788	0.15365015189998638	0.02191567149795167	-0.003788673302797743	0.0011054661817352235	4.188250209885999e-6
52.792	0.15379392617763543	0.02190055996647566	-0.003766976591321768	0.0011063135082955565	4.167457088412422e-6
52.796	0.1539297562974278	0.02188553658246156	-0.0037446057322043673	0.0011071752281389328	4.145934705843726e-6
52.8	0.1540580654596624	0.021870603992185905	-0.003721581598787801	0.0011080523874330693	4.123707375563802e-6
52.804	0.1541792757146948	0.02185576473273186	-0.0036979529348631513	0.0011089447311232329	4.100825423058187e-6
52.808	0.15429379406470498	0.021841021100840928	-0.003673775185234259	0.0011098515841297606	4.077345209068848e-6
52.812	0.15440197659993093	0.021826375204145043	-0.0036490927790754535	0.0011107724994343239	4.053311906881385e-6
52.816	0.15450416887007934	0.021811828971619863	-0.0036239509719017114	0.0011117069101994192	4.0287713376870335e-6
52.82	0.15460071548412926	0.02179738411249311	-0.003598415433845041	0.001112653249431589	4.003788625272466e-6
52.824	0.15469193098404113	0.02178304217022919	-0.003572490095709247	0.001113612684228976	3.978370284864206e-6
52.828	0.15477809504673726	0.02176880469816621	-0.00354618668846101	0.0011145858526719547	3.952529513892251e-6
52.832	0.1548594854486803	0.021754673097119974	-0.0035195697423268777	0.0011155708549424597	3.926329426477207e-6
52.836	0.15493637946836009	0.021740648488330423	-0.003492687691181776	0.0011165665106691734	3.899818108200007e-6
52.84	0.15500903067463018	0.02172673191720322	-0.0034655632333710678	0.0011175727365530987	3.873018986416309e-6
52.844	0.155077660173969	0.02171292423138489	-0.003438250724391793	0.0011185877379094305	3.845985100162877e-6
52.848	0.1551424868476712	0.021699226142030185	-0.003410763888761268	0.0011196116521208757	3.8187309924902256e-6
52.852	0.1552037295367556	0.021685638372939058	-0.0033830916496735315	0.0011206458359881073	3.7912475699727795e-6
52.856	0.15526159427888533	0.02167216160130095	-0.0033552744510693027	0.0011216890714267856	3.763574683401944e-6
52.86	0.15531625751301545	0.021658796306039264	-0.00332736025250579	0.001122739590431724	3.735759087117148e-6
52.864	0.155367891641708	0.021645542803029032	-0.003299382774477099	0.0011237962770749923	3.7078340786027233e-6
52.868	0.155416669067525	0.021632401301366098	-0.003271361686074154	0.0011248586969866247	3.6798196435693405e-6
52.872	0.15546275617250396	0.021619371959572836	-0.0032433026049848465	0.00112592708422671	3.651722245295481e-6
52.876	0.1555062948960307	0.021606454939894718	-0.0032152004249006837	0.0011270020959217723	3.6235376176716434e-6
52.88	0.15554742112390038	0.02159365037974254	-0.0031870799752622206	0.0011280828641625172	3.5952903068088105e-6
52.884	0.15558627074383277	0.021580958276055835	-0.0031589772453191815	0.0011291679420794315	3.567015835172812e-6
52.888	0.15562297708301773	0.02156837850347582	-0.0031309179356251923	0.001130256371246383	3.5387399445899467e-6
52.892	0.15565765512318203	0.021555910852314744	-0.0031029185101048053	0.0011313475580377519	3.510479279197211e-6
52.896	0.1556904119832631	0.021543555065502495	-0.003074986196053648	0.0011324413384448538	3.482241483558443e-6
52.9	0.15572135476006066	0.021531310875491073	-0.0030471191978482803	0.0011335380186974825	3.4540254582640016e-6
52.903999999999996	0.15575058962202418	0.021519178012491175	-0.0030193271229789534	0.0011346373242881059	3.4258412479673448e-6
52.908	0.1557782101196643	0.02150715612624466	-0.00299163407766964	0.0011357381628953349	3.397712991427597e-6
52.912	0.15580430084286348	0.021495244784902418	-0.002964057090537513	0.0011368397521660954	3.3696579282128238e-6
52.916	0.15582894620216464	0.021483443498542892	-0.0029366081691500306	0.0011379415664507827	3.341688500054751e-6
52.92	0.15585223035139598	0.02147175173925637	-0.0029092943000250883	0.0011390433422640083	3.3138123031302053e-6
52.924	0.1558742294767345	0.021460168961229216	-0.0028821174486311613	0.0011401450427625263	3.2860319217161986e-6
52.928	0.1558950106101442	0.02144869461613261	-0.002855079363350773	0.0011412466022695164	3.258349622633884e-6
52.932	0.15591464029478838	0.021437328122010636	-0.0028281943219959564	0.0011423472950145613	3.230780133507622e-6
52.936	0.15593318504500528	0.02142606884129154	-0.0028014743635098012	0.001143446511006183	3.203336086628549e-6
52.94	0.15595070701773614	0.021414916095543825	-0.0027749279581284155	0.0011445438064735143	3.1760266078860733e-6
52.944	0.15596725942724435	0.021403869179412255	-0.0027485600974808365	0.0011456388777851675	3.1488573056030363e-6
52.948	0.15598289439283575	0.021392927374532356	-0.0027223722945891684	0.0011467316071654308	3.1218303566768788e-6
52.952	0.15599766403381632	0.02138208996214136	-0.002696364555715571	0.0011478219657357638	3.094946464681686e-6
52.956	0.15601161921109782	0.021371356203983772	-0.0026705466421905297	0.0011489093974285177	3.0682161334838727e-6
52.96	0.15602480325937068	0.02136072533019702	-0.002644922835759244	0.0011499936029190922	3.0416443413377553e-6
52.964	0.1560372567827053	0.02135019655872756	-0.0026194959589286347	0.0011510743519002396	3.015234613229075e-6
52.968	0.15604902038389507	0.02133976909611261	-0.0025942688938154234	0.0011521514161263282	2.988990579821923e-6
52.972	0.15606013450727518	0.021329442137241753	-0.0025692445821462596	0.001153224568411384	2.962915974388907e-6
52.976	0.15607063540635188	0.021319214865096102	-0.002544426113188455	0.0011542935553355003	2.9370146644807897e-6
52.98	0.15608055490355585	0.021309086446470216	-0.0025198185314872883	0.0011553579955192468	2.9112924876114053e-6
52.984	0.1560899246173466	0.02129905603529943	-0.002495422149259565	0.001156417771426657	2.8857505206154648e-6
52.988	0.15609877616599627	0.02128912278880435	-0.0024712361617720917	0.001157472834204414	2.860388724154781e-6
52.992	0.1561071396963018	0.021279285864970455	-0.002447260991292135	0.0011585230656475356	2.835208306071391e-6
52.996	0.15611504071735274	0.02126954441764017	-0.002423498287087551	0.0011595682590685825	2.810211689613803e-6
53.	0.15612250385006646	0.02125989759160489	-0.0023999509254269136	0.0011606081387812988	2.7854025767261856e-6
53.004	0.15612955371536044	0.021250344517846662	-0.002376622623800662	0.00116164238549644	2.760785574136609e-6
53.008	0.156136214642803	0.021240884319602044	-0.0023535126109427793	0.0011626709343710016	2.7363607064187766e-6
53.012	0.15614250777115152	0.02123151612961943	-0.0023306181492118235	0.0011636938201465595	2.7121259373592112e-6
53.016	0.15614845230472968	0.021222239088890187	-0.002307937872475429	0.0011647109963640204	2.6880806189971144e-6
53.02	0.15615406742341822	0.021213052341088404	-0.0022854718055130914	0.00116572234360069	2.664225549356021e-6
53.024	0.15615937229054402	0.02120395502700727	-0.0022632213640162834	0.0011667276681592098	2.6405629845668244e-6
53.028	0.15616438460547585	0.021194946278915185	-0.00224118939297301	0.0011677266903052433	2.61709667220359e-6
53.032	0.15616911954487447	0.021186025220112467	-0.002219376056025125	0.0011687192722621062	2.5938275690736275e-6
53.036	0.15617359204279932	0.02117719098495809	-0.002197776910459128	0.0011697055441183383	2.570751836899315e-6
53.04	0.1561778170333099	0.021168442723392286	-0.0021763889019832602	0.0011706855637180582	2.5478670685879986e-6
53.044	0.1561818090538809	0.021159779593989535	-0.002155210767746778	0.001171659289757035	2.525172717414904e-6
53.048	0.15618558046399583	0.02115120075679282	-0.00213424303634007	0.0011726265698613718	2.5026700909539754e-6
53.052	0.1561891428948489	0.021142705366148727	-0.0021134880197765022	0.0011735871477163507	2.4803623768621833e-6
53.056	0.15619250797774378	0.021134292567238686	-0.0020929466897470776	0.0011745408472845754	2.4582513782969798e-6
53.06	0.15619568735275902	0.021125961514132943	-0.00207261429195005	0.001175487829643175	2.43633287573179e-6
53.064	0.156198691682064	0.02111771137983303	-0.0020524867555689885	0.0011764282172939814	2.414603334873533e-6
53.068	0.15620152981132032	0.02110954135009092	-0.0020325617761763333	0.0011773620250767366	2.3930610488925366e-6
53.072	0.15620421042500465	0.021101450616343522	-0.0020128388157335036	0.0011782891681977046	2.3717061739066826e-6
53.076	0.1562067422075935	0.021093438368647154	-0.001993319102591006	0.0011792094616870266	2.350540745936807e-6
53.08	0.15620913384356355	0.02108550378993359	-0.0019740042019779917	0.00118012270318904	2.3295671749447914e-6
53.084	0.15621139384294827	0.021077646067172957	-0.0019548902463703472	0.0011810290125102761	2.3087820972367415e-6
53.088	0.15621352921892337	0.021069864406113473	-0.001935972729198698	0.0011819285441551503	2.28818142934589e-6
53.092	0.15621554628131742	0.021062158027436422	-0.0019172486908171555	0.0011828213625164322	2.2677627087551938e-6
53.096000000000004	0.15621745134068865	0.02105452616056716	-0.0018987167188388911	0.0011837074446988305	2.2475251154637317e-6
53.1	0.1562192507075953	0.021046968037486107	-0.0018803769481362334	0.0011845866792818513	2.2274694847908426e-6
53.104	0.15622095069259556	0.0210394828867875	-0.0018622306660178484	0.0011854588886766764	2.2075978957971456e-6
53.108	0.15622255724139028	0.021032069937301168	-0.0018442755229258429	0.0011863241125121835	2.1879085229629435e-6
53.112	0.15622407505702876	0.02102472843383291	-0.001826507001000514	0.0011871825170473476	2.1683971788523925e-6
53.116	0.15622550870800697	0.02101745763691413	-0.0018089218061287874	0.001188034199379529	2.1490609696843858e-6
53.12	0.1562268627662923	0.021010256817685733	-0.0017915179276554885	0.0011888791836984652	2.1298983714122232e-6
53.124	0.15622814180385203	0.02100312525276432	-0.0017742946383834384	0.0011897174202869748	2.1109092400065552e-6
53.128	0.15622935039134206	0.020996062219505344	-0.0017572513547186143	0.0011905458133847943	2.0920882434250044e-6
53.132	0.1562304925844809	0.020989067029048958	-0.0017403707216658909	0.001191366000689834	2.0734185063887724e-6
53.136	0.15623157164193804	0.020982139028687452	-0.001723658665871744	0.0011921799501441528	2.0549113023445126e-6
53.14	0.1562325908373004	0.020975277519931855	-0.0017071262465098045	0.0011929869038945445	2.0365792553808467e-6
53.144	0.156233553444155	0.02096848177242615	-0.0016907783379080748	0.0011937864760794541	2.0184283138427573e-6
53.148	0.15623446273608876	0.02096175104868671	-0.001674613629549017	0.0011945786569754072	2.0004577005393766e-6
53.152	0.1562353219713655	0.0209550846288417	-0.001658624626069639	0.0011953638169261511	1.982659863866314e-6
53.156	0.15623613390593025	0.020948481835370385	-0.0016427976472613219	0.0011961427072986635	1.9650204253390323e-6
53.16	0.15623690088652206	0.0209419420572248	-0.0016271140109243613	0.0011969163924077648	1.947519431991715e-6
53.164	0.15623762528065663	0.020935464733785346	-0.0016115728155913203	0.0011976848574126737	1.9301563578516316e-6
53.168	0.1562383094558497	0.02092904926454856	-0.0015961890331857916	0.0011984471134177694	1.912948139290612e-6
53.172	0.15623895577961702	0.020922694998393682	-0.0015809723947149217	0.001199202487743959	1.8959060287966586e-6
53.176	0.1562395665778062	0.020916401257318074	-0.0015659266101123563	0.0011999506751720682	1.8790346930742298e-6
53.18	0.15624014371258613	0.02091016736052154	-0.0015510493682383162	0.0012006917391038266	1.8623321633859555e-6
53.184	0.15624068887115897	0.020903992648490553	-0.00153633233687944	0.0012014261169325554	1.8457897938149843e-6
53.188	0.1562412037568317	0.02089787650708259	-0.0015217611627488638	0.0012021546247272324	1.8293922195288372e-6
53.192	0.15624169007291128	0.02089181838726196	-0.0015073206426289394	0.0012028781398868114	1.8131230508184918e-6
53.196	0.15624214952270474	0.020885817757305653	-0.0014930182601328318	0.001203596138768207	1.7969910130063026e-6
53.2	0.15624258374845912	0.02087987404471077	-0.0014788631007532	0.0012043079948823878	1.781006655573637e-6
53.204	0.15624299403344738	0.020873986649508323	-0.0014648600553734245	0.0012050133376960287	1.7651759045831196e-6
53.208	0.1562433815732465	0.0208681549599344	-0.0014510101305592487	0.0012057120373686876	1.7495003807591972e-6
53.212	0.15624374756714407	0.020862378367967456	-0.0014373104485588559	0.001206404207533265	1.7339773726729282e-6
53.216	0.15624409321442764	0.02085665628486563	-0.0014237542473029407	0.0012070902074318597	1.718599809708898e-6
53.22	0.15624441971438485	0.020850988156703925	-0.0014103308804045644	0.0012077706440154772	1.7033562357011356e-6
53.224000000000004	0.15624472826630326	0.02084537348271122	-0.0013970249778816305	0.0012084464267036001	1.6882298425367324e-6
53.228	0.15624502000143092	0.02083981179293158	-0.0013838418372023808	0.0012091171737034488	1.6732269310507308e-6
53.232	0.15624529575494694	0.02083430256388849	-0.0013707965626790783	0.0012097818821750514	1.6583648456769861e-6
53.236	0.1562455562815309	0.02082884522523412	-0.0013578974574984404	0.0012104399714322586	1.643653359662349e-6
53.24	0.15624580233586077	0.020823439187068832	-0.0013451459943850923	0.0012110912890344779	1.629094596279406e-6
53.244	0.1562460346726147	0.020818083867263023	-0.0013325368156016553	0.001211736114443124	1.6146829832895633e-6
53.248	0.15624625404647063	0.020812778718778943	-0.0013200577329486123	0.001212375162577683	1.6004052085955014e-6
53.252	0.1562464612188653	0.020807523256904745	-0.001307690132938262	0.0012130095616723292	1.586240634958671e-6
53.256	0.1562466570273981	0.02080231704625856	-0.0012954357115818286	0.0012136391614040443	1.5721915106570217e-6
53.26	0.15624684206900924	0.0207971596042493	-0.0012833063189023773	0.0012142631644007158	1.5582715916858349e-6
53.264	0.1562470168595616	0.0207920504285776	-0.0012713020801042036	0.0012148815141079271	1.5444813959655523e-6
53.268	0.15624718191491804	0.02078698902807619	-0.0012594172814943245	0.0012154945263782957	1.5308148120825846e-6
53.272	0.15624733775094135	0.02078197493792867	-0.001247647535080272	0.001216102435821096	1.517267206457305e-6
53.276	0.1562474848834944	0.020777007685876682	-0.0012359989338818695	0.0012167048104943946	1.5038458486200137e-6
53.28	0.1562476238479958	0.020772086784816127	-0.0012244712698656478	0.0012173016192025658	1.490550859474475e-6
53.284	0.1562477552027588	0.02076721176595878	-0.0012130559036139462	0.001217893370991029	1.4773727436529577e-6
53.288	0.15624787932644066	0.02076238219175402	-0.0012017502896981393	0.0012184801878765475	1.4643089187720841e-6
53.292	0.15624799657650398	0.020757597607222997	-0.001190561660113039	0.0012190615662064468	1.4513679620427487e-6
53.296	0.1562481073104113	0.02075285754389422	-0.0011794886353795426	0.0012196375526751112	1.4385486326624118e-6
53.3	0.15624821188562527	0.020748161557827764	-0.0011685212277386403	0.0012202087483047582	1.4258398246665055e-6
53.304	0.15624831065960842	0.020743509232918463	-0.0011576596699291062	0.0012207751013551017	1.4132421008924184e-6
53.308	0.1562484040106126	0.020738900130193916	-0.001146910497799251	0.0012213361544297925	1.4007632568572961e-6
53.312	0.15624849227159682	0.020734333802164766	-0.001136271084022	0.0012218920385017068	1.3884005911461859e-6
53.316	0.1562485756800647	0.020729809833141294	-0.0011257275512169304	0.0012224436114631285	1.3761384532331684e-6
53.32	0.1562486544715771	0.020725327864559127	-0.0011152723616482155	0.001222991327829121	1.3639684264632707e-6
53.324	0.15624872888169486	0.02072088752249745	-0.0011049158781827164	0.0012235344874593087	1.3519026826979417e-6
53.328	0.15624879914597886	0.02071648839522323	-0.001094666020648544	0.0012240725447819397	1.3399506215815828e-6
53.332	0.15624886550000394	0.020712130045737857	-0.0010845275020213495	0.0012246051594673561	1.328117974559588e-6
53.336	0.15624892817113056	0.020707812024604498	-0.0010745018284242132	0.0012251321978259348	1.3164067866253418e-6
53.34	0.1562489873505788	0.020703533882775533	-0.0010645872991277016	0.0012256537340460275	1.3048153983938427e-6
53.344	0.15624904322044186	0.020699295184419986	-0.0010547790065499193	0.0012261700517478306	1.2933384290438398e-6
53.348	0.15624909596281292	0.0206950955197509	-0.0010450688362564021	0.001226681645391066	1.2819667596059299e-6
53.352	0.1562491457597851	0.02069093451785275	-0.0010354454669601887	0.0012271892215948608	1.2706875166028012e-6
53.356	0.15624919279345167	0.020686811857894942	-0.0010258966393928706	0.0012276935526268854	1.259486689844216e-6
53.36	0.15624923724590573	0.020682727239657823	-0.0010164264437458584	0.0012281943488861213	1.2483692142670804e-6
53.364	0.15624927929924048	0.02067868032915196	-0.0010070440582207881	0.0012286909871090381	1.2373459579575919e-6
53.368	0.1562493190614225	0.02067467076141621	-0.0009977559199367437	0.001229183019753812	1.2264246346450893e-6
53.372	0.1562493565651592	0.02067069815081948	-0.000988565926749814	0.0012296701629508874	1.215610024234139e-6
53.376	0.15624939194551818	0.020666762101217772	-0.0009794754372529945	0.0012301522987087589	1.204903960665538e-6
53.38	0.1562494253393024	0.020662862216111237	-0.0009704832707762368	0.0012306294753104117	1.1943053183128925e-6
53.384	0.1562494568833148	0.020658998108801254	-0.0009615857073864962	0.0012311019083204628	1.1838099993771975e-6
53.388	0.15624948671435834	0.020655169412547438	-0.0009527764878876361	0.0012315699815808791	1.1734109216384708e-6
53.392	0.156249514969236	0.020651375790724718	-0.0009440468138204758	0.001232034248185992	1.1630980065176912e-6
53.396	0.15624954178475076	0.020647616946216266	-0.0009353866093554155	0.0012324953485041731	1.1528596450836397e-6
53.4	0.15624956724702946	0.020643892602043943	-0.0009267980951057225	0.0012329531169745491	1.1426986001666752e-6
53.403999999999996	0.1562495912873283	0.0206402024564091	-0.0009182883028681476	0.001233407069382192	1.1326232844885486e-6
53.408	0.15624961397080792	0.020636546184131237	-0.0009098620652216804	0.0012338568652421442	1.122639555597166e-6
53.412	0.15624963537727063	0.020632923444463283	-0.000901522332878325	0.0012343022869520574	1.1127510772100706e-6
53.416	0.15624965558651885	0.020629333888619043	-0.0008932701746830113	0.0012347432404315295	1.1029593100689397e-6
53.42	0.15624967467835488	0.020625777167300678	-0.0008851047776136399	0.001235179755841174	1.0932635031066724e-6
53.424	0.1562496927325811	0.020622252938226178	-0.0008770234467811257	0.0012356119882867217	1.0836606848513005e-6
53.428	0.15624970982899986	0.020618760873656817	-0.0008690216054293099	0.0012360402185086219	1.0741456550635575e-6
53.432	0.15624972603664153	0.020615300667924625	-0.0008610927949350049	0.0012364648534880743	1.0647109765289472e-6
53.436	0.15624974133472566	0.020611872044805496	-0.0008532290145521528	0.0012368864040906715	1.0553473676752395e-6
53.44	0.1562497557553185	0.020608474750729095	-0.000845429215503177	0.0012373049231616362	1.0460537305267608e-6
53.444	0.15624976934945625	0.02060510851765416	-0.0008376994295359835	0.0012377199939569178	1.0368373328629911e-6
53.448	0.15624978216817514	0.020601773055687687	-0.0008300442900069421	0.0012381312908833675	1.0277038082766636e-6
53.452	0.15624979426251134	0.020598468059847108	-0.0008224667083297487	0.0012385386015474765	1.0186567667540831e-6
53.456	0.15624980568350108	0.020595193216948086	-0.0008149678739754678	0.0012389418273839	1.009697787042338e-6
53.46	0.15624981648218053	0.020591948212492304	-0.0008075472544725717	0.0012393409842721265	1.0008264092042904e-6
53.464	0.15624982671093832	0.020588732737555196	-0.0008002025954068601	0.0012397362031499805	9.920401273804607e-7
53.468	0.15624983645393198	0.02058554649567374	-0.0007929299204215012	0.001240127730805674	9.8333438290024e-7
53.472	0.15624984573873849	0.02058238920973425	-0.0007857235312170697	0.0012405159298818345	9.747025569577818e-7
53.476	0.15624985456535778	0.020579260628420373	-0.0007785771439039878	0.0012409012038242782	9.661373151405267e-7
53.48	0.15624986293378992	0.020576160495420166	-0.000771501804711823	0.0012412828004120893	9.576519206756725e-7
53.484	0.15624987084403488	0.020573088517786334	-0.0007644986398713388	0.001241660627085703	9.492478605888135e-7
53.488	0.15624987829609266	0.020570044416129703	-0.0007575631307427126	0.001242034968898835	9.409198995309291e-7
53.492	0.15624988528996328	0.02056702792750999	-0.0007506915715119689	0.001242406057938241	9.326637560896484e-7
53.496	0.15624989182564672	0.02056403880218452	-0.000743881069191017	0.00124277407303372	9.244761062111987e-7
53.5	0.15624989790314295	0.020561076800356924	-0.0007371295436176876	0.0012431391394735368	9.163545865334131e-7
53.504	0.1562499035233028	0.020558141688925825	-0.0007304357274556595	0.0012435013287303968	9.082977976432666e-7
53.508	0.1562499088062068	0.020555233238233533	-0.0007237991661944965	0.0012438606589661423	9.003053078218308e-7
53.512	0.1562499138370332	0.020552351218814772	-0.0007172202181496827	0.0012442170937477237	8.923776554033067e-7
53.516	0.15624991861578205	0.020549495398145323	-0.0007107000544625513	0.0012445705414486584	8.845163515900485e-7
53.52	0.15624992314245337	0.02054666553739076	-0.0007042406591003204	0.0012449208555473422	8.76723883838395e-7
53.524	0.15624992741704707	0.02054386138815515	-0.0006978448288561274	0.0012452678343694145	8.690037187555644e-7
53.528	0.15624993143956326	0.020541082689248272	-0.0006915160730060012	0.001245611227583732	8.613601845908868e-7
53.532	0.15624993521000186	0.02053832917536994	-0.0006852507126733489	0.0012459512679866508	8.537889943441153e-7
53.536	0.1562499387283629	0.020535600606054485	-0.0006790435345117795	0.0012462882930984538	8.462840075662268e-7
53.54	0.15624994199464637	0.020532896750400376	-0.0006728939393212299	0.0012466223307562975	8.388446109884183e-7
53.544	0.15624994500885228	0.020530217377660795	-0.0006668018391379772	0.0012469533745058379	8.314708034397995e-7
53.548	0.15624994786153912	0.02052756225975683	-0.0006607666508961905	0.0012472814520498332	8.241619877959057e-7
53.552	0.15624995064939104	0.020524931168605272	-0.0006547882790963775	0.001247606558387289	8.169181513557671e-7
53.556	0.1562499533637732	0.02052232388042409	-0.0006488649116632126	0.0012479288039362246	8.097372131280569e-7
53.56	0.15141203639557163	0.020519743444255525	-0.000638915758505199	0.00121641971003221	7.771897216959036e-7
53.564	0.1435482916140425	0.02051724095082773	-0.0006088714291660539	0.0011660173254073956	7.099546353531807e-7
53.568	0.1360929587556685	0.020514898427342162	-0.000559347079117052	0.001119279870957678	6.26065926534688e-7
53.572	0.12902478983602436	0.02051278894093074	-0.0004927443078220881	0.0010757824421253803	5.300856748122261e-7
53.576	0.12232370832198616	0.02051097640067235	-0.00041119184673060467	0.0010351670826186338	4.256522643766884e-7
53.58	0.11597076986620751	0.020509516963605312	-0.0003165062104351938	0.0009971345928875524	3.1559929128867896e-7
53.584	0.10994762996898344	0.020508459504448802	-0.00021045013603976996	0.0009614195757985711	2.023308805181072e-7
53.588	0.1042374375461705	0.020507846499420238	-0.0000945252213464436	0.0009278018266619977	8.770067303086002e-8
53.592	0.09882372638521364	0.020507715707019147	0.000029911235848940664	0.0008963547886934862	-2.6811079488938238e-8
53.596000000000004	0.09369120354849853	0.020508095969540147	0.00016128067136399752	0.0008674598338848717	-1.3990450439025387e-7
53.6	0.08882528728145969	0.02050901355657232	0.00029838602845016224	0.0008400664858678094	-2.5066410235218e-7
53.604	0.08421200109360705	0.02051048952908925	0.00044031749404713124	0.0008140430783299159	-3.5843740829664115e-7
53.608	0.07983841465859913	0.020512541315247126	0.0005861803230482043	0.0007892741095547045	-4.626569525123605e-7
53.612	0.07569187971302031	0.02051518327803798	0.0007352182940636796	0.0007656591583000115	-5.629266201995673e-7
53.616	0.07176075795084613	0.02051842636698253	0.0008867091198145364	0.0007431118573242043	-6.589240609316906e-7
53.62	0.06803379328511994	0.020522279364261903	0.0010400482849131215	0.0007215577890938377	-7.504549410127498e-7
53.624	0.06450036030814081	0.020526748493473312	0.0011946730557609855	0.0007009319393475616	-8.373845018608251e-7
53.628	0.06115050504464039	0.020531837733552348	0.0013500403818427417	0.0006811775671162859	-9.196172228123805e-7
53.632	0.05797454935732859	0.020537549130370012	0.001505662316659865	0.00066224388017056	-9.971156548114235e-7
53.636	0.05496360646028682	0.020543882858996807	0.0016611395543880212	0.0006440902333577316	-1.0699237632255389e-6
53.64	0.05210898302690146	0.020550837456430507	0.0018160298988651644	0.000626676742042482	-1.1380637004725592e-6
53.644	0.049402598653808506	0.02055840983662673	0.0019699628349702583	0.0006099708175870134	-1.2016198410628392e-6
53.648	0.04683688598029038	0.020566595522241403	0.0021226654964456183	0.0005939463509524576	-1.2607494259065617e-6
53.652	0.04440434507990203	0.0205753891357719	0.002273838644531521	0.00057857626156979	-1.315589062365966e-6
53.656	0.0420981154205861	0.020584783707247624	0.002423115964433522	0.0005638362082592538	-1.366240517558662e-6
53.66	0.03991175889359261	0.020594771245786108	0.0025702806737984054	0.0005497079395243194	-1.4129036931929008e-6
53.664	0.03783888654046692	0.02060534281852442	0.002715095579566352	0.0005361716724816935	-1.455757337843744e-6
53.668	0.035873646109004405	0.020616488585153827	0.0028573423511587584	0.0005232109566301736	-1.4949928249696834e-6
53.672	0.03401055525841417	0.020628197865621582	0.0029968201602745817	0.0005108111731467718	-1.5308092217797558e-6
53.676	0.032244171781331744	0.020640459212202047	0.0031333488011822865	0.0004989566775591458	-1.563405307471846e-6
53.68	0.030569503377117807	0.020653260511041393	0.003266767626125031	0.0004876341524291265	-1.5929874625483891e-6
53.684	0.02898188145417372	0.020666588989088602	0.003396915119554584	0.0004768311991246049	-1.619755109781713e-6
53.688	0.027476670355644	0.020680431294313056	0.0035236595837565368	0.0004665342822919767	-1.6439079949491013e-6
53.692	0.026049611363204276	0.020694773556473214	0.0036468717858583826	0.00045673127310936877	-1.6656403936217365e-6
53.696	0.024696728711259164	0.02070960141463733	0.003766444071886092	0.0004474109438974125	-1.6851482973393703e-6
53.7	0.023414073781047894	0.020724900143771905	0.0038822916991527253	0.00043856071619524824	-1.7026206280592865e-6
53.704	0.022198013644803578	0.02074065464486681	0.003994312054268432	0.00043016877594506615	-1.718228327127274e-6
53.708	0.021045162569611864	0.020756849428867564	0.004102424354800986	0.0004222240247064124	-1.7321421221376793e-6
53.712	0.01995215729705776	0.02077346875857911	0.0042065756587944	0.00041471414315887777	-1.7445264199699114e-6
53.716	0.0189158986878355	0.020790496675965983	0.004306708181877622	0.0004076274883456731	-1.7555326392165354e-6
53.72	0.017933503377973316	0.02080791699174351	0.004402768178226465	0.0004009528581454515	-1.7653024848117438e-6
53.724000000000004	0.01700210039779462	0.02082571335277091	0.004494726663173414	0.00039467788937534005	-1.773969232740348e-6
53.728	0.016119030781299146	0.020843869302406174	0.004582558123831884	0.00038879075846983243	-1.7816562486966902e-6
53.732	0.015281879184483071	0.0208623682795956	0.00466623639137891	0.0003832805481460234	-1.788477641866631e-6
53.736	0.014488242813524843	0.020881193643758046	0.004745752597990312	0.00037813534272717827	-1.7945367851394634e-6
53.74	0.013735760156026015	0.020900328757762817	0.0048211115667113665	0.0003733425244773235	-1.7999259631028456e-6
53.744	0.013022348846359371	0.020919756990672608	0.004892312080693361	0.00036889092648407	-1.8047295360961821e-6
53.748	0.012346040232710631	0.02093946173964662	0.004959373867822612	0.0003647695506373575	-1.8090285772083078e-6
53.752	0.011704865906078533	0.020959426480776918	0.00502231121909399	0.00036092564760403486	-1.812680929220508e-6
53.756	0.011096933379115157	0.020979634776900426	0.00508116038899986	0.0003573291666264021	-1.815646807296405e-6
53.76	0.010520586510754519	0.02100007035995634	0.0051359549349326095	0.00035404583424933367	-1.818363449605198e-6
53.764	0.009974213788662152	0.02102071708011948	0.005186745218114993	0.0003510487810305634	-1.8208005863353717e-6
53.768	0.009456205421049073	0.02104155906823242	0.005233592820608511	0.0003483387881458364	-1.8230633807795186e-6
53.772	0.008965060404998301	0.02106258055312779	0.005276490108983299	0.0003459030892492849	-1.825154229090619e-6
53.776	0.008499445668692996	0.021083765790734513	0.005315488605727565	0.00034373021181601497	-1.8270940243523498e-6
53.78	0.008058042099699217	0.02110509938909827	0.005350679814893596	0.000341808561257705	-1.8289081692794233e-6
53.784	0.007639538347096997	0.021126566179294523	0.00538208380145309	0.00034012620514503106	-1.8305877391607823e-6
53.788	0.007242749879559211	0.021148151117250984	0.005409769465633246	0.0003386722044590322	-1.8321385505411722e-6
53.792	0.006866593877021694	0.021169839400503446	0.005433758284717768	0.00033743627042278116	-1.8335471299740522e-6
53.796	0.006509990234979343	0.021191616344535313	0.005454121900757785	0.0003364080116948907	-1.8348103041754846e-6
53.8	0.006171877531925114	0.02121346772518276	0.005470986447329639	0.000335577126766295	-1.8359379125722203e-6
53.804	0.0058513203657471905	0.021235379630663676	0.005484397715725609	0.00033493422748357554	-1.8369125121292433e-6
53.808	0.00554743452216226	0.021257338408920193	0.0054944349466349435	0.00033447031221339995	-1.837725372037205e-6
53.812	0.005259335891551558	0.021279330696114523	0.005501160001532016	0.00033417625925820127	-1.83835707089281e-6
53.816	0.004986173969578182	0.02130134336893524	0.005504647820226633	0.0003340431778737033	-1.8387900509440582e-6
53.82	0.004727204360186972	0.021323363721079885	0.005505015282325846	0.0003340631200514955	-1.8390225811449364e-6
53.824	0.004481703102232995	0.021345379415486622	0.005502324423735612	0.00033422821622926366	-1.8390320772598647e-6
53.828	0.004248946993429194	0.02136737833364174	0.00549664537553411	0.00033453055571864367	-1.8387958320657389e-6
53.832	0.004028261435512254	0.021389348712290132	0.0054880672561309065	0.0003349626507976725	-1.8382975558695174e-6
53.836	0.003819047351522558	0.021411279117763478	0.005476674270646126	0.0003355176617550007	-1.837520945480962e-6
53.84	0.0036207120166721735	0.021433158477604637	0.005462557826112421	0.00033618879196991105	-1.8364507166265184e-6
53.844	0.0034326661768217435	0.021454976062843502	0.005445803265371332	0.000336969259246759	-1.835068292335759e-6
53.848	0.003254377529096246	0.021476721509946523	0.0054265027773256844	0.00033785279297882554	-1.8333591194268363e-6
53.852	0.0030853596068923265	0.02149838479033697	0.00540472962443211	0.00033883351744801236	-1.8313035495018067e-6
53.856	0.0029251271805585287	0.021519956137096438	0.0053805523097866445	0.00033990555984674426	-1.8288796451427224e-6
53.86	0.00277320339252093	0.021541426154333906	0.005354083558742463	0.0003410631590782046	-1.8260806525133804e-6
53.864	0.0026291678942936916	0.021562785889139877	0.005325426912468372	0.0003423010721502563	-1.822899341795753e-6
53.868	0.0024926233087694226	0.021584026768247187	0.005294668650961421	0.0003436142681838134	-1.819323693775887e-6
53.872	0.0023631723063623866	0.021605140528986204	0.0052618777930470775	0.0003449977234637299	-1.815335859745597e-6
53.876	0.0022404327159757944	0.02162611915122967	0.005227108528063455	0.0003464465531060744	-1.8109137322589502e-6
53.88	0.002124070108442033	0.021646954880454587	0.005190450026224479	0.0003479563233906966	-1.8060499078682147e-6
53.884	0.0020137592172050135	0.02166764036250569	0.0051519996462312595	0.00034952271608724327	-1.8007409096312664e-6
53.888	0.0019091749143902586	0.021688168602774865	0.005111842951263199	0.0003511414397365382	-1.7949798936136345e-6
53.892	0.0018100116337139238	0.021708532938238028	0.005070060170149463	0.0003528084017338885	-1.7887598253250785e-6
53.896	0.0017160025795859555	0.0217287270161176	0.005026726197369209	0.0003545198728450164	-1.782074332318045e-6
53.9	0.0016268854706859971	0.021748744772733322	0.004981911270635312	0.00035626790765404205	-1.7748951045073327e-6
53.903999999999996	0.0015423980256938738	0.021768580448350762	0.004935700839651598	0.0003580473271892419	-1.7672144934429516e-6
53.908	0.001462287174369491	0.021788228617068736	0.004888168743327315	0.0003598612816110969	-1.7590626687050725e-6
53.912	0.0013863362328310257	0.021807684125715505	0.004839382331607743	0.00036170657267947935	-1.7504363970514642e-6
53.916	0.0013143371493271683	0.021826942097780418	0.00478941258504069	0.00036358010798515685	-1.7413351448545635e-6
53.92	0.0012460818676152115	0.02184599794793622	0.004738334114776726	0.00036547883146415466	-1.7317608153553375e-6
53.924	0.001181364386726454	0.02186484739654218	0.004686225018031639	0.00036739974536986806	-1.7217178783707296e-6
53.928	0.0011200034700407989	0.02188348645712106	0.004633148642039878	0.00036934009277888436	-1.7112075493093705e-6
53.932	0.0010618339183428172	0.021901911382043726	0.004579169340375393	0.00037129728415369616	-1.7002331397612557e-6
53.936	0.001006690772713929	0.021920118701421385	0.0045243570221086	0.0003732687732020956	-1.6888011951707638e-6
53.94	0.0009544092416730647	0.021938105213026683	0.004468775608839367	0.00037525205267826975	-1.6769172201755573e-6
53.944	0.0009048367881086621	0.021955867958343724	0.004412483034697292	0.0003772447531502734	-1.6645860732041492e-6
53.948	0.0008578407659735374	0.021973404198618096	0.004355531246342008	0.0003792447024373259	-1.65181215147545e-6
53.952	0.0008132902989715153	0.02199071142049936	0.004297987937523677	0.0003812497850743858	-1.6386069774332047e-6
53.956	0.0007710545108064382	0.022007787388568654	0.004239909998854319	0.0003832497208873912	-1.6249443236485768e-6
53.96	0.000731006688967343	0.022024630042879228	0.004181339386244614	0.00038524114704125063	-1.610823981325634e-6
53.964	0.0006930382089307359	0.02204123752335801	0.004122334082494931	0.00038723205272790483	-1.5962998887947163e-6
53.968	0.0006570452445128174	0.022057608233855653	0.004062967707461014	0.0003892207362120111	-1.5813912823036028e-6
53.972	0.0006229239673045865	0.022073740850345122	0.00400329138953916	0.00039120553450764403	-1.566109747834516e-6
53.976	0.0005905714523203707	0.02208963420915974	0.00394334798518353	0.0003931848214263121	-1.550464573376194e-6
53.98	0.000559896782545821	0.02210528734679005	0.0038831887761617743	0.000395157105959896	-1.5344696386840372e-6
53.984	0.0005308174294769499	0.022120699491217227	0.0038228582260044818	0.0003971209979929441	-1.5181372738964356e-6
53.988	0.0005032510248221924	0.02213587003449459	0.0037623935953682427	0.00039907514041383186	-1.501477752363683e-6
53.992	0.0004771152682014813	0.022150798504978326	0.003701829821337351	0.0004010182068681606	-1.4845011570837879e-6
53.996	0.0004523337402100671	0.022165484619227984	0.0036412251402737545	0.0004029489601021137	-1.4672278837709825e-6
54.	0.0004288401136813735	0.022179928318977925	0.0035806295882121393	0.00040486628275707544	-1.4496761913094465e-6
54.004	0.0004065690295501439	0.02219412971436386	0.0035200773297490444	0.0004067690978979375	-1.4318586799529995e-6
54.008	0.0003854551287511305	0.022208089023590408	0.0034595926053884304	0.000408656355259145	-1.4137845047995254e-6
54.012	0.00036543476164138195	0.022221806627604864	0.0033992315558468247	0.0004105270600264787	-1.39547653697103e-6
54.016	0.0003464534840019716	0.02223528305537364	0.0033390058226121285	0.00041238031460751854	-1.3769402716051258e-6
54.02	0.00032845993645829537	0.022248518880521765	0.003278935655322474	0.0004142152658426598	-1.3581852041503745e-6
54.024	0.00031140276186391593	0.02226151480650975	0.0032190657221242533	0.0004160310965365655	-1.339231442198624e-6
54.028	0.00029523063765408216	0.022274271757008256	0.0031594544468217154	0.000417827037760614	-1.3201054924551166e-6
54.032	0.0002798959920959453	0.022286790799972808	0.0031001148368220194	0.00041960237780723546	-1.3008155570060092e-6
54.036	0.00026535810533593007	0.022299073083178852	0.003041080509355639	0.0004213564842517728	-1.2813789917486825e-6
54.04	0.0002515769661374297	0.022311119892568582	0.0029823822481062166	0.00042308876396897696	-1.261812419034278e-6
54.044	0.00023851256326375944	0.022322932617750552	0.0029240411025320805	0.00042479865244714074	-1.2421287200556794e-6
54.048	0.00022612517802167228	0.02233451271795092	0.0028660741275029445	0.0004264856118760884	-1.2223393779503197e-6
54.052	0.0002143798149254952	0.02234586175073357	0.002808511392545393	0.00042814916932205714	-1.202461819749844e-6
54.056	0.0002032452211469325	0.022356981375309434	0.0027513733770232994	0.00042978890730250766	-1.1825097572920542e-6
54.06	0.00019269023944961836	0.02236787333190752	0.0026946810356279632	0.0004314044353948675	-1.1624973507443383e-6
54.064	0.00018268371259724247	0.022378539447924322	0.0026384569974386746	0.00043299539079964534	-1.1424397187140178e-6
54.068	0.00017319531086055226	0.022388981646225575	0.002582726674543665	0.00043456144571932996	-1.1223534375875724e-6
54.072	0.0001641992547542413	0.022399201944056722	0.002527508332862908	0.0004361023325318771	-1.1022522794552703e-6
54.076	0.00015567128378430575	0.02240920240867948	0.002472811926991526	0.00043761781510341327	-1.0821465526516928e-6
54.08	0.00014758713699641478	0.02241898515196799	0.0024186499851920687	0.00043910767805075725	-1.0620477790151877e-6
54.084	0.00013992256043627297	0.02242855234146326	0.0023650378126348426	0.000440571728512921	-1.0419687971109504e-6
54.088	0.00013265485427416866	0.02243790621148075	0.0023119934913981965	0.0004420098085264654	-1.021923800447351e-6
54.092	0.00012576468925908616	0.022447049074215374	0.0022595378561337184	0.0004434218089732326	-1.0019283636103132e-6
54.096000000000004	0.00011923316481753733	0.022455983321064504	0.002207686768938281	0.0004448076487939657	-9.819959609649838e-7
54.1	0.00011304138037606847	0.022464711382211015	0.0021564461075494	0.0004461672653481548	-9.621356626759889e-7
54.104	0.00010717053343692922	0.022473235713444947	0.002105823128914731	0.00044750061355947014	-9.423571422370653e-7
54.108	0.00010160389813049162	0.022481558802146723	0.002055826371289596	0.00044880768001893105	-9.226706642202211e-7
54.112	0.00009632668823880491	0.022489683172412418	0.002006465654236806	0.0004500884824508167	-9.030870814051291e-7
54.116	0.0000913241878667598	0.022497611390178935	0.0019577520786270095	0.00045134305766997057	-8.836178093272551e-7
54.12	0.00008658168111921862	0.022505346068405516	0.0019096981032339275	0.00045257146183061165	-8.642748622357249e-7
54.124	0.0000820847659468329	0.022512889867618544	0.0018623130637867582	0.000453773772298268	-8.450688241548622e-7
54.128	0.00007782113818712266	0.022520245465218188	0.0018155973259621225	0.000454950094018051	-8.260061741453897e-7
54.132	0.00007377933509127938	0.022527415540260737	0.0017695521888583725	0.00045610054871887646	-8.070937243249926e-7
54.136	0.00006994789515809705	0.022534402781489358	0.0017241811968205225	0.0004572252704487502	-7.883392140189133e-7
54.14	0.00006631535559168647	0.02254120989631506	0.0016794901394404855	0.00045832440681627893	-7.697513219128501e-7
54.144	0.00006287063723983304	0.022547839619797748	0.0016354870515565886	0.0004593981227628069	-7.513396812879747e-7
54.147999999999996	0.00005960459011780045	0.02255429473109866	0.0015921900764653378	0.00046044661324381656	-7.331185283488782e-7
54.152	0.000056508579587763656	0.022560578106545482	0.0015496159965288855	0.0004614701022069776	-7.151014522997523e-7
54.156	0.000053573971011913965	0.022566692588965463	0.001507739650280681	0.00046246881639038477	-6.972825714901592e-7
54.16	0.00005079212975242604	0.022572640928595393	0.0014665422525500362	0.0004634429765687559	-6.796587067856369e-7
54.164	0.000048154433480296465	0.022578425819297164	0.001426014401055694	0.00046439280331796526	-6.622308252780429e-7
54.168	0.00004565312112641423	0.022584049936089288	0.0013861560764060392	0.0004653185283049955	-6.45004105474285e-7
54.172	0.00004328172600249039	0.02258951597267851	0.001346976642098665	0.00046622040292479297	-6.279879928095242e-7
54.176	0.00004103387399282035	0.02259482667899137	0.0013084948445205961	0.000467098696674738	-6.111962364811845e-7
54.18	0.00003890319098171135	0.022599984899340692	0.0012707404926350153	0.0004679537028574236	-5.94647718899422e-7
54.184	0.0000368833028534586	0.02260499363277539	0.001233751255266296	0.0004687857485943636	-5.783650057792463e-7
54.188	0.00003496788222122055	0.02260985586662448	0.001197480602276009	0.00046959516544212116	-5.623311015395333e-7
54.192	0.00003315155841580995	0.022614574367117637	0.001161877745449642	0.0004703822608993508	-5.465266807932431e-7
54.196	0.00003142965284365247	0.022619151736520026	0.0011269114907280803	0.00047114732619211	-5.309413357116998e-7
54.2	0.000029797473135673374	0.02262359049150888	0.001092570238207802	0.0004718906446602982	-5.155736740445353e-7
54.204	0.000028250326922806554	0.02262789314155011	0.0010588619821410576	0.00047261250480515197	-5.004314136226333e-7
54.208	0.000026783521835977124	0.022632062267274967	0.0010258143109355036	0.00047331321338546576	-4.855314678456805e-7
54.212	0.000025392451875214723	0.022636100598856644	0.000993474407154391	0.00047399310916360657	-4.7090002312158056e-7
54.216	0.00002407338019478914	0.022640011069500518	0.0009618830118639465	0.0004746525764600329	-4.5656024983435864e-7
54.22	0.000022822904931406183	0.022643796589622324	0.0009309875197140359	0.00047529200233953323	-4.424909223979998e-7
54.224000000000004	0.000021637603162817936	0.022647459820344894	0.0009007308598760787	0.0004759117365370396	-4.2866838767612553e-7
54.228	0.000020514051966782735	0.022651003243915422	0.0008710805779200653	0.0004765121034837223	-4.150804384885068e-7
54.232	0.000019448828421052542	0.022654429261802472	0.0008420287389495659	0.0004770934187225954	-4.017263697281242e-7
54.236	0.00001843861915032841	0.02265774029277409	0.0008135919276019461	0.0004776560061243318	-3.886170707533421e-7
54.24	0.00001748077071461435	0.022660938870975925	0.0007858112480482644	0.00047820021786861775	-3.7577511002029045e-7
54.244	0.000016572777468384143	0.0226640276912856	0.0007587056769457195	0.00047872643869103045	-3.632124667388917e-7
54.248	0.000015712124560933695	0.022667009352643205	0.0007322277074579063	0.0004792350403883338	-3.509091749570468e-7
54.252	0.000014896297141559267	0.022669886322558667	0.0007063571607554029	0.0004797263762676405	-3.3885816107988866e-7
54.256	0.000014122780359561407	0.022672661001436407	0.0006810804571558306	0.0004802007918090569	-3.2705537481190434e-7
54.26	0.000013389195834087314	0.022675335748126215	0.0006563903990190984	0.0004806586296818768	-3.154997097288602e-7
54.264	0.000012693662551864653	0.022677912905451403	0.0006322861707475461	0.0004811002361106261	-3.0419302603612806e-7
54.268	0.000012034342840353838	0.022680394825736964	0.0006087733387860675	0.00048152596242722993	-2.9314016785899926e-7
54.272	0.000011409396223724222	0.022682783881828206	0.0005858513282406024	0.0004819361665113452	-2.823429432778557e-7
54.275999999999996	0.000010816982226146437	0.022685082398823542	0.0005635012679004687	0.0004823312008004588	-2.717942431990141e-7
54.28	0.000010255260371790134	0.02268729263627204	0.0005417095318258674	0.00048271140917623893	-2.614893714718651e-7
54.284	9.722524445635515e-6	0.02268941680517069	0.0005204654639503122	0.000483077130526457	-2.5142496286323797e-7
54.288	9.217420204075278e-6	0.0226914570798198	0.0004997613719860171	0.0004834287019259309	-2.4159899133192255e-7
54.292	8.738625108948625e-6	0.022693415609678063	0.0004795925274240164	0.0004837664586751526	-2.320107785989824e-7
54.296	8.284816567353154e-6	0.022695294531217807	0.0004599571693936018	0.0004840907360563868	-2.2266100468616088e-7
54.3	7.854671986383892e-6	0.02269709598583193	0.00044085934098412076	0.00048440187235319047	-2.1355309021710173e-7
54.304	7.446868773136033e-6	0.022698822100356657	0.0004222825816989732	0.000484700205267516	-2.046804540303889e-7
54.308	7.060086419121979e-6	0.022700474909770393	0.0004042035469573758	0.00048498605841051196	-1.9603308503440599e-7
54.312	6.693163506172552e-6	0.022702056371326763	0.00038660671894353855	0.00048525974459228245	-1.8760467769220185e-7
54.316	6.345204251984617e-6	0.022703568395861653	0.0003694844066067671	0.00048552157176833894	-1.793926498396096e-7
54.32	6.0153379082550735e-6	0.022705012879100282	0.0003528367456615504	0.0004857718469988104	-1.7139815762906085e-7
54.324	5.702693726678954e-6	0.022706391732965216	0.00033667170805988544	0.000486010881685453	-1.6362611367273236e-7
54.328	5.406400958951409e-6	0.022707706908086735	0.00032099585374446073	0.00048623899541196146	-1.560807014561115e-7
54.332	5.1255888567691575e-6	0.022708960317929884	0.0003057839173395873	0.000486456502548603	-1.4875057496462674e-7
54.336	4.859347688421609e-6	0.022710153762685432	0.00029100974280142427	0.0004866636987142893	-1.4162387779363517e-7
54.34	4.606821273685588e-6	0.022711288956932706	0.0002766566804502498	0.0004868608660650638	-1.3469331104669422e-7
54.344	4.367387416753917e-6	0.022712367567665027	0.0002627175869705338	0.0004870482808880493	-1.2795614909305506e-7
54.348	4.140434492021746e-6	0.02271339125231519	0.00024919482541078486	0.00048722621889598906	-1.2141425255334285e-7
54.352000000000004	3.925350873884313e-6	0.022714361696760714	0.00023610013449597582	0.0004873949617626666	-1.1507401602482658e-7
54.356	3.7215249367379907e-6	0.022715280624181204	0.0002234324742157998	0.0004875547985893847	-1.0893557496461215e-7
54.36	3.528344631989561e-6	0.022716149692607393	0.00021116704843766998	0.0004877060078884991	-1.0298743819113335e-7
54.364	3.3451430514059803e-6	0.022716970471806132	0.00019928524551668847	0.00048784885320663006	-9.722107848631818e-8
54.368	3.1713936260064546e-6	0.022717744468784905	0.00018777429741487152	0.0004879835886395774	-9.163077550678432e-8
54.372	3.0066629802648874e-6	0.022718473151166253	0.0001766272797012306	0.00048811046260043256	-8.621362320282366e-8
54.376	2.8505177386542472e-6	0.022719157970562218	0.00016584311155164972	0.00048822972133758	-8.096953613861914e-8
54.38	2.7025245256475655e-6	0.02271980038588654	0.0001554262739318993	0.000488341612982328	-7.590111731173687e-8
54.384	2.5622499657186525e-6	0.0227204018592418	0.00014536854822680645	0.0004884463867686387	-7.100474213118621e-8
54.388	2.4292527488865838e-6	0.02272096379180996	0.00013565403027405006	0.0004885442817049899	-6.627300078062273e-8
54.392	2.3030855628547168e-6	0.02272148753531167	0.00012627243762459612	0.0004886355285691775	-6.170119930241302e-8
54.396	2.1834306586101574e-6	0.02272197440361056	0.00011721512422154944	0.000488720352669095	-5.728541684770742e-8
54.4	2.069990037768534e-6	0.02272242567925882	0.00010847508040005351	0.0004887989743326375	-5.3022508040196544e-8
54.403999999999996	1.962465701945704e-6	0.022722842620042774	0.0001000469328873579	0.0004888716099130352	-4.891010514750404e-8
54.408	1.8605596527573501e-6	0.022723226465480768	0.00009192677802260202	0.0004889384729006334	-4.494653846504654e-8
54.412	1.7639738918196912e-6	0.022723578433303145	0.00008410615504168134	0.000488999773272082	-4.1127890746168754e-8
54.416	1.6723659149169992e-6	0.0227238997018779	0.00007657590971555766	0.0004890557141279913	-3.744988621094264e-8
54.42	1.5854094256590781e-6	0.0227241914179828	0.00006932872589373337	0.0004891064933779525	-3.390913001224519e-8
54.424	1.5029142823372758e-6	0.02272445469973433	0.00006235758908738876	0.0004891523049060449	-3.050235843048025e-8
54.428	1.4246934797165613e-6	0.022724690637794344	0.00005565578646930475	0.0004891933380094675	-2.7226439962461346e-8
54.432	1.3505600125619342e-6	0.022724900296576707	0.0000492169068739037	0.0004892297775726352	-2.4078376402733008e-8
54.436	1.2803268756387855e-6	0.022725084715472216	0.000043034889211230874	0.000489261804263655	-2.1055327541773318e-8
54.44	1.2138070637121078e-6	0.02272524491073422	0.000037103952354240486	0.0004892895948482488	-1.8154577814675055e-8
54.444	1.15081357154692e-6	0.022725381871168574	0.00003141610481706557	0.0004893133214142241	-1.537231859393576e-8
54.448	1.0911502960051135e-6	0.022725496553309278	0.000025963590848489003	0.0004893331504580678	-1.270484570709538e-8
54.452	1.0345527719757924e-6	0.022725589884537965	0.000020739590009719625	0.0004893492430866248	-1.0148902673183222e-8
54.456	9.808646646748576e-7	0.022725662766825125	0.000015738217174424373	0.0004893617566535605	-7.701681603071546e-9
54.46	9.299595522144539e-7	0.022725716080471376	0.000010954522528753126	0.000489370844964902	-5.360823946082972e-9
54.464	8.817110127064388e-7	0.022725750687842033	6.3844671249160765e-6	0.0004893766587565415	-3.1244091895324125e-9
54.468	8.359926242626878e-7	0.022725767434189838	2.0227495991559813e-6	0.00048937934582789	-9.89891875608581e-10
54.472	7.926779649953182e-7	0.02272576713672065	-2.1387680902331033e-6	0.000489379049233043	1.0466682945282471e-9
54.476	7.516406130162014e-7	0.022725750581082615	-6.107469185509474e-6	0.0004893759063717295	2.9888482682961076e-9
54.480000000000004	7.127541464372252e-7	0.02272571852569917	-9.889582806453562e-6	0.0004893700498203019	4.839665630696181e-9
54.484	6.758905814408683e-7	0.022725671706385505	-0.000013490183950349298	0.0004893616083344309	6.601578114670259e-9
54.488	6.408794595808417e-7	0.022725610840965076	-0.00001691319349202443	0.00048935070730152	8.27648319804962e-9
54.492	6.075747789599632e-7	0.02272553632014857	-0.000020295783483325765	0.000489337414718509	9.931486219417245e-9
54.496	5.759786122156746e-7	0.022725449275538268	-0.0000232322886134493	0.000489321929848174	1.1368068299122768e-8
54.5	5.471904160983175e-7	0.022725349072876794	-0.000026148812297966796	0.0004893041473987165	1.2794722306945715e-8
54.504	0.008641267164954775	0.02272522496826058	-0.00003931374572474955	0.000537620123398785	2.1135860827808313e-8
54.508	0.016804173131883218	0.022725009035605467	-0.00007168304202129138	0.0005830512027488901	4.179488386721317e-8
54.512	0.024515662172911252	0.02272462879835416	-0.00012112338391829403	0.0006255997470234582	7.577475833790995e-8
54.516	0.031800698461669094	0.02272401986680421	-0.00018570395312575777	0.0006653018862252685	1.235491902940555e-7
54.52	0.03868286520009025	0.022723126084723197	-0.00026324275626710646	0.0007022265055794412	1.8485604085255072e-7
54.524	0.04518444143389399	0.02272189869667951	-0.0003521710608976079	0.0007364597901280491	2.593598255978247e-7
54.528	0.0513264852693996	0.022720295796110505	-0.0004507533893887688	0.0007681087058585015	3.4622760258474044e-7
54.532	0.057128922556509996	0.022718282031674145	-0.0005573700403486329	0.0007972939214556848	4.443877451714748e-7
54.536	0.06261033787903417	0.02271582804118756	-0.0006705960579336178	0.0008241424467813541	5.526666759873425e-7
54.54	0.0677887675336565	0.022712909924752674	-0.0007892457820364359	0.0008487862864764137	6.699009964518794e-7
54.544	0.07268072404933693	0.022709509054922302	-0.0009117417470373145	0.0008713688125858521	7.94463323500855e-7
54.548	0.07730220024742794	0.022705611627113355	-0.0010374127350506386	0.0008920166691152374	9.253894524175989e-7
54.552	0.0816681056263117	0.022701207420262118	-0.0011649027225988059	0.0009108728988311335	1.0610783197898541e-6
54.556	0.08579252118321473	0.022696290708490052	-0.0012936108286098118	0.0009280600392871585	1.2005485164219156e-6
54.56	0.0896889343959271	0.022690858342043745	-0.0014225159864477528	0.000943710865176777	1.3424437922984051e-6
54.564	0.09336977618006509	0.022684911035501392	-0.0015510626500802014	0.000957940382202358	1.4858255478376305e-6
54.568	0.09684715610674818	0.022678451316101134	-0.0016785355991465354	0.0009708663952134529	1.6296338063808502e-6
54.572	0.10013216712746961	0.022671484887110953	-0.0018044156373488815	0.0009825949317787373	1.773009660081311e-6
54.576	0.1032355453766642	0.022664018744921993	-0.0019282411411268446	0.0009932269591354185	1.915181085081225e-6
54.58	0.10616730647699546	0.022656062368074385	-0.002049523864962697	0.0010028592186663485	2.055383901854525e-6
54.584	0.10893690287771846	0.022647626298307574	-0.002168008559473081	0.0010115759781833397	2.193105379258835e-6
54.588	0.11155339477297854	0.022638722515999757	-0.00228333405759585	0.0010194611080329096	2.3277702683659446e-6
54.592	0.11402512729206686	0.022629364213420856	-0.0023951940877310752	0.0010265911556839482	2.4588850666112047e-6
54.596000000000004	0.11636026410295168	0.02261956581928681	-0.0025034293557992054	0.0010330346191631964	2.586129191169998e-6
54.6	0.11856622216945964	0.022609341458663824	-0.0026081208798547522	0.0010388454765902096	2.709434578437587e-6
54.604	0.12065010523388608	0.02259870635428252	-0.0027087549502107324	0.001044095744539825	2.8281995165162113e-6
54.608000000000004	0.12261886444922905	0.02258767677395788	-0.0028053611552114055	0.0010488354206050605	2.942362147175253e-6
54.612	0.1244787123947483	0.022576268907297494	-0.0028978850369110578	0.0010531121560660391	3.0517979592529173e-6
54.616	0.12623563917094172	0.02256449922699202	-0.0029862626738956836	0.001056971289546371	3.156393909351714e-6
54.62	0.12789550519077986	0.022552384349661475	-0.003070482407217706	0.0010604541030450154	3.256105667061552e-6
54.624	0.12946354737664842	0.02253994092243273	-0.0031505355646827327	0.0010635974461506914	3.3509015806034807e-6
54.628	0.13094481688239884	0.022527185633721376	-0.0032264190962149417	0.0010664358515131338	3.440768996210217e-6
54.632	0.13234425436308925	0.022514135038484203	-0.0032981981393654853	0.0010689995863870324	3.5257724468041836e-6
54.636	0.13366627445408302	0.022500805497995293	-0.003365890659224101	0.0010713172254069652	3.605936642063185e-6
54.64	0.13491513657932924	0.02248721330058624	-0.0034295418416168855	0.0010734146726871783	3.6813205333861717e-6
54.644	0.13609500596693613	0.022473374445749737	-0.0034892306188632227	0.001075315244946835	3.7520228775989032e-6
54.647999999999996	0.137209604104517	0.022459304658973375	-0.0035450169970573	0.0010770401874087914	3.8181257708779454e-6
54.652	0.1382625229018521	0.02244501940775816	-0.003596980548158573	0.0010786087220554085	3.879734592307481e-6
54.656	0.13925727393119622	0.022430533772878833	-0.00364522468574603	0.001080038153562463	3.936981738913452e-6
54.66	0.14019699428658186	0.022415862455619197	-0.003689834117629598	0.0010813442558996673	3.989980928321383e-6
54.664	0.1410847128562605	0.022401019812971282	-0.0037309143086333768	0.0010825410091497502	4.038867740719218e-6
54.668	0.1419233900744523	0.02238601973399468	-0.0037685509332864315	0.001083642429662923	4.083761689654984e-6
54.672	0.1427156704877659	0.022370875953369736	-0.0038027806764491428	0.001084662696793505	4.124734343831556e-6
54.676	0.14346410827288836	0.022355601831758314	-0.0038337570279294952	0.0010856105735601545	4.161967165980813e-6
54.68	0.14417120962331278	0.02234021001651485	-0.0038616368002958837	0.0010864941082720679	4.195645631808077e-6
54.684	0.14483919838130854	0.02232471278699063	-0.003886479820579371	0.0010873236896350718	4.225861578204613e-6
54.688	0.1454701974802595	0.02230912209288837	-0.003908387111154858	0.0010881073557832733	4.252744764896139e-6
54.692	0.14606632377368012	0.022293449451985876	-0.0039274720832676935	0.0010888523914192602	4.276437370098412e-6
54.696	0.14662952010617908	0.022277705961308576	-0.003943828299847589	0.001089565893886104	4.297060806856753e-6
54.7	0.14716153542681149	0.022261902293871247	-0.003957581969354741	0.001090252550884623	4.3147638374239965e-6
54.704	0.14766410880145164	0.022246048628468212	-0.0039688421190482125	0.0010909175305429059	4.32967944362675e-6
54.708	0.1481389348834151	0.022230154783358255	-0.0039776852062667276	0.0010915670007541156	4.341909910548587e-6
54.712	0.14858749814211616	0.022214230222755427	-0.003984218323238844	0.0010922047674080068	4.3515822470358e-6
54.716	0.1490112222462052	0.022198283990395428	-0.003988536586029659	0.0010928347243363994	4.358811280499366e-6
54.72	0.14941152758445783	0.0221823247524182	-0.003990738448715501	0.0010934604966200134	4.363714846013034e-6
54.724000000000004	0.14978972213774813	0.022166360766297636	-0.003990925587120295	0.001094084943371757	4.366411594985404e-6
54.728	0.150146979047694	0.022150399915259415	-0.0039891876304069054	0.0010947107045731867	4.367006401557385e-6
54.732	0.1504844637245292	0.022134449700018797	-0.003985623090053863	0.0010953399119583546	4.365612044558783e-6
54.736	0.1508033149748955	0.022118517252296313	-0.003980316721374247	0.0010959750686025604	4.362327891768058e-6
54.74	0.15110453190162976	0.022102609384602987	-0.003973347802699806	0.0010966181847389361	4.357245454733102e-6
54.744	0.15138906871201477	0.022086732568476958	-0.003964804800266849	0.0010972705899420755	4.350463702193978e-6
54.748	0.15165787789279503	0.022070892935887917	-0.003954769455799038	0.0010979338193521082	4.342075133262496e-6
54.752	0.1519118404992634	0.022055096296676	-0.003943321169074849	0.0010986091058743947	4.332168543732893e-6
54.756	0.15215174382593755	0.0220393481466526	-0.003930537419666796	0.0010992972585765666	4.3208290101723206e-6
54.76	0.1523783689580701	0.022023653681149436	-0.003916490857825657	0.001099999205062314	4.308136830242043e-6
54.764	0.15259248102126954	0.022008017806787284	-0.0039012542313446087	0.0011007157353385639	4.294171919997164e-6
54.768	0.15279475246990545	0.021992445130679758	-0.003884903400319548	0.0011014585563472166	4.279060090864362e-6
54.772	0.15298582291651028	0.0219769399841057	-0.0038674998800430037	0.0011022289727846263	4.262870420024465e-6
54.775999999999996	0.15316633105642832	0.021961506438967614	-0.003849115972504913	0.001103014773415007	4.245631782260591e-6
54.78	0.15333687012553537	0.02194614828526279	-0.0038298133333892954	0.0011038161655159693	4.227409868303705e-6
54.784	0.15349796860306206	0.0219308690596941	-0.003809663631132137	0.0011046325470618133	4.208278440306249e-6
54.788	0.15365015013127548	0.021915672039999452	-0.003788715094953505	0.0011054643029644452	4.188289291573648e-6
54.792	0.15379393031803257	0.021900560342534132	-0.003767013802299278	0.001106311848848681	4.167492004260214e-6
54.796	0.15392976220013826	0.021885536852436365	-0.003744620188943762	0.0011071746077774426	4.145948388969302e-6
54.8	0.1540580695320924	0.021870604237027576	-0.0037215849905350867	0.0011080522639405057	4.123710674209408e-6
54.804	0.15417927590424638	0.021855764948358385	-0.0036979639583756036	0.0011089442326050949	4.100835804022133e-6
54.808	0.15429379430335333	0.021841021274706933	-0.0036737826131270188	0.0011098512485363942	4.077352220030319e-6
54.812	0.1544019812005502	0.021826375362270202	-0.00364909563388458	0.0011107723966516762	4.053314702861143e-6
54.816	0.15450417481661852	0.021811829123370388	-0.0036239508035860444	0.0011117069551562998	4.028771313490867e-6
54.82	0.15460071338331818	0.021797384304779188	-0.0035983932931962508	0.001112654294233847	4.003767750017083e-6
54.824	0.15469192541288043	0.02178304248318979	-0.003572454760502937	0.0011136143484931959	3.9783368806388946e-6
54.828	0.1547780938729926	0.021768805162579192	-0.0035461482816632702	0.001114587700130189	3.952493257579686e-6
54.832	0.15485948871566593	0.021754673711295275	-0.003519530480423347	0.0011155727809083458	3.92629240553756e-6
54.836	0.1549363799006075	0.021740649261094622	-0.0034926553567826606	0.0011165681051732157	3.899787573745897e-6
54.84	0.15500902858035356	0.021726732760931785	-0.0034655603117575884	0.001117572907306494	3.8730163130569285e-6
54.844	0.15507765954111585	0.02171292504335529	-0.0034382661473815377	0.001118587024366926	3.845999898781049e-6
54.848	0.15514248837185052	0.021699226890903416	-0.003410777066704656	0.001119611052196687	3.81874370046153e-6
54.852000000000004	0.1552037306641311	0.02168563909250495	-0.003383092360400865	0.0011206458399477463	3.7912483798422308e-6
54.856	0.15526159393878822	0.021672162343849923	-0.003355263118282483	0.0011216896607742434	3.7635639489546086e-6
54.86	0.15531625673416793	0.0216587971053522	-0.003327344860857716	0.0011227403826315756	3.735744442226599e-6
54.864	0.15536789121836408	0.02164554365552737	-0.0032993730100270464	0.001123796797175359	3.707824821355218e-6
54.868	0.15541666955800468	0.02163240217141443	-0.0032713628821732905	0.0011248586781331235	3.6798209273352126e-6
54.872	0.15546275656534983	0.021619372808997943	-0.003243309688161797	0.0011259267687727583	3.6517291973213944e-6
54.876	0.15550629410585787	0.021606455772862843	-0.003215201549417352	0.0011270020711569404	3.6235388053803595e-6
54.88	0.15554741966773475	0.0215936512155617	-0.0031870780124660276	0.0011280829912066216	3.595288497511531e-6
54.884	0.1555862707314274	0.021580959119989068	-0.003158975707096717	0.0011291680554674998	3.5670144564514705e-6
54.888	0.15562297812720968	0.021568379347934465	-0.0031309195306347824	0.0011302563307348415	3.538741620521321e-6
54.892	0.15565765464202588	0.021555911682534994	-0.00310292391196554	0.0011313473138812515	3.5104846329801186e-6
54.896	0.15569041008938347	0.021543555870149153	-0.0030749928115344056	0.0011324410221626956	3.4822480026369634e-6
54.9	0.15572135427844117	0.021531311661333735	-0.003047121511291812	0.0011335379288397922	3.4540278068328982e-6
54.903999999999996	0.15575059174715908	0.021519178796934803	-0.003019325691816547	0.0011346374408430643	3.4258399760344413e-6
54.908	0.1557782117938001	0.021507156920642943	-0.0029916310139331084	0.0011357383621697348	3.3977101079805715e-6
54.912	0.1558043009899874	0.021495245589729546	-0.002964055430790549	0.0011368398709740543	3.3696563934998725e-6
54.916	0.15582894590734425	0.021483444303189235	-0.0029366101275970767	0.0011379414938043173	3.3416905153187043e-6
54.92	0.1558522315528402	0.021471752528811675	-0.0029092995216202042	0.0011390431051314872	3.313817560863828e-6
54.924	0.15587423088853536	0.021460169730229718	-0.0028821214014862475	0.0011401448715132585	3.2860359349831504e-6
54.928	0.155895011385051	0.02144869537194031	-0.0028550826318653436	0.001141246462275164	3.258352953119588e-6
54.932	0.155914640491225	0.021437328862062118	-0.0028281991027316305	0.001142347070248364	3.23078495908453e-6
54.936	0.1559331855052859	0.02142606955863116	-0.0028014808450508794	0.0011434461951476006	3.2033426130523125e-6
54.94	0.15595070753516913	0.021414916785200376	-0.002774935069366616	0.0011445434548377142	3.1760337712431984e-6
54.944	0.15596725962566466	0.02140386984212138	-0.002748566165800265	0.0011456385778155366	3.148863433219318e-6
54.948	0.1559828942986071	0.02139292801782619	-0.002722375704051292	0.001146731446594843	3.121833829281392e-6
54.952	0.15599766407583104	0.021382090595105475	-0.00269636703236969	0.0011478218550650566	3.0949490090308392e-6
54.956	0.15601161953579332	0.02137135682744675	-0.002670548849260509	0.001148909301933197	3.0682184141823944e-6
54.96	0.15602480347405448	0.021360725945692088	-0.002644924624428252	0.0011499935287048598	3.0416462020046217e-6
54.964	0.15603725678627406	0.021350197167603314	-0.0026194975294185135	0.0011510742877044685	3.0152362528190306e-6
54.968	0.15604902036866752	0.021339769698627765	-0.002594270549939213	0.0011521513464876137	2.9889923072656264e-6
54.972	0.156060134784079	0.021329442732641667	-0.0025692464858607256	0.0011532244861166263	2.9629179583636835e-6
54.976	0.15607063567079932	0.0213192154521741	-0.0025444286013190784	0.0011542934400618154	2.9370172432082722e-6
54.980000000000004	0.15608055497424583	0.02130908702322008	-0.0025198209263133657	0.0011553578834061081	2.911294971987829e-6
54.984	0.1560899245559869	0.021299056604518418	-0.002495423460551813	0.0011564177177642641	2.8857519031067296e-6
54.988	0.15609877626765825	0.021289123354899936	-0.0024712364969655906	0.001157472835188254	2.860389114563451e-6
54.992	0.15610713989754535	0.021279286430501657	-0.0024472610895319292	0.0011585230801820525	2.835208455454216e-6
54.996	0.1561150408088111	0.021269544981722597	-0.002423499053274031	0.0011595682354998645	2.8102125209405605e-6
55.	0.156122503807778	0.021259898150132815	-0.002399953073762998	0.00116060803662482	2.785404824931775e-6
55.004	0.15612955370076848	0.021250345064623328	-0.002376626057555296	0.0011616422104541698	2.760789146921513e-6
55.008	0.15613621479626605	0.021240884852687558	-0.00235351582666982	0.0011626707714600117	2.7363640618375467e-6
55.012	0.15614250789654097	0.02123151665177265	-0.00233062032048459	0.0011636937151110853	2.712128219258101e-6
55.016	0.15614845232592744	0.02122223960476527	-0.002307938879832518	0.001164710956022116	2.6880816991703438e-6
55.02	0.15615406740516508	0.021213052854385843	-0.0022854722470015275	0.0011657223348380346	2.66422604398215e-6
55.024	0.15615937244855554	0.021203955537582777	-0.0022632225660743086	0.001166727616848568	2.640564270913779e-6
55.028	0.15616438523695247	0.021194946780486834	-0.002241192507257637	0.0011677265319788358	2.617099953996912e-6
55.032	0.15616912068750063	0.021186025708634815	-0.002219379172889431	0.00116871911576221	2.5938308644804013e-6
55.036	0.15617359342661558	0.021177191463243237	-0.002197778790895791	0.0011697054591066221	2.5707538496195582e-6
55.04	0.15617781808071288	0.0211684431971959	-0.0021763892997261405	0.0011706855615990766	2.547867529608118e-6
55.044	0.15618180927570638	0.021159780068201732	-0.0021552103483529978	0.0011716593299090693	2.5251723125643653e-6
55.048	0.15618558071833932	0.021151201231952705	-0.002134243296272092	0.0011726265709491493	2.5026703980787526e-6
55.052	0.15618914366766054	0.021142705835714683	-0.0021134905872536537	0.0011735870178010684	2.480365115445644e-6
55.056	0.156192509014042	0.021134293024700972	-0.002092949811724221	0.0011745406859023212	2.458254707421701e-6
55.06	0.15619568764785555	0.021125961960850377	-0.002072616369393569	0.0011754877239783968	2.4363350987388142e-6
55.064	0.1561986904594731	0.021117711821359283	-0.0020524872722812587	0.0011764281934046688	2.4146038937159175e-6
55.068	0.15620152800308093	0.021109541792056798	-0.0020325611919906742	0.0011773620620500282	2.3930604362450035e-6
55.072	0.15620420888453435	0.021101451060766434	-0.0020128384597091326	0.0011782891934332027	2.371705805202004e-6
55.076	0.15620674117839614	0.02109343881074435	-0.001993320899570556	0.00117920936331038	2.3505426688558687e-6
55.08	0.15620913297225245	0.021085504221472755	-0.001974007302562115	0.0011801225283610886	2.3295704889028556e-6
55.084	0.15621139235368933	0.02107764648689129	-0.0019548928311984067	0.0011810288636907443	2.3087848590674366e-6
55.088	0.15621352734181618	0.0210698648181525	-0.0019359739140572519	0.001181928475239471	2.2881826963450786e-6
55.092	0.15621554469919524	0.021062158437621048	-0.0019172485164839056	0.001182821375628785	2.2677625276897404e-6
55.096000000000004	0.1562174503597757	0.021054526572726683	-0.0018987161405911628	0.0011837074853687534	2.24752450820823e-6
55.1	0.15621925028220046	0.02104696844982567	-0.0018803777891089153	0.0011845866387965385	2.227470404868196e-6
55.104	0.15622095042511253	0.02103948329238475	-0.0018622328232252604	0.0011854587702907183	2.2076002326156297e-6
55.108000000000004	0.1562225567457838	0.021032070334661323	-0.001844277317372155	0.0011863240139140627	2.1879104699155948e-6
55.112	0.15622407465073856	0.021024728825648594	-0.001826507985523866	0.0011871824670608622	2.168398256360589e-6
55.116	0.15622550858680817	0.02101745802591634	-0.0018089223253995364	0.0011880341787675326	2.1490615493102936e-6
55.12	0.15622686297006935	0.021010257204475986	-0.0017915186184633142	0.001188879154557034	2.1298991404918504e-6
55.124	0.15622814221659878	0.0210031256356456	-0.0017742959299242883	0.0011897173559972257	2.110910662506163e-6
55.128	0.15622935074247318	0.020996062596010934	-0.001757253878831659	0.0011905456742971974	2.092091004085003e-6
55.132	0.15623049278945828	0.020989067368593798	-0.0017403891088988402	0.001191364900453921	2.073438497474355e-6
55.136	0.1562315717628356	0.020982139249957198	-0.0017236992159583252	0.0011921775017334092	2.054955425021032e-6
55.14	0.15623259091801486	0.02097527754406268	-0.0017071824156893829	0.001192983497433112	2.036640449025429e-6
55.144	0.1562335535171499	0.02096848156260392	-0.0016908366263337388	0.0011937829278410533	2.01849189828558e-6
55.147999999999996	0.15623446282239467	0.02096175062619651	-0.001674659468695694	0.0011945758543289344	2.0005077655271982e-6
55.152	0.1562353220657271	0.020955084065567682	-0.0016586482661420656	0.0011953623592991414	1.98268570466301e-6
55.156	0.1562361339649602	0.02094848122185577	-0.0016428015009867956	0.0011961424543800502	1.965024619449576e-6
55.16	0.1562369008896093	0.02094194142652651	-0.0016271238594477311	0.001196915771414324	1.9475302094175332e-6
55.164	0.15623762521345988	0.020935464015456703	-0.0016116079756118055	0.001197682680863383	1.930194960731557e-6
55.168	0.15623830931029742	0.020929048356061453	-0.0015962472019863646	0.0011984435145643423	1.9130121068620362e-6
55.172	0.1562389555539075	0.02092269383544035	-0.0015810383438032139	0.001199198396740764	1.8959786470744869e-6
55.176	0.1562395663038994	0.02091639984656661	-0.0015659816590187037	0.0011999472416971892	1.8790953722878818e-6
55.18	0.15624014348669907	0.02091016577447621	-0.0015510808583138066	0.001200689749104882	1.8623668866101895e-6
55.184	0.15624068873392216	0.020903990982640622	-0.0015363426562976276	0.0012014254304695418	1.8458011371910965e-6
55.188	0.1562412037094678	0.02089787481899588	-0.0015217649192675385	0.0012021543434422664	1.8293963073955412e-6
55.192	0.15624169007723515	0.020891816664047907	-0.001507336750703225	0.0012028770919559099	1.8131408472841657e-6
55.196	0.15624214950112336	0.02088581593541864	-0.0014930509003928932	0.0012035940600298991	1.7970271950351787e-6
55.2	0.1562425836432929	0.02087987207135854	-0.0014789043042858839	0.0012043053758842544	1.7810524040698532e-6
55.204	0.1562429939337392	0.02087398451400198	-0.001464898084492748	0.0012050109080185385	1.7652181709492238e-6
55.208	0.15624338152806494	0.020868152692622544	-0.0014510375492850956	0.0012057102625045453	1.7495308644524847e-6
55.212	0.156243747600789	0.020862376014742362	-0.00143732384290522	0.0012064033040941758	1.7339922331341954e-6
55.216	0.15624409332643005	0.020856653923823805	-0.0014237445267084258	0.0012070907486723085	1.7185888466625751e-6
55.22	0.15624441987950694	0.02085098587111615	-0.001410305633580415	0.0012077721609869828	1.7033278827215338e-6
55.224000000000004	0.15624472843453843	0.020845371286900498	-0.0013970104951040905	0.0012084472734528212	1.688213523793514e-6
55.228	0.15624502004588048	0.020839809596312337	-0.0013838583525147673	0.001209116074293012	1.6732453785702505e-6
55.232	0.15624529553277056	0.02083430023570289	-0.001370844356700032	0.001209778809043276	1.6584184532322605e-6
55.236	0.15624555572689597	0.020828842669000532	-0.001357959568199837	0.0012104359842429586	1.6437231264961126e-6
55.24	0.15624580145998568	0.02082343640084424	-0.0013451945332896079	0.001211088143892942	1.6291491504966436e-6
55.244	0.1562460335637686	0.02081808094607876	-0.0013325543319665546	0.00121173491864767	1.6147026150390934e-6
55.248	0.15624625286997365	0.020812775790933585	-0.001320045421284387	0.0012123758503952077	1.600391190189959e-6
55.252	0.15624646015183136	0.020807520404879494	-0.0013076697317836307	0.0012130107653845696	1.5862174622210965e-6
55.256	0.15624665599135543	0.02080231425869856	-0.0012954246772881556	0.001213639775138164	1.5721789140524257e-6
55.26	0.15624684096933797	0.02079715684255097	-0.0012833031549050438	0.001214263279932925	1.5582678980232693e-6
55.264	0.15624701566797103	0.020792047683348677	-0.0012712946768366291	0.0012148818991288516	1.5444728913476835e-6
55.268	0.15624718066944673	0.020786986333228147	-0.0012594001609381297	0.0012154955312076846	1.5307952676225354e-6
55.272	0.15624733655595713	0.020781972319380695	-0.0012476274925902484	0.001216103630539052	1.5172443232993353e-6
55.275999999999996	0.15624748388627444	0.02077700514624482	-0.0012359799433892947	0.0012167059431294374	1.5038241427105406e-6
55.28	0.1562476230881451	0.0207720843149413	-0.001224455900586639	0.0012173025255509758	1.4905332602099101e-6
55.284	0.15624775457052897	0.020767209342810632	-0.001213048867088794	0.0012178937480231574	1.4773646312740162e-6
55.288	0.1562478787449442	0.02076237978292513	-0.0012017476314439746	0.0012184802859897146	1.4643057976493163e-6
55.292	0.15624799602290904	0.020757595225924793	-0.0011905488545367604	0.0012190623154999254	1.451353243327367e-6
55.296	0.15624810681594165	0.020752855241664904	-0.0011794626950564653	0.0012196391478534738	1.438518876323629e-6
55.3	0.1562482115278557	0.02074815936648014	-0.0011684947482133426	0.0012202103839445866	1.425809425354636e-6
55.304	0.15624831047724408	0.020743507126355417	-0.0011576445936842203	0.0012207760094308244	1.4132247474169907e-6
55.308	0.15624840394402417	0.02073889806098803	-0.0011469057956125593	0.0012213363978340697	1.400757793068461e-6
55.312	0.15624849220973724	0.020734331747803387	-0.001136266063596858	0.0012218923031649316	1.3883947574565155e-6
55.316	0.15624857555592456	0.020729807808874682	-0.0011257198040147257	0.001222444052735501	1.3761294794643752e-6
55.32	0.15624865426412737	0.020725325851417984	-0.0011152768250128739	0.001222990981225256	1.3639734985602826e-6
55.324	0.1562487286158869	0.020720885448029566	-0.0011049433453934106	0.0012235326520315716	1.3519342617338365e-6
55.328	0.15624879889274446	0.020716486157493278	-0.0010947200525606505	0.0012240689847211094	1.3400128632917548e-6
55.332	0.15624886536979446	0.02071212754690618	-0.0010846021025211683	0.0012246002574611975	1.3282040139903788e-6
55.336	0.15624892824925102	0.020707809213804735	-0.0010745791120581778	0.0012251271095177023	1.3164960015039344e-6
55.34	0.15624898768882606	0.020703530805054552	-0.0010646391779396695	0.0012256502829598242	1.3048753096918706e-6
55.344	0.15624904384572527	0.020699291981238745	-0.0010547884755322493	0.001226169349631581	1.2933492990422648e-6
55.348	0.15624909687715435	0.020695092365965388	-0.0010450361116656405	0.0012266836885346214	1.2819287521098865e-6
55.352000000000004	0.156249146940319	0.020690931553923736	-0.001035387438918477	0.0012271929201734667	1.2706201346772926e-6
55.356	0.15624919419242495	0.02068680912590125	-0.001025844055618353	0.0012276969081895606	1.2594255753672916e-6
55.36	0.15624923879067787	0.020682724663800573	-0.0010164038058417214	0.0012281957609587943	1.2483428457571876e-6
55.364	0.15624928091016707	0.020678677765656534	-0.0010070607794139624	0.0012286898332668707	1.2373653411477462e-6
55.368	0.15624932073320136	0.020674668060653174	-0.0009978053119093484	0.0012291797277668279	1.2264820616570276e-6
55.372	0.1562493583648887	0.020670695223369607	-0.0009886252970189367	0.0012296662101269101	1.2156791222208667e-6
55.376	0.1562493939061383	0.02066675895538398	-0.0009795223571903103	0.0012301491516991839	1.2049585967680453e-6
55.38	0.15624942745785922	0.020662858930173222	-0.0009705050760042969	0.0012306279670760126	1.194330688720119e-6
55.384	0.15624945912096064	0.020658994793015747	-0.0009615790194635141	0.0012311022660792873	1.1838021098758314e-6
55.388	0.1562494889963517	0.0206551661726561	-0.0009527468884832237	0.001231571844989682	1.1733762432574626e-6
55.392	0.15624951718494154	0.020651372692765357	-0.0009440085188913817	0.001232036687704549	1.163053128779815e-6
55.396	0.15624954380342054	0.020647613983401456	-0.0009353608814286835	0.0012324969669728755	1.152829449385928e-6
55.4	0.15624956896901152	0.02064388969246955	-0.0009267980817484712	0.00123295304540565	1.1426985173678921e-6
55.403999999999996	0.15624959275098796	0.02064019949718234	-0.0009183113604167957	0.0012334054762480077	1.1326502608388338e-6
55.408	0.15624961521723318	0.02063654311109385	-0.0009098934360794957	0.001233854718539276	1.1226763094746008e-6
55.412	0.15624963643563047	0.02063292025038566	-0.0009015499052826631	0.0012343003842125709	1.1127833944771979e-6
55.416	0.15624965647406314	0.02062933060434929	-0.0008932869191044257	0.0012347420468375332	1.1029789189081926e-6
55.42	0.15624967540041454	0.02062577384262122	-0.0008851081595163581	0.0012351794413484843	1.0932674020044004e-6
55.424	0.15624969328256796	0.020622249625036657	-0.0008770148451941977	0.001235612464609677	1.083650474369677e-6
55.428	0.15624971019489853	0.020618757611482665	-0.0008690057315177563	0.0012360411763863784	1.0741268666717126e-6
55.432	0.15624972619854832	0.020615297471751393	-0.0008610771105709655	0.0012364658001265958	1.0646923984928261e-6
55.436	0.1562497413327172	0.020611868895393258	-0.0008532228111419179	0.0012368867237957033	1.0553399675410869e-6
55.44	0.15624975563640744	0.02060847160146006	-0.0008454344663195507	0.0012373044831532503	1.0460598553894558e-6
55.444	0.15624976914862126	0.020605105334480022	-0.000837710273966562	0.0012377191810741415	1.0368500742712878e-6
55.448	0.1562497819083609	0.02060176982506807	-0.0008300566560332371	0.0012381303746289024	1.0277183584976459e-6
55.452	0.15624979395462857	0.020598464780756907	-0.0008224783184665356	0.0012385377331015255	1.0186704320786976e-6
55.456	0.15624980532642654	0.020595189894801764	-0.0008149776940569533	0.0012389410757154284	1.009709340959001e-6
55.46	0.1562498160668339	0.020591944855273034	-0.0008075549424385621	0.0012393403724790073	1.0008354431590708e-6
55.464	0.15624982621280914	0.02058872935414887	-0.0008002079500889289	0.0012397357449222726	9.92046399096223e-7
55.468	0.15624983579302357	0.020585543096407838	-0.0007929323303291575	0.0012401274668702611	9.833371622106311e-7
55.472	0.1562498448361423	0.020582385809121532	-0.0007857214233239256	0.0012405159652702764	9.74699969888215e-7
55.476	0.1562498533708303	0.0205792572429101	-0.0007785736280242752	0.001240901331657095	9.66133051808419e-7
55.480000000000004	0.15624986142575265	0.020576157124078225	-0.000771497530305647	0.0012412829772924544	9.57646751391569e-7
55.484	0.15624986902957438	0.02057308517074041	-0.0007644903930250236	0.0012416610680879721	9.492379579464444e-7
55.488	0.15624987621096054	0.02057004111261039	-0.0007575495134802658	0.0012420357686031204	9.409035922303819e-7
55.492	0.15624988299857612	0.020567024689312204	-0.0007506726392181785	0.0012424072141656506	9.326411024414335e-7
55.496	0.1562498894196627	0.020564035648579216	-0.0007438579680344858	0.0012427755106998906	9.24448466112241e-7
55.5	0.15624989547857351	0.02056107374445311	-0.0007371041479738799	0.0012431407344261015	9.163241918607749e-7
55.504	0.15624990119030047	0.020558138735482883	-0.0007304102773299481	0.0012435029319240725	9.082673213672653e-7
55.508	0.15624990657708362	0.020555230382923867	-0.0007237759046452098	0.0012438621199570002	9.002774311257863e-7
55.512	0.15624991166116314	0.02055234844893673	-0.0007172010287111513	0.0012442182852723993	8.923546341385895e-7
55.516	0.1562499164647791	0.02054949269478647	-0.0007106860985681549	0.0012445713844531088	8.844995816065471e-7
55.52	0.15624992101017157	0.02054666287904142	-0.000704232013505535	0.0012449213437707419	8.767134645796858e-7
55.524	0.1562499253195807	0.020543858755772276	-0.000697840123061572	0.00124526805904158	8.68998015566221e-7
55.528	0.15624992941524657	0.02054108007275099	-0.0006915122286209285	0.0012456113953775146	8.613555120131296e-7
55.532	0.1562499333194093	0.020538326571049648	-0.000685248819974607	0.001245951305755747	8.537866620149465e-7
55.536	0.15624993704475507	0.02053559800677567	-0.0006790423002002844	0.0012462882880444062	8.462824658263482e-7
55.54	0.15624994056347122	0.020532894160405806	-0.0006728902893355632	0.0012466224903581128	8.388401682292909e-7
55.544	0.15624994386244404	0.020530214804473684	-0.0006667973699102976	0.0012469535917733936	8.314653753946977e-7
55.548	0.15624994696271874	0.020527559706177284	-0.0006607613733320305	0.001247281726148173	8.241555863016125e-7
55.552	0.1562499498909559	0.020524928636286584	-0.0006547831419788073	0.0012476068246886826	8.169119166238587e-7
55.556	0.15624995266174965	0.02052232138418123	-0.0006488605914095382	0.0012479290166420513	8.097319597754849e-7
55.56	0.15141204206927916	0.020519740963408604	-0.0006390320467647413	0.0012164120542591	7.773262847424963e-7
55.564	0.14354827199642348	0.02051723803973126	-0.000608931069934966	0.0011660133840129152	7.100217774854748e-7
55.568	0.1360929053440409	0.020514895403940768	-0.0005593506542470641	0.0011192791911451626	6.260695478521714e-7
55.572	0.12902481647957686	0.02051278583414869	-0.000492708388106779	0.0010757845235116186	5.300480585296289e-7
55.576	0.12232373479735045	0.02051097347117445	-0.00041114580499976376	0.0010351696138783477	4.256056442093079e-7
55.58	0.11597077797189885	0.02050951425694204	-0.0003165048791418371	0.0009971345978066139	3.1559796536692665e-7
55.584	0.10994766517628403	0.02050845682990318	-0.0002104503610442846	0.000961419683041737	2.0233111941121522e-7
55.588	0.10423746680955089	0.020507843838633816	-0.00009451758634657824	0.0009278022587209552	8.769363010120821e-8
55.592	0.09882374326959235	0.020507711930012013	0.00002985511869576878	0.000896351710724682	-2.6760686716840783e-8
55.596000000000004	0.09369126161345658	0.020508092702495512	0.00016124619753887738	0.000867458311119411	-1.398743541915015e-7
55.6	0.08882528377418623	0.02050901020220003	0.00029837183360590074	0.0008400655930184725	-2.5065191133815004e-7
55.604	0.08421206439159361	0.020510486072283864	0.0004402888426361119	0.0008140420138055285	-3.58413616115606e-7
55.608000000000004	0.07983841777316977	0.0205125377623043	0.0005861467704812796	0.0007892724508318211	-4.626294980849165e-7
55.612	0.07569192305645768	0.020515179588848884	0.0007352265898773889	0.000765659617237812	-5.629333093885833e-7
55.616	0.07176078861415335	0.02051842265270031	0.0008866892785350201	0.0007431110758996507	-6.589086237608438e-7
55.62	0.06803376217269738	0.02052227560951565	0.0010400360474790195	0.0007215568697090841	-7.504451548035696e-7
55.624	0.06450041682512113	0.020526744674273303	0.0011946662831736603	0.0007009318939504547	-8.37379700503664e-7
55.628	0.06115048831338552	0.020531833874161565	0.0013500226010940356	0.0006811765949732767	-9.196037985502014e-7
55.632	0.05797455086251795	0.020537545239539337	0.0015056574473443227	0.0006622434918469227	-9.971118454546285e-7
55.636	0.05496362813524858	0.020543878915092833	0.0016611234178237828	0.000644089659127203	-1.0699124159543348e-6
55.64	0.052108982913035826	0.02055083346375199	0.001816022785903882	0.0006266762780644104	-1.1380584003504063e-6
55.644	0.0494026653713335	0.020558405840338582	0.0019699722423922794	0.0006099713458927493	-1.201626620063376e-6
55.647999999999996	0.04683690076307019	0.02056659157046317	0.002122673030907866	0.0005939464012182427	-1.2607540076707465e-6
55.652	0.04440433977770356	0.020575385177340942	0.0022738317596418226	0.0005785757839291532	-1.3155839928577732e-6
55.656	0.0420981909328483	0.020584779722528052	0.0024231098115212427	0.0005638364160352443	-1.3662375517879739e-6
55.66	0.03991175827541992	0.020594767238754107	0.002570275531361124	0.0005497075452137879	-1.4128998528675878e-6
55.664	0.03783888710356953	0.02060533879103649	0.002715090385984478	0.0005361712882421398	-1.4557535099471462e-6
55.668	0.035873717063537806	0.020616484538997115	0.002857338445736008	0.0005232111924714916	-1.4949914554881753e-6
55.672	0.03401054508537006	0.02062819380252961	0.0029968164437087714	0.0005108107257758115	-1.530805982627764e-6
55.676	0.032244183419953866	0.020640455145799767	0.0031333499536847177	0.0004989564974977242	-1.5634053183251829e-6
55.68	0.030569557936065295	0.020653256441252796	0.003266765067640539	0.00048763428070081597	-1.5929866339774467e-6
55.684	0.02898187098899568	0.020666584911765633	0.003396914160659646	0.00047683078630413435	-1.6197532502349877e-6
55.688	0.02747669098151083	0.02068042721052315	0.003523654845004752	0.00046653408600881726	-1.6439050925248327e-6
55.692	0.026049632373968158	0.020694769442787964	0.0036468655448146734	0.00045673106009783544	-1.665636766317476e-6
55.696	0.024696670021588204	0.0207095973026448	0.003766451300078966	0.00044741018769282415	-1.6851486831042118e-6
55.7	0.02341405649195967	0.020724896067239106	0.003882297605133366	0.00043856030429944627	-1.7026216190883004e-6
55.704	0.022198052309200904	0.02074065057130587	0.003994310542846801	0.0004301687788732211	-1.7182276886568414e-6
55.708	0.021045123237986893	0.020756845358116068	0.004102428192232746	0.00042222337732113663	-1.7321410865419553e-6
55.712	0.019952118697066555	0.020773464713321362	0.0042065830108535835	0.00041471352829954705	-1.7445268825160215e-6
55.716	0.01891592966082881	0.020790492650114973	0.004306710616040657	0.00040762745423485517	-1.7555334845428777e-6
55.72	0.017933490389871933	0.02080791297737635	0.004402772548246951	0.0004009524362377801	-1.7653023794204345e-6
55.724000000000004	0.01700206581887657	0.020825709363954312	0.004494734574245061	0.00039467729209271223	-1.7739696704385303e-6
55.728	0.016119072003434303	0.020843865341907755	0.004582562840469399	0.0003887908263696452	-1.7816583936369262e-6
55.732	0.015281927969462598	0.02086236433045023	0.004666239384146682	0.00038328067031289677	-1.788479358996179e-6
55.736	0.01448821030897817	0.020881189718088614	0.0047457615127391795	0.00037813475102483913	-1.7945373480428936e-6
55.74	0.013735749813666893	0.02090032487183468	0.00482112066080242	0.0003733421334023214	-1.7999274728939849e-6
55.744	0.013022400053825293	0.020919753137621743	0.0048923203907734756	0.00036889109465900605	-1.8047334243750037e-6
55.748	0.012346051024808674	0.020939457910442355	0.004959377034079073	0.00036476931688110906	-1.8090285728768841e-6
55.752	0.011704827065633076	0.020959422658271953	0.005022312262760179	0.0003609249395224446	-1.8126777496995496e-6
55.756	0.011096944416756576	0.02097963095638214	0.005081158640760004	0.00035732890882367925	-1.8156448726627814e-6
55.76	0.010520622034639552	0.021000066523078918	0.005135952278256006	0.0003540457982224183	-1.8183623239873952e-6
55.764	0.00997419863856688	0.02102071322740979	0.005186736132038937	0.0003510482582081377	-1.8207946849374823e-6
55.768	0.00945618003681489	0.021041556776724903	0.005233521130128155	0.0003483381923914549	-1.8230352903113258e-6
55.772	0.008965084266717828	0.021062578105006457	0.005276470518959332	0.0003459030372238484	-1.8251471783301287e-6
55.775999999999996	0.00849945967652732	0.021083763182806615	0.0053154523529591316	0.00034373002441052914	-1.827080567035647e-6
55.78	0.008058019568676704	0.021105096596108947	0.005350625362786341	0.00034180799123346604	-1.8288865070968348e-6
55.784	0.007639532516164189	0.021126563119917945	0.005382010378793993	0.0003401257367870338	-1.8305602454827698e-6
55.788	0.007242768882160441	0.02114814773070738	0.005409670614595849	0.0003386718995644852	-1.8321034230633524e-6
55.792	0.00686658483860702	0.02116983565339508	0.005433690021828402	0.00033743571754083835	-1.8335210914101603e-6
55.796	0.0065099583803457295	0.021191612435263203	0.005454100657252757	0.0003364072937733655	-1.8347992420739341e-6
55.8	0.00617187673105586	0.021213463705185384	0.005470949107940232	0.0003355766608218642	-1.8359228331689399e-6
55.804	0.005851333093838329	0.021235375445351534	0.005484355910772518	0.0003349338615782716	-1.8368965034646582e-6
55.808	0.00554741985081184	0.02125733404491149	0.005494386641674168	0.0003344696692582751	-1.8377056828178438e-6
55.812	0.005259310063427265	0.02127932613635342	0.005501115584549037	0.0003341754965651246	-1.83833803212882e-6
55.816	0.004986179052434748	0.02130133867353047	0.00550462229494024	0.00033404269734003126	-1.8387788792399107e-6
55.82	0.00472721175080769	0.021323358918350965	0.0055049823476641824	0.0003340626389172375	-1.8390089302535063e-6
55.824	0.0044816854340191375	0.021345374448736187	0.0055022796044712835	0.00033422747726908106	-1.8390130314315542e-6
55.828	0.004248928240541689	0.02136737318552302	0.005496599497509347	0.0003345297835714958	-1.8387762402809944e-6
55.832	0.004028268795462518	0.021389343384194723	0.005488023835733175	0.0003349620929370269	-1.8382799501054746e-6
55.836	0.0038190492679078753	0.02141127362586539	0.005476635781370089	0.0003355170363872826	-1.8375046067378419e-6
55.84	0.0036206932014486164	0.021433152840021428	0.005462524748631163	0.0003361879638311233	-1.8364350726194293e-6
55.844	0.0034326539784901022	0.021454970307588538	0.005445776356282146	0.00033696847687419106	-1.835054964173877e-6
55.848	0.003254385008476843	0.021476715642774764	0.005426472444271897	0.00033785216676936967	-1.833345473211538e-6
55.852000000000004	0.00308535725332495	0.021498378798844697	0.005404702094034697	0.00033883278597307873	-1.8312902678763088e-6
55.856	0.002925109550747584	0.021519950089255082	0.0053805538211602584	0.0003399046974275069	-1.8288755185738937e-6
55.86	0.0027731968607601163	0.021541420167481246	0.005354108180055144	0.0003410624090688987	-1.8260850343051043e-6
55.864	0.0026291741867607637	0.02156277999452593	0.005325444012182654	0.00034230043638209807	-1.8229018092985535e-6
55.868	0.0024926177420055732	0.021584020895439204	0.005294661246040147	0.00034361351246664946	-1.8193171480729016e-6
55.872	0.0023631570952608308	0.02160513457953582	0.005261849267433503	0.00034499685864155426	-1.8153214679099222e-6
55.876	0.002240429935966509	0.021626113084056067	0.0052270826532603955	0.0003464457793607503	-1.810900723591856e-6
55.88	0.0021240742502467796	0.021646948717746188	0.005190425446704425	0.00034795559380317525	-1.8060375683991495e-6
55.884	0.0020137516270179777	0.021667634091893057	0.005151970932891752	0.0003495218639268342	-1.800726483361196e-6
55.888	0.0019091633440421942	0.02168816222173293	0.005111818131939633	0.00035114053571772534	-1.7949665573408646e-6
55.892	0.001810014415814033	0.02170852647858483	0.0050700458783088575	0.0003528076108848132	-1.7887507734025422e-6
55.896	0.001716010086331284	0.021728720508545313	0.005026713582199937	0.000354519111543268	-1.7820660331439996e-6
55.9	0.0016268772192734968	0.021748738222692663	0.004981905023534192	0.0003562670003285157	-1.77488835865609e-6
55.903999999999996	0.0015423779113503749	0.0217685738814127	0.004935696334786276	0.0003580463116694756	-1.7672078681907753e-6
55.908	0.0014622773169238373	0.021788222016991415	0.0048881557219419315	0.0003598603396057283	-1.7590533781437075e-6
55.912	0.0013863405903562257	0.021807677456172733	0.004839362208028739	0.00036170573347282114	-1.7504250569956862e-6
55.916	0.0013143368976542003	0.021826935359792896	0.004789400467474352	0.0003635792192152261	-1.7413264824733638e-6
55.92	0.001246067808675116	0.021845991184790397	0.004738333745488863	0.0003654778230458372	-1.731755902165898e-6
55.924	0.0011813502492681383	0.021864840651619262	0.004686233210856524	0.0003673987371940084	-1.72171616386531e-6
55.928	0.001120001216855261	0.0218834797627716	0.004633166687523758	0.0003693391892803747	-1.7112100281708637e-6
55.932	0.0010618377108521013	0.021901904779466665	0.0045791957151138755	0.0003712964406238196	-1.7002390699416283e-6
55.936	0.0010066855391346924	0.021920112203220026	0.004524381542665308	0.0003732678621901911	-1.6888062261634381e-6
55.94	0.0009543972611199634	0.02193809879734166	0.004468791424083247	0.00037525108841147964	-1.6769188457711247e-6
55.944	0.0009048303432627904	0.021955861582863598	0.004412487434912743	0.0003772438305351724	-1.6645836621348004e-6
55.948	0.0008578422520183111	0.021973397825433578	0.0043555298464345036	0.0003792438377857096	-1.6518078545520236e-6
55.952	0.0008132907996179597	0.021990705028740905	0.004297978454897406	0.0003812489020145271	-1.6385995668117297e-6
55.956	0.0007710471127157005	0.022007780960388124	0.00423990392799651	0.00038324877176386504	-1.6249379728014494e-6
55.96	0.0007309991495800642	0.022024623613450978	0.0041813450213279936	0.0003852401953327756	-1.610822172770125e-6
55.964	0.000693035907935232	0.02204123113382688	0.004122346721440504	0.00038723114563742555	-1.5963010436580916e-6
55.968	0.0006570463855053994	0.02205760188669932	0.004062973684823012	0.00038921985562332697	-1.5813900310081895e-6
55.972	0.0006229211256496637	0.02207373452071117	0.004003292973944193	0.0003912046186714851	-1.5661067013020735e-6
55.976	0.000590565481823755	0.022089627854822026	0.0039433333434992866	0.00039318386866595196	-1.5504550594364928e-6
55.980000000000004	0.0005598928839367375	0.022105280906916953	0.003883162723039767	0.0003951561501644714	-1.5344556320985797e-6
55.984	0.0005308168314038489	0.022120692950453748	0.003822836904776519	0.0003971200501669003	-1.5181251834047292e-6
55.988	0.0005032508236401617	0.022135863447058184	0.0037623941804425104	0.0003990741890054059	-1.5014744062787537e-6
55.992	0.0004771119733971857	0.02215079197653459	0.0037018554588336503	0.0004010172403470779	-1.4845078602652362e-6
55.996	0.0004523301822690874	0.0221654782088044	0.003641256029492985	0.00040294800491945913	-1.4672368524851495e-6
56.	0.00042883809103874595	0.022179922019037596	0.0035806521286565144	0.00040486534923439815	-1.4496819745554108e-6
56.004	0.00040656834038516835	0.022194123478169958	0.003520087308278329	0.00040676817713727935	-1.431859497752448e-6
56.008	0.0003854536787054237	0.022208082821038085	0.0034595999668082826	0.0004086554288595131	-1.413784308118396e-6
56.012	0.0003654326303922209	0.022221800425765284	0.0033992233491923125	0.0004105261218436441	-1.3954699788242833e-6
56.016	0.00034645208803443626	0.022235276798290744	0.003338992666930994	0.00041237936888704357	-1.37693168870747e-6
56.02	0.00032845957808025795	0.02224851263291941	0.003278957974805812	0.00041421433037154565	-1.3581913818506288e-6
56.024	0.00031140262697796934	0.022261508732016856	0.003219126314382134	0.0004160301897680049	-1.3392537314595776e-6
56.028	0.0002952293476767905	0.02227426593638569	0.0031595149533457908	0.0004178261564586008	-1.320127989229947e-6
56.032	0.000279894586153397	0.022286785191056813	0.003100158738171309	0.00041960152165159624	-1.3008313238981737e-6
56.036	0.0002653574073051487	0.02229906761560462	0.003041110094121694	0.0004213556493718969	-1.281388918520077e-6
56.04	0.0002515769342236772	0.02231111452941698	0.002982402445424579	0.00042308794532216955	-1.2618185227584991e-6
56.044	0.00023851229000053587	0.02232292730517897	0.0029240470962299246	0.00042479783491276846	-1.2421288756614395e-6
56.048	0.00022612404629431034	0.022334507419897728	0.0028660767927268134	0.0004264847868322759	-1.222338149991028e-6
56.052	0.00021437883614743535	0.022345856467433464	0.0028085171862412338	0.0004281483448548002	-1.2024619847854448e-6
56.056	0.00020324483321249574	0.02235697613000271	0.00275138680356899	0.0004297880905949588	-1.1825132807940832e-6
56.06	0.000192690210369579	0.022367868150868598	0.0026946992286830357	0.00043140362863239713	-1.1625030253267834e-6
56.064	0.00018268316953544026	0.022378534352499466	0.00263848161243842	0.0004329945913472653	-1.1424482675550473e-6
56.068	0.0001731943667076063	0.022388976653298913	0.0025827512219821066	0.00043456065664431847	-1.1223620669734601e-6
56.072	0.00016419861933832623	0.02239919703263167	0.0025275236764556483	0.00043610155500879044	-1.1022570056238432e-6
56.076	0.0001556711357793967	0.022409197536999357	0.002472816925194471	0.0004376170438825035	-1.0821468328662261e-6
56.08	0.00014758712438256604	0.022418980289361377	0.002418651247727285	0.0004391069064026072	-1.0620464670563339e-6
56.084	0.0001399220008455932	0.022428547496362566	0.0023650469684170536	0.0004405709538855857	-1.0419709988597139e-6
56.088	0.00013265418851222567	0.022437901428274745	0.0023120151325003112	0.00044200904136990337	-1.0219315923491728e-6
56.092	0.00012576433238886716	0.022447044393356867	0.0022595653124683527	0.0004434210582640914	-1.0019388420715493e-6
56.096000000000004	0.00011923312548269658	0.022455978742084493	0.0022077090400855768	0.0004448069140085117	-9.82004245149159e-7
56.1	0.00011304126080092727	0.022464706874969362	0.002156459801709074	0.00044616653890954374	-9.621402060260986e-7
56.104	0.00010716999210208457	0.022473231250347978	0.0021058329474890423	0.0004474998890978221	-9.423600104598862e-7
56.108000000000004	0.00010160341149673203	0.022481554384613956	0.0020558403428742713	0.000448806961475	-9.226754575631238e-7
56.112	0.000096326484749172	0.022489678825625373	0.0020064871822960168	0.00045008777565922793	-9.03095352768366e-7
56.116	0.00009132417708421775	0.022497607142368176	0.0019577792868539006	0.0004513423666030627	-8.836287366150959e-7
56.12	0.00008658146019647494	0.02250534192970718	0.0019097237748941756	0.0004525707852732594	-8.642851884588703e-7
56.124	0.00008208432789940856	0.02251288581357511	0.001862329062009552	0.0004537731060418885	-8.450748429401513e-7
56.128	0.00007782083006285025	0.02252024145616157	0.0018156048620994814	0.00045494943403839123	-8.260084044495104e-7
56.132	0.00007377925574788885	0.02252741155916574	0.0017695601447377167	0.00045609989326429707	-8.070961931396266e-7
56.136	0.00006994789401561475	0.02253439884490383	0.0017241961737235064	0.0004572246215245687	-7.883449429648397e-7
56.14	0.00006631510449483934	0.022541206036858816	0.0016795134882540148	0.00045832376776551486	-7.697609499495828e-7
56.144	0.00006287057423559272	0.022547835864155274	0.0016355143699261574	0.0004593975007980006	-7.513512140632934e-7
56.147999999999996	0.000059605147341851545	0.022554291068528964	0.0015922028427369252	0.0004604460089504863	-7.331234443778359e-7
56.152	0.0000565097044021162	0.022560574411296448	0.0015495846730832275	0.0004614694936601053	-7.150860544711768e-7
56.156	0.000053575126004903446	0.022566688691290786	0.001507676822534649	0.00046246817225479415	-6.972525444685148e-7
56.16	0.00005079236167519881	0.022572636784609003	0.0014664875737660339	0.0004634422843315459	-6.796323511299572e-7
56.164	0.0000481536773156559	0.022578421519852034	0.0014259945652155088	0.00046439207826178014	-6.622205797304337e-7
56.168	0.000045652235127693814	0.02258404564858173	0.0013861824067992825	0.00046531780408295417	-6.450153535902664e-7
56.172	0.00004328120768778773	0.02258951187651265	0.0013470435649384838	0.00046621971266079304	-6.280182637871902e-7
56.176	0.000041033767572413736	0.02259482289493804	0.0013085783625593822	0.0004670980605740182	-6.112344152606118e-7
56.18	0.00003890308735805979	0.022599981412155835	0.001270794979093589	0.0004679531151337531	-5.946724691631776e-7
56.184	0.00003688251980298982	0.022604990184894737	0.001233709450477646	0.00046878516059157074	-5.783446828655018e-7
56.188	0.00003496662478605799	0.022609852052212814	0.0011973495531296058	0.0004695945101391629	-5.622687768672429e-7
56.192	0.00003315041657738681	0.022614569990244488	0.0011617410410146882	0.00047038151003096025	-5.464615051374288e-7
56.196	0.000031428907422572444	0.02261914691531759	0.001126834210881256	0.00047114650222077455	-5.309039970394104e-7
56.2	0.000029797109567211738	0.022623585539794204	0.0010925848772272919	0.0004718898009768616	-5.155796602651156e-7
56.204	0.000028250035256910146	0.022627888435263425	0.0010589668390673975	0.0004726117032921075	-5.004801215415018e-7
56.208	0.00002678284295280755	0.02263205810447946	0.0010259718799324315	0.0004733125015978694	-4.856053170598881e-7
56.212	0.00002539165325699152	0.02263609705329967	0.0009936097678696948	0.0004739925006877695	-4.7096357858035086e-7
56.216	0.000024072846506105916	0.022640007862622623	0.0009619082554431002	0.00047465202540890154	-4.5657170170361057e-7
56.22	0.00002282279045086264	0.02264379326032164	0.0009309130301661352	0.0004752914311495344	-4.424549863834121e-7
56.224000000000004	0.000021637852841974077	0.022647456146223505	0.000900647103326743	0.00047591110773111204	-4.286279606190476e-7
56.228	0.00002051440143015886	0.022650999330501798	0.0008710519755286821	0.00047651143404450617	-4.150662259864724e-7
56.232	0.000019448898057914957	0.022654425389116162	0.0008420779479388973	0.00047709275451779143	-4.017492877008579e-7
56.236	0.00001843854168594622	0.022657736746264055	0.0008136988382969546	0.0004776553968346018	-3.8866764151058634e-7
56.24	0.000017480733484894155	0.02266093576844704	0.0007859119809149383	0.00047819968448447556	-3.7582286130609266e-7
56.244	0.00001657285711035592	0.022664024858537055	0.0007587382266776468	0.0004787259513786951	-3.632276794136405e-7
56.248	0.000015712296217923533	0.022667006549458503	0.0007322204413098309	0.00047923455793967605	-3.509053395055113e-7
56.252	0.000014896434463189347	0.022669883482443292	0.0007063492909754644	0.000479725886770618	-3.3885403998300194e-7
56.256	0.000014122703338149408	0.022672658155365812	0.0006810870217234975	0.0004802002996465243	-3.270581919169823e-7
56.26	0.000013389030194964466	0.022675332967018038	0.0006564162496473701	0.00048065814790372135	-3.155118188094117e-7
56.264	0.00001269352733656119	0.022677910258443602	0.0006323254844825732	0.0004810997773803074	-3.04211649816461e-7
56.268	0.000012034292633717897	0.022680392336512346	0.000608809129606771	0.00048152553112247343	-2.931571394861112e-7
56.272	0.00001140942395720916	0.022682781497494926	0.0005858674820395455	0.0004819357533958974	-2.8235048634688577e-7
56.275999999999996	0.000010817019177810827	0.02268508005025777	0.0005635058016347294	0.0004823307935660492	-2.717962004815517e-7
56.28	0.000010255202360742784	0.02268729030334028	0.0005417141500669103	0.00048271100379624666	-2.6149138114942887e-7
56.284	9.722453824997035e-6	0.022689414501700245	0.0005204762625415872	0.00048307672993060856	-2.514299709150948e-7
56.288	9.217412005504591e-6	0.02269145483591175	0.0004997803109598154	0.00048342831181086743	-2.4160795200361396e-7
56.292	8.738700940375742e-6	0.02269341345419183	0.000479616944895663	0.0004837660841972775	-2.3202241134683632e-7
56.296	8.284944667723295e-6	0.02269529247231115	0.00045997929159631324	0.00048409037844745014	-2.226715493468493e-7
56.3	7.854767225657495e-6	0.022697093983504724	0.00044086295598185063	0.00048440152412232527	-2.1355468780668203e-7
56.304	7.446803154790943e-6	0.02269882006917329	0.0004222672381168486	0.00048469985080589134	-2.0467286731545232e-7
56.308	7.05991464764939e-6	0.022700472816101734	0.00040419101780828586	0.00048498569225251335	-1.9602686057399945e-7
56.312	6.693130788266388e-6	0.02270205425965869	0.0003866117963141979	0.00048525937596325004	-1.876069990194588e-7
56.316	6.345476635022767e-6	0.022703566347598972	0.000369510661475685	0.00048552121584753786	-1.7940526562830256e-7
56.32	6.01597724630119e-6	0.02270501096652553	0.0003528759495278272	0.0004857715167536693	-1.7141708522802386e-7
56.324	5.703657680482455e-6	0.022706389970883065	0.0003367032450995007	0.0004860105794262305	-1.6364133924550044e-7
56.328	5.407542995947477e-6	0.02270770521195157	0.0003209953812134735	0.00048623870548317606	-1.5608037862731797e-7
56.332	5.12666073758951e-6	0.022708958566501857	0.00030576157337054314	0.00048645620236326977	-1.4873961381045268e-7
56.336	4.860172749506055e-6	0.02271015192521867	0.00029099279589575713	0.0004866633819416305	-1.4161553817127978e-7
56.34	4.607440503351046e-6	0.022711287091325468	0.00027666115751790685	0.0004868605431037524	-1.3469540140488093e-7
56.344	4.367841651859858e-6	0.022712365769983773	0.00026274644462228236	0.000487047968798718	-1.2797012216236747e-7
56.348	4.140753847766508e-6	0.02271338960330647	0.00024923734650915186	0.0004872259319852995	-1.2143489843846454e-7
56.352000000000004	3.925554743805103e-6	0.02271436020596949	0.00023613145539384172	0.0004873947017922716	-1.1508922028545656e-7
56.356	3.7216219927108858e-6	0.022715279200823443	0.00022343526640680297	0.000487554549695408	-1.0893688069904235e-7
56.36	3.5283226923102363e-6	0.022716148249227467	0.000211157767247942	0.0004877057547131677	-1.0298285823920495e-7
56.364	3.344973894886162e-6	0.022716968995156763	0.00019927992143607706	0.00048784859329531444	-9.721842934459097e-8
56.368	3.17109951107725e-6	0.022717742994349123	0.00018778156568413792	0.0004879833283568902	-9.16342734266136e-8
56.372	3.0062706039371087e-6	0.022718471734316344	0.00017664836294452663	0.000488110211818183	-8.622386985418816e-8
56.376	2.8500582365184144e-6	0.022719156655868086	0.0001658712991942737	0.0004882294880530807	-8.098325948831963e-8
56.38	2.7020334718739035e-6	0.022719799174403973	0.0001554466834351023	0.0004883413975761136	-7.591105063726957e-8
56.384	2.561767373057094e-6	0.02272040070120568	0.0001453761476934808	0.0004884461807372324	-7.100842411117252e-8
56.388	2.4288234438285117e-6	0.022720962656848576	0.00013565886028985987	0.0004885440799881806	-6.627533309255471e-8
56.392	2.3027237778333357e-6	0.02272148642048503	0.00012627813411809338	0.0004886353307387653	-6.170395782986872e-8
56.396	2.1831346736381023e-6	0.02272197331693025	0.00011722370768356848	0.0004887201601273687	-5.728958918983745e-8
56.4	2.0697569691851052e-6	0.022722424633563165	0.00010848688694026015	0.0004887987893218872	-5.3028258993699613e-8
56.403999999999996	1.962291502416868e-6	0.02272284162557804	0.00010006027359277875	0.0004888714342125282	-4.8916609458999714e-8
56.408	1.8604391112757383e-6	0.022723225521167453	0.00009193776509633901	0.0004889383062917733	-4.49518951504549e-8
56.412	1.7639006337046016e-6	0.0227235775267053	0.0000841145546568172	0.0004889996135369	-4.113198472001207e-8
56.416	1.6723727083604769e-6	0.022723898828197777	0.00007658398457686347	0.0004890555606128122	-3.745382351120093e-8
56.42	1.5855355303646414e-6	0.022724190576170866	0.00006933662028812363	0.0004891063461219886	-3.391298100157189e-8
56.424	1.5031672979963048e-6	0.022724453889513944	0.0000623655254596839	0.000489152163905343	-3.050623173169815e-8
56.428	1.4250681291070241e-6	0.02272468985965679	0.00005566389638043047	0.0004891932033222153	-2.7230399779738646e-8
56.432	1.3510381415483863e-6	0.022724899551058213	0.000049225051284543476	0.0004892296491921652	-2.4082354571403546e-8
56.436	1.2808774531723697e-6	0.022725084001693863	0.00004304243035152909	0.0004892616818617681	-2.1059011865207135e-8
56.44	1.214386181830554e-6	0.02272524422354428	0.00003710959917735603	0.0004892894772727686	-1.8157336383290495e-8
56.444	1.1513581149800633e-6	0.02272538120405699	0.00003142080884489492	0.000489313207167436	-1.5374616747690472e-8
56.448	1.0915370394126112e-6	0.022725495905829392	0.000025968905827601864	0.000489333038771138	-1.2707443602181934e-8
56.452	1.034768760756946e-6	0.02272558926106336	0.00002074634916817262	0.0004893491346581385	-1.0152208012760863e-8
56.456	9.80928025725134e-7	0.022725662173389775	0.00001574639433345617	0.0004893616526481898	-7.705681554270202e-9
56.46	9.298895810295263e-7	0.022725715521054252	0.000010963093214479487	0.0004893707461918348	-5.365017106940467e-9
56.464	8.815281733821842e-7	0.022725750160102802	6.391294126394278e-6	0.000489376564919511	-3.127749564965079e-9
56.468	8.357185494951883e-7	0.022725766927566934	2.026637832225876e-6	0.0004893792551914774	-9.917945128775694e-10
56.472	7.923354560808609e-7	0.022725766642992185	-2.135844451707378e-6	0.0004893789604805297	1.0452373375246634e-9
56.476	7.512536398512781e-7	0.0227257501002717	-6.10369861889369e-6	0.0004893758196429141	2.987002514474422e-9
56.480000000000004	7.123445735620496e-7	0.022725718063411584	-9.884013691961833e-6	0.0004893699662243285	4.836939446596163e-9
56.484	6.754272659344165e-7	0.022725671270031732	-0.000013482893758374209	0.0004893615290003276	6.598009504946976e-9
56.488	6.40335405624464e-7	0.02272561043530555	-0.000016905457970467113	0.0004893506329151912	8.272696557569246e-9
56.492	6.070470642144296e-7	0.02272553625589971	-0.00002015584054542357	0.0004893374004951661	9.86300661729264e-9
56.496	5.755180425943781e-7	0.02272544918169546	-0.00002352558023241775	0.0004893219107048397	1.151158186976666e-8
56.5	5.497598315317667e-7	0.02272535005149108	-0.00002620369808275929	0.000489304333860269	1.2821583035060143e-8
56.504	0.008641279807624018	0.022725225880707474	-0.00003933200975738969	0.0005376202916237484	2.1145686555915964e-8
56.508	0.016804185220332876	0.02272500989124015	-0.00007170094999067019	0.0005830513013496232	4.1805332200064506e-8
56.512	0.024515673857339524	0.022724629534508434	-0.00012116190644957275	0.0006255995864880861	7.579883857296089e-8
56.516	0.03180070976994278	0.022724020592065304	-0.00018565215730479974	0.0006653026561765919	1.2351487337979774e-7
56.52	0.03868287615234142	0.022723126646799135	-0.000263380593704062	0.0007022247325058374	1.849523669610636e-7
56.524	0.045184452057941416	0.02272189901846769	-0.00035220043588123307	0.0007364594205660496	2.59381328932203e-7
56.528	0.05132651992492423	0.022720295977085855	-0.0004507652562288933	0.000768108703900189	3.4623671672521183e-7
56.532	0.05712891816595324	0.022718282103133494	-0.0005574091282813535	0.0007972931195672576	4.44418462762706e-7
56.536	0.06261035138803044	0.02271582802979785	-0.0006706246900240233	0.0008241418899662475	5.526898994944274e-7
56.54	0.06778878231758617	0.02271290995997473	-0.00078916117050923	0.0008487883632355316	6.698308182455656e-7
56.544	0.0726807120847559	0.022709509195791913	-0.0009118624205478221	0.000871365744177653	7.94565676668289e-7
56.548	0.07730222611483183	0.02270561130755267	-0.0010374222875125752	0.0008920165125653975	9.253978109645845e-7
56.552	0.08166809212298634	0.022701207238104766	-0.0011649453031647016	0.0009108716277574871	1.061115624542071e-6
56.556	0.08579254577626123	0.022696290147580046	-0.0012936610009820306	0.0009280586532977007	1.2005932863951387e-6
56.56	0.08968893125849556	0.022690857861381728	-0.0014225037492780679	0.0009437111576332048	1.3424326599687796e-6
56.564	0.09336978493001077	0.02268491031037281	-0.00155112741937576	0.000957938347561041	1.4858844369734375e-6
56.568	0.09684716593269918	0.022678450570969712	-0.0016785079120812444	0.0009708672366701744	1.6296083383313417e-6
56.572	0.10013215791905193	0.022671484032935712	-0.0018044697409999024	0.0009825930342475747	1.7730593980170295e-6
56.576	0.10323556332166799	0.022664017807590024	-0.001928229157557854	0.00099322734253375	1.915169921957279e-6
56.58	0.10616729626957125	0.022656061393292345	-0.0020495710970085826	0.0010028574656582249	2.055427676032375e-6
56.584	0.1089369202250518	0.02264762509302433	-0.0021680471242246906	0.001011574608360137	2.1931414205939125e-6
56.588	0.11155339237240298	0.02263872128011762	-0.0022833353346656295	0.001019460921350672	2.3277711440307675e-6
56.592	0.11402513533779501	0.022629362893229355	-0.0023952712239462236	0.0010265883268486614	2.458957478139699e-6
56.596000000000004	0.11636028615187823	0.022619563945556566	-0.002503583348635879	0.0010330290147315272	2.5862742399395797e-6
56.6	0.11856620408338618	0.022609339274621342	-0.0026080965618835174	0.0010388460497699364	2.7094108107312447e-6
56.604	0.12065011211056323	0.022598704707391035	-0.0027085346369970613	0.0010441036757631295	2.8279909704203853e-6
56.608000000000004	0.12261888321945379	0.022587675961656808	-0.0028052188309002886	0.0010488406855462392	2.9422276417086783e-6
56.612	0.12447869608605823	0.022576268270425817	-0.002897896916408041	0.0010531115745181583	3.051808784429788e-6
56.616	0.1262356455423932	0.022564498323316015	-0.0029863740665248646	0.0010569670543681263	3.156499000336149e-6
56.62	0.12789552127508266	0.022552383130145646	-0.0030705018029238444	0.0010604533301738666	3.256123862215452e-6
56.624	0.1294635328608596	0.022539939735630177	-0.0031505068344373542	0.0010635983586580555	3.350873898048556e-6
56.628	0.1309448228110344	0.022527184563529618	-0.0032264045529465397	0.0010664363358190156	3.440755049314097e-6
56.632	0.13234426813911257	0.02251413395513039	-0.003298202836357407	0.0010689993706151954	3.5257767562273205e-6
56.636	0.13366626155745925	0.022500804431746294	-0.00336588348252915	0.0010713173462206446	3.6059293601910303e-6
56.64	0.13491514204557092	0.02248721224631702	-0.0034295429668360824	0.0010734145599141543	3.6813213544530364e-6
56.644	0.13609501770000507	0.02247337338672876	-0.0034892317900551105	0.0010753151597545114	3.7520238397436306e-6
56.648	0.13720959263727267	0.02245930359484752	-0.0035450195616159616	0.0010770399410455973	3.818127659648344e-6
56.652	0.1382625279356918	0.02244501832278491	-0.003596987091337149	0.0010786083941009936	3.879740470189166e-6
56.656	0.13925728395762524	0.022430532676755547	-0.0036452234258343924	0.0010800381557735431	3.936980386220694e-6
56.66	0.14019698415354928	0.02241586137377248	-0.0036898288102353463	0.0010813443284749546	3.9899754569914815e-6
56.664	0.1410847174668206	0.022401018787694734	-0.0037308812672738893	0.0010825422600040555	4.038836638881471e-6
56.668	0.1419233986061718	0.02238601891829955	-0.0037684874608067895	0.0010836449379271417	4.083702360545186e-6
56.672	0.1427156615285863	0.02237087535358338	-0.003802743527085952	0.0010846640970908336	4.124699374274696e-6
56.676	0.14346411395356007	0.022355601302671894	-0.003833751295589121	0.0010856107878197967	4.161961764309672e-6
56.68	0.14417122446888386	0.022340209511018873	-0.0038616321790776926	0.0010864943228878212	4.195641439648839e-6
56.684	0.14483919221490502	0.022324712287473264	-0.0038864804543809564	0.0010873235963613944	4.225861904845768e-6
56.688	0.14547018609741327	0.022309121587488913	-0.003908389996801528	0.0010881071467489084	4.252747087801686e-6
56.692	0.14606633716924258	0.022293448928378215	-0.003927478525162907	0.0010888521492331742	4.2764434331907685e-6
56.696	0.14662952410570007	0.022277705379196835	-0.003943851767087352	0.0010895649045792888	4.29708247428139e-6
56.7	0.14716152390778214	0.0222619016044835	-0.003957608338110328	0.0010902513593014694	4.3147878702076146e-6
56.704	0.14766411165356202	0.022246047859595837	-0.003968854127419991	0.0010909169897235674	4.329690397336973e-6
56.708	0.14813894480842396	0.022230153984177003	-0.003977690398220884	0.0010915667722416718	4.341914668962661e-6
56.712	0.14858749412143246	0.022214229414455368	-0.003984218117443159	0.0010922046990039225	4.35158174972798e-6
56.716	0.14901121418626181	0.022198283184679517	-0.003988536758469952	0.001092834622317601	4.358811062042379e-6
56.72	0.14941153663904624	0.02218232393579209	-0.003990743741508024	0.0010934602581911595	4.3637196819641174e-6
56.724000000000004	0.14978972550255135	0.022166359923698503	-0.003990933906610381	0.00109408454866863	4.3664191219801506e-6
56.728	0.15014697170658464	0.022150399029980204	-0.003989200154208444	0.0010947100779884389	4.367017611925018e-6
56.732	0.15048446513137784	0.022134448766041752	-0.003985633624469377	0.001095339405930327	4.365621566482223e-6
56.736	0.15080332190680015	0.022118516288293907	-0.003980321630128643	0.0010959748259948172	4.362332305983647e-6
56.74	0.1511045295883824	0.022102608403394307	-0.003973351840001286	0.001096617935182036	4.357248890533954e-6
56.744	0.15138906309889008	0.022086731570115304	-0.003964809358881818	0.0010972703012757693	4.3504675597212425e-6
56.748	0.15165788383962703	0.022070891919353734	-0.003954773769106665	0.0010979335942802669	4.342078978880598e-6
56.752	0.15191184304519542	0.022055095265006465	-0.003943324410505961	0.0010986089105757774	4.332171334672823e-6
56.756	0.15215173903676021	0.02203934710213437	-0.003930541302374753	0.0010992969999658892	4.320832261942585e-6
56.76	0.1523783694721922	0.02202365261368863	-0.003916498843765176	0.0010999987895485913	4.308143987410151e-6
56.764	0.15259248576889786	0.022008016697417115	-0.0039012668688595347	0.001100715130912471	4.294183472281208e-6
56.768	0.15279475112629934	0.021992443971374523	-0.003884915424730888	0.0011014579471975085	4.279070968760021e-6
56.772	0.1529858190197037	0.021976938772925544	-0.0038675148092696017	0.0011022282171409222	4.262883952987347e-6
56.775999999999996	0.15316633491688758	0.021961505153623252	-0.0038491376365691037	0.0011030137463368596	4.245651724678293e-6
56.78	0.1533368719554756	0.021946146896911108	-0.0038298418665359884	0.0011038148097855598	4.227436171419195e-6
56.784	0.15349796543503444	0.02193086757272501	-0.003809680782222885	0.00110463167176227	4.208294051347458e-6
56.788	0.1536501502888745	0.021915670525192867	-0.003788714004527842	0.0011054642689636489	4.18828795732771e-6
56.792	0.15379393495194627	0.0219005588473457	-0.0037670071467453036	0.0011063120931416978	4.167485561395531e-6
56.796	0.15392976229874192	0.02188553539320145	-0.0037446081281741306	0.0011071750826882312	4.1459368139462154e-6
56.8	0.15405806525910465	0.021870602834273993	-0.0037215697312806867	0.001108052871744554	4.123696028143173e-6
56.804	0.15417927641356213	0.021855763614022826	-0.003697946917596321	0.0011089449541373734	4.100819574936294e-6
56.808	0.15429379808866947	0.021841019980845585	-0.0036737822565635005	0.001109851215978686	4.0773517046879215e-6
56.812	0.15440198107053424	0.021826374036931367	-0.0036491079023377826	0.001110771753580665	4.053325983684801e-6
56.816	0.1545041712931529	0.02181182771823055	-0.0036239791062702485	0.0011117055358073745	4.028797634090897e-6
56.82	0.15460071421043894	0.021797382770235237	-0.003598426166682972	0.0011126526686241675	4.003798477206843e-6
56.824	0.15469192854502548	0.021783040836674268	-0.003572477866231228	0.0011136131858341981	3.978358457935916e-6
56.828	0.15477809366020703	0.02176880341782525	-0.003546177147884298	0.0011145862374158952	3.95252024447059e-6
56.832	0.15485948585962117	0.02175467181340631	-0.003519581693224079	0.0011155702223358077	3.9263405320390246e-6
56.836	0.1549363808474517	0.02174064709551824	-0.0034927350686484284	0.0011165641718954046	3.899862839575472e-6
56.84	0.1550090310469915	0.021726730271443687	-0.0034656353606310145	0.0011175691753919344	3.873087252189532e-6
56.844	0.15507765915668478	0.021712922329496617	-0.003438298861525318	0.0011185853072204386	3.846030588334982e-6
56.848	0.1551424859897397	0.021699224141432334	-0.0034107675582805796	0.001119611375966038	3.818734159026844e-6
56.852000000000004	0.15520373163428336	0.021685636369755783	-0.0033830949321436155	0.0011206455938865796	3.7912504294067597e-6
56.856	0.15526159587139943	0.02167215957173588	-0.0033552844588036514	0.0011216884951652782	3.7635839754469126e-6
56.86	0.15531625626167656	0.021658794220734027	-0.0033273782962287305	0.0011227385991310285	3.7357760470868335e-6
56.864	0.155367889267731	0.02164554063108464	-0.0032994071419843035	0.00112379495962882	3.707857115925291e-6
56.868	0.15541667051701397	0.021632399036496195	-0.00327138061146379	0.0011248576620414758	3.6798375462589726e-6
56.872	0.15546275808602922	0.021619369660118338	-0.0032433034116600033	0.0011259269537857615	3.651722730493315e-6
56.876	0.15550629360489143	0.02160645262722505	-0.003215210803961604	0.0011270014683561404	3.6235472971392544e-6
56.88	0.15554741809058917	0.02159364798788163	-0.003187107964361532	0.0011280813346090928	3.5953170059802258e-6
56.884	0.1555862716340815	0.02158095575879711	-0.00315900907388574	0.0011291662283098194	3.5670463611560568e-6
56.888	0.15562297930089494	0.021568375875095722	-0.0031309407438805995	0.0011302551131227002	3.5387617846552378e-6
56.892	0.15565765412547655	0.021555908150965093	-0.0031029314377949233	0.0011313467811920742	3.5104914944089813e-6
56.896	0.15569040881890595	0.021543552339290534	-0.0030749857009793307	0.001132441235956458	3.4822406077654687e-6
56.9	0.15572135535498843	0.021531308167826033	-0.0030471131895426756	0.0011335382216745747	3.4540192661153457e-6
56.903999999999996	0.15575059325386137	0.021519175319849773	-0.0030193261983792853	0.001134637283442164	3.4258400755548287e-6
56.908	0.15577821171156678	0.021507153424843398	-0.0029916393308590922	0.0011357377917132923	3.397717847232537e-6
56.912	0.1558042996152789	0.021495242055377603	-0.002964064465671215	0.0011368392544397555	3.369664837265036e-6
56.916	0.1558289458032956	0.021483440747929777	-0.0029366104206046085	0.0011379413396740143	3.3416903961234788e-6
56.92	0.15585223285445063	0.021471748995628846	-0.0029092885779153327	0.0011390435501165382	3.3138063901021755e-6
56.924	0.15587423134523468	0.02146016625114807	-0.0028821077684497184	0.0011401454590404753	3.2860220846632243e-6
56.928	0.1558950105287039	0.021448691936965913	-0.0028550743019804268	0.0011412467679669351	3.2583443194406153e-6
56.932	0.15591463965791436	0.021437325444582225	-0.002828199206187822	0.0011423469321283142	3.230784686636392e-6
56.936	0.15593318635896547	0.021426066125604912	-0.002801487516947854	0.0011434457169973605	3.203348902475594e-6
56.94	0.15595070826978924	0.021414913324931353	-0.0027749405871159184	0.0011445430365512935	3.1760389258270826e-6
56.944	0.1559672593194083	0.021403866374671583	-0.0027485634575127654	0.0011456385946080675	3.1488603766560155e-6
56.948	0.15598289343453936	0.021392924579396465	-0.0027223648569246347	0.001146731900682594	3.1218226267326844e-6
56.952	0.15599766434579707	0.0213820872020294	-0.0026963560828513295	0.001147822325458036	3.0949377092813336e-6
56.956	0.15601162030181678	0.021371353475077334	-0.002670539413679203	0.0011489096974641707	3.0682086298363167e-6
56.96	0.1560248035824554	0.021360722629068678	-0.0026449160070975493	0.0011499938800791888	3.041637221485666e-6
56.964	0.15603725617775113	0.021350193885719185	-0.002619488600681043	0.0011510746557587563	3.015226939292918e-6
56.968	0.15604902007764043	0.02133976645434661	-0.0025942606558529992	0.001152151772801261	2.9889820137495953e-6
56.972	0.156060135373732	0.021329439528975376	-0.0025692363578855054	0.0011532249340693635	2.962907429431124e-6
56.976	0.1560706359957754	0.021319212286874355	-0.002544419242935791	0.001154293848075069	2.937007479044608e-6
56.980000000000004	0.15608055465763282	0.021309083897497704	-0.0025198103028578134	0.0011553583613905702	2.91128390252488e-6
56.984	0.1560899240731664	0.021299053524361608	-0.0024954114214807395	0.0011564182772500504	2.8857393770588563e-6
56.988	0.15609877658329313	0.02128912032381961	-0.002471224261090766	0.0011574734144076065	2.8603763832516435e-6
56.992	0.15610714031088396	0.021279283446098505	-0.002447250222786359	0.0011585235879652276	2.8351971087511552e-6
56.996	0.15611504076114857	0.021269542036329542	-0.002423490493569794	0.0011595686155809455	2.810203516502308e-6
57.	0.1561225034039101	0.021259895233788392	-0.0023999468127919917	0.0011606082889211418	2.7853981638962615e-6
57.004	0.1561295536895293	0.021250342174252687	-0.0023766188378767272	0.001161642521254547	2.760781498892173e-6
57.008	0.156136215169278	0.0212408819962353	-0.0023535060254831304	0.0011626712326538733	2.736353751706789e-6
57.012	0.15614250801901988	0.02123151383892459	-0.002330608581224846	0.0011636942878547258	2.71211589319656e-6
57.016	0.1561484520762775	0.021222236839188526	-0.0023079274596697888	0.0011647115124524309	2.6880696821824963e-6
57.02	0.1561540671785736	0.021213050128991984	-0.0022854638132300265	0.0011657227253439562	2.664217105033497e-6
57.024	0.15615937286416576	0.021203952840487296	-0.0022632164208403606	0.001166727883361034	2.6405577042750092e-6
57.028	0.15616438572354263	0.02119494411005557	-0.0022411847012248753	0.0011677268959421143	2.6170916543942785e-6
57.032	0.1561691207947801	0.021186023076002022	-0.002219368133720964	0.001168719665406141	2.5938191826554167e-6
57.036	0.1561735931058521	0.021177188878984586	-0.0021977660626224626	0.0011697061067810223	2.5707403847255775e-6
57.04	0.15617781768473266	0.02116844066255416	-0.0021763776971797963	0.0011706861478727624	2.5478552226276093e-6
57.044	0.15618180940743084	0.021159777573884212	-0.002155201977327775	0.001171659736150507	2.5251633801069114e-6
57.048	0.15618558100539728	0.02115119876454041	-0.0021342378972578607	0.0011726268086571122	2.502664574376551e-6
57.052	0.15618914370489906	0.021142703389739816	-0.002113484535134198	0.001173587293685703	2.480358595834729e-6
57.056	0.15619250870896847	0.021134290608793824	-0.002092940765353076	0.001174541135836393	2.4582450237760914e-6
57.06	0.1561956872206378	0.02112595958592429	-0.00207260525829167	0.0011754882962315182	2.436323223829761e-6
57.064	0.15619869041972348	0.021117709491030652	-0.0020524765859170676	0.0011764287462797758	2.4145924567390103e-6
57.068	0.1562015282099899	0.021109539498180563	-0.0020325540453133423	0.0011773624121293208	2.3930527335733257e-6
57.072	0.1562042089573728	0.02110144878666822	-0.0020128355182740007	0.0011782892980090926	2.3717025498348402e-6
57.076	0.15620674099202642	0.021093436544952073	-0.0019933188165762194	0.001179209416832777	2.3505403192566447e-6
57.08	0.15620913264410494	0.021085501969426025	-0.001974002160697673	0.0011801227621191152	2.3295648823116395e-6
57.084	0.1562113922437626	0.021077644262784655	-0.001954884179816635	0.0011810293075784255	2.3087755092848587e-6
57.088	0.15621352757292156	0.02106986263238848	-0.0019359639118120828	0.0011819290034893574	2.288171897079413e-6
57.092	0.15621554489659173	0.021062156289435596	-0.001917239841595707	0.001182821827596684	2.267753133377411e-6
57.096000000000004	0.15621745035967963	0.021054524456907767	-0.0018987085481827807	0.0011837078741203987	2.2475162591436677e-6
57.1	0.15621925010816343	0.021046966363985623	-0.0018803700197052105	0.0011845870390629256	2.2274619539852905e-6
57.104	0.1562209502880214	0.021039481240506943	-0.0018622236401765544	0.001185459257200701	2.207590253225284e-6
57.108000000000004	0.15622255689472922	0.021032068320780077	-0.0018442677903013683	0.001186324525462028	2.1879001111541735e-6
57.112	0.15622407482292403	0.021024726847597205	-0.0018264998474753007	0.0011871828979207468	2.1683893819775296e-6
57.116	0.15622550861893658	0.02101745607624751	-0.0018089161857849012	0.0011880344908429634	2.1490548197565605e-6
57.12	0.15622686284333456	0.021010255277567357	-0.0017915131575986039	0.0011888794264086342	2.129893135209349e-6
57.124	0.15622814205668561	0.02100312373093677	-0.0017742901373758821	0.0011897176490329939	2.110904290941262e-6
57.128	0.15622935079363634	0.020996060717171236	-0.0017572465626857984	0.0011905460606050702	2.092082972717378e-6
57.132	0.1562304929300842	0.02098906552098326	-0.0017403810497207176	0.0011913653340800277	2.073429650727072e-6
57.136	0.15623157182566688	0.020982137434258384	-0.0017236913957718075	0.0011921779223733342	2.054946827024026e-6
57.14	0.15623259085373592	0.02097527575933081	-0.0017071745792291279	0.0011929839201765676	2.0366318219545475e-6
57.144	0.1562335533876427	0.020968479812214055	-0.0016908269490859573	0.0011937834640290148	2.018481252353445e-6
57.148	0.15623446280059988	0.020961748913845127	-0.0016746508850763939	0.001194576326830566	2.000498303018115e-6
57.152	0.15623532219112976	0.020955082380706605	-0.001658643216441377	0.0011953626189641492	1.9826800991324844e-6
57.156	0.15623613406195108	0.02094847955112134	-0.0016427983672542374	0.001196142597849985	1.9650211067511975e-6
57.16	0.15623690086998873	0.020941939781200875	-0.0016271130190963993	0.0011969163869558538	1.9475182359856933e-6
57.164	0.15623762507216757	0.020935462435815407	-0.001611586111057323	0.0011976839745525831	1.930170858824875e-6
57.168	0.15623830912541245	0.02092904687956379	-0.0015962188397346182	0.0011984452122364595	1.9129808261615896e-6
57.172	0.1562389554866482	0.02092269246746842	-0.0015810150315480583	0.0011991997905866686	1.8959528947468067e-6
57.176	0.1562395664086483	0.020916398538725737	-0.0015659760038431597	0.001199947552987709	1.8790890738490707e-6
57.18	0.15624014359894975	0.020910164452822885	-0.0015510920716007908	0.0012006890198656256	1.8623792191716964e-6
57.184	0.1562406887777067	0.020903989605171012	-0.0015363560101742842	0.0012014245658853804	1.8458158525690345e-6
57.188	0.15624120366692856	0.020897873412017556	-0.001521764626067108	0.0012021543209127514	1.8293959206387514e-6
57.192	0.1562416899886248	0.02089181529432167	-0.0015073187569329424	0.0012028781675196434	1.8131208242074847e-6
57.196	0.15624214946480483	0.02088581466162956	-0.0014930232715755244	0.0012035957385674644	1.7969964472503552e-6
57.2	0.15624258373117386	0.020879870903630846	-0.0014788792706004158	0.001204306899475844	1.7810245090758847e-6
57.204	0.15624299403222303	0.0208739834365892	-0.001464878893270068	0.0012050120728002063	1.7651967515806367e-6
57.208	0.1562433815779574	0.020868151672790203	-0.0014510279445115151	0.0012057108326105138	1.7495201111181013e-6
57.212	0.15624374758389084	0.020862375017822607	-0.0014373230613343594	0.0012064033243351843	1.7339913193373952e-6
57.216	0.15624409326553731	0.020856652910793045	-0.0014237516219404844	0.001207090275676546	1.7185967378230686e-6
57.22	0.1562444198384107	0.020850984826911462	-0.0014103137629560246	0.0012077716218564473	1.703336940811867e-6
57.224000000000004	0.15624472848199605	0.020845370208329078	-0.0013970197409656016	0.0012084466631846775	1.6882238443730037e-6
57.228	0.15624502010482577	0.020839808479139264	-0.0013838676690850747	0.0012091154577795968	1.6732557902121835e-6
57.232	0.15624529555928526	0.02083429909639399	-0.0013708438192344297	0.0012097788105902556	1.6584178051384318e-6
57.236	0.15624555570626805	0.020828841560476843	-0.0013579462107793994	0.0012104367936944863	1.6437080573853934e-6
57.24	0.15624580140666766	0.020823435345517127	-0.0013451841511825853	0.001211088768182609	1.6291374166344857e-6
57.244	0.15624603352137761	0.020818079906473597	-0.0013325573428115977	0.0012117346987574563	1.6147059703688477e-6
57.248	0.15624625289807362	0.020812774720072827	-0.001320055385476524	0.0012123751902536185	1.6004023991124147e-6
57.252	0.15624646020208743	0.020807519305176658	-0.0013076728626767035	0.001213010536298673	1.586220960458689e-6
57.256	0.1562466560263124	0.020802313165135967	-0.0012954190219342289	0.0012136401027408343	1.5721724748726886e-6
57.26	0.15624684097326663	0.02079715577934273	-0.001283295080508955	0.0012142637621622191	1.5582587124230717e-6
57.264	0.15624701564546808	0.0207920466430249	-0.0012712917818390782	0.001214882053407188	1.5444695704003422e-6
57.268	0.15624718064543486	0.020786985307592952	-0.0012593935856410716	0.0012154959202348855	1.5307877653167065e-6
57.272	0.15624733657249723	0.020781971343747586	-0.0012476081593001422	0.0012161048342918524	1.5172223138268623e-6
57.275999999999996	0.15624748392233578	0.02077700427784611	-0.0012359459130083916	0.001216708088674376	1.5037853895213466e-6
57.28	0.15624762311414936	0.020772083605062296	-0.0012244120283429296	0.0012173053063861082	1.490483259304826e-6
57.284	0.15624775457383364	0.020767208810300863	-0.001213006458265955	0.001217896443466684	1.477316251424225e-6
57.288	0.15624787872728443	0.020762379389111876	-0.0012017239271246314	0.001218481791491119	1.4642787236005638e-6
57.292	0.1562479960003975	0.020757594868605254	-0.0011905539306511534	0.001219061980046236	1.4513590320514242e-6
57.296	0.15624810681875642	0.020752854828203306	-0.0011794811714785423	0.0012196379512106395	1.4385399994736145e-6
57.3	0.15624821155476498	0.020748158895082133	-0.0011685020068661644	0.0012202099047114055	1.4258177224532485e-6
57.304	0.15624831050108404	0.020743506671817635	-0.0011576279440494558	0.0012207770668180055	1.4132056460032528e-6
57.308	0.15624840394911008	0.02073889772051685	-0.0011468669946358473	0.0012213388847896476	1.4007132562306005e-6
57.312	0.15624849219023967	0.020734331580015884	-0.0011362227824664312	0.0012218950861162	1.3883450346290084e-6
57.316	0.15624857551586935	0.02072980778343101	-0.0011256945436160194	0.0012224456805627886	1.3761004324765025e-6
57.32	0.15624865421739562	0.02072532587570977	-0.0011152771263931978	0.0012229909621648233	1.3639738458880362e-6
57.324	0.15624872858621505	0.020720885431181967	-0.0011049609913402155	0.0012235315111748164	1.3519545915237171e-6
57.328	0.15624879891329277	0.020716486070627853	-0.0010947331306811977	0.0012240681364782619	1.3400279432139473e-6
57.332	0.15624886544573607	0.020712127448998505	-0.0010845932414680673	0.0012246008288814769	1.328193782501043e-6
57.336	0.15624892835362036	0.020707809194357666	-0.0010745509817781168	0.0012251289327837726	1.3164634975275792e-6
57.34	0.15624898779964666	0.020703530902529275	-0.001064612559025933	0.001225652013348495	1.3048445264062282e-6
57.344	0.15624904394651595	0.02069929215196641	-0.0010547804512440109	0.001226169876223322	1.2933400153446486e-6
57.348	0.15624909695692932	0.020695092518668752	-0.0010450534070826473	0.0012266825691689175	1.2819487983188725e-6
57.352000000000004	0.15624914699358775	0.020690931591100144	-0.0010354264458099956	0.0012271903836499297	1.2706653772748517e-6
57.356	0.15624919421919226	0.02068680898510615	-0.0010258908573121154	0.0012276938563896907	1.2594799028484368e-6
57.36	0.156249238800265	0.020682724357866555	-0.0010164356588389096	0.001228193675930241	1.248379848175937e-6
57.364	0.15624928094250082	0.020678677390227256	-0.0010070626439538234	0.0012286897011017184	1.2373674989903296e-6
57.368	0.15624932077542245	0.020674667735914257	-0.0009977801183141237	0.0012291813640402834	1.2264527268416298e-6
57.372	0.1562493584034646	0.020670695021724098	-0.000988593148903934	0.0012296683059547409	1.2156416626911634e-6
57.376	0.15624939393106207	0.02066675886086051	-0.0009795034651289257	0.0012301503851282526	1.204936564862806e-6
57.38	0.15624942746264953	0.020662858866284776	-0.0009705094588163695	0.0012306276782888008	1.1943358020605093e-6
57.384	0.15624945910266175	0.020658994664066028	-0.0009616061842151818	0.0012311004819494631	1.1838338368328946e-6
57.388	0.15624948895553345	0.020655165906731547	-0.0009527853579958292	0.0012315693137198275	1.1734212094692237e-6
57.392	0.15624951713009141	0.020651372279248913	-0.0009440429675228311	0.001232034413923043	1.1630934242101616e-6
57.396	0.1562495437619158	0.020647613444015188	-0.0009353892481661274	0.0012324950873626055	1.152862653136553e-6
57.4	0.15624956893392683	0.020643889050734297	-0.0009268214416398251	0.0012329514905829273	1.1427258779740399e-6
57.403999999999996	0.15624959271638386	0.02064019876203126	-0.0009183364890852484	0.0012334038010485269	1.1326797162793043e-6
57.408	0.1562496151795463	0.020636542251814792	-0.0009099318075080959	0.001233852166097618	1.1227213316949849e-6
57.412	0.15624963639367348	0.02063291920337388	-0.000901605289778499	0.0012342967027406785	1.1128484363471553e-6
57.416	0.15624965642902477	0.020629329307474274	-0.0008933553046309337	0.0012347374974631953	1.1030592931854696e-6
57.42	0.15624967535585962	0.02062577226045507	-0.0008851806966642647	0.001235174606032344	1.093352718269719e-6
57.424	0.1562496932469199	0.020622247762325248	-0.0008770807863417892	0.0012356080533235485	1.0837280830192654e-6
57.428	0.15624971017754782	0.02061875551486019	-0.0008690553699911495	0.0012360378331353647	1.074185316398513e-6
57.432	0.15624972619231467	0.020615295219698248	-0.0008611047198043772	0.001236463907790028	1.0647249068657573e-6
57.436	0.15624974133158642	0.02061186657643728	-0.0008532295838379349	0.0012368862081266674	1.0553479046147977e-6
57.44	0.156249755635729	0.020608469280731175	-0.0008454311860126313	0.0012373046333530435	1.0460559236345875e-6
57.444	0.15624976914510827	0.020605103022386422	-0.0008377112261136649	0.0012377190508734172	1.036851143691412e-6
57.448	0.1562497819000902	0.020601767482101168	-0.0008300727167058848	0.0012381292405281269	1.0277373023181762e-6
57.452	0.15624979394104072	0.02059846233378053	-0.0008225143729204376	0.0012385352670115273	1.0187130584858331e-6
57.456	0.15624980531002974	0.02059518726681284	-0.0008150312836873382	0.0012389374369445724	1.0097727696412353e-6
57.46	0.15624981605078173	0.02059194198874176	-0.0008076192972361852	0.0012393360080732222	1.0009116758795947e-6
57.464	0.15624982619424613	0.02058872622216812	-0.0008002750367440179	0.0012397311878408867	9.921259219020705e-7
57.468	0.1562498357700898	0.020585539701650137	-0.0007929959003353572	0.0012401231331739958	9.834125605180168e-7
57.472	0.1562498448079797	0.020582382170603666	-0.0007857800610822431	0.001240511950206503	9.747695560065184e-7
57.476	0.15624985333758268	0.020579253378202357	-0.0007786264670041585	0.0012408976940010991	9.661957873936832e-7
57.480000000000004	0.15624986138856564	0.020576153076277883	-0.0007715348410680669	0.0012412803682752215	9.576910516581346e-7
57.484	0.15624986899059543	0.020573081016220178	-0.0007645056811884507	0.0012416599251316592	9.492560668671798e-7
57.488	0.156249876173339	0.0205700369458776	-0.0007575402602272355	0.0012420362647936702	9.408924752434605e-7
57.492	0.15624988296646317	0.020567020606457168	-0.0007506406259938402	0.0012424092353446037	9.326028461596017e-7
57.496	0.1562498893856885	0.020564031729424774	-0.0007438096012451525	0.001242778632380453	9.243906789869008e-7
57.5	0.15624989543662515	0.02056107003341481	-0.0007370507077550343	0.0012431442038689708	9.162603153031936e-7
57.504	0.15624990114214335	0.020558135237069335	-0.0007303573764132335	0.0012435063735897753	9.082040525681625e-7
57.508	0.15624990652526097	0.02055522709431855	-0.000723724098839087	0.0012438654964570508	9.002154355004127e-7
57.512	0.1562499116089959	0.0205523453628852	-0.0007171518563818785	0.0012442214931020822	8.922957535283909e-7
57.516	0.15624991641636604	0.02054948979716354	-0.0007106413319426944	0.0012445743040217945	8.844459411116999e-7
57.52	0.15624992097038923	0.020546660149413098	-0.0007041929099744604	0.0012449238896763272	8.766665765678969e-7
57.524	0.1562499252940834	0.020543856170952512	-0.0006978066764819746	0.0012452702305850271	8.689578809264799e-7
57.528	0.15624992941046642	0.020541077613353272	-0.0006914824190218388	0.0012456133274208645	8.613197168108212e-7
57.532	0.15624993334130596	0.020538324229633552	-0.0006852196267025047	0.0012459532010950145	8.537515873431167e-7
57.536	0.1562499370701565	0.020535595775451984	-0.0006790174901842516	0.0012462898926037115	8.462526349177726e-7
57.54	0.1562499405753914	0.02053289201030146	-0.0006728749016792297	0.0012466234633359114	8.388216403231722e-7
57.544	0.15624994386029212	0.020530212698702918	-0.0006667904549513951	0.0012469539953607735	8.3145702187007e-7
57.548	0.15624994695917394	0.020527557611399128	-0.000660762445316542	0.0012472815915556812	8.241568344346402e-7
57.552	0.15624994989057528	0.020524926526548505	-0.0006547888696423351	0.0012476063753822683	8.169187682951264e-7
57.556	0.15624995266173466	0.020522319242467602	-0.0006488671026997205	0.001247928513197602	8.097397587348979e-7
57.56	0.15141202578636462	0.020519720766045475	-0.000638924134916073	0.0012164183751754208	7.771990580549709e-7
57.564	0.1435482815178892	0.02051721835359288	-0.000608825086614599	0.0011660193647763761	7.099018407542769e-7
57.568	0.13609294921894297	0.02051487610579398	-0.0005592639873552421	0.0011192839005458048	6.259751772017751e-7
57.572	0.1290248164549855	0.020512766907433675	-0.0004926144251867833	0.0010757890756190609	5.299492171083046e-7
57.576	0.12232369182114358	0.020510954895067865	-0.0004110514026833313	0.0010351736253033234	4.255095707017203e-7
57.58	0.11597074197434476	0.02050949601334398	-0.00031642186599159343	0.0009971378135689307	3.155162076202587e-7
57.584	0.1099476507052848	0.020508438915198657	-0.000210370974532772	0.0009614226532154776	2.0225542049482333e-7
57.588	0.10423738929831192	0.02050782624368092	-0.00009444112962494077	0.0009278044657638527	8.762290181780293e-8
57.592	0.09882375653515037	0.020507694634154836	0.000029929261280284278	0.0008963549273493236	-2.6827240820508137e-8
57.596000000000004	0.0936911781192206	0.02050807574128431	0.0001613087808849294	0.0008674600664239365	-1.3992892578120507e-7
57.6	0.08882528460984852	0.020508993495880406	0.00029843436546528757	0.0008400677765355241	-2.5070509383821416e-7
57.604	0.08421200721979488	0.020510469614650487	0.00044035092292696765	0.0008140436069737407	-3.5846485363368443e-7
57.608000000000004	0.07983837765609804	0.02051252154997562	0.0005862068297573786	0.0007892739266662748	-4.626777663611947e-7
57.612	0.07569190390807064	0.02051516360872165	0.0007352901703801337	0.0007656612544042681	-5.629831942043812e-7
57.616	0.07176072827012317	0.020518406919928314	0.0008867449516648312	0.0007431119513402406	-6.5895077137276e-7
57.62	0.06803380584271204	0.020522260106128926	0.0010400946304188283	0.0007215585120042047	-7.50489133868573e-7
57.624	0.06450035544641633	0.020526729392328125	0.0011947221247335254	0.0007009325258517047	-8.374195965803853e-7
57.628	0.06115048372271488	0.020531818816779613	0.0013500749776231618	0.0006811774291460939	-9.196406024118156e-7
57.632	0.0579745649708513	0.020537530397998282	0.0015057140102486296	0.0006622445071839758	-9.971508326771117e-7
57.636	0.054963578247462175	0.020543864290391557	0.001661178236568055	0.0006440900194271421	-1.0699483226630642e-6
57.64	0.05210901706624589	0.02055081906882568	0.0018160808708182269	0.0006266773001301827	-1.1380966569424376e-6
57.644	0.04940260605908209	0.0205583916745579	0.0019700372092898107	0.0006099717169032139	-1.2016669789137221e-6
57.648	0.046836838771647515	0.02056657760050172	0.0021226976884008483	0.0005939456054943465	-1.2607669638186916e-6
57.652	0.044404373382397624	0.02057537131064931	0.0022738795768452577	0.0005785762800467064	-1.3156127868453081e-6
57.656	0.042098123226608664	0.020584766064293006	0.0024231619453880895	0.0005638361113756209	-1.366266208521005e-6
57.66	0.03991171767961436	0.020594753787435725	0.0025703270542734294	0.0005497073771365157	-1.4129277433876734e-6
57.664	0.03783890997431258	0.020605325545728737	0.0027151418006285256	0.0005361715808740371	-1.4557818715401763e-6
57.668	0.03587365427142396	0.02061647149863675	0.0028573894297138536	0.0005232106929472652	-1.4950167035407763e-6
57.672	0.034010519535684666	0.0206281809695355	0.002996869121407331	0.0005108105114427211	-1.5308322486329768e-6
57.676	0.032244191065838035	0.020640442512225653	0.0031333963613844186	0.0004989564054113845	-1.563428185205481e-6
57.68	0.03056951165489808	0.020653243996354733	0.003266814520885938	0.0004876337232866483	-1.5930089281064981e-6
57.684	0.02898185054948834	0.020666572666659586	0.003396963403932793	0.0004768304014772761	-1.619775423700888e-6
57.688	0.02747668604069144	0.020680415164389832	0.0035237076385043185	0.00046653384097700547	-1.6439288590714333e-6
57.692	0.02604961951121502	0.020694757623867226	0.003646923676431873	0.00045673077199016735	-1.6656622661259486e-6
57.696	0.024696702005439445	0.02070958568814867	0.0037664936518692856	0.0004474100642609854	-1.6851671668214306e-6
57.7	0.023414086416959294	0.02072488460401449	0.0038823361596383482	0.0004385600892376401	-1.702637692621511e-6
57.704	0.022198021598324354	0.02074063928854846	0.0039943613425232885	0.0004301681245347175	-1.7182469274272193e-6
57.708	0.021045139588703434	0.020756834274471184	0.0041024746804609385	0.0004222230729997746	-1.7321594664879857e-6
57.712	0.019952167326842518	0.020773453799893288	0.00420662316414967	0.00041471343176080347	-1.7445431285289993e-6
57.716	0.018915906310451217	0.02079048190596192	0.004306756111525277	0.00040762673138785763	-1.7555489166257284e-6
57.72	0.017933483625199666	0.02080790242115646	0.004402818963801815	0.0004009518502342831	-1.7653184097829266e-6
57.724000000000004	0.01700211455777674	0.020825698982602666	0.0044947757320552475	0.0003946771535932452	-1.77398529196756e-6
57.728	0.016119056805772462	0.020843855124988698	0.004582605925373754	0.00038879010127823707	-1.7816718218443112e-6
57.732	0.015281865138716206	0.020862354298777856	0.0046662876302971685	0.00038327952737760766	-1.7884925175482755e-6
57.736	0.014488214594451716	0.020881179868614593	0.0047458030171915536	0.0003781341690858662	-1.7945502805509248e-6
57.74	0.013735780989555838	0.020900315176747435	0.004821158491613095	0.00037334176635713304	-1.799939827146524e-6
57.744	0.013022362253965903	0.02091974359835585	0.004892360035792196	0.00036889009188336954	-1.8047431431299081e-6
57.748	0.012346020210342618	0.020939448526769582	0.00495941735920962	0.00036476837262906765	-1.8090385993072414e-6
57.752	0.011704850358423367	0.020959413448874076	0.005022357877093067	0.00036092442959560945	-1.8126916520148314e-6
57.756	0.011096953892002702	0.02097962192310466	0.005081199993632435	0.00035732825887265716	-1.8156563467084345e-6
57.76	0.010520590807887477	0.021000057668734636	0.005136009839847701	0.00035404481616056245	-1.8183776595477192e-6
57.764	0.009974193608161763	0.021020704633771405	0.005186810177941207	0.00035104755999440014	-1.820817057120381e-6
57.768	0.009456203116088302	0.021041546858220954	0.005233642538888332	0.0003483377023323024	-1.823075016824959e-6
57.772	0.008965077255234741	0.021062568529374246	0.005276540969736156	0.00034590218135605483	-1.825167031446329e-6
57.775999999999996	0.008499443542944782	0.021083754002228176	0.005315551050524625	0.00034372915361519	-1.8271098635951634e-6
57.78	0.008058024769117825	0.021105087816457483	0.005350721304921277	0.00034180733158563673	-1.8289157712935576e-6
57.784	0.007639544658219699	0.021126554723164104	0.005382106054594154	0.00034012515979266265	-1.8305896818398938e-6
57.788	0.007242761292796291	0.021148139698629567	0.005409765062272714	0.00033867115847053023	-1.8321314006933003e-6
57.792	0.00686658721536256	0.0211698279608524	0.005433760940583435	0.0003374350548269168	-1.8335414209021303e-6
57.796	0.0065099774196957505	0.02119160498735114	0.005454158914368664	0.00033640677956610376	-1.834816035624519e-6
57.8	0.006171887144173551	0.02121345652654162	0.00547102865785328	0.0003355761084797703	-1.8359465063837042e-6
57.804	0.005851326831555534	0.021235368632159864	0.005484455769228397	0.00033493320470522845	-1.8369263468517458e-6
57.808	0.005547425944292775	0.021257327650940617	0.005494492934972263	0.00033446916288192496	-1.8377384524208237e-6
57.812	0.005259329079917251	0.02127932014286163	0.005501206887730872	0.00033417512300637297	-1.8383664883909703e-6
57.816	0.004986183318816084	0.021301333016411732	0.005504703769189702	0.00033404220555646253	-1.8388033879951004e-6
57.82	0.004727206441877922	0.02132335360119334	0.005505071149294146	0.00033406209379572335	-1.8390355946276315e-6
57.824	0.004481694118425995	0.021345369488534573	0.0055023665993610815	0.0003342270869801541	-1.8390399600013508e-6
57.828	0.0042489458976961705	0.021367368546791214	0.005496672525231215	0.00033452948992549603	-1.8387990561530864e-6
57.832	0.004028268932402191	0.02138933902224516	0.005488091355429067	0.0003349616602703466	-1.838300192129857e-6
57.836	0.0038190463300816157	0.02141126953038021	0.005476701390403191	0.0003355165978166024	-1.8375242177655345e-6
57.84	0.0036207041775077288	0.021433149001173754	0.005462587232487042	0.000336187670740247	-1.8364544779052307e-6
57.844	0.0034326689994929704	0.021454966711489946	0.0054458354650337715	0.0003369682394919965	-1.8350735892155079e-6
57.848	0.0032543827154516737	0.021476712278795076	0.0054265286442853455	0.00033785179417601734	-1.833362438619355e-6
57.852000000000004	0.00308535668993594	0.02149837564897476	0.005404753139310991	0.0003388324458001598	-1.831305725138835e-6
57.856	0.0029251214597143865	0.021519947138077818	0.005380602858914613	0.00033990448573169264	-1.8288910476858466e-6
57.86	0.0027732076714815507	0.021541417416005616	0.00535416029658974	0.0003410622085050944	-1.826101735445188e-6
57.864	0.0026291707172825776	0.02156277745943394	0.005325498562313847	0.00034230013255836123	-1.822918863819392e-6
57.868	0.002492619373717022	0.021584018573367832	0.005294712821413432	0.0003436132741000079	-1.8193336079851596e-6
57.872	0.0023631692125661986	0.021605132455708893	0.0052618966829830255	0.0003449967310310802	-1.8153371546524279e-6
57.876	0.002240436928529374	0.02162611113836517	0.005227123522597795	0.0003464456223688367	-1.8109140619851793e-6
57.88	0.0021240710739002305	0.021646946923612725	0.005190462362833223	0.0003479553621436994	-1.806049211152876e-6
57.884	0.0020137552110457337	0.021667632450794734	0.005152010820891519	0.00034952170901210845	-1.8007396269668796e-6
57.888	0.0019091746366953718	0.02168816074380826	0.005111858972929427	0.00035114046610822906	-1.794980542433972e-6
57.892	0.0018100170533400348	0.02170852515521449	0.005070081074856686	0.00035280748130691263	-1.7887625340420316e-6
57.896	0.0017160038253537235	0.021728719306156823	0.005026740119017394	0.00035451891551006084	-1.7820744555449607e-6
57.9	0.0016268807886161856	0.021748737105521568	0.00498192039433575	0.00035626689803576467	-1.774893325151111e-6
57.903999999999996	0.0015423943138149715	0.02176857280994495	0.004935705927583403	0.00035804632028987643	-1.7672113454041687e-6
57.908	0.0014622911822937453	0.021788220995466318	0.004888173136714371	0.0003598603354704398	-1.7590596248156255e-6
57.912	0.0013863390322702087	0.02180767653076662	0.004839391924632225	0.00036170561538344785	-1.750435234180787e-6
57.916	0.0013143348029182025	0.021826934559456536	0.004789432465226066	0.0003635791126154793	-1.7413376056386602e-6
57.92	0.0012460775210561073	0.021845990517094634	0.004738367909119092	0.000365477832978605	-1.7317684352802093e-6
57.924	0.001181366213502664	0.021864840120392193	0.004686266548691294	0.0003673988155796383	-1.7217287794796609e-6
57.928	0.0011200069024818033	0.021883479356149805	0.004633195136173108	0.0003693391947028717	-1.7112205604954377e-6
57.932	0.0010618336337418878	0.02190190447552877	0.004579219624307537	0.0003712963757630976	-1.7002476503286417e-6
57.936	0.001006687242718966	0.02192011199870737	0.004524407537739264	0.00037326785882966325	-1.6888159140847238e-6
57.94	0.0009544085618641952	0.021938098699165673	0.004468818045728919	0.00037525117804054027	-1.6769292361086019e-6
57.944	0.0009048398197444129	0.02195586158652677	0.004412511237190199	0.00037724391717266836	-1.6645930236860479e-6
57.948	0.0008578417480822928	0.021973397916367328	0.004355550000042456	0.0003792438530423539	-1.6518155641347258e-6
57.952	0.0008132879606685561	0.02199070520644763	0.004298003435567465	0.00038124891167129476	-1.6386091321695819e-6
57.956	0.0007710523135003323	0.022007781234217743	0.0042399249038352045	0.0003832488580968724	-1.6249463778113338e-6
57.96	0.0007310087454998786	0.022024623952483783	0.004181356972642291	0.0003852403231093639	-1.6108273111763078e-6
57.964	0.000693039888285621	0.02204123151304595	0.004122356823207597	0.00038723123330232725	-1.5963053167629417e-6
57.968	0.0006570441520393685	0.022057602325424638	0.004062994335990432	0.00038921990501584417	-1.5813982695341089e-6
57.972	0.0006229215717711087	0.022073735034460685	0.0040033107002510285	0.00039120469931094	-1.5661139587399724e-6
57.976	0.0005905721824906355	0.022089628460752023	0.003943363755036302	0.0003931840150044161	-1.550467593828064e-6
[truncated: 506 more rows]
