# Supplementary material for: A modelling approach for exploring muscle dynamics during cyclic contractions
Source: PLoS Comput Biol. 2018 Apr 16;14(4):e1006123. doi: 10.1371/journal.pcbi.1006123 (PMC5919698; doi:10.1371/journal.pcbi.1006123)
Supplement: S1 Dataset — (ZIP) [file pcbi.1006123.s005.zip › S1_Dataset/Simulation4.txt]

Frequency (Hz):	0.5
Maximum shortening strain rate (s^-1):	5
Maximum excitation u_max:	1
Muscle length scale factor λ_l_0:	10
Time (s)	Normalized activation aHat	Muscle length l_m (m)	Muscle velocity v_m (m s^-1)	Muscle force F_m (N)	Muscle power P_m (W)
50.	0.002744604249947506	0.1954987648010272	0.15826746543380207	0.016804916667469437	-0.0026596715677866434
50.004	0.0026020533020407965	0.19612843231138352	0.15656322017847443	0.01705862671525691	-0.0026707535303631736
50.008	0.0024669095492927703	0.19675124689324686	0.15484122060476113	0.017323831056760535	-0.0026824431463794702
50.012	0.0023387941127411193	0.1973671401151429	0.1531027499833825	0.01759999984540915	-0.0026946083760392477
50.016	0.0022173287453148543	0.19797604862444265	0.1513490699924477	0.017886594428117873	-0.0027071194320277374
50.02	0.002102163097671494	0.1985779139891513	0.14958137822440906	0.01818311804829771	-0.002719855858081499
50.024	0.001992984396452174	0.19917268261989288	0.14780091326715078	0.01848912574650168	-0.002732709670844139
50.028	0.0018894824461613282	0.19976030585417803	0.14600886635074248	0.01880404985576022	-0.0027455580022423924
50.032	0.001791349429048172	0.2003407396248723	0.1442063781532227	0.01912521783952661	-0.0027579783960295355
50.036	0.0016983090069588368	0.20091394455403533	0.14239463747149933	0.01945298990039816	-0.0027700014446039338
50.04	0.001610106791617269	0.20147988586743912	0.14057475451220666	0.019788520475305382	-0.002781766407975829
50.044	0.0015264888137031978	0.2020385332037275	0.13874783069641686	0.020131392272461208	-0.0027931870067026024
50.048	0.00144720502461898	0.2025898605029978	0.13691489772228477	0.020481179678633447	-0.0028041786209318355
50.052	0.0013720365362154205	0.20313384564607453	0.1350769157532368	0.020837478118326085	-0.0028146622762990478
50.056	0.0013007790283454863	0.20367047039627334	0.1332348588145373	0.02119988824601002	-0.002824564117341114
50.06	0.0012332282529695078	0.2041997203464521	0.13138967203097535	0.02156800239593866	-0.002833812761165671
50.064	0.0011691806341644893	0.20472158482258074	0.1295422741291243	0.02194140656034181	-0.0028423397034183654
50.068	0.0011084523340255598	0.20523605678000506	0.1276935605692361	0.022319700942595923	-0.002850082084200608
50.072	0.0010508812261467424	0.20574313270856612	0.1258444029376763	0.022702502787075335	-0.0028569829084304273
50.076	0.0009963062201995977	0.20624281253713986	0.12399564918266914	0.023089426341006872	-0.002862988408408568
50.08	0.0009445662258553769	0.20673509948506713	0.12214807968699269	0.023480082775562235	-0.0028680470219265603
50.084	0.0008955059532708534	0.2072199999117584	0.12030255620832317	0.02387408696416246	-0.00287211368892855
50.088	0.0008489929727661514	0.20769752382582826	0.11845993988635446	0.024271075709922138	-0.0028751501695745345
50.092	0.0008049002858936138	0.20816768404870478	0.1166207957265778	0.02467069012955178	-0.0028771155140321575
50.096	0.0007631008918408536	0.20863049590103813	0.11478592878099927	0.025072571017461263	-0.002877978351166855
50.1	0.0007234685420816733	0.20908597837399595	0.11295621857103522	0.02547636144786559	-0.002877713452099801
50.104	0.0006858907989536988	0.2095341531887546	0.11113217908443397	0.025881719212681942	-0.002876291854556805
50.108	0.0006502671032504424	0.2099750443330952	0.10931451974354803	0.026288315159732605	-0.002873694546553203
50.112	0.0006164972615688953	0.21040867880929	0.10750395616663998	0.026693060562721145	-0.0028696096126882404
50.116	0.0005844810829280028	0.2108350862554545	0.10570110437609707	0.02709830522981923	-0.0028643207895124594
50.12	0.0005541231662870227	0.21125429889994107	0.10390668186776184	0.027503932018050882	-0.0028578423143121616
50.124	0.0005253420260146685	0.21166635172001805	0.10212125360891405	0.027909669110711768	-0.0028501703973958714
50.128	0.0004980586246062967	0.21207128159535876	0.10034534208988612	0.0283152476830428	-0.0028413032151147852
50.132	0.0004721939245571089	0.21246912799861586	0.0985795628218178	0.028720793891140274	-0.0028312833056841438
50.136	0.0004476696905569631	0.2128599321318806	0.0968243159481672	0.029125691899930844	-0.0028200751947278784
50.14	0.00042441727346575076	0.21324373735268387	0.09508017986349694	0.029529590038495684	-0.0028076787321554973
50.144	0.00040237422574930645	0.21362058897356206	0.09334760017269723	0.029932246920806028	-0.002794103417833849
50.148	0.00038147819533942935	0.21399053422700892	0.09162707238371444	0.03033342484010283	-0.0027793629134700635
50.152	0.00036166685001263576	0.2143536221655684	0.0899190185000367	0.03073288996585562	-0.0027634713013993638
50.156	0.00034288173947801947	0.21470990368997028	0.08822393619942233	0.031130416326278592	-0.002746447863831058
50.16	0.00032507264250676435	0.21505943136828473	0.08654215920799366	0.031525789873342605	-0.00272830992637657
50.164	0.0003081903605635323	0.215402259348549	0.0848741583138922	0.03191880198322624	-0.00270908145271412
50.168	0.00029218569511307423	0.21573844333118142	0.08322019054491711	0.0323092487568852	-0.0026887818379111124
50.172	0.0002770101554330941	0.21606804019819328	0.08158070853368361	0.03269693155104647	-0.0026674388428117256
50.176	0.0002626217082675527	0.21639110899207908	0.0799562100018578	0.03308166364567435	-0.0026450844456643633
50.18	0.00024898176987938134	0.21670771009935702	0.078346867272736	0.033463266660207186	-0.0026217421115394242
50.184	0.000236051788647697	0.21701790429805287	0.07675282991305038	0.03384156649363297	-0.002597435997076996
50.188	0.00022379321327244673	0.21732175389389183	0.07517464829525193	0.03421639498517772	-0.002572205458942157
50.192	0.00021216931840407056	0.21761932308563955	0.07361265691503588	0.03458759217048104	-0.002546084555962802
50.196	0.00020114901657804378	0.21791067678149126	0.07206689402760409	0.03495500831633805	-0.002519098880067554
50.2	0.0001907022743281928	0.21819588020740077	0.07053761161457048	0.0353184994834211	-0.0024912825993709657
50.204	0.00018079905818839907	0.21847500027670483	0.06902527080174581	0.035677928525128466	-0.002462678678092324
50.208	0.00017140940398674477	0.21874810521427657	0.0675300502131433	0.0360331647617698	-0.00243332142570078
50.212	0.00016250612631090702	0.21901526343632338	0.06605192567553118	0.0363840849979814	-0.0024032388780588767
50.216	0.0001540656115853662	0.2192765438820613	0.06459123902829433	0.03673057478843057	-0.0023724733358061606
50.22	0.00014606447214420392	0.21953201704147537	0.06314831256260353	0.037072526915718745	-0.0023410675171593397
50.224	0.00013847932032151806	0.21978175412644926	0.06172318842017705	0.0374098401361814	-0.0023090546114942264
50.228	0.0001312870795324025	0.22002582647827976	0.0603159972056784	0.03774214184426655	-0.002276454922015099
50.232	0.00012446777531574383	0.22026430623171644	0.058926909343948744	0.038067343401701946	-0.002243190893597056
50.236	0.00011800317912729618	0.22049726588159071	0.05755613935101259	0.03838771137894207	-0.0022094484654928415
50.24	0.00011187507930731501	0.220724779633855	0.05620381730583036	0.03870318022323135	-0.0021752664704211212
50.244	0.00010606526419608803	0.22094692112605635	0.05487002499604525	0.03901368770335886	-0.002140682019471204
50.248	0.0001005562460883667	0.22116376465046766	0.05355484591764613	0.03931917733235391	-0.002105732483642818
50.252	0.0000953332303488171	0.22137538480719052	0.05225835199950967	0.03961959958545136	-0.0020704549812161446
50.256	0.00009038202991237809	0.22158185645867626	0.05098059768886325	0.03991491012794265	-0.0020348859750197773
50.26	0.00008568845762973764	0.2217832545764646	0.049721597224750225	0.04020503599678393	-0.001999058606238675
50.264	0.00008123834570634666	0.22197965441157774	0.048481473842613886	0.04048987078855575	-0.0019630086115261817
50.268	0.00007701870826197899	0.2221711315973303	0.04726026880842017	0.040769507580716895	-0.0019267778874516044
50.272	0.00007301835391772051	0.222357761675064	0.04605789452278011	0.041043921821482594	-0.0018903966220550784
50.276	0.00006922623622026186	0.2225396198184154	0.044874329181520504	0.04131309297095871	-0.0018538973334855623
50.28	0.00006563130871631367	0.2227167816118367	0.04370973422660069	0.04157700558611557	-0.001817319864107004
50.284	0.00006222263609964666	0.2228893229708189	0.042564091110877646	0.04183564921380819	-0.0017806963848192485
50.288	0.00005899067275678421	0.22305731932961367	0.04143719901047121	0.04208901815685409	-0.0017440510215208991
50.292	0.00005592679983270871	0.22322084557345223	0.04032906282573619	0.04233711103117319	-0.0017074160106363523
50.296	0.00005302241382188822	0.22337997698739967	0.03923978678686483	0.04257993142904648	-0.0016708274306751086
50.3	0.00005026891121877435	0.22353478891991885	0.03816929363777449	0.04281748730811229	-0.0016343132458950204
50.304	0.00004765779363595361	0.22368535607504045	0.03711736948793629	0.04304978994674768	-0.001597894959831479
50.308	0.00004518192492820693	0.22383175264647298	0.036084018766669536	0.043276855096737205	-0.0015616028514731034
50.312	0.00004283487259504557	0.22397405303448517	0.035069269980119264	0.04349870347173415	-0.0015254677758353961
50.316	0.000040610206116697893	0.22411233145226606	0.03407300060868725	0.0437153595082344	-0.0014895134711330527
50.32	0.00003850149497340402	0.2242466613724162	0.033094996801025275	0.043926850433022954	-0.0014537589745600105
50.324	0.000036502308645392126	0.2243771157732154	0.03213524834336137	0.04413320661646736	-0.001418231554809058
50.328	0.000034606413279078386	0.22450376767239255	0.03119373012817884	0.04433446244626018	-0.0013829572569265195
50.332	0.00003280874191216867	0.22462668970698535	0.030270276791757287	0.044530656255413754	-0.0013479552905699725
50.336	0.00003110461549478305	0.2247459536612912	0.02936467037333479	0.044721828904871835	-0.0013132417642842374
50.34	0.000029489352719648877	0.2248616308363839	0.028476884696165897	0.044908024028849504	-0.0012788406222021948
50.344	0.000027958272279502048	0.22497379240409648	0.027606843885618668	0.045089288485677635	-0.0012447729481377258
50.348	0.000026506692867069762	0.2250825089891459	0.02675435048074905	0.04526567158518492	-0.001211053642336521
50.352	0.000025130057627750426	0.22518785031016114	0.025919195161145644	0.04543722450555868	-0.0011776962895403648
50.356	0.000023824715378991384	0.2252898856000718	0.02510132365785375	0.045604001432762435	-0.001144720800056996
50.36	0.000022587282350872757	0.22538868379067317	0.0243006171802256	0.04576605928692436	-0.0011121434865790573
50.364	0.000021414360661401276	0.2254843131343263	0.023516856060687586	0.045923456806804826	-0.0010799753235348326
50.368	0.000020302552428584136	0.22557684096006655	0.0227498418341071	0.04607625406861044	-0.0010482274923690213
50.372	0.000019248459770434404	0.22566633408653924	0.021999487953133678	0.04622451307736013	-0.0010169156185848543
50.376	0.0000182487434349084	0.22575285887725227	0.0212656414333024	0.04636829778782715	-0.0009860515946285208
50.38	0.00001730072926580925	0.2258364809188035	0.02054807274276275	0.046507673875964634	-0.0009556430659000082
50.384	0.000016402001732435582	0.2259172649349636	0.01984660704843062	0.046642708226430685	-0.0009256995018445721
50.388	0.000015550122558299174	0.2259952750320737	0.019161083783784744	0.04677346905483378	-0.0008962303594179332
50.392	0.000014742653466912132	0.22607057462199612	0.018491322858328618	0.04690002569957159	-0.0008672435172746878
50.396	0.000013977156181790825	0.2261432263822841	0.01783713720821498	0.04702244846458629	-0.0008387458651290434
50.4	0.000013251211075238684	0.22621329222864134	0.017198334574205956	0.04714080849474853	-0.0008107433965912555
50.404	0.000012562807640659113	0.226280833413619	0.016574783547170475	0.047255178109585474	-0.0007832443486493677
50.408	0.000011910197371062825	0.22634591049175543	0.01596623094573671	0.04736563054697359	-0.0007562505962034217
50.412	0.000011291613648914625	0.22640858290171992	0.01537241111871037	0.04747223899010935	-0.0007297627744816329
50.416	0.000010705289856680572	0.226468909161962	0.014793129607480191	0.047575076829856504	-0.0007037842776298951
50.42	0.000010149459376825764	0.22652694715548202	0.014228263146015822	0.047674218069706224	-0.0006783213199763226
50.424	9.62236028112693e-6	0.22658275430791583	0.013677665429204153	0.04776973755403619	-0.0006533784879049962
50.428	9.122490741583399e-6	0.226636387146878	0.01314106930871322	0.047861710293405475	-0.0006289540521991943
50.432	8.648594175708985e-6	0.22668790124195012	0.012618258143474684	0.04795021128004229	-0.0006050481439657253
50.436	8.19939706173922e-6	0.22673735131450182	0.012109024117055266	0.04803531543536803	-0.0005816607930772286
50.44	7.773625877907083e-6	0.2267847912715473	0.011613167868068	0.04811709760878136	-0.0005587919318549913
50.444	7.370007102445722e-6	0.22683027423675925	0.011130494834251957	0.04819563256354475	-0.0005364412392820402
50.448	6.987267463436717e-6	0.2268738525203975	0.010660789654284146	0.0482709948587854	-0.0005146069225925426
50.452	6.624266970045761e-6	0.22691557754966635	0.010203831490173105	0.04834325874675923	-0.0004932864659377683
50.456	6.280100732982854e-6	0.22695549988394065	0.009759407303575147	0.04841249819807572	-0.00047247728849861883
50.46	5.953869938911389e-6	0.22699366924611347	0.009327311892048972	0.04847878675580304	-0.0004521767642195079
50.464	5.644675774492912e-6	0.22703013455419208	0.008907348014409401	0.048542197530141974	-0.0004323822467851791
50.468	5.351619426389089e-6	0.22706494392982116	0.008499307897810457	0.04860280315858269	-0.00041309018874146887
50.472	5.073802081263135e-6	0.22709814461107472	0.008102963489892227	0.0486606756011014	-0.00039429567778921415
50.476	4.810324925776685e-6	0.22712978294141764	0.007718097273589983	0.048715886070740094	-0.0003759939474630994
50.48	4.560426516571492e-6	0.2271599044202613	0.007344504739272473	0.04876850515495983	-0.00035818051723783654
50.484	4.323549111521035e-6	0.22718855375291186	0.006981989168854855	0.04881860289474995	-0.00034085095664977043
50.488	4.099018465139837e-6	0.22721577483238392	0.006630352006193539	0.048866248517595676	-0.0003240004288937925
50.492	3.886138008869616e-6	0.22724161076638966	0.006289370697920743	0.04891151049892438	-0.00030762262092297776
50.496	3.6843029273532167e-6	0.22726610372093445	0.00595883292017703	0.04895445631469488	-0.00029171142587737216
50.5	3.501350591983432e-6	0.22728929496414801	0.005637752386889595	0.048995157356489176	-0.0002762225653325782
50.504	0.08505607516856983	0.22730977746214154	0.004256889209879184	0.09830393842230287	-0.00041846897475852885
50.508	0.16287457779336398	0.22732082981609492	0.0009862514444518504	0.14102766858818394	-0.00013908874185277327
50.512	0.23407438915809226	0.2273156570472209	-0.0037949528932114006	0.17701310633744666	0.0006717564000316305
50.516	0.2992184598081169	0.2272889238074143	-0.009736368094181254	0.20642088243180612	0.0020097896936817766
50.52	0.3588218488494982	0.22723665997057702	-0.016508757472674142	0.22968536373084356	0.0037918199648554417
50.524	0.41335581164522944	0.22715612788044007	-0.023827228568105978	0.24763649482366046	0.00590049136396795
50.528	0.4632516084850296	0.22704562860699695	-0.031457600281445876	0.26121422579275366	0.008217172702815793
50.532	0.5089036362791794	0.22690429816794616	-0.03921622502874495	0.2713473415189263	0.010641218405957923
50.536	0.5506727511483822	0.22673191287572175	-0.04696563336377038	0.27887946641160477	0.013097750772171346
50.54	0.5888892161754231	0.22652871033751767	-0.05461448539923697	0.2850597718788948	0.015568392749189721
50.544	0.6238552642796861	0.22629517939444918	-0.062123896938646304	0.2902611666001616	0.018032154799159684
50.548	0.6558474400222053	0.2260319633689943	-0.06945060062534267	0.29448124713750296	0.02045189948659955
50.552	0.685118631422163	0.22573986071610258	-0.07656292505629608	0.2979553618427308	0.02281233403888658
50.556	0.7119001907597665	0.22541977527144877	-0.08343900336371546	0.3008474769840148	0.02510241364403452
50.56	0.7364039309668129	0.2250726838097969	-0.09006394961716216	0.30326957205103006	0.0273136554576223
50.564	0.7588234277276398	0.22469961236586156	-0.09642755495623521	0.3052971484728725	0.029439057562349814
50.568	0.7793363498684146	0.22430162264362213	-0.10252064186137172	0.3067491434737429	0.031448119079354124
50.572	0.7981042358158185	0.22387983733906666	-0.10832207254281453	0.3076029035603917	0.033320184033849135
50.576	0.8152761034170534	0.22343543944474417	-0.1138278191366959	0.30825293706880924	0.03508775956902372
50.58	0.8309874416303042	0.2229696047832765	-0.11904117661942003	0.30875245379503774	0.03675425538389441
50.584	0.8453622870549647	0.22248349290606628	-0.12396742225400674	0.3091430566571925	0.03832366784151651
50.588	0.8585147825248929	0.22197823940298958	-0.12861321327076292	0.30945765619957666	0.03980034353506658
50.592	0.8705484570468096	0.22145495075401733	-0.13298632623630777	0.30972186272545066	0.041188772678923714
50.596	0.881558615579666	0.22091470123147622	-0.13709515716888995	0.30995623633680963	0.042493498936072516
50.6	0.8916324810603085	0.22035852889971763	-0.14094924189752445	0.3101765553610977	0.04371915033253225
50.604	0.9008493782460498	0.21978743543412893	-0.14455745563183128	0.3104146181041675	0.04487274738406504
50.608	0.9092825795143009	0.2192023814869146	-0.14793131287123223	0.31069234308515425	0.04596112621162618
50.612	0.9169982052304282	0.2186042846935824	-0.15108031781046244	0.31096063173657645	0.046980031069304144
50.616	0.924057860321839	0.21799402899518047	-0.1540119851758773	0.31120842394676246	0.04792982717549692
50.62	0.9305168359591316	0.21737246520092174	-0.15673550445228318	0.3114879553342295	0.04882122181012071
50.624	0.9364266668809706	0.21674040914889875	-0.15926004485066966	0.3118029662202355	0.049657754384806546
50.628	0.9418336689673866	0.21609863742858698	-0.16159509119564036	0.31215502573061266	0.050442719850115815
50.632	0.9467809514714091	0.21544788967773412	-0.16374972214788866	0.3125449217094995	0.051179144088664155
50.636	0.9513073144228241	0.2147888717692272	-0.16573165233663198	0.31297332563282276	0.05186958639441849
50.64	0.9554488180888072	0.2141222516297882	-0.1675515569664786	0.3134371338169047	0.05251687978213288
50.644	0.9592379710990228	0.21344866559174291	-0.16921632511857052	0.3139357819900762	0.053123059351585414
50.648	0.9627049366267171	0.2127687183390134	-0.17073337749170067	0.3144674581852634	0.05369009124720017
50.652	0.9658769498426745	0.21208298561645114	-0.17211023625034655	0.31502936142948823	0.05421977782142503
50.656	0.9687792396274121	0.2113920140194133	-0.1733538829789862	0.315618614245081	0.054713712319831555
50.66	0.9714346263748995	0.2106963232797875	-0.1744707717832431	0.316232141289378	0.055173265753425356
50.664	0.9738642114670449	0.2099964088268176	-0.17546705566833942	0.3168666257764345	0.055599653864552505
50.668	0.9760871243918788	0.20929273883849195	-0.17634910374338805	0.3175112552099606	0.0559928252847147
50.672	0.9781210299892832	0.20858576298024162	-0.17712115868354877	0.31817060154373705	0.05635474560446842
50.676	0.9799818283049225	0.20787590728060823	-0.17778964863533608	0.31883983542562994	0.05668642231127113
50.68	0.9816845001261645	0.20716357911625766	-0.17835824081312002	0.31951661321961156	0.056988421044416
50.684	0.9832422156217102	0.20644916790660295	-0.17883189825414395	0.3201968010735482	0.05726140175088714
50.688	0.9846675687659691	0.20573304492693315	-0.17921480178776172	0.3208769064505306	0.057505891187802
50.692	0.9859715965394737	0.20501556548453184	-0.17951072280883698	0.3215534163806132	0.057722286196134794
50.696	0.9871647724718771	0.20429706961101768	-0.17972368236781253	0.32222243774355	0.057911003052804035
50.7	0.988256441161626	0.20357788311151387	-0.1798564617714052	0.32288102960229087	0.058072239557376386
50.704	0.9892552512024274	0.20285831965342896	-0.1799127851325727	0.3235251328215063	0.0582063077063027
50.708	0.990169144086092	0.20213868004374075	-0.17989486284788106	0.3241520606541872	0.058313290493243033
50.712	0.9910052548119825	0.2014192553142778	-0.1798058820680898	0.3247579380665435	0.05839338751266894
50.716	0.9917703146649524	0.2007003251137648	-0.1796478835994123	0.3253399959483039	0.05844664172235416
50.72	0.9924702414142655	0.19998216237145008	-0.17942298179042512	0.325888934155876	0.05847196429875079
50.724	0.9931106939109128	0.19926503464978695	-0.17912910683402247	0.3261675345542273	0.0584260991429539
50.728	0.9936966313991192	0.19854923317531173	-0.17876043144068873	0.3264332627854242	0.05835335089211416
50.732	0.9942327599659626	0.19783504414833855	-0.1783228988183727	0.32668678160101144	0.05825573390073699
50.736	0.9947232784008905	0.19712273913293668	-0.1778187073546323	0.32693249984941125	0.058134714515440826
50.74	0.9951720744763372	0.1964125784714641	-0.177250984617144	0.32717376588514474	0.05799187214404086
50.744	0.9955827210802853	0.19570481129624362	-0.17662285206431536	0.32741382306348865	0.05782876323475448
50.748	0.9959583985624958	0.19499967169652657	-0.17593754271795095	0.3276556434406787	0.057646928764622116
50.752	0.9963021674166744	0.19429738293965915	-0.17519821970155833	0.327902193799418	0.05744788058989339
50.756	0.9966166708752253	0.19359815415938852	-0.17440791135774833	0.3281563965698494	0.057233071724432406
50.76	0.9969044293734152	0.19290218329286346	-0.17356982115735803	0.32842088410478654	0.05700395411840921
50.764	0.9971677279493106	0.1922096551241125	-0.17268709466045748	0.32869819660450894	0.0567619365917645
50.768	0.9974086056902618	0.19152074183313575	-0.17176288896845354	0.3289906943480029	0.056508392104950456
50.772	0.9976290242024632	0.1908356031448465	-0.17080032463244474	0.3293006527100257	0.05624465838454833
50.776	0.9978306769737096	0.19015438634056153	-0.16980251496345675	0.3296301606146874	0.05597203028018211
50.78	0.9980151828901663	0.18947722470347614	-0.16877453394425668	0.3301115333683896	0.05571442019387389
50.784	0.9981840038140618	0.18880422045142453	-0.1677240384820675	0.3306447110455092	0.05545706623928907
50.788	0.9983384498084297	0.18813545951443472	-0.16665320207799206	0.33118850073678063	0.055193624139193924
50.792	0.9984797779287137	0.18747101900156393	-0.16556412760729114	0.3317408348584237	0.05492438191504936
50.796	0.998609073045398	0.186810968698225	-0.16445842590689244	0.33230011815362925	0.05464955436022024
50.8	0.9987273752194215	0.18615537161785914	-0.16333774582460756	0.33286468848021333	0.05436936788096826
50.804	0.9988356193180552	0.1855042845670755	-0.1622036332586326	0.3334329534833599	0.05408403650315761
50.808	0.9989346471363263	0.18485775865791973	-0.1610574308891409	0.33400350926757494	0.05379374711059298
50.812	0.9990252670181846	0.1842158396976222	-0.15990033544280666	0.33457509947663333	0.053498670637124074
50.816	0.999108169823724	0.18357856878549947	-0.15873361058132918	0.33514634906482627	0.053198990060210345
50.82	0.9991840176694688	0.18294598230851494	-0.15755829576624666	0.3357161231516907	0.05289486022503177
50.824	0.9992534260055037	0.1823181127250541	-0.1563752380528143	0.33628349069700797	0.05258641091097599
50.828	0.9993169209838981	0.1816949896984796	-0.15518524370673858	0.33684754127596495	0.0522737677849263
50.832	0.999375017136666	0.1810766386396307	-0.15398934486313473	0.3374070998308719	0.05195709825512626
50.836	0.9994281782472174	0.180463082003675	-0.15278814871602492	0.3379614667204068	0.05163650683756342
50.84	0.9994768094658578	0.17985433954922367	-0.15158237152624082	0.33851139129193825	0.05131235948067926
50.844	0.9995213090290811	0.17925042837528518	-0.15037259540395173	0.3390596005010483	0.050985272123969645
50.848	0.9995620256780792	0.178651377614466	-0.14915930223087454	0.3395770208200894	0.05065107147916369
50.852	0.999599273101113	0.17805717353145642	-0.1479420943655758	0.34007703530686023	0.05031170884893277
50.856	0.9996333579662587	0.17746784563071294	-0.14672130643698825	0.3405696659839046	0.0499688263259672
50.86	0.9996645428514092	0.17688340712548392	-0.14549746590843923	0.3410543133462855	0.04962253832902733
50.864	0.9996930716483869	0.17630386935282583	-0.14427102899834776	0.34153046563888856	0.0492729517120073
50.868	0.9997191790212612	0.17572924179731536	-0.14304239491618298	0.341997686269852	0.04892016809983302
50.872	0.9997430635714403	0.1751595325981887	-0.14181197571540177	0.3424555233805617	0.048564294365249415
50.876	0.9997649150868523	0.1745947478272821	-0.14058016735023704	0.34290355098360054	0.0482054385822651
50.88	0.9997849116706342	0.17403489279739595	-0.1393471909200354	0.3433415603989273	0.04784368196769219
50.884	0.999803204826166	0.17347997140339952	-0.13811338344645235	0.34376920791628496	0.04747912843002507
50.888	0.9998199422774027	0.17292998647703153	-0.1368790134559379	0.34418624241725077	0.04711187330717957
50.892	0.9998352595418841	0.17238493971688962	-0.13564432528974907	0.34459244980566783	0.046742010353831534
50.896	0.9998492710326451	0.1718448319870015	-0.13440954942409716	0.34498763801260285	0.04636963298215748
50.9	0.9998620891101822	0.17130966315875754	-0.13317489822602405	0.34537164819761373	0.04599483409887139
50.904	0.9998738202317351	0.17077943237714313	-0.13194056104230784	0.34574436005498643	0.045617704842868596
50.908	0.9998845521901598	0.17025413800369418	-0.13070672397720814	0.3461056629133765	0.04523833734936735
50.912	0.9998943692143758	0.1697338038000425	-0.12947359350945842	0.34645930655751245	0.044857331424796205
50.916	0.99990335365832	0.16921837397466458	-0.12824151826181981	0.34680462718061383	0.0444747519298663
50.92	0.9999115740775655	0.16870786999924842	-0.1270106773039951	0.3471378616188424	0.0440902149220697
50.924	0.999919093431366	0.16820228675339702	-0.12578117117496995	0.3474589255472974	0.04370379059053575
50.928	0.9999259743837762	0.16770161870937267	-0.12455309144201536	0.34776776288979583	0.04331554997179785
50.932	0.9999322714428366	0.1672058599998449	-0.12332652340380035	0.3480643396888637	0.04292556493466696
50.936	0.9999380315363324	0.16671500438139017	-0.12210155882987955	0.34834862758592516	0.04253391044449065
50.94	0.9999433014293868	0.16622904533281851	-0.12087824508096745	0.3486206719472804	0.042140655023934916
50.944	0.9999481245817595	0.16574797605706842	-0.11965669724772095	0.348880445868209	0.04174588188690218
50.948	0.9999525367527932	0.16527178933618963	-0.1184369663719781	0.34912801809449073	0.04134966333857256
50.952	0.9999565728429705	0.16480047782438273	-0.11721910627201526	0.34936347005978524	0.04095207372449799
50.956	0.9999602667913138	0.16433403390481038	-0.11600318446715939	0.349586880592146	0.04055319139662954
50.96	0.9999636465186095	0.1638724496464956	-0.11478928535361196	0.3497983190121062	0.040153099057294445
50.964	0.9999667379713797	0.163415716864397	-0.11357745648363818	0.3499979175223434	0.03975187324675794
50.968	0.9999695669763532	0.1629638271225301	-0.11236777949388717	0.3501857775982605	0.039349598239056746
50.972	0.9999721558981893	0.162516771682458	-0.11116031350550953	0.3503620435061861	0.038946354596578615
50.976	0.9999745238264944	0.16207454155601764	-0.10995516003288461	0.3505268150235083	0.038542232041727194
50.98	0.9999766897530709	0.16163712702452912	-0.10875249990807431	0.3506800949518926	0.038137336994019194
50.984	0.9999786724097993	0.161204518552871	-0.10755210664289801	0.35082245462845385	0.03773169405292272
50.988	0.9999804869577357	0.16077670707633288	-0.10635404861561217	0.35095408211371687	0.03732538751096979
50.992	0.9999821466317914	0.16035368249019444	-0.1051587117254505	0.35107473639313735	0.03691856699845445
50.996	0.9999836647386324	0.1599354338974951	-0.103966007836509	0.3511840782279745	0.036511206629106785
51.	0.999985054352081	0.159521950961494	-0.10277591751081074	0.351279100495312	0.036103031855777984
51.004	0.9999863260041748	0.15911322280873383	-0.10158861125275391	0.35136406736567394	0.035694587647797885
51.008	0.9999874890458558	0.15870923850755955	-0.10040399344059363	0.3514394964365345	0.035285928894979335
51.012	0.9999885528686473	0.1583099895601486	-0.09922095780773313	0.3514118504113508	0.034867420382802064
51.016	0.9999895266444517	0.15791547581148827	-0.0980353647289593	0.35133452116221386	0.034443207924011905
51.02	0.9999904176772233	0.1575257086966857	-0.0968478623140968	0.3512575292398359	0.03401854082860946
51.024	0.9999912325937689	0.1571406948231737	-0.09565903192009556	0.35118119997640745	0.03359365361828062
51.028	0.9999919780499903	0.15676043769358136	-0.09446957730663175	0.35110567420980676	0.0331688046325604
51.032	0.9999926604943068	0.15638493796677735	-0.09328028507327665	0.3510309526672191	0.03274426733434208
51.036	0.9999932849648148	0.15601419411681738	-0.09209183528924862	0.35095714426750185	0.03232028752346785
51.04	0.9999938560987998	0.1556482010713077	-0.09090500913963867	0.35088418118031717	0.03189712969715136
51.044	0.9999943785519577	0.1552869514941374	-0.08972013296296033	0.35081257180200304	0.03147495058715378
51.048	0.9999948568106674	0.15493043608342663	-0.08853814100945821	0.3507419661032198	0.031054041652781486
51.052	0.9999952943960103	0.15457864199739393	-0.08735944805264317	0.35067266990135065	0.03063457088972873
51.056	0.9999956945907081	0.1542315554251589	-0.08618453002247776	0.35060487399949736	0.030216716289236716
51.06	0.9999960606858249	0.1538891599063401	-0.08501399144911075	0.3505385462425534	0.029800680972848145
51.064	0.9999963958371801	0.15355143705620808	-0.08384829405349589	0.3504738094207948	0.029386631030363684
51.068	0.9999967024879609	0.15321836634125266	-0.08268799188549718	0.3504106107385596	0.028974749737342126
51.072	0.9999969828879877	0.1528899254908295	-0.08153343763577907	0.35034913934166884	0.028565169703262828
51.076	0.9999972392895532	0.15256609043018482	-0.08038517498323058	0.3502892674444307	0.028158064058268217
51.08	0.9999974739449506	0.1522468353826215	-0.07924345092994832	0.3502312514671968	0.0277535329897752
51.084	0.9999976890329098	0.15193213346116438	-0.07810874060029714	0.35017497803983255	0.02735172652442803
51.088	0.999997886115562	0.15162195530368155	-0.07698163088961238	0.3501201142849706	0.02695281740491451
51.092	0.9999980664521068	0.15131627006380663	-0.07586226999427119	0.35006693167015035	0.02655687208642703
51.096000000000004	0.9999982312999504	0.15101504673029445	-0.07475075809512997	0.35001574962652904	0.026163942629818252
51.1	0.9999983819164991	0.150718252684092	-0.07364771863518396	0.34996605754952437	0.025774201738271968
51.104	0.9999985196326866	0.15042585320341245	-0.07255349875005063	0.34991770923449605	0.02538775407956559
51.108	0.9999986457512423	0.15013781290107853	-0.07146815028732571	0.3498709785510544	0.025004631676260467
51.112	0.9999987611089636	0.1498540961810021	-0.07039165726193629	0.3498033854755914	0.024623240019462814
51.116	0.9999988665128787	0.1495746694105951	-0.06932291460850641	0.3497187250030058	0.02424352131037911
51.12	0.999998962770016	0.14929950243886542	-0.0682620828273833	0.3496387930055496	0.023867072247811153
51.124	0.9999990507315158	0.14902856091532451	-0.06721004076425732	0.34956269953590946	0.023494123285472308
51.128	0.9999991312806903	0.14876181082374101	-0.06616652689471333	0.349491331379637	0.02312462757719992
51.132	0.9999992049891576	0.14849921641907654	-0.06513217636531175	0.3494240849447583	0.02275875112690967
51.136	0.9999992723999725	0.1482407405720501	-0.06410733108853336	0.3493607701768652	0.02239658656307331
51.14	0.9999993340561899	0.14798634499807067	-0.06309211159356615	0.34930151283423977	0.022038170027539335
51.144	0.9999993905132343	0.14773599028450707	-0.06208695944859246	0.34924586116701667	0.021683613619865316
51.148	0.9999994422906738	0.14748963557508948	-0.06109208998755526	0.34919368697698455	0.021332972147884145
51.152	0.9999994897189306	0.14724723980245935	-0.06010758517510247	0.3491450518904093	0.020986265944968347
51.156	0.9999995331099767	0.14700876041792754	-0.0591338916402167	0.34909935348597043	0.020643603340709082
51.16	0.9999995727757848	0.14677415442200364	-0.058170923835380264	0.34905685974369205	0.020304960002367322
51.164	0.999999609033614	0.14654337836573517	-0.05721894741595471	0.3490172059686882	0.019970397155585802
51.168	0.9999996422023486	0.14631638806661623	-0.056278056873738644	0.34898028725962527	0.01963993245421084
51.172	0.9999996725221575	0.14609313891469267	-0.055348405646562474	0.3489458657110456	0.019313597324065866
51.176	0.9999997002223104	0.1458735857468073	-0.05443005836417892	0.34891382961392414	0.01899140010995507
51.18	0.9999997255320773	0.14565768326996437	-0.053523093008578375	0.34888401979220507	0.018673351840544892
51.184	0.9999997486807278	0.14544538569786025	-0.052627598725059774	0.3488562306367525	0.018359465718687913
51.188	0.9999997698911999	0.1452366471819308	-0.051743577559655786	0.348830392207958	0.01804973245437762
51.192	0.9999997892640549	0.14503142171187228	-0.0508710798688262	0.34880632748647095	0.01774415454431621
51.196	0.999999806938997	0.14482966451569607	-0.05001014963873655	0.34878386209361495	0.017442733134878135
51.2	0.9999998230939213	0.14463132277610807	-0.04916359458986008	0.3488972185662385	0.017153041407120356
51.204	0.9999998379067222	0.14443633335046363	-0.04833389228400124	0.3489991748238572	0.01686848852314163
51.208	0.9999998515552945	0.14424463047581193	-0.04752017542451316	0.3490891569109845	0.016588777975205384
51.212	0.9999998642163899	0.14405615178417142	-0.0467216644510626	0.34916819098680324	0.016313719056269962
51.216	0.9999998758881408	0.14387083788709343	-0.04593767833254739	0.34923716711240904	0.016043144644579944
51.22	0.9999998865565509	0.14368863191748837	-0.045167537814037706	0.34929702822542713	0.015776886730702974
51.224	0.9999998963104229	0.14350947995854435	-0.04441065466694573	0.34934858519139317	0.015514799375321032
51.228	0.999999905238559	0.14333332978048452	-0.043666458016934216	0.34939265370918376	0.015256739644617308
51.232	0.9999999134297618	0.1431601319020846	-0.042934505065502	0.3494298283452862	0.015002596735128184
51.236	0.9999999209728336	0.142989838007821	-0.042214372815482196	0.34946069010341935	0.014752263856381434
51.24	0.9999999279048296	0.14282240170292687	-0.04150564571494031	0.3494858367651637	0.014505635323164345
51.244	0.9999999342174464	0.14265777818900788	-0.04080792328486167	0.3495058623764716	0.014262608419468473
51.248	0.9999999399615729	0.1424959240259892	-0.040120905857790046	0.34952117129252946	0.014023106008732083
51.252	0.999999945188635	0.1423367971308342	-0.039444255138904864	0.3495322709918433	0.013787040076283104
51.256	0.9999999499500586	0.14218035649710858	-0.038777720863004156	0.3495394992516239	0.013554345132573722
51.26	0.9999999542972695	0.1420265622676769	-0.038121011737514275	0.3495432979003952	0.013324944162030413
51.264	0.9999999582918055	0.1418753756028618	-0.03747388763926776	0.34954401408833224	0.01309877310892479
51.268	0.9999999619876453	0.14172675871592105	-0.0368361228059594	0.34954197783894175	0.012875771221513198
51.272	0.9999999653870787	0.14158067415125042	-0.0362076931287514	0.34953709018846	0.012655931698660462
51.276	0.9999999684901055	0.1414370852483397	-0.03558822953163103	0.349530004449822	0.012439154026552282
51.28	0.9999999712967259	0.1412959565394179	-0.03497758076830705	0.34952091787877	0.012225396135317493
51.284	0.9999999738069398	0.14115725306742838	-0.0343755867073086	0.34951005221422693	0.012014613104966114
51.288	0.9999999760250362	0.1410209404343597	-0.03378215120258635	0.3494974953787658	0.011806777233810689
51.292	0.9999999780475451	0.1408869846426099	-0.03319712721071901	0.349483448850498	0.011601846509530792
51.296	0.9999999799143761	0.14075535244852883	-0.032620334892633426	0.34946819225551756	0.011399769465698185
51.3	0.9999999816255289	0.14062601105903172	-0.03205170983979734	0.34945175647494336	0.011200526301542406
51.304	0.9999999831810037	0.14049892804317188	-0.03149113388379813	0.3494342912243527	0.011004082048536198
51.308	0.9999999845808004	0.1403740713704119	-0.030938518274354697	0.349415883613945	0.010810409700539831
51.312	0.9999999858249191	0.14025140950635862	-0.03039369527707136	0.3493967967427101	0.01061945977098277
51.316	0.9999999869384167	0.14013091153002427	-0.02985657824437742	0.3493771195797397	0.010431205307527705
51.32	0.9999999879769648	0.14001254669068114	-0.029327095104612597	0.3493569077439675	0.010245623258860704
51.324	0.9999999889426002	0.13989629491835442	-0.028804593096496946	0.34930176836601645	0.010061495305669932
51.328	0.9999999898353232	0.1397821115240125	-0.028288112789812928	0.3492455737706368	0.009879498182166706
51.332	0.9999999906551336	0.13966998195136698	-0.0277777060668606	0.34919262697134434	0.009699770152724902
51.336	0.9999999914020313	0.13955988157928612	-0.02727352800621402	0.3491425683801731	0.009522349616878145
51.34	0.9999999920775443	0.1394517852296251	-0.026775713614933833	0.34909506851344774	0.009347269578901782
51.344	0.9999999927044537	0.13934566745076493	-0.026284256731948175	0.34905010011839177	0.009174522443824024
51.348	0.9999999932903721	0.13924150243776728	-0.025799327644966095	0.34900723326330274	0.009004151961423058
51.352	0.9999999938352994	0.13913926413893457	-0.025320922944030575	0.3489664133286063	0.008836151661948365
51.356	0.9999999943392355	0.13903892627424935	-0.024849107186387352	0.34892742518441816	0.00867053498867776
51.36	0.9999999948021805	0.13894046246287967	-0.024383901754357236	0.3488901415583319	0.008507302934822155
51.364	0.9999999952241344	0.13884384621517587	-0.02392532863508525	0.34885442584136905	0.008346456784058731
51.368	0.9999999956104783	0.1387490510433731	-0.02347336385136134	0.3488202372989598	0.008187984348836688
51.372	0.9999999959708672	0.13865605036368622	-0.023028090919910496	0.3487872877782497	0.00803190537466652
51.376	0.9999999963054944	0.13856481753629368	-0.022589415600950888	0.34875567880880015	0.007878186971803727
51.38	0.99999999661436	0.13847532619966935	-0.022157361616085388	0.3487252455159247	0.007726831369554503
51.384	0.9999999968974639	0.1383875498343612	-0.02173191405811939	0.3486959013747582	0.0075778293610947196
51.388	0.9999999971548063	0.1383014621275438	-0.021313027168042422	0.3486676252454657	0.007431162569473444
51.392	0.9999999973871084	0.13821703694098042	-0.02090065306220943	0.34864039698240157	0.007286811980800143
51.396	0.9999999976020242	0.13813424821128423	-0.020494792062847166	0.34861408357513207	0.007144773153052356
51.4	0.9999999978016116	0.138053069984943	-0.020095394909786984	0.34858865869556555	0.00700502675756034
51.404	0.9999999979858708	0.13797347650044184	-0.01970241149730616	0.3485640946593527	0.006867553226164543
51.408	0.9999999981548017	0.13789544219470495	-0.019315800962072603	0.34854033995610745	0.006732335833845292
51.412	0.9999999983084042	0.1378189416595864	-0.018935513684022253	0.3485173592482486	0.0065993552251645115
51.416	0.9999999984466785	0.13774394974205456	-0.018561486044682857	0.34849514645990054	0.0064685877976551525
51.42	0.9999999985723755	0.1376704414685182	-0.01819368415614885	0.3484736257462082	0.006340019083574532
51.424	0.9999999986894584	0.13759839205196173	-0.017832043760964256	0.34845278675365116	0.006213625342021053
51.428	0.9999999987979588	0.13752777699272534	-0.017476497772517745	0.3484326240542932	0.006089381978157368
51.432	0.9999999988978766	0.137458572018055	-0.017126990733514116	0.34841310401393366	0.005967268003881532
51.436	0.9999999989892119	0.13739075309799437	-0.016783460496135008	0.3483942063026494	0.005847260398562826
51.44	0.9999999990719646	0.137324296441257	-0.016445849300544955	0.3483758990206076	0.005729337535234779
51.444	0.9999999991482571	0.13725917850284763	-0.016114089008930323	0.348358172166608	0.005613474593280996
51.448	0.9999999992158352	0.1371953760194597	-0.015788111411575396	0.34834101496256276	0.005499646753450192
51.452	0.9999999992793769	0.1371328659790375	-0.01546785743056426	0.34832439484831407	0.005387832079101294
51.456	0.9999999993380522	0.13707162562035186	-0.015153258413483193	0.34830829975674776	0.005278005673774964
51.46	0.9999999993911846	0.13701163246546744	-0.014844244246636053	0.34829272032926734	0.005170142209892947
51.464	0.9999999994360911	0.13695286430713943	-0.014540749697895953	0.3482776355582624	0.005064217924027721
51.468	0.9999999994737919	0.13689529919797133	-0.014242707213564569	0.3482630290173825	0.004960208355603721
51.472	0.9999999995053073	0.13683891547908872	-0.013950042802352517	0.34824889861220215	0.004858087041512342
51.476	0.9999999995316573	0.1367836917785662	-0.013662675918180378	0.34823525694989377	0.0047578254589906695
51.48	0.9999999995538622	0.136729607305613	-0.013380425731400764	0.3482223468180571	0.004659363249613092
51.484	0.9999999995729423	0.13667664129825047	-0.013103469031924574	0.3482095998746631	0.0045627537085764945
51.488	0.9999999995899177	0.1366247725188412	-0.012831775858673643	0.3481969056987764	0.004467984648610423
51.492	0.9999999996058085	0.136573980591009	-0.012564955132833898	0.3481849775760538	0.004374928621169893
51.496	0.999999999621635	0.13652424652331352	-0.012302917117881144	0.3481738615282153	0.004283554160994259
51.5	0.9999999996384175	0.1364755503812593	-0.012046015263806076	0.3481625866694165	0.0041939718333059975
51.504	0.9999999996571759	0.136427871713666	-0.011794110618516965	0.34815128623764485	0.004106134781865747
51.508	0.9999999996789307	0.13638119162093404	-0.011546657801896051	0.3481410293031536	0.00401986533216338
51.512	0.999999999704433	0.1363354922813368	-0.01130381881057266	0.34813129517071223	0.00393521308289972
51.516	0.9999999997287846	0.13629075454135875	-0.011065859038282009	0.3481213098497085	0.0038522613430189688
51.52	0.999999999751051	0.13624695922355268	-0.010832520775306255	0.34811148019480515	0.0037709248413328386
51.524	0.9999999997694553	0.13620408893673835	-0.010603326074667265	0.34810273136136916	0.0036910467681069
51.528	0.9999999997844986	0.1361621266457979	-0.010378590820332977	0.34809419345307135	0.0036127272007832577
51.532	0.9999999997972058	0.13612105404564256	-0.010158461540351667	0.3480853616694976	0.0035360117592789916
51.536	0.9999999998086017	0.13608085321281443	-0.0099427964996163	0.3480763862579901	0.003460852674885035
51.54	0.9999999998197113	0.13604150711395357	-0.009730941736618866	0.3480685865916168	0.003387035136470302
51.544	0.9999999998315594	0.1360030002293232	-0.00952308197649466	0.3480613993181388	0.0033146172385600785
51.548	0.9999999998449892	0.13596531767706932	-0.009318939123695425	0.34805531536258094	0.003243506295542505
51.552	0.9999999998579384	0.1359284416329502	-0.009119877651813579	0.34804706551865994	0.003174146654602923
51.556	0.9999999998698599	0.13589235430681723	-0.008924335643293351	0.34804000898371956	0.0031060258574655466
51.56	0.9690373862130044	0.13585714847761865	-0.008597967245456044	0.3375538070098012	0.0029022765762492615
51.564	0.9187094005088454	0.1358244836489752	-0.007626696087634664	0.3216745793998962	0.002453314256200714
51.568	0.8709952529457154	0.1357969172537014	-0.006067878655947279	0.307775292054337	0.0018675431254844518
51.572	0.8257589318456882	0.1357765852155457	-0.004025082510031239	0.2954854692296745	0.0011893533941647366
51.576	0.7828725131562511	0.13576524750309654	-0.0015835353563151704	0.2845185999037673	0.00045054526247690556
51.58	0.7422129631224547	0.13576435183141378	0.0011820959326412609	0.27506130028953707	-0.00032514884429927826
51.584	0.7036655659183016	0.13577501519673213	0.004183591951719922	0.2670233822322011	-0.0011171168728276691
51.588	0.6671197351892616	0.13579806719046306	0.0073701555673305295	0.2596247370646265	-0.001913474701293582
51.592	0.6324723589169375	0.1358341762434545	0.010707108584872123	0.2527264752056803	-0.0027059698122992113
51.596000000000004	0.5996240487872214	0.13588388828437736	0.014167459664448268	0.24621543858223288	-0.003488247294878224
51.6	0.5684821105262271	0.13594765101613976	0.017729180082102915	0.2399985165593375	-0.004254976919518053
51.604	0.5389572250483246	0.1360258334113572	0.021374890921585104	0.23399946063618163	-0.0050017129468081295
51.608	0.510966059862502	0.1361187433811939	0.025090830489176503	0.2281568813225613	-0.005724645634203546
51.612	0.4844283536362455	0.1362266391821093	0.028866209800556437	0.2224207251523653	-0.006420443316240077
51.616	0.4592691819827056	0.13634974101957248	0.03269261494729038	0.2167512304701789	-0.007086164517112953
51.62	0.4354164286991766	0.13648823931143328	0.03656347069527724	0.21111601008626887	-0.007719134048093146
51.624	0.4128027153486966	0.13664230134492733	0.04047375618824059	0.20548967230413803	-0.008316938896039138
51.628	0.39136309690209165	0.13681207668783157	0.04441957036873861	0.19985141671395737	-0.008877314068017733
51.632	0.37103747265857673	0.13699771442947767	0.048398012311414725	0.19418553405125463	-0.009398193867711265
51.636	0.35176710302315406	0.1371993240685262	0.05241650916200096	0.18772448005887712	-0.009839861928938
51.64	0.3334977115507082	0.13741715280859385	0.056510182751470996	0.18083308039744136	-0.010218910420770859
51.644	0.3161772732124117	0.13765149838459279	0.06067327104617021	0.1740577924176431	-0.01056065561705369
51.648	0.29975608963639805	0.13790261654683655	0.06489472131196175	0.1674138611145004	-0.010864275860784974
51.652	0.2841881407021093	0.13817072008795583	0.06916401387023408	0.1609174620095232	-0.011129697574389528
51.656	0.2694283721528659	0.1384559763632433	0.07346939363300467	0.15458324179841568	-0.011357137040753742
51.66	0.25543537812165695	0.138758509171724	0.07780028568743312	0.14842583199226095	-0.011547572132392853
51.664	0.24216911084030762	0.13907839732560895	0.0821451854158859	0.14245782873036372	-0.011702224755000245
51.668	0.22959169162534432	0.1394156743185534	0.08649282173727951	0.13669015726075295	-0.011822717405195008
51.672	0.21766775859383167	0.13977032866362	0.09083202764300133	0.13113205859635468	-0.011910990771307759
51.676	0.2063628114678499	0.14014232077167194	0.09515185780914562	0.1257723270720476	-0.01196747058188483
51.68	0.19564521734893187	0.14053152191850032	0.09944313459935951	0.12060620782965915	-0.011993459358723122
51.684	0.18548416452038252	0.1409378083111425	0.10369070605899972	0.1159296955833681	-0.01202083198824434
51.688	0.17585079315558896	0.14136096653503022	0.10787766047757373	0.11148146461858514	-0.012026359589666377
51.692	0.16671790200779107	0.1418007390492479	0.11199674750385163	0.10721010390195308	-0.01200718293656874
51.696	0.1580591184331749	0.14225684150470574	0.11604155946108921	0.10310620532120368	-0.01196460485558773
51.7	0.1498502331053287	0.1427289645602231	0.12000621709480158	0.0991615189724844	-0.01189999877326225
51.704	0.14206748922561058	0.1432167777136905	0.12388587084314576	0.09536787828551047	-0.011814732651863594
51.708	0.1346888640222978	0.14371993276651962	0.12767634907308822	0.09171801733379688	-0.011710221597401406
51.712	0.12769384522410665	0.1442380638922715	0.13137337075679056	0.08820541030084124	-0.011587842070207249
51.716	0.12106200191813887	0.14477079077787525	0.13497369193676018	0.08482335574724419	-0.011448921487670752
51.72	0.11477429820138497	0.1453177206738932	0.13847444968358288	0.0815658374534029	-0.01129478445434054
51.724	0.1088134469618843	0.145878450201058	0.14187311625800994	0.07842780626352708	-0.011126797275886058
51.728	0.10316227073116295	0.14645256686738473	0.14516770214852537	0.07540403940414825	-0.010946231133017063
51.732	0.09780424696316561	0.14703965056089052	0.1483563802291758	0.07248950047753434	-0.010754279895468106
51.736	0.09272465548839862	0.14763927490826168	0.15143779517550265	0.06968257744955178	-0.010552575891106322
51.74	0.08790907964803442	0.14825100833204496	0.15441078816176668	0.06697907239262954	-0.010342291358489955
51.744	0.08334333168129812	0.14887441536741158	0.15727443802547614	0.06437200629529032	-0.010124071114664197
51.748	0.07901471796746745	0.14950905704450085	0.16002807043497413	0.061858115979228495	-0.009899034940898777
51.752	0.07491113823952418	0.15015449972665165	0.16266979276212812	0.059430774235398845	-0.009667591728565154
51.756	0.0710205482449326	0.15081028752235182	0.16520650741401605	0.05708010537060332	-0.009430004851101395
51.76	0.06733190251957015	0.1514759984379889	0.16762960726470713	0.054815487776637854	-0.009188698688021158
51.764	0.06383501935716504	0.15215118264616953	0.16994427822395097	0.05263494667273289	-0.00894500802165374
51.768	0.06051974983390769	0.15283540697110748	0.17214972787234434	0.050536109300806306	-0.008699777463860855
51.772	0.05737647992793565	0.1535282354187082	0.17424645383993864	0.04851674389629927	-0.008453870575790636
51.776	0.054396582864600446	0.15422923407026895	0.17623483856480654	0.04657512598676412	-0.0082081598094129
51.78	0.05157153700994312	0.1549379708368121	0.1781157066948807	0.04470932514074799	-0.007963433043295524
51.784	0.04889303683983105	0.15565401729397974	0.1798897919538591	0.04291728574747337	-0.007720381604337306
51.788	0.04635369171468483	0.15637694806697733	0.18155801220662307	0.04119743890343178	-0.007479725115310875
51.792	0.043946350008844025	0.15710634137097723	0.1831212536302587	0.03954813703732943	-0.007242104433017029
51.796	0.04166392440713604	0.15784177959245693	0.18458061017783026	0.03796750646988488	-0.007008065511142069
51.8	0.03950000550097271	0.15858284926590413	0.18593721451934433	0.03645399195946635	-0.006778153723053748
51.804	0.03744858629987906	0.15932914178375573	0.18719221309542633	0.0350061323584278	-0.006552875388085515
51.808	0.035503671356528155	0.16008025337463835	0.18834696777488177	0.03362206914879403	-0.006332614774492756
51.812	0.033659649449135055	0.1608357855015018	0.18940274546298183	0.03229911585199156	-0.0061175412183941185
51.816	0.03191149516461273	0.16159534537097664	0.19036102345581515	0.031037297311806638	-0.005908291681577932
51.82	0.03025423192875058	0.16235854537422284	0.1912231004820397	0.029835149855684008	-0.0057051698587501755
51.824	0.028682928325258383	0.16312500417112671	0.19199064773109667	0.028691027597749708	-0.005508408972562737
51.828	0.02719317499025194	0.16389434632687402	0.19266503945280053	0.027603550445937174	-0.005318239135703855
51.832	0.02578089277522464	0.16466620255719824	0.19324795576064588	0.026571447644764365	-0.005134877938951742
51.836	0.024442007342492578	0.1654402099260269	0.19374086016074973	0.025593256806639965	-0.0049584595880333895
51.84	0.02317254036125199	0.16621601180109877	0.19414551638891792	0.024667419811381038	-0.0047890689572627956
51.844	0.02196900325529265	0.166993258464323	0.1944634976926936	0.023792667163712464	-0.004626805276093626
51.848	0.020828060223829117	0.16777160654819517	0.19469655040588782	0.0229677114905271	-0.004471734197923298
51.852	0.019746375829231194	0.1685507199148838	0.19484639676097165	0.02219110653387066	-0.004323857148263554
51.856	0.018720774895433702	0.16933026905622195	0.19491475358171276	0.021461409048937178	-0.00418314525628993
51.86	0.017748470019613778	0.1701099317171592	0.19490343242591487	0.020777360197652778	-0.004049578819272112
51.864	0.01682673003041808	0.1708893925627552	0.19481415964299315	0.02013737425473915	-0.003923045642853453
51.868	0.015952829762803857	0.1716683435820739	0.1946488133400496	0.01954035980013977	-0.0038035078473348154
51.872	0.01512425705555763	0.17244648396040385	0.1944091440848714	0.018985028243615823	-0.0036908630912684615
51.876	0.014338760432711622	0.17322352014771095	0.19409702383752808	0.018470242878201003	-0.0035850191722151133
51.88	0.013594103849896098	0.17399916596104803	0.19371426195999825	0.017994780759641147	-0.0034858456739858615
51.884	0.012888071540092014	0.17477314249846257	0.19326269031479754	0.0175573424752046	-0.0033931792415363075
51.888	0.012218682215017138	0.17554517819973486	0.1927441554140442	0.017156773595904475	-0.003306867836372582
51.892	0.011584102937900985	0.17631500892454613	0.19216050564066545	0.01679198524689981	-0.0032267563757548616
51.896	0.010982502935482027	0.1770823778100023	0.19151354058782127	0.016461811266111594	-0.0031526597600615163
51.9	0.010412094599821915	0.1778470353770231	0.19080516383094429	0.016165054543706113	-0.003084375880547995
51.904	0.009871310443046826	0.178608739640707	0.19003717609946003	0.015900671900958917	-0.0030217187861422655
51.908	0.009358651611786981	0.17936725572160916	0.1892113847741186	0.01566762544734766	-0.0029644931070148704
51.912	0.008872619415177651	0.18012235609230662	0.1883296241985013	0.015464631998447465	-0.002912448332635729
51.916	0.00841178714715405	0.18087382052768736	0.18739372262547185	0.015289838999995066	-0.0028652198485531973
51.92	0.007974902342831366	0.18162143609685438	0.18640548875747634	0.015143271117559245	-0.002822788854055606
51.924	0.0075607378179375325	0.18236499705620537	0.18536671989436962	0.015023991384335897	-0.0027849480026356146
51.928	0.007168069087770513	0.18310430481510404	0.1842791731068867	0.014931019268036956	-0.002751475884356843
51.932	0.006795767373084638	0.18383916784752463	0.18314466911360064	0.014863429938452393	-0.002722157957971049
51.936	0.006442821001081348	0.18456940182792905	0.18196490460904102	0.014820379315061064	-0.002696788908334891
51.94	0.0061082252284191	0.18529482898138722	0.1807415515477792	0.01480099260039692	-0.0026751543670429385
51.944	0.005790984426360442	0.18601527837889756	0.1794763062459757	0.014804369042699647	-0.0026570334720860036
51.948	0.005490208353444207	0.18673058587549654	0.17817089082253487	0.01482968446287909	-0.002642218091368272
51.952	0.005205073439259524	0.18744059414640016	0.1768269569963577	0.014876153325025556	-0.0026305049242755178
51.956	0.004934757085331813	0.18814515231663897	0.17544611442323715	0.014942962317109022	-0.0026216846765096304
51.96	0.004678456078580596	0.18884411602874368	0.17402999162637248	0.015029291627585062	-0.002615547496098938
51.964	0.004435466087669647	0.18953734736552347	0.1725802013179734	0.015134399832983673	-0.002611897770003025
51.968	0.004205113623596903	0.19022471484543807	0.17109831087923774	0.01525772170808159	-0.002610570412118238
51.972	0.003986725270620443	0.19090609307608963	0.1695858363015501	0.015398504420910524	-0.0026113682500132278
51.976	0.003779659968999634	0.19158136279022334	0.1680443026871682	0.01555559454010848	-0.0026140290373768502
51.98	0.0035833549546678426	0.19225041075964328	0.16647521831246204	0.01572834631224615	-0.002618379886025185
51.984	0.0033972588186217366	0.19291312980875433	0.16488008199467935	0.01591611750339706	-0.0026242507589970586
51.988	0.003220821364395744	0.1935694185577554	0.1632603032499229	0.016118257869314135	-0.002631471667604682
51.992	0.0030535353959095465	0.19421918127598914	0.16161730638964295	0.016334152622576873	-0.002639881749018196
51.996	0.0028949463430465094	0.19486232799166178	0.15995255529437535	0.016563232425555748	-0.0026493313504022966
52.	0.0027446027509321893	0.19549877444921313	0.1582673754266944	0.016804921138469677	-0.002659670762838173
52.004	0.0026020572597302634	0.1961284416311281	0.15656314429752555	0.017058636837401296	-0.002670753820693144
52.008	0.0024669098566977602	0.1967512559102923	0.15484114427702286	0.017323837274465324	-0.002682442786847152
52.012	0.002338790481263245	0.19736714881982342	0.153102670613798	0.017600001845134352	-0.0026946072852978417
52.016	0.002217329509439937	0.19797605696128667	0.15134896995366184	0.01788660087401827	-0.0027071186182549326
52.02	0.0021021660303680465	0.19857792196791685	0.14958129661733002	0.018183126643669938	-0.0027198556599172695
52.024	0.001992983571805436	0.19917269026959386	0.14780083040188563	0.018489130289185387	-0.002732708810150256
52.028	0.0018894795201898108	0.199760313139984	0.14600876595898823	0.01880405203564456	-0.0027455564327530627
52.032	0.0017913512948122452	0.20034074649654582	0.1442062737501505	0.019125224756172864	-0.002757977396721819
52.036	0.0016983108492530145	0.20091395099299308	0.14239452959712168	0.01945299655863079	-0.002770000294220658
52.04	0.0016101053146976405	0.20147989196125377	0.1405746872247227	0.019788523552679328	-0.002781765509056955
52.044	0.001526486925599423	0.20203853903793934	0.13874778710219568	0.02013139483207436	-0.002793186484230896
52.048	0.0014472081479490772	0.2025898662433328	0.13691487246888343	0.020481187420528842	-0.0028041791636930057
52.052	0.0013720389154459926	0.2031338512897719	0.13507689574360165	0.02083748509529019	-0.002814662801775366
52.056	0.0013007775166778892	0.2036704759536906	0.13323483539663036	0.02119989124747171	-0.002824564020783358
52.06	0.0012332247736255237	0.20419972582040471	0.13138965188458188	0.02156800341192151	-0.0028338124601378412
52.064	0.0011691815082700082	0.20472159018928304	0.12954224637229966	0.021941411991236122	-0.0028423397979248396
52.068	0.001108455170586718	0.20523606205307418	0.1276935220171137	0.022319708346288526	-0.0028500821691323504
52.072	0.001050881558059805	0.20574313772935948	0.1258443295363953	0.0227025074946566	-0.002856981834460049
52.076	0.0009963037186826158	0.20624281736800004	0.12399562928094364	0.023089428136808497	-0.0028629881715606957
52.08	0.0009445646930326519	0.20673510424093525	0.12214806718451822	0.023480085555927736	-0.0028680470679836967
52.084	0.0008955082518657308	0.20722000469462393	0.12030258205627861	0.02387409367701327	-0.0028721151135981714
52.088	0.000848994498172409	0.20769752868676714	0.11845992704727419	0.02427108177175006	-0.0028751505760399383
52.092	0.0008048992022042818	0.20816768875618172	0.11662077273302376	0.024670693530221402	-0.00287711534335403
52.096000000000004	0.0007630987250011893	0.2086305007384485	0.11478600616231427	0.02507257359510785	-0.0028779805871931275
52.1	0.0007234694276031918	0.20908598340333737	0.112956201106178	0.025476367239907767	-0.0028777136614058668
52.104	0.0006858926370640468	0.20953415798896743	0.11113211744234484	0.025881725756331575	-0.002876290986363202
52.108	0.0006502671608466896	0.20997504894553762	0.10931447298919665	0.02628831985430895	-0.002873693830645218
52.112	0.0006164955394947925	0.21040868319788184	0.10750388747456836	0.026693063338284792	-0.0028696080774704945
52.116	0.0005844803134798505	0.21083509033137224	0.10570103528505136	0.02709830866968288	-0.0028643192808593633
52.12	0.0005541246933011458	0.21125430278101254	0.10390663578440222	0.027503937521949302	-0.0028578416187301403
52.124	0.000525342849902	0.21166635537267958	0.10212120401111696	0.02790967375084644	-0.0028501694869939053
52.128	0.0004980577347903865	0.21207128513097642	0.10034530920535796	0.028315250626852025	-0.002841302579378672
52.132	0.0004721925316994325	0.2124691313008113	0.09857949494148785	0.028720796167448347	-0.002831281580504478
52.136	0.00044767042730298835	0.21285993519512889	0.09682425756836924	0.029125695968391128	-0.002820073888301516
52.14	0.00042441840902587554	0.21324374015650008	0.0950801327784986	0.02952959423188652	-0.0028076777404629568
52.144	0.0004023741206945745	0.21362059182595983	0.09334759319131185	0.02993225004676199	-0.0027941035006657632
52.148	0.0003814770134648042	0.21399053698665907	0.09162713514349648	0.03033342690143613	-0.00277936500606326
52.152	0.0003616665384923937	0.21435362509543246	0.08991897284145797	0.030732893066812685	-0.0027634701770141617
52.156	0.0003428827561169301	0.21470990671710843	0.08822399977413574	0.031130420817967297	-0.0027464502392130974
52.16	0.0003250730732944577	0.21505943434371508	0.08654216056899246	0.03152579379702836	-0.002728310308847375
52.164	0.0003081896793867202	0.21540226250004157	0.08487413858104433	0.031918805134698656	-0.0027090810903437628
52.168	0.000292184838513023	0.21573844626756217	0.08322014497776181	0.03230925152889907	-0.002688780596357953
52.172	0.0002770108223382292	0.21606804303070276	0.08158070786153848	0.032696935628690214	-0.0026674391534917056
52.176	0.0002626226004030308	0.21639111188731544	0.07995621797816499	0.033081668040799705	-0.0026450850609514758
52.18	0.0002489817822196467	0.21670771262932711	0.0783466753377703	0.033463269812119376	-0.0026217359357103265
52.184	0.00023605097773398483	0.21701790617015745	0.07675275597918851	0.03384156812122865	-0.0025974336199617474
52.188	0.00022379279689195805	0.21732175591375313	0.07517473120600474	0.03421639720366087	-0.0025722084626230977
52.192	0.00021217003335247966	0.2176193251868422	0.07361260547544049	0.03458759550905351	-0.0025460830225520737
52.196	0.00020114953265434502	0.21791067860367164	0.07206685613574917	0.03495501114025411	-0.0025190977590682025
52.2	0.0001907020185636426	0.21819588214370111	0.07053768223725493	0.03531850181303973	-0.0024912852579841082
52.204	0.00018079836286894344	0.21847500241923273	0.06902528516585339	0.035677930756792334	-0.0024626793446151625
52.208	0.0001714094373587627	0.21874810725017696	0.06752999727532698	0.036033167505479476	-0.0024333197034664294
52.212	0.0001625067217851919	0.21901526534272722	0.06605192308209291	0.0363840880890581	-0.0024032389878705586
52.216	0.00015406584026821508	0.21927654588457196	0.06459128280486527	0.03673057771987821	-0.002372475133090737
52.22	0.00014606410711691625	0.21953201920390103	0.06314833202536481	0.037072529571565545	-0.0023410684064053763
52.224000000000004	0.000138478839442438	0.2197817554618619	0.0617231467867243	0.037409841562967436	-0.002309053142059139
52.228	0.00013128735589879652	0.22002582759061168	0.060315922039033625	0.037742143605950164	-0.0022764521913225017
52.232	0.00012446820751585506	0.22026430702506347	0.05892683571780179	0.03806734486223823	-0.002243188176910018
52.236	0.00011800321157707638	0.22049726670066794	0.057556065854038344	0.03838771254385858	-0.0022094457111602184
52.24	0.00011187470519121477	0.22072478015103433	0.05620375609884689	0.03870318062901934	-0.0021752641243230186
52.244	0.00010606502546705688	0.2209469214170204	0.05486996900605082	0.0390136879079542	-0.0021406798463211867
52.248	0.0001005565681201516	0.22116376472683036	0.053554794108002686	0.03931917770108177	-0.002105730466277405
52.252	0.0000953334898606904	0.22137538468145823	0.052258302402508235	0.039619599609866565	-0.002070453017478704
52.256	0.0000903819298457372	0.22158185612340084	0.05098054667341469	0.039914909547986474	-0.00203488390917625
52.26	0.0000856881285391065	0.22178325415268413	0.04972160609313952	0.04020503510824524	-0.001999058918613015
52.264	0.0000812383264046146	0.2219796540489162	0.048481483332964044	0.04048987024049666	-0.001963008969218516
52.268	0.00007701899062501812	0.2221711311998759	0.047260239726860935	0.040769507210632994	-0.0019267766843205007
52.272	0.00007301848131783868	0.22235776110969235	0.04605786226233854	0.04104392107028282	-0.0018903952633613807
52.276	0.0000692260800572221	0.22253961931877245	0.04487439196452588	0.04131309211205814	-0.0018538998887030595
52.28	0.00006563107324311773	0.22271678138512396	0.04370978695877176	0.0415770050706008	-0.0018173220340197342
52.284	0.00006222274731253377	0.22288932280238263	0.042564066452678274	0.04183564903891037	-0.001780695345783107
52.288	0.00005899088167178223	0.22305731901674913	0.04143717900818964	0.042089017836365254	-0.0017440501663643537
52.292	0.000055926828269258904	0.22322084534546616	0.0403291192756335	0.04233711071527693	-0.0017074183878221046
52.296	0.00005302224287817701	0.22337997691715808	0.03923977821553071	0.04257993118761371	-0.0016708270562345211
52.3	0.00005026878127173333	0.22353478855197012	0.038169167683056136	0.04281748661165952	-0.0016343078262474435
52.304	0.00004765808989218998	0.22368535526933775	0.03711730981908339	0.0430497889007207	-0.0015978923522741875
52.308	0.00004518233096463645	0.22383175185648854	0.03608406606158208	0.0432768541706114	-0.0015616048648297955
52.312	0.000042835080166753504	0.2239740523328477	0.03506924278719852	0.04349870251521602	-0.0015254665594342338
52.316	0.000040610106153181655	0.224112330420693	0.03407288083599218	0.043715357780008963	-0.001489508176341009
52.32	0.000038501177578573167	0.22424665997155588	0.033094957792965764	0.04392684796538588	-0.0014537571793924698
52.324	0.00003650206309756834	0.22437711444090389	0.03213529815254827	0.04413320431693623	-0.0014182336791520762
52.328	0.000034606535458175595	0.22450376641988673	0.031193701743590815	0.04433446052075099	-0.0013829559384473083
52.332	0.00003280894302368909	0.2246266881540067	0.03027017532480573	0.044530653883334194	-0.001347950700376767
52.336	0.000031104665510962215	0.2247459518309614	0.0293646508879701	0.044721825977421074	-0.001313240806899522
52.34	0.00002948917345007768	0.22486162910397964	0.028476929659960237	0.0449080210949075	-0.0012788425578876914
52.344	0.000027957937371126723	0.22497379072428428	0.02760681218657563	0.04508928550850591	-0.001244771436660209
52.348	0.000026506427804191913	0.22508250703682517	0.02675426748182815	0.045265668196819854	-0.0012110497946814
52.352	0.00002513011527935875	0.22518784815819873	0.025919189575879648	0.045437221012628835	-0.001177695945227469
52.356	0.000023824848756761845	0.22528988355665502	0.025101361339857506	0.045603998163190135	-0.0011447224364364336
52.36	0.000022587314245147803	0.22538868177381147	0.02430058453193365	0.045766055972656886	-0.0011121419118567556
52.364	0.000021414229100875615	0.2254843108828973	0.023516792104730105	0.04592345297876138	-0.0010799722964328798
52.368	0.000020302310667993023	0.22557683857684813	0.022749846217116364	0.04607624994247487	-0.00104822760045272
52.372	0.00001924827629055363	0.2256663318123947	0.021999520558580007	0.046224509163929645	-0.00101691703966214
52.376	0.000018248843312605066	0.2257528566692193	0.02126563783764515	0.04636829416101458	-0.0009860513507775324
52.38	0.000017300926443143694	0.225836478645188	0.02054805237842435	0.04650767019179377	-0.0009556420430994633
52.384	0.000016402137132262607	0.2259172625901749	0.01984659305797271	0.04664270437125826	-0.0009256987727796875
52.388	0.000015550128501073336	0.2259952726511223	0.019161079533131304	0.046773465043605154	-0.0008962300837406552
52.392	0.000014742549210826472	0.22607057223515944	0.018491322240531134	0.046900021596548054	-0.0008672434124296396
52.396	0.000013977047922776865	0.22614322406644344	0.017837188879605476	0.04702244447319665	-0.0008387482236491692
52.4	0.00001325127329817502	0.2262132902865315	0.017198463213299438	0.0471408052440202	-0.0008107494048345946
52.403999999999996	0.000012562951400625392	0.22628083193496984	0.016574862193521386	0.04725517568933213	-0.000783248024981322
52.408	0.000011910293124324666	0.2263459090706392	0.0159661786248094	0.047365628180859105	-0.0007562480802119024
52.412	0.000011291606688778978	0.2264085810755255	0.015372281255402308	0.04747223585685885	-0.0007297565614144286
52.416	0.000010705191015777404	0.22646890691983318	0.014793067759173299	0.047575072923309196	-0.0007037812774021238
52.42	0.000010149345027109253	0.2265269448385355	0.014228275320428104	0.047674214021422266	-0.0006783218427818099
52.424	9.622367644566761e-6	0.22658275204861472	0.013677677859389165	0.04776973367414697	-0.0006533790286237971
52.428	9.122587070465424e-6	0.22663638490920537	0.013141066558641648	0.04786170649869818	-0.0006289538707095643
52.432	8.64866817686984e-6	0.2266878989630218	0.01261824202549145	0.047950207392848186	-0.0006050473220554677
52.436	8.19940004780826e-6	0.2267373489737978	0.012109013642274668	0.04803531139099566	-0.0005816602409444781
52.44	7.773558413302167e-6	0.22678478892863713	0.011613176997669086	0.04811709351146997	-0.0005587923235620954
52.444	7.3699190033732094e-6	0.22683027194748906	0.011130508919558907	0.048195628540737	-0.0005364418733564211
52.448	6.987257548045169e-6	0.22687385026955345	0.010660793295404558	0.048270990944591405	-0.0005146070566246342
52.452	6.6243562448297236e-6	0.22691557528662562	0.01020382253536924	0.048343254865966016	-0.0004932859934344427
52.456	6.28019203182479e-6	0.2269554975771873	0.009759397579196272	0.04841249423695101	-0.00047247677905895314
52.46	5.953906718132418e-6	0.22699366693645856	0.009327322268424039	0.04847878275190764	-0.0004521772299079593
52.464	5.644637938685233e-6	0.22703013232060434	0.00890737136294904	0.04854219360941841	-0.0004323833452512614
52.468	5.351523328415983e-6	0.22706494177246436	0.008499319737170635	0.048602799331345176	-0.0004130907316386458
52.472	5.073700522258963e-6	0.227098142461558	0.00810295585661617	0.048660671779873765	-0.00039429527538560534
52.476	4.810307155146892e-6	0.22712978073844906	0.00771808177793662	0.04871588220193165	-0.00037599316271883556
52.48	4.560483176123269e-6	0.22715990218321802	0.007344506136461343	0.04876850126717708	-0.0003581805568228048
52.484	4.323561604967803e-6	0.2271885515592157	0.006982009734369568	0.04881859905338459	-0.0003408519338090162
52.488	4.098997292440183e-6	0.2272157727391713	0.006630372198524292	0.048866244829276796	-0.00032400139116231833
52.492	3.886130843580619e-6	0.2272416087336974	0.0062893826403723485	0.04891150692194189	-0.0003076231825493133
52.496	3.684303855560476e-6	0.2272661017283044	0.005958839397331673	0.048954452809936495	-0.00029171172207866384
52.5	3.5072111283239344e-6	0.22728928963652098	0.005638574047777693	0.04899515142211863	-0.00027626278927569644
52.504	0.08505598341230473	0.22730977279248316	0.004256929284915501	0.09830389507329026	-0.00041847272975875
52.508	0.162874505587712	0.22732082530823827	0.0009863165220510208	0.14102767163644797	-0.00013909792260141475
52.512	0.23407440387975498	0.22731565133772735	-0.0037950980732075522	0.17701299206402957	0.0006717816651149024
52.516	0.29921844486795324	0.22728891764312834	-0.009736467534912231	0.20642077366243108	0.002009809161295726
52.52	0.3588218793350485	0.2272366534234081	-0.016508837385873765	0.22968528854106893	0.003791837078452002
52.524	0.413355915748896	0.22715612087986348	-0.023827327115868616	0.24763642426494845	0.005900514086764951
52.528	0.46325167275830653	0.2270456212228882	-0.03145768960349727	0.26121414228678885	0.008217193408101574
52.532	0.5089036305971717	0.22690429042392177	-0.03921631058828006	0.2713472300084007	0.01064123724927891
52.536	0.5506727322969003	0.22673190478416488	-0.0469657144256408	0.2788793570786863	0.013097768243763887
52.54	0.5888892328200849	0.2265287033551231	-0.05461476170472537	0.2850594519732179	0.015568454041196904
52.544	0.623855332610297	0.22629517146794187	-0.06212407290885564	0.2902609975616374	0.01803219537511633
52.548	0.655847531642612	0.22603195496938353	-0.06945072574192039	0.29448115226045773	0.02045192974180575
52.552	0.68511880236266	0.22573985173502145	-0.07656306464883482	0.2979552863689872	0.02281236985273086
52.556	0.7119001668822613	0.22541976572937866	-0.0834391514921943	0.300847328128128	0.02510244578770476
52.56	0.7364038564652807	0.22507267360830002	-0.09006406955732793	0.30326944016882934	0.027313679953977345
52.564	0.7588235725743765	0.2246996017100311	-0.09642765595782526	0.3052971150696208	0.029439085176849986
52.568	0.7793361948965638	0.22430161132797527	-0.10252082411553076	0.3067489167740107	0.03144815174421794
52.572	0.7981042331336061	0.22387982667101008	-0.10832210862729744	0.3076028810098021	0.03332019269081343
52.576	0.8152761410325775	0.2234354286172864	-0.11382782863500016	0.30825295560807425	0.03508776460718819
52.58	0.830987354979345	0.22296959392524562	-0.11904121219996097	0.30875240634259743	0.036754260720677716
52.584	0.8453623041017158	0.22248348194122256	-0.12396745128451893	0.3091430496179058	0.03832367594345535
52.588	0.8585149345598253	0.2219782283103209	-0.12861324206646021	0.3094576922121199	0.039800357077805514
52.592	0.8705483820412547	0.2214549395971904	-0.13298635847216153	0.30972182490692346	0.04118877763372417
52.596000000000004	0.8815588297899889	0.22091468967934785	-0.13709529539763637	0.3099561862468848	0.04249353491384147
52.6	0.8916323779319687	0.2203585173847056	-0.1409491578275613	0.31017662195646833	0.043719133642562066
52.604	0.9008495091165563	0.21978742372638893	-0.144557487521354	0.3104146461605433	0.04487276133879826
52.608	0.9092824080049857	0.21920236752540276	-0.14793248003497753	0.310691204946883	0.045961320472847886
52.612	0.916998280374682	0.21860426552220993	-0.15108003370751782	0.310960960697577	0.046979992423912056
52.616	0.9240577555456845	0.2179940068077956	-0.15401190573086143	0.3112085049491051	0.0479298149268639
52.62	0.9305168729256801	0.2173724446223371	-0.1567352536448314	0.31148824163072364	0.048821188559374
52.624	0.9364266138731729	0.21674039021114117	-0.1592596517022829	0.3118033603458301	0.04965769456827831
52.628	0.9418336735303883	0.21609862018553375	-0.16159444901763226	0.3121556747070239	0.05044262426200877
52.632	0.9467809299730197	0.2154478744468123	-0.1637489624666143	0.31254567332569233	0.051179029730511486
52.636	0.9513072942390788	0.21478885660224473	-0.16573204931903557	0.3129729583838287	0.051869649774393164
52.64	0.95544881367143	0.21412223593771318	-0.1675517559261059	0.3134369630237288	0.052516913526771694
52.644	0.9592379404180222	0.2134486494363779	-0.16921629222498694	0.3139358282691988	0.05312305685629406
52.648	0.9627050090467584	0.21276870227673939	-0.17073334079161645	0.314467538140558	0.053690093357252534
52.652	0.965876953598458	0.21208297025654643	-0.17210996679198262	0.3150296462533425	0.05421974195515281
52.656	0.968779270869908	0.21139199916469242	-0.17335388997781434	0.3156186365759394	0.05471371839993317
52.66	0.9714346678582787	0.21069630913179574	-0.17447062220644005	0.3162323184135766	0.05517324935540177
52.664	0.9738642040522942	0.2099963937370137	-0.1754674466538261	0.3168662580859404	0.05559971323709224
52.668	0.976087176111185	0.2092927232533097	-0.17634919218491055	0.31751120189365534	0.05599284396360616
52.672	0.9781209557238125	0.20858574594193735	-0.1771216061602615	0.3181701558792235	0.056354809041588835
52.676	0.979981905168808	0.20787588956857833	-0.17778960863946966	0.31883991695138525	0.05668642405342779
52.68	0.9816844241731468	0.2071635615117284	-0.17835821106462646	0.3195166372982316	0.05698841583389769
52.684	0.9832422785429374	0.20644915041559	-0.17883188088523808	0.3201968535556131	0.057261405574885425
52.688	0.9846675254655116	0.20573302752103903	-0.17921479017016997	0.32087691962598697	0.05750588982122175
52.692	0.9859716208608265	0.2050155479658275	-0.1795108480013133	0.3215533111066119	0.057722307554378016
52.696	0.9871647677006848	0.2042970519472356	-0.1797235649974668	0.32222256698512747	0.057910988461202156
52.7	0.9882564287568001	0.20357786559142327	-0.17985660376998547	0.32288089206837195	0.058072260669640614
52.704	0.9892552745828795	0.2028583015250595	-0.1799129059746153	0.3235250259705297	0.05820632757787088
52.708	0.9901691107685419	0.2021386612154594	-0.17989507256936327	0.3241518434507041	0.058313319401057294
52.712	0.9910052893769165	0.2014192360772976	-0.17980587655531857	0.3247579603052894	0.058393389721009915
52.716	0.9917702805774475	0.20070030602310696	-0.17964783548822055	0.32534003881499207	0.05844663377076698
52.72	0.9924702696924161	0.19998214247175547	-0.17942300359901178	0.3258889152097095	0.058471968006549746
52.724000000000004	0.9931106744205964	0.19926501580395733	-0.17912808299323177	0.32616858466973137	0.058425953304504584
52.728	0.9936966423164116	0.19854921478076687	-0.17876018434640462	0.32643351491473643	0.058353315303003105
52.732	0.9942327578403664	0.1978350249964179	-0.17832307826098728	0.3266865825976545	0.05825575703537603
52.736	0.9947232728307248	0.19712271966600106	-0.1778191844324896	0.3269319852776545	0.058134778986967214
52.74	0.9951720832226693	0.1964125587297993	-0.17725131182029535	0.32717340997480393	0.0579919161107533
52.744	0.9955826967137236	0.19570478973153344	-0.17662297671087077	0.32741366629584484	0.057828776356991816
52.748	0.9959584245996709	0.1949996504714884	-0.175937459026199	0.3276557214155735	0.057646915061252135
52.752	0.9963021529857905	0.19429736137725467	-0.1751981676982931	0.32790222395783186	0.05744786882160749
52.756	0.9966166728628804	0.19359813311322932	-0.174407884691847	0.3281564043631555	0.05723306433306035
52.76	0.9969044393748973	0.19290216224486142	-0.1735698083570643	0.32842087860532326	0.05700394895998463
52.764	0.9971677109231765	0.19220963407970237	-0.17268709845115074	0.3286981637929877	0.05676193217163214
52.768	0.9974086213934934	0.19152072081822852	-0.17176288539657353	0.32899067904508045	0.056508388301361054
52.772	0.9976290150730013	0.19083558214013308	-0.17080030693150222	0.3293006440853687	0.05624465108252234
52.776	0.9978306777818825	0.19015436538041633	-0.16980245463915394	0.3296302009758657	0.055972017248899636
52.78	0.9980151894024807	0.1894772123478354	-0.16877446094000928	0.3301116029426888	0.055714407836694686
52.784	0.9981839932207944	0.1888042083198015	-0.16772399265675556	0.3306447456402893	0.05545705688976669
52.788	0.9983384600119365	0.1881354475226911	-0.1666531917294892	0.33118850303021896	0.055193621094097596
52.792	0.9984797725269264	0.1874710072138294	-0.1655640650219011	0.3317408898483006	0.05492437025726737
52.796	0.998609073606512	0.1868109572235308	-0.16445824401359543	0.3323003079886211	0.054649525136985566
52.8	0.9987273793915266	0.18615536067427227	-0.16333771950131878	0.3328647070123926	0.05436936214587885
52.804	0.9988356126722043	0.18550427385113152	-0.16220357528762966	0.33343300407729065	0.05408402538023134
52.808	0.998934653607649	0.1848577481007688	-0.16105736964154407	0.3340035679926533	0.05379373611178736
52.812	0.9990252607687639	0.18421582934200756	-0.15990032457861414	0.3345750972254614	0.053498666642272666
52.816	0.9991081663097308	0.183578558514734	-0.1587335523463571	0.3351464014312815	0.05319897885528553
52.82	0.9991840248790863	0.18294597230902176	-0.15755818609879707	0.33571623815242846	0.0528948415272084
52.824	0.9992534196533946	0.18231810343741287	-0.15637504678442948	0.336283696146254	0.05258637871771133
52.828	0.9993169214564065	0.18169498087035635	-0.155185189284598	0.33684759236375583	0.05227375738103056
52.832	0.9993750215526688	0.18107662991201376	-0.15398936841918312	0.33740706192024017	0.051957100365269994
52.836	0.9994281724768319	0.1804630726480493	-0.15278840720985373	0.3379611504171557	0.05163654587104701
52.84	0.999476811887081	0.17985432932819323	-0.1515824920110527	0.3385112363097123	0.051312376773568535
52.844	0.9995213107590674	0.1792504309426765	-0.1503727753185784	0.33905939337445407	0.05098530197955027
52.848	0.9995620212457829	0.1786513650215223	-0.14915954984173965	0.3395767145470307	0.05065110987857203
52.852	0.9995992761858117	0.17805715991844975	-0.14794234117687372	0.3400767289750961	0.05031174746434888
52.856	0.9996333578922147	0.17746783108299	-0.14672153468482535	0.3405693767345534	0.04996886162114813
52.86	0.9996645402395077	0.17688339174424106	-0.14549766797041483	0.3410540505663852	0.049622569009272983
52.864	0.9996930746894072	0.17630385320067646	-0.14427120330813464	0.3415302342258561	0.04927297785787333
52.868	0.9997191778689751	0.17572922496135449	-0.14304258008914217	0.3419974376502647	0.048920195865369394
52.872	0.9997430623310336	0.1751595149508006	-0.14181215478864598	0.3424552786330132	0.04856432098169376
52.876	0.9997649173244223	0.17459472963838202	-0.14058028708530085	0.34290337532888876	0.04820545494625385
52.88	0.9997849100409599	0.17403487414605656	-0.139347295303041	0.3433413993633474	0.0478436953668437
52.884	0.999803204666375	0.17347995240702613	-0.13811346174460742	0.34376907659407974	0.047479137209155454
52.888	0.9998199435295876	0.17292996715967823	-0.13687909248118246	0.3441861086040857	0.04711188219035696
52.892	0.9998352563356683	0.17238492008619485	-0.1356444195028408	0.3445922938373317	0.04674202166271721
52.896	0.9998492700630048	0.17184481194277296	-0.13440964115128876	0.3449874833549069	0.046369643839419245
52.9	0.9998620918129698	0.17130964287493808	-0.13317493489986404	0.3453715603790612	0.045994835069745936
52.903999999999996	0.9998738197401665	0.1707794119576046	-0.13194059295890437	0.3457442753859863	0.04561770470657375
52.908	0.9998845513836827	0.17025411748745678	-0.13070673688176704	0.34610560021672715	0.04523833362083381
52.912	0.9998943718785199	0.16973378225064054	-0.12947358899544698	0.3464592634925924	0.04485732428510517
52.916	0.9999033547530525	0.16921835244864689	-0.1282415104188942	0.34680458660089286	0.044474744005898695
52.92	0.9999115731105843	0.16870784851456339	-0.1270106658543461	0.3471378237700064	0.04409020614025716
52.924	0.9999190948548121	0.16820226532555396	-0.12578115680704338	0.34745889115529865	0.04370378127240604
52.928	0.9999259757616962	0.16770159735420256	-0.12455307150858592	0.3477677345560373	0.04331553951053704
52.932	0.9999322701652092	0.1672058387302869	-0.12332650098521213	0.34806431265472126	0.042925553797529666
52.936	0.9999380311634029	0.16671498320607578	-0.12210153372707869	0.3483486033817786	0.04253389874460099
52.94	0.9999433024660073	0.16622902426906722	-0.12087821534358746	0.3486206533484337	0.04214064240867412
52.944	0.9999481240927013	0.16574795511353124	-0.11965666689546083	0.3488804267032359	0.04174586900437533
52.948	0.9999525360131257	0.1652717685174522	-0.11843693436165574	0.3491280001863341	0.04134965004188498
52.952	0.9999565736799174	0.1648004571357963	-0.11721907303348582	0.34936345351149767	0.040952060172395076
52.956	0.999960267025096	0.1643340133546632	-0.11600314818255658	0.34958686708876996	0.04055317714557429
52.96	0.9999636457631197	0.16387242924428014	-0.11478924817205662	0.3497983056331363	0.04015308451548699
52.964	0.9999667382398335	0.16341569661241687	-0.11357741800582137	0.3499979055217595	0.039751858416606854
52.968	0.9999695674389191	0.1629638070311008	-0.11236773850237557	0.35018576837325494	0.03934958284781937
52.972	0.9999721553191043	0.16251675175406952	-0.11116027283073497	0.35036203285668177	0.03894633916187967
52.976	0.9999745236505787	0.1620745218094991	-0.10995509547897132	0.3505268362891854	0.03854221175211913
52.98	0.9999766909187625	0.1616371075790097	-0.10875242718016724	0.35068012781425956	0.038137315063652005
52.984	0.9999786731486975	0.1612044993312405	-0.10755206876013504	0.3508224395096067	0.03773167913673553
52.988	0.9999804863340623	0.16077668796565722	-0.10635402205948268	0.35095405016059467	0.037325374792644674
52.992	0.9999821461642479	0.16035366355130987	-0.10515865812505562	0.35107474117654314	0.03691854868372649
52.996	0.9999836651625904	0.15993541516730378	-0.10396596088715085	0.3511840735546643	0.03651118965537454
53.	0.9999850544817358	0.15952193240134674	-0.10277587294613501	0.3512790919004621	0.03610301531779558
53.004	0.9999863253317289	0.15911320443929503	-0.1015885630784996	0.351364063123696	0.03569457029015951
53.008	0.9999874886575864	0.15870922033527926	-0.10040394194418886	0.3514394966123668	0.03528591081476303
53.012	0.9999885531677039	0.1583099707488713	-0.09922085745010428	0.3514119038509681	0.034867390418266656
53.016	0.9999895267437975	0.15791545758705036	-0.09803531437834512	0.35133451137142113	0.03444318927425954
53.02	0.9999904172987834	0.15752569097268604	-0.0968477184554827	0.35125764233945994	0.034018501250628656
53.024	0.9999912325023907	0.15714067748339636	-0.09565886863994245	0.35118134009699237	0.03359360968113715
53.028	0.9999919783984061	0.15676042073643226	-0.09446947535462655	0.3511057351364213	0.03316877459233819
53.032	0.9999926605708057	0.15638492147139094	-0.0932802463647152	0.35103093096616633	0.03274425172215933
53.036	0.9999932846235947	0.15601417764985345	-0.09209186016746093	0.35095703638712744	0.03232028631974984
53.04	0.9999938559376313	0.15564818459877752	-0.09090494890164018	0.3508841866287704	0.03189710905588195
53.044	0.9999943786865151	0.15528693528489448	-0.08972012841453375	0.35081250213211274	0.03147494274071705
53.048	0.999994856781251	0.15493041977177646	-0.08853814276809381	0.35074188596409184	0.031054035174239242
53.052	0.999995294144167	0.1545786258652667	-0.0873593726947492	0.35067269567351156	0.03063454671521466
53.056	0.999995694517307	0.15423153970872716	-0.08618440961384692	0.3506049640814935	0.030216681837047524
53.06	0.9999960608211378	0.15388914458490166	-0.08501393354548607	0.35053855072552925	0.029800661056511142
53.064	0.9999963958235175	0.1535514218905385	-0.08384823508830044	0.3504738155352785	0.029386610877295678
53.068	0.9999967022969634	0.153218351585886	-0.08268786676428391	0.3504107127165638	0.028974714325884995
53.072	0.9999969828711558	0.15288991105496927	-0.08153340991945231	0.35034910319391066	0.028565157045621615
53.076	0.9999972395702474	0.1525660761527572	-0.08038508773876984	0.3502893177353986	0.028158037540113846
53.08	0.9999974742899094	0.15224682147528323	-0.07924341310413309	0.35023123134564976	0.02775351814749253
53.084	0.9999976889270416	0.15193211930870076	-0.07810887803464002	0.3501746970051927	0.02735175269919562
53.088	0.999997885378544	0.15162194076561725	-0.07698163279677579	0.350120029674668	0.026952811559211535
53.092	0.9999980654609201	0.151316255876619	-0.07586215218554246	0.3500670274841299	0.026556838114141536
53.096000000000004	0.9999982304516946	0.15101503264191302	-0.07475083688618238	0.35001554855246786	0.026163955177473174
53.1	0.9999983814104404	0.1507182380548204	-0.07364786791771871	0.3499657434485259	0.025774230849223267
53.104	0.9999985193963065	0.1504258383396297	-0.0725534675373843	0.34991766879036434	0.02538774022333889
53.108	0.9999986454684415	0.15013779831926322	-0.07146805671940314	0.34987103586598434	0.025004603035746496
53.112	0.9999987607595032	0.1498540818926974	-0.07039156334576402	0.3498034428544707	0.024623211206256816
53.116	0.9999988663382997	0.1495746551973623	-0.06932308097451503	0.3497183713197121	0.02424355497327192
53.12	0.9999989629003857	0.1492994881781622	-0.06826191201843952	0.34963897338053274	0.023867024839119445
53.124	0.9999990511256147	0.1490285471277044	-0.06720997101639486	0.3495627216373896	0.02349410038966106
53.128	0.9999991316938401	0.14876179718753402	-0.06616645925691794	0.34949135082971267	0.023124605225319398
53.132	0.9999992053301556	0.14849920298690827	-0.06513214901582152	0.34942403961425866	0.02275873861786622
53.136	0.9999992727626542	0.14824072736418176	-0.06410729270716672	0.3493607438018941	0.022396571463301505
53.14	0.9999993344649853	0.14798633192573246	-0.06309207897156131	0.3493014772450687	0.0220381563872289
53.144	0.9999993908945158	0.14773597737642524	-0.06208690483843569	0.3492458629085357	0.02168359465561961
53.148	0.9999994425086125	0.14748962288105322	-0.06109205474721251	0.3491936571180032	0.021332958018032405
53.152	0.9999994897771961	0.147247227240769	-0.0601075404225185	0.3491450385443378	0.020986249517625566
53.156	0.9999995331269236	0.14700874807642883	-0.059133841473568906	0.3490993505766839	0.020643585655527482
53.16	0.9999995728315133	0.1467741422689851	-0.058170876797922565	0.3490568524787186	0.02030494316101017
53.164	0.999999609153738	0.14654336640379217	-0.05721889939286505	0.34901720149724713	0.019970380138850292
53.168	0.9999996423563701	0.1463163762899467	-0.05627801171783547	0.34898027882343446	0.019639916220918735
53.172	0.9999996727078373	0.14609312732173801	-0.05534835882667174	0.3489458612691461	0.019313580740606715
53.176	0.9999997004731376	0.14587357433961218	-0.0544300129259443	0.3489138238418786	0.018991383941754102
53.18	0.9999997258521751	0.14565767204160002	-0.053523048619654484	0.3488840132300943	0.018673336002734516
53.184	0.9999997490380753	0.14544537465211355	-0.05262754695182823	0.34885623854737124	0.01835944807358997
53.188	0.9999997702239639	0.14523663644758084	-0.05174347781814435	0.34883048965414903	0.01804970270371189
53.192	0.9999997896029662	0.14503141135084624	-0.05087100755964067	0.34880637805294573	0.017744131894782283
53.196	0.9999998073598163	0.14482965380007617	-0.050010088077424936	0.348783890137626	0.01744271306576958
53.2	0.9999998235735715	0.14463131236528065	-0.04916349606612234	0.34889733407535356	0.017153012711294217
53.204	0.9999998383675761	0.14443632317194027	-0.04833380603388169	0.34899926750212756	0.016868462901414624
53.208	0.9999998518916705	0.1442446205054846	-0.04752011480427422	0.34908919895845536	0.016588758811437922
53.212	0.9999998642956958	0.1440561420077765	-0.04672162419683694	0.3491681925529275	0.016313705073946676
53.216	0.9999998757294928	0.14387082818253072	-0.04593764349779057	0.3492371576578686	0.01604313204466885
53.22	0.9999998863398765	0.14368862251584813	-0.045167468459731436	0.34929709244720375	0.015776865406184972
53.224000000000004	0.9999998961100166	0.14350947058057412	-0.044410611686453466	0.3493485946376563	0.015514784779661192
53.228	0.9999999050402268	0.14333332081566147	-0.04366638664341599	0.34939272569528607	0.015256717850607346
53.232	0.9999999132053041	0.1431601231217574	-0.04293445902546765	0.34942984871286603	0.015002581521837907
53.236	0.9999999206800453	0.14298982939617594	-0.04221433949278239	0.34946068488111104	0.014752251990951468
53.24	0.9999999275392472	0.14282239326018709	-0.041505592334447734	0.3494858749889739	0.014505618253940113
53.244	0.9999999338577066	0.1426577699016034	-0.04080789331200475	0.3495058521788931	0.014262597527637573
53.248	0.9999999396593331	0.14249591591885463	-0.04012085732325566	0.3495212017926743	0.014023090268576737
53.252	0.9999999449418411	0.14233678915905668	-0.03944422774335705	0.34953225744044425	0.01378702996613059
53.256	0.9999999497485115	0.14218034866111545	-0.038777678473791405	0.34953951861773924	0.013554331066842517
53.26	0.9999999541226613	0.14202655461428199	-0.038120960578985195	0.3495433374579955	0.013324927787883165
53.264	0.9999999581076081	0.1418753683109944	-0.03747378181278135	0.349544174179615	0.013098742117135732
53.268	0.9999999617466688	0.14172675162345322	-0.036836137387933246	0.34954188057068464	0.012875772735538294
53.272	0.9999999650931023	0.14158066694662225	-0.03620769171680413	0.34953702584617463	0.012655928875446889
53.276	0.9999999681887933	0.1414370781172249	-0.0355882081507865	0.3495299835417804	0.012439145809225859
53.28	0.9999999710348205	0.141295949535646	-0.034977537564802715	0.3495209451480931	0.012225381988602776
53.284	0.9999999736311839	0.1411572462392391	-0.0343755539689156	0.34951005821182174	0.01201460186873931
53.288	0.9999999759778833	0.1410209336679223	-0.0337821392244818	0.3494974565503809	0.011806771735787244
53.292	0.9999999780749189	0.14088697799275107	-0.03319707998587727	0.3494834876686178	0.01160183129387846
53.296	0.999999979928221	0.14075534599036765	-0.03262029543896322	0.34946821574077	0.011399756443991256
53.3	0.9999999816226919	0.14062600476212006	-0.032051671039283226	0.34945177986580084	0.011200513492350666
53.304	0.9999999831860339	0.14049892185866658	-0.03149111616378845	0.34943426928894555	0.011004075165786718
53.308	0.9999999846182472	0.1403740652588104	-0.030938495235584708	0.34941587378973316	0.010810401346481327
53.312	0.9999999859193316	0.1402514034441289	-0.030393708484719666	0.3493967074649687	0.010619461672211134
53.316	0.9999999870892873	0.14013090529176364	-0.029856648082105166	0.34937690349048206	0.010431223255530944
53.32	0.9999999881281141	0.14001254007281516	-0.02932721213220724	0.3493565832311717	0.010245654626203686
53.324	0.9999999890608526	0.13989627823361772	-0.028804769679263514	0.3493012041479839	0.010061540734172082
53.328	0.9999999899313663	0.13978209483708093	-0.028288234455482338	0.3492451295116758	0.009879528106061578
53.332	0.999999990740465	0.13966996482324956	-0.027777801829106538	0.34919223414548317	0.0096997926803562
53.336	0.9999999914881486	0.13955986410262927	-0.02727360445201261	0.34914221348749097	0.009522366628157971
53.34	0.9999999921744172	0.1394517675707857	-0.02677573241613446	0.3490948383976172	0.0093472699807883
53.344	0.9999999927992707	0.13934564964102913	-0.026284301684731913	0.3490498093742539	0.009174530492591055
53.348	0.9999999933646384	0.1392414845201821	-0.025799348659062984	0.3490069935272419	0.009004153110460652
53.352	0.9999999938902916	0.13913924612414602	-0.025320940101892522	0.3489661801624019	0.008836151745478412
53.356	0.9999999943814176	0.13903890821639947	-0.02484911621726479	0.3489272087079047	0.008670532760548532
53.36	0.9999999948380165	0.13894044438666048	-0.0243839000924302	0.3488899478031789	0.008507297630485902
53.364	0.9999999952600881	0.1388438281615998	-0.023925320189904144	0.3488542465960636	0.0083464495494186
53.368	0.9999999956476326	0.13874903300992403	-0.023473357117977853	0.3488200536202607	0.008187977688540562
53.372	0.9999999960006499	0.13865603242281954	-0.02302805034841556	0.3487871798656096	0.008031888738827132
53.376	0.9999999963244525	0.13856479973389968	-0.022589393147562076	0.34875553118943725	0.007878175806425046
53.38	0.9999999966265039	0.13847530849794393	-0.02215732582955744	0.34872512807504313	0.007726816287712879
53.384	0.999999996906856	0.13838753232292772	-0.02173186036414517	0.34869582541632554	0.00757780898750793
53.388	0.999999997165509	0.1383014448565828	-0.02131296347657276	0.34866757370128554	0.0074311392637607405
53.392	0.9999999974024629	0.13821701990036256	-0.020900601239004148	0.34864032080077073	0.007286792320895392
53.396	0.9999999976177175	0.13813423138074338	-0.020494738553126876	0.3486140129134981	0.00714475305061854
53.4	0.9999999978121287	0.13805305337774915	-0.020095336008097785	0.3485886020469903	0.0070050050867273535
53.403999999999996	0.9999999979922574	0.13797346013559647	-0.019702351558077945	0.34856404250746315	0.006867531305986863
53.408	0.9999999981594748	0.13789542606484856	-0.019315741819272588	0.34854028812928645	0.006732314219120176
53.412	0.9999999983137812	0.13781892577714505	-0.018935450970939714	0.3485173177268792	0.006599332582340739
53.416	0.9999999984551764	0.13774393409675711	-0.018561429937880698	0.3484950922845688	0.006468567239135292
53.42	0.9999999985836605	0.13767042604955004	-0.018193624731231733	0.34847358112427435	0.006339997563723485
53.424	0.9999999986992334	0.13759837689755933	-0.017831971471975887	0.34845277363686594	0.0062135999188234654
53.428	0.9999999988045826	0.1375277621394062	-0.01747642117641954	0.34843262365678634	0.006089355282630882
53.432	0.9999999989027004	0.13745855745969188	-0.017126921362118405	0.3484130903330682	0.005967243599667115
53.436	0.999999998993589	0.1373907388029879	-0.016783396788899403	0.3483941824992889	0.005847237803829798
53.44	0.9999999990772487	0.13732428239319722	-0.016445788660740094	0.34837587076980164	0.0057293159451814605
53.444	0.9999999991536791	0.1372591646990859	-0.016114026979543877	0.34835814950278815	0.005613452619631908
53.448	0.9999999992228803	0.13719536246880332	-0.015788047201386688	0.3483409997992281	0.005499624147008444
53.452	0.9999999992868764	0.1371328526805532	-0.01546779708754488	0.3483243735572057	0.005387810730829041
53.456	0.9999999993431524	0.1370716125518115	-0.015153202645108357	0.34830827049355834	0.005277985805756105
53.46	0.9999999993963606	0.13701161962501834	-0.014844184731077806	0.3482927018701356	0.005170121207046501
53.464	0.9999999994451823	0.13695285171576993	-0.014540685947083536	0.3482776292813564	0.005064195629774989
53.468	0.9999999994901259	0.13689528685829155	-0.014242645669352716	0.3482630204332304	0.0049601867997690445
53.472	0.9999999995282881	0.13683890337936844	-0.013949984029401188	0.3482488863221905	0.004858066402451307
53.476	0.999999999560458	0.13678367990907475	-0.013662630478454356	0.34823521698959775	0.004757809089313244
53.48	0.9999999995874246	0.13672959533874207	-0.01338052431155444	0.3482219799100997	0.004659392668004711
53.484	0.9999999996099768	0.13667662881326453	-0.013103594095306164	0.34820916647469424	0.004562791577749284
53.488	0.9999999996289037	0.1366247597909479	-0.012831760653228096	0.3481967860894511	0.004467977819323099
53.492	0.9999999996449944	0.1365739680196733	-0.012564958322176608	0.3481848179403684	0.004374927725835379
53.496	0.9999999996590379	0.1365242337479884	-0.012302971678016177	0.3481735829016409	0.004283569729472306
53.5	0.999999999671823	0.13647553766376003	-0.012045911026787951	0.34816266761237696	0.00419393651690784
53.504	0.999999999684139	0.13642785972329974	-0.011793891857480518	0.3481516348804195	0.00410606273178471
53.508	0.9999999996967747	0.13638118007339523	-0.011546703443016545	0.34814078484819383	0.004019878399061122
53.512	0.9999999997105192	0.13633548031831866	-0.011303880887537409	0.34813100813313796	0.0039352314491953085
53.516	0.9999999997261616	0.13629074297244442	-0.011065587701967576	0.3481217820262527	0.003852172109976739
53.52	0.9999999997444908	0.13624694913253327	-0.010832141488051065	0.34811221474176673	0.003770800763801633
53.524	0.9999999997653584	0.13620407957082536	-0.010603381404478269	0.34810249070931604	0.003691063476839731
53.528	0.9999999997846356	0.13616211663157152	-0.01037873092598301	0.3480937526147457	0.0036127713954041403
53.532	0.999999999802629	0.1361210442298213	-0.010158200931557507	0.34808583051113157	0.0035359258077601453
53.536	0.9999999998186745	0.13608084499407969	-0.009942178392034075	0.3480776844372841	0.0034606504329616214
53.54	0.9999999998316338	0.13604150083037458	-0.009730620010704762	0.34806923740705814	0.0033869294866238665
53.544	0.9999999998426103	0.13600299467661575	-0.009523114904256409	0.34806125573806823	0.003314627332113399
53.548	0.9999999998529239	0.13596531087279634	-0.009319488548936284	0.34805398591551884	0.0032436851361513086
53.552	0.9999999998638939	0.13592843339488503	-0.009119912819543455	0.3480468831591457	0.003174157231525236
53.556	0.9999999998753194	0.13589234585421334	-0.00892440952737023	0.3480397360515085	0.0031060491363215027
53.56	0.9690373719449519	0.13585714193621523	-0.008597920228124863	0.3375538260721879	0.0029022608692670063
53.564	0.9187093878488718	0.13582447729300656	-0.007626650907541287	0.3216745961035346	0.002453299850305999
53.568	0.8709952404024126	0.13579691106977398	-0.006067834987957991	0.3077753066870077	0.0018675297743449262
53.572	0.8257589868988118	0.1357765792050834	-0.004025036048813974	0.295485514446776	0.0011893398475506156
53.576	0.7828724089672601	0.1357652416360991	-0.001583494636716738	0.28451857740435066	0.0004505336413660654
53.58	0.7422130082360636	0.13576434598047743	0.0011823943698389006	0.2750618993392895	-0.0003252316411359703
53.584	0.7036654801894102	0.13577500999079595	0.004183762775882768	0.26702365157001845	-0.0011171636137189335
53.588	0.6671197700009497	0.13579806198685895	0.007370055142865352	0.2596245038551204	-0.0019134469098512957
53.592	0.6324722900565087	0.1358341710265405	0.010707121049163507	0.25272642373522697	-0.0027059724112552643
53.596000000000004	0.5996240728506893	0.13588388306034938	0.01416739980769666	0.24621529531629885	-0.0034882305275161086
53.6	0.5684820572115439	0.1359476457077043	0.01772920640177605	0.23999849294695402	-0.004254982817571741
53.604	0.5389572407390499	0.13602582844330496	0.021374910881097057	0.23399945772654268	-0.0050017175551298875
53.608	0.5109660207775503	0.13611873849655126	0.025090848025614867	0.22815685036722458	-0.005724648858566984
53.612	0.48442836186364324	0.1362266343651488	0.028866217348356378	0.22242070148823448	-0.006420444311933269
53.616	0.45926915543777574	0.13634973626258096	0.032692625882728824	0.21675119564487588	-0.007086165748852088
53.62	0.4354164304494272	0.13648823462805637	0.03656349788160478	0.2111160081863556	-0.00771913971809467
53.624	0.4128027080034283	0.13664229675652317	0.04047377366230583	0.20548965447882672	-0.008316941765321462
53.628	0.39136317473374976	0.1368120721837504	0.044419587643139725	0.1998514419386971	-0.008877318640803806
53.632	0.3710373385563695	0.13699771060400318	0.04839798977213225	0.19418541934425357	-0.009398183939320397
53.636	0.35176722258531934	0.1371993203998481	0.05241666375645138	0.1877245866527023	-0.009839896537393518
53.64	0.3334976398611228	0.13741714960016654	0.05651029613862317	0.1808330615065696	-0.010218929857390107
53.644	0.3161773078085547	0.13765149541206917	0.060673336992399865	0.17405781264926404	-0.010560668323028797
53.648	0.29975611603753805	0.13790261421590483	0.06489486876499086	0.1674138953025703	-0.01086430276509622
53.652	0.2841880573231929	0.13817071754455196	0.06916383712885812	0.16091737182987828	-0.011129662896445604
53.656	0.2694284503820454	0.1384559738133247	0.07346945880281762	0.1545832822235818	-0.011357150084929773
53.66	0.25543531171125	0.13875850682291963	0.07780033675776146	0.14842578699643985	-0.011547576211858793
53.664	0.24216916099906227	0.1390783952146608	0.08214525061605787	0.14245785293441526	-0.011702236031523058
53.668	0.22959168999935436	0.13941567243616348	0.08649288418223755	0.13669015093458525	-0.011822725393637653
53.672	0.21766771865015389	0.13977032709239318	0.09083207965517157	0.1311320295894101	-0.011910994957009612
53.676	0.2063628563805663	0.1401423224803805	0.09515191564597483	0.1257723613762627	-0.01196748112026921
53.68	0.1956451646885625	0.14053152379768113	0.09944309761648222	0.12060618149458428	-0.011993452279517116
53.684	0.18548420845211558	0.14093781111388043	0.10369066679788419	0.11592972907944823	-0.012020830909946052
53.688	0.17585077868429855	0.14136096923244146	0.10787768402500973	0.11148146519841948	-0.012026362277320216
53.692	0.16671789357338704	0.14180074170110585	0.1119967117550267	0.1072101037825527	-0.012007179090561053
53.696	0.15805914015486522	0.14225684376778053	0.11604147184968454	0.10310622050698759	-0.011964597584488966
53.7	0.1498501965267202	0.14272896670262064	0.12000625354377359	0.09916150211125986	-0.011900000364145291
53.704	0.1420675624775325	0.14321678032681323	0.12388603805125069	0.09536794179583924	-0.0118147564661888
53.708	0.13468887671334134	0.14371993561641783	0.12767633303930306	0.09171803160821228	-0.011710221949319435
53.712	0.12769376594741086	0.14423806644465975	0.13137326200634214	0.08820535640583253	-0.011587825397466226
53.716	0.12106204088082623	0.14477079320184416	0.13497369521889224	0.08482338792073281	-0.011448926108646855
53.72	0.11477433743394898	0.14531772309554863	0.13847444213629254	0.08156586950684717	-0.011294788277322297
53.724000000000004	0.1088133907416822	0.14587845261656984	0.1418731233645231	0.07842777023232886	-0.011126792721375664
53.728	0.10316226068635843	0.14645256928060602	0.14516769038208258	0.07540403563549555	-0.01094622969869314
53.732	0.09780429801139143	0.14703965295118215	0.1483563825403601	0.07248954193994178	-0.01075428621421748
53.736	0.09272462750945443	0.14763927727218107	0.15143778336964053	0.06968255951679374	-0.010552572352746294
53.74	0.08790903567882892	0.14825101071577002	0.15441076901269574	0.06697904167111565	-0.010342285332170362
53.744	0.08334338020489508	0.14887441751529296	0.15727432253158846	0.06437204337289122	-0.010124069511445495
53.748	0.07901471576501581	0.1495090589034706	0.16002805916379975	0.06185811617309933	-0.009899034274709938
53.752	0.07491108883072704	0.1501544952111032	0.1626717370696378	0.05943077429668361	-0.009667707290235104
53.756	0.07102058167677547	0.1508102863143978	0.16520549904838353	0.057080109418901036	-0.009429947962285882
53.76	0.06733191953278296	0.1514759931389012	0.1676296479934904	0.0548154973454132	-0.009188702524599723
53.764	0.06383497974803384	0.15215117750514848	0.16994431429935417	0.05263491044572387	-0.008945003763906457
53.768	0.06051975788392915	0.15283540210239047	0.17214980342266478	0.05053611326655457	-0.008699781964582891
53.772	0.05737650773475047	0.15352823074331937	0.17424641834632634	0.048516762894050686	-0.008453872164046278
53.776	0.05439655903305691	0.15422922917558307	0.17623480041042794	0.04657510168513086	-0.008208153749574423
53.78	0.05157151811367273	0.154937965814691	0.17811568946464515	0.04470930531119993	-0.007963428740989697
53.784	0.04889306686934193	0.15565401235545304	0.1798898254409842	0.04291730889123946	-0.007720387204841865
53.788	0.04635368398929566	0.15637694316235132	0.1815580128819304	0.041197429191141145	-0.0074797233797876195
53.792	0.04394632129685038	0.15710633656652764	0.18312127665221595	0.039548109338780855	-0.007242100271298974
53.796	0.0416639488036141	0.15784177481715952	0.18458062945926923	0.037967525697543636	-0.007008069792263584
53.8	0.03950001090389057	0.1585828446101419	0.18593723379001537	0.03645399458159962	-0.006778154913098842
53.804	0.03744856001573207	0.159329137225281	0.18719225112413018	0.03500610681359871	-0.006552871937529295
53.808	0.035503687711818555	0.16008024890872707	0.18834698316681114	0.0336220820621371	-0.006332617724190479
53.812	0.033659676366937175	0.16083578113925265	0.18940275546852298	0.03229913863344811	-0.006117545856434896
53.816	0.03191148080797555	0.16159534087089922	0.1903609738426714	0.03103728165000508	-0.005908287160324242
53.82	0.030254202756194032	0.1623585407943344	0.19122308645739614	0.029835120696113836	-0.005705163864339825
53.824	0.028682951404612446	0.16312499953616952	0.19199065720352793	0.028691047408463465	-0.005508413047808477
53.828	0.027193190138700873	0.16389434184347226	0.1926651021136958	0.027603563459708692	-0.005318243372666657
53.832	0.025780873538601402	0.16466619820964903	0.19324794901715267	0.02657142768585454	-0.005134873902748977
53.836	0.02444199136724364	0.16544020557087388	0.19374087870454249	0.025593240066413152	-0.0049584568193631875
53.84	0.023172562533293445	0.16621600753995266	0.19414552417931116	0.024667439593098636	-0.0047890729899636286
53.844	0.021969008576565977	0.16699325421154707	0.19446351540258192	0.023792670885911662	-0.004626806421291044
53.848	0.020828040174635378	0.16777160243051265	0.19469657941451074	0.022967690743436842	-0.004471730824797474
53.852	0.019746373957526306	0.16855071588589737	0.19484642215369283	0.022191103439499506	-0.004323857108828986
53.856	0.01872079259399751	0.16933026516910363	0.19491478666972809	0.021461425231267164	-0.0041831491205807595
53.86	0.017748468153294665	0.17010992790808055	0.19490344817549782	0.020777357119147372	-0.004049578546495551
53.864	0.016826712368260707	0.17088938886557073	0.1948141945409867	0.02013735566909765	-0.0039230427248606314
53.868	0.015952837140254774	0.17166833999121997	0.19464883487942647	0.019540365988332146	-0.003803509472746425
53.872	0.015124269202332317	0.17244648046037145	0.19440916979303768	0.018985039262051365	-0.0036908657214236307
53.876	0.014338754035362887	0.1732235167646095	0.1940970600281169	0.018470235440397293	-0.003585018397008246
53.88	0.013594090774136952	0.17399916272917257	0.19371429929870249	0.017994766624936615	-0.003485843607793274
53.884	0.012888081907796306	0.17477313942423098	0.1932627351408019	0.01755735201411076	-0.0033931818720769123
53.888	0.012218688999980874	0.17554517532169883	0.1927442047919692	0.01715677960944397	-0.00330686984261335
53.892	0.01158409426906792	0.17631500622591062	0.19216054633725219	0.01679197560341965	-0.0032267552060349304
53.896	0.010982495745076048	0.17708237531135293	0.1915136018081609	0.016461803226922464	-0.003152659228245127
53.9	0.01041210456423244	0.17784703309808464	0.19080520381314592	0.01616506398636973	-0.0030843783285718213
53.903999999999996	0.009871312842148065	0.17860873747175127	0.19003720043482067	0.015900673598095324	-0.003021719495609902
53.908	0.009358642612216937	0.17936725363875508	0.1892114035679113	0.015667615454595454	-0.0029644915107263047
53.912	0.008872618579040356	0.1801223540857	0.18832964492404183	0.01546463039979236	-0.0029124483520744384
53.916	0.008411795106529514	0.18087381860747093	0.1873937432426058	0.015289846477857888	-0.002865221565090562
53.92	0.007974901510774686	0.18162143425859628	0.1864055113886484	0.015143269556892065	-0.0028227889058486163
53.924	0.007560729884833922	0.18236499533204442	0.1853667500197142	0.015023982527665108	-0.002784946813506252
53.928	0.007168072398104211	0.18310430315646886	0.18427918430467596	0.014931022007170036	-0.00275147655631646
53.932	0.0067957728187651376	0.18383916624375918	0.18314468633552447	0.014863434919114361	-0.0027221591261296814
53.936	0.00644281811347293	0.18456940031950428	0.18196493397825356	0.014820375700081751	-0.002696788685798289
53.94	0.0061082193463445665	0.1852948275767479	0.18074157542262986	0.014800985885794026	-0.002675153506806521
53.944	0.005790989089383033	0.18601527707256194	0.17947633231948915	0.014804373334335087	-0.0026570346283349075
53.948	0.005490211412842011	0.18673058467243336	0.17817091326129933	0.01482968711465952	-0.0026422188965982097
53.952	0.005205069554979156	0.18744059301579988	0.176826973518107	0.014876148746840805	-0.00263050436050904
53.956	0.004934753859080572	0.1881451512683025	0.17544613965557102	0.014942958466028574	-0.0026216843778982465
53.96	0.004678460553662905	0.1888441150807922	0.1740300192435182	0.015029295860264658	-0.002615548647778387
53.964	0.004435467160465714	0.18953734654408674	0.17258023504063924	0.015134400576557797	-0.0026118984087015306
53.968	0.004205109574711338	0.19022471414389314	0.1710983380329167	0.01525771713872953	-0.0026105700446129717
53.972	0.003986724893002023	0.19090609248067955	0.16958586179640547	0.015398503736131799	-0.0026113685264670806
53.976	0.0037796635445053878	0.1915813622943382	0.16804432698860208	0.015555598040950549	-0.002614030003696752
53.98	0.0035833545806763624	0.19225041036539478	0.16647524276159267	0.015728345727734103	-0.002618380173262794
53.984	0.0033972552545721065	0.19291312944895375	0.1648800709947942	0.01591611354069585	-0.002624249930551137
53.988	0.0032208228533283476	0.19356941811456999	0.16326028311476704	0.01611825913942739	-0.002631471550420097
53.992	0.0030535378458844487	0.19421918079089331	0.16161731244394756	0.016334154903243955	-0.0026398822165054165
53.996	0.0028949450486347155	0.19486232761803082	0.15995258777161625	0.01656323087296983	-0.002649331639990251
54.	0.002744600109353438	0.19549877422757878	0.15826742237847516	0.016804918280229314	-0.0026596710994928113
54.004	0.002602059353301381	0.19612844157065829	0.156563183008982	0.01705863903529963	-0.0026707548251677805
54.008	0.0024669112278813093	0.1967512560212746	0.1548411889520704	0.01732383883163819	-0.0026824438019049037
54.012	0.0023387887325298706	0.19736714913168726	0.1531027247500837	0.01760000027924617	-0.0026946079983548228
54.016	0.0022173280584912077	0.19797605749657599	0.15134902153003899	0.017886599774695863	-0.0027071193743996346
54.02	0.002102168042388273	0.19857792266717209	0.14958133456444805	0.018183129270412532	-0.002719856742826185
54.024	0.0019929840562039817	0.19917269113014868	0.14780086650130234	0.018489131440802567	-0.002732709647807092
54.028	0.0018894777030712582	0.1997603129235553	0.14600879049508955	0.018804050004027295	-0.0027455565974972094
54.032	0.0017913511257349433	0.20034074632981996	0.1442062848016124	0.019125224466215503	-0.0027579775662698383
54.036	0.001698312455543437	0.2009139508891618	0.1423945652973061	0.01945299817385307	-0.0027700012186950974
54.04	0.0016101051459444027	0.201479891986328	0.14057472484984498	0.019788523424278094	-0.0027817662355526054
54.044	0.001526485323468598	0.20203853941254973	0.13874790055318387	0.02013139354900811	-0.0027931885901347846
54.048	0.0014472091163660731	0.20258986704964657	0.136914976571928	0.020481189124450263	-0.002804181529139334
54.052	0.0013720410074550013	0.20313385237721573	0.13507692280417732	0.020837488134355073	-0.002814663776157241
54.056	0.001300777521346933	0.2036704769916527	0.13323472134685463	0.02119989203373929	-0.0028245617076986577
54.06	0.0012332226647777638	0.2041997256386696	0.13138919850021066	0.02156800084332186	-0.002833802344055927
54.064	0.001169180444483746	0.2047215882956917	0.12954192647847662	0.02194140911996881	-0.0028423324070531763
54.068	0.0011084569615320236	0.2052360596435061	0.12769356301088863	0.022319708097304984	-0.0028500830523078553
54.072	0.0010508825602262117	0.20574313562107635	0.12584441919621805	0.022702506698927986	-0.002856983769824842
54.076	0.000996302686897937	0.2062428155247605	0.12399566614399361	0.023089425473671075	-0.0028629886924899403
54.08	0.0009445629754135842	0.20673510257142108	0.12214813014753921	0.02348008235447559	-0.0028680481553094235
54.084	0.0008955090916909573	0.20722000318851416	0.12030256338291262	0.023874093114475678	-0.002872114600113768
54.088	0.0008489959236214608	0.20769752692262614	0.11845986467562909	0.024271081502755875	-0.0028751490303476255
54.092	0.0008048991888608476	0.20816768703008046	0.11662084174801877	0.024670691904623968	-0.00287711685642328
54.096000000000004	0.0007630973576625169	0.208630499145422	0.11478597563504057	0.02507257069894842	-0.0028779794893573256
54.1	0.0007234689002800887	0.20908598160844113	0.11295617486701957	0.025476364952749492	-0.0028777127345787803
54.104	0.0006858938594962316	0.20953415630050215	0.11113217667155158	0.025881725290349013	-0.002876292467531631
54.108	0.0006502677692950195	0.20997504743884138	0.10931451934358384	0.026288318941030522	-0.0028736949493895826
54.112	0.0006164948031525739	0.21040868188329742	0.10750393684454991	0.02669306130830531	-0.002869609177075753
54.116	0.0005844792157177782	0.2108350598271273	0.10570116117767836	0.02709827619672399	-0.002864319259907167
54.12	0.0005541253060761678	0.2112542727404454	0.10390677593584925	0.027503906742798505	-0.0028578422752844578
54.124	0.000525343725026561	0.21166632588463066	0.10212135133261553	0.027909643376792814	-0.002850170496849465
54.128	0.0004980576270794126	0.21207125619807388	0.10034544685204794	0.028315219489301706	-0.0028413033523677963
54.132	0.0004721915878588275	0.21246910288175105	0.09857962871282172	0.028720764350135285	-0.002831282285984783
54.136	0.00044767018298892057	0.21285990734540333	0.09682440721557511	0.029125665040871468	-0.0028200752523417794
54.14	0.0004244192129352586	0.2132437129004628	0.09508025733634562	0.02952956456022326	-0.0028076785974162593
54.144	0.0004023744590771795	0.21362056477744465	0.0933476178270659	0.029932219787343357	-0.002794101413424667
54.147999999999996	0.00038147647776108255	0.2139905099250262	0.09162704080978999	0.030333395429761257	-0.0027793592609422317
54.152	0.0003616658493964502	0.21435359801777462	0.08991911704951105	0.03073286107882538	-0.002763471732613262
54.156	0.00034288320871890174	0.2147098798486909	0.08822398403131274	0.0311303897508598	-0.0027464470082683968
54.16	0.00032507361353109685	0.21505940775016416	0.08654223623305345	0.03152576277799599	-0.0027283100097605325
54.164	0.00030818955184527136	0.21540223607399434	0.08487423180372047	0.0319187733465814	-0.0027090813679081643
54.168	0.00029218420318554675	0.21573842034653934	0.08322029778873649	0.032309219544199345	-0.0026887828717899348
54.172	0.00027701074707595384	0.2160680178938378	0.08158092882309813	0.032696904783453815	-0.0026674438618745624
54.176	0.0002626232256436846	0.2163910874686805	0.07995634133168888	0.03308163838110008	-0.0026450867702107377
54.18	0.00024898208703929783	0.21670768885381325	0.07834691779463557	0.033463240366289636	-0.0026217417421198247
54.184	0.0002360506547019937	0.217017883523037	0.0767530179023608	0.03384153923660119	-0.0025974402668702966
54.188	0.00022379226531454548	0.21732173391249607	0.07517482717943223	0.03421636864932677	-0.002572209599920883
54.192	0.00021217025853262892	0.21761930363345458	0.07361274558848145	0.0345875679409313	-0.0025460858393600927
54.196	0.00020114999490472804	0.2179106576570551	0.07206699415259007	0.03495498430586922	-0.002519100649574955
54.2	0.0001907020921345907	0.21819586161705437	0.07053776964436745	0.035318474922517606	-0.0024912864482749156
54.204	0.0001807979883909112	0.21847498228846948	0.06902539748159874	0.03567790375465074	-0.0024626814879749916
54.208	0.00017140912184232762	0.2187480875851532	0.06753011315462498	0.036033140941946616	-0.002433322085126205
54.212	0.00016250703056633106	0.21901524617193283	0.06605207195521776	0.03638406251420049	-0.002403242715211112
54.216	0.00015406613620755038	0.21927652751284055	0.06459152197931478	0.03673055301588937	-0.002372482322438205
54.22	0.0001460640402155161	0.2195320017687778	0.06314854246253013	0.037072505625576034	-0.002341074695689075
54.224000000000004	0.00013847850064734464	0.21978173947151333	0.06172328187608355	0.03740981917462649	-0.002309056813848786
54.228	0.00013128727556019237	0.22002581139118174	0.060316015237259414	0.03774212113914184	-0.00227645435371497
54.232	0.00012446849799199484	0.22026429489348648	0.058927192759520276	0.038067328257193785	-0.0022432007900515913
54.236	0.00011800337050215496	0.22049725881030535	0.057556380011140496	0.03838770164874463	-0.0022094571438494304
54.24	0.00011187456633084029	0.22072477637440838	0.056203446166125735	0.03870317510855235	-0.0021752518186716596
54.244	0.00010606476592704647	0.22094691194166688	0.05486881562133763	0.03901367396666631	-0.0021406340835879935
54.248	0.00010055664984756742	0.22116375472549057	0.05355490153562325	0.03931916342433317	-0.002105733925653242
54.252	0.00009533371100555154	0.22137537509376143	0.05225838821254812	0.03961958594220176	-0.002070455702987994
54.256	0.00009038197830614313	0.22158184689504842	0.05098064267907402	0.039914896167166716	-0.0020348870590706676
54.26	0.00008568795975216666	0.22178324526893695	0.04972168360166296	0.04020502197028951	-0.0019990613816046427
54.264	0.00008123816334644848	0.22197964550816232	0.048481569748508084	0.04048985753141495	-0.0019630118520164493
54.268	0.00007701912720240409	0.22217112295227262	0.047260296015168575	0.040769495090712336	-0.001926778406376027
54.272	0.0000730186295777318	0.2223577530594803	0.04605791698128362	0.04104390917698243	-0.0018903969614608017
54.275999999999996	0.00006922606130105922	0.22253961153085847	0.04487445832750273	0.04131308040901963	-0.0018539021051953211
54.28	0.00006563091702305997	0.22271677381924293	0.04370983623476055	0.04157699352090458	-0.00181732357793244
54.284	0.00006222269139442662	0.22288931545840945	0.0425641313785752	0.04183563784388294	-0.0017806975854935258
54.288	0.000058991016073350047	0.22305731194078754	0.041437244200269764	0.04208900713658574	-0.0017440524668656003
54.292	0.0000559269104037425	0.22322083851454855	0.04032917895521235	0.04233710029032548	-0.001707420494053309
54.296	0.00005302218438344248	0.22337997040387914	0.039239885113579454	0.042579921099259115	-0.0016708312120802054
54.3	0.000050268656005166516	0.22353478255135675	0.03816930965393986	0.042817477223624015	-0.0016343135467490222
54.304	0.00004765814326163216	0.22368534980216956	0.03711741941777944	0.04304978042674413	-0.0015978967559427738
54.308	0.000045182588537548186	0.22383174666485997	0.03608410701889389	0.04327684622612069	-0.0015616063506635532
54.312	0.00004283528896087942	0.22397404739822932	0.03506934418116658	0.04349869491010084	-0.001525470703233885
54.316	0.00004061013748475114	0.22411232598120742	0.034073007283568144	0.04371535079443275	-0.0014895134660224435
54.32	0.00003850102730377964	0.22424665591775644	0.03309501519090357	0.043926841416079006	-0.0014537594839535467
54.324	0.00003650185161256926	0.22437711048843034	0.032135310668926824	0.04413319785013935	-0.0014182340237274412
54.328	0.00003460650360572508	0.22450376264536331	0.03119378613729349	0.044334454454460395	-0.0013829594907660164
54.332	0.000032809070137799794	0.22462668482119152	0.030270303369660488	0.04453064862375798	-0.0013479562430889084
54.336	0.0000311047574241523	0.22474594903828785	0.02936478303310672	0.044721821544079846	-0.0013132465864872224
54.34	0.00002948913305433909	0.22486162677625515	0.02847703348844268	0.04490801730036661	-0.0012788471125621031
54.344	0.00002795776239386474	0.2249737888083185	0.02760691322890975	0.045089282275431575	-0.0012447759033316578
54.348	0.00002650621080822517	0.22508250550252315	0.02675435885363977	0.04526566554640831	-0.0012110538597774458
54.352000000000004	0.000025130043662916854	0.22518784693821728	0.025919249306244185	0.045437218967129045	-0.0011776986061914246
54.356	0.000023824927066779373	0.2252898825090718	0.025101399242256003	0.04560399649584117	-0.001144724123084553
54.36	0.000022587377684279558	0.22538868093490877	0.024300651652849753	0.045766054636694684	-0.0011121449512516068
54.364	0.000021414200720625202	0.22548431033207977	0.02351686181181278	0.04592345205307309	-0.0010799754758535297
54.368	0.000020302185405108465	0.22557683824965558	0.022749884780458515	0.04607624931719542	-0.0010482293630818761
54.372	0.00001924812096702739	0.22566633159143715	0.021999543864486503	0.04622450869299757	-0.0010169181066059377
54.376	0.000018248796635674032	0.22575285654679814	0.02126566289140045	0.046368293927124965	-0.0009860525075036102
54.38	0.00001730103604911774	0.22583647861682118	0.020548073880711983	0.046507670218740874	-0.0009556430436744759
54.384	0.00001640225423834527	0.22591726264562914	0.019846614748735093	0.04664270454351451	-0.0009256997879142085
54.388	0.00001555018056690069	0.2259952727954682	0.01916110116558465	0.0467734653227445	-0.0008962311009140728
54.392	0.000014742517866475487	0.22607057245454115	0.018491337645834695	0.046900021947966615	-0.0008672441414369085
54.396	0.000013976968968765411	0.2261432242499226	0.01783713946476574	0.047022444729658844	-0.0008387459046171636
54.4	0.00001325123670546188	0.22621329009166152	0.01719833202484018	0.04714080488142882	-0.0008107432142690195
54.403999999999996	0.000012563029269732783	0.22628083117411435	0.016574725155531784	0.047255174436267505	-0.0007832415284578455
54.408	0.000011910378662878134	0.2263459078835712	0.01596611161667177	0.047365626206711066	-0.0007562448748099025
54.412	0.000011291642038433565	0.22640857979306042	0.0153722929187102	0.04747223368742088	-0.0007297570817484957
54.416	0.000010705159106400388	0.22646890570167022	0.014793081062319358	0.047575070816954855	-0.0007037818791407972
54.42	0.000010149269576780138	0.2265269436917112	0.014228302020571685	0.04767421200671254	-0.0006783230870242709
54.424	9.62231315957729e-6	0.2265827510618334	0.013677731505814162	0.04776973194547403	-0.0006533815676549073
54.428	9.122629572074317e-6	0.22663638418154033	0.013141139856138028	0.04786170527477609	-0.0006289573627690918
54.432	8.648729396833121e-6	0.22668789853337237	0.012618313251920423	0.04795020669231094	-0.0006050507285379104
54.436	8.19943107488835e-6	0.2267373487762758	0.01210905371582704	0.04803531107029139	-0.0005816621620066196
54.44	7.773540949475018e-6	0.22678478880897227	0.011613179112806567	0.04811709329361628	-0.0005587924228063895
54.444	7.369865363828311e-6	0.22683027182574092	0.011130513754109703	0.0481956282968819	-0.0005364421036464028
54.448	6.987210661185539e-6	0.22687385022842674	0.010660830904968641	0.04827099084571118	-0.0005146088710214162
54.452	6.624383184781848e-6	0.22691557546275457	0.010203890898020903	0.04834325519067956	-0.0004932893016208769
54.456	6.280254954523518e-6	0.22695549804620313	0.009759469346978087	0.04841249509376765	-0.00047248026187835245
54.46	5.953954751065752e-6	0.22699366762941098	0.009327357218111773	0.04847878398990584	-0.0004521789357735297
54.464	5.644644137728968e-6	0.22703013305758699	0.008907360830248774	0.04854219489922148	-0.0004323828454596272
54.468	5.351483369915624e-6	0.22706494243145459	0.008499300688576803	0.04860280045844614	-0.0004130898154032322
54.472	5.073632703029722e-6	0.22709814310595516	0.008102971603448068	0.04866067286696061	-0.0003942960504456577
54.476	4.810252392473691e-6	0.2271297815264688	0.00771813462538419	0.048715883550426886	-0.00037599574763673383
54.480000000000004	4.5605026936500615e-6	0.2271599032019286	0.007344562342150634	0.04876850306570794	-0.00035818331109945624
54.484	4.323593573950845e-6	0.2271885527596429	0.006982041353638806	0.04881860117926928	-0.0003408534922604583
54.488	4.0989926666468015e-6	0.2272157740013439	0.006630372271862077	0.04886624704322546	-0.0003240014094253643
54.492	3.886116255639577e-6	0.22724160995923615	0.006289369720958452	0.04891150906731961	-0.00030762256413438473
54.496	3.684302440163872e-6	0.22726610286919666	0.005958814015518977	0.04895445481572886	-0.0002917104914780556
54.5	3.4970297584942055e-6	0.22728929272807138	0.005638544481855022	0.048995150901703644	-0.0002762613377544552
54.504	0.08505597329652136	0.2273097752722502	0.004256911605677355	0.09830388537406172	-0.00041847095053201974
54.508	0.16287450156943037	0.22732082768935657	0.0009862648739252283	0.14102763381827835	-0.00013909060148775758
54.512	0.2340745076226178	0.22731565395867606	-0.0037948945510845886	0.17701321916629692	0.0006717465008841222
54.516	0.29921852988574915	0.22728892060455472	-0.009736373919311876	0.2064209138343708	0.002009791201857492
54.52	0.3588218811510049	0.22723665664518947	-0.0165088116057856	0.22968531817726162	0.003791831646403335
54.524	0.4133558366617453	0.2271561244312898	-0.023827245286897676	0.24763648789172596	0.005900495338982021
54.528	0.4632515764129457	0.22704562507250603	-0.03145761693373536	0.26121419179777045	0.00821717598322954
54.532	0.5089035645578902	0.2269042945168404	-0.0392162471861778	0.2713472834332295	0.010641222140415376
54.536	0.5506727153760889	0.22673190910704977	-0.04696565649456882	0.27887942401399335	0.013097755231644418
54.54	0.5888892624461514	0.2265286970813151	-0.054614518329185166	0.2850597657298726	0.015568401800367358
54.544	0.6238554776653303	0.22629516599071245	-0.06212388258541297	0.2902612826147395	0.018032157840249446
54.548	0.6558474256806917	0.2260319500674236	-0.06945058761127484	0.29448127309569566	0.020451897457012366
54.552	0.6851187427016461	0.22573984744999923	-0.0765629168214421	0.29795542896352295	0.02281233672423131
54.556	0.7119002800948202	0.22541976207919087	-0.08343887543753456	0.3008476591574403	0.02510239035811151
54.56	0.7364038001854508	0.2250726706105382	-0.09006398337187287	0.303269510800209	0.02731366017790604
54.564	0.7588235050989801	0.22469959919040713	-0.09642755165600023	0.3052971969670104	0.029439061230968473
54.568	0.7793362784415704	0.22430160921189746	-0.10252077325096332	0.30674900124050103	0.03144814480113687
54.572	0.7981042151995869	0.22387982474411697	-0.1083220661223892	0.3076029217421362	0.03332018402839179
54.576	0.8152760731488076	0.22343542686160842	-0.11382780439444132	0.3082529607462466	0.03508775771983116
54.58	0.830987412834508	0.22296959220619822	-0.11904117786968964	0.30875246196013106	0.03675425674190055
54.584	0.8453623277931744	0.22248348034989177	-0.12396741660046039	0.3091430939361869	0.03832367071514254
54.588	0.8585148965888366	0.22197822682452492	-0.12861323730115387	0.3094576872238754	0.03980035496159054
54.592	0.8705484623072439	0.22145493823047568	-0.13298632930207535	0.3097218802513661	0.04118877595916612
54.596000000000004	0.8815587509737143	0.22091468845714304	-0.1370952837588403	0.30995617509389894	0.04249352977730287
54.6	0.8916324784652894	0.2203585161250324	-0.14094914110687015	0.3101766705764358	0.04371913530913722
54.604	0.9008494138970108	0.2197874227685701	-0.1445574204521254	0.31041468279834106	0.04487274581579293
54.608000000000004	0.9092825004541297	0.2192023684376993	-0.1479320290620685	0.3106916597924673	0.04596124764576158
54.612	0.916998187915749	0.21860426638661334	-0.15108018507757207	0.3109607846632324	0.046980012898788184
54.616	0.9240578244020161	0.21799401151932238	-0.15401206218423374	0.31120836646284566	0.04792984228792959
54.62	0.9305167991225312	0.21737244867897557	-0.15673527782680705	0.31148818980443593	0.04882118796876747
54.624	0.9364266548589666	0.2167403933573393	-0.1592596353994594	0.3118033833587913	0.04965769315003897
54.628	0.9418336323032439	0.21609862228429932	-0.16159453969060047	0.31215557154504525	0.05044263589567789
54.632	0.946780943933191	0.21544787511350666	-0.1637489795604257	0.312545659914056	0.05117903287696651
54.636	0.9513072892775954	0.2147888585650627	-0.1657318302055923	0.312973165990624	0.05186961560486475
54.64	0.9554488058343877	0.21412223894922047	-0.16755137855389787	0.313437321842822	0.052516855365006596
54.644	0.9592379755786125	0.21344865303998575	-0.1692161796328279	0.3139359427145955	0.05312304087559416
54.647999999999996	0.9627050124792227	0.21276870622496036	-0.17073325505901438	0.314467616903829	0.05369007984464186
54.652	0.9658769195436587	0.2120829739373955	-0.17211016679846305	0.3150294361950184	0.054219768809950386
54.656	0.9687793090803275	0.21139200275660716	-0.17335380809595727	0.31561872312291067	0.05471370755974013
54.66	0.971434608632339	0.21069631260670235	-0.17447050052233593	0.31623241542717506	0.0551732278009665
54.664	0.9738642546720406	0.20999639880997714	-0.17546703536720756	0.31686667096141663	0.055599655360276216
54.668	0.9760871292729861	0.20929272899645698	-0.17634892983644582	0.3175114396061476	0.055992802585373425
54.672	0.978120997473913	0.20858575382142272	-0.17712106379460008	0.3181706958208964	0.056354732112065285
54.676	0.9799818832265579	0.20787589822398975	-0.1777896212732424	0.3188398886739747	0.05668642305414874
54.68	0.9816844396651001	0.20716357016039924	-0.17835821560179174	0.3195166289101861	0.05698841578752066
54.684	0.9832422801773338	0.206449159043936	-0.17883187445077434	0.3201968525595851	0.05726140333646882
54.688	0.9846675102104555	0.20573303615287472	-0.17921478119293202	0.32087691671600527	0.057505886419121556
54.692	0.9859716380168834	0.20501555673935223	-0.17951077985089975	0.32155337826270186	0.05772229769562897
54.696	0.9871647410689575	0.20429706064215777	-0.17972362656067892	0.3222224906757062	0.05791099458365246
54.7	0.9882564514982649	0.20357787421468695	-0.1798566030052284	0.32288089469812514	0.05807226089569365
54.704	0.9892552535400014	0.2028583104392363	-0.17991270393954342	0.3235252209085516	0.05820629728629563
54.708	0.9901691295425121	0.20213867083601855	-0.1798949762329874	0.3241519438998566	0.05831330624374136
54.712	0.9910052795364561	0.20141924595192154	-0.17980583421327181	0.3247579977340999	0.058393382700011674
54.716	0.9917702875327128	0.2007003160644683	-0.1796477554820214	0.3253401214596619	0.05844662258847648
54.72	0.992470270401924	0.1999821528592037	-0.17942243012438147	0.3258895117913781	0.058471888157657324
54.724000000000004	0.9931106675587604	0.19926502716274674	-0.17912786353686702	0.326168814593858	0.05842592291055027
54.728	0.9936966500396812	0.19854922730210237	-0.17876043485722154	0.32643326228737257	0.05835335191835218
54.732	0.9942327458854812	0.19783503778161013	-0.17832265981894782	0.3266870233085336	0.058255698924712315
54.736	0.9947232830474617	0.19712273203840236	-0.17781890240368112	0.32693229220936676	0.058134741360989145
54.74	0.9951720737627774	0.19641257124415007	-0.17725157843462847	0.32717313589561087	0.05799195475890423
54.744	0.9955827078253002	0.19570480277655442	-0.17662326059247252	0.3274133809476738	0.05782881890458347
54.748	0.9959584216010984	0.1949996614410467	-0.1759376470794432	0.3276555311426909	0.05764694320181027
54.752	0.9963021475871395	0.19429737279229944	-0.17519798229795697	0.32790243003000896	0.05744784413185458
54.756	0.9966166804956753	0.19359814441977427	-0.17440783779457303	0.32815646818197175	0.057233060073921295
54.76	0.9969044298786421	0.19290217428586626	-0.17356969185198093	0.32842101300210363	0.05700393402449055
54.764	0.9971677184444317	0.1922096462498339	-0.17268706547754176	0.3286982150738284	0.05676193018880531
54.768	0.9974086202683979	0.19152073307237327	-0.1717628793319048	0.3289906993037269	0.056508389785825015
54.772	0.9976290109009879	0.19083559445497977	-0.17080029294598206	0.32930067245767686	0.0562446513230801
54.775999999999996	0.9978306833377799	0.1901543870770768	-0.16980235831077367	0.3296303336508141	0.05597200802467542
54.78	0.998015183182165	0.18947722565116273	-0.1687746049035028	0.3301114569959697	0.05571443072861444
54.784	0.9981839979249539	0.18880422089662316	-0.16772395709231813	0.33064479878632824	0.05545705404443628
54.788	0.9983384594746704	0.1881354598565233	-0.16665320239909678	0.3311885038484714	0.05519362476411335
54.792	0.9984797692832222	0.18747101923127701	-0.16556410775217362	0.33174085427153016	0.054924378542409745
54.796	0.998609077469201	0.1868109688726934	-0.1644584272894583	0.33230011823848965	0.05464955483360305
54.8	0.9987273752883365	0.18615537180053113	-0.16333778535200794	0.33286464457389237	0.05436937386668284
54.804	0.9988356156282973	0.18550428512419506	-0.16220346162762717	0.3334331454581029	0.054084010414692414
54.808	0.9989346534243301	0.18485775971946666	-0.16105736341624546	0.334003588618155	0.05379373735440433
54.812	0.9990252583619272	0.18421584130994426	-0.15990018475295575	0.33457526925045095	0.05349864736691702
54.816	0.9991081706397823	0.1835785706231057	-0.1587335705257749	0.3351463971908582	0.05319898427495445
54.82	0.9991840226007543	0.18294598442148827	-0.15755818128244845	0.33571625835052255	0.05289484309265693
54.824	0.9992534191420546	0.18231811545875928	-0.15637508359777552	0.3362836694331637	0.052586386920177676
54.828	0.9993169241283388	0.1816949927259279	-0.1551852194657344	0.3368475743621342	0.052273764753888084
54.832	0.9993750188707442	0.18107664183586758	-0.15398929776178136	0.33740715943372884	0.051957091540997306
54.836	0.9994281735574112	0.1804630852968533	-0.1527881496853055	0.3379614687098102	0.05163650746910017
54.84	0.9994768132567224	0.17985434272357287	-0.15158241804496533	0.3385113427059183	0.051312367863011035
54.844	0.9995213083612635	0.17925044230953519	-0.1503727608175635	0.33905942651900395	0.05098530204688243
54.848	0.9995620229324425	0.17865137637394804	-0.14915955190700414	0.3395767300624389	0.050651112894159085
54.852000000000004	0.9995992766222165	0.1780571713051899	-0.1479423268023732	0.34007676363909545	0.05031174770418849
54.856	0.9996333560815962	0.177467842433046	-0.1467215974957862	0.34056932127483514	0.049968874875499454
54.86	0.9996645418197092	0.1768834029094191	-0.14549766901594838	0.34105406835296487	0.049622571953762316
54.864	0.9996930744446166	0.176303864161323	-0.1442712345400056	0.3415302160491279	0.049272985902122514
54.868	0.9997191767635103	0.17572923581473468	-0.1430426396581808	0.3419973858278061	0.04892020882500669
54.872	0.9997430635808334	0.17515952573014337	-0.1418121900703487	0.34245525647667313	0.04856432992205999
54.876	0.9997649167642412	0.1745947403012331	-0.14058027970620252	0.3429034035769683	0.048205456387059045
54.88	0.9997849096905654	0.17403488496824165	-0.1393472345933022	0.3433414925340679	0.04784368750575928
54.884	0.9998032055057854	0.17347996330628046	-0.13811347919754738	0.3437690769777148	0.04747914326192168
54.888	0.9998199428351469	0.17292997814594832	-0.13687903799500623	0.34418619627860136	0.04711187543777535
54.892	0.9998352566571854	0.17238493118678933	-0.1356444073668002	0.3445923314092186	0.04674202257714746
54.896	0.9998492712916618	0.17184482313154364	-0.1344096230853254	0.34498752934589266	0.046369643788519065
54.9	0.9998620912382153	0.171309654051922	-0.1331749530180581	0.3453715619120026	0.04599484153140428
54.903999999999996	0.9998738188971045	0.17077942309955949	-0.13194059168637065	0.3457443012354182	0.04561770767719185
54.908	0.9998845521755267	0.17025413055680302	-0.13066912022482127	0.3461524101682021	0.04523143090038045
54.912	0.9998943715869373	0.1697337829336057	-0.12947358158779182	0.34645927422369194	0.04485732310804832
54.916	0.9999033535750419	0.16921835315657996	-0.12824150149200625	0.3468045990819472	0.04447474251060216
54.92	0.9999115735127679	0.16870784926426155	-0.1270106580035791	0.34713783563603484	0.04409020492207108
54.924	0.9999190949802923	0.16820226600916321	-0.1257812128816852	0.34745882171744974	0.04370379202206205
54.928	0.9999259749128042	0.16770159785706518	-0.12455308101485807	0.34776772341202167	0.04331554142849029
54.932	0.9999322701618751	0.16720583921510931	-0.12332653411048368	0.3480642714365221	0.04292556024395689
54.936	0.9999380317608633	0.1667149835233754	-0.1221015555305162	0.34834857633139354	0.04253390303690391
54.94	0.9999433022480402	0.1662290245733258	-0.12087823688694496	0.3486206261946628	0.042140646636833534
54.944	0.9999481236907214	0.16574795524005634	-0.11965670471098411	0.3488803776807146	0.04174587633159788
54.948	0.999952536519708	0.1652717686384754	-0.11843692026593267	0.3491280191536964	0.04134964736710935
54.952	0.9999565737269042	0.16480045720330197	-0.11721910443064679	0.34936341243328484	0.04095206632626434
54.956	0.9999602665565926	0.1643340133777211	-0.11600313478405329	0.3495868847040416	0.040553174505060234
54.96	0.9999636459959435	0.16387242915322153	-0.11478934444593918	0.3497981775567917	0.04015310349012836
54.964	0.9999667384755341	0.16341569599769543	-0.11357754436683132	0.34999773500737325	0.0397518832760904
54.968	0.9999695671644715	0.16296380617859088	-0.11236773134201175	0.35018577515099397	0.039349581101961024
54.972	0.9999721552179867	0.162516750808725	-0.11116036788219362	0.35036190160489006	0.038946357874304505
54.976	0.9999745239954352	0.16207452028931532	-0.10995523634697249	0.3505266405258805	0.038542239604933456
54.980000000000004	0.999976690841096	0.1616371060673072	-0.10875226652211335	0.35068034125862585	0.03813728193662374
54.984	0.9999786726397414	0.1612044985490907	-0.10755196074562157	0.3508225842975883	0.03773165681505173
54.988	0.9999804862596539	0.16077668708255846	-0.10635414981885725	0.3509538714581142	0.03732540062456425
54.992	0.999982146493833	0.16035366227690576	-0.1051586723025916	0.3510747170768879	0.03691855112681352
54.996	0.9999836652105653	0.1599354321561335	-0.10396598287253271	0.3511841065098568	0.036511200802509476
55.	0.9999850542428335	0.15952194910950157	-0.10277597242275952	0.3512790169030088	0.036103042553917705
55.004	0.9999863253998675	0.1591132208931275	-0.10158858495225649	0.3513640965116428	0.035694581367645875
55.008	0.99998748893133	0.15870923769893613	-0.10040396050064992	0.3514395394942592	0.0352859216417482
55.012	0.9999885532045342	0.15830998755769032	-0.09922080804865645	0.35141203554651396	0.034867386124948295
55.016	0.9999895265718105	0.15791547439297904	-0.0980353266955789	0.35133456461336093	0.03444319882131981
55.02	0.9999904173543362	0.1575257069958228	-0.0968479719754757	0.351257378914307	0.03401856478927185
55.024	0.9999912326512682	0.15714069315680507	-0.09565895527919184	0.35118129348185967	0.033593635648069956
55.028	0.9999919783663181	0.15676043617313806	-0.09446956429260994	0.351105684889975	0.03316880107221434
55.032	0.9999926604160974	0.1563849366550041	-0.09328033180523973	0.35103088464252136	0.03274427739334122
55.036	0.9999932846802558	0.15601419257232557	-0.09209193287420685	0.3509570064408674	0.03232030907888494
55.04	0.9999938560653561	0.1556481992552577	-0.09090500171431022	0.35088418283391265	0.03189712724204117
55.044	0.9999943786937481	0.15528694966052428	-0.08972020929972623	0.3508124594740598	0.03147496728896437
55.048	0.9999948567056528	0.15493043385257224	-0.08853819305705983	0.35074188412804297	0.031054052650125577
55.052	0.9999952942056524	0.1545786400326825	-0.08735932204945364	0.3506728342986651	0.030634541065491773
55.056	0.9999956946018499	0.15423155374798828	-0.08618452664440908	0.35060487043655764	0.030216714797799096
55.06	0.9999960608109008	0.1538891582772871	-0.08501397155042105	0.35053856604047234	0.029800675680690107
55.064	0.9999963957594291	0.15355143543601646	-0.083848307147915	0.35047378260972095	0.029386633371551472
55.068	0.9999967023428828	0.153218364732951	-0.08268796460587766	0.3504106412715693	0.028974742702986413
55.072	0.9999969829373888	0.15288992393715845	-0.08153344813022259	0.3503491160797928	0.02856517148336112
55.076	0.9999972395468053	0.15256608884847914	-0.08038515558697355	0.3502892872139299	0.028158058853141817
55.08	0.9999974741736612	0.15224683382052337	-0.07924351183433408	0.35023115392865856	0.027753546591098133
55.084	0.999997688820486	0.15193213135617742	-0.07810889578867335	0.35017473727816806	0.027351762061886498
55.088	0.9999978854773522	0.15162195301318357	-0.07698154385824656	0.3501202307964937	0.026952795902719685
55.092	0.9999980657417955	0.15131626845017795	-0.0758620939829196	0.3500671865710136	0.026556829807986484
55.096000000000004	0.9999982307565491	0.15101504528658474	-0.07475086086377848	0.35001558541013517	0.026163966325146986
55.1	0.9999983816396703	0.15071825059482907	-0.07364790006436624	0.34996576795965056	0.025774243904641527
55.104	0.9999985195092156	0.1504258506016833	-0.07255354476580524	0.3499176227782188	0.025387763908583647
55.108000000000004	0.9999986455024578	0.15013782160337932	-0.07146811309747055	0.34987108883763607	0.02500462654658334
55.112	0.9999987608712883	0.14985410500551882	-0.07039157704955273	0.3498035666108664	0.024623224711297156
55.116	0.9999988664412124	0.14957467863806767	-0.06932290273660967	0.34971880252816157	0.024243522532823348
55.12	0.9999989629298751	0.1492995110964191	-0.0682622383604442	0.34963860091794763	0.023867113515873166
55.124	0.9999990510549208	0.14902856951440852	-0.06720998677919324	0.34956284272748356	0.023494114038211375
55.128	0.9999991315430445	0.14876181954200196	-0.06616647947336192	0.34949146615897886	0.023124619921723235
55.132	0.9999992052229578	0.14849922537878885	-0.06513217519086344	0.34942414709404185	0.022758754764447168
55.136	0.999999272665142	0.14824074957907052	-0.0641072996627932	0.34936088330657655	0.02239658283659283
55.14	0.9999993343524309	0.1479863539966041	-0.06309215128417178	0.34930150888639705	0.022038183642450037
55.144	0.9999993907676585	0.14773599898993517	-0.06208702555888024	0.3492458111061057	0.021683633600476645
55.147999999999996	0.9999994423958138	0.1474896441916591	-0.06109210933290588	0.34919371506182456	0.02133298061892057
55.152	0.9999994897369013	0.14724724808976203	-0.06010769751547634	0.3491449197139287	0.020986297223230095
55.156	0.9999995331216341	0.14700876850540395	-0.05913388797669592	0.34909941809805095	0.020643605882539877
55.16	0.9999995728274033	0.14677416246456604	-0.058170955056738416	0.3490568644212544	0.020304971172494822
55.164	0.9999996091315998	0.14654338631347263	-0.05721895178895206	0.34901725698021685	0.01997040160066332
55.168	0.9999996423121474	0.1463163960360096	-0.05627805491456176	0.3489803501308742	0.019639935308768328
55.172	0.9999996726623585	0.14609314684865038	-0.05534842319509695	0.34894589447976015	0.01931360503985741
55.176	0.9999997004138538	0.14587359357049506	-0.0544301041927532	0.34891380757220286	0.018991414900445244
55.18	0.9999997257704983	0.1456576906900232	-0.05352324415175922	0.34888380569537436	0.018673393112828444
55.184	0.9999997489361575	0.14544539247929889	-0.052627747138991696	0.34885601516758535	0.018359506154155932
55.188	0.9999997701146961	0.14523665356153903	-0.05174362319676594	0.3488303592660304	0.018049746669453966
55.192	0.9999997895099791	0.14503142803793156	-0.050871071569907986	0.3488063928756405	0.017744154976018153
55.196	0.9999998072545297	0.1448296694186184	-0.050010155870157516	0.3487838899054313	0.01744273669917048
55.2	0.9999998234386362	0.144631327675818	-0.04916360297332802	0.34889724127449084	0.017153045448508503
55.204	0.999999838220344	0.14443633829329405	-0.04833390292957513	0.348999193558877	0.01686849314397476
55.208	0.9999998517578307	0.14424463545785848	-0.047520173873447265	0.34908920113618214	0.01658877953533418
55.212	0.9999998642092741	0.14405615677743533	-0.04672165227584662	0.3491682574490536	0.016313717910297974
55.216	0.9999998757328521	0.1438708428800865	-0.04593763182626849	0.349237304854766	0.01604313473041653
55.22	0.9999998864082433	0.14368863696216488	-0.04516757230409783	0.3492969993182441	0.015776897472311202
55.224000000000004	0.9999998961724796	0.14350948483534692	-0.044410625461193655	0.3493486874857227	0.01551479371528802
55.228	0.9999999050981508	0.1433333347079715	-0.04366652940542036	0.34939254687242055	0.015256759922039263
55.232	0.9999999132642158	0.14316013662560467	-0.04293451689874338	0.3494298444106977	0.015002601559776368
55.236	0.9999999207496332	0.1429898426817987	-0.04221438656568126	0.34946070192788414	0.014752269160698016
55.24	0.9999999276333617	0.14282240633932264	-0.04150565453469564	0.3494858588807739	0.014505639323466792
55.244	0.9999999339758798	0.14265778274746782	-0.04080794248071458	0.34950586209315676	0.014262615116970103
55.248	0.9999999397610778	0.14249592854656867	-0.04012092138191142	0.3495211786728062	0.014023111730844673
55.252	0.9999999450260902	0.14233680156393308	-0.03944426931403847	0.3495322806806559	0.013787045413117878
55.256	0.9999999498166438	0.14218036089658187	-0.038777728161652016	0.34953952355133744	0.013554348626027125
55.26	0.9999999541784649	0.14202656662066265	-0.03812102843223794	0.34954330189805094	0.01332495014995393
55.264	0.9999999581572804	0.141875379866026	-0.037473931502139644	0.3495439590889774	0.013098786379887041
55.268	0.9999999618019247	0.14172676275540697	-0.036836172362128154	0.3495419085336148	0.012875785990531468
55.272	0.9999999651728735	0.1415806780840861	-0.036207699765883485	0.3495371125189759	0.012655934827120912
55.275999999999996	0.9999999682802683	0.14143708914950043	-0.03558823805829947	0.34953002261392413	0.01243915765330713
55.28	0.9999999711241091	0.1412959604133075	-0.034977587236355134	0.34952094046540566	0.012225399186061615
55.284	0.9999999737043959	0.141157256906907	-0.03437559831122008	0.3495100635528353	0.012014617550421268
55.288	0.9999999760211287	0.14102094421961403	-0.033782162527446875	0.349497507025224	0.011806781585263623
55.292	0.9999999780743074	0.14088698840908764	-0.033197127167243316	0.3494834852987955	0.011601847704315525
55.296	0.9999999799175089	0.14075535620156587	-0.03262034636589653	0.3494682036332074	0.011399773846382886
55.3	0.9999999816219383	0.14062601475267472	-0.0320517263693956	0.3494517563850696	0.011200532074958943
55.304	0.9999999831879438	0.14049893164885646	-0.03149116047322026	0.34943426838134256	0.011004090620439175
55.308	0.9999999846155256	0.14037407487900738	-0.0309385363192547	0.34941587869536	0.01081041585354069
55.312	0.9999999859046836	0.14025141290969456	-0.030393745819960367	0.34939671948473877	0.010619475082347144
55.316	0.9999999870554178	0.14013091460340676	-0.02985668855983664	0.34937690746221334	0.01043123751609817
55.32	0.9999999880754008	0.14001254919198936	-0.029327284424560417	0.3493565155128499	0.010245677896018702
55.324	0.9999999890196882	0.13989628697557976	-0.028804779972760836	0.34930127281232354	0.010061546307564286
55.328	0.9999999898991441	0.13978210322746482	-0.02828817200246153	0.34924535572058	0.00987951269368463
55.332	0.9999999907137683	0.1396699731914422	-0.027777834585218698	0.34919225007383575	0.009699804560991331
55.336	0.9999999914635609	0.13955987239163747	-0.027273620445515307	0.34914226607631477	0.009522373646452524
55.34	0.999999992148522	0.13945177574497641	-0.026775756298492357	0.3490948726691367	0.009347279235642025
55.344	0.9999999927686514	0.13934565773191032	-0.02628432406970485	0.3490498464461805	0.009174539280472124
55.348	0.9999999933377992	0.13924149252802642	-0.02579937492596786	0.34900702144669143	0.0090041629980985
55.352000000000004	0.9999999938704969	0.1391392540382428	-0.025320956649469283	0.3489662290330245	0.008836158757473981
55.356	0.9999999943667466	0.1390389160567178	-0.024849134252757303	0.3489272538249901	0.008670540174743105
55.36	0.9999999948265483	0.13894045215977974	-0.024383918649075645	0.3488899913735578	0.008507305167129537
55.364	0.999999995249902	0.13884383586785198	-0.023925335047881316	0.3488542980182921	0.008346455962981078
55.368	0.9999999956368077	0.1387490406302247	-0.02347338694402834	0.3488200710304391	0.008187988501140948
55.372	0.9999999959890902	0.13865603990154285	-0.023028085640360657	0.34878718380417373	0.008031901138902725
55.376	0.9999999963169006	0.13856480715842678	-0.022589388109691824	0.34875562494132023	0.007878176167237601
55.38	0.9999999966218047	0.13847531591551132	-0.0221573428498241	0.3487251727586034	0.0077268232131765145
55.384	0.9999999969038023	0.13838753963837497	-0.021731881950715425	0.34869585903782774	0.007577817245313379
55.388	0.9999999971628936	0.1383014521156435	-0.021312977025129912	0.3486676249740228	0.00743114508047796
55.392	0.9999999973990784	0.13821702707009986	-0.020900630635232863	0.34864033584280146	0.00728680288399393
55.396	0.9999999976123686	0.1381342384100131	-0.02049478098013906	0.34861399740655535	0.007144767523458119
55.4	0.9999999978078465	0.13805306024087027	-0.020095372014772676	0.34858859928864266	0.007005017582813796
55.403999999999996	0.9999999979896951	0.13797346687215395	-0.019702382088536398	0.3485640508298119	0.0068675421117769765
55.408	0.9999999981579143	0.13789543268327686	-0.019315770232268	0.34854030008525794	0.006732324353132581
55.412	0.999999998312504	0.1378189322813817	-0.018935479979781598	0.34851732725714485	0.006599342872884658
55.416	0.9999999984534643	0.13774394049110245	-0.018561455284847227	0.3484951089965228	0.006468576382626918
55.42	0.9999999985807951	0.13767043234222387	-0.018193651770594378	0.3484735930669398	0.006340007203507714
55.424	0.9999999986955111	0.13759838306829947	-0.017832004811823954	0.34845277019309234	0.006213611474776609
55.428	0.9999999988020709	0.13752776817475948	-0.017476454450262524	0.3484326189776721	0.006089366794548964
55.432	0.9999999989009994	0.13745856337011936	-0.017126950313505286	0.3484130941131819	0.0059672537514511076
55.436	0.9999999989922965	0.13739074460319894	-0.016783423510272368	0.3483941901931161	0.005847247242529448
55.44	0.9999999990759624	0.13732428809387703	-0.016445811673967196	0.34837588582701945	0.005729324210062659
55.444	0.9999999991519969	0.13725917031033497	-0.016114049630932964	0.34835816449504065	0.005613460752013795
55.448	0.9999999992208859	0.13719536798148796	-0.015788074261231726	0.34834100385347605	0.0054996336370706864
55.452	0.9999999992841029	0.13713285808498815	-0.015467821848630743	0.34832438167305	0.005387819481253197
55.456	0.9999999993420612	0.13707161787079347	-0.015153221583539432	0.34830829088758997	0.005277992711203559
55.46	0.999999999394064	0.1370116248642551	-0.01484420755061369	0.3482927127070337	0.005170129315789474
55.464	0.9999999994441947	0.1369528568487558	-0.014540714307016589	0.3482776264874304	0.005064205466279559
55.468	0.999999999486927	0.1368952918847754	-0.014242669998407382	0.3482630256035154	0.004960195346317771
55.472	0.9999999995229906	0.13683890831473555	-0.0139500064026806	0.3482488949500056	0.004858074314279022
55.476	0.999999999553241	0.1367836847461218	-0.013662657589980271	0.3482352138588867	0.004757818487727522
55.480000000000004	0.9999999995785345	0.13672960006679596	-0.01338054949302655	0.34822197994938153	0.0046594014372723985
55.484	0.9999999995997264	0.13667663345508474	-0.013103612645781715	0.3482091805785477	0.004562798222006346
55.488	0.9999999996176727	0.13662476459481054	-0.012831635344231773	0.3481971275108422	0.0044679385681281
55.492	0.9999999996332294	0.1365739735978977	-0.012564727470299202	0.3481854075938903	0.004374854755552277
55.496	0.9999999996472521	0.13652423985651913	-0.012302997095799706	0.34817359963945893	0.004283578785198393
55.5	0.9999999996605965	0.13647554301439846	-0.012046210373610072	0.34816205561594077	0.004194033366058152
55.504	0.9999999996741187	0.13642786424952036	-0.011793915340477835	0.34815163697605406	0.004106070932144355
55.508	0.9999999996886743	0.13638118534766536	-0.01154636234124252	0.3481416211840624	0.004019769304258777
55.512	0.9999999997051191	0.13633548666837814	-0.011303804339537319	0.34813125916169496	0.003935207638040558
55.516	0.9999999997243091	0.1362907485645073	-0.011065990857503392	0.34812093811871875	0.003852303118527246
55.52	0.9999999997465611	0.136246953246826	-0.010832353402011727	0.3481117856012021	0.0037708698850375585
55.524	0.9999999997673893	0.13620408385247557	-0.010603115393298602	0.34810314573246737	0.0036909778229715913
55.528	0.9999999997864397	0.13616212205094047	-0.01037856621744982	0.34809419245912254	0.0036127186263467254
55.532	0.9999999998020936	0.13612104929064256	-0.010158525390136546	0.34808515828995734	0.00353603191841823
55.536	0.999999999814908	0.13608084861511727	-0.009942443444338981	0.3480771289592198	0.0034607371689449285
55.54	0.9999999998257395	0.13604150431421874	-0.009730425449590789	0.3480697213293123	0.0033868664746547145
55.544	0.9999999998354454	0.13600299932791077	-0.0095228046734348	0.3480620163148971	0.0033145265956086418
55.548	0.9999999998448825	0.13596531615480267	-0.009319459929920563	0.3480541164835014	0.003243676392011895
55.552	0.9999999998549078	0.13592843816382322	-0.009120087650632233	0.34804654646468286	0.003174215010257752
55.556	0.9999999998663155	0.13589235048482318	-0.008924303222618231	0.34804003473750095	0.0031060148036080406
55.56	0.9690373779939602	0.1358571446715533	-0.008597953917935676	0.33755378729254065	0.0029022719079659256
55.564	0.9187093959002988	0.13582447994021696	-0.007626669833239108	0.3216745898920952	0.002453305890849604
55.568	0.8709952455137311	0.13579691364758711	-0.006067850845959409	0.30777530525102054	0.0018675346463328203
55.572	0.8257591847490744	0.13577658171041174	-0.004025046556533453	0.2954855916844007	0.0011893432633145469
55.576	0.7828723716518251	0.13576524405880408	-0.001583513180361227	0.2845185542870098	0.0004505388807708013
55.58	0.7422130385122924	0.1357643482623173	0.0011822749327931557	0.2750616769144129	-0.00032519852558796027
55.584	0.703665447376985	0.1357750119026251	0.004183562820923413	0.26702324551388174	-0.0011171085222541801
55.588	0.6671198019398581	0.1357980639769597	0.00737016119524829	0.25962474410104175	-0.0019134762142997653
55.592	0.6324722560987884	0.1358341730798276	0.010707130605072838	0.25272644680576734	-0.002705975073305344
55.596000000000004	0.599624102984347	0.1358838851788451	0.014167480161287032	0.246215470041899	-0.0034882527872205655
55.6	0.5684820186221733	0.13594764798142556	0.017729171490083948	0.23999843717264857	-0.004254973449986025
55.604	0.5389572699270169	0.13602583045730116	0.021374903033185018	0.2339994747287814	-0.00500171608214393
55.608000000000004	0.5109659825638929	0.13611874049178452	0.025090844079251228	0.22815684360252775	-0.0057246477884451315
55.612	0.4844283904194663	0.13622663635458215	0.028866221777907018	0.22242073637205476	-0.006420446304121122
55.616	0.4592691176608396	0.13634973825846336	0.03269262920345293	0.21675119727047812	-0.007086166521768219
55.62	0.43541645789955324	0.13648823660807619	0.03656348250631178	0.21111601811635042	-0.007719136835199379
55.624	0.4128026712325214	0.13664229870941252	0.04047376886008444	0.20548964500409533	-0.00831694039503656
55.628	0.3913632965916959	0.13681207411355123	0.044419581297852964	0.1998515114039113	-0.008877320458304827
55.632	0.37103742427898095	0.13699771190811266	0.04839801437961805	0.19418549374211255	-0.009398192318443993
55.636	0.35176704700017647	0.13719932144714275	0.05241661903318799	0.18772448047485993	-0.00983988257625387
55.64	0.3334978745771905	0.13741715041769792	0.05651028612065867	0.18083319026539238	-0.010218935322008831
55.644	0.31617709424903234	0.1376514959560467	0.0606730230371093	0.17405761075144655	-0.01056060142690672
55.647999999999996	0.29975623575059857	0.13790261379053836	0.06489477025943252	0.1674139382775019	-0.010864289062745301
55.652	0.284188028142816	0.13817071775389095	0.06916404631707752	0.16091739152669687	-0.01112969792077576
55.656	0.26942837034352174	0.1384559741067219	0.07346939586035917	0.15458322986249184	-0.011357136508140308
55.66	0.2554354536932768	0.1387585069303599	0.07780031366176454	0.1484258679212108	-0.011547579079789835
55.664	0.24216898251748936	0.13907839524565785	0.0821452288764213	0.14245774671834838	-0.011702224209397982
55.668	0.22959182325520455	0.1394156723372954	0.08649285567275732	0.13669022870311115	-0.011822728223094383
55.672	0.21766762900632675	0.13977034951374495	0.09083200245133381	0.13113206237081756	-0.01191098781071456
55.676	0.2063628484326526	0.14014232531572463	0.09515188429228484	0.12577236632976996	-0.011967477648177132
55.68	0.19564522494867864	0.14053153000841068	0.09944318783672233	0.12060624032760955	-0.011993469011179352
55.684	0.1854840865187557	0.14093781662087612	0.10369074972916387	0.11592967669522525	-0.012020835092387482
55.688	0.1758508943468743	0.14136097502132328	0.10787769671981821	0.11148155685630394	-0.012026373580397527
55.692	0.1667177841312723	0.14180074766360523	0.11199676923560661	0.10721005398640601	-0.012007179676052441
55.696	0.15805917570262545	0.14225685054120712	0.11604158694992701	0.10310626846862465	-0.011964615017584427
55.7	0.14985016457133266	0.14272897383742417	0.12000636918813909	0.09916150509710966	-0.011900012189935279
55.704	0.14206738722875892	0.1432167877451967	0.12388611228916341	0.09536784544150674	-0.011814751609142084
55.708	0.13468912825631282	0.14371994328853416	0.12767638324302358	0.09171822217397607	-0.011710250884653352
55.712	0.12769387423748504	0.14423807473572287	0.13137341562363508	0.08820545493611993	-0.011587851891594699
55.716	0.12106184419692488	0.14477080187821834	0.13497382661101665	0.08482327241455961	-0.0114489216634618
55.72	0.11477451728047926	0.14531773202540055	0.13847449083930327	0.08156601541626064	-0.011294812454557454
55.724000000000004	0.1088135371291402	0.14587846185330644	0.14187315061274056	0.07842789251430603	-0.011126812206921967
55.728	0.10316210417549362	0.1464525786661814	0.1451677589181087	0.07540393885463559	-0.010946220817125549
55.732	0.09780440191733071	0.1470396624198954	0.14835640073114018	0.07248963374723047	-0.010754301153057706
55.736	0.09272477415373791	0.14763928681549077	0.15143776306880508	0.06968268246972693	-0.010552589557849283
55.74	0.08790894956424238	0.14825102015837865	0.1544107425824376	0.06697898819252383	-0.010342275304227924
55.744	0.08334341925507022	0.14887442679793417	0.15727441823025876	0.06437208749196068	-0.010124082610565431
55.748	0.07901483406735567	0.1495090691528242	0.1600282553806253	0.061858225094124024	-0.009899063842754683
55.752	0.07491106815709937	0.15015450563550314	0.1626715826863932	0.05943076570214176	-0.009667696717031615
55.756	0.07102058149408498	0.15081029610558128	0.16520537719141065	0.05708011653252335	-0.009429942181885195
55.76	0.06733199497561333	0.1514760024560008	0.16762953063582364	0.054815564725915915	-0.009188707386542896
55.764	0.0638350040678166	0.1521511863608002	0.1699441922186845	0.05263493583431036	-0.008945001652844165
55.768	0.06051975007558306	0.152835410388937	0.17214963642873662	0.05053611070254965	-0.008699773083966309
55.772	0.05737653673570953	0.15352823847209657	0.17424630811884403	0.04851679127665407	-0.00845387176172951
55.775999999999996	0.054396604970944756	0.1542292365599629	0.17623475642728817	0.04657514516515434	-0.008208159363746564
55.78	0.05157153130778037	0.1549379730735136	0.1781156460769709	0.0447093209059769	-0.007963429578830698
55.784	0.04889305605043708	0.15565401930134998	0.1798897449104315	0.04291730293087179	-0.00772038267647824
55.788	0.04635373183701028	0.15637694983292297	0.18155793862394173	0.04119747389682742	-0.007479728437221635
55.792	0.043946361309465436	0.15710634303787036	0.18312124883307718	0.03954814786353665	-0.007242106225806025
55.796	0.04166386964326636	0.157841781075442	0.1845805558382992	0.03796745810788023	-0.0070080545213198715
55.8	0.03949994612278919	0.15858285065646427	0.18593718793019937	0.03645393930778964	-0.006778142963868564
55.804	0.03744855793248172	0.1593291430028028	0.18719218068229546	0.03500610704237209	-0.006552869514459491
55.808	0.03550367754573895	0.16008025450474322	0.18834694232200494	0.03362207504622687	-0.006332615029477814
55.812	0.03365966145077363	0.16083578650225117	0.18940270564462713	0.03229912691031391	-0.006117542026772641
55.816	0.031911496371017235	0.16159534614405371	0.1903609566504138	0.031037298144224686	-0.005908289766578724
55.82	0.03025422623774885	0.1623585459809789	0.19122308631170104	0.029835144694609603	-0.005705168449059422
55.824	0.028682930756167277	0.16312500468271263	0.19199060999581233	0.028691029766282888	-0.00550840830623666
55.828	0.02719318020701012	0.16389434672773026	0.19266503820576394	0.02760355551010904	-0.005318240076970084
55.832	0.025780895745241835	0.16466620289234277	0.1932479048545462	0.026571450207261826	-0.005134877081500245
55.836	0.024442005708846005	0.1654402100904999	0.19374085424386248	0.025593255266468926	-0.004958459138206922
55.84	0.02317253882726242	0.1662160119250975	0.19414547231945223	0.024667418084197732	-0.004789067534857966
55.844	0.0219690073665616	0.16699325841852453	0.19446348278837608	0.02379267102041071	-0.004626805671467132
55.848	0.02082806629358517	0.16777160647845227	0.19469652800564907	0.022967717220169083	-0.004471734798982478
55.852000000000004	0.01974637202964686	0.16855071973575061	0.1948463789570049	0.022191102658850353	-0.004323855998140155
55.856	0.01872077132600445	0.1693302688614644	0.1949147473147428	0.021461405445711935	-0.004183144419470187
55.86	0.01774847571478532	0.1701099314200402	0.19490339818792085	0.02077736552322912	-0.004049579145869903
55.864	0.016826737094871348	0.17088939207137058	0.19481408725537466	0.020137380708573138	-0.003923045442454666
55.868	0.015952822228127515	0.17166834275595685	0.1946487417484666	0.01954035167848527	-0.003803504867539695
55.872	0.015124254155716365	0.17244648300023324	0.19440913296179482	0.018985024963467913	-0.0036908622424058272
55.876	0.014338768951151163	0.17322351909533706	0.19409699087389945	0.018470250897267147	-0.0035850201198454946
55.88	0.013594108881578155	0.17399916480386307	0.19371425049199897	0.017994785360684263	-0.0034858463589093475
55.884	0.012888062354025169	0.17477314135153185	0.19326270008999344	0.01755733283627123	-0.003393177550316481
55.888	0.012218682137821315	0.17554517709584702	0.19274416488250576	0.017156773154118933	-0.003306867913669248
55.892	0.01158411338645911	0.17631500784401247	0.1921605090714781	0.016791995470642793	-0.0032267583979646735
55.896	0.010982501652511238	0.17708237678494426	0.1915135653745105	0.016461809664076697	-0.0031526598612839013
55.9	0.010412085719764702	0.17784703443275557	0.19080517112492928	0.016165045144560845	-0.003084374205050139
55.903999999999996	0.009871313797942509	0.1786087386768395	0.19003716787566882	0.015900674937267177	-0.0030217192323898825
55.908	0.009358662070445296	0.17936725471402332	0.18921136978936268	0.015667635736299642	-0.002964494819026025
55.912	0.00887261246501708	0.1801223550238073	0.1883296121843182	0.01546462439223253	-0.0029124467143653
55.916	0.008411778984737427	0.18087381944014772	0.1873937247233974	0.015289830154506356	-0.002865218223041065
55.92	0.007974906361585501	0.18162143502653005	0.18640549222223937	0.015143274831654337	-0.0028227895988511757
55.924	0.007560744787148364	0.1823649960130443	0.18536673251550667	0.015023998181805501	-0.002784949452280199
55.928	0.007168061184220429	0.18310430390256485	0.18427923033631882	0.014931010826154001	-0.0027514751831869033
55.932	0.006795762895262109	0.18383916711124018	0.18314468128682473	0.014863424996660877	-0.00272215723384408
55.936	0.006442826280289471	0.184569401036576	0.18196488816611034	0.014820384404983069	-0.00269678959083151
55.94	0.0061082281053909835	0.18529482815959944	0.18074154761430458	0.014800995204876818	-0.0026751547795613373
55.944	0.005790977275778214	0.1860152775969728	0.17947633375183492	0.014804361285186134	-0.00265703248700281
55.948	0.0054902067691300375	0.18673058520908029	0.1781709079365215	0.014829682523732476	-0.0026422179996637807
55.952	0.005205078824047799	0.18744059348842443	0.17682694959054282	0.014876158603163901	-0.002630505747422583
55.956	0.004934756102840088	0.18814515156908782	0.1754460767002969	0.014942960847039515	-0.0026216838548992283
55.96	0.004678450624902956	0.18884411511456833	0.17402995924678574	0.015029285404493456	-0.002615545926452308
55.964	0.00443546661822774	0.18953734639419795	0.1725802011766877	0.015134399875196481	-0.002611897775149846
55.968	0.004205118180072176	0.1902247138317596	0.17109826102496947	0.015257725846965602	-0.002610570359611544
55.972	0.003986722169468263	0.19090609162249428	0.16958568938444604	0.015398500151841415	-0.0026113652637365235
55.976	0.0037796563001177013	0.19158136088176128	0.16804424905230414	0.015555589545269536	-0.0026140273637006925
55.980000000000004	0.0035833567364283204	0.19225040879599511	0.16647519409523204	0.015728347016734298	-0.002618379622408006
55.984	0.003397261913858069	0.1929131275121251	0.16487995168863173	0.015916119226012455	-0.002624248969055436
55.988	0.0032208177832636284	0.19356941577558556	0.16326021961985826	0.016118252338611458	-0.0026314694166900006
55.992	0.003053533376401802	0.19421917836485916	0.16161729517737478	0.01633414870954725	-0.002639880933462033
55.996	0.0028949487332980643	0.1948623248400742	0.15995243321210648	0.01656323282084541	-0.0026493293915528454
56.	0.002744604076563279	0.19549877084776224	0.15826731431986216	0.016804920165335156	-0.0026596695819272893
56.004	0.0026020540750663454	0.19612843799847735	0.15656315885908526	0.01705863115406405	-0.002670753179292271
56.008	0.0024669091560023896	0.19675125208115476	0.15484102693793336	0.017323833879698623	-0.0026824402284346973
56.012	0.002338792892901571	0.19736714448253329	0.15310257407011854	0.017600001342330567	-0.0026946055091483516
56.016	0.002217329049527903	0.1979760525419339	0.1513490000415084	0.01788659737750698	-0.002707118627230748
56.02	0.0021021635622281557	0.19857791746322823	0.1495812164136926	0.01818312083138046	-0.002719853332155043
56.024	0.0019929837991840113	0.19917268538046498	0.14780074425739523	0.018489126956049963	-0.0027327067247736527
56.028	0.0018894815646861394	0.19976030811557424	0.146008776872401	0.018804050513020067	-0.002745556415652904
56.032	0.001791349433429264	0.2003407415633786	0.1442063117488477	0.019125219219149135	-0.002757977324981674
56.036	0.0016983058494617746	0.20091394611817984	0.142394519253613	0.01945298770913372	-0.002769998832888538
56.04	0.0016101003628517735	0.20147988707305586	0.14057469461468994	0.019788514701595344	-0.0027817644110550675
56.044	0.0015264843470547706	0.20203853423421403	0.13874779613441704	0.020131388441914182	-0.0027931857794414685
56.048	0.0014472092332006034	0.20258986138677465	0.1369148594907519	0.020481184681921994	-0.00280417852292949
56.052	0.001372041173669234	0.20313384639281035	0.13507688227004438	0.02083748345379869	-0.0028146622992927636
56.056	0.0013007786868239888	0.2036704710107842	0.13323482703986417	0.02119988838171102	-0.0028245634618016937
56.06	0.0012332244179785931	0.20419972082224272	0.13138962183211564	0.021567998857848342	-0.0028338112136081957
56.064	0.0011691810124471293	0.20472158499767104	0.1295421839541007	0.021941407041431594	-0.0028423377871729318
56.068	0.0011084556176442228	0.20523605666695463	0.1276935156164639	0.022319704140120862	-0.002850081489171377
56.072	0.0010508820808097577	0.20574313246639844	0.12584435102186745	0.022702503407582033	-0.002856981807898895
56.076	0.000996303800243446	0.20624281192496902	0.12399553121714162	0.02308942330574146	-0.0028629853082928623
56.08	0.0009445641742029159	0.20673509855130595	0.12214807234349906	0.023480079873730488	-0.002868046495047568
56.084	0.0008955074403768488	0.20721999914006223	0.12030258995402925	0.023874087748337176	-0.0028721145889147206
56.088	0.0008489941844381092	0.20769752291044857	0.11845984189407713	0.02427107600820404	-0.0028751478265309793
56.092	0.0008048995811523759	0.20816768282175668	0.11662078894780459	0.0246706882631838	-0.0028771151291378375
56.096000000000004	0.0007630992926152996	0.2086304949084699	0.1147859976813777	0.025072568515872504	-0.002877979791529125
56.1	0.0007234690179544885	0.2090859773774779	0.11295614457807464	0.025476360905871243	-0.0028777115058068008
56.104	0.0006858919619394644	0.20953415186426538	0.11113212652047733	0.025881719006875033	-0.002876290471239479
56.108000000000004	0.0006502673890129973	0.20997504288401464	0.10931449154930442	0.026288313963260923	-0.0028736936745823475
56.112	0.0006164965844496732	0.21040867723793072	0.10750391397079642	0.026693058295182953	-0.002869608242582802
56.116	0.0005844808335238866	0.21083508449533284	0.10570107662225883	0.02709830316486939	-0.0028643198191630583
56.12	0.0005541237955269698	0.21125429709811314	0.10390667332922218	0.027503930733092374	-0.0028578419459529838
56.124	0.0005253425044231914	0.21166634983920465	0.10212124026168475	0.02790966756844283	-0.0028501698673807007
56.128	0.0004980585840902257	0.2120712797433903	0.10034534283335178	0.02831524565552733	-0.0028413030327144643
56.132	0.0004721936587769463	0.21246912604337984	0.09857952778832119	0.028720791511127827	-0.0028312820648738047
56.136	0.00044766982916189413	0.21285993006946072	0.09682429109679887	0.029125689755808492	-0.0028200742633114543
56.14	0.00042441759068095707	0.21324373515439765	0.0950801407764026	0.02952958787997079	-0.0028076773726967747
56.144	0.0004023744975696418	0.21362058662875083	0.09334756190736584	0.029932244522167632	-0.002794102048559455
56.147999999999996	0.00038147831303312756	0.21399053173767435	0.09162704161315306	0.03033342209922629	-0.002779361728955144
56.152	0.00036166681379011886	0.21435361958844684	0.08991900350148102	0.030732886946632548	-0.0027634705689648723
56.156	0.00034288139406412466	0.2147099010364154	0.08822390751099472	0.031130412895400514	-0.0027464466680628924
56.16	0.0003250719202498174	0.21505942861914087	0.08654214646022065	0.03152578594855058	-0.0027283091848330303
56.164	0.0003081894696387289	0.2154022565399198	0.0848741304966938	0.03191879779639737	-0.002709080209469013
56.168	0.00029218511952248017	0.21573844050457597	0.08322024094634763	0.032309244810133766	-0.0026887831378938636
56.172	0.00027701025129690804	0.21606803775879538	0.08158082760210725	0.032696928662817475	-0.0026674425003597115
56.176	0.0002626218179904785	0.21639110693299626	0.07995625866560725	0.03308166120103091	-0.0026450858600776113
56.18	0.00024898155728550584	0.21670770788229246	0.07834675938391433	0.03346326367968696	-0.002621738267712914
56.184	0.00023605135357208272	0.21701790173175767	0.07675279340187476	0.03384156285317712	-0.0025974344820664627
56.188	0.00022379309124030683	0.21732175144104887	0.07517472660758441	0.03421639175542502	-0.0025722078957120813
56.192	0.00021216957709080495	0.21761932086862537	0.07361264986853991	0.03458758954142576	-0.0025460841187097474
56.196	0.00020114913616121115	0.2179106742331858	0.07206678021807336	0.034955005087370705	-0.0025190946691531807
56.2	0.0001907020878230172	0.21819587738474508	0.07053760605630528	0.035318495609090415	-0.0024912821297753676
56.204	0.0001807987518475676	0.21847499765167006	0.06902534912722741	0.03567792478823784	-0.002462681214643078
56.208	0.00017140945320241857	0.21874810268101344	0.06752999026157672	0.036033161405694965	-0.002433319038820403
56.212	0.00016250629975962728	0.21901526053171702	0.06605184294271524	0.03638408121509477	-0.0024032356180344354
56.216	0.00015406559447568645	0.21927654087711906	0.06459127537728948	0.03673057069044367	-0.002372474406231445
56.22	0.0001460642261497219	0.219532014296042	0.06314836914227269	0.03707252294598852	-0.002341069364028658
56.224000000000004	0.00013847908358086247	0.21978175144612858	0.06172318904083476	0.03740983622482703	-0.0023090543932916666
56.228	0.00013128715584711687	0.22002582377525548	0.060315984532666435	0.03774213816702281	-0.002276454221911907
56.232	0.00012446787129764974	0.2202643035045652	0.058926915986733164	0.038067339681526854	-0.0022431909272517666
56.236	0.00011800312115951211	0.22049726343673212	0.05755610971788151	0.03838770788895133	-0.0022094471270744684
56.24	0.00011187490048641911	0.22072477701164475	0.056203768878830114	0.038703176351450895	-0.0021752643785335497
56.244	0.00010606520433211818	0.2209469183363972	0.05486998067928157	0.03901368366685571	-0.0021406800690279754
56.248	0.00010055637587854767	0.221163761611206	0.053554780192103635	0.03931917306341811	-0.002105729670746639
56.252	0.00009533329554307454	0.22137538162235226	0.05225834008086418	0.0396195950311459	-0.0020704542710037388
56.256	0.00009038194210130531	0.2215818532146888	0.05098058469365457	0.03991490532934988	-0.0020348852116821256
56.26	0.000085688297241069	0.22178325138530536	0.049721639014420824	0.04020503119976552	-0.0019990600478782677
56.264	0.00008123834314055002	0.22197965142509557	0.048481521288424506	0.04048986639381728	-0.001963010319537316
56.268	0.00007701878243170112	0.22217112871385164	0.047260270209710936	0.04076950335966642	-0.0019267777450935528
56.272	0.00007301835071683303	0.22235775875564642	0.04605789193418942	0.04104391745661613	-0.0018903963147726163
56.275999999999996	0.00006922612960828875	0.2225396170394841	0.04487440684430574	0.04131308872955633	-0.001853900351645013
56.28	0.00006563120071840504	0.22271677921871946	0.04370982117212777	0.04157700190457316	-0.0018173233181221088
56.284	0.00006222264153065175	0.22288932073569817	0.042564084240299234	0.04183564581777619	-0.0017806959528351481
56.288	0.00005899034370596711	0.22305731705413648	0.0414372125582836	0.042089014424632115	-0.0017440514370821456
56.292	0.00005592590568235618	0.22322084344651855	0.04032911289474803	0.0423371070819365	-0.0017074179711444534
56.296	0.000053021112848545036	0.22337997504332177	0.039239821558499456	0.04257992743468329	-0.001670828754510828
56.3	0.000050267750593243286	0.22353478703546745	0.03816928638993423	0.04281748349611117	-0.0016343127900593495
56.304	0.000047657604305161604	0.22368535412381987	0.03711735883443131	0.043049786755210914	-0.0015978943827389118
56.308	0.00004518252570626788	0.2238317507469297	0.03608405645308511	0.043276852573945035	-0.001561604391390074
56.312	0.00004283552682582841	0.22397405132944415	0.03506931416038283	0.04349870127874691	-0.0015254696207130216
56.316	0.000040610539945916136	0.2241123297684103	0.034072966266945	0.04371535708224069	-0.0014895118872106422
56.32	0.000038501515416306405	0.22424665956343515	0.033094991381328855	0.04392684756947674	-0.001453758641720779
56.324	0.00003650240358676261	0.22437711409913166	0.03213531136177223	0.044133204020895975	-0.0014182342526041104
56.328	0.00003460715480704893	0.22450376619202603	0.031193745337955023	0.04433446060950099	-0.0013829578739483722
56.332	0.00003280983613031673	0.22462668814380524	0.03027023651703471	0.044530654516859634	-0.0013479534444837012
56.336	0.000031105591459945034	0.22474595204481296	0.02936469378104812	0.04472182698933054	-0.0013132427548707044
56.34	0.00002948999432522236	0.22486162938151502	0.028476924737208642	0.044908022126123215	-0.0012788423661825113
56.344	0.00002795860185052256	0.22497379102630496	0.02760683987871855	0.045089286471482214	-0.00124477271186388
56.348	0.00002650697116021082	0.22508250754565537	0.026754334944172415	0.04526566941666634	-0.0012110528810456728
56.352000000000004	0.00002513065937865289	0.22518784886422186	0.025919201515587496	0.04543722255046541	-0.0011776965275941095
56.356	0.00002382536944633185	0.22528988411891313	0.02510128917649116	0.04560399944053031	-0.0011447191775612925
56.36	0.000022587690254699527	0.22538868201717357	0.02430050536727707	0.045766056624343646	-0.0011121383046389691
56.364	0.00002141440325788106	0.22548431083542742	0.02351672561516574	0.04592345301219624	-0.0010799692437887755
56.368	0.00002030227641778812	0.2255768382847063	0.022749791696533128	0.04607624942849576	-0.001048225076655782
56.372	0.000019248077696338247	0.22566633137564515	0.02199951163691605	0.04622450830117913	-0.0010169166082825128
56.376	0.00001824857505544301	0.22575285628470973	0.021265665059135977	0.046368293340810794	-0.0009860525955494475
56.38	0.000017300679863263394	0.2258364785726825	0.02054820004088535	0.04650766991795852	-0.0009556489049096777
56.384	0.000016401939876907464	0.22591726342128618	0.019846889629828272	0.04664270566091967	-0.0009257126312888391
56.388	0.000015549991536597795	0.2259952748284158	0.019161435660063623	0.04677346865032087	-0.0008962468101411263
56.392	0.000014742465888858373	0.22607057574451533	0.018491612571958777	0.04690002749412351	-0.0008672571380355466
56.396	0.000013976993980217432	0.22614322836300232	0.017837267412153014	0.04702245172398087	-0.0008387520457757022
56.4	0.000013251206857198877	0.2262132944106938	0.01719831983355041	0.04714081219741615	-0.0008107427653844972
56.403999999999996	0.000012562884050125605	0.22628083536093582	0.01657467205826026	0.047255181467339404	-0.0007832391358747285
56.408	0.000011910272091975449	0.22634591174152013	0.015966002833923278	0.047365632714508825	-0.000756239826150417
56.412	0.000011291643356401841	0.2264085831695778	0.015372171112115453	0.04747223945455421	-0.0007297513879707257
56.416	0.000010705268552285307	0.22646890865941724	0.014792999165142403	0.04757507594908242	-0.0007037780587963626
56.42	0.000010149418388506593	0.2265269463959145	0.014228250004453798	0.047674216739550315	-0.0006783206745368381
56.424	9.62236357394939e-6	0.22658275352752294	0.013677665673547262	0.04776973621416238	-0.0006533784812508564
56.428	9.122501565357259e-6	0.22663638641597378	0.013141094285115852	0.04786170904210659	-0.0006289552311691046
56.432	8.64856437056274e-6	0.22668790064430458	0.012618295916343307	0.047950210231694886	-0.0006050499419543986
56.436	8.199313131983654e-6	0.22673735085111119	0.012109049546684186	0.04803531458341064	-0.0005816620042810808
56.44	7.773508917522444e-6	0.2267847908595564	0.011613168479983218	0.04811709682346946	-0.0005587919521786161
56.444	7.369912795081721e-6	0.22683027380741838	0.011130489512526598	0.04819563176107128	-0.0005364409738661977
56.448	6.987285832566227e-6	0.22687385207559835	0.010660787557250338	0.04827099409762362	-0.0005146068132520504
56.452	6.624389875854821e-6	0.226915577102608	0.010203832035475183	0.04834325804429785	-0.0004932864851316497
56.456	6.280114864335539e-6	0.22695549943917326	0.009759407366750487	0.04841249743227618	-0.0004724772840833452
56.46	5.9536172540065325e-6	0.22699366879678187	0.009327309512619364	0.04847878581968549	-0.0004521766401361892
56.464	5.644086556881088e-6	0.2270301340927412	0.008907344023602498	0.04854219636974289	-0.0004323820427265682
56.468	5.350712284972609e-6	0.2270649434422164	0.008499298590967286	0.04860280176185195	-0.0004130897245315706
56.472	5.0726839502960534e-6	0.2270981440778065	0.008102950693838205	0.04866067399912272	-0.0003942950421438261
56.476	4.809191064864798e-6	0.2271297823586533	0.007718086243729909	0.048715884373978315	-0.00037599339703793885
56.480000000000004	4.559441688614331e-6	0.22715990380448478	0.007344499622276065	0.0487685034901644	-0.0003581802554624814
56.484	4.322697567554729e-6	0.2271885531252364	0.0069819874591227305	0.04881860128889241	-0.0003408508619709596
56.488	4.098183365146639e-6	0.22721577421263314	0.006630351462195913	0.04886624693590896	-0.0003240003918235305
56.492	3.8853296475545325e-6	0.22724161013757704	0.006289367044111999	0.048911508917502115	-0.000307622432263528
56.496	3.683540024812321e-6	0.22726610308718892	0.005958832844088967	0.04895445475179462	-0.00029171141283946097
56.5	3.486641571271677e-6	0.22728929113535595	0.005638560007304544	0.04899514201400274	-0.00027626204831236246
56.504	0.08505596268688234	0.22730977371813268	0.00425695261988748	0.09830389301113024	-0.00041847501489886943
56.508	0.16287449182518185	0.22732082617082244	0.0009862978730403298	0.1410276510302825	-0.0001390952722510415
56.512	0.2340744931064142	0.22731565213212765	-0.0037951164628767437	0.17701302566049398	0.0006717850478277641
56.516	0.2992185144583589	0.2272889183847452	-0.009736483576903128	0.20642079372631889	0.002009812668047612
56.52	0.35882186841548425	0.22723665395338663	-0.0165090007042925	0.2296850918413686	0.0037918713429746414
56.524	0.41335583061933834	0.2271561210423401	-0.023827416370175485	0.2476362697259088	0.005900532507116311
56.528	0.4632515756558978	0.22704562054198513	-0.031458250798098455	0.2612133496596133	0.008217315065403501
56.532	0.508903564605429	0.22690428930526996	-0.03921648123395878	0.2713469699004694	0.010641273352993337
56.536	0.5506727137316878	0.22673190331161672	-0.04696568899288941	0.27887938535575374	0.013097762479146487
56.54	0.5888892581558004	0.22652870060250307	-0.05461450882447844	0.28505977150564393	0.015568399406398798
56.544	0.6238554647356002	0.22629516953371362	-0.06212392716407722	0.2902612213198117	0.01803216697182808
56.548	0.6558474226904054	0.22603195339092147	-0.06945063177698703	0.2944812183188498	0.020451906658700968
56.552	0.6851187461843653	0.22573985062141252	-0.07656295473303905	0.2979553853352011	0.02281234467988421
56.556	0.7119002710039469	0.22541976508307715	-0.08343901921562459	0.30084750312232833	0.025102420593996633
56.56	0.7364037947720579	0.22507267347061824	-0.09006397486627167	0.30326951343712005	0.02731365783590722
56.564	0.7588235090421407	0.22469960193964225	-0.0964275714874748	0.3052971751200506	0.029439065178812795
56.568	0.7793362724444471	0.2243016119319909	-0.10251971537192546	0.3067501026672268	0.031447933215753
56.572	0.7981042090628522	0.22387983886633148	-0.10831365412401166	0.3076115792478947	0.03331853419919747
56.576	0.8152760769250881	0.22343545284138083	-0.11382295587410002	0.3082578580713882	0.03508682057710421
56.58	0.830987409223625	0.22296961709451454	-0.11904127852773831	0.30875232273962616	0.03675427124733399
56.584	0.8453623188208153	0.22248350484524967	-0.12396750481588686	0.30914296693393134	0.038323682242179684
56.588	0.8585149010858045	0.22197825105379734	-0.12861326652467375	0.3094576235580909	0.039800355816768905
56.592	0.8705484526352596	0.22145496230146158	-0.13298638236708074	0.3097217893332782	0.04118878030369177
56.596000000000004	0.8815587572079004	0.22091471228952714	-0.13709534495358527	0.30995608190168616	0.042493535968773394
56.6	0.8916324700480459	0.22035853971709762	-0.14094920079510778	0.31017657501341256	0.0437191403535043
56.604	0.9008494200412343	0.21978744602958694	-0.14455757397266353	0.3104145008966765	0.04487276717555874
56.608000000000004	0.9092824942259664	0.21920239185697366	-0.14793131388276634	0.3106922997618595	0.04596112011703017
56.612	0.9169981926030933	0.21860429496322584	-0.15108035073260068	0.31096057955219764	0.04698003342275879
56.616	0.9240578206829864	0.21799403904003486	-0.15401242391789488	0.31120797104581666	0.04792989396333627
56.62	0.9305168012627086	0.21737247506394605	-0.15673552374368688	0.31148791070154974	0.048821220823634166
56.624	0.9364266534037482	0.21674041873152042	-0.1592597900875622	0.31180319350061697	0.049657711145539796
56.628	0.9418336311346609	0.21609864669637185	-0.16159464025880754	0.31215543603940965	0.05044264539161961
56.632	0.9467809443100027	0.21544789861565247	-0.1637491662607215	0.3125454434327461	0.051179055780699666
56.636	0.9513072862628295	0.21478888148902317	-0.1657318820946631	0.31297308025961623	0.05186961763639025
56.64	0.9554488074353931	0.21412226123996117	-0.16755150183314954	0.31343716981888614	0.052516868533486305
56.644	0.9592379702948305	0.2134486748548128	-0.16921631523472194	0.31393577788788984	0.053123055554534816
56.648	0.9627050139281957	0.21276872753848283	-0.17073338314698366	0.3144674625977534	0.05369009377896198
56.652	0.9658769181394952	0.21208299478411521	-0.17211027567510787	0.31502930094769227	0.05421977983184384
56.656	0.9687793077870208	0.21139202316103542	-0.1733539080142927	0.31561859786848334	0.0547137173824931
56.66	0.9714346112042928	0.21069633254208717	-0.17447063994245174	0.3162322539241018	0.05517324371258194
56.664	0.9738642517799159	0.20999641824261372	-0.17546713996171096	0.3168665434472432	0.055599666128240986
56.668	0.9760871324298254	0.20929274805764414	-0.17634902425434312	0.31751132510120517	0.055992812371301055
56.672	0.9781209942627956	0.20858577244049528	-0.1771211856533522	0.31817055357291635	0.056354745688818354
56.676	0.979981885335445	0.20787591644519707	-0.17778968883643237	0.3188398030540381	0.05668642937364681
56.68	0.9816844372862736	0.20716358812081284	-0.1783582793483765	0.3195165469628787	0.05698842153963377
56.684	0.9832422808224772	0.20644917675772656	-0.17883193355248936	0.3201967774261175	0.057261408824388675
56.688	0.984667509577458	0.20573305363514313	-0.17921483695635174	0.3208768458376365	0.057505891609860436
56.692	0.9859716374369826	0.20501557401627016	-0.17951083882052205	0.32155330549090383	0.057722303594183726
56.696	0.9871647422256188	0.20429707770944944	-0.1797236669216935	0.322222438594897	0.05791099822872511
56.7	0.9882564501988763	0.20357789107383975	-0.1798566597067684	0.3228808267333101	0.058072266979613
56.704	0.9892552549582073	0.2028583271281748	-0.17991275071603358	0.3235251652963224	0.05820630241432081
56.708	0.9901691280985214	0.20213868733121101	-0.17989501099646923	0.3241519011891565	0.058313309828949715
56.712	0.9910052804829489	0.20141926228121446	-0.17980588517420681	0.3247579406909502	0.05839338899328886
56.716	0.9917702864646074	0.20070033223013004	-0.17964780027176544	0.3253400716943937	0.05844662822015629
56.72	0.9924702706934292	0.1999821686390678	-0.17942305537823683	0.32588886871916234	0.05847197653934921
56.724000000000004	0.9931106672743952	0.19926504176869883	-0.17912799645426017	0.3261686818662998	0.05842594248883727
56.728	0.9936966497780627	0.19854924148926054	-0.1787602718011364	0.32643343871978886	0.05835333023052906
56.732	0.9942327464046568	0.1978350527056222	-0.17832275579628645	0.3266869316399487	0.0582557139326687
56.736	0.994723282463792	0.1971227480124906	-0.17781871505203753	0.32693249887872294	0.05813471685936621
56.74	0.9951720744003185	0.19641258793694114	-0.17725096090392223	0.3271737977922288	0.05799187004125811
56.744	0.9955827069571166	0.19570482069540732	-0.17662296189103177	0.327413710422769	0.05782877929860204
56.748	0.9959584220303641	0.19499968074296958	-0.17593769881393725	0.32765549363465113	0.05764695355382519
56.752	0.996302147419918	0.19429739123140813	-0.17519830466986464	0.32790210512615037	0.05744789291578128
56.756	0.9966166801582675	0.19359816224715268	-0.17440796475440917	0.32815635076547295	0.05723308125824014
56.76	0.9969044304968592	0.19290219119015606	-0.17356985985913784	0.3284208514554082	0.05700396116193393
56.764	0.9971677178319641	0.19220966285727703	-0.17268713801317717	0.32869815542550923	0.056761943730641674
56.768	0.9974086205200696	0.1915207494316904	-0.1717629093678054	0.3289906858186519	0.05650839735112124
56.772	0.9976290108195571	0.19083561070485622	-0.17080033082063883	0.32930065069669723	0.05624466007844752
56.775999999999996	0.997830683086718	0.19015439390117855	-0.1698024983644354	0.32963018975618597	0.0559720297569433
56.78	0.9980151836044605	0.18947723158734509	-0.16877457270274604	0.330111498085498	0.05571442703364329
56.784	0.9981839975191559	0.18880422719073015	-0.16772407444459317	0.3306446764047573	0.05545707232001993
56.788	0.9983384596413706	0.1881354659984597	-0.16665330143079218	0.33118840122468557	0.055193640459679665
56.792	0.9984797692537092	0.18747102532727788	-0.16556408322331376	0.3317408878494768	0.05492437596448677
56.796	0.9986090772933115	0.18681097516745854	-0.1644584488975614	0.3323001010127774	0.054649559181064344
56.8	0.9987273755770711	0.18615537798317935	-0.16333776088824883	0.33286467888041243	0.05436937132711254
56.804	0.9988356153571798	0.1855042908433096	-0.1622036738303561	0.33343291387171425	0.05408404360595276
56.808	0.9989346535324509	0.18485776485963645	-0.1610574344009208	0.334003514690912	0.05379374915700855
56.812	0.9990252583558161	0.18421584575864317	-0.15990037703559218	0.3345750568640861	0.05349867773927206
56.816	0.9991081703998661	0.18357857470790556	-0.15873364645863525	0.33514631577946724	0.05319899680085208
56.82	0.9991840228228218	0.18294598821428934	-0.15755823117517184	0.33571620621775855	0.052894851628509265
56.824	0.9992534190068713	0.18231811905157072	-0.15637515596367285	0.3362835909691881	0.05258639898583076
56.828	0.9993169240131826	0.18169499601233596	-0.15518531426779428	0.33684746933682375	0.052273780389346186
56.832	0.999375019076376	0.181076644430386	-0.15398949727867403	0.3374069317529578	0.05195712379897784
56.836	0.999428173394064	0.18046308744298004	-0.1527881698747993	0.33796144818354656	0.05163651115620089
56.84	0.9994768132250967	0.17985434490666546	-0.15158239138872615	0.3385113770488103	0.05131236404534941
56.844	0.9995213085135832	0.17925043366912957	-0.1503726057708216	0.3390595960098631	0.05098527496360517
56.848	0.9995620227844556	0.17865138359190885	-0.1491592980869592	0.3395770337599514	0.050651072002086
56.852000000000004	0.9995992766424083	0.17805717950843494	-0.14794209676786296	0.3400770430830233	0.05031171081631733
56.856	0.9996333561694102	0.17746785159942102	-0.14672130705955524	0.34056967427361706	0.04996882775427208
56.86	0.9996645417099111	0.1768834130842691	-0.1454974693432795	0.341054318805679	0.049622540294822354
56.864	0.9996930744967455	0.1763038753000678	-0.14427103134668434	0.34153047394619274	0.04927295371253913
56.868	0.9997191767853263	0.17572924772836807	-0.14304240262407722	0.34199768676162395	0.04892017080625926
56.872	0.9997430635076606	0.1751595384873294	-0.14181198739205317	0.34245552004896984	0.04856429789152352
56.876	0.9997649168240899	0.1745947536889804	-0.14058017176314744	0.3429035570947103	0.048205440954568614
56.88	0.9997849096629906	0.17403489863461324	-0.13934719843497811	0.34334156173406893	0.04784368473393259
56.884	0.9998032054657563	0.17347997721784633	-0.13811338813835233	0.343769213755595	0.0474791308494427
56.888	0.9998199428920831	0.17292999226010025	-0.13687902357039627	0.3441862418815801	0.047111876715114916
56.892	0.9998352565903287	0.17238494547462613	-0.13564433032801917	0.34459245442506087	0.04674201271657585
56.896	0.9998492712295521	0.17184483770556042	-0.13440956176168367	0.3449876349585809	0.04636963682798256
56.9	0.9998620912979235	0.17130966885115204	-0.13317489862068493	0.3453716606972361	0.045994835899812014
56.903999999999996	0.999873818915649	0.17077943809484292	-0.13194054938198307	0.34574438663455764	0.045617704318300305
56.908	0.9998845521271394	0.17025414378226267	-0.1307067037037829	0.3461057011623213	0.04523833533201356
56.912	0.99989437162776	0.1697338075640504	-0.1294735564932777	0.3464593623184507	0.0448573258197629
56.916	0.9999033536412276	0.16921837786827504	-0.1282414920738408	0.3468046692655596	0.044474748244790245
56.92	0.9999115734747153	0.16870787400771195	-0.12701065544880524	0.34713789870716943	0.04409021204591855
56.924	0.9999190949887078	0.16820229086147911	-0.12578115176737353	0.3474589609021466	0.04370378829416681
56.928	0.9999259749720928	0.16770162291375046	-0.12455306920435626	0.34776780214300745	0.04331554712736488
56.932	0.9999322701316885	0.16720586428152534	-0.12332650807663384	0.34806437003139473	0.04292556334186527
56.936	0.9999380317309048	0.16671500871752756	-0.12210154233493202	0.34834866046907975	0.0425339087135822
56.94	0.9999433022747849	0.16622904975383052	-0.12087822897824886	0.34862070516504223	0.04214065342549856
56.944	0.9999481236992809	0.16574798049871992	-0.11965669728704884	0.3488804579208306	0.04174588334279981
56.948	0.9999525364871016	0.16527179379575774	-0.11843696235567372	0.3491280360120061	0.04134966405846426
56.952	0.9999565737363856	0.16480048230573688	-0.11721909899557487	0.34936349305596587	0.04095207387796709
56.956	0.9999602665849427	0.16433403840862762	-0.11600318262894248	0.34958689643784513	0.04055319259216455
56.96	0.9999636459709609	0.16387245415473511	-0.1147892834059811	0.34979833521989984	0.040153100236497465
56.964	0.9999667384688073	0.16341572138298197	-0.1135774550631713	0.3499979337496265	0.03975187459265101
56.968	0.9999695671875681	0.1629638316367385	-0.1123677813125282	0.3501857896954585	0.03934960023525427
56.972	0.9999721552067051	0.16251677619289684	-0.11116031396652995	0.3503620574171463	0.03894635630444938
56.976	0.9999745239763387	0.16207454599632015	-0.10995521428135215	0.35052675646551246	0.03854224461851276
56.980000000000004	0.999976690856777	0.16163713119239104	-0.10875256821383963	0.35068001663644466	0.03813735243048537
56.984	0.9999786726742154	0.16120452250759032	-0.10755214243709714	0.35082241959715815	0.037731702842640616
56.988	0.9999804862464758	0.16077671094758664	-0.10635405866806717	0.35095408187368315	0.03732539101339135
56.992	0.9999821464742892	0.16035368632504668	-0.10515872261428225	0.35107473528734895	0.0369185707049649
56.996	0.9999836652144067	0.1599354376795985	-0.10396602173595455	0.3511840732398936	0.036511210991779834
57.	0.9999850542588558	0.15952195470986572	-0.1027759158994509	0.35127911699046505	0.03610303298504541
57.004	0.9999863253847268	0.15911322673231584	-0.10158854129216435	0.35136418030923017	0.03569457453993171
57.008	0.9999874889157334	0.1587092512997598	-0.10040393820511122	0.3514396247773028	0.035285922368967784
57.012	0.999988553207379	0.15831000118369826	-0.09922088555727906	0.3514119907061192	0.03486740891330747
57.016	0.9999895265831077	0.15791548763207602	-0.09803533965368652	0.3513346023854761	0.03444320707695305
57.02	0.9999904173445069	0.1575257206851274	-0.09684782636386352	0.35125762638334007	0.03401853760895657
57.024	0.9999912326437649	0.1571407069199617	-0.09565899901428934	0.35118129496286105	0.03359365114868918
57.028	0.9999919783720393	0.15676044988617377	-0.0944695740243344	0.3511057318092558	0.03316880892152259
57.032	0.999992660425391	0.15638495026727856	-0.09328027422053878	0.3510310216870289	0.03274426996288195
57.036	0.9999932846721993	0.15601420644689915	-0.09209184070261424	0.35095719264252045	0.03232029387827169
57.04	0.9999938560583888	0.15564821335445314	-0.09090501678024537	0.3508842273693249	0.03189713657693191
57.044	0.9999943786956805	0.15528696382070498	-0.0897201234151571	0.3508126425542831	0.03147495358556768
57.048	0.9999948567099702	0.154930448349861	-0.08853817184291828	0.35074198226905895	0.031054053898663735
57.052	0.9999952941993161	0.15457865420530828	-0.08735945612710347	0.350672717856876	0.03063457791058989
57.056	0.999995694597593	0.15423156758719894	-0.08618454538422836	0.3506049125806328	0.030216725000238965
57.06	0.9999960608133053	0.15388917200613095	-0.08501400436976522	0.3505385888188747	0.029800689121619147
57.064	0.9999963957629466	0.15355144909292437	-0.08384831478609416	0.3504738414165843	0.0293866409793894
57.068	0.999996702338071	0.15321837828718965	-0.08268801163634536	0.35041064440526015	0.028974759442081426
57.072	0.9999969829341562	0.1528899373611436	-0.08153346009536964	0.35034916955267886	0.028565180035169235
57.076	0.9999972395503393	0.1525661021933414	-0.08038520246625804	0.3502892905995731	0.02815807554660858
57.08	0.9999974741822057	0.15224684708287878	-0.0792434599317885	0.35023130197624486	0.027753540145012676
57.084	0.9999976888253411	0.15193214509571787	-0.07810876813503313	0.35017500156083065	0.027351738003599788
57.088	0.9999978854659793	0.15162196678398343	-0.07698167668489429	0.35012011024381057	0.026952833127668573
57.092	0.9999980657218216	0.15131628139152145	-0.07586229251915584	0.3500669620736999	0.026556882278127258
57.096000000000004	0.999998230737302	0.1510150579909438	-0.07475077660922551	0.3500157864590752	0.02616395186330471
57.1	0.9999983816266047	0.15071826383025505	-0.0736477581890749	0.3499660623845689	0.025774215936881433
57.104	0.9999985195039138	0.15042586416821693	-0.07255354387535665	0.34991770489908836	0.025387769555160106
57.108000000000004	0.9999986454985412	0.15013782370732215	-0.07146817393174675	0.3498710069607828	0.025004641979148604
57.112	0.9999987608634181	0.14985410680797784	-0.07039178802714144	0.34980324710491284	0.024623276021414803
57.116	0.9999988664354156	0.14957467993610585	-0.06932293530685689	0.3497187592881351	0.024243530925725648
57.12	0.9999989629296941	0.1492995128592451	-0.06826217148113108	0.34963871895652987	0.023867098189853636
57.124	0.9999990510614137	0.14902857110692513	-0.06721007890859888	0.3495627049854644	0.023494136985576335
57.128	0.9999991315524074	0.14876182088216322	-0.06616657710045433	0.3494913167243278	0.02312464415397954
57.132	0.9999992052295121	0.1484992263375422	-0.06513221022131548	0.3494240962511125	0.02275876369342063
57.136	0.9999992726717145	0.14824075032456252	-0.06410735690894127	0.3493607939946631	0.022396597110606972
57.14	0.9999993343601743	0.14798635463229365	-0.06309214092958114	0.3493015304750447	0.022038181387649902
57.144	0.9999993907760512	0.14773599977179636	-0.06208700411692621	0.34924585248479484	0.02168362868104286
57.148	0.999999442401955	0.14748964490697736	-0.06109211466542612	0.3491937110977056	0.021332982238826712
57.152	0.999999489738568	0.1472472490148639	-0.06010762744406238	0.3491450456127209	0.020986280325629596
57.156	0.9999995331217398	0.14700876944895014	-0.05913392732174471	0.3490993573880616	0.020643616027853414
57.16	0.9999995728279005	0.1467741633132455	-0.05817095926098455	0.34905686334008357	0.02030497257712305
57.164	0.9999996091334801	0.1465433871118786	-0.05721898360736366	0.34901720742397657	0.019970409870280356
57.168	0.9999996423151958	0.14631639667836954	-0.05627809004475518	0.3489802932430222	0.019639944366975873
57.172	0.9999996726654852	0.1460931473833343	-0.0553484431625564	0.34894586319145293	0.019313610275661315
57.176	0.9999997004181304	0.14587359407871853	-0.054430089712676044	0.3489138372402873	0.018991411462982884
57.18	0.9999997257762901	0.14565769146705432	-0.05352312955961639	0.3488840173100413	0.01867336445976479
57.184	0.9999997489431236	0.14544539375298549	-0.05262763225451669	0.3488562326882549	0.018359477523613582
57.188	0.9999997701217899	0.1452366551037677	-0.051743610747501015	0.3488303940202924	0.018049744125083415
57.192	0.9999997895154477	0.14503142950129905	-0.050871112853628324	0.348806328818483	0.017744166117384837
57.196	0.9999998072620951	0.14482967217447879	-0.050010171529737274	0.34878388305227986	0.017442741818252342
57.2	0.9999998234478927	0.14463133039585985	-0.04916358815576864	0.3488972932224919	0.01715304283265304
57.204	0.9999998382299962	0.14443634091761276	-0.048333881113222524	0.34899925933425585	0.016868488709264638
57.208	0.999999851766035	0.14424463797906917	-0.04752016396744844	0.3490892421332976	0.016588778025446612
57.212	0.999999864213639	0.14405615922071585	-0.046721656901337734	0.3491682682311021	0.016313720029127815
57.216	0.9999998757304378	0.14387084519631066	-0.04593771182767239	0.3492371591572142	0.016043155976879064
57.22	0.9999998864038484	0.1436886391759517	-0.04516753204437337	0.3492971014636152	0.015776888023364577
57.224000000000004	0.9999998961684795	0.1435094870915533	-0.04441070350242285	0.34934854430758816	0.01551481462024733
57.228	0.9999999050943785	0.1433333369060502	-0.043666450916928175	0.34939272973624325	0.015256740483759216
57.232	0.9999999132602307	0.14316013895200902	-0.0429345271931978	0.3494298429847602	0.015002605095744024
57.236	0.9999999207447212	0.14298984497234574	-0.04221439694666967	0.3494607000942583	0.0147522727110401
57.24	0.999999927626535	0.14282240856926104	-0.04150566459609454	0.34948585727389425	0.014505642773088821
57.244	0.999999933968394	0.14265778497133685	-0.0408079523099029	0.3495058610098608	0.014262618508121952
57.248	0.9999999397547121	0.1424959307144032	-0.040120922442753226	0.34952119580653873	0.014023112789052505
57.252	0.9999999450208679	0.14233680372838775	-0.03944428276944319	0.34953227151311583	0.013787049754609133
57.256	0.9999999498124291	0.1421803629895052	-0.038777744283890025	0.34953950810074413	0.013554353662247363
57.26	0.9999999541749645	0.1420265686766255	-0.038121032057775714	0.34954331293088875	0.013324951837819538
57.264	0.9999999581540419	0.14187538197208976	-0.03747388058059141	0.34954408786655966	0.013098773406363208
57.268	0.999999961797781	0.1417267650576131	-0.03683615292101081	0.34954197174795026	0.012875781523619137
57.272	0.999999965167305	0.1415806803049816	-0.03620774089384135	0.3495370444921782	0.012655946739771884
57.275999999999996	0.9999999682741882	0.14143709127739046	-0.035588258840519804	0.34952999766521203	0.012439164029435849
57.28	0.9999999711184305	0.14129596246343912	-0.034977602511470474	0.34952092675608865	0.012225404045515254
57.284	0.999999973700032	0.14115725891613562	-0.03437560570904399	0.3495100666245957	0.012014620241628797
57.288	0.9999999760189926	0.14102094617500577	-0.03378218337284966	0.3494974804051789	0.011806787971396686
57.292	0.9999999780753124	0.14088699027406298	-0.03319714751100344	0.3494834589346612	0.01160185393890966
57.296	0.9999999799179721	0.14075535801464795	-0.03262035259106747	0.34946820763854847	0.01139977615253783
57.3	0.9999999816218822	0.14062601654753126	-0.03205172802355784	0.3494517702985824	0.01120053309896097
57.304	0.999999983187848	0.14049893344690834	-0.03149115895269053	0.3494342893837688	0.011004090750504724
57.308	0.9999999846158697	0.14037407666749158	-0.030938543297840675	0.34941588105488863	0.010810418364969819
57.312	0.9999999859059471	0.14025141466842472	-0.030393755803232406	0.3493967150219447	0.01061947843482857
57.316	0.9999999870580804	0.14013091631158975	-0.029856702210842558	0.34937689448675513	0.01043124189804001
57.32	0.9999999880786637	0.14001255086370712	-0.029327290805603725	0.34935651825373015	0.01024568020566035
57.324	0.9999999890222021	0.13989628966244377	-0.028804819004159817	0.34930121474296943	0.010061558268604396
57.328	0.9999999899011336	0.1397821059611653	-0.02828813858568086	0.3492454583104488	0.009879503925105603
57.332	0.999999990715458	0.13966997592248287	-0.02777784503648798	0.3491922558046645	0.009699808369683642
57.336	0.9999999914651754	0.13955987507404755	-0.027273630313272092	0.34914227270469683	0.00952237727248353
57.34	0.9999999921502858	0.1394517783846917	-0.026775768440529334	0.3490948739178109	0.009347283507799089
57.344	0.9999999927707891	0.13934566032731316	-0.02628433625939435	0.3490498472240816	0.009174543555727986
57.348	0.9999999933394181	0.13924149507681044	-0.02579938705465101	0.34900702196411765	0.009004167244443357
57.352000000000004	0.9999999938716884	0.13913925652284326	-0.025320972182413946	0.34896622138777944	0.00883616398436207
57.356	0.9999999943676369	0.13903891850392264	-0.024849142245294203	0.3489272626492362	0.008670543182832
57.36	0.9999999948272636	0.13894045457066861	-0.02438392821201505	0.3488899964062237	0.008507308626259548
57.364	0.9999999952505687	0.13884383824629482	-0.023925338702459623	0.34885431596669697	0.008346457667318093
57.368	0.999999995637552	0.13874904298064183	-0.023473401063756585	0.3488200654225773	0.008187993294749969
57.372	0.9999999959897689	0.1386560422294419	-0.023028084060170845	0.3487872130931299	0.008031901262221315
57.376	0.9999999963173348	0.13856480942765653	-0.022589414432684293	0.3487555913270247	0.007878184588202037
57.38	0.9999999966220737	0.13847531814568081	-0.02215733328100789	0.34872521903851195	0.007726820901728787
57.384	0.9999999969039857	0.13838754189308716	-0.02173189427785435	0.34869585670284803	0.007577821492992143
57.388	0.9999999971630704	0.13830145429614227	-0.02131299007564348	0.3486676202642001	0.007431149530389127
57.392	0.9999999973993282	0.13821702923930823	-0.020900630269919923	0.34864036114217634	0.007286803285403985
57.396	0.9999999976127596	0.13813424057247575	-0.020494780605248654	0.348614022741935	0.0071447679120091225
57.4	0.9999999978080906	0.13805306236638115	-0.020095392898021022	0.34858857660209097	0.007005024406580916
57.403999999999996	0.9999999979898394	0.13797346891728024	-0.019702394405537345	0.3485640465141899	0.006867546320012633
57.408	0.999999998158006	0.13789543468978377	-0.019315779108470342	0.3485403031211919	0.006732327505488239
57.412	0.9999999983125905	0.13781893425309488	-0.018935488813538404	0.34851733005661384	0.006599346004611283
57.416	0.9999999984535927	0.13774394241952775	-0.018561467850406962	0.34849510297360436	0.006468580649868821
57.42	0.9999999985810126	0.13767043423078085	-0.018193658379478162	0.34847360003895045	0.006340009633375572
57.424	0.9999999986957303	0.13759838492986215	-0.017832014492428307	0.3484527700033982	0.006213614844627384
57.428	0.9999999988022179	0.13752776998984578	-0.01747646593306082	0.3484326142485157	0.006089370712881507
57.432	0.9999999989011005	0.13745856514841737	-0.01712695720441303	0.34841309934868914	0.005967256242001904
57.436	0.9999999989923782	0.13739074635424342	-0.016783431390171754	0.34839419293747487	0.00584725003390037
57.44	0.9999999990760512	0.13732428981410982	-0.016445819197165597	0.3483758890666344	0.005729326884241688
57.444	0.9999999991521191	0.13725917199793192	-0.016114058541044515	0.3483581642755145	0.0056134638523864435
57.448	0.9999999992209085	0.13719536963271173	-0.015788082847965488	0.34834100398237655	0.005499636630217237
57.452	0.9999999992843249	0.13713285970596378	-0.01546782898057578	0.3483243847725247	0.005387822013425686
57.456	0.9999999993421872	0.13707161946086188	-0.015153230072206852	0.34830829060510954	0.005277995663596309
57.46	0.9999999993941234	0.13701162641926096	-0.014844215946862594	0.3482927122595449	0.005170132233499161
57.464	0.9999999994443057	0.13695285837381588	-0.014540721387036284	0.34827762869628665	0.005064207964210378
57.468	0.9999999994871828	0.13689529337969109	-0.014242678115520062	0.34826302515104085	0.004960198166763543
57.472	0.999999999523382	0.13683890977633967	-0.013950014440061446	0.34824889431734035	0.00485807710446233
57.476	0.9999999995537547	0.13678368618041187	-0.013662663717014818	0.34823521725167134	0.004757820667731182
57.480000000000004	0.9999999995791523	0.13672960147391572	-0.013380557230487018	0.34822197941264355	0.004659404124444349
57.484	0.9999999996004261	0.1366766348291652	-0.013103621092385031	0.3482091780749546	0.004562801130385031
57.488	0.9999999996184273	0.13662476571895832	-0.01283175547726812	0.3481968695130293	0.004467977087541426
57.492	0.9999999996340077	0.13657397432844454	-0.01256477223024283	0.3481853152384739	0.004374869179886723
57.496	0.9999999996480182	0.13652424072550162	-0.01230288957997719	0.3481738533662994	0.004283544472600751
57.5	0.9999999996613105	0.13647554439537057	-0.012046108140978317	0.3481623036909573	0.004194000760873406
57.504	0.9999999996747356	0.13642786548824476	-0.011794093092212085	0.3481512499343822	0.0041061282518961
57.508	0.9999999996891453	0.1363811858625027	-0.011546480495353308	0.3481413601163424	0.0040198074242091195
57.512	0.9999999997053908	0.13633548723182065	-0.011303660896231355	0.3481315907009735	0.003935161448549413
57.516	0.9999999997243233	0.1362907499671634	-0.011065781076034583	0.34812143017381075	0.0038522355341794497
57.52	0.9999999997464201	0.13624695483326243	-0.010832497370070533	0.34811147919297414	0.0037709166828492555
57.524	0.9999999997672766	0.1362040846541278	-0.010603281705864475	0.3481027790588607	0.0036910318289554013
57.528	0.9999999997863739	0.13616212269229433	-0.010378466315507033	0.34809442659068646	0.003612686280987175
57.532	0.9999999998021478	0.13612105071956587	-0.010158288760966203	0.3480857118375961	0.003535955174412773
57.536	0.9999999998150455	0.13608085046916035	-0.009942530798457219	0.34807695407048683	0.003460765836078994
57.54	0.9999999998259195	0.13604150537243148	-0.009730638215617754	0.34806925250962456	0.003386935970151659
57.544	0.9999999998356222	0.1360030000096854	-0.009522751441836078	0.348062145375389	0.003314509296722044
57.548	0.9999999998450059	0.13596531755955255	-0.009319200728917997	0.34805472120850545	0.003243591811589654
57.552	0.999999999854923	0.1359284407508965	-0.009119874786820123	0.3480470610152357	0.003174145616379693
57.556	0.9999999998662008	0.1358923531572725	-0.008924623827038404	0.3480393416121732	0.00310612020089876
57.56	0.9690373787718277	0.13585714725108117	-0.008597951329121981	0.33755382453119465	0.002902271354278193
57.564	0.9187093936969244	0.13582448249018403	-0.0076266798031734825	0.32167459773273904	0.0024533091577222353
57.568	0.8709952459310472	0.13579691615124212	-0.006067863187055585	0.3077753083900312	0.0018675384636645503
57.572	0.8257589349816961	0.1357765841683506	-0.004025066348424331	0.2954854903422961	0.0011893487036244387
57.576	0.7828724923549791	0.1357652465026315	-0.0015835226287758616	0.28451860569774406	0.00045054165043013455
57.58	0.7422129634106114	0.13576435088514338	0.0011822450041834717	0.2750616108787802	-0.000325190215304096
57.584	0.7036655524871149	0.13577501425603	0.0041836056139208325	0.26702339623112165	-0.0011171205795207273
57.588	0.6671197326143585	0.13579806624371993	0.007370153112437548	0.2596247223679792	-0.001913473955626096
57.592	0.632472352057962	0.13583417533284176	0.010707108168702736	0.2527264634066225	-0.0027059695807884012
57.596000000000004	0.599624043251137	0.13588388739395568	0.014167467754650385	0.24621544290413527	-0.0034882493480412995
57.6	0.5684821094583824	0.135947650141011	0.017729186889120754	0.23999852009826242	-0.004254978615934497
57.604	0.5389572173497739	0.13602583255737477	0.021374896157562887	0.23399945849224474	-0.005001714126197678
57.608000000000004	0.5109660635173401	0.13611874254450823	0.02509083539783245	0.22815688347550286	-0.005724646808166281
57.612	0.4844283441075512	0.13622663836323706	0.028866215523361646	0.22242072225229698	-0.006420444505396564
57.616	0.45926918925021537	0.13634974021821827	0.032692619748718656	0.21675123392392268	-0.007086165670740371
57.62	0.43541641768846984	0.13648823852855846	0.03656347576362116	0.2111160049007695	-0.007719134928501812
57.624	0.4128027330443204	0.13664230057691806	0.04047376128681198	0.2054896810527846	-0.008316940297833534
57.628	0.3913631095210113	0.13681207593609346	0.04441957586786658	0.19985142323384533	-0.008877315456636907
57.632	0.37103742972128784	0.13699771089860768	0.04843706381716924	0.1942185971597484	-0.009407378585107817
57.636	0.35176714086277855	0.13719932352757291	0.05241649407291881	0.18772449035883534	-0.009839859636235597
57.64	0.3334976783880899	0.13741715228789325	0.056510219627288825	0.18083307208659058	-0.010218916619490585
57.644	0.3161772967856388	0.13765149784699454	0.06067327909306773	0.17405780452940878	-0.010560657752539447
57.648	0.2997560891142927	0.13790261606468684	0.06489472462409794	0.1674138588959169	-0.010864276271308116
57.652	0.2841881178510636	0.13817071957904703	0.06916401594776433	0.1609174467601629	-0.011129696853993424
57.656	0.26942839452342277	0.13845597587612207	0.07346939874301674	0.15458325286213515	-0.01135713864352079
57.66	0.2554353516457739	0.13875850870165063	0.07780028908766301	0.14842581470895935	-0.011547571292428942
57.664	0.24216913165707657	0.13907839686904983	0.08214518870720385	0.14245783915610924	-0.011702226080299086
57.668	0.22959168518525125	0.13941567387060078	0.08649282159551674	0.13669015154316994	-0.011822716891287544
57.672	0.21766775092545165	0.13977032822412033	0.09083202394937034	0.1311320521480599	-0.011910989701242658
57.676	0.20636282300983777	0.14014232071454463	0.09515182369488331	0.1257723334440178	-0.011967466897559259
57.68	0.19564519829290886	0.1405315219414327	0.09944314100071322	0.12060619620421006	-0.011993458974694945
57.684	0.1854841798551818	0.14093780939617906	0.10369074607703178	0.11592971162771191	-0.012020838291172595
57.688	0.17585078493141282	0.14136096753438443	0.10787764905918007	0.11148146164159638	-0.01202635799557658
57.692	0.16671790363170003	0.1418007400973782	0.11199679709578936	0.10721011103746375	-0.012007189052479874
57.696	0.15805912313853482	0.14225684255140392	0.11604155962880848	0.10310621120445099	-0.01196460555558182
57.7	0.14985022082027066	0.14272896613398084	0.1200062889346617	0.09916151862101352	-0.011900005854833185
57.704	0.1420675141314115	0.14321678003659472	0.12388606219867869	0.09536790984731654	-0.011814754811102638
57.708	0.13468886434208363	0.14371993552614098	0.12767640916468279	0.09171802641686647	-0.011710228268577028
57.712	0.12769381845009758	0.14423806691308388	0.13137343966007145	0.08820540102737831	-0.01158784692956269
57.716	0.1210620178823594	0.14477079410498878	0.1349738651900599	0.08482338016516318	-0.011448939479377937
57.72	0.11477430822200357	0.14531772481306648	0.13847458449836164	0.08156585705440171	-0.011294798164861036
57.724000000000004	0.10881342637439875	0.14587845447747316	0.1418730315156207	0.07842779603766144	-0.011126789178951813
57.728	0.10316227254426391	0.1464525700751293	0.14516740692199878	0.0754040367518535	-0.010946208486717669
57.732	0.09780426214756174	0.14703965348516046	0.14835645400346972	0.07248951831365322	-0.010754287889433169
57.736	0.09272464365155479	0.14763927832561513	0.1514379302536759	0.06968257736812611	-0.010552585291370657
57.74	0.08790906754152022	0.14825101195329887	0.15441075247263775	0.06697906707588283	-0.010342288147102344
57.744	0.08334334746942883	0.14887441866405876	0.15727433637076882	0.0643720199795946	-0.010124066723136612
57.748	0.07901471467249814	0.14950906019771165	0.16002809906767376	0.06185811779742642	-0.00989903700302639
57.752	0.07491112226263555	0.15015449668815864	0.1626717952032445	0.05943080357582683	-0.009667715508051154
57.756	0.0710205605482575	0.15081028799986607	0.16520558028955482	0.05708009596930527	-0.009429950377592556
57.76	0.06733190601131253	0.15147599514490498	0.16762972625438088	0.05481548987790102	-0.009188705562732333
57.764	0.06383500539409435	0.15215117981273743	0.16994437714396002	0.05263493462754768	-0.008945011181291644
57.768	0.06051975524553966	0.15283540454412992	0.1721498188117304	0.05053611338225772	-0.00869978276220473
57.772	0.05737648768845553	0.15352823331338064	0.1742464795143867	0.048516749173985046	-0.008453872741049424
57.775999999999996	0.054396573515972636	0.1542292320865075	0.17623492712272407	0.046575118050489736	-0.008208162535360329
57.78	0.051571533139636846	0.15493796936511145	0.1781158225702694	0.04470932256576665	-0.007963437765361035
57.784	0.04889304619081475	0.15565401626754702	0.1798899310062859	0.042917295110243586	-0.007720389256358129
57.788	0.046353687537677345	0.15637694749589617	0.1815580897397897	0.04119743596110056	-0.007479727775274734
57.792	0.04394634129313053	0.15710634121911374	0.18312136598479656	0.0395481307240845	-0.007242107720339655
57.796	0.04166393282150682	0.1578417797715665	0.18458069913475214	0.03796751509372755	-0.007008070480409485
57.8	0.039500005823121895	0.15858284985492122	0.18593729188065033	0.036453993436361236	-0.006778156817792011
57.804	0.0374485773932159	0.1593291426800253	0.1871923171902169	0.0350061258996753	-0.006552877823012685
57.808	0.03550367859552015	0.16008025459121833	0.18834702019770636	0.033622076839296924	-0.006332617985539893
57.812	0.03365965722451313	0.16083578707825597	0.18940285132251483	0.0322991247162098	-0.006117546316471648
57.816	0.031911489021989765	0.1615953471052154	0.19036101324729793	0.03103729230133212	-0.005908290410934142
57.82	0.030254223119010357	0.16235854725919632	0.19122317287520652	0.029835143088682944	-0.0057051707246037415
57.824	0.0286829366381266	0.1631250062716782	0.19199068325849394	0.028691036525527108	-0.005508411705930355
57.828	0.027193178822898165	0.16389434865413602	0.19266512449074416	0.02760355564411605	-0.005318242484560803
57.832	0.025780885541809535	0.16466620510379465	0.19324796700500815	0.02657144184063123	-0.005134877116093797
57.836	0.02444200350211554	0.16544021259405597	0.1937409318750742	0.02559325464963459	-0.0049584610055362814
57.84	0.023172547696669894	0.1662160147075563	0.1941455343454191	0.024667428039565696	-0.0047890709976686555
57.844	0.02196900395241753	0.16699326145049886	0.1944635454390919	0.023792669220402376	-0.004626806812059001
57.848	0.02082805320440452	0.16777160975252892	0.19469658432225753	0.022967706023191665	-0.004471733912433158
57.852000000000004	0.019746376842032405	0.16855072325887085	0.19484645923834107	0.022191109064520112	-0.004323859027793599
57.856	0.01872078039375734	0.169330272720308	0.19491481889874313	0.021461416085230254	-0.004183148029563228
57.86	0.0177484685409494	0.17010993548034228	0.1949034440494539	0.020777360110308306	-0.00404957904375483
57.864	0.016826724219467928	0.17088939648635376	0.19481421691116954	0.02013737015604078	-0.0039230459975994406
57.868	0.01595283302600012	0.17166834764091796	0.1946488201359533	0.019540364487092867	-0.003803508892439109
57.872	0.015124260566718966	0.17244648805700155	0.19440916457424345	0.018985033271567125	-0.003690864457739581
57.876	0.01433875768992601	0.17322352432460877	0.19409704027213695	0.018470241669703364	-0.0035850192412005158
57.88	0.013594099900960317	0.17399917018204467	0.19371427016684178	0.01799477831862399	-0.003485845348806355
57.884	0.012888075273623182	0.17477314675240302	0.1932627005539174	0.017557347804991588	-0.003393180451357068
57.888	0.012218683929648939	0.17554518250213852	0.19274416739511108	0.017156776935228855	-0.003306868685564331
57.892	0.011584099679574866	0.17631501325826027	0.19216050784917094	0.016791983537830037	-0.003226756084424338
57.896	0.010982501206575254	0.17708238218162337	0.1915135612384737	0.016461811206563266	-0.003152660088604347
57.9	0.010412097896733455	0.17784703982889033	0.19080517319172785	0.016165059626489987	-0.0030843770016870295
57.903999999999996	0.00987131075906546	0.17860874403305674	0.19003714235496338	0.015900673809400308	-0.0030217186122568442
57.908	0.009358648460694997	0.17936725994516708	0.18921134136844872	0.015667623739713327	-0.0029644921038473097
57.912	0.008872619871803662	0.18012236019054187	0.1883296070575734	0.015464634050180812	-0.002912448453959722
57.916	0.00841178962001518	0.1808738245570077	0.18739369331856737	0.015289843102766888	-0.0028652201692889105
57.92	0.007974901680506855	0.18162143994669383	0.18640543487572425	0.015143271886369325	-0.0028227881814200033
57.924	0.007560735207725958	0.18236500071544115	0.18536668220945754	0.015023990137752916	-0.002784947205382869
57.928	0.0071680705521605746	0.18310430840169917	0.18427917189097665	0.014931022331816219	-0.0027514764307927718
57.932	0.0067957689465951605	0.18383917132060837	0.18314460052648238	0.014863432945160831	-0.0027221574891936376
57.936	0.006442819764455437	0.18456940494415938	0.18196482488389817	0.01482037925993562	-0.0026967877167471416
57.94	0.00610822345216309	0.18529483190401758	0.18074152953144798	0.01480099205478237	-0.0026751539425641747
57.944	0.005790986105723555	0.1860152812780146	0.17947632417181733	0.014804372195267193	-0.0026570343032780138
57.948	0.005490209127504244	0.1867305888506223	0.17817089105566622	0.014829686705082466	-0.0026422184943209097
57.952	0.005205071978673338	0.18744059702820803	0.1768269239148665	0.014876153161130919	-0.0026305044031691978
57.956	0.004934756309679677	0.18814515507135945	0.17544608765325823	0.014942962848774749	-0.002621684369765516
57.96	0.00467845755910705	0.18884411872875873	0.1740299964153543	0.015029294574315536	-0.0026155480808934366
57.964	0.004435466227913005	0.18953735008916345	0.17258019502665758	0.015134401404844783	-0.002611897946059833
57.968	0.004205112206093136	0.1902247174853103	0.17109828565009	0.015257721610367304	-0.002610570010460176
57.972	0.0039867254752605505	0.1909060956265023	0.1695858130361126	0.01539850600558139	-0.0026113681604979827
57.976	0.0037796610798663684	0.1915813652715255	0.16804429011414065	0.015555597082198998	-0.002614029268979728
[truncated: 506 more rows]
