# Supplementary material for: A modelling approach for exploring muscle dynamics during cyclic contractions
Source: PLoS Comput Biol. 2018 Apr 16;14(4):e1006123. doi: 10.1371/journal.pcbi.1006123 (PMC5919698; doi:10.1371/journal.pcbi.1006123)
Supplement: S1 Dataset — (ZIP) [file pcbi.1006123.s005.zip › S1_Dataset/Simulation5.txt]

Frequency (Hz):	1
Maximum shortening strain rate (s^-1):	5
Maximum excitation u_max:	0.1
Muscle length scale factor λ_l_0:	1
Time (s)	Normalized activation aHat	Muscle length l_m (m)	Muscle velocity v_m (m s^-1)	Muscle force F_m (N)	Muscle power P_m (W)
25.	0.008181329600413522	0.021414580960596813	0.003971354943816765	0.00037083800470931824	-1.4727293433574957e-6
25.002	0.007966033025808873	0.0214225447140759	0.003992255164976906	0.000369958621127704	-1.4769692160248108e-6
25.004	0.007756409002771119	0.021430549409750393	0.004012298158227675	0.00036912955436698493	-1.481057831134056e-6
25.006	0.007552309826387788	0.02143859333959448	0.004031490511564844	0.0003683497907567883	-1.4849986863728877e-6
25.008	0.007353587791745289	0.02144667480940766	0.004049839250532818	0.0003676182942139171	-1.4887949971214431e-6
25.01	0.007160095193930068	0.021454792138796686	0.004067351286562946	0.00036693400547685917	-1.4924494992599984e-6
25.012	0.006971684722946698	0.02146294366151587	0.004084033761747319	0.00036629584774758767	-1.4959646089890036e-6
25.014	0.006788221395812157	0.021471127725564712	0.004099893846021636	0.0003657028282919931	-1.4993427751870495e-6
25.016	0.006609583728405623	0.021479342693669128	0.0041149390851826775	0.00036515405051240694	-1.502586674566273e-6
25.018	0.006435650813207338	0.02148758694375989	0.004129177107566917	0.0003646486044780127	-1.505698669916833e-6
25.02	0.006266301742698469	0.02149585886902143	0.0041426155262427634	0.00036418556270511384	-1.508680766495662e-6
25.022	0.006101415609359252	0.021504156878139575	0.004155262344018336	0.0003637639821906726	-1.5115347773070587e-6
25.024	0.005940871505669953	0.02151247939604044	0.004167125609593643	0.0003633829043895744	-1.5142622069703137e-6
25.026	0.005784548524111693	0.0215208248633972	0.004178213159041819	0.000363041355404497	-1.516864168427447e-6
25.028	0.005632328921595029	0.021529191737097397	0.004188533338286593	0.00036273837552738245	-1.5193417789723628e-6
25.03	0.005484109737257065	0.02153757849073414	0.0041980944979613305	0.000362473117107773	-1.5216963985890348e-6
25.032	0.005339791986299595	0.021545983614788895	0.004206905222826786	0.0003622447542330314	-1.5239293485245454e-6
25.034	0.005199276671300929	0.021554405617005046	0.0042149740168058785	0.0003620524489440272	-1.5260416650200117e-6
25.036	0.0050624647948394035	0.021562843021726133	0.004222309126435783	0.0003618953516363342	-1.5280340460287808e-6
25.038	0.004929257359494082	0.02157129437008193	0.004228919103405211	0.00036177260303086646	-1.529907072045861e-6
25.04	0.0047995553678432945	0.021579758220624728	0.00423481281848847	0.0003616833348649326	-1.5316612227196744e-6
25.042	0.004673260079930846	0.02158823314996745	0.004239999461545416	0.0003616266727157909	-1.5332968975954136e-6
25.044	0.004550280943747589	0.021596717753527676	0.004244488727725338	0.0003616018039106002	-1.5348147806236906e-6
25.046	0.004430536514502965	0.021605210645956538	0.004248289578147694	0.00036160798330491775	-1.5362154268492876e-6
25.048	0.004313945756981519	0.021613710457939816	0.004251409607777923	0.0003616444590048511	-1.537498727612873e-6
25.05	0.004200427635967593	0.021622215836088487	0.004253857218523397	0.00036171047359174666	-1.538664709103768e-6
25.052	0.004089901116246135	0.021630725444713426	0.004255641708405006	0.00036180526479573485	-1.5397135751852466e-6
25.054	0.003982285162601484	0.021639237967617696	0.004256773271557169	0.0003619280660066351	-1.5406457176034231e-6
25.056	0.0038774987398179973	0.02164775210968541	0.004257262460471959	0.00036207810589974535	-1.5414615280057763e-6
25.058	0.003775462912295048	0.021656266594627206	0.004257117493134828	0.0003622546219720976	-1.5421604881663607e-6
25.06	0.0036761086340275652	0.02166478016267651	0.004256347062200241	0.00036245693078408364	-1.5427424925169506e-6
25.062	0.0035793695566757933	0.021673291571956948	0.004254960261211119	0.00036268436772441125	-1.5432075720298505e-6
25.064	0.0034851793239935066	0.021681799599035587	0.0042529664401100885	0.0003629362644432046	-1.5435557525758695e-6
25.066	0.0033934715797339613	0.021690303039435834	0.00425037520523946	0.0003632119493243614	-1.543787063654957e-6
25.068	0.0033041799676504324	0.02169880070806866	0.004247196181004085	0.00036351074754841943	-1.543901458741587e-6
25.07	0.0032172381314966676	0.0217072914380048	0.004243438024385739	0.0003638319799971324	-1.5438984584073831e-6
25.072	0.003132579888160374	0.021715774080495596	0.004239110353965288	0.0003641749677442249	-1.5437778764195188e-6
25.074	0.0030501445454634906	0.021724247506144254	0.004234222761022095	0.00036453907538619245	-1.5435396502821655e-6
25.076	0.0029698775048359305	0.02173271060449941	0.00422878459975949	0.00036492371583187426	-1.5431837895968381e-6
25.078	0.0028917244397692328	0.021741162283581087	0.0042228049873047286	0.0003653283019564518	-1.5427101755052725e-6
25.08	0.002815631023755085	0.021749601469376108	0.004216292704940585	0.00036575224448422286	-1.5421185202344743e-6
25.082	0.0027415429302850443	0.021758027104957774	0.0042092563843724555	0.00036619495242337007	-1.541408441413038e-6
25.084	0.002669405832851062	0.021766438152404987	0.004201706279771092	0.0003666558355673077	-1.5405801268178737e-6
25.086	0.0025991654049446924	0.02177483359419418	0.004193652330052004	0.00036713430260985885	-1.539633623581852e-6
25.088	0.0025307683667597073	0.021783212432046214	0.004185103840736001	0.00036762976962002766	-1.5385687608056689e-6
25.09	0.002464168075056742	0.02179157368565956	0.004176069483949241	0.00036814170624311965	-1.5373853452108978e-6
25.092	0.002399320477509602	0.021799916391418372	0.004166557193526999	0.000368669602086579	-1.536082982608572e-6
25.094	0.0023361815276515445	0.021808239600545558	0.004156574327025282	0.00036921294555584635	-1.5346610507028142e-6
25.096	0.0022747071790161616	0.0218165423819453	0.004146131270901267	0.00036977122786068184	-1.5331200509127306e-6
25.098	0.0022148533851367082	0.021824823825888687	0.004135238586228733	0.00037034394068436935	-1.5314605536940095e-6
25.1	0.00215657609954645	0.021833083043233465	0.004123906298577023	0.0003709305756400811	-1.5296829372169313e-6
25.102	0.002099831275778962	0.02184131916435296	0.004112143898011107	0.00037153062440361596	-1.5277873900655858e-6
25.104	0.0020445753847289022	0.021849531338065165	0.004099960339091462	0.0003721435830544841	-1.5257739309707742e-6
25.106	0.0019907702142244374	0.0218577187305617	0.00408736404087413	0.00037276899125742824	-1.5236425704185352e-6
25.108	0.0019383804227925921	0.021865880524336738	0.004074362886910787	0.0003734064121209006	-1.5213932272799116e-6
25.11	0.0018873706734328492	0.021874015917116102	0.004060964225248608	0.0003740554088062057	-1.5190256334227447e-6
25.112	0.0018377056291447892	0.02188212412076912	0.004047174844133436	0.0003747155445278572	-1.5165393255189058e-6
25.114	0.001789349952927908	0.021890204361362568	0.004033002887911017	0.00037538638419284	-1.5139343715321983e-6
25.116	0.0017422683077819574	0.021898255884494237	0.004018459168017353	0.0003760674960758122	-1.5112118773991774e-6
25.118	0.001696425356706431	0.021906277957111978	0.004003554040277189	0.0003767584497329424	-1.5083728136368917e-6
25.12	0.001651785859305972	0.021914269866159148	0.00398829714435918	0.00037745881661745183	-1.5054179204285786e-6
25.122	0.0016083177616802156	0.021922230917142228	0.00397269740377598	0.00037816819494787974	-1.5023478062600908e-6
25.124	0.0015659925706243642	0.021930160432698617	0.003956763025884075	0.0003788862125037943	-1.4991629566522696e-6
25.126	0.0015247819478245487	0.021938057751164277	0.00394050150188386	0.0003796124990709191	-1.4958636227228422e-6
25.128	0.0014846575549671188	0.021945922225141364	0.003923919606819733	0.0003803466851681075	-1.4924498153200292e-6
25.13	0.0014455910537382033	0.02195375322006601	0.0039070233995799186	0.0003810884020140798	-1.4889213039775289e-6
25.132	0.0014075541058239385	0.021961550113642078	0.0038898202398839313	0.000381837282807773	-1.48527839100796e-6
25.134	0.001370518372910663	0.02196931230491348	0.0038723225620013236	0.00038259296616322826	-1.4815233749368777e-6
25.136	0.0013344555197100883	0.0219770392121862	0.003854537340140589	0.00038335508960606567	-1.4776565074195216e-6
25.138	0.0012993387477011962	0.021984730267084283	0.0038364713454632766	0.0003841233043437423	-1.4736780502394367e-6
25.14	0.0012651448522355997	0.021992384915129053	0.003818131704109691	0.00038489729192626223	-1.4695885531296248e-6
25.142	0.0012318510956037963	0.022000002616449122	0.0037995258971987027	0.0003856767367099947	-1.4653887490767104e-6
25.144	0.001199434740096347	0.02200758284649031	0.003780661760827875	0.00038645343283616766	-1.4610497158643625e-6
25.146	0.0011678730480037568	0.022015125096725627	0.0037615474860733977	0.0003872349973743781	-1.4566028308932308e-6
25.148	0.0011371432816166993	0.022022628875365168	0.003742191618990224	0.0003880211276246611	-1.4520494117881428e-6
25.15	0.0011072227032256781	0.022030093708066162	0.0037226030606118646	0.00038881152323082133	-1.4473909663802165e-6
25.152	0.001078088575121203	0.02203751913809531	0.003702789985071016	0.000389605885764851	-1.4426287719348125e-6
25.154	0.001049718750268255	0.022044904722176854	0.003682758202655887	0.00039040392214920714	-1.4377632466440228e-6
25.156	0.0010220940942429022	0.022052250029597806	0.0036625144592071705	0.00039120536504139657	-1.4327953059835343e-6
25.158	0.000995196366092962	0.022059554643255954	0.003642065580300432	0.0003920099559014857	-1.4277259675238913e-6
25.16	0.0009690073221397529	0.02206681815973458	0.0036214184258942872	0.0003928174380132361	-1.4225563080337202e-6
25.162	0.0009435087187044498	0.02207404018937132	0.003600579890330186	0.00039362755657644836	-1.4172874644889676e-6
25.164	0.0009186823121082326	0.022081220356326856	0.0035795569023325197	0.00039444005877708446	-1.4119206349519575e-6
25.166	0.0008945098586724126	0.022088358298653674	0.003558356425008736	0.00039525469385651336	-1.4064570793991853e-6
25.168	0.0008709731147181684	0.022095453668364892	0.0035369854558491135	0.0003960712131798661	-1.4008981204977e-6
25.17	0.0008480540120731848	0.022102506131503	0.0035154510267268717	0.00039688937165380093	-1.3952451490773375e-6
25.172	0.0008257365850696257	0.022109515366651036	0.0034937578468804053	0.00039770894150335985	-1.3894987351518636e-6
25.174	0.0008040061826458496	0.022116481060715062	0.0034719113848689967	0.00039852970671258126	-1.383659825943913e-6
25.176	0.0007828481672738979	0.022123402915568864	0.0034499199672381933	0.00039935145465262365	-1.3777305573517041e-6
25.178	0.0007622479014257755	0.022130280649053105	0.003427791230077548	0.00040017397486357683	-1.3717128415426417e-6
25.18	0.0007421907475735967	0.022137113993585793	0.0034055321146793036	0.0004009970589404359	-1.365608362113604e-6
25.182	0.0007226620681893657	0.02214390269477276	0.003383148867538156	0.00040182050041448063	-1.3594185709308654e-6
25.184	0.0007036472257450903	0.022150646510018027	0.0033606470403513733	0.0004026440946286188	-1.353144684928626e-6
25.186	0.0006851316135946	0.02215734520713418	0.003338031490018912	0.00040346763884065075	-1.3467876836536698e-6
25.188	0.0006671018642917253	0.02216399856295284	0.003315306378643183	0.00040429094121329374	-1.3403483362320888e-6
25.19	0.000649546147138677	0.022170606361940903	0.0032924752486818863	0.0004051138228416316	-1.3338272346049706e-6
25.192	0.0006324527160694133	0.022177168399886687	0.0032695475210155495	0.00040593610912125025	-1.3272273992680814e-6
25.194	0.0006158098250177983	0.022183684492256026	0.003246530160577595	0.0004067576278804161	-1.320550906958769e-6
25.196	0.0005996057279176993	0.02219015446291965	0.0032234264067420235	0.0004075782075296185	-1.313798356963553e-6
25.198	0.0005838286787030699	0.022196578142845723	0.003200240117614542	0.00040839767815662576	-1.3069706335774658e-6
25.2	0.0005684669313077763	0.022202955371337384	0.0031769757700323177	0.00040921587171403043	-1.3000689091481279e-6
25.202	0.0005535087393516127	0.022209285997270182	0.0031536384595641054	0.00041003262220783393	-1.2930946470705442e-6
25.204	0.0005389427420217835	0.022215569880329505	0.003130233900510365	0.0004108477687586664	-1.286049613717421e-6
25.206	0.0005247592359159146	0.0222218068922481	0.0031067684259030184	0.00041166116519862644	-1.278935910209539e-6
25.208	0.0005109489392250078	0.0222279969180435	0.0030832489875056122	0.0004124726709986336	-1.2717559452302725e-6
25.21	0.0004975025701400406	0.022234139857236025	0.0030596830433615896	0.00041328214829803293	-1.2645123812715412e-6
25.212	0.0004844108468520625	0.022240235622130917	0.003036074987130792	0.00041408946089607535	-1.2572066546610487e-6
25.214	0.00047166448755205066	0.02224628413066316	0.0030124271721222924	0.00041489447351818724	-1.24983938558956e-6
25.216	0.00045925421043098473	0.022252285306496648	0.0029887428962709064	0.0004156970525217552	-1.2424116127251497e-6
25.218	0.00044717073367991027	0.02225823908059008	0.0029650261564667965	0.0004164970660738774	-1.234924695000726e-6
25.22	0.0004354047754898064	0.022264145392594904	0.0029412816485552204	0.00041729438436383933	-1.2273803147745092e-6
25.222	0.00042394722291081663	0.022270004192253234	0.002917514767336656	0.00041808888104984723	-1.2197804845221879e-6
25.224	0.000412790275965686	0.022275815440793496	0.0028937315672798946	0.00041888044177969643	-1.2121275572940557e-6
25.226	0.0004019267041954641	0.022281579107905077	0.0028699329678454136	0.000419668957192573	-1.2044217758282707e-6
25.228	0.00039134927598518185	0.02228729516545749	0.002846123492533237	0.00042045431947833486	-1.196664916204364e-6
25.23	0.0003810507597199265	0.022292963599957638	0.002822311076063921	0.00042123642417255403	-1.1888602255837592e-6
25.232	0.0003710239237847286	0.02229858441183815	0.0027985017094208004	0.00042201516910135914	-1.1810101721316618e-6
25.234	0.00036126153656462073	0.0223041576115699	0.002774699439850117	0.0004227904538610249	-1.1731164355021627e-6
25.236	0.0003517563664446871	0.02230968321577447	0.002750906370861144	0.00042356217928686	-1.1651798974560532e-6
25.238	0.0003425011818099597	0.022315161243336767	0.0027271226622259345	0.0004243302469117672	-1.1572006326210065e-6
25.24	0.0003334888225424874	0.02232058979545226	0.0027033514137599977	0.00042509426566407244	-1.1491791840642384e-6
25.242	0.0003247133674919898	0.022325972742269114	0.0026795993680755925	0.0004258547391545865	-1.1411200899306263e-6
25.244	0.000316168828085178	0.022331308208498997	0.002655870077553137	0.0004266112900880479	-1.1330241600911875e-6
25.246	0.0003078490436968764	0.022336596236927405	0.0026321631104016386	0.00042736383375518956	-1.1248913179302285e-6
25.248	0.00029974819351414033	0.022341824753288688	0.002606456998838241	0.00042811013904847363	-1.1158506681965065e-6
25.25	0.0002918623949226064	0.02234701800207354	0.0025848401543346476	0.00042885470950904933	-1.1085208735145116e-6
25.252	0.004665484887471325	0.022352161631118896	0.0025578252135727716	0.00046052335213812265	-1.1779382415379423e-6
25.254	0.008916478818558955	0.022357244813871094	0.0025242570309334045	0.0004911496195628215	-1.239787880421719e-6
25.256	0.013048256590293707	0.022362255918128612	0.0024857823253726825	0.000520734867957521	-1.2944335309740834e-6
25.258	0.017064164399549924	0.022367182808322415	0.002440226388672966	0.0005492639335490813	-1.3403283449927826e-6
25.26	0.020967452629068222	0.02237201396454121	0.0023900034376239786	0.0005767508191555696	-1.378436440434257e-6
25.262	0.02476127537758833	0.022376739490742318	0.002334818384161029	0.0006031968973711435	-1.4083552052510394e-6
25.264	0.028448708680207414	0.022381350029679992	0.0022749428132991002	0.0006286094626300908	-1.4300505793821345e-6
25.266	0.03203272994231261	0.022385836683311174	0.002210995131402183	0.0006530031700327597	-1.4437868297326234e-6
25.268	0.03551624327698256	0.022390191209032094	0.0021429376908320835	0.0006763864115198939	-1.4494539348126407e-6
25.27	0.03890206624922227	0.022394406049593907	0.002071334937068273	0.0006987784512605818	-1.4474042193665025e-6
25.272	0.0421929363357852	0.02239847440018665	0.0019965003745253	0.0007201974239104689	-1.4378744265694075e-6
25.274	0.04539155265953525	0.0224023900163339	0.0019185979445897794	0.0007406605889881278	-1.4210298836712773e-6
25.276	0.0485004789582466	0.022406146902283573	0.00183788538463909	0.0007601879185164371	-1.3971382650205712e-6
25.278	0.05152216943324413	0.022409740092269995	0.0017549467857721891	0.0007788086063877498	-1.3667676605118995e-6
25.28	0.05445907788044596	0.022413165158328727	0.0016697367087023746	0.0007965395140220573	-1.330011266494579e-6
25.282	0.05731365615365899	0.022416417717530616	0.001582526662799821	0.0008134060251647908	-1.2872367225053036e-6
25.284	0.060088242234714484	0.022419494169670796	0.0014936670053189755	0.0008294367911151119	-1.2389023678862899e-6
25.286	0.06278500149994448	0.02242239137790077	0.00140329901937036	0.0008446552234377981	-1.1853038467563143e-6
25.288	0.06540608515742447	0.022425106519315147	0.0013116596676005635	0.0008590884535373483	-1.1268316754062806e-6
25.29	0.06795364441524442	0.02242763735967418	0.0012190277543878839	0.0008727662390720424	-1.0639262685215509e-6
25.292	0.0704298140730416	0.022429982029137315	0.0011255007336100603	0.0008857135800757898	-9.968712841436942e-7
25.294	0.07283657006446229	0.022432138915100458	0.0010312986419991877	0.0008979590735595947	-9.260639731328587e-7
25.296	0.07517579981225445	0.022434106936937787	0.0009366593394590524	0.0009095323224225421	-8.519219443369562e-7
25.298	0.0774493898233915	0.022435885278912354	0.0008416085026032642	0.0009204561181652827	-7.746636953210968e-7
25.3	0.07965922656834531	0.02243747320379618	0.0007463090103837139	0.0009307582866811101	-6.946332958394203e-7
25.302	0.08180714428305594	0.02243887058499068	0.0006511078306356777	0.0009404738200150339	-6.123498687196375e-7
25.304	0.08389482500813417	0.022440077809797798	0.0005561619267854238	0.0009496304098271436	-5.281482784634959e-7
25.306	0.08592392349914117	0.022441095377183893	0.00046142633584268826	0.0009582477718515392	-4.4216075819487606e-7
25.308	0.08789609451162737	0.02244192361894617	0.00036687004453304407	0.0009663456859204405	-3.5452328482794705e-7
25.31	0.08981298871259734	0.02244256318525173	0.00027280013684688573	0.0009739574745053442	-2.6569573232810513e-7
25.312	0.09167615957988652	0.02244301528990483	0.000179430395136514	0.000981112538143426	-1.760414103924631e-7
25.314	0.09348706253783748	0.022443281410746457	0.00008681107376638237	0.0009878329104138085	-8.575483565479331e-8
25.316	0.09524714876285677	0.02244336137484074	-5.124251186485716e-6	0.0009941720092767178	5.094387098107109e-9
25.318	0.09695786943135055	0.02244325997037251	-0.00009620875499987171	0.0010007511727062014	9.628102439072523e-8
25.32	0.09862065538745007	0.02244297692278778	-0.0001865710739198579	0.0010069676583052364	1.8787103741257247e-7
25.322	0.10023682061912528	0.022442513861731555	-0.0002761525758342662	0.001012838477025781	2.796979543347247e-7
25.324	0.10180763787192892	0.022441872538576872	-0.00036503495434256805	0.00101837485366757	3.7174241821216084e-7
25.326	0.10333437986146544	0.02244105445305546	-0.0004528324424274815	0.0010236052534558363	4.635216670040076e-7
25.328	0.10481831882489634	0.022440062060864175	-0.0005394125061745521	0.0010285486932749275	5.548120283619894e-7
25.33	0.10626067577264543	0.02243889747243347	-0.0006250048343547113	0.0010332096825759664	6.457610465120757e-7
25.332	0.10766257699379825	0.02243756274615058	-0.0007095217886196413	0.0010376038989789883	7.362025742822854e-7
25.334	0.10902513866150619	0.022436060195205283	-0.0007928406743724417	0.0010417481315273527	8.259402911263775e-7
25.336	0.11034947694892819	0.022434392148245608	-0.0008749978017995999	0.0010456527114275263	9.149438239448769e-7
25.338	0.11163670681684881	0.02243256105736277	-0.0009558920989907446	0.0010493330649252622	1.0030491859718e-6
25.34	0.1128878723732307	0.022430569386987908	-0.0010355633647519354	0.0010527984051942004	1.0902394588883776e-6
25.342	0.11410393840922523	0.022428419655250227	-0.001113954065935918	0.0010560610942133577	1.1764035497757044e-6
25.344	0.11528586639056686	0.022426114458347964	-0.001191016319400152	0.0010591328683088401	1.2614445305689208e-6
25.346	0.11643461778298382	0.02242365649655635	-0.0012667216852567643	0.0010620244564087111	1.3452894092059415e-6
25.348	0.11755115405221063	0.022421048440714086	-0.0013411198408375307	0.0010647431712808146	1.4279481924009738e-6
25.35	0.11863642468081656	0.02241829291498091	-0.0014141725102665666	0.001067299564522107	1.5093457043666415e-6
25.352	0.11969128589246665	0.022415392698057736	-0.0014858078665771846	0.001069704871292369	1.5893759126821367e-6
25.354	0.12071655114580611	0.022412350606093083	-0.0015560617773571208	0.0010719654996835016	1.6680445407030237e-6
25.356	0.12171303373550788	0.022409169357653812	-0.0016249549308425002	0.0010740882441503986	1.7453449884921534e-6
25.358	0.1226815469562396	0.022405851719115875	-0.0016924495912687282	0.0010760821100559651	1.8212147273358087e-6
25.36	0.12362290410267432	0.02240240049491203	-0.001758541442950222	0.0010779545468847828	1.8956277443135186e-6
25.362	0.12453790317357391	0.022398818479907115	-0.0018232426969514814	0.001079712054469379	1.9685771181217753e-6
25.364	0.12542725930641452	0.022395108455794805	-0.0018865468239582445	0.001081361306036164	2.0400387374538646e-6
25.366	0.12629166040643278	0.022391273232348168	-0.0019484422547667594	0.0010829088903771462	2.1099854400734164e-6
25.368	0.12713179439085445	0.022387315616555332	-0.0020089437340035537	0.0010843601462665793	2.1784185212454214e-6
25.37	0.1279483491769052	0.022383238376070473	-0.0020680655313770244	0.0010857202791421544	2.245340686010931e-6
25.372	0.12874201268180635	0.0223790442827265	-0.002125795672870545	0.00108699545692128	2.310730238753198e-6
25.374	0.12951345429036196	0.022374736117465335	-0.0021821404739935536	0.0010881908561907719	2.3745853107235817e-6
25.376	0.13026327236981908	0.02237031662811934	-0.0022371224766309437	0.0010893104808191883	2.4369209606702666e-6
25.378	0.13099204878850532	0.02236578853360941	-0.0022907458212361297	0.0010903589082179852	2.4977351126479384e-6
25.38	0.13170036541863908	0.02236115454768347	-0.002343015011003366	0.0010913405927777643	2.5570273909956134e-6
25.382	0.13238880413243861	0.022356417370753338	-0.0023939385376248808	0.0010922597165404558	2.6148026285214256e-6
25.384	0.13305794678112	0.022351579682684412	-0.002443528455848916	0.0010931202106018302	2.6710703402691317e-6
25.386	0.13370835368176187	0.02234664413566952	-0.0024918003834802725	0.0010939256513462694	2.725844357523541e-6
25.388	0.13434052659165555	0.02234161335374097	-0.002538759042120823	0.0010946796976253215	2.7791279805723737e-6
25.39	0.1349549576993125	0.02233648997962928	-0.002584400088331326	0.0010953862707255057	2.8309163748199183e-6
25.392	0.13555213919324774	0.02233127659659769	-0.0026287755518115074	0.0010960468075438003	2.881261051312195e-6
25.394	0.13613256326197495	0.02232597569794965	-0.0026719194562022227	0.0010966634289743015	2.9301963527818807e-6
25.396	0.1366967219277475	0.022320589731971544	-0.00271384279491765	0.0010972391666233235	2.9777346066421533e-6
25.398	0.13724508342462372	0.022315121147993184	-0.0027545335311449947	0.0010977778593453912	3.023865923315454e-6
25.4	0.13777806932557232	0.022309572436244336	-0.002793972982187064	0.0010982833506933934	3.0685740086232213e-6
25.402	0.13829609594446604	0.022303946057669333	-0.0028322066256415866	0.001098756652778706	3.1119058719676234e-6
25.404	0.13879957959517486	0.02229824440117808	-0.0028692531781470162	0.001099199866246018	3.1538827096451624e-6
25.406	0.13928893659157152	0.02229246982663907	-0.002905127270699575	0.0010996152167761205	3.1945221535325324e-6
25.408	0.13976458277248596	0.022286624662753173	-0.0029398454399297527	0.0011000047982681095	3.233844090089349e-6
25.41	0.14022690894544057	0.022280711203242397	-0.002973426128102131	0.0011003704551430648	3.2718702619140226e-6
25.412	0.14067626994154162	0.022274731702846266	-0.0030058901461047687	0.0011007137118224525	3.308624500049514e-6
25.414	0.1411130179034474	0.022268688374065457	-0.0030372566232314824	0.0011010361123274424	3.3441292245835667e-6
25.416	0.14153750497381398	0.02226258340063333	-0.0030675367959371314	0.001101339505376423	3.3783994575613776e-6
25.418	0.14195008329529976	0.02225641894201203	-0.0030967443887382606	0.0011016255991857307	3.411452892768836e-6
25.42	0.14235110490434413	0.02225019712674767	-0.003124896593159361	0.0011018959195052398	3.4433108048781253e-6
25.422	0.14274090125448347	0.022243920045536332	-0.00315201406773273	0.0011021517111363685	3.4739976982775338e-6
25.424	0.14311976859176315	0.022237589744834686	-0.003178119117919705	0.0011023939472311135	3.5035392791741685e-6
25.426	0.1434880000389565	0.022231208236593504	-0.00320322391578439	0.0011026239986444589	3.5319515625757453e-6
25.428	0.1438458887188375	0.022224777502865577	-0.003227348093332343	0.0011028428881702103	3.5592578923812623e-6
25.43	0.14419372775417819	0.022218299484752152	-0.0032505113936375962	0.0011030516092983412	3.5854818237945445e-6
25.432	0.14453181026775255	0.02221177608624631	-0.0032727311817583858	0.0011032512361537135	3.610644721873743e-6
25.434	0.14486042849238304	0.022205209178989032	-0.0032940224447370174	0.001103442921270709	3.6347657491518972e-6
25.436	0.14517984979956272	0.022198600606823635	-0.0033143985898584152	0.0011036277473087921	3.65786224940888e-6
25.438	0.1454903154074362	0.022191952180908255	-0.0033338796829498725	0.0011038063623566435	3.679957605371619e-6
25.44	0.14579206544808904	0.0221852656735483	-0.0033524826158227382	0.0011039795298767106	3.7010721821358316e-6
25.442	0.14608534005360505	0.022178542825330945	-0.0033702232442025803	0.0011041480424282806	3.721225397632568e-6
25.444	0.14637037935606975	0.02217178534439727	-0.0033871181584121278	0.0011043126450813513	3.740437412719172e-6
25.446	0.14664742348756857	0.022164994904973118	-0.0034031846833711688	0.001104474035926706	3.7587291222469043e-6
25.448	0.14691671196300832	0.02215817314593172	-0.003418440724527156	0.0011046328703433045	3.7761219896328782e-6
25.45	0.147178464463333	0.022151321671952443	-0.003432902097794894	0.0011047897866850514	3.7926351763334866e-6
25.452	0.14743287856426304	0.022144442056704617	-0.0034465847165914836	0.0011049453005410714	3.80828758551444e-6
25.454	0.14768015085309558	0.02213753584143956	-0.00345950479680092	0.0011050998976808966	3.823098396971268e-6
25.456	0.14792047791712915	0.02213060453522738	-0.0034716783037156557	0.0011052540636614606	3.837086552907055e-6
25.458	0.14815405634366174	0.0221236496154582	-0.0034831209520365058	0.0011054082844131356	3.850270755994121e-6
25.46	0.1483810827199918	0.022116672528343317	-0.003493848205872687	0.0011055630468045149	3.862669467557096e-6
25.462	0.14860175323865635	0.022109674689416447	-0.0035038752787417467	0.0011057188372895223	3.874300899217825e-6
25.464	0.14881624866667284	0.02210265748402529	-0.0035132172479472937	0.0011058760650918204	3.885182865972667e-6
25.466	0.14902473092688015	0.022095622261966555	-0.0035218958190116278	0.0011060347453527733	3.895339145339523e-6
25.468	0.14922736094008543	0.022088570334610667	-0.0035299236823546254	0.0011061952787133154	3.904784911639007e-6
25.47	0.1494242996270969	0.0220815029957054	-0.003537308927735486	0.0011063582638608921	3.913530964029066e-6
25.472	0.14961570790872286	0.0220744215202864	-0.003544062177518621	0.0011065241810661274	3.921590498626228e-6
25.474	0.14980174670577043	0.02206732715961202	-0.0035501965866736275	0.0011066933913870722	3.928979100596645e-6
25.476	0.14998257669301712	0.02206022113609803	-0.003555727842775354	0.0011068661346443668	3.935714733180109e-6
25.478	0.15015834661639335	0.02205310463825244	-0.0035606741660038676	0.0011070424722298452	3.941817531537864e-6
25.48	0.15032918923526378	0.022045978815610347	-0.003565056309144424	0.0011072222664725705	3.9473097267132265e-6
25.482	0.15049523631027562	0.022038844778528476	-0.0035688893057010075	0.0011074056227282905	3.952208084028161e-6
25.484	0.15065661960207596	0.02203170362009048	-0.0035721797787725976	0.0011075930186782398	3.956521384432108e-6
25.486	0.1508134708713111	0.022024556412543136	-0.003574940556184518	0.001107784648643917	3.960264267955756e-6
25.488	0.15096592187862817	0.02201740420244128	-0.0035771844692739706	0.0011079807011683458	3.96345135647469e-6
25.49	0.15111410423401694	0.022010248010707875	-0.003578924318596334	0.0011081813599934237	3.966097218695622e-6
25.492	0.15125814030896903	0.022003088832695535	-0.003580172873925173	0.0011083867602379128	3.96821621282158e-6
25.494	0.1513981389318022	0.021995927638248154	-0.00358094287425223	0.0011086032963556003	3.96984507445712e-6
25.496	0.15153420795584932	0.021988765371762378	-0.003581247027787437	0.0011088295225803893	3.970992432063982e-6
25.498	0.15166645523444325	0.02198160295345066	-0.0035810956648813694	0.0011090608009497694	3.9716528263710786e-6
25.5	0.1517949886209161	0.021974441286876898	-0.00358049784435066	0.001109297340767219	3.971836737360947e-6
25.502	0.15191991596860072	0.021967281249100617	-0.003579469425263647	0.001109539036935007	3.97156105884533e-6
25.504	0.15204134504144878	0.021960123686547015	-0.003578024891881859	0.0011097858405593908	3.970841362179532e-6
25.506	0.15215937648626632	0.021952969418398686	-0.0035761770025677605	0.001110037741631896	3.96969144360624e-6
25.508	0.1522740995532333	0.021945819240047376	-0.0035739367897847387	0.0011102947489812565	3.968123250888924e-6
25.51	0.15238560255888972	0.021938673926545794	-0.003571313560097107	0.0011105569419967028	3.966147066212801e-6
25.512	0.15249397381977506	0.021931534236059456	-0.0035683148941701233	0.0011108244761247556	3.96377152296469e-6
25.514	0.15259930165242924	0.021924400913205886	-0.003564947033579277	0.0011110975659898916	3.961003971892819e-6
25.516	0.15270167437339213	0.021917274686973326	-0.003561220636554455	0.0011113762199010356	3.9578559292874495e-6
25.518	0.1528011802470742	0.0219101562604098	-0.003557149560316768	0.0011116602936362809	3.954341924729906e-6
25.52	0.15289790202278622	0.02190304631023913	-0.003552746169459647	0.0011119496799788006	3.950474966176565e-6
25.522	0.15299191287714733	0.021895945490076143	-0.003548021208332624	0.001112244295452245	3.946266349111542e-6
25.524	0.1530832851159559	0.02188885443366723	-0.003542983801041348	0.0011125441237193538	3.941725808281412e-6
25.526	0.15317209104500976	0.021881773758130836	-0.003537641451447617	0.0011128492207543909	3.9368615325519124e-6
25.528	0.15325840297010726	0.0218747040671979	-0.003532000043169323	0.0011131597157649574	3.9316801641361805e-6
25.53	0.15334229319704676	0.02186764595419941	-0.0035260649062907007	0.0011134757621662768	3.926187808979799e-6
25.532	0.1534238340241104	0.021860599992302526	-0.003519851483193541	0.0011137970370224178	3.9204001527399285e-6
25.534	0.15350309429563486	0.02185356672882052	-0.003513367272566352	0.0011141235678517132	3.914325280885067e-6
25.536	0.15358013399274378	0.021846546700208625	-0.0035066176106738223	0.0011144554379209342	3.907969064924754e-6
25.538	0.1536550116979555	0.02183954043095089	-0.0034996091324630595	0.0011147926606117704	3.901338575879744e-6
25.54	0.15372778599378875	0.021832548430962766	-0.0034923497715635206	0.001115135185630819	3.894442110800235e-6
25.542	0.15379851546276227	0.021825571192993744	-0.003484848760287044	0.0011154828983218946	3.887289195338453e-6
25.544	0.15386725868739437	0.02181860919003006	-0.0034771166296278925	0.0011158356189732309	3.8798905866629535e-6
25.546	0.15393407425020378	0.021811662872700494	-0.003469165177412144	0.0011161931036350757	3.872258246398389e-6
25.548	0.15399902053007294	0.02180473266934273	-0.0034610034118234033	0.001116555235775772	3.864401480509231e-6
25.55	0.15406215032359938	0.021797818997083256	-0.0034526346390454862	0.0011169221403188776	3.85632407078178e-6
25.552	0.15412351076010342	0.02179092226619786	-0.0034440627871988603	0.001117293883532548	3.848030286639346e-6
25.554	0.15418314877033126	0.021784042877968996	-0.0034352929214629606	0.0011176704751460508	3.839525471797372e-6
25.556	0.1542411112850292	0.021777181222411703	-0.0034263312440762327	0.0011180518687220356	3.830816050300129e-6
25.558	0.15429744523494326	0.021770337675999524	-0.00341718509433618	0.0011184379610384772	3.821909529400434e-6
25.56	0.1543521975508197	0.0217635125993903	-0.0034078629485992714	0.001118828591468667	3.8128145026995806e-6
25.562	0.15440541516340472	0.02175670633515211	-0.0033983744202809845	0.0011192235413600357	3.803540653534242e-6
25.564	0.1544571445149991	0.021749919213743883	-0.0033887178741536426	0.0011196231306091484	3.7940869150110795e-6
25.566	0.15450742650558075	0.021743151573728553	-0.003378896091132346	0.0011200274391132017	3.7844563359805694e-6
25.568	0.1545562987399187	0.02173640372853591	-0.0033689254350316405	0.0011204358689934492	3.77466489737381e-6
25.57	0.1546037987991106	0.02172967596299303	-0.0033588181337795495	0.0011208480167609303	3.764724643907457e-6
25.572	0.15464996426425448	0.0217229685416182	-0.003348582268191056	0.0011212636763751076	3.7546436646764e-6
25.574	0.1546948327164483	0.021716281716915194	-0.003338221771968155	0.0011216828416410346	3.74442608320921e-6
25.576	0.15473844173678983	0.02170961573766753	-0.0033277364316999115	0.0011221057086023638	3.734072046734531e-6
25.578	0.15478082890637704	0.021702970857232624	-0.003317121886862346	0.001122532677929245	3.723577714677299e-6
25.58	0.1548220309517044	0.02169634733499018	-0.003306382873066495	0.0011229637017609944	3.712947950577903e-6
25.582	0.1548620796502001	0.021689745394830293	-0.0032955395413963753	0.0011233979453689666	3.7022023496868745e-6
25.584	0.1549010051078068	0.021683165249153986	-0.0032845878312767847	0.0011238357526464138	3.6913372374961974e-6
25.586	0.15493883743484307	0.02167660711691102	-0.003273526128058368	0.001124277349229476	3.680351277886892e-6
25.588	0.1549756067416274	0.021670071216811124	-0.003262356286418624	0.0011247227903023558	3.669246465421186e-6
25.59	0.1550113431384781	0.021663557760385383	-0.003251083630361965	0.0011251719586229105	3.6580281360212546e-6
25.592	0.15504607673571374	0.021657066945047505	-0.0032397169532195993	0.0011256245625534643	3.6467049782648535e-6
25.594	0.15507983764364625	0.021650598947155215	-0.003228268517649588	0.0011260801340986296	3.6352890452612323e-6
25.596	0.15511265467609664	0.02164415391722345	-0.003216748498666774	0.0011265382977860708	3.6237903780939664e-6
25.598	0.15514455266168575	0.021637732007757333	-0.0032051479859732715	0.0011269996092071936	3.6122005276431007e-6
25.6	0.1551755557246619	0.02163133337423083	-0.0031934739816646724	0.001127463827214138	3.600526397476424e-6
25.602	0.15520568798927326	0.02162495815573845	-0.003181734050983865	0.0011279306796885007	3.5887754507142774e-6
25.604	0.1552349735797681	0.02161860647818519	-0.003169933818167797	0.0011283999894067078	3.576953286840507e-6
25.606	0.15526343662039474	0.021612278458168578	-0.0031580769664475376	0.0011288716751651708	3.5650636354141727e-6
25.608	0.15529110123540138	0.021605974206860716	-0.00314616523804834	0.001129345752898323	3.5531083495062343e-6
25.61	0.1553179915309921	0.02159969383389023	-0.0031341984341895163	0.0011298223366952756	3.5410873985826732e-6
25.612	0.15534412992646765	0.021593437451190127	-0.003122174582032522	0.0011303016227627656	3.5289989966200194e-6
25.614	0.1553695359999157	0.021587205172256745	-0.0031100959076912674	0.001130783580827685	3.516845387216661e-6
25.616	0.1553942290791085	0.0215809970985844	-0.003097970643541107	0.0011312678729963992	3.504634660524034e-6
25.618	0.15541822849181822	0.021574813315940005	-0.0030858059410163313	0.0011317542133303501	3.492373875265059e-6
25.62	0.1554415535658172	0.02156865389735512	-0.0030736073840520444	0.0011322423933652502	3.4800685807841923e-6
25.622	0.15546422362887763	0.02156251890626096	-0.0030613789890842286	0.0011327322830129876	3.4677228114733704e-6
25.624	0.15548625800877172	0.021556408399623337	-0.0030491232050496126	0.001133223831456314	3.4553390810086782e-6
25.626	0.1555076759527379	0.02155032243107768	-0.0030368409133857406	0.001133717067613001	3.442918375130869e-6
25.628	0.15552849482276274	0.02154426105406408	-0.0030245314280310316	0.0011342120915271362	3.4304601168766327e-6
25.63	0.1555487301696251	0.021538224324938182	-0.003012192719500646	0.0011347090640099525	3.4179623813621713e-6
25.632	0.15556839748084186	0.021532212296800152	-0.002999832731246998	0.001135207631745817	3.4054330104724904e-6
25.634	0.15558751224392997	0.021526225004984436	-0.0029874563128906005	0.0011357075983884216	3.392876834403313e-6
25.636	0.15560608994640632	0.021520262482589383	-0.0029750633601197756	0.0011362090230824908	3.380293834010203e-6
25.638	0.15562414607578792	0.021514324762118914	-0.0029626545716743362	0.0011367119239268856	3.367684778098718e-6
25.64	0.15564169611959158	0.02150841187387645	-0.0029502314493456533	0.001137216277533761	3.355051226687897e-6
25.642	0.15565875547158894	0.021502523844358745	-0.0029377962979765257	0.001137722018094592	3.3423955328846745e-6
25.644	0.1556753378290783	0.021496660694649828	-0.002925352225461263	0.0011382290284295607	3.3297208214010266e-6
25.646	0.15569145546328142	0.021490822438814876	-0.002912903142745648	0.0011387371409374138	3.3170309965977863e-6
25.648	0.1557071206036898	0.021485009082294153	-0.00290045376382702	0.0011392461444957869	3.304330767728226e-6
25.65	0.15572234547979505	0.021479220621757406	-0.0028880070582990853	0.0011397559180246627	3.2916231359933796e-6
25.652	0.15573714232108876	0.021473457052676625	-0.002875562446897068	0.001140266526473759	3.2789076029817026e-6
25.654	0.15575152335706247	0.021467718369915068	-0.0028631209248028877	0.001140777952641347	3.2661852267612384e-6
25.656	0.15576550081720775	0.021462004566107928	-0.0028506837141384594	0.0011412901674831587	3.2534572935505954e-6
25.658	0.15577908693101622	0.0214563156312305	-0.0028382522526812846	0.0011418031305906091	3.2407253075173395e-6
25.66	0.15579229355480959	0.021450651552166897	-0.0028258281938645185	0.0011423167880752403	3.227990986067774e-6
25.662	0.1558051307248098	0.021445012312278685	-0.002813413406776836	0.001142831064665177	3.2152562390100544e-6
25.664	0.15581760796736713	0.021439397890973596	-0.0028010099761624986	0.0011433458705857563	3.2025231897149005e-6
25.666	0.1558297348106721	0.02143380826327424	-0.002788620202421421	0.0011438611041925133	3.1897941839153166e-6
25.668	0.1558415207829153	0.021428243399577628	-0.0027762461654444875	0.0011443766751121278	3.177071356104157e-6
25.67	0.15585297541228724	0.021422703267721877	-0.0027638885076507365	0.0011448925694050646	3.1643554150733813e-6
25.672	0.1558641082269785	0.021417187833881756	-0.0027515483483757115	0.0011454087478560114	3.1516475483783e-6
25.674	0.15587492875517955	0.021411697061862665	-0.0027392268882962733	0.0011459251669281086	3.1389490292248703e-6
25.676	0.15588544652468164	0.021406230913049922	-0.00272692534682636	0.0011464417820843797	3.1262611542266774e-6
25.678	0.15589567052249564	0.021400789346371265	-0.0027146449621169456	0.0011469585448444966	3.1135852355190953e-6
25.68	0.15590560836025488	0.021395372318259432	-0.0027023869910561245	0.0011474753982185413	3.100922588702732e-6
25.682	0.15591526745746204	0.021389979782614615	-0.002690152709268982	0.0011479922830971532	3.088274550593691e-6
25.684	0.1559246552336198	0.021384611690767014	-0.00267794341111766	0.0011485091392858923	3.07564248215907e-6
25.686	0.15593377910823078	0.021379267991406072	-0.0026657605141439692	0.0011490258998469423	3.063027873540722e-6
25.688	0.15594264650079767	0.021373948629956424	-0.002653605651036499	0.0011495424860429035	3.0504324370699944e-6
25.69	0.15595126483082314	0.021368653549866785	-0.0026414791973270696	0.0011500588872005429	3.037856626241353e-6
25.692	0.15595964151780983	0.02136338269399227	-0.0026293815125677275	0.0011505750938339	3.0253008805477354e-6
25.694	0.15596778396990424	0.021358136004268218	-0.0026173131569485497	0.0011510910857816937	3.0127658436626187e-6
25.696	0.15597569894386554	0.02135291342130895	-0.002605274891297711	0.001151606828588653	3.0002523551690046e-6
25.698	0.1559833922773479	0.021347714884006525	-0.0025932676770815447	0.0011521222719104581	2.9877614477911457e-6
25.7	0.15599086974750168	0.021342540329129397	-0.002581292676404418	0.001152637354113678	2.9752943607238028e-6
25.702	0.15599813713147717	0.021337389690921176	-0.0025693512520087946	0.0011531520025103855	2.9628525414065078e-6
25.704	0.1560052002064247	0.021332262900705036	-0.0025574449282024635	0.0011536661354065452	2.9504376068344054e-6
25.706	0.15601206474949456	0.021327159887607198	-0.0025455740696417035	0.0011541797346660157	2.9380500042717512e-6
25.708	0.15601873653783707	0.021322080580624538	-0.0025337389139721707	0.0011546927894358508	2.925690054276689e-6
25.71	0.15602522134860258	0.021317024907745723	-0.0025219400666581003	0.00115520526889286	2.9133584528354485e-6
25.712	0.1560315249202291	0.021311992795749014	-0.0025101781326599872	0.0011557171421997538	2.901055897890115e-6
25.714	0.1560376523103593	0.021306984170203228	-0.0024984537164344576	0.001156228374936495	2.8887830804070597e-6
25.716	0.1560436080314191	0.021301998955468776	-0.0024867674219343342	0.0011567389298315315	2.8765406863882383e-6
25.718	0.15604939658435782	0.021297037074698693	-0.0024751198526086963	0.001157248769715802	2.864329404330571e-6
25.72	0.15605502247012473	0.02129209844983959	-0.002463511611402757	0.0011577578575862326	2.8521499253564636e-6
25.722	0.1560604901896692	0.021287183001632695	-0.0024519433007579236	0.0011582661566056	2.840002943183729e-6
25.724	0.15606580424394048	0.02128229064973907	-0.0024404153330863784	0.0011587736406606696	2.8278889602446234e-6
25.726	0.15607096913388785	0.021277421313149376	-0.002428928090279965	0.0011592802855559183	2.815808450094549e-6
25.728	0.15607598936046066	0.02127257490986944	-0.0024174821085879376	0.0011597860586890405	2.803762046670475e-6
25.73	0.15608086934446963	0.021267751356881887	-0.0024060778749541434	0.0011602909299278426	2.7917503350093504e-6
25.732	0.15608561287124276	0.021262950570244764	-0.002394715826974622	0.001160794868514138	2.779773843501731e-6
25.734	0.1560902234446609	0.021258172465190284	-0.0023833963528976693	0.0011612978450548394	2.7678330485316267e-6
25.736	0.15609470456897268	0.02125341695622354	-0.002372119791623895	0.0011617998331201187	2.755928378049572e-6
25.738	0.1560990597484267	0.021248683957221126	-0.0023608864327061057	0.001162300809262471	2.744060211311095e-6
25.74	0.1561032924872716	0.021243973381529915	-0.002349696516349381	0.0011628007530374938	2.7322288786206357e-6
25.742	0.15610740628975597	0.021239285142269623	-0.0023385498249885854	0.0011632996700629919	2.7204342398350886e-6
25.744	0.1561114046601284	0.021234619153657576	-0.0023274460454813495	0.0011637975717822347	2.708676056185359e-6
25.746	0.15611529110263753	0.021229975328642018	-0.002316386423447141	0.0011642943818743795	2.696955699069594e-6
25.748	0.15611906899428632	0.021225353577848848	-0.0023053719627566236	0.0011647900368524549	2.6852742934579036e-6
25.75	0.1561227411873265	0.021220753810227935	-0.002294403335587154	0.001165284489019255	2.673632618513751e-6
25.752	0.15612631041079084	0.021216175933716466	-0.0022834808824226662	0.0011657777088778642	2.6620311113770995e-6
25.754	0.156129779394012	0.021211619855902343	-0.0022726046120537286	0.0011662696859749363	2.650469867245094e-6
25.756	0.15613315086632276	0.021207085484687613	-0.0022617742015776047	0.0011667604290418745	2.638948637828529e-6
25.758	0.15613642755705576	0.0212025727289518	-0.002250988996398133	0.001167249966135525	2.6274668298171603e-6
25.76	0.15613961219554373	0.02119808149917617	-0.002240248153073454	0.0011677383366234444	2.6160236518937383e-6
25.762	0.15614270751111933	0.021193611706327876	-0.002229552277617929	0.0011682254975973287	2.604619818939463e-6
25.764	0.1561457162303433	0.021189163259506563	-0.0022189022348461573	0.001168711391371521	2.5932563182044297e-6
25.766	0.15614864072235107	0.021184736066454605	-0.0022082985868831628	0.0011691959755426268	2.5819338205802634e-6
25.768	0.15615148319023492	0.021180330033970927	-0.002197741715038901	0.0011696792172071371	2.5706528088701728e-6
25.77	0.15615424596564867	0.021175945068272684	-0.0021872318198083367	0.001170161094721063	2.559413580675666e-6
25.772	0.15615693127777866	0.02117158107535682	-0.0021767689208713283	0.0011706415964529407	2.548216244637957e-6
25.774	0.1561595412705431	0.02116723796136174	-0.0021663528570926866	0.0011711207209531861	2.5370607198373816e-6
25.776	0.15616207806777596	0.021162915632928957	-0.002155983286522231	0.0011715984773988612	2.5259467357868386e-6
25.778	0.15616454372524205	0.02115861407255704	-0.0021452255943869123	0.0011720999411501487	2.514418792934693e-6
25.78	0.1537288999659251	0.021154333418558973	-0.0021345126245257916	0.0011585525130278869	2.4729449652341064e-6
25.782	0.14968363742766277	0.021150079323701908	-0.0021187908872953624	0.0011359714231306175	2.4068858995570965e-6
25.784	0.1457448235886388	0.021145861350928507	-0.002098426164804253	0.0011141960604573776	2.338058165985583e-6
25.786	0.14190965913239323	0.02114168856288193	-0.00207365733161311	0.0010931821838422319	2.2668852503132746e-6
25.788	0.13817541122922647	0.021137569472522294	-0.0020447652580637726	0.0010728860634663638	2.1938001484368244e-6
25.79	0.13453943094683662	0.021133512090338872	-0.0020119844404223276	0.0010532690995671324	2.1191610399067058e-6
25.792	0.13099912444236117	0.021129524008878884	-0.001975522023329512	0.0010342962639079388	2.043275047997566e-6
25.794	0.12755198322182798	0.021125612194537274	-0.0019357485515611847	0.0010159267902109129	1.9665788126429782e-6
25.796	0.12419554575806596	0.021121783218108196	-0.0018927034501377024	0.0009981379564538157	1.8891791538935329e-6
25.798	0.12092743586698224	0.02111804336990971	-0.0018466662398261854	0.0009808971589011213	1.811389668084122e-6
25.8	0.1177453182261341	0.021114398427370822	-0.001797815080961885	0.000964178154366182	1.7334140266535184e-6
25.802	0.11464694128686105	0.02111085387410991	-0.0017463188474392223	0.0009479566573139064	1.6554345772227589e-6
25.804	0.1116300901871668	0.021107414772438306	-0.0016923862422031867	0.0009322078238293358	1.5776556959229399e-6
25.806	0.10869263071325158	0.021104085883998987	-0.0016361316722274981	0.0009169122699683935	1.500189205549299e-6
25.808	0.10583243485816511	0.021100871655166734	-0.001577757749762063	0.0009020476240456038	1.4232126294924073e-6
25.81	0.10304748899326603	0.021097776185785944	-0.0015173866395925843	0.0008875962999124327	1.346826766838938e-6
25.812	0.100335867351484	0.021094803347085057	-0.0014551562815873617	0.000873541156140135	1.2711389005824038e-6
25.814	0.09769564438547863	0.02109195669563988	-0.0013912223617735078	0.0008598649169218848	1.1962633005262456e-6
25.816	0.095124894547895	0.021089239511620457	-0.0013257063768475675	0.0008465521583232145	1.1222795946231572e-6
25.818	0.09262172769387761	0.021086654831700524	-0.0012587461357729908	0.0008335874824979276	1.049275022423002e-6
25.82	0.09018441500946402	0.0210842054354089	-0.001190426697549107	0.0008209588186092646	9.772912952608432e-7
25.822	0.08781127285944265	0.021081893983425817	-0.0011208229569749106	0.0008086549926919095	9.063590800814707e-7
25.824	0.08550061759339474	0.021079722884802247	-0.0010501051035547047	0.0007966617364145986	8.36578555215723e-7
25.826	0.08325076556091378	0.02107769423888951	-0.0009783775571540502	0.0007849674627757375	7.679945486759389e-7
25.828	0.08106006156304581	0.021075809996866493	-0.0009057166220400383	0.0007735619358546105	7.006279034809905e-7
25.83	0.07892699030752759	0.02107407193255567	-0.0008322155060187035	0.0007624353948642151	6.345105579434927e-7
25.832	0.0768500790063132	0.02107248163272191	-0.0007579668796393703	0.0007515785515251292	5.696716495033799e-7
25.834	0.07482785486926595	0.021071040508672676	-0.0006830528361141823	0.000740982617736723	5.061302785563797e-7
25.836	0.07285884510623804	0.02106974981237713	-0.0006075522969441033	0.0007306390285238504	4.439014200166736e-7
25.838	0.0709416006286737	0.0210686106377563	-0.0005315443980111742	0.0007205394678217785	3.8299871766661904e-7
25.84	0.06907479419832052	0.021067623920822037	-0.0004551064243115991	0.0007106765534998301	3.2343346510539853e-7
25.842	0.06725713719241351	0.021066790455840662	-0.00037830298514423275	0.0007010436060712939	2.6520688889304803e-7
25.844	0.06548734098987188	0.021066110908433546	-0.00030120042479265277	0.0006916339497551241	2.0832043946726364e-7
25.846	0.06376411696962424	0.021065585805447106	-0.00022387071650374662	0.0006824407995725225	1.5277851077169036e-7
25.848	0.06208619636581952	0.021065215535423034	-0.0001463760235655824	0.0006734578109253234	9.857807640243068e-8
25.85	0.060452416880239876	0.021065000376134693	-0.00006876946363195422	0.0006646796006148297	4.570965962138339e-8
25.852	0.05886165129464139	0.02106494049136109	8.887479398246111e-6	0.0006561463092530793	-5.831486805721965e-9
25.854	0.057312772395971115	0.021065038491442773	0.00008649699502022808	0.0006481464217006923	-5.606271781022343e-8
25.856	0.055804652971176406	0.02106528898066056	0.00016397106455499596	0.0006403119732347509	-1.0499263589861218e-7
25.858	0.054336182207021515	0.02106569427119735	0.0002412779851041952	0.0006326389496792737	-1.5264185107704952e-7
25.86	0.05290634191100471	0.021066253954378278	0.0003183760339585454	0.0006251234770110375	-1.9902433334515006e-7
25.862	0.051514145969669335	0.021066967586688707	0.0003952061370830892	0.0006177614408531901	-2.441431126784725e-7
25.864	0.05015860828478078	0.021067834612643253	0.00047176652850115667	0.0006105503065664111	-2.8803719860415274e-7
25.866	0.048838742758111654	0.02106885441159708	0.0005479827427238654	0.0006034855409182625	-3.30699661906585e-7
25.868	0.04755357686008482	0.021070026316640487	0.0006238557269116222	0.0005965646990197996	-3.721703039568102e-7
25.87	0.04630221866856694	0.021071349573750273	0.0006993332379615865	0.0005897844598390744	-4.124558759986852e-7
25.872	0.04508380554209369	0.021072823363387942	0.0007743818392852525	0.0005831421811188432	-4.515747147796236e-7
25.874	0.04389747486474157	0.02107444679320955	0.0008489689906769221	0.0005766352082667371	-4.895454107509885e-7
25.876	0.04274236402058731	0.021076218917696486	0.0009230740576771799	0.0005702611188816301	-5.26393244941595e-7
25.878	0.04161761465901937	0.02107813877445274	0.0009967038258911433	0.0005640180619286758	-5.62158960196019e-7
25.88	0.04052243880646566	0.021080205379629	0.001069805320535445	0.0005579032505299584	-5.968478657609688e-7
25.882	0.039456094244483084	0.021082417592776376	0.001142304364002642	0.0005519137721167715	-6.304535104421478e-7
25.884	0.03841783923262174	0.02108477418426034	0.0012141861570459831	0.0005460479891349699	-6.630039094904758e-7
25.886	0.037406932030426	0.021087273953077745	0.0012854892845491316	0.0005403052517023578	-6.945566114490024e-7
25.888	0.03642263089744045	0.021089915736436187	0.0013561880119734367	0.0005346834449140906	-7.25131278193149e-7
25.89	0.035464197380654754	0.021092698269631588	0.0014262339245169327	0.0005291799675161733	-7.547344218463348e-7
25.892	0.034530952582844505	0.021095620220114207	0.0014956022331932069	0.0005237930677274587	-7.833860818243079e-7
25.894	0.033622268186888696	0.0210986802185423	0.0015642809349840092	0.0005185215274141012	-8.111133397126668e-7
25.896	0.032737517367951004	0.0211018768829183	0.0016322669287295517	0.0005133642002783836	-8.379474065080997e-7
25.898	0.03187607330119982	0.02110520880756546	0.0016995352214792632	0.0005083194506219187	-8.6390681009494e-7
25.9	0.031037309161798768	0.021108674525312506	0.0017660562454800616	0.0005033854883436903	-8.89007085573405e-7
25.902	0.03022059833266321	0.021112272523611246	0.0018318143340844211	0.0004985606772929567	-9.132705950760755e-7
25.904	0.029425344646368968	0.02111600127263729	0.001896807810477498	0.0004938437356122477	-9.367266548646959e-7
25.906	0.02865101171849338	0.021119859243084484	0.001961031995800754	0.000489233676235965	-9.594028925219544e-7
25.908	0.027897069873621064	0.02112384486793272	0.00202445761744899	0.0004847290908555151	-9.81313500381571e-7
25.91	0.02716298943634062	0.021127956527170103	0.0020870641308092935	0.00048032862811153	-1.0024766507324107e-6
25.912	0.026448240731236618	0.021132192573735033	0.0021488450307712162	0.00047603104925139075	-1.0229169546766591e-6
25.914	0.02575229408289377	0.02113655135982491	0.002209803086662017	0.00047183513609632517	-1.0426627401412524e-6
25.916	0.025074630812098205	0.021141031226436194	0.002269922395729057	0.00046773939058831636	-1.0617321180610802e-6
25.918	0.02441478689798115	0.021145630480767477	0.002329188813868892	0.000463742675556594	-1.0801442524200496e-6
25.92	0.02377231476694652	0.021150347405776065	0.002387591428184309	0.00045984393628324406	-1.097919440572405e-6
25.922	0.023146766831207526	0.021155180264681134	0.0024451214134636524	0.00045604205285989716	-1.1150781888876575e-6
25.924	0.02253769550297394	0.021160127305139147	0.00250177203218144	0.00045233583704466367	-1.1316411462717208e-6
25.926	0.02194465319445669	0.02116518676304906	0.002557536917722678	0.00044872401001508805	-1.1476282214821483e-6
25.928	0.021367194986962733	0.02117035684633662	0.0026123952308113644	0.0004452050592530736	-1.1630515735258204e-6
25.93	0.020804914178342175	0.021175635743860614	0.002666353065371173	0.000441777990838594	-1.1779361000860031e-6
25.932	0.02025743195968948	0.021181021663021358	0.002719417223831024	0.000438441940066911	-1.1923065634678474e-6
25.934	0.019724370098034183	0.0211865128154944	0.0027715851789875457	0.0004351958535197315	-1.2061823775721228e-6
25.936	0.019205350360408654	0.021192107398571212	0.0028228450740048054	0.00043203849896179396	-1.2195777485747304e-6
25.938	0.018699994513842404	0.021197803576500432	0.0028731757416865116	0.0004289684788550381	-1.2325018273944588e-6
25.94	0.018207924572340776	0.021203599477283654	0.002922570638647771	0.0004259844651267555	-1.244969690299531e-6
25.942	0.017728783148492192	0.021209493240211142	0.002971037288483116	0.00042308534435695546	-1.2570023342952344e-6
25.944	0.01726224744491391	0.021215483005390775	0.003018572386807505	0.00042027010127559526	-1.2686157227113055e-6
25.946	0.01680799784825401	0.02122156690688262	0.0030651731901950975	0.00041753767607250516	-1.2798252905938078e-6
25.948	0.016365714745162994	0.021227743073820825	0.0031108375161790153	0.0004148869394476775	-1.2906458562065266e-6
25.95	0.015935078522288926	0.02123400963153559	0.003155563743251834	0.0004123166935999108	-1.301091609061354e-6
25.952	0.015515769566279954	0.021240364702562187	0.0031993505851854566	0.0004098256716134815	-1.311176002300615e-6
25.954	0.015107476201037178	0.021246806406864615	0.0032421969362972387	0.0004074126032241922	-1.3209118939823583e-6
25.956	0.014709919951904906	0.02125333286312059	0.0032841025147122525	0.0004050764306997417	-1.3303125247116852e-6
25.958	0.014322830739480449	0.02125994218971531	0.003325067288380463	0.000402816102928643	-1.3393906470809284e-6
25.96	0.013945938479155848	0.02126663250519403	0.0033650914493918017	0.0004006305076570603	-1.3481582956822703e-6
25.962	0.013578973086325143	0.021273401928710283	0.003404175413975883	0.00039851847306848	-1.3566267880349296e-6
25.964	0.013221664476380358	0.021280248580401992	0.003442319603939697	0.0003964787679791544	-1.364806635560502e-6
25.966	0.012873743280297193	0.021287170580767352	0.0034795244567752395	0.0003945101095922782	-1.3727075747714121e-6
25.968	0.012534961894354962	0.021294166054180327	0.003515793216168703	0.0003926113580145535	-1.380340349098349e-6
25.97	0.012205094761959065	0.021301233131638772	0.0035511289654039046	0.00039078150234583695	-1.3877155121243555e-6
25.972	0.011883917174781286	0.02130836994969846	0.0035855341791195742	0.00038901948379538385	-1.3948426554918022e-6
25.974	0.01157120442449512	0.021315574649255764	0.003619010723309181	0.0003873241907297992	-1.4017303996481938e-6
25.976	0.01126673180277234	0.02132284537433336	0.003651559880555469	0.0003856944608602914	-1.4083864194299117e-6
25.978	0.010970274601284776	0.02133018027229831	0.0036831843955125658	0.0003841290937743529	-1.4148182840520796e-6
25.98	0.010681608147677824	0.02133757749877532	0.0037138891906554816	0.0003826268557592556	-1.4210337436587936e-6
25.982	0.010400519512171188	0.02134503521901622	0.0037436789090709594	0.00038118656679665496	-1.4270401105378057e-6
25.984	0.010126821506761911	0.02135255160726885	0.0037725579036759814	0.0003798072208138012	-1.4328447327543143e-6
25.986	0.009860330046206366	0.02136012484619667	0.003800530237217628	0.0003784877975052247	-1.4384543188365092e-6
25.988	0.009600861045259455	0.021367753126298503	0.00382759968227338	0.00037722723789503304	-1.4438748559118932e-6
25.99	0.009348230418676575	0.021375434643471053	0.003853766849520732	0.00037602443358374126	-1.4491104967548323e-6
25.992	0.009102254081212697	0.021383167594417562	0.0038790351149263153	0.00037487825401195723	-1.454165911134649e-6
25.994	0.008862747947624088	0.021390950191193088	0.0039034142465669635	0.00037378756202769933	-1.4590476948084541e-6
25.996	0.008629529917400512	0.02139878066466569	0.003926913243754453	0.0003727512010001541	-1.4637616278328834e-6
25.998	0.008402438170684465	0.021406657262884446	0.003949540288191645	0.0003717681514191181	-1.4683132918963388e-6
26.	0.008181321962300503	0.02141457824944419	0.00397130274397237	0.00037083745513466547	-1.4727078031440277e-6
26.002	0.007966030588721744	0.021422541901850382	0.003992207157581671	0.0003699581237317693	-1.4769494695674549e-6
26.004	0.007756413346421351	0.02143054650988383	0.004012259257895672	0.00036912913970578144	-1.4810418081435864e-6
26.006	0.007552319531873595	0.021438590373965453	0.004031463956181482	0.0003683494579176642	-1.484987562874051e-6
26.008	0.007353598441551627	0.021446671803521136	0.00404982534609741	0.0003676180069795909	-1.4887887223477619e-6
26.01	0.007160099397383691	0.02145478911534647	0.004067346703692844	0.00036693369078955284	-1.492446537706737e-6
26.012	0.006971679740866892	0.02146294063196177	0.004084030479339015	0.0003662954575330797	-1.4959618130085275e-6
26.014	0.006788214098773535	0.021471124682345827	0.004099882233083898	0.00036570239131226637	-1.499336736737456e-6
26.016	0.006609579109202971	0.021479339614511418	0.004114914377347775	0.00036515359437176665	-1.5025757754206003e-6
26.018	0.006435651410254248	0.02148758380158384	0.004129139079075971	0.00036464814912555855	-1.5056829226670661e-6
26.02	0.006266307640027334	0.02149585563995846	0.004142567441446923	0.0003641851169700421	-1.5086614082196357e-6
26.022	0.006101424436621266	0.02150415354717329	0.004155209503872337	0.00036376353954324767	-1.5115137166723435e-6
26.024	0.005940878438135118	0.021512475959781393	0.004167074241997105	0.00036338243990632885	-1.514241605327724e-6
26.026	0.0057845475805625495	0.021520821331223308	0.004178169567699248	0.00036304083464607515	-1.5168461671503658e-6
26.028	0.005632323289781726	0.021529188129699613	0.004188502329090042	0.00036273783814997593	-1.5193282799402608e-6
26.03	0.005484104518124596	0.021537574836043336	0.004198078310513948	0.0003624726128944138	-1.5216884143473569e-6
26.032	0.005339790258281364	0.021545979941592387	0.0042069022325485735	0.000362244306824195	-1.5239263831067164e-6
26.034	0.0051992795029414405	0.021554401946062108	0.004214977752004762	0.0003620520537791389	-1.5260413517467022e-6
26.036	0.005062471244794262	0.021562839356494345	0.0042223096634875345	0.00036189497904645846	-1.5280326671954804e-6
26.038	0.004929264476529993	0.021571290697308506	0.004228910420066968	0.00036177221435847016	-1.5299022869912352e-6
26.04	0.004799558207175071	0.021579754519545358	0.0042347932010029935	0.0003616828834949823	-1.531652215943709e-6
26.042	0.004673256753513686	0.021588229399624837	0.00423997021863865	0.0003616261440415812	-1.5332840810174349e-6
26.044	0.0045502760421766665	0.021596713937438332	0.0042444527321228494	0.0003616012412385914	-1.5347993763141528e-6
26.046	0.004430533392894085	0.02160520675444237	0.004248251047410434	0.0003616074222388197	-1.5361991102774528e-6
26.048	0.004313946125396239	0.021613706491752187	0.004251374517262135	0.0003616439249605527	-1.5374837668999533e-6
26.05	0.004200431559413231	0.021622211808235363	0.004253831541244589	0.00036170997866746097	-1.5386533160385527e-6
26.052	0.004089907014675762	0.021630721378605357	0.00425562956573032	0.0003618048045041684	-1.5397072230712174e-6
26.054	0.003982289810913925	0.021639233891515244	0.004256775083897768	0.00036192761598977113	-1.5406444579197771e-6
26.056	0.0038774981267822306	0.021647748047651245	0.004257273635731268	0.00036207762668572955	-1.5414635341773046e-6
26.058	0.003775459147664012	0.02165626255789432	0.004257130113324996	0.00036225411944478116	-1.5421629205644077e-6
26.06	0.0036761051389401223	0.0216647761468964	0.004256354709685163	0.00036245642323721127	-1.5427431041013428e-6
26.062	0.0035793683972738305	0.021673287564181604	0.004254960455434866	0.00036268386762985293	-1.5432055145891978e-6
26.064	0.00348518121932892	0.02168179558416853	0.0042529593533425225	0.0003629357767934424	-1.543551106576305e-6
26.066	0.003393475901768656	0.021690299004578844	0.004250362703651631	0.000363211470424711	-1.543780487431659e-6
26.068	0.0033041847412563206	0.02169879664503217	0.0042471811040807736	0.00036351026413431207	-1.5438939249706611e-6
26.07	0.003217240045466989	0.021707287345640994	0.004243424449823638	0.0003638314698975032	-1.543891354978338e-6
26.072	0.00313257768331323	0.02171576996560572	0.004239101933548984	0.0003641744259714395	-1.5437725132846205e-6
26.074	0.003050141296715728	0.021724243381809557	0.004234222045400655	0.0003645385320953992	-1.5435370889963333e-6
26.076	0.0029698754562307236	0.021732706487413437	0.0042287925729976045	0.00036492319248228674	-1.5431844860836694e-6
26.078	0.002891724732414015	0.021741158190451044	0.004222820601433855	0.0003653278082917863	-1.5427137951312332e-6
26.08	0.0028156336958215502	0.021749597412423712	0.00421631251327852	0.00036575177783753645	-1.5421237976502702e-6
26.082	0.002741546917009147	0.021758023087908147	0.004209275953400732	0.0003661944991395543	-1.541413699495751e-6
26.084	0.002669408966533016	0.02176643417206455	0.004201723083607782	0.00036665537454356204	-1.540584350948542e-6
26.086	0.0025991649932466635	0.021774829643369357	0.0041936648896586295	0.0003671338093102705	-1.5396361659111079e-6
26.088	0.002530766196166121	0.021783208501757998	0.004185111883575672	0.000367629257710923	-1.538569575196087e-6
26.09	0.0024641671772136164	0.021791569767759665	0.004176074147149709	0.00036814120114925806	-1.5373849526200573e-6
26.092	0.0023993225585715794	0.021799912481636957	0.004166561331939856	0.00036866912032491086	-1.5360825010260555e-6
26.094	0.002336186962422452	0.021808235702525353	0.0041565826592735835	0.00036921249524194983	-1.5346622553098191e-6
26.096	0.0022747150109490104	0.021816538507572713	0.00414614692024677	0.0003697708053718658	-1.5331240858897291e-6
26.098	0.0022148613263336943	0.021824819991078895	0.004135262475723605	0.00037034352980393404	-1.5314677019252352e-6
26.1	0.002156580538072568	0.02183307926363526	0.004123937256336633	0.0003709301474433325	-1.5296926545399994e-6
26.102	0.0020998296551173246	0.021841315451264165	0.0041121787624868135	0.00037153015652415243	-1.5277984192820212e-6
26.104	0.0020445708944835882	0.021849527694591454	0.0040999942204358	0.00037214309780016073	-1.5257845501557337e-6
26.106	0.0019907670989506923	0.02185771515069925	0.004087393394890839	0.0003727685196684876	-1.5236515851162118e-6
26.108	0.0019383811112982565	0.021865876997423973	0.004074386440265412	0.000373405971751165	-1.5214002280170761e-6
26.11	0.0018873757743056115	0.021874012432039742	0.004060982846297126	0.0003740550040226479	-1.5190309549075755e-6
26.112	0.0018377139307521858	0.02188212067054499	0.004047191847579357	0.0003747151672682566	-1.5165441701324232e-6
26.114	0.0017893584234173223	0.021890200947152202	0.004033022423561216	0.0003753860132024768	-1.5139402087368356e-6
26.116	0.001742272483748975	0.02189825251377758	0.004018483298547638	0.00037606709772189113	-1.511219351328702e-6
26.118	0.0016964234023429446	0.02190627463953083	0.004003582941699237	0.0003767580106067987	-1.5083819444139196e-6
26.12	0.001651780747976222	0.02191426661020484	0.003988329567032379	0.0003774583609963788	-1.5054283414854388e-6
26.122	0.0016083141026331646	0.021922227727765337	0.003972731133419263	0.0003781677591005283	-1.5023588302340646e-6
26.124	0.0015659930482978908	0.0219301573098407	0.003956795344587758	0.0003788858161688225	-1.49917363354713e-6
26.126	0.0015247871669545271	0.021938054689211606	0.003940529649121492	0.0003796121445607049	-1.4958729108080516e-6
26.128	0.001484666040587419	0.021945919214020865	0.003923942587697742	0.00038034635875491433	-1.4924572751941722e-6
26.13	0.0014455992475913922	0.02195375025206356	0.003907044222697708	0.00038108807619228525	-1.488927966426052e-6
26.132	0.001407557270441905	0.02196154718854357	0.003889842305573174	0.00038183692192118347	-1.4852854127188604e-6
26.134	0.0013705146859535158	0.021969309424040198	0.0038723445199726216	0.00038259255524951966	-1.4815301847028e-6
26.136	0.001334447080967355	0.0219770363745005	0.0038545585499547117	0.00038335464508914945	-1.477662924893235e-6
26.138	0.001299330042324561	0.021984727471240046	0.0038364920799883726	0.00038412286196791895	-1.4736843176823879e-6
26.14	0.0012651391568664573	0.021992382160943735	0.0038181527949529004	0.00038489687812261035	-1.4695950909724907e-6
26.142	0.0012318500114341803	0.021999999905666656	0.0037995483801377657	0.0003856763675899277	-1.4653960177337273e-6
26.144	0.0011994381928689293	0.02200758018283488	0.00378068652124274	0.0003864531059856734	-1.4610580488924275e-6
26.146	0.0011678792880118487	0.02201512248524631	0.003761574904377833	0.00038723469966186406	-1.4566123283523553e-6
26.148	0.001137148886002811	0.022022626321071423	0.003742221216063426	0.0003880208325109067	-1.4520597916969082e-6
26.15	0.0011072240877409447	0.0220300912138542	0.003722633143230068	0.00038881120221442384	-1.447401467822542e-6
26.152	0.0010780853525140133	0.022037516702512885	0.0037028183732185777	0.000389605534768354	-1.4426385324479106e-6
26.154	0.0010497135013031924	0.022044902341340784	0.0036827845937801506	0.00039040356089248355	-1.4377722194117494e-6
26.156	0.0010220893550895022	0.022052247700007147	0.0036625394930761466	0.0003912050132556641	-1.432803810938247e-6
26.158	0.0009951937348539675	0.022059552365834786	0.003642094387439547	0.00039200962842850885	-1.4277360675217344e-6
26.16	0.0009690074615777563	0.02206681595080726	0.0036214591291774756	0.0003928171456112293	-1.422571238071224e-6
26.162	0.0009435113562418923	0.02207403807756736	0.003600636714146967	0.00039362730262420637	-1.4173089175193564e-6
26.164	0.0009186862398274045	0.022081218375230305	0.0035796306682240628	0.00039443983867803333	-1.41194894330124e-6
26.166	0.0008945129335756089	0.022088356480545836	0.003558445100088801	0.00039525449457257316	-1.4064914194998484e-6
26.168	0.0008709732987462225	0.022095452039063882	0.0035370847012249967	0.00039607102089111627	-1.4009367485925333e-6
26.17	0.0008480519083022047	0.02210250470630016	0.003515554745920348	0.0003968891909651365	-1.3952856789019727e-6
26.172	0.0008257337039961972	0.022109514148901718	0.0034938610912665564	0.00039770878286141825	-1.3895392420944887e-6
26.174	0.0008040036275807195	0.022116480045812632	0.0034720101771590958	0.00039852957671548765	-1.3836987462550798e-6
26.176	0.0007828466208083316	0.02212340208943956	0.003450009026297363	0.00039935135492293137	-1.3777657791481952e-6
26.178	0.0007622476254315582	0.022130279986817374	0.0034278652441846035	0.00040017390233414293	-1.3717422114409326e-6
26.18	0.0007421915832030326	0.022137113460774724	0.0034055870191280666	0.0004009970064523041	-1.3656301998831804e-6
26.182	0.0007226634358752783	0.022143902251099707	0.0033831831222387713	0.0004018204576344424	-1.3594321904391048e-6
26.184	0.0007036481252008223	0.02215064611570545	0.003360662907431622	0.00040264404929538674	-1.3531509213650758e-6
26.186	0.0006851312942381789	0.022157344831795687	0.0033380363114255294	0.0004034675834235876	-1.3467894439510445e-6
26.188	0.0006671007450779877	0.02216399819152693	0.003315305351923874	0.0004042908784411103	-1.3403477130298173e-6
26.19	0.0006495446455566856	0.022170605983230642	0.0032924694253492377	0.0004051137546474691	-1.3338246509652246e-6
26.192	0.0006324511634854767	0.022177168003737154	0.003269535253257798	0.00040593603612931175	-1.3272221806925159e-6
26.194	0.0006158084666754709	0.022183684063059074	0.003246509295529035	0.00040675754913848224	-1.3205421643046908e-6
26.196	0.0005996047229377814	0.022190153983866284	0.003223397749564421	0.0004075781220664821	-1.3137864014407914e-6
26.198	0.0005838281000836072	0.02219657760096096	0.0032002065502875474	0.00040839758541656626	-1.3069566279717135e-6
26.2	0.0005684667659240607	0.02220295476075268	0.0031769413701438773	0.0004092157717732914	-1.3000545146619247e-6
26.202	0.0005535088882702573	0.02220928532073344	0.0031536076191008688	0.00041003251576954514	-1.2930816658099346e-6
26.204	0.0005389431219097569	0.02221556914895265	0.0031302104446480983	0.00041084765766927596	-1.286039629195574e-6
26.206	0.0005247598344723677	0.02222180612349226	0.003106754731797013	0.00041166105238045383	-1.278929922379513e-6
26.208	0.0005109497298411962	0.022227996131941753	0.0030832451030810963	0.0004124725590962592	-1.2717539979888692e-6
26.21	0.0004975035115550445	0.022234139070873214	0.003059685918555786	0.0004132820387414145	-1.2645132343291327e-6
26.212	0.0004844118831527862	0.022240234845316325	0.0030360812757986386	0.0004140893539302814	-1.2572089339752827e-6
26.214	0.0004716655481732228	0.02224628336823348	0.0030124350099090804	0.00041489436892030193	-1.2498423223496515e-6
26.216	0.00045925521015515824	0.022252284559996366	0.002988750723349709	0.0004156969495697481	-1.2424145587208522e-6
26.218	0.00044717157263746236	0.02225823835174892	0.0029650370059873137	0.0004164969649216457	-1.2349289138740795e-6
26.22	0.0004354053391589386	0.022264144692703	0.0029413003217761144	0.00041729428680417966	-1.2273878200524677e-6
26.222	0.0004239475501566788	0.022270003539397516	0.002917543188911932	0.000418088790413355	-1.219792102830912e-6
26.224	0.00041279059639242287	0.022275814853681273	0.002893768399098121	0.0004188803622587393	-1.212142755307113e-6
26.226	0.0004019271747052484	0.02228157860326	0.002869979017545315	0.00041966889256968905	-1.2044409159914865e-6
26.228	0.00039134998122102244	0.022287294762243365	0.002846178382971555	0.0004204542731414616	-1.1966878632432457e-6
26.23	0.0003810517120656678	0.02229296331169195	0.002822370107602416	0.00042123639743344105	-1.188885016350275e-6
26.232	0.000371025063365051	0.022298584240164315	0.0027985580771707507	0.0004220151606631545	-1.1810339365623832e-6
26.234	0.00036126273124504016	0.022304157544264007	0.0027747464509168206	0.00042279045990122754	-1.1731363280924216e-6
26.236	0.0003517574118315555	0.022309683229186524	0.00275093966158842	0.0004235621941672174	-1.1651940390840136e-6
26.238	0.00034250180125046484	0.022315161309266397	0.002727142415440622	0.0004243302645262943	-1.1572090625447963e-6
26.24	0.00033348916532873553	0.022320591808524165	0.00270335969223595	0.0004250945782608042	-1.1491835482582987e-6
26.242	0.0003247137001954028	0.02232597476121341	0.0026795967452442923	0.0004258550514984942	-1.1411198099412056e-6
26.244	0.00031616909507556205	0.022331310212367728	0.0026558591012430677	0.0004266115990068392	-1.133020297918172e-6
26.246	0.0003078493044646113	0.022336598012810252	0.0026318824176491794	0.00042736407015005667	-1.1247719821629247e-6
26.248	0.0002997484791830999	0.022341838503690335	0.0026084780018796635	0.0004281125429915144	-1.116722150722127e-6
26.25	0.0002918608677368464	0.022347029540668396	0.0025839854478455263	0.0004288563711599413	-1.1081586222931281e-6
26.252	0.004665506004536472	0.022352173315895178	0.0025579194981180014	0.000460525473590877	-1.177987088278131e-6
26.254	0.008916498648900685	0.02235725679849448	0.0025245499138294805	0.000491152734406265	-1.23993959332245e-6
26.256	0.013048276699367888	0.02236226752176726	0.0024851925188023472	0.0005207331652983936	-1.2941221666918338e-6
26.258	0.017064183066528894	0.02236719383484423	0.0024401929370435707	0.0005492653726530522	-1.340313482910583e-6
26.26	0.020967471107549793	0.02237202480165653	0.0023899264086520906	0.0005767517175492577	-1.3783941610064223e-6
26.262	0.024761294225077096	0.02237675024332002	0.0023347182271698103	0.0006031973562397898	-1.4082958621936785e-6
26.264	0.02844872525756776	0.02238136061246577	0.002274910502621637	0.0006286105736803961	-1.4300327961245452e-6
26.266	0.03203274797014179	0.022385846976797467	0.0022107843478872606	0.0006530015223365007	-1.4436455447280893e-6
26.268	0.0355162592797701	0.022390201257771598	0.0021428951255728587	0.0006763871195959153	-1.449426661582353e-6
26.27	0.03890208214986291	0.02239441611213988	0.0020713546436349067	0.0006987801953932881	-1.4474216026079949e-6
26.272	0.04219296463827594	0.02239848445630657	0.0019964713166298366	0.0007201983001294433	-1.4378552484939999e-6
26.274	0.04539159822479185	0.022402400023686608	0.001918620504709417	0.0007406626028790036	-1.4210504569551043e-6
26.276	0.048500496769969974	0.02240615708446042	0.0018380005628480707	0.0007601918810841682	-1.3972331053052347e-6
26.278	0.05152215586238325	0.02240975040636467	0.001754944511118839	0.0007788096878487145	-1.3667677868962778e-6
26.28	0.05445907109060401	0.022413175423121108	0.001669722068806504	0.0007965402971647184	-1.3300009128696209e-6
26.282	0.057313695233159115	0.022416427957046788	0.0015825085767758628	0.000813406975843635	-1.2872235156818694e-6
26.284	0.060088277083021495	0.022419504355402294	0.0014936345172008084	0.0008294372589983871	-1.2388761198924178e-6
26.286	0.06278500553098972	0.0224224015065004	0.0014032641012303947	0.0008446553548066314	-1.1852745373121678e-6
26.288	0.06540606948047333	0.022425116459424972	0.0013114912040377296	0.000859084273769269	-1.126681468575537e-6
26.29	0.06795365614047195	0.02242764682741023	0.0012187454205847051	0.0008727583328492218	-1.0636702214371308e-6
26.292	0.07042985227335814	0.022429990991967862	0.0011253189011769533	0.0008857087747016075	-9.967048251099986e-7
26.294	0.07283659111011934	0.02243214770810673	0.001031292992675126	0.0008979599498525822	-9.260598039858755e-7
26.296	0.07517579306340515	0.022434115698160322	0.0009365845539518516	0.0009095305690960248	-8.518522823623741e-7
26.298	0.07744937854586073	0.022435893755796386	0.0008414378028572941	0.0009204507472061988	-7.745020543675385e-7
26.3	0.07965925206873115	0.02243748141820894	0.0007462375801059747	0.0009307566339681763	-6.945655781999944e-7
26.302	0.08180717484305797	0.022438878800678314	0.0006511724721768748	0.0009404773080120047	-6.124129336844293e-7
26.304	0.08389483274828978	0.022440086193834752	0.000556229242473401	0.0009496339273757588	-5.28214160051259e-7
26.306	0.08592391103058868	0.022441103722565633	0.00046132296309786693	0.0009582444194451991	-4.420601549504545e-7
26.308	0.087896094845869	0.022441931709244755	0.0003667461706200303	0.0009663414660481012	-3.544020321844871e-7
26.31	0.08981301798107617	0.022442571109151568	0.0002727665396544385	0.0009739570403561532	-2.656628916700262e-7
26.312	0.09167618031573214	0.022443023241765562	0.0001794807582969331	0.0009811155504720562	-1.760913629756376e-7
26.314	0.0934870604378273	0.02244328853874774	0.00008136092061401184	0.000987601335440927	-8.035215385110134e-8
26.316	0.095247136935362	0.02244336913587776	-5.167629277923762e-6	0.0009941711246121998	5.137507810812396e-9
26.318	0.0969578834895299	0.0224432674683594	-0.0000963687977307617	0.0010007461360824503	9.644070196797099e-8
26.32	0.09862068152541771	0.02244298417214126	-0.00018679811225795885	0.0010069601267972963	1.8809825080476984e-7
26.322	0.1002368311083174	0.022442520856112834	-0.000276378351737373	0.001012830785607708	2.7992450311512693e-7
26.324	0.10180762957726912	0.022441879259353092	-0.0003650534607876902	0.0010183747372858331	3.7176122222494816e-7
26.326	0.10333437427130468	0.022441061269907928	-0.0004527542646592425	0.001023608819854433	4.634432585319088e-7
26.328	0.10481833989271143	0.02244006895347706	-0.0005394060535364756	0.0010285496919537308	5.548059302029195e-7
26.33	0.10626069528751615	0.022438904288902287	-0.0006250710713705401	0.0010332078582895468	6.458283429295081e-7
26.332	0.10766257873392981	0.022437569500757235	-0.0007095263058341431	0.0010376043459622234	7.362075785080286e-7
26.334	0.10902512851551377	0.022436066900060978	-0.0007928907403019701	0.0010417467204924707	8.259913284184246e-7
26.336	0.11034948336721125	0.022434398768092657	-0.0008750218861096605	0.001045652391030305	9.149687274144136e-7
26.338	0.11163674289037867	0.022432567622160834	-0.0009559294911875158	0.0010493323643924178	1.0030877531802369e-6
26.34	0.11288790265903177	0.022430575868450278	-0.001035600528059193	0.001052797662144004	1.0902778148558143e-6
26.342	0.11410394376215495	0.022428426107929833	-0.001113949435957055	0.0010560618769916406	1.176399532210587e-6
26.344	0.11528584728873231	0.02242612090924178	-0.0011910315874394761	0.001059132715587124	1.2614605195548154e-6
26.346	0.11643459432774173	0.022423662874787628	-0.0012667861598465407	0.0010620222773273544	1.345355122366997e-6
26.348	0.1175511627077808	0.02242105466857295	-0.0013411869890368434	0.0010647410278126455	1.428016813196036e-6
26.35	0.11863645679664411	0.02241829906453934	-0.0014141850905115651	0.001067299751487837	1.5093593956607978e-6
26.352	0.11969130985672718	0.022415398825079928	-0.0014858368055993734	0.0010697043376980827	1.5894060760611126e-6
26.354	0.12071655238319313	0.02241235661825314	-0.0015561362057097852	0.0010719629591847933	1.6681203719672577e-6
26.356	0.12171301487120488	0.022409175231793584	-0.0016250115457781256	0.0010740863086164472	1.7454026526639338e-6
26.358	0.12268152781592007	0.022405857510730796	-0.0016924820943430496	0.001076081154439103	1.8212480859481796e-6
26.36	0.12362291592633082	0.02240240621466745	-0.0017585812102096962	0.0010779534387701985	1.8956686629021993e-6
26.362	0.1245379313905361	0.022398824120409087	-0.0018232789670889872	0.0010797111630595974	1.968614654137752e-6
26.364	0.12542727798565592	0.022395114034410316	-0.0018865737268292998	0.0010813607444022945	2.040066769613943e-6
26.366	0.12629165868806225	0.02239127875370849	-0.001948476168771339	0.0010829079207075943	2.1100202764724703e-6
26.368	0.12713177647413185	0.022387321057788734	-0.0020089864632106573	0.001084358712218012	2.178461974110527e-6
26.37	0.12794833432024125	0.022383243741601475	-0.0020680969403847286	0.00108571932439116	2.2453728128899324e-6
26.372	0.12874202637387613	0.02237904959376014	-0.0021258224814122905	0.0010869948321977313	2.3107580514649173e-6
26.374	0.1295134787387734	0.02237474136347241	-0.0021821788092594254	0.0010881897904041465	2.3746247010723843e-6
26.376	0.13026328657046538	0.02237032179638173	-0.0022371590317304133	0.0010893094269065818	2.43695842275314e-6
26.378	0.13099204491071934	0.022365793639388884	-0.0022907718716751453	0.0010903581978301297	2.4977618896396646e-6
26.38	0.13170034880130652	0.022361159605354553	-0.002343038172454643	0.00109133993331888	2.5570511228902405e-6
26.382	0.13238879328399802	0.022356422380902293	-0.0023939635298098746	0.0010922590014387091	2.614828214550821e-6
26.384	0.13305796117271843	0.022351584638653776	-0.0024435578116687993	0.0010931194288265412	2.6711005193960307e-6
26.386	0.13370837451159823	0.0223466490291803	-0.002491832858713164	0.0010939247603508149	2.725877662802084e-6
26.388	0.1343405369817131	0.022341618177805795	-0.0025388020776416654	0.001094678295428586	2.7791715307833313e-6
26.39	0.13495495227635948	0.022336494683920443	-0.0025844742779416578	0.0010953834473987603	2.8309903442851547e-6
26.392	0.13555212408883718	0.022331281144600444	-0.0026288529965346353	0.001096043779658556	2.881337974488542e-6
26.394	0.13613255611193803	0.022325980106956723	-0.002671978508097845	0.0010966612109069075	2.9302551862078144e-6
26.396	0.13669673624179537	0.02232059404869883	-0.002713876150075563	0.0010972381430943037	2.977768427496829e-6
26.398	0.13724510096057407	0.02231512541706382	-0.002754551057538018	0.0010977775231392174	3.023884237304597e-6
26.4	0.1377780766228777	0.022309576668382954	-0.0027939917800628186	0.0010982829043375425	3.0685934069026124e-6
26.402	0.13829608958330974	0.022303950254570933	-0.002832222997187087	0.0010987562385295253	3.111922687066102e-6
26.404	0.13879956619647088	0.02229824856755464	-0.0028692675088762844	0.0010991995008026241	3.1538974134260006e-6
26.406	0.13928893273090664	0.022292473965245564	-0.002905140990587894	0.001099614920201988	3.1945363785408315e-6
26.408	0.1397645964504827	0.022286628773147747	-0.0029398601743243673	0.0011000045395345936	3.2338595373537656e-6
26.41	0.14022692347232954	0.022280715282243548	-0.002973442859180689	0.0011003701099910426	3.271887646008735e-6
26.412	0.1406762746938694	0.022274735747054384	-0.0030059073082019773	0.0011007132956812322	3.3086421397233e-6
26.414	0.14111301101252438	0.022268692388059355	-0.0030372692264606263	0.001101035832057328	3.3441422499381925e-6
26.416	0.14153749332571422	0.02226258739452981	-0.0030675446149761097	0.0011013394054355924	3.378407762404942e-6
26.418	0.1419500825969405	0.02225642292247011	-0.0030967507396741545	0.00110162561324417	3.4114599326578776e-6
26.42	0.14235112393978452	0.022250201092087873	-0.0031249061313865668	0.001101895888420819	3.4433212178758654e-6
26.422	0.1427409232616871	0.02224392398709874	-0.0031520277016673028	0.0011021515133123165	3.4740121013949607e-6
26.424	0.14311978108187282	0.022237593658954214	-0.003178132706132868	0.0011023937013313614	3.5035534772360684e-6
26.426	0.14348799791956537	0.0222312121208897	-0.0032032407215339914	0.001102623538280661	3.531968618342507e-6
26.428	0.14384587429398926	0.0222247813489424	-0.0032273693596133026	0.0011028421697008657	3.5592790269820283e-6
26.43	0.14419371072436693	0.022218303285901124	-0.003250534257033991	0.0011030508033700029	3.5855044236030594e-6
26.432	0.14453180738567453	0.022211779844459264	-0.0032727507810337963	0.0011032506353071347	3.6106643783774567e-6
26.434	0.14486044345302457	0.022205212902281078	-0.003294037936906483	0.001103442580840669	3.6347817224871624e-6
26.436	0.1451798673363357	0.02219860430090398	-0.003314412806423397	0.0011036274708734653	3.6578770229836776e-6
26.438	0.1454903252272997	0.022191955847920237	-0.0033338923808405745	0.0011038061112449717	3.6799707842048746e-6
26.44	0.14579206331760836	0.022185269316874652	-0.0033524937163675454	0.0011039792875742905	3.701083624592728e-6
26.442	0.14608532779895173	0.02217854644723907	-0.0033702336472688165	0.001104147778683331	3.7212359952756845e-6
26.444	0.14637036486302152	0.022171788945967427	-0.0033871281785199125	0.001104312384210202	3.740447594446883e-6
26.446	0.1466474204821078	0.02216499848644117	-0.003403194817080343	0.0011044738221989605	3.758739587308419e-6
26.448	0.1469167240251562	0.022158176707138596	-0.0034184507779856823	0.0011046327294402354	3.7761326133434204e-6
26.45	0.14717847902469006	0.022151325212660326	-0.003432912723838532	0.0011047896294675444	3.7926463761639902e-6
26.452	0.14743288702919727	0.022144445574834217	-0.0034465967648084263	0.0011049450481050813	3.8083000280900643e-6
26.454	0.14768014958716436	0.022137539333820243	-0.0034595184586317692	0.0011050995237737876	3.823112201120596e-6
26.456	0.1479204682470793	0.022130607999215315	-0.0034716928106119775	0.0011052536082347413	3.837101005611499e-6
26.458	0.14815404455742956	0.02212365304970108	-0.0034831373514757364	0.0011054077312256095	3.850286957241972e-6
26.46	0.1483810799422748	0.022116675922626394	-0.0034938722170353843	0.001105562195432812	3.862693038827345e-6
26.462	0.1486017630843783	0.02210967802775226	-0.003503906781874577	0.0011057177085263042	3.874331777744134e-6
26.464	0.1488162608858861	0.022102660755111813	-0.0035132520056132886	0.0011058747960350397	3.88521684512729e-6
26.466	0.14902473832834962	0.02209562547047099	-0.0035219211958364273	0.0011060338625218044	3.895364103728376e-6
26.468	0.14922736039331924	0.022088573510632616	-0.0035299300080937975	0.001106195200163133	3.904791631865168e-6
26.47	0.1494242920623465	0.022081506178740433	-0.0035372964459001893	0.0011063589880546784	3.913519716335544e-6
26.472	0.1496156983169828	0.022074424739583168	-0.0035440408607353303	0.0011065252914731413	3.921570846417884e-6
26.474	0.14980174407226513	0.022067330417906397	-0.0035501803068960177	0.0011066943130627073	3.92896435598904e-6
26.476	0.14998258452763272	0.022060224416413157	-0.003555722794516226	0.0011068666057787425	3.9357108206562804e-6
26.478	0.1501583566086403	0.02205310791579324	-0.003560681684077968	0.001107042390018203	3.9418255616357134e-6
26.48	0.15032919540124995	0.022045982069746627	-0.0035650704682669565	0.001107221864891189	3.9473239723430446e-6
26.482	0.15049523599142484	0.022038848005008688	-0.003568902619001111	0.001107405224091791	3.952221404556705e-6
26.484	0.150656613465128	0.022031706821391696	-0.003572191587430525	0.0011075926560852182	3.956533168367447e-6
26.486	0.1508134629083216	0.022024559591826445	-0.0035749508039374543	0.001107784344286921	3.960274532197854e-6
26.488	0.150965919373642	0.022017407362403697	-0.0035771936781363515	0.0011079804670730575	3.9634607223123035e-6
26.49	0.15111411049479376	0.022010251153961997	-0.003578931369913941	0.0011081812630635473	3.9661046859289825e-6
26.492	0.15125814858540054	0.022003091965365786	-0.003580176365615305	0.0011083868320231074	3.96822033996835e-6
26.494	0.151398144220536	0.021995930767144106	-0.00358094336095972	0.0011086034835619733	3.969846284398067e-6
26.496	0.15153420797527453	0.021988768501439233	-0.003581246046898562	0.0011088297498841478	3.970992158456126e-6
26.498	0.15166645042469049	0.021981606084016357	-0.0035810971095703295	0.0011090608935618472	3.971654760271818e-6
26.5	0.15179498214385756	0.021974444406273243	-0.003580508230300648	0.001109297016007234	3.9718470956618505e-6
26.502	0.15191991369288915	0.021967284337249784	-0.003579490085602269	0.0011095382599150838	3.971581200962436e-6
26.504	0.15204134999911545	0.021960126725640763	-0.003578052317161762	0.0011097847839229883	3.970868017666514e-6
26.506	0.1521593832275771	0.02195297240221896	-0.0035762036021560585	0.0011100367252139226	3.969717335235545e-6
26.508	0.15227410392354346	0.021945822176352183	-0.0035739571557191524	0.0011102940013047306	3.9681431909150916e-6
26.51	0.15238560263228376	0.02193867682965556	-0.003571326568681348	0.0011105565071328227	3.966159959945407e-6
26.512	0.15249396989906666	0.021931537118103934	-0.0035683238905428517	0.0011108242033582376	3.96378054303643e-6
26.514	0.15259929626916147	0.021924403775114433	-0.00356495962947374	0.0011110971172221345	3.961016367321561e-6
26.516	0.15270167228208018	0.02191727751462919	-0.003561242752313978	0.0011113753433870778	3.957877386737689e-6
26.518	0.15280118417293817	0.021910159034197973	-0.0035571806845734115	0.0011116590237696391	3.954372007185095e-6
26.52	0.15289790755191895	0.021903049017995394	-0.003552779641164154	0.0011119483019968667	3.950507289361519e-6
26.522	0.1529919165496168	0.02189594813382955	-0.0035480509743393953	0.0011122430734255523	3.946295120369775e-6
26.524	0.15308328529662607	0.021888857024989054	-0.0035430059588090956	0.0011125432325720568	3.9417473024355305e-6
26.526	0.15317208792354053	0.021881776314435046	-0.0035376542700022075	0.0011128487443907977	3.936874112460701e-6
26.528	0.1532583985609545	0.02187470660614297	-0.003532005218149448	0.0011131595874098843	3.931685471364798e-6
26.53	0.1533422913394381	0.021867648485833002	-0.0035260677482833306	0.001113475753972866	3.9261909445791875e-6
26.532	0.15342383782243602	0.021860602521700502	-0.0035198504402381924	0.00111379723781777	3.92039969786896e-6
26.534	0.15350310022071514	0.021853569265146304	-0.0035133615086501355	0.0011141240007352439	3.914320380046501e-6
26.536	0.15358013861880795	0.02184654925103658	-0.0035066103025257435	0.0011144559376414247	3.907962672644407e-6
26.538	0.15365501310124646	0.02183954298811097	-0.003499611679931604	0.0011147926796914417	3.901341482550421e-6
26.54	0.1537277837525631	0.02183255096804596	-0.0034923675579162866	0.0011151344643578571	3.894459426037736e-6
26.542	0.15379851065729028	0.0218255736802022	-0.0034848800457774275	0.0011154815201210222	3.887319290903222e-6
26.544	0.15386725389996006	0.02181861160689506	-0.003477154079541001	0.001115833941180391	3.87992654066571e-6
26.546	0.15393407346426902	0.02181166521774109	-0.0034691974219612353	0.0011161916854147446	3.872289317455398e-6
26.548	0.15399902439121538	0.02180473496400461	-0.0034610206625206676	0.0011165545487149238	3.864418363933791e-6
26.55	0.15406215522417036	0.02179782127294425	-0.003452637217430115	0.001116922155518197	3.856327003114394e-6
26.552	0.15412351413637704	0.02179092454403575	-0.003444058657091422	0.001117294211159446	3.848026800461821e-6
26.554	0.15418314930107882	0.02178404517123908	-0.0034352817042420203	0.0011176711286373605	3.839515179567454e-6
26.556	0.15424110889151915	0.02177718354357827	-0.0034263151717316845	0.0011180527424385967	3.830801074213581e-6
26.558	0.15429744108094115	0.021770340030713816	-0.003417168356299039	0.001118438860448806	3.821893882380816e-6
26.56	0.15435219404258818	0.021763514984925347	-0.003407849342048643	0.0011188293456102694	3.8128018493026703e-6
26.562	0.15440541558701226	0.021756708743536902	-0.003398365000451034	0.0011192241148141086	3.8035320594450565e-6
26.564	0.15445714819235165	0.02174992163134226	-0.0033887209903427818	0.0011196231145981267	3.7940903497116337e-6
26.566	0.1545074305242656	0.02174315396303013	-0.0033789217579263853	0.0011200263293451296	3.784481333674682e-6
26.568	0.15455630119038816	0.021736406045609433	-0.003368970536770324	0.001120433800811665	3.774708463336089e-6
26.57	0.15460379879835315	0.021729678180655198	-0.003358869955386847	0.0011208455995533237	3.764774608967216e-6
26.572	0.15464996195579472	0.02172297066020069	-0.003348627532495104	0.0011212615570672536	3.7546873211237353e-6
26.574	0.1546948292703469	0.021716283760136203	-0.0033382506762748283	0.0011216815075020148	3.74445405098357e-6
26.576	0.15473843934964354	0.02170961774283133	-0.003327745799594194	0.001122105331171551	3.734081302508381e-6
26.578	0.15478083003767923	0.021702972858335202	-0.003317118810018216	0.001122532927196101	3.7235750876669954e-6
26.58	0.15482203418396748	0.021696349345387125	-0.0033063751098088246	0.0011229641922709701	3.712940854531307e-6
26.582	0.1548620827430486	0.021689747432427183	-0.003295519595924827	0.001123399036589289	3.702183539123074e-6
26.584	0.1549010066727821	0.02168316733860687	-0.003284556660021983	0.001123837393764936	3.691307596472368e-6
26.586	0.15493883693102764	0.02167660927479965	-0.0032734901884528917	0.001124279221122637	3.6803169994264117e-6
26.588	0.15497560447564498	0.02167007344457802	-0.00326232372301171	0.0011247244920401368	3.669215392234834e-6
26.59	0.1550113402644936	0.02166356004267895	-0.003251062910047243	0.0011251730745117025	3.658008449928819e-6
26.592	0.15504607525543318	0.021657069252600164	-0.003239712602183588	0.0011256248741642843	3.6467010901613476e-6
26.594	0.15507983911496565	0.021650601249148832	-0.003228276974973506	0.0011260798223311744	3.635297562413987e-6
26.596	0.15511265741439817	0.021644156198823435	-0.0032167601615946434	0.0011265378302680454	3.623802012935517e-6
26.598	0.155144554977178	0.02163773425989843	-0.003205166252849413	0.0011269988062820235	3.6122185408967146e-6
26.6	0.15517555662675955	0.021631335582509053	-0.0031934992971650545	0.0011274626596002807	3.6005512110133395e-6
26.602	0.15520568718659705	0.021624960308736084	-0.0031817633005936964	0.0011279293004092476	3.5888040537064666e-6
26.604	0.15523497148014487	0.02161860857269055	-0.00316996222681223	0.0011283986398937396	3.576981065249451e-6
26.606	0.1552634343308574	0.021612280500597873	-0.0031581000024438997	0.0011288705900076943	3.5650862130621458e-6
26.608	0.1552911005395425	0.021605976210791692	-0.003146180557300469	0.0011293450613569789	3.553123474524632e-6
26.61	0.1553179931159877	0.021599695814335806	-0.00313420716266304	0.0011298219875381104	3.5410961658761377e-6
26.612	0.15534413220063548	0.02159343941605417	-0.003122182899543764	0.0011303012961066813	3.529007378036433e-6
26.614	0.15536953769758985	0.021587207114572796	-0.003110110884863475	0.0011307829107985662	3.5168602392922247e-6
26.616	0.1553942295109546	0.021580999002247997	-0.003097994271451772	0.001131266752744674	3.504657919486848e-6
26.618	0.15541822754483373	0.02157481516509446	-0.003085836248046894	0.0011317527404623637	3.4924036303451706e-6
26.62	0.15544155170333124	0.0215686556827135	-0.0030736400392957827	0.0011322407898469668	3.4801006257975188e-6
26.622	0.15546422189055092	0.02156252062822126	-0.0030614089057541456	0.0011327308141634296	3.4677522023020673e-6
26.624	0.15548625790182402	0.021556410068176837	-0.0030491461440096085	0.0011332227234616841	3.455361697547261e-6
26.626	0.15550767748412675	0.021550324062456216	-0.0030368551023810804	0.0011337164135766973	3.4429324752235725e-6
26.628	0.15552849664601545	0.02154426266500009	-0.0030245382157723555	0.0011342118173630197	3.4304669863950684e-6
26.63	0.15554873134972433	0.021538225925439004	-0.0030121975645533185	0.0011347088852371632	3.417967340588394e-6
26.632	0.15556839755748766	0.02153221388911696	-0.0029998353548985435	0.0011352075607901106	3.405435776006311e-6
26.634	0.1555875112315396	0.021526226596839837	-0.002987453918787361	0.001135707780725155	3.3928746601246614e-6
26.636	0.1556060883341144	0.021520264084623725	-0.0029750557140037237	0.0011362094747963238	3.380286490297973e-6
26.638	0.15562414482744633	0.021514326383443336	-0.002962643324136276	0.0011367125657473875	3.3676738943733153e-6
26.64	0.15564169653585627	0.021508413518980432	-0.0029502194585784174	0.0011372169685207618	3.355039629155511e-6
26.642	0.15565875740262125	0.021502525511372154	-0.002937786952528169	0.0011377225809444857	3.342386553895384e-6
26.644	0.15567534006140543	0.02149666237507249	-0.0029253485248846647	0.001138229299285667	3.3297174016458313e-6
26.646	0.15569145712167182	0.021490824120098676	-0.002912905862601664	0.001138737073042914	3.317033896028564e-6
26.648	0.15570712119288346	0.021485010753462014	-0.002900460444498167	0.0011392458624554245	3.3043375606101582e-6
26.65	0.15572234488450343	0.021479222279092772	-0.0028880138723548325	0.0011397556212233827	3.2916300451875293e-6
26.652	0.1557371408059948	0.021473458697595146	-0.0028755678704663586	0.001140266296469545	3.278913125903491e-6
26.654	0.1557515215668206	0.02146772000600225	-0.002863124285641551	0.0011407778286781477	3.2661887058098416e-6
26.656	0.1557654997764439	0.02146200619753105	-0.0028506850872031895	0.0011412901516344943	3.25345881543632e-6
26.658	0.15577908755771427	0.02145631726133734	-0.002838252366988094	0.001141803189755674	3.240725605958597e-6
26.66	0.1557922951485513	0.021450653182270765	-0.002825828339347191	0.0011423168505056806	3.2279913286727806e-6
26.662	0.15580513237245444	0.021445013940620754	-0.0028134153307641306	0.0011428310327273078	3.2152583479480117e-6
26.664	0.15581760905366335	0.021439399512568947	-0.002801014879444067	0.0011433456766706872	3.2025282527026403e-6
26.666	0.15582973501641756	0.021433809872189003	-0.0027886278039078944	0.001143860760776629	3.189801921300944e-6
26.668	0.15584152008495677	0.021428244991811046	-0.002776255046617818	0.0011443762570473412	3.1770803588572907e-6
26.67	0.1558529740835206	0.021422704841735297	-0.0027638976950079205	0.0011448921298581522	3.164364718747656e-6
26.672	0.1558641068363487	0.021417189389942175	-0.002751556981484228	0.001145408335883412	3.1516563032502337e-6
26.674	0.1558749281648463	0.021411698601802278	-0.0027392342834245765	0.0011459248240079261	3.1389565641497854e-6
26.676	0.15588544722432546	0.021406232439786496	-0.0027269311231787018	0.0011464415316556852	3.1262670935765486e-6
26.678	0.1558956718117136	0.021400790863176027	-0.002714649168068195	0.0011469583809340207	3.1135896146113832e-6
26.68	0.15590560957704377	0.021395373827772488	-0.00270239023038659	0.0011474752851063546	3.100926000081479e-6
26.682	0.15591526817034904	0.021389981285634914	-0.002690156168710059	0.001147992154640851	3.088278176437837e-6
26.684	0.15592465524166255	0.021384613186010364	-0.0026779477721130826	0.001148508957496473	3.0756470039795993e-6
26.686	0.15593377844101733	0.021379269477052633	-0.002665765618434848	0.0011490256732221151	3.0630331343744693e-6
26.688	0.15594264541844652	0.021373950105554852	-0.0026536104396035825	0.0011495422732427452	3.0504373770425825e-6
26.69	0.1559512638239832	0.021368655016780865	-0.0026414830329782963	0.0011500587255981443	3.0378606105961403e-6
26.692	0.15595964128582931	0.02136338415433439	-0.0026293842613488464	0.00115057499479054	3.0253037828037767e-6
26.694	0.15596778467411881	0.02135813746002812	-0.0026173150529358083	0.001151091037710997	3.0127679003004928e-6
26.696	0.15597569998640395	0.021352914873752855	-0.0026052764013905385	0.001151606802952446	3.0002540274128113e-6
26.698	0.1559833931793213	0.021347716333346707	-0.002593269365795242	0.0011521222353243052	2.9877632985180573e-6
26.7	0.15599087020950747	0.02134254177446416	-0.00258129507066284	0.001152637276045731	2.9752969189190885e-6
26.702	0.15599813703359905	0.02133739113044553	-0.0025693547026493066	0.0011531518628954162	2.962856161799146e-6
26.704	0.15600519960823256	0.021332264332457086	-0.002557449112974097	0.0011536659520069307	2.950441965628542e-6
26.706	0.15601206389004463	0.02132716131054084	-0.002545578703969874	0.001154179524281457	2.938054817568957e-6
26.708	0.15601873583567183	0.021322081993879638	-0.002533743938797873	0.0011546925575316926	2.9256952688209405e-6
26.71	0.15602522134308394	0.021317026310685876	-0.0025219453247516685	0.0011552050270464591	2.9133639170894422e-6
26.712	0.15603152555274963	0.02131199418811324	-0.002510183413257257	0.0011557169016886211	2.9010613970398445e-6
26.714	0.15603765311079604	0.021306985552168426	-0.0024984587998729334	0.0011562281453097688	2.8887883843099526e-6
26.716	0.15604360865802394	0.02130200032762286	-0.0024867721242893513	0.0011567387194320836	2.8765456025698663e-6
26.718	0.1560493968352341	0.021297038437924496	-0.002475124070329588	0.0011572485832565098	2.8643338237730017e-6
26.72	0.1560550222832273	0.021292099805109477	-0.002463515365949018	0.0011577576936417388	2.852153868332119e-6
26.722	0.15606048964280428	0.0212871843497139	-0.002451946783235376	0.0011582660050834775	2.8400066052953223e-6
26.724	0.15606580355476582	0.02128229199074756	-0.0024404190118731436	0.0011587734767424835	2.8278928230966985e-6
26.726	0.15607096865991268	0.02127742264628599	-0.002428932313687613	0.001159280091762611	2.815812875496947e-6
26.728	0.15607598948966062	0.021272576233954014	-0.0024174869248755927	0.001159785834380772	2.8037670902714457e-6
26.73	0.15608086989647732	0.021267752670865413	-0.0024060831188588965	0.0011602906832203393	2.7917558258657137e-6
26.732	0.15608561349253758	0.021262951873551494	-0.002394721204662735	0.0011607946138036164	2.7797794759338104e-6
26.734	0.15609022389096563	0.021258173757889916	-0.0023834015269157704	0.0011612975998819182	2.7678384727621833e-6
26.736	0.15609470470488582	0.021253418239033497	-0.002372124465850182	0.0011617996134124255	2.7559332873908975e-6
26.738	0.15609905954742237	0.021248685231338965	-0.0023608904373015414	0.0011623006245405965	2.7440644297475038e-6
26.74	0.1561032920316996	0.021243974648295784	-0.0023496998927088975	0.0011628006015828142	2.73223244878098e-6
26.742	0.15610740577084176	0.02123928640245492	-0.0023385533191147313	0.0011632995110092688	2.7204379325952695e-6
26.744	0.15611140437797316	0.021234620405374716	-0.002327451189636145	0.0011637973202244898	2.708681457451846e-6
26.746	0.15611529130241955	0.021229976567987308	-0.0023163936332691827	0.0011642940153278336	2.696963244358806e-6
26.748	0.1561190694569061	0.021225354801057576	-0.0023053807535568143	0.0011647895810973042	2.6852834822052293e-6
26.75	0.15612274165553613	0.021220755015096918	-0.0022944126886496274	0.0011652840000557698	2.673642395608351e-6
26.752	0.15612631071244085	0.021216177120323372	-0.0022834895937256247	0.0011657772540093632	2.6620402281324153e-6
26.754	0.1561297794417515	0.0212116210266276	-0.0022726116409902846	0.0011662693240376656	2.6504772423378693e-6
26.756	0.15613315065759928	0.02120708664353884	-0.002261779019676616	0.0011667601904841696	2.638953719830987e-6
26.758	0.15613642717411544	0.021202573880190822	-0.002250991936045044	0.0011672498329468744	2.627469961313339e-6
26.76	0.1561396118054312	0.021198082645287723	-0.0022402506133834678	0.001167738230268988	2.6160262866314257e-6
26.762	0.15614270735727623	0.021193612847070137	-0.002229555292007318	0.0011682253604818	2.6046230347193537e-6
26.764	0.156145716228099	0.021189164393327214	-0.002218905973755108	0.0011687112131360839	2.593260292422236e-6
26.766	0.15614864070898224	0.021184737193844918	-0.0022083015236614555	0.0011691958426289014	2.5819369607360424e-6
26.768	0.1561514832012814	0.02118033115387809	-0.0021977465514517536	0.001169678974935536	2.570657933470196e-6
26.77	0.1561542459910345	0.021175946177751623	-0.0021872372773962655	0.00117016081609563	2.5594193575127982e-6
26.772	0.15615693128859967	0.021171582174152402	-0.002176773762114915	0.0011706413523756018	2.5482213806979307e-6
26.774	0.15615954128460413	0.02116723905251134	-0.002166354628425909	0.0011711206529712664	2.5370626470094757e-6
26.776	0.1561620780763276	0.021162916778054982	-0.0021559200868882925	0.001171602156001303	2.5258806219648397e-6
26.778	0.1561645437292018	0.02115861534641563	-0.002145511166991618	0.0011720834987715184	2.5147182352608993e-6
26.78	0.15372891946414988	0.021154335177929712	-0.002134255492816847	0.0011585673089167978	2.4726786428537087e-6
26.782	0.14968365642488438	0.021150081543318124	-0.0021185666371589503	0.0011359840492282695	2.4066579070397424e-6
26.784	0.1457448419368737	0.02114586402591694	-0.0020981985054918588	0.0011142085846036782	2.337830787021637e-6
26.786	0.14190967720566983	0.021141691676304294	-0.002073437923496417	0.0010931939956217104	2.26666988826063e-6
26.788	0.13817542858367501	0.02113757301790258	-0.0020445536069696284	0.0010728972183703432	2.1935958777267664e-6
26.79	0.13453944813637306	0.02113351604765472	-0.002011790216459683	0.0010532791426680385	2.1189766744206025e-6
26.792	0.1309991408902955	0.021129528300646665	-0.001975350515677947	0.001034304978917944	2.0431148734738286e-6
26.794	0.12755199953448268	0.02112561691470068	-0.0019355082788127373	0.0010159386422096705	1.966357652762589e-6
26.796	0.12419556137404206	0.021121788341741166	-0.0018925338573736127	0.0009981462466480855	1.8890255663918946e-6
26.798	0.12092745129572983	0.021118048840097867	-0.001846484299107012	0.0009809058594005145	1.8112272682851203e-6
26.8	0.11774533307883595	0.02111440425920008	-0.0017976471724176536	0.0009641860598855564	1.733266344237789e-6
26.802	0.11464695581432566	0.02111086001982859	-0.0017461609991788263	0.0009479639755090455	1.6552977226604073e-6
26.804	0.11163010433925749	0.021107421251228345	-0.0016922173683120267	0.0009322154856954029	1.5775112359031924e-6
26.806	0.10869264435507373	0.021104092668106332	-0.0016359920400461454	0.000916918565802196	1.5000714750229203e-6
26.808	0.10583245241599223	0.021100878730733134	-0.0015776029525133173	0.0009020544628109884	1.4230837838584297e-6
26.81	0.10304750456743722	0.021097783564351543	-0.0015172468004529581	0.0008876024124963252	1.346711920434376e-6
26.812	0.10033587837724861	0.021094810988785073	-0.001455027768124932	0.0008735466975298034	1.2710347016596949e-6
26.814	0.09769565250648299	0.02109196459891151	-0.0013910885015912546	0.000859870561195574	1.1961560505359822e-6
26.816	0.09512490561618248	0.021089247684348437	-0.0013255738707861015	0.0008465576831810563	1.1221747449380268e-6
26.818	0.09262174327123963	0.021086663277439747	-0.001258597309426254	0.0008335935548324614	1.0491586052672024e-6
26.82	0.0901844289508635	0.021084214172837366	-0.0011902970669841612	0.0008209640971890195	9.771911569833898e-7
26.822	0.08781128273560597	0.021081902927419814	-0.0011207427734142073	0.0008086584209444317	9.062980814340159e-7
26.824	0.08550062474268928	0.021079731988187703	-0.001050012134722632	0.0007966655480867548	8.365084928065491e-7
26.826	0.08325077508934794	0.021077703549692097	-0.0009782719406890535	0.0007849716706081845	7.679157595917971e-7
26.828	0.08106007520804122	0.021075819513176774	-0.000905617076647479	0.0007735659140775952	7.005545017010867e-7
26.83	0.07892700257379222	0.021074081641950855	-0.0008321214025006148	0.0007624391389586935	6.344419256316692e-7
26.832	0.07685008766200797	0.021072491528748134	-0.0007578739942230256	0.0007515821900067306	5.696045963272899e-7
26.834	0.07482786104594322	0.021071050587720998	-0.0006829633507077215	0.0007409860926461114	5.060663446614104e-7
26.836	0.07285885329884155	0.021069760065138127	-0.0006074680470062021	0.0007306423179143895	4.438418619235388e-7
26.838	0.07094161255195917	0.021068621055154686	-0.0005314633206236231	0.0007205426517212387	3.8294199033472024e-7
26.84	0.0690748049395167	0.021067634501100014	-0.00045502475340770867	0.000710679715182367	3.2337686215271716e-7
26.842	0.06725714472623566	0.021066801195136778	-0.00037822671898183995	0.0007010465612915979	2.6515454073082243e-7
26.844	0.06548734629461438	0.02106612179267371	-0.0003011312068958316	0.0006916366654771939	2.0827338380855593e-7
26.846	0.06376412402716056	0.02106559682697644	-0.00022380089071882104	0.0006824435198137796	1.5273146759961128e-7
26.848	0.06208620684666445	0.021065226698737168	-0.00014630853470552578	0.0006734604685431201	9.853301433464073e-8
26.85	0.06045242637104853	0.02106501164645103	-0.00006873153021962483	0.0006646814553708736	4.568457353624741e-8
26.852	0.05886165793495407	0.021064951809775002	8.899296851638855e-6	0.0006561475269251917	-5.839251620575979e-9
26.854	0.05731277700698647	0.021065047230528055	0.00008650854287026318	0.0006481474307274311	-5.607028979733491e-8
26.856	0.05580465905575142	0.021065297763495583	0.00016400524023819582	0.0006403136574123885	-1.0501479521171659e-7
26.858	0.05433619140335437	0.021065703146779097	0.00024134424424102194	0.0006326415645084137	-1.5268440026174084e-7
26.86	0.05290635027514864	0.02106626298328475	0.0003184489461312259	0.0006251262454467982	-1.9907079406150297e-7
26.862	0.05151415180186759	0.021066976762189677	0.0003952853226283165	0.0006177643321190535	-2.441931733299466e-7
26.864	0.05015861227796336	0.021067843961248108	0.00047186353074701816	0.0006105536279562789	-2.880979905978511e-7
26.866	0.04883874799789529	0.021068863968054748	0.0005480739738192967	0.0006034886797054966	-3.3075643884115234e-7
26.868	0.04755358493230173	0.021070035978715675	0.0006238713971552066	0.0005965658928925939	-3.721803970940459e-7
26.87	0.046302226048413435	0.02107135922404587	0.000699308212630916	0.0005897846350541979	-4.124412389769282e-7
26.872	0.04508381067461588	0.021072832929514798	0.0007743374501320059	0.0005831418869969411	-4.515486018423777e-7
26.874	0.04389747832947097	0.021074456325278837	0.0008489821426253138	0.0005766362884831847	-4.895539117119627e-7
26.876	0.042742368531540856	0.021076228498746415	0.0009231102827836136	0.0005702627381439947	-5.264153974690607e-7
26.878	0.041617623146623574	0.02107814841192039	0.0009967081045524438	0.0005640189833637792	-5.621622918401087e-7
26.88	0.04052244749483432	0.021080214961003377	0.0010697554617830113	0.0005579029915500006	-5.968197723556943e-7
26.882	0.03945610049762492	0.021082427077064425	0.0011422652863800698	0.000551913750526603	-6.304319183023686e-7
26.884	0.03841784230258928	0.021084783630012895	0.0012141876624036515	0.0005460488076716714	-6.630057253451678e-7
26.886	0.0374069330573156	0.02108728342292865	0.0012855013297964585	0.0005403062738008094	-6.945644334683099e-7
26.888	0.03642263290939227	0.021089925214621344	0.001356185972956019	0.000534684197617619	-7.251312087702589e-7
26.89	0.03546420383211216	0.02109270774363324	0.0014262339335007093	0.0005291807980270593	-7.547356111031772e-7
26.892	0.03453096028533045	0.021095629700128238	0.0014956100674530144	0.0005237940584593097	-7.833916671038164e-7
26.894	0.03362227430926347	0.02109868972353194	0.0015642959055792262	0.0005185226384675786	-8.111228403049706e-7
26.896	0.0327375207336021	0.021101886410896557	0.0016322733247256505	0.0005133651398210604	-8.379522235739708e-7
26.898	0.03187607438804193	0.021105218336339614	0.0016995304353238133	0.0005083201841797458	-8.639056239028844e-7
26.9	0.031037310102273806	0.021108684042185463	0.0017660514802351767	0.0005033862273527028	-8.89005991946242e-7
26.902	0.030220602737171885	0.02111228203890683	0.0018318171673883375	0.0004985615721918224	-9.132736469411002e-7
26.904	0.029425351240631902	0.021116010794470456	0.001896808919665084	0.0004938446245241624	-9.367288887260856e-7
26.906	0.02865101756469905	0.021119868754596923	0.001961020515033377	0.0004892343713943759	-9.593986389638295e-7
26.908	0.027897073482044205	0.02112385434994061	0.0020244420513674433	0.00048472971573304123	-9.813072200773557e-7
26.91	0.027162990765342253	0.021127965986129742	0.0020870584046598544	0.0004803293861507088	-1.0024754823709455e-6
26.912	0.026448241187264035	0.021132202033530292	0.002148850143669623	0.00047603195894744903	-1.022921343375558e-6
26.914	0.02575229652048053	0.021136560831148992	0.00220980795237861	0.0004718360615911644	-1.0426670811231587e-6
26.916	0.02507463619896634	0.021141040703852206	0.0022699235440145162	0.00046774029367745336	-1.0617347051027156e-6
26.918	0.02441479231075359	0.021145639957244087	0.002329187028546479	0.0004637435456979177	-1.0801454512117411e-6
26.92	0.02377231850190643	0.021150356877578765	0.002387588945969166	0.0004598447896153203	-1.0979203365470554e-6
26.922	0.023146768450521254	0.02115518973261685	0.002445120246077245	0.0004560429105692079	-1.1150797537127645e-6
26.924	0.022537695834691014	0.021160136772346228	0.002501772343925573	0.00045233670681796246	-1.1316434632595488e-6
26.926	0.021944654332509823	0.021165196231255266	0.002557538333043112	0.00044872490331545467	-1.1476311412203396e-6
26.928	0.021367199101347562	0.02117036633054228	0.002612411615171051	0.0004452061464935065	-1.163061708245181e-6
26.93	0.020804919017911427	0.02117564527812487	0.0026663855078693584	0.000441779259086155	-1.1779538141045863e-6
26.932	0.020257435687500824	0.021181031268471477	0.002719453243667399	0.0004384432373751464	-1.1923258840438772e-6
26.934	0.01972437198250073	0.021186522482800143	0.0027716086702994167	0.00043519700956731673	-1.2061958050051533e-6
26.936	0.019205350775298943	0.02119211709229518	0.0028228478008087213	0.000432039441109504	-1.2195815861985924e-6
26.938	0.018699994938280406	0.021197813260610196	0.0028731668316829594	0.0004289693141696397	-1.2325004052819956e-6
26.94	0.018207927396836514	0.021203609143495603	0.0029225616632179378	0.0004259853248056591	-1.2449683793704603e-6
26.942	0.017728787317369158	0.02120950288820617	0.0029710278997794066	0.00042308621671510906	-1.2570009538727054e-6
26.944	0.01726225104988059	0.021215492633421998	0.003018561752899286	0.00042027096357668577	-1.2686138565067126e-6
26.946	0.01680799994521641	0.021221576512446345	0.003065161444734091	0.0004175385219879846	-1.279822979288828e-6
26.948	0.016365715354224642	0.02122775265533386	0.0031108253318021676	0.0004148877748257618	-1.2906433997830133e-6
26.95	0.015935078627750867	0.02123401918872791	0.003155551646272942	0.00041231753067579003	-1.3010892627111836e-6
26.952	0.015515771116640757	0.021240374235611866	0.0031993384959666717	0.0004098265256660528	-1.311173780231676e-6
26.954	0.015107479621595029	0.02124681591519686	0.0032421841834953417	0.00040741347268049427	-1.32090951726761e-6
26.956	0.014709923317941449	0.0212533423449685	0.0032840887970848236	0.000405077297556733	-1.3303098148594623e-6
26.958	0.01432283296239973	0.021259951643382465	0.003325052897976109	0.00040281696032180646	-1.3393877012719499e-6
26.96	0.013945939310592586	0.021266641929760258	0.0033650767900416058	0.00040063135627096063	-1.3481552783502992e-6
26.962	0.01357897311814473	0.021273411323773004	0.0034041605190574423	0.0003985193179412794	-1.3566237282174035e-6
26.964	0.013221665140678858	0.021280257943900937	0.0034423021384770527	0.00039647960602149285	-1.3648025956703241e-6
26.966	0.012873746382862768	0.021287179903977303	0.0034795013129183864	0.0003945109368261011	-1.3727013226470814e-6
26.968	0.012534965964819216	0.021294175324379418	0.003515763304521788	0.00039261215643456986	-1.3803314125018284e-6
26.97	0.012205098219117583	0.021301242335552924	0.0035510928093982802	0.00039078226266950203	-1.3877040830060586e-6
26.972	0.011883919147074769	0.021308379076644502	0.003585493832465445	0.000389020211027691	-1.394829567344192e-6
26.974	0.011571204750009386	0.021315583694119428	0.003618969687447251	0.0003873249030439343	-1.4017170833094439e-6
26.976	0.011266731029238326	0.021322854340379272	0.003651522996874416	0.00038569518848005716	-1.408374850518741e-6
26.978	0.010970273986078536	0.021330189172379478	0.0036831556920842168	0.0003841298674477057	-1.414810107789573e-6
26.98	0.010681609621848538	0.021337586350246924	0.0037138690132203327	0.00038262769246592815	-1.4210291306492095e-6
26.982	0.010400522603894883	0.02134504403589763	0.0037436635092331755	0.00038118744340320365	-1.4270375220464598e-6
26.984	0.010126824642870411	0.021352560391827147	0.0037725395694921536	0.00037980808704997924	-1.4328410372091671e-6
26.986	0.00986033223499487	0.0213601335857522	0.003800503004677089	0.0003784886175629934	-1.438447128284234e-6
26.988	0.009600861876416927	0.021367761801293933	0.003827562582774814	0.0003772280042820487	-1.443863794364787e-6
26.99	0.00934823006328575	0.021375443238825592	0.0038537262451071846	0.0003760251754380734	-1.449098087406737e-6
26.992	0.009102253291750073	0.021383176113726494	0.003879001056408723	0.00037487901995581337	-1.454156114434067e-6
26.994	0.00886274805795993	0.02139095865462879	0.003903393204826445	0.0003737883894046865	-1.4590430592452744e-6
26.996	0.008629531983975855	0.021398789101664387	0.003926908001920125	0.0003727521093872823	-1.4637632410855247e-6
26.998	0.008402440863711542	0.02140666570471172	0.003949549882662155	0.00037176912560591194	-1.4683207064142416e-6
27.	0.008181324230431466	0.021414586721642544	0.003971322405437433	0.00037083846834226717	-1.4727191181257459e-6
27.002	0.007966031856607228	0.02142255041656883	0.003992228252043605	0.0003699591398518535	-1.4769613302183207e-6
27.004	0.007756413514710475	0.021430555058379524	0.00401227000334756	0.00036913011642170334	-1.481049693450993e-6
27.006	0.007552318977213966	0.021438598926074328	0.00403145597786299	0.0003683503694728646	-1.484988298959421e-6
27.008	0.007353598016589334	0.021446680318917652	0.0040497968636356	0.00036761885409434733	-1.4887816823246011e-6
27.01	0.007160100405308256	0.021454797556714915	0.004067302499693856	0.00036693449914230325	-1.492433605585403e-6
27.012	0.006971681844816498	0.021462948978086364	0.004083981861878058	0.00036629625895751245	-1.495947277656269e-6
27.014	0.0067882162404588635	0.021471132938740787	0.004099843062840532	0.00036570321886761575	-1.4993258049328471e-6
27.016	0.006609580619992039	0.021479347809749062	0.004114893352045498	0.0003651544686436301	-1.5025716954913798e-6
27.018	0.006435652011122203	0.021487591975817837	0.004129139115769132	0.00036464907720309666	-1.5056867682084244e-6
27.02	0.006266307441556458	0.021495863833563063	0.004142585877099458	0.0003641860937150131	-1.508672168459833e-6
27.022	0.006101423939000973	0.021504161789783743	0.004155238295936512	0.00036376454864299153	-1.5115283832254185e-6
27.024	0.00594087853116195	0.021512484259901963	0.0041671006695215024	0.0003633834560226675	-1.5142554428850952e-6
27.026	0.005784548979487294	0.021520829671888692	0.004178182196135206	0.0003630418340837575	-1.516854927621027e-6
27.028	0.005632325110382022	0.021529196476121986	0.004188494846435149	0.00036273879629199137	-1.519329578871095e-6
27.03	0.005484106054176206	0.021537583146135856	0.004198049759312107	0.00036247351943880223	-1.521681871037076e-6
27.032	0.005339791122608336	0.02154598817685562	0.004206857187210911	0.00036224516713364847	-1.5239136848886068e-6
27.034	0.005199279627416108	0.02155441008282507	0.004214926496130549	0.0003620528891594591	-1.526026315518821e-6
27.036	0.005062470880337246	0.021562847396433563	0.004222266165624104	0.00036189582230902864	-1.5280204860161246e-6
27.038	0.004929264193110198	0.021571298666143057	0.004228883788798727	0.000361773091167857	-1.5298963604633542e-6
27.04	0.004799558877472682	0.02157976245471534	0.004234786072315709	0.0003616838088460644	-1.5316535562834108e-6
27.042	0.004673258163091276	0.021588237337439063	0.004239978836390439	0.00036162711073671347	-1.5332912961886867e-6
27.044	0.004550277480339323	0.021596721900552864	0.004244467600047067	0.0003616022260728086	-1.5348089326709309e-6
27.046	0.00443053441011389	0.021605214745438098	0.00424826270990016	0.0003616084035242316	-1.5362074962785227e-6
27.048	0.004313946533280576	0.021613714497018283	0.0042513762345690355	0.0003616448876792287	-1.537488480832861e-6
27.05	0.004200431430704783	0.021622219803521203	0.004253819452547138	0.00036171091475884984	-1.538652925399815e-6
27.052	0.004089906683252515	0.021630729335013747	0.004255602924499222	0.00036180571334804934	-1.539701451824486e-6
27.054	0.0039822898717891695	0.02163924178196635	0.004256736493261373	0.0003619285049494256	-1.5406342749697495e-6
27.056	0.0038774990618775994	0.021647755853817292	0.0042572292838410014	0.0003620785085711553	-1.5414512297385973e-6
27.058	0.0037754603668212223	0.021656270277537002	0.0042570897034168295	0.0003622550046593555	-1.542152050346558e-6
27.06	0.003676106168363539	0.021664783796192466	0.00425632544133891	0.00036245732032391865	-1.5427363138942218e-6
27.062	0.0035793689770039095	0.02167329516751156	0.004254943469128608	0.00036268477805897207	-1.5432032277543818e-6
27.064	0.003485181303242206	0.02168180316256198	0.00425295041715514	0.0003629366955689513	-1.5435517708208796e-6
27.066	0.003393475657577784	0.021690306568669403	0.004250356547820282	0.00036321239215893945	-1.5437821692622162e-6
27.068	0.0033041845505100156	0.02169880419596907	0.004247173483503574	0.00036351118609278274	-1.5438950705302e-6
27.07	0.003217240492538747	0.021707294877128858	0.004243412188659102	0.00036383239200965187	-1.543890806882753e-6
27.072	0.0031325786235095457	0.02171577746618511	0.004239083067251406	0.0003641753433333474	-1.5437695314348602e-6
27.074	0.0030501422544107347	0.0217242508374216	0.004234195962755509	0.0003645394386155901	-1.5435314192512912e-6
27.076	0.0029698761308994	0.021732713884248526	0.0042287601581569335	0.00036492408543807836	-1.5431764332524025e-6
27.078	0.002891724998610771	0.0217411655180816	0.00422278437595166	0.00036532868869133817	-1.5427042786926905e-6
27.08	0.002815633603180226	0.021749604667221045	0.004216276778146152	0.00036575265081591657	-1.5421144081805474e-6
27.082	0.0027415466902430126	0.021758030275730592	0.004209244966257346	0.00036619537202453443	-1.5414060263610076e-6
27.084	0.0026694090054347726	0.02176644130239241	0.004201696254275442	0.0003666562508186508	-1.5405781956714023e-6
27.086	0.0025991656208794525	0.02177483672289564	0.004193640671543525	0.00036713469050000193	-1.5396309700153522e-6
27.088	0.002530767015972171	0.02178321553416792	0.004185088714938336	0.0003676301391389622	-1.538564746581681e-6
27.09	0.002464167871046743	0.021791576753532615	0.004176050416290073	0.0003681420784750281	-1.537379880069534e-6
27.092	0.00239932295160337	0.021799919418140887	0.0041665355715023895	0.00036866999027353463	-1.536076628620122e-6
27.094	0.002336187023142264	0.021808242584499767	0.004156553740552439	0.0003692133558222368	-1.534655155204837e-6
27.096	0.0022747148511639724	0.02181654532800027	0.004146114247490936	0.00036977165612249517	-1.5331155317677963e-6
27.098	0.002214861201168705	0.021824826742445638	0.004135226180442039	0.0003703443720707266	-1.531457743166236e-6
27.1	0.0021565808386566827	0.021833085939579427	0.004123898391603411	0.00037093098463046196	-1.5296816909134317e-6
27.102	0.0020998302854211975	0.02184132204861362	0.004112139497246279	0.00037153098934899364	-1.5277872557529833e-6
27.104	0.002044571535873106	0.021849534215756864	0.004099957877715312	0.0003721439267314073	-1.5257744240463433e-6
27.106	0.0019907675501697345	0.02185772160374256	0.004087361677428679	0.000372769345322923	-1.5236431365930932e-6
27.108	0.0019383812884545173	0.021865883391356984	0.004074358804878122	0.0003734067939182008	-1.5213932586019315e-6
27.11	0.0018873757108706008	0.021874018774003186	0.00406095951446207	0.00037405582385866454	-1.5190255568387917e-6
27.112	0.001837713777561228	0.021882126976697006	0.004047180370544118	0.00037471599372977785	-1.5165432143520896e-6
27.114	0.0017893584486695581	0.0218902072455468	0.0040330263482966176	0.00037538685434934	-1.513945074395073e-6
27.116	0.0017422729038471226	0.02189825883515836	0.004018501957816968	0.0003760679583068478	-1.5112298267282976e-6
27.118	0.0016964239512426804	0.021906281010043428	0.004003612594913785	0.00037675888876685453	-1.5083966323127005e-6
27.12	0.0016517812124533337	0.02191427304639107	0.0039883645411069825	0.00037745925292421376	-1.5054451000756662e-6
27.122	0.0016083143655372973	0.02192223423383906	0.003972764963627849	0.0003781686599059078	-1.5023752024162862e-6
27.124	0.001565993088552547	0.021930163877245404	0.003956821915418885	0.0003788867205869428	-1.4991872794796069e-6
27.126	0.0015247870595570666	0.02193806129845968	0.003940544335133888	0.00037961304787120814	-1.4958820453317988e-6
27.128	0.001484665956609059	0.021945925838094453	0.003923942047138037	0.0003803472569797109	-1.4924605941763039e-6
27.13	0.001445599457766506	0.021953756857296784	0.00390702576150772	0.00038108896574572603	-1.4889244065948849e-6
27.132	0.0014075578303547145	0.021961553739519576	0.003889807074030617	0.0003818377996155641	-1.4852753740769064e-6
27.134	0.0013705153236669952	0.021969315892292996	0.0038722984662057968	0.0003825934189215486	-1.4815159092703445e-6
27.136	0.0013344476028867855	0.0219770427476922	0.003854510528061006	0.000383355496763378	-1.4776477982644975e-6
27.138	0.0012993303332113724	0.021984733749932494	0.0038364460635825944	0.00038412370296879303	-1.4736698681833957e-6
27.14	0.0012651391798382285	0.0219923883513371	0.0038181106960098877	0.0003848977098992189	-1.4695820630359184e-6
27.142	0.0012318498079646391	0.02200000601623215	0.0037995106129297914	0.00038567718540551176	-1.4653845591131329e-6
27.144	0.0011994378827879526	0.0220075862216506	0.003780652333587908	0.0003864539175653342	-1.4610479052675698e-6
27.146	0.0011678790695054619	0.022015128457995563	0.0037615427088884693	0.00038723550649251393	-1.4566028960696493e-6
27.148	0.0011371490333146274	0.022022632229703593	0.0037421889213944755	0.0003880216358769066	-1.452050267039921e-6
27.15	0.0011072245331057123	0.022030097055908048	0.0037225984853274884	0.0003888120000914324	-1.4473909626175174e-6
27.152	0.0010780858710249027	0.022037522471102407	0.003702779246567734	0.0003896063234404911	-1.4426262087670065e-6
27.154	0.0010497139325560446	0.022044908025803518	0.003682739382654208	0.0003904043369164878	-1.4377574267213516e-6
27.156	0.0010220896022708253	0.02205225328721501	0.003662487402784466	0.0003912057737486346	-1.432786218250924e-6
27.158	0.0009951937647409365	0.022059557839890557	0.0036420321478147265	0.0003920103695604668	-1.4277143682159516e-6
27.16	0.0009690073045382131	0.02206682128639718	0.0036213827902599823	0.0003928178625215329	-1.4225438470421908e-6
27.162	0.000943511106234346	0.022074043244684892	0.0036005433341280047	0.00039362799078461664	-1.417274638345751e-6
27.164	0.0009186860544010308	0.022081223334133038	0.003579515521757342	0.000394440492008627	-1.4119058635544832e-6
27.166	0.0008945130336100952	0.02208836118750824	0.0035583087919505516	0.00039525510907302064	-1.4064397296779036e-6
27.168	0.0008709736564076877	0.0220954564559411	0.003536932000634881	0.00039607159292874816	-1.4008782915721213e-6
27.17	0.000848052336297531	0.022102508807616852	0.003515393346511529	0.0003968897183791888	-1.3952234752890349e-6
27.172	0.0008257340685210636	0.022109517926460865	0.003493700371055759	0.0003977092667355055	-1.3894770127661492e-6
27.174	0.0008040038463692829	0.02211648351082428	0.0034718599585166696	0.000398530021202033	-1.3836404228781378e-6
27.176	0.000782846663133228	0.02212340527216949	0.0034498783359173508	0.0003993517667880169	-1.3777150086522977e-6
27.178	0.0007622475121039019	0.02213028293375572	0.0034277610730548036	0.00040017429019836235	-1.3717018543792828e-6
27.18	0.0007421913865724166	0.022137116229324523	0.003405513082500098	0.00040099737971859055	-1.3656018226799196e-6
27.182	0.0007226632798297738	0.02214390490178542	0.003383138619598138	0.0004018208250942011	-1.3594155515349803e-6
27.184	0.0007036481851669795	0.022150648701901376	0.0033606412824677754	0.0004026444174045618	-1.3531434512849567e-6
27.186	0.0006851315711250909	0.02215734738697473	0.0033380240241126604	0.0004034679525330625	-1.346785718514909e-6
27.188	0.0006671010847120601	0.022164000723803833	0.003315295359736163	0.00040429124631227275	-1.3403448928810279e-6
27.19	0.0006495449377176517	0.02217060850028117	0.003292464498853691	0.0004051141223070006	-1.3338238656800716e-6
27.192	0.0006324513396986965	0.022177170516995425	0.003269536434497112	0.0004059364049368201	-1.3272238660297067e-6
27.194	0.000615808500211931	0.022183686584589263	0.0032465162275757513	0.0004067579204721821	-1.320546189507906e-6
27.196	0.0005996046288140953	0.02219015652389504	0.0032234090068765115	0.0004075784970864933	-1.3137921985177945e-6
27.198	0.0005838279350620152	0.022196580166070526	0.0032002199690639964	0.0004083979649079504	-1.30696332262352e-6
27.2	0.0005684666285124298	0.022202957352734733	0.003176954378680267	0.0004092161560711031	-1.3000610588567984e-6
27.202	0.0005535089187220812	0.02220928793610364	0.00315361756814496	0.0004100329047681016	-1.2930869719941946e-6
27.204	0.0005389433352022063	0.022215571779125906	0.003130214937755418	0.00041084804967682635	-1.2860427022460819e-6
27.206	0.0005247601041198863	0.022221808755618695	0.003106751955686435	0.00041166144419362157	-1.278929996829236e-6
27.208	0.0005109499650510136	0.022227998750403384	0.003083234157990427	0.00041247294759655314	-1.271750681276688e-6
27.21	0.0004975036553169205	0.02223414165944135	0.0030596671485973452	0.0004132824212481274	-1.264506647385665e-6
27.212	0.00048441191223901037	0.02224023738999512	0.0030360567877295453	0.00041408972870650776	-1.2571999315684788e-6
27.214	0.00047166547313861473	0.022246285865184182	0.003012413476345927	0.0004148947373391122	-1.2498344980253452e-6
27.216	0.0004592550753370676	0.02225228702416077	0.0029887405826445252	0.00041569731587385444	-1.242411438048589e-6
27.218	0.0004471714561557686	0.02225824080807751	0.0029650385603514295	0.00041649733334694927	-1.234930653657248e-6
27.22	0.00043540535291605124	0.022264147159813185	0.0029413086818716166	0.00041729465987999924	-1.2273924060037052e-6
27.222	0.0004239477169304952	0.02227000602561007	0.002917553038289075	0.0004180891684735299	-1.2197973237557e-6
27.224	0.0004127908130346664	0.02227581735671126	0.002893774539366933	0.0004188807432264532	-1.2121464297798082e-6
27.226	0.0004019273664740967	0.022281581110998074	0.0028699769135472064	0.00041966927328411063	-1.2044411256505309e-6
27.228	0.0003913501006896866	0.022287297254627407	0.0028461647079509214	0.00042045464970116847	-1.196683185273333e-6
27.23	0.0003810517391223931	0.02229296576366904	0.002822343288378245	0.0004212367657051424	-1.188874758506068e-6
27.232	0.00037102500521311643	0.022298586625743057	0.0027985188393082313	0.0004220155169504769	-1.1810183746663119e-6
27.234	0.00036126262240275867	0.02230415984165719	0.0027746983638989443	0.00042279080177617587	-1.173116945959878e-6
27.236	0.00035175731413227386	0.02230968542704413	0.002750889683987591	0.00042356252146684393	-1.1651737708269134e-6
27.238	0.00034250180384256363	0.02231516341222028	0.0027270942538166485	0.0004243305791249177	-1.157189484050254e-6
27.24	0.00033348919921223456	0.022320593790063816	0.002703289492210428	0.0004250948718943664	-1.1491545003845786e-6
27.242	0.0003247137325139483	0.022325976617806262	0.0026795511142932277	0.00042585533037808973	-1.141101125042321e-6
27.244	0.000316169139373197	0.02233131201995478	0.0026558491090108187	0.0004266118762540885	-1.1330167714428546e-6
27.246	0.00030784934484509363	0.022336600006669552	0.0026321415958317396	0.0004273644144664493	-1.1248836518954169e-6
27.248	0.00029974851299291775	0.02234184061139123	0.002608467701200071	0.0004281128675763806	-1.1167185875411319e-6
27.25	0.00029186101837008115	0.022347033857344368	0.002584737164912921	0.00042885714086294933	-1.108482990426761e-6
27.252	0.004665452606219426	0.02235217744776749	0.002557779980772042	0.0004605254250921665	-1.1779227129372782e-6
27.254	0.008916451102759456	0.022357260713371543	0.0025244516652940595	0.0004911525794414822	-1.2398909470845227e-6
27.256	0.013048237574618867	0.022362271230811012	0.0024850935303730856	0.0005207328373893991	-1.2940698052492158e-6
27.258	0.01706413537258921	0.02236719731658684	0.002440081358110687	0.000549264660067708	-1.3402504577002179e-6
27.26	0.020967431715722268	0.022372028068609138	0.002389824115046744	0.0005767509117140651	-1.3783332371894683e-6
27.262	0.024761255606070884	0.022376753300906507	0.002334614454692354	0.0006031963214268117	-1.40823085102029e-6
27.264	0.02844868039374228	0.022381363484939867	0.0022748362276327626	0.000628609672704831	-1.4299840565093233e-6
27.266	0.032032713009507184	0.022385849799238224	0.002210795497288467	0.0006530018196273836	-1.4436534825533955e-6
27.268	0.03551621963761577	0.022390204066473254	0.002142847557046417	0.0006763864275912423	-1.4493930039832468e-6
27.27	0.03890204305157672	0.022394418770083867	0.0020712775879298743	0.0006987788726402508	-1.4473650178186556e-6
27.272	0.042192920625528686	0.022398486989240383	0.001996419570008883	0.0007201973010627222	-1.437815986109198e-6
27.274	0.045391495209681346	0.022402402411086063	0.0019185065081540281	0.0007406597868185058	-1.4209606213392784e-6
27.276	0.04850038539124512	0.0224061591912119	0.0018378545353102882	0.0007601880781255507	-1.397115107071855e-6
27.278	0.05152208403860927	0.022409752260530248	0.0017548427112793624	0.000778806974210255	-1.3666837421864005e-6
27.28	0.05445903719325232	0.02241317711334443	0.0016696509951724767	0.0007965384559384189	-1.3299412256507292e-6
27.282	0.05731364111224223	0.022416429473288226	0.001582396409774628	0.0008134037778071407	-1.2871272176991387e-6
27.284	0.06008817851091764	0.022419505596910673	0.001493481178079381	0.0008294324296723239	-1.2387417222042656e-6
27.286	0.06278492058925664	0.022422402486574504	0.0014031912702958073	0.0008446527663540237	-1.1852093881791702e-6
27.288	0.06540607465901294	0.02242511749207186	0.0013115946441859157	0.000859087601100164	-1.1267746964895015e-6
27.29	0.06795369462483804	0.0224276480990702	0.001218857312959722	0.0008727622898222771	-1.0637726994253548e-6
27.292	0.07042982071237604	0.02242999241161703	0.0011253480592176067	0.0008857096923729476	-9.967316833421202e-7
27.294	0.07283649314725786	0.022432149099441464	0.0010312436445541878	0.0008979577961125348	-9.260132703189368e-7
27.296	0.0751757325882475	0.02243411698221195	0.0009365477189602873	0.0009095290295873193	-8.518173379881675e-7
27.298	0.07744939809219144	0.022435895056926204	0.0008414968994085955	0.0009204531448858934	-7.7455846747237e-7
27.3	0.07965926998842601	0.022437482922529367	0.0007463684589492422	0.0009307617664917996	-6.946912253053589e-7
27.302	0.08180712813551826	0.022438880535880307	0.0006512409956527031	0.0009404798109725308	-6.124790084890169e-7
27.304	0.08389475239204701	0.022440087876749944	0.0005561202705514285	0.0009496293642158147	-5.281081389512799e-7
27.306	0.0859238869033273	0.022441105198901603	0.0004612665229425239	0.0009582421764951299	-4.420050368887849e-7
27.308	0.08789612512848213	0.022441933242450456	0.0003668562572984027	0.0009663462645612714	-3.545101738712401e-7
27.31	0.08981302112323132	0.022442572922963616	0.00027289067002616966	0.0009739623633091151	-2.657852419036961e-7
27.312	0.09167612894735398	0.022443025121950275	0.00017941186725033782	0.0009811125399045355	-1.760232327669943e-7
27.314	0.09348700235969232	0.0224432910575749	0.00008665747369713319	0.0009878269469317056	-8.560258767105366e-8
27.316	0.09524713757888872	0.022443372296608165	-5.286079398258574e-6	0.0009941671667217495	5.255246578432937e-9
27.318	0.09695790740395846	0.022443269057793442	-0.00009648277782664791	0.0010007422716228598	9.655439425472333e-8
27.32	0.09862066885744741	0.022442985524729484	-0.0001869132459717364	0.0010069559391629897	1.882134031394727e-7
27.322	0.1002367789619106	0.022442521975350387	-0.00027649560327374316	0.0010128262272247502	2.8004199870797656e-7
27.324	0.10180759227370753	0.02244188015722976	-0.0003651679169003855	0.001018370305556194	3.7187616311316447e-7
27.326	0.10333438680132978	0.02244106195112684	-0.0004528710729294334	0.0010236045206174229	4.6356087750743066e-7
27.328	0.10481835202808344	0.022440069344628617	-0.0005395598753888853	0.0010285439083312228	5.549610230111916e-7
27.33	0.10626067259699967	0.022438904427324154	-0.0006251727572799797	0.0010332038213216677	6.459308818078785e-7
27.332	0.1076625331511121	0.02243756940834503	-0.0007096549283751152	0.0010375990853791243	7.363373046168074e-7
27.334	0.10902511085484187	0.02243606657234711	-0.0007929937200629496	0.001041742562715576	8.260953101557351e-7
27.336	0.11034949614747977	0.022434398213818263	-0.000875156788458527	0.0010456470964890594	9.151051548243487e-7
27.338	0.11163672416525344	0.022432566802838165	-0.0009560387506955326	0.0010493278582502318	1.0031980946715706e-6
27.34	0.11288782919217694	0.022430574893831205	-0.0010356688814719818	0.0010527944519893016	1.090346452511668e-6
27.342	0.11410384551227117	0.022428424965877804	-0.0011140421981839744	0.0010560575277721931	1.1764926496480677e-6
27.344	0.11528579168855349	0.02242611960691084	-0.0011910943319214014	0.0010591297752597084	1.2615234720810265e-6
27.346	0.11643459985545482	0.02242366147642655	-0.0012668161913597306	0.0010620209698187738	1.3453853601299864e-6
27.348	0.11755117295910576	0.02242105322488252	-0.0013412103082221182	0.0010647400095728466	1.4280402764156186e-6
27.35	0.11863641393625639	0.022418297549322095	-0.0014142347826622346	0.0010672973656204988	1.5094090579042816e-6
27.352	0.11969122579367045	0.022415397206078345	-0.0014858803176155176	0.0010697019723920334	1.5894491064918202e-6
27.354	0.12071649787638838	0.0224123549346886	-0.00155616176448284	0.0010719614781218158	1.668145465251678e-6
27.356	0.1217130297557328	0.02240917348941691	-0.0016250490190871702	0.001074084692972863	1.7454402767320953e-6
27.358	0.12268159404517477	0.022405855675719837	-0.001692532012436028	0.001076079279518191	1.8212986285036347e-6
27.36	0.12362296335819076	0.022402404283498944	-0.0017586288091873269	0.0010779515477004169	1.8957166466940202e-6
27.362	0.12453791030825538	0.022398822091485925	-0.0018233296530506416	0.0010797087750697228	1.9686650262436108e-6
27.364	0.1254272075088448	0.02239511190074552	-0.0018866269559822924	0.0010813579825865258	2.04011911901437e-6
27.366	0.12629160986922303	0.02239127651937076	-0.0019485209430014456	0.0010829056122555164	2.1100642647736764e-6
27.368	0.127131788939609	0.022387318747587537	-0.002009019256225738	0.0010843572111438897	2.1784945178153127e-6
27.37	0.12794839252523052	0.022383241372794856	-0.002068117836864185	0.001085718549487693	2.2453938980098085e-6
27.372	0.12874206845270433	0.022379047212065697	-0.002125813947806872	0.0010869952109390842	2.310749580613578e-6
27.374	0.12951346454865156	0.022374739019044416	-0.002182155851883242	0.001088190495762958	2.3746012582928652e-6
27.376	0.1302632286396931	0.022370319479264295	-0.0022371607010660114	0.0010893088758439928	2.4369590083605757e-6
27.378	0.13099200113099577	0.02236579127832549	-0.002290811276541791	0.0010903561196691654	2.4978000943844748e-6
27.38	0.13170035780286451	0.022361157160614854	-0.002343079242009381	0.001091338042228379	2.5570915127604723e-6
27.382	0.13238884198954168	0.022356419856584767	-0.0023940021406992054	0.0010922574056586073	2.6148665673412663e-6
27.384	0.1330579968396062	0.022351582038678715	-0.002443595105798429	0.0010931178157354284	2.6711373445921617e-6
27.386	0.13370836550164075	0.022346646354772952	-0.0024918701602408785	0.0010939229164884023	2.725913873201124e-6
27.388	0.13434049112422777	0.022341615428505796	-0.0025388395190141517	0.001094676255329524	2.7792073375570214e-6
27.39	0.13495491435665333	0.022336491858584207	-0.002584516306074764	0.0010953812446443975	2.8310306881519154e-6
27.392	0.13555213039539507	0.022331278214991868	-0.002628915408356182	0.001096040916609871	2.8813988538645234e-6
27.394	0.13613259577166203	0.022325977040039306	-0.0026720499256282027	0.0010966581149863387	2.9303252345888115e-6
27.396	0.13669676587495086	0.022320590848862884	-0.0027139341303679477	0.0010972355599910943	2.9778250353132188e-6
27.398	0.13724509609475508	0.022315122126621036	-0.0027545837280665863	0.0010977758459781958	3.0239154823960692e-6
27.4	0.13777804182057135	0.022309573326198442	-0.002794014446302761	0.0010982815049814091	3.0686143910251945e-6
27.402	0.13829605788633778	0.022303946872309608	-0.002832240360626558	0.0010987550795705482	3.1119384828031514e-6
27.404	0.13879957024001524	0.022298245154367523	-0.002869281747212412	0.0010991986496246043	3.153910621928409e-6
27.406	0.13928896371460384	0.022292470523045286	-0.0029051564366652217	0.0010996141472109533	3.1945511176180396e-6
27.408	0.13976462013637253	0.022286625296665363	-0.002939878949008654	0.001100003585340583	3.233877384376825e-6
27.41	0.1402269213315878	0.022280711767375744	-0.002973461800563609	0.0011003690201088685	3.27190524781733e-6
27.412	0.14067624912651872	0.022274732196283224	-0.0030059241024613477	0.0011007121821843342	3.308657278300716e-6
27.414	0.14111298531186864	0.022268688805907016	-0.0030372839850419235	0.0011010348042379623	3.3441553778857325e-6
27.416	0.14153749541340155	0.02226258378375735	-0.0030675587385400843	0.0011013385387496255	3.378420658632381e-6
27.418	0.1419501052843997	0.022256419282993097	-0.00309676542404461	0.0011016248208246548	3.41147365539913e-6
27.42	0.14235113505507874	0.022250197422972334	-0.0031249206094286957	0.0011018950472629708	3.443334542619464e-6
27.422	0.14274090485565225	0.0222439202908384	-0.0031520405762803325	0.0011021505974070421	3.474023404198606e-6
27.424	0.1431197348163359	0.022237589938000683	-0.0031781445131145725	0.0011023926960625377	3.5035632982887348e-6
27.426	0.14348794506734464	0.022231208377618036	-0.003203251171990477	0.0011026225594978991	3.5319770059747847e-6
27.428	0.1438458478094811	0.022224777586239922	-0.0032273784102331755	0.0011028413787875216	3.5592864558106347e-6
27.43	0.144193720596732	0.022218299505595913	-0.0032505431904337008	0.0011030501927752662	3.5855122928322225e-6
27.432	0.14453183183309817	0.022211776044385102	-0.0032727615804492407	0.001103250013240147	3.6106742569624694e-6
27.434	0.1448604499296803	0.022205209080014682	-0.003294049151552234	0.0011034418532925507	3.6347917006255515e-6
27.436	0.1451798432975773	0.022198600449727365	-0.003314432035552505	0.0011036262453893346	3.6578941829949406e-6
27.438	0.14549028034788983	0.022191951946393274	-0.003333923279944021	0.0011038042726513619	3.679998761094053e-6
27.44	0.14579202741980032	0.022185265345386104	-0.0033525314981360473	0.0011039771864055055	3.701118290648068e-6
27.442	0.1460853246749818	0.022178542400605378	-0.003370269550928276	0.001104145911893001	3.7212693466349162e-6
27.444	0.14637039485066472	0.02217178483598159	-0.003387154546511024	0.0011043110899109144	3.740472328954298e-6
27.446	0.14664746039312393	0.022164994336981467	-0.0034032078404651277	0.001104473158497734	3.758751712582772e-6
27.448	0.1469167437486328	0.022158172542113216	-0.0034184550357618635	0.001104632353410704	3.7761360311823e-6
27.45	0.14717846736346624	0.02215132103973992	-0.0034329164838621264	0.0011047891251732135	3.7926487989987426e-6
27.452	0.14743285368389902	0.02214444139498099	-0.003446599830210456	0.0011049444709822422	3.8083014260793783e-6
27.454	0.1476801220864273	0.022137535149114266	-0.003459520142532679	0.001105099036608027	3.823112376638928e-6
27.456	0.14792046662490782	0.02213060381281495	-0.003471692857495507	0.0011052533189267596	3.837100053041235e-6
27.458	0.1481540695422011	0.022123648865621966	-0.0034831336747148723	0.0011054077359187171	3.850282909268808e-6
27.46	0.1483811130641302	0.022116671755412046	-0.003493858556755974	0.0011055626836791288	3.862679642402422e-6
27.462	0.14860177941651698	0.02210967389787389	-0.003503883729133198	0.0011057185368011453	3.874309190098501e-6
27.464	0.1488162508251845	0.022102656676671044	-0.003513223974400508	0.0011058757243609012	3.885189107532246e-6
27.466	0.14902470951595576	0.022095621451455986	-0.0035218905031771954	0.0011060348257782243	3.895333549091572e-6
27.468	0.14922733542394823	0.022088569551240108	-0.0035299020896389834	0.0011061960655724711	3.904763803414687e-6
27.47	0.14942428793116747	0.022081502267918073	-0.0035372763754991108	0.0011063596103900565	3.913499712639148e-6
27.472	0.14961571623645942	0.022074420860190572	-0.003544028913015885	0.001106525662314529	3.921558940236743e-6
27.474	0.14980176951985558	0.022067326557743266	-0.003550173164992648	0.001106694508880829	3.928957147273437e-6
27.476	0.14998259696138844	0.022060220565425635	-0.003555720504777851	0.0011068665243236576	3.935707996589821e-6
27.478	0.15015834774109046	0.022053104067339457	-0.0035606806861494637	0.0011070421496983526	3.941823601184307e-6
27.48	0.15032917103899324	0.02204597822258874	-0.0035650703772879882	0.0011072215106170593	3.947322608596936e-6
27.482	0.1504952144066239	0.022038844156499555	-0.0035689040743593684	0.0011074048149254286	3.952221555952544e-6
27.484	0.15065660897682895	0.022031702968663646	-0.003572194222706121	0.00110759227725138	3.9565347339112955e-6
27.486	0.15081347691185956	0.022024555733488285	-0.0035749535615057135	0.001107784050021427	3.960276535003324e-6
27.488	0.1509659403291025	0.022017403499608516	-0.0035771951237705997	0.0011079802664866049	3.9634616065099326e-6
27.49	0.1511141213459442	0.022010247289299532	-0.003578932236348193	0.0011081810409379477	3.966104851122717e-6
27.492	0.15125814207977142	0.022003088097888986	-0.0035801785199208775	0.001108386468696404	3.96822142699782e-6
27.494	0.1513981246479701	0.02199592689350553	-0.003580947262157946	0.0011086029845010894	3.969848822169304e-6
27.496	0.1515341900214704	0.021988764619457674	-0.003581250087071378	0.0011088292528017238	3.970994858143464e-6
27.498	0.15166644611588173	0.02198160219607712	-0.0035810985408008837	0.0011090605819303336	3.971655231610497e-6
27.5	0.15179499298463797	0.02197444052034414	-0.0035805044286570443	0.0011092970176681675	3.971842884456925e-6
27.502	0.15191993061190232	0.02196728046536919	-0.0035794798151139585	0.0011095385888338128	3.971570982820659e-6
27.504	0.152041358981838	0.021960122879874613	-0.0035780370238092394	0.0011097853075722134	3.970852918972904e-6
27.506	0.15215937807860752	0.02195296858767635	-0.0035761886375440255	0.001110037169302981	3.969702312112855e-6
27.508	0.15227408788637414	0.021945818388801004	-0.0035739440661691885	0.0011102943102472551	3.96812976180959e-6
27.51	0.152385587583002	0.02193867307184731	-0.0035713092869715853	0.0011105570174798876	3.9661425902373875e-6
27.512	0.1524939659603695	0.021931533400521282	-0.0035683010955412414	0.0011108250266199627	3.963758159442641e-6
27.514	0.15259930495241592	0.02192440010680503	-0.003564933784317123	0.0011110981486479354	3.960991327807234e-6
27.516	0.15270168640477289	0.02191727389739519	-0.00356121834636065	0.0011113763410762715	3.957853815551989e-6
27.518	0.15280119216307217	0.02191015546030163	-0.0035571624753556836	0.001111659710162126	3.95435420635349e-6
27.52	0.15289790407294507	0.02190304547144627	-0.003552770565608557	0.0011119485127107263	3.950497946430881e-6
27.522	0.15299190398002332	0.021895944600809306	-0.003548045450212847	0.0011122430771007559	3.9462889892380734e-6
27.524	0.15308327316591072	0.021888853499526455	-0.0035430041206467905	0.0011125430687081847	3.941744676830123e-6
27.526	0.1531720846806321	0.021881772789329387	-0.0035376553440076073	0.0011128484895909319	3.936874406272154e-6
27.528	0.1532584056446253	0.021874703078665462	-0.0035320058517659676	0.0011131594048586553	3.931685531909093e-6
27.53	0.15334230307683921	0.02186764496081093	-0.003526064083548321	0.0011134757967818597	3.926187014932865e-6
27.532	0.1534238439962222	0.021860599010454684	-0.003519840187136929	0.0011137975644013149	3.9203894275149796e-6
27.534	0.1535030954217231	0.02185356578028185	-0.003513346018469804	0.0011141245226301132	3.914304955662079e-6
27.536	0.15358012437229082	0.02184654579772596	-0.0035065945873782364	0.0011144564274544208	3.907946876380558e-6
27.538	0.15365499747053346	0.02183953956885914	-0.0034995927382889796	0.001114793318979568	3.9013226037939665e-6
27.54	0.15372777479428712	0.0218325475917767	-0.003492343454137801	0.0011151353855487966	3.8944357641987724e-6
27.542	0.15379851131981906	0.021825570356734186	-0.0034848517033536147	0.0011154826956086186	3.887291771853176e-6
27.544	0.15386726191570343	0.021818608341927177	-0.003477124577496693	0.001115835214757495	3.879898049669586e-6
27.546	0.15393408145051482	0.021811662009244975	-0.003469171291258591	0.0011161928051249587	3.872264035048902e-6
27.548	0.1539990247928277	0.02180473180002437	-0.0034610031824621945	0.001116555224211193	3.864401184389728e-6
27.55	0.1540621468112166	0.02179781813839782	-0.003452621439161704	0.0011169227098303774	3.856311293846948e-6
27.552	0.15412350227028107	0.02179092145448315	-0.0034440292928060224	0.0011172954024260696	3.8479980946728765e-6
27.554	0.1541831415199688	0.021784042147863943	-0.003435246956717597	0.0011176726050487727	3.839481415100425e-6
27.556	0.15424110918780926	0.0217771805843788	-0.0034262878031207293	0.0011180539122534385	3.830774482785371e-6
27.558	0.15429744953437133	0.021770337110133663	-0.0034171581924844828	0.001118439248881818	3.821883842112696e-6
27.56	0.15435220682022427	0.021763512065525268	-0.003407857473522587	0.0011188288758929577	3.8128093463046904e-6
27.562	0.1544054253059374	0.02175670579920327	-0.003398378580780964	0.0011192233655088807	3.8035447124549643e-6
27.564	0.15445714925207962	0.021749918655964616	-0.003388739919554897	0.0011196220610010046	3.7941079729284323e-6
27.566	0.15450742291922026	0.021743150941549678	-0.0033789484284299236	0.0011200248536061051	3.784506218894804e-6
27.568	0.15455629042298816	0.021736402967519785	-0.0033689992409917553	0.001120432205849599	3.7747352510900173e-6
27.57	0.15460379156518933	0.02172967504895836	-0.0033588937015970773	0.0011208442592023423	3.7647967227059894e-6
27.572	0.15464996164057107	0.021722967492049307	-0.003348639365373438	0.0011212608294313006	3.7546981522849253e-6
27.574	0.1546948357847652	0.0217162805816555	-0.0033382499982193047	0.0011216814249386852	3.744453014804193e-6
27.576	0.1547384491334033	0.021709614569771912	-0.0033277423255862527	0.001122105403240067	3.734077644131e-6
27.578	0.15478083682211718	0.021702969697830983	-0.0033171088609315847	0.0011225333034305164	3.7235651675001693e-6
27.58	0.15482203398653857	0.021696346213092122	-0.0033063571276127244	0.00112296493090435	3.7129231033547286e-6
27.582	0.15486207576229927	0.02168974434129582	-0.0032954973085850005	0.0011233999570747233	3.7021615350042557e-6
27.584	0.15490099724078474	0.021683164291499916	-0.0032845359035750974	0.0011238382310787313	3.6912870197884197e-6
27.586	0.1549388306848212	0.021676606263446	-0.003273475729080937	0.0011242797676918124	3.6803025322359025e-6
27.588	0.15497560424997603	0.02167007045492588	-0.003262315918371739	0.0011247247428170291	3.6692074322785542e-6
27.59	0.15501134581561382	0.021663557067338902	-0.0032510561507632135	0.0011251733050943716	3.6580015942016307e-6
27.592	0.15504608326109928	0.021657066289156736	-0.0032397075460815854	0.0011256250345655747	3.646695918540438e-6
27.594	0.1550798444657972	0.0216505982942512	-0.003228273324270736	0.0011260799006999548	3.6352937044271034e-6
27.596	0.1551126573090721	0.021644153250877526	-0.0032167566034618233	0.0011265378773487288	3.623798156011389e-6
27.598	0.15514454967028876	0.02163773132022016	-0.0032051613362731957	0.0011269988959129002	3.6122132872026077e-6
27.6	0.15517554942069617	0.021631332654723823	-0.003193492309810456	0.0011274628448401111	3.6005439245939143e-6
27.602	0.1552056826727239	0.021624957396424577	-0.003181755145666517	0.0011279295601275049	3.58879568188506e-6
27.604	0.15523497195699723	0.02161860567601338	-0.003169954938180225	0.0011283988839141921	3.576973614300848e-6
27.606	0.15526343940926143	0.021612277617210244	-0.00315809394198155	0.001128870797865897	3.565080028020168e-6
27.608	0.15529110716526165	0.02160597333900981	-0.0031461748126747967	0.001129345263036067	3.553117621377667e-6
27.61	0.15531799736074314	0.021599692954680814	-0.003134200614912413	0.0011298222192317104	3.5410894942577336e-6
27.612	0.15534413213145118	0.021593436570959607	-0.0031221748164306346	0.0011303015850960467	3.528999143958505e-6
27.614	0.15536953361313102	0.021587204287243977	-0.003110101288049446	0.0011307832578932005	3.5168504668783916e-6
27.616	0.1553942239413258	0.02158099619479353	-0.003097984245264895	0.0011312671162656564	3.504647703377254e-6
27.618	0.15541822418478038	0.02157481237817172	-0.003085825564437504	0.0011317531513929087	3.4923928072009464e-6
27.62	0.15544155240045535	0.021568652918401533	-0.0030736280733768134	0.0011322412899870996	3.480088614740727e-6
27.622	0.15546422616291794	0.021562517889140945	-0.003061395676611749	0.001132731400408541	3.4677390119730795e-6
27.624	0.1554862630467357	0.02155640735658676	-0.0030491319307496857	0.0011332233677053662	3.455347555142124e-6
27.626	0.15550768062647605	0.021550321380170486	-0.003036840044476515	0.0011337170938212722	3.4429174696239777e-6
27.628	0.15552849647670633	0.021544260013254216	-0.0030245228785567057	0.0011342124978016073	3.4304516487459086e-6
27.63	0.15554872817199403	0.021538223303826404	-0.003012182945833179	0.001134709515997708	3.417952652562917e-6
27.632	0.15556839328690653	0.021532211295197733	-0.002999822411227368	0.0011352081022693817	3.4054227065945816e-6
27.634	0.1555875087773408	0.021526224026697013	-0.0029874430917392896	0.001135708224920807	3.392863690771156e-6
27.636	0.15560608915347804	0.021520261534366814	-0.0029750464600445965	0.0011362098570362228	3.3802771130433917e-6
27.638	0.1556241483675766	0.021514323850236553	-0.0029626357110637165	0.0011367128792097233	3.367666169172783e-6
27.64	0.15564170037274444	0.02150841099878518	-0.002950214070591403	0.0011372171695300203	3.3550340948655947e-6
27.642	0.15565875912208957	0.021502523000034628	-0.002937783311915849	0.0011377226810003584	3.3423827058310115e-6
27.644	0.15567533856871998	0.021496659870386806	-0.0029253452817668574	0.0011382293625931067	3.3297138954302425e-6
27.646	0.15569145266574372	0.021490821622476723	-0.0029129019003157988	0.0011387371592154365	3.3170296350388595e-6
27.648	0.15570711536626874	0.02148500826502563	-0.002900455161175699	0.0011392460116753356	3.3043319744125576e-6
27.65	0.1557223402766645	0.021479219802694082	-0.0028880071314011054	0.001139755854798409	3.291623036713968e-6
27.652	0.1557371390897706	0.02147345623593508	-0.0028755599514881562	0.0011402666090135124	3.2789049948984603e-6
27.654	0.15575152288391816	0.021467717560847224	-0.0028631158353746443	0.0011407781871994858	3.266180092420828e-6
27.656	0.15576550273927803	0.021462003769027765	-0.0028506770704398846	0.0011412904979318731	3.2534506531653094e-6
27.658	0.15577908973602103	0.02145631484727182	-0.002838246204257444	0.001141803435565066	3.2407192670006576e-6
27.66	0.1557922949543179	0.02145065077793483	-0.0028258247559120714	0.0011423169483629812	3.227987511782044e-6
27.662	0.15580512947433953	0.021445011541496927	-0.002813413441425226	0.0011428310271154284	3.215256172964343e-6
27.664	0.15581760437625666	0.021439397116803004	-0.002801013183101668	0.0011433456518919272	3.2025262437912586e-6
27.666	0.1558297306108535	0.021433807480643836	-0.00278862511278136	0.001143860791062843	3.1897989274837964e-6
27.668	0.15584151774165267	0.021428242607336955	-0.0027762505718393377	0.0011443763943963408	3.1770756193422807e-6
27.67	0.15585297449028887	0.021422702468307606	-0.002763891111185773	0.0011448923958501376	3.1643579161543785e-6
27.672	0.15586410956660357	0.02141718703166971	-0.0027515484912660434	0.001145408717928679	3.15164762969963e-6
27.674	0.15587493168043826	0.02141169626180673	-0.002739224682060596	0.0011459252716422962	3.138946787879571e-6
27.676	0.15588544954163444	0.021406230118952645	-0.00272692186308504	0.0011464419564042026	3.1262576356766063e-6
27.678	0.15589567186003364	0.02140078855909188	-0.0027146417872481758	0.0011469586941333777	3.1135819993420664e-6
27.68	0.15590560734547734	0.021395371536464394	-0.002702384743965149	0.0011474754853643813	3.1009202457227087e-6
27.682	0.155915264707807	0.021389979004212224	-0.002690151557970888	0.0011479923021277358	3.0882732801075145e-6
27.684	0.15592465232877437	0.021384610913728702	-0.002677943129268174	0.0011485091107506693	3.0756420820366556e-6
27.686	0.155933777287508	0.02137926721455965	-0.002665760405393127	0.0011490258679888003	3.063027663657014e-6
27.688	0.15594264636912528	0.02137394785430826	-0.0026536043814150674	0.00114954252647277	3.050431084871089e-6
27.69	0.15595126635934195	0.021368652778540043	-0.002641476099936589	0.0011500590362882865	3.0378534578716153e-6
27.692	0.15595964404387377	0.02136338193068781	-0.002629376651093619	0.0011505753449505248	3.0252959473368962e-6
27.694	0.15596778620843654	0.02135813525195653	-0.002617307172555289	0.001151091397382084	3.012759770634819e-6
27.696	0.15597569963874605	0.021352912681228305	-0.0026052688495240032	0.0011516071358912265	3.000246198026968e-6
27.698	0.155983391120518	0.021347714154978017	-0.0025932628793034064	0.0011521225020859288	2.9877565170696004e-6
27.7	0.15599086743778104	0.021342539607642406	-0.002581290008662535	0.0011526374621808136	2.9752915647374748e-6
27.702	0.15599813492289466	0.02133738897258147	-0.002569350683051232	0.00115315199656579	2.9628518700382047e-6
27.704	0.15600519896496268	0.021332262182212687	-0.0025574454058978524	0.0011536660774930244	2.950438009824731e-6
27.706	0.156012064848046	0.021327159167880954	-0.002545574746330703	0.001154179673225186	2.938050628890257e-6
27.708	0.15601873785620557	0.021322079859727217	-0.0025337393391781267	0.0011546927485806787	2.9256904417425838e-6
27.71	0.15602522327350227	0.02131702418655707	-0.00252193988496846	0.001155205264901392	2.9133582328803756e-6
27.712	0.15603152638399703	0.021311992075709354	-0.0025101771499301193	0.0011557171800208794	2.9010548570700857e-6
27.714	0.15603765247175078	0.021306983452924748	-0.0024984519659914705	0.0011562284482329762	2.8887812396229466e-6
27.716	0.15604360682082438	0.02130199824221436	-0.0024867652307808967	0.0011567390202608418	2.8765383766722204e-6
27.718	0.15604939470107682	0.021297036365750095	-0.0024751178431024912	0.0011572488467256616	2.864327269440465e-6
27.72	0.15605502086499792	0.02129209774436219	-0.0024635101830452442	0.0011577579042257261	2.8521483865611968e-6
27.722	0.1560604894567214	0.02128718229837752	-0.002451942485107809	0.001158266174301069	2.8400020418320777e-6
27.724	0.15606580459076255	0.021282289947585045	-0.0024404150437720862	0.0011587736352555347	2.827888611804075e-6
27.726	0.15607097038163678	0.021277420611138728	-0.002428928199532392	0.0011592802630713962	2.815808522135444e-6
27.728	0.15607599094385938	0.021272574207465533	-0.002417482338895519	0.0011597860313862349	2.8037622477739472e-6
27.73	0.1560808703919457	0.02126775065417342	-0.002406077894380797	0.001160290911470136	2.79175031313924e-6
27.732	0.15608561284041114	0.021262949867959267	-0.0023947153445199702	0.0011607948722031978	2.779773292305096e-6
27.734	0.156090222403771	0.02125817176451689	-0.0023833952138572617	0.0011612978800533446	2.767831809181726e-6
27.736	0.1560947031575501	0.02125341625844502	-0.0023721180729494276	0.0011617998988350435	2.7559265371774235e-6
27.738	0.1560990586577938	0.021248683263166767	-0.002360884496893799	0.0011623008893124236	2.7440581503035763e-6
27.74	0.15610329211400312	0.021243972691315387	-0.0023496946518786754	0.0011628008334521505	2.732226899562584e-6
27.742	0.15610740673161558	0.021239284455302522	-0.002338548692147268	0.0011632997141353789	2.720433025066581e-6
27.744	0.1561114057160687	0.021234618467152997	-0.0023274468233100997	0.0011637975116023398	2.7086768213550644e-6
27.746	0.1561152922728001	0.021229974638474473	-0.002316389256890579	0.0011642942059998094	2.6969585906379053e-6
27.748	0.15611906960724722	0.02122535288044566	-0.002305376210325061	0.0011647897773764682	2.6852786427935333e-6
27.75	0.15612274092484765	0.0212207531038045	-0.0022944079069629033	0.001165284205678307	2.673637295367294e-6
27.752	0.1561263094310389	0.0212161752188363	-0.0022834845760663536	0.0011657774707440856	2.662034873569764e-6
27.754	0.15612977825793375	0.021211619135361934	-0.0022726064528106027	0.0011662695518840941	2.6504717093283223e-6
27.756	0.15613315007031045	0.021207084762726036	-0.002261773778283847	0.001166760425631677	2.6389481362330276e-6
27.758	0.15613642736325078	0.021202572009785117	-0.002250986799487169	0.0011672500674197897	2.6274644934624547e-6
27.76	0.15613961263247342	0.021198080784939694	-0.0022402455491686672	0.0011677384651086222	2.616020899052642e-6
27.762	0.15614270837369684	0.02119361099809083	-0.0022295491545332425	0.0011682256586217144	2.6046165294840837e-6
27.764	0.15614571708263963	0.021189162555827	-0.0022189011677110466	0.0011687114351430683	2.593255168156207e-6
27.766	0.1561486412550204	0.021184735363061584	-0.0022082990443421445	0.0011691959302964209	2.5819342555223107e-6
27.768	0.15615148338655768	0.02118032932886813	-0.0021977427796688997	0.001169679135182054	2.570653873875722e-6
27.77	0.15615424597297003	0.02117594436147133	-0.002187232306795912	0.001170161044714719	2.559414041154089e-6
27.772	0.15615693125813918	0.021171580368405232	-0.0021767685255950926	0.0011706415970395888	2.5482157831881504e-6
27.774	0.1561595412326108	0.021167237256303838	-0.002166351373716551	0.001171120784220979	2.5370591196851225e-6
27.776	0.1561620780322158	0.021162914931730212	-0.0021559809663168443	0.0011715985891956986	2.525944258469594e-6
27.778	0.15616454369003718	0.021158613299058084	-0.00214565897022076	0.0011720749049113383	2.5148730334936573e-6
27.78	0.1537288784774488	0.0211543328060463	-0.0021343089460637865	0.0011585639560213682	2.4727334159234576e-6
27.782	0.14968361667899932	0.02115007919549289	-0.0021185002210165373	0.0011359874251525297	2.4065896112576412e-6
27.784	0.14574480175119797	0.021145861532083653	-0.0020984405134908232	0.0011141951640512755	2.338072272180751e-6
27.786	0.1419096400334081	0.021141688113013576	-0.002073981562250362	0.0010931649284514728	2.267203906107091e-6
27.788	0.13817539035760695	0.021137568900006187	-0.0020448028290551666	0.0010728839823062318	2.193836202267756e-6
27.79	0.13453941284156873	0.02113351146631149	-0.0020119754668030936	0.001053269420899452	2.1191522347835988e-6
27.792	0.1309991051200809	0.021129523266458113	-0.0019756108094170425	0.0010342917515854767	2.0433579645231544e-6
27.794	0.1275519651172687	0.021125611386276087	-0.0019357700466828506	0.0010159256157419559	1.9665983766111097e-6
27.796	0.12419552832562562	0.021121782370426376	-0.001892692135240439	0.0009981383476615115	1.88916860050083e-6
27.798	0.12092741742418707	0.021118042574733632	-0.0018466142911912262	0.0009808993993854368	1.8113428491260377e-6
27.8	0.11774530279934105	0.021114397750313613	-0.0017977713057138666	0.0009641799966789828	1.7333751315727665e-6
27.802	0.11464692269819506	0.021110853235192885	-0.0017462975680318398	0.000947957450254066	1.6554157899763394e-6
27.804	0.11163007661278739	0.02110741426590245	-0.0016922903927018198	0.0009322118341056285	1.5775731308198977e-6
27.806	0.108692612464512	0.021104085504812384	-0.0016361150858303884	0.0009169128382565999	1.500174927063182e-6
27.808	0.10583245040933828	0.02110087129214005	-0.0015777402820194009	0.0009020484161635684	1.4231981225130622e-6
27.81	0.10304751021884644	0.021097775869992504	-0.0015173658661339728	0.0008875972461487986	1.3468097641807007e-6
27.812	0.1003358524489046	0.02109480305219645	-0.0014551529100605676	0.0008735411825024952	1.2711359937762553e-6
27.814	0.09769559392209733	0.021091956420924596	-0.0013912034377638828	0.0008598653236053408	1.1962475942137036e-6
27.816	0.09512485146099461	0.02108923928025033	-0.0013256873288150935	0.0008465525999524944	1.1222640549324946e-6
27.818	0.09262174192815825	0.021086654651325528	-0.0012587011789415977	0.0008335892173073972	1.0492397305778245e-6
27.82	0.09018443671484178	0.021084205380029548	-0.001190358522210375	0.0008209614098819045	9.772384106587699e-7
27.822	0.08781126295145252	0.021081894025747165	-0.0011207994588741527	0.0008086557640922656	9.063409428100757e-7
27.824	0.08550057490597404	0.021079722950088954	-0.0010500942684581033	0.0007966618496213737	8.36570042186636e-7
27.826	0.08325072684640214	0.021077694334155864	-0.0009783598262709556	0.0007849678269264435	7.679809867800448e-7
27.828	0.08106007304667028	0.021075810124517563	-0.0009057040380376725	0.0007735624329014664	7.006186191531043e-7
27.83	0.07892700991534018	0.021074072074935002	-0.0008322121073657195	0.0007624356378382333	6.345081688960826e-7
27.832	0.07685007096413769	0.021072481763997487	-0.0007579871626534904	0.0007515778649820146	5.696863733908854e-7
27.834	0.07482781723949619	0.021071040574684407	-0.0006830918712901904	0.0007409811690864713	5.061582133820707e-7
27.836	0.0728588097878379	0.021069749815873444	-0.0006075699512427861	0.0007306382654846226	4.43913855336606e-7
27.838	0.07094160965558545	0.021068610636950716	-0.0005315372452741659	0.0007205397388571881	3.829937079027166e-7
27.84	0.06907481146446685	0.021067623935586897	-0.00045509803242050435	0.0007106769107862868	3.2342766378552144e-7
27.842	0.06725713019738103	0.021066790487417258	-0.00037829496437566265	0.0007010437915178675	2.6520133613803116e-7
27.844	0.06548730743984359	0.021066110954281063	-0.0003011941079659033	0.0006916339099566222	2.0831605854835473e-7
27.846	0.06376408477737949	0.021065585864674823	-0.0002238630630411344	0.0006824408013014753	1.5277328812359444e-7
27.848	0.06208620379550424	0.021065215600777606	-0.00014638016668529034	0.0006734577537915807	9.858085825551281e-8
27.85	0.06045243287401653	0.021065000415601706	-0.00006879090934239915	0.0006646791483972186	4.572388303917613e-8
27.852	0.05886164609885834	0.021064940472168905	8.849861552311833e-6	0.0006561451173990892	-5.806793447207333e-9
27.854	0.05731274321947005	0.021065035792999294	0.00008645695615674859	0.0006481448283759257	-5.6036629010120745e-8
27.856	0.05580462398231621	0.021065286225973232	0.0001639548518535517	0.0006403111008845021	-1.0498211168570315e-7
27.858	0.054336188133869374	0.021065691513631836	0.00024130375470096655	0.00063263952628692	-1.5265829306527463e-7
27.86	0.05290635646377282	0.021066251302367233	0.0003184438898031564	0.0006251252805165629	-1.990673259419836e-7
27.862	0.051514142014634355	0.021066966828085048	0.0003952926072040365	0.0006177637218755294	-2.441974322562473e-7
27.864	0.05015858274063012	0.021067834010732388	0.0004718387357594358	0.0006105520123684399	-2.880820896313041e-7
27.866	0.04883871658957297	0.021068853967309252	0.0005480584875655706	0.0006034872986845658	-3.307463361820949e-7
27.868	0.04755358150926855	0.02107002600427696	0.0006239214731646748	0.0005965663788919898	-3.7221057395880586e-7
27.87	0.04630223195674105	0.021071349377706536	0.0006993858514837683	0.0005897858426980552	-4.124878737884512e-7
27.872	0.04508380271081795	0.021072823271891163	0.0007744299203089705	0.000583143316472308	-4.516036321043583e-7
27.874	0.043897452604591346	0.02107444680676056	0.0008490269558225285	0.000576636417274795	-4.895798619752285e-7
27.876	0.04274234046604791	0.021076219055287476	0.0009231391186673646	0.0005702624559231107	-5.264315809699472e-7
27.878	0.04161762512318046	0.021078139022691195	0.0009967407006991687	0.0005640189822993734	-5.621806756247094e-7
27.88	0.04052247064590686	0.02108020565937095	0.0010698044389972892	0.0005579034837790559	-5.968476234788861e-7
27.882	0.039456112926133456	0.021082417868939347	0.0011423129236026789	0.0005519141118565356	-6.304586226924151e-7
27.884	0.03841782894091452	0.021084774539438963	0.0012142583049873366	0.000546049434819757	-6.630450611635312e-7
27.886	0.03740689591498347	0.021087274483188517	0.0012855771003904102	0.0005403067978409138	-6.946060464895496e-7
27.888	0.03642259107307393	0.021089916411279004	0.001356242923691375	0.0005346842825633441	-7.251617746355352e-7
27.89	0.035464191639924744	0.021092699035801576	0.0014262773771119746	0.0005291808168063588	-7.547586274125458e-7
27.892	0.034530978255839104	0.021095621081584814	0.0014956551313108411	0.0005237943118597484	-7.834156502844636e-7
27.894	0.033622290635726304	0.021098681194060078	0.001564339964268926	0.000518522842152024	-8.111460043647192e-7
27.896	0.03273751722815795	0.021101877967544348	0.0016323144297806385	0.0005133651240939528	-8.379732998046873e-7
27.898	0.031876047828060854	0.021105209975270916	0.0016995735803433045	0.0005083200116747186	-8.639272622021518e-7
27.9	0.031037272230357085	0.02110867577237495	0.0017660985740057167	0.0005033860166175625	-8.89029326122695e-7
27.902	0.030220580229968874	0.021112273862213697	0.0018318630158252079	0.0004985614390158611	-9.132962612497508e-7
27.904	0.029425361762078397	0.021116002708668348	0.0018968542808106613	0.0004938447184671894	-9.36751468280224e-7
27.906	0.028651034966037273	0.02111986076354362	0.0019610708335449575	0.0004892345779449289	-9.59423661569477e-7
27.908	0.02789707744847965	0.021123846462833006	0.002024493952427563	0.00048472982580085683	-9.813326008951007e-7
27.91	0.027162974079804662	0.02112795819531487	0.0020871014880564347	0.000480329192239561	-1.002495771880133e-6
27.912	0.026448209730407412	0.02113219431933928	0.00214888532920627	0.000476031524563021	-1.0229371593731699e-6
27.914	0.025752269270683147	0.02113655319315252	0.0022098534080193574	0.0004718357869574622	-1.0426879218334433e-6
27.916	0.0250746375710308	0.021141033179975708	0.0022699921155909155	0.00046774053495603495	-1.0617673264924764e-6
27.918	0.024414808232549687	0.02114563258686019	0.002329269139219629	0.0004637440579687623	-1.0801847227231168e-6
27.92	0.02377232737771958	0.02115034966893845	0.0023876652197332383	0.00045984515462121103	-1.0979562821519187e-6
27.922	0.023146760134210163	0.021155182656267413	0.002445174540775868	0.0004560428559811372	-1.1151043809477925e-6
27.924	0.022537671629261163	0.021160129780714146	0.0025018047288086487	0.0004523362550341517	-1.1316569818560357e-6
27.926	0.021944626990113462	0.0211651893012698	0.0025575722618150463	0.0004487244344583689	-1.147645166769368e-6
27.928	0.021367191344006928	0.02117035948428775	0.002612461979702239	0.0004452060070174831	-1.1630837664682228e-6
27.93	0.02080493134981522	0.02117563854656531	0.0026664480952889053	0.00044177940155566497	-1.1779818438159753e-6
27.932	0.020257447079552238	0.02118102466366753	0.0027195150414755383	0.000438443353000463	-1.1923532933197283e-6
27.934	0.01972437023691673	0.021186515990004835	0.0027716572307450857	0.0004351968748629654	-1.2062165650116023e-6
27.936	0.019205333690776545	0.02119211067879218	0.002822879055162678	0.0004320390036524514	-1.2195938544238569e-6
27.938	0.018699970309996677	0.021197806901856592	0.002873194141160171	0.0004289687709181815	-1.2325105593427988e-6
27.94	0.018207912963442232	0.021203602850398896	0.0029226012130867804	0.000425984971344033	-1.2449841940068082e-6
27.942	0.017728794552050522	0.02120949668756714	0.002971079856769669	0.000423086144469181	-1.2570227215107256e-6
27.944	0.017262263005696003	0.021215486541887436	0.003018616877116717	0.00042027095083296145	-1.2686369851462674e-6
27.946	0.016808003059233193	0.021221570524029607	0.0030652076129238834	0.00041753835502342034	-1.2798417445055032e-6
27.948	0.016365704782499116	0.021227746743874922	0.003110855936874964	0.00041488736264469017	-1.2906548152176306e-6
27.95	0.015935058245328357	0.021234013327581642	0.0031555742223622974	0.0004123169692538541	-1.30109679962001e-6
27.952	0.015515753517555587	0.021240368426947032	0.003199370321975653	0.00040982605417805523	-1.3111853149096561e-6
27.954	0.015107480669017697	0.02124681018395743	0.003242229310967753	0.00040741325040227907	-1.3209271821309139e-6
27.956	0.014709934121309639	0.021253336711628688	0.003284139714203504	0.00040507719419895916	-1.330330100786927e-6
27.958	0.014322839187859333	0.021259946107753065	0.003325097783236083	0.00040281677335432515	-1.3394051601307782e-6
27.96	0.013945934196470269	0.021266636470352623	0.0033651074963070844	0.00040063097553850975	-1.3481662990374593e-6
27.962	0.01357895749978742	0.02127340591313257	0.003404180558346236	0.00039851877638383385	-1.3566298707017782e-6
27.964	0.01322164745045374	0.021280252577918067	0.0034423300300012623	0.0003964790946064786	-1.3648118936315928e-6
27.966	0.012873742401112253	0.021287174611783415	0.003479547534664461	0.00039451065132742834	-1.3727185642252242e-6
27.968	0.012534980780004515	0.021294170140447242	0.0035158238459084192	0.000392612112761519	-1.3803550282394336e-6
27.97	0.012205116106747217	0.021301237277835335	0.003551156380408077	0.00039078226182168304	-1.3877289224183694e-6
27.972	0.011883928355965809	0.021308374139331208	0.003585549179212927	0.0003890200906916396	-1.3948506668767468e-6
27.974	0.011571199944809053	0.021315578855024803	0.003619012907746835	0.0003873245981731548	-1.4017327202765035e-6
27.976	0.011266713290423985	0.02132284958134482	0.003651560772163521	0.00038569474541356536	-1.4083878023817712e-6
27.978	0.010970250809957702	0.021330184485281598	0.003683189924313189	0.0003841293597952571	-1.4148213876307668e-6
27.98	0.010681594920558877	0.021337581728392577	0.003713900141129194	0.00038262723995989974	-1.4210393604869456e-6
27.982	0.01040052803937459	0.021345039474364804	0.0037436931749155913	0.0003811871528550674	-1.4270477425090221e-6
27.984	0.010126839067554539	0.02135255589155755	0.003772571945578461	0.00037980788492616757	-1.4328525713819522e-6
27.986	0.009860343498237403	0.021360129155337432	0.0038005405406257606	0.0003784884128884338	-1.4384605573395942e-6
27.988	0.009600863096537106	0.02136775745041376	0.0038276042151676347	0.00037722773413795653	-1.4438784652645783e-6
27.99	0.009348219614962308	0.02137543897317362	0.0038537693919162065	0.00037602481482254947	-1.4491129219641005e-6
27.992	0.009102234806021242	0.02138317193401716	0.0038790436611856743	0.00037487859093431026	-1.4541704218779536e-6
27.994	0.008862730422223438	0.021390954556350168	0.003903428096899465	0.0003737879384136927	-1.459054341086135e-6
27.996	0.008629528216077115	0.021398785044961594	0.003926912078724533	0.0003727516551540309	-1.4637629769889258e-6
27.998	0.008402450592980427	0.02140666161829348	0.003949516331565849	0.0003717686391418504	-1.468306311854749e-6
28.	0.008181335848465587	0.02141458253625719	0.003971259366799729	0.00037083788188339357	-1.4726934119935983e-6
28.002	0.007966037564526582	0.021422546090638945	0.003992154547847743	0.00036995845532833876	-1.4769313299537538e-6
28.004	0.007756409817098075	0.02143055059480384	0.0040122100901765914	0.00036912939006317235	-1.481024663392191e-6
28.006	0.007552306682115845	0.021438594373399917	0.004031429061298005	0.00036834967404642595	-1.4849755806704091e-6
28.008	0.00735358223551455	0.02144667575206232	0.004049809380768958	0.0003676182552038246	-1.4887838584663657e-6
28.01	0.007160090553228883	0.021454793047117365	0.004067343820191552	0.0003669340437241338	-1.4924469151592525e-6
28.012	0.006971685711194566	0.021462944558469525	0.004084027799492779	0.0003662959380988661	-1.4959627940370552e-6
28.014	0.006788226225861227	0.02147112860799079	0.004099885063185868	0.0003657029422012925	-1.499340030294204e-6
28.016	0.006609588544373179	0.021479343555202295	0.004114927031030866	0.0003651541537364553	-1.5025826977033404e-6
28.018	0.006435653226188939	0.021487587778601106	0.0041291627122607725	0.0003646486791927716	-1.505693729197933e-6
28.02	0.006266300821425212	0.021495859674225678	0.004142600639091439	0.0003641856059948012	-1.5086755241419665e-6
28.022	0.006101411880197772	0.02150415765470193	0.0041552488667217285	0.00036376400363278194	-1.511529963849276e-6
28.024	0.005940866952622423	0.02151248014828916	0.004167114973333423	0.00036338292466665665	-1.5142584264321162e-6
28.026	0.005784546588815823	0.021520825597925966	0.004178206060091174	0.0003630414056854739	-1.5168618012990654e-6
28.028	0.0056323317628957995	0.021529192460276313	0.004188528751142627	0.00036273847181470155	-1.5193405183414168e-6
28.03	0.005484113983511871	0.021537579204932232	0.004198089614347207	0.0003624732241825696	-1.5216950779197925e-6
28.032	0.0053397950874045025	0.02154598431709655	0.004206897992501801	0.00036224484553982686	-1.5239271134956224e-6
28.034	0.005199277270810109	0.021554406301991916	0.004214963992200879	0.00036205251167617926	-1.526038300000984e-6
28.036	0.0050624627299651346	0.02156284368461243	0.004222297299521942	0.00036189538631712704	-1.5280299123562554e-6
28.038	0.004929253661106748	0.02157129500893477	0.004228907210999563	0.0003617726219588506	-1.529902849744002e-6
28.04	0.004799552260471386	0.021579758837139175	0.0042348026336254735	0.00036168336059486334	-1.531657647985639e-6
28.042	0.004673260724295512	0.021588233748830333	0.0042399920848485186	0.0003616267344090503	-1.5332944915639908e-6
28.044	0.004550284179746212	0.021596718340258236	0.004244483692574632	0.0003616018911638542	-1.534813330249126e-6
28.046	0.004430539753057649	0.02160521122353919	0.004248285195166892	0.0003616080712046338	-1.536214215351501e-6
28.048	0.004313947391747247	0.021613711025768766	0.004251403748048323	0.0003616445300128255	-1.5374969103577006e-6
28.05	0.004200427037580565	0.021622216388962296	0.0042538480433744145	0.0003617105187039428	-1.5386615822567117e-6
28.052	0.0040898986323237635	0.021630725976182853	0.004255629674002965	0.0003618052872656419	-1.5397093166988329e-6
28.054	0.0039822821177423985	0.021639238473238783	0.004256759649786123	0.0003619280788071076	-1.5406408419907077e-6
28.056	0.003877497435602044	0.021647752587190924	0.004257248213378336	0.0003620781297558352	-1.5414564710063986e-6
28.058	0.0037754648072675125	0.021656267044818194	0.004257104840236348	0.0003622546727007148	-1.5421561205524468e-6
28.06	0.00367611147578342	0.02166478059108326	0.00425633823861921	0.00036245699337064414	-1.542739560738422e-6
28.062	0.003579371634381955	0.021673291987598115	0.004254956349588268	0.00036268443018849263	-1.5432064191273296e-6
28.064	0.003485179726843591	0.021681800011089634	0.004252966347007179	0.0003629363183015179	-1.5435559478430412e-6
28.066	0.0033934701969482862	0.02169030345219285	0.004250375464867857	0.0003632119890128026	-1.5437873266458697e-6
28.068	0.0033041774884760146	0.021698801119807334	0.00424719476597341	0.00036351077583046454	-1.5439010644820824e-6
28.07	0.0032172360452072243	0.021707291845213132	0.004243434988618842	0.00036383200907470455	-1.5438974772870893e-6
28.072	0.003132580310921886	0.021715774480517553	0.0042391063318589625	0.00036417501585024457	-1.5437766155956098e-6
28.074	0.0030501466967624135	0.021724247897835024	0.004234218603739925	0.0003645391369706584	-1.5435383955524584e-6
28.076	0.00296987965194751	0.021732710988504992	0.004228781221299266	0.0003649237776601442	-1.5431828181748065e-6
28.078	0.002891725508894238	0.021741162662310038	0.004222803210565853	0.000365328356339768	-1.5427097560623182e-6
28.08	0.0028156305961180776	0.021749601846693754	0.004216293206559911	0.000365752289139889	-1.5421188919842504e-6
28.082	0.00274154124213438	0.021758027485978798	0.004209259453293009	0.0003661949901729699	-1.541409724134114e-6
28.084	0.002669403775458888	0.02176643854048108	0.004201709602130996	0.00036665587152208293	-1.5405814960520446e-6
28.086	0.002599164524606949	0.021774833985899116	0.004193652102880434	0.00036713434500533346	-1.5396337179712474e-6
28.088	0.0025307699194673373	0.02178321281763976	0.004185097712697825	0.0003676298252822986	-1.538566740908449e-6
28.09	0.0024641705481891216	0.021791574052532268	0.004176056984382599	0.000368141760867655	-1.5373809717142792e-6
28.092	0.002399322522478528	0.021799916728161478	0.004166540120692057	0.0003686696451966895	-1.5360768679933124e-6
28.094	0.0023361823351263898	0.021808239902167716	0.004156556974341404	0.0003692129742416175	-1.5346547631013284e-6
28.096	0.002274706478923876	0.021816542651546637	0.004146117048003811	0.0003697712435391535	-1.5331148566992535e-6
28.098	0.0022148514466618172	0.021824824071949262	0.004135229494310305	0.00037034394835589715	-1.5314572182806384e-6
28.1	0.0021565737311310565	0.02183308327698182	0.0041239031158498175	0.00037093058384264264	-1.529681790472666e-6
28.102	0.002099829825122744	0.02184131939750563	0.004112146365169257	0.00037153064517807694	-1.5277883921180182e-6
28.104	0.002044576234534574	0.02184953158093712	0.004099967344773378	0.0003721436278092596	-1.5257767215834624e-6
28.106	0.001990772203142037	0.021857718990547673	0.004087373807124842	0.000372769049776229	-1.5236464501621747e-6
28.108	0.0019383823143852682	0.021865880804763517	0.00407437315464429	0.0003734064728218676	-1.5213973086358299e-6
28.11	0.0018873716775358075	0.021874016216591654	0.004060973120803	0.00037405546360775395	-1.5190291834005937e-6
28.112	0.0018377054018652922	0.021882124444101467	0.004047191952369978	0.000374715598765644	-1.5165459557518122e-6
28.114	0.0017893485966452743	0.021890204735818878	0.004033037939190941	0.0003753864493698997	-1.5139477921669847e-6
28.116	0.001742266371147563	0.021898256350005644	0.0040185151757718175	0.0003760675835601391	-1.5112332916522552e-6
28.118	0.0016964238346437082	0.02190627855397196	0.004003628616007007	0.00037675857057093223	-1.5084013944636798e-6
28.12	0.0016517860964052689	0.021914270625795203	0.003988384073179453	0.0003774589809855406	-1.505451388041276e-6
28.122	0.0016083193009931403	0.02192223185603866	0.003972788219960723	0.00037816839532570833	-1.5023829461114238e-6
28.124	0.0015659942806592851	0.021930161549470386	0.003956848588410846	0.00037888643358073294	-1.4991962498819428e-6
28.126	0.0015247830704295453	0.021938059026781954	0.003940573569978398	0.00037961272722426863	-1.495891879727372e-6
28.128	0.0014846577008532304	0.02194592362630718	0.003923972415500582	0.0003803469097470505	-1.4924707821683158e-6
28.13	0.0014455902024794309	0.02195375470574097	0.003907055235203063	0.00038108861697581806	-1.488934276031665e-6
28.132	0.0014075526058572433	0.021961551643858095	0.003889832998700044	0.0003818374873627374	-1.485284058484287e-6
28.134	0.0013705169415359675	0.02196931384223188	0.0038723175349943684	0.00038259316228100886	-1.4815222110696965e-6
28.136	0.0013344552400646982	0.02197704072695309	0.0038545215324773297	0.0003833552863262762	-1.4776512057336436e-6
28.138	0.0012993398221355973	0.021984731748125652	0.0038364545790589856	0.00038412350742539293	-1.473672388986347e-6
28.14	0.0012651462848425206	0.021992386366572126	0.0038181196166765267	0.00038489749705291503	-1.4695846839074305e-6
28.142	0.001231852179394463	0.022000004051371817	0.0037995218379571743	0.00038567694020682136	-1.4653879567123212e-6
28.144	0.0011994350727675973	0.022007584282470745	0.003780666893894426	0.0003864536358391336	-1.4610524670421449e-6
28.146	0.0011678725319380428	0.022015126551550725	0.0037615608692774605	0.0003872352008832287	-1.45660877884915e-6
28.148	0.0011371421238820848	0.02202263036289691	0.003742210282691272	0.0003880213335685165	-1.4520574243836826e-6
28.15	0.0011072214155758407	0.02203009523426545	0.0037226220865164686	0.0003888117340264743	-1.44739914858372e-6
28.152	0.0010780879739954326	0.022037520697751063	0.0037028036669293713	0.00038960610445733755	-1.4426349122426971e-6
28.154	0.001049719413476795	0.02204490630065457	0.0036827628439021227	0.0003904041496693919	-1.4377658965076397e-6
28.156	0.001022095252216713	0.022052251606350576	0.003662507871202474	0.00039120559172749154	-1.4327935589603592e-6
28.158	0.000995197368519527	0.022059556195155008	0.00364204743639389	0.00039201017353605096	-1.4277196475672983e-6
28.16	0.000969007770187561	0.022066819665192684	0.003621390660835661	0.0003928176415045401	-1.422546138356032e-6
28.162	0.000943508465022995	0.02207404163326497	0.0036005470996826818	0.000393627744708603	-1.4172752345651958e-6
28.164	0.0009186814608280137	0.022081221734534418	0.003579523528197223	0.000394440233617219	-1.4119080967004447e-6
28.166	0.0008945087654049338	0.022088359603614827	0.0035583155404785845	0.00039525485435741396	-1.4064414907095857e-6
28.168	0.0008709723865559388	0.022095454880757155	0.003536933593664323	0.00039607136005295903	-1.4008780988596283e-6
28.17	0.0008480543326058955	0.02210250722956107	0.0035153889538748783	0.0003968895074638237	-1.395220990447167e-6
28.172	0.0008257374917282518	0.022109516334648072	0.003493691376860601	0.00039770906261479946	-1.3894727225566378e-6
28.174	0.0008040070838837098	0.02211648189864084	0.0034718491080015213	0.00039852981156909335	-1.383635370808171e-6
28.176	0.0007828486789342705	0.022123403639142412	0.0034498688823075044	0.000399351544792777	-1.377710467482033e-6
28.178	0.0007622478467418984	0.02213028128571551	0.0034277559244181707	0.00040017405414500336	-1.371698984893973e-6
28.18	0.0007421901571686676	0.022137114576861704	0.0034055139486030553	0.0004009971325535762	-1.3656013282610319e-6
28.182	0.0007226611800765418	0.02214390325700079	0.0033831451587613692	0.0004018205736788067	-1.359417328532171e-6
28.184	0.0007036464853274883	0.022150647073449985	0.00336065024842212	0.00040264417156599347	-1.3531462351989745e-6
28.186	0.0006851316427835757	0.02215734577476722	0.0033380321838085507	0.00040346772162903964	-1.3467882399256437e-6
28.188	0.0006671025336165996	0.022163999133248867	0.003315309356275658	0.00040429103008231894	-1.3403498346902355e-6
28.19	0.0006495469228306283	0.02217060694499849	0.003292485768590463	0.0004051139166982644	-1.333831805386978e-6
28.192	0.0006324532370360358	0.022177169010702682	0.0032695637806743586	0.0004059362068304536	-1.3272343191171862e-6
28.194	0.0006158099010801595	0.022183685136685925	0.0032465466704728286	0.00040675772731767445	-1.3205579453122908e-6
28.196	0.0005996053398103399	0.02219015513674663	0.0032234386339555655	0.00040757830675794014	-1.313803660365737e-6
28.198	0.0005838279780740037	0.022196578833993136	0.0032002447851165964	0.0004083977757747118	-1.3069728521762385e-6
28.2	0.0005684662407184906	0.022202956062679823	0.003176971155974035	0.0004092159672884646	-1.3000673246394664e-6
28.202	0.0005535085525911434	0.02220928667004313	0.003153624696570204	0.00041003271679336046	-1.2930893020813178e-6
28.204	0.0005389433673248608	0.022215570518137575	0.003130213274971763	0.00041084786285268914	-1.2860414342952657e-6
28.206	0.0005247601986340948	0.022221807485671874	0.003106745677269457	0.0004116612550291327	-1.2789268245610774e-6
28.208	0.0005109498306698547	0.02222799746957804	0.00308323080413561	0.00041247275542545433	-1.2717487053944544e-6
28.21	0.0004975031184626934	0.022234140379091202	0.0030596713735775343	0.00041328222748667105	-1.2645078006493258e-6
28.212	0.000484410917043235	0.022240236126395786	0.0030360689483543654	0.0004140895353801469	-1.2572043802061505e-6
28.214	0.0004716640814420318	0.022246284627821054	0.003012425947976231	0.0004148945446460946	-1.2498390919656782e-6
28.216	0.00045925346668963845	0.022252285805140853	0.002988745397521147	0.0004156971223311414	-1.2424128611299841e-6
28.218	0.00044716992781667557	0.02225823958678473	0.0029650309276351462	0.0004164971371708388	-1.2349268929830348e-6
28.22	0.00043540431985369715	0.02226414590904912	0.0029412867745320244	0.00041729445977517054	-1.2273826756221949e-6
28.222	0.0004239475007186122	0.022270004717308448	0.002917517779993467	0.00041808896283798073	-1.2197819826988367e-6
28.224	0.0004127909567092559	0.022275815967226248	0.0028937293913691756	0.00041888052587776907	-1.2121268892046769e-6
28.226	0.00040192743110142957	0.022281579625966347	0.002869927661576615	0.00041966903994561405	-1.2044197864472193e-6
28.228	0.000391349798895069	0.02228729567340398	0.002846119249101141	0.0004204543995740949	-1.196663359997094e-6
28.23	0.0003810509350901659	0.02229296409624471	0.002822294292519654	0.00042123649797867334	-1.1888533640461764e-6
28.232	0.0003710237146866556	0.02229858485665326	0.002798480403180762	0.00042201523175004334	-1.181001355896284e-6
28.234	0.0003612610126844751	0.0223041580419567	0.002774697910875383	0.0004227905155101297	-1.173115960123883e-6
28.236	0.00035175570408361333	0.02230968364623172	0.002750904799432655	0.0004235622400836136	-1.165179399104459e-6
28.238	0.00034250066388400704	0.02231516165770007	0.0027271103562805277	0.00042433030474567623	-1.1571955685556059e-6
28.24	0.0003334887670856103	0.022320592101712736	0.002703336826128984	0.0004250946169281742	-1.1491739325311265e-6
28.242	0.0003247133365859039	0.022325975020540897	0.002679585617760428	0.00042585508712179035	-1.1411151667016634e-6
28.244	0.0003161688097910926	0.022331310457251268	0.0026558551189568695	0.0004266116341137379	-1.1330186922675259e-6
28.246	0.0003078490749382405	0.022336598458532694	0.0026321508347467225	0.0004273641750006403	-1.1248869699687798e-6
28.248	0.0002997482092229417	0.022341839081158894	0.00260847700499847	0.00042811263019133604	-1.1167219514035137e-6
28.25	0.0002918643328561513	0.02234703083391141	0.0025848298636864287	0.0004288567085714422	-1.1085216275577314e-6
28.252	0.004665509012273496	0.022352174581442133	0.0025578941144209708	0.0004605256324621882	-1.1779758048150262e-6
28.254	0.008916503838784817	0.022357258045047193	0.0025245368269453568	0.000491152902512092	-1.2399335900528788e-6
28.256	0.01304827860262096	0.02236226875406182	0.0024851908872059758	0.0005207333480557635	-1.294121771252441e-6
28.258	0.017064188960993657	0.02236719505289753	0.0024401917462541804	0.0005492655780683822	-1.3403133301039974e-6
28.26	0.020967472755014836	0.02237202602640171	0.0023899280661254076	0.0005767519160614475	-1.3783955913868588e-6
28.262	0.02476129896471488	0.022376751458501303	0.002334708628683892	0.0006031974458588744	-1.4082902816467987e-6
28.264	0.028448727990797364	0.02238136179041276	0.0022748655695072153	0.0006286101597418865	-1.4300036090392483e-6
28.266	0.03203275129146977	0.022385848110348914	0.002210804437806365	0.0006530019927851423	-1.4436597035457928e-6
28.268	0.03551626264167456	0.02239020247979561	0.0021429265272069472	0.0006763878186085066	-1.4494493991758095e-6
28.27	0.03890208520312739	0.022394417322979226	0.0020713395174697005	0.0006987800963061101	-1.447410827500129e-6
28.272	0.042192955766007754	0.022398485662043808	0.00199648192239312	0.0007201985993799454	-1.4378634841949058e-6
28.274	0.045391538262994635	0.0224024012451608	0.0019186123624229505	0.0007406621771338538	-1.421043609428109e-6
28.276	0.04850043458788896	0.022406158274259815	0.0018379915450846248	0.0007601914046682192	-1.3972253744261915e-6
28.278	0.05152218196296208	0.02240975160989262	0.0017549611649482703	0.0007788104062830836	-1.366782017884396e-6
28.28	0.05445915317657944	0.022413176626564505	0.0016697016523082218	0.0007965404582638829	-1.3299849192935535e-6
28.282	0.05731370868450271	0.02241642913340939	0.0015825113457537527	0.0008134072742273886	-1.2872262401834765e-6
28.284	0.06008820894250923	0.022419505559461414	0.0014936439568361778	0.0008294372186622724	-1.2388838892299106e-6
28.286	0.06278497132864627	0.02242240261634599	0.0014031679128071457	0.0008446524198225297	-1.185189172969884e-6
28.288	0.06540611767183777	0.022425117413613024	0.001311458433242374	0.0008590836814004268	-1.1266525388334945e-6
28.29	0.0679537151102553	0.02242764785709406	0.0012188522902266462	0.0008727622336459263	-1.0637682473026605e-6
28.292	0.07042983079638365	0.022429992310581636	0.0011254706726597727	0.0008857138005942442	-9.968449069388477e-7
28.294	0.07283653073877444	0.0224321491779008	0.0010312600820771714	0.000897958602437235	-9.260288620513251e-7
28.296	0.07517579133449602	0.022434116960357936	0.0009364615027587385	0.000909526356949441	-8.517364190275543e-7
28.298	0.07744943798261861	0.022435894887207833	0.0008414509686907395	0.0009204517102069851	-7.745149831867154e-7
28.3	0.07965928171233953	0.022437482744516617	0.0007464039617525826	0.0009307631405316646	-6.947252955461103e-7
28.302	0.08180713355284444	0.02243888046246788	0.0006512902251620354	0.0009404817122896428	-6.125265461578981e-7
28.304	0.0838947941079438	0.022440087852626654	0.0005561182766592659	0.0009496295367672683	-5.281063414517502e-7
28.306	0.08592393650644503	0.02244110512315305	0.00046122169338304157	0.0009582406834145342	-4.4196139067297454e-7
28.308	0.08789614920470086	0.022441933071355454	0.00036681704043449383	0.000966344800467952	-3.544717397469156e-7
28.31	0.0898130191834905	0.022442572747595417	0.00027294080586516274	0.0009739644048737436	-2.6583462955022323e-7
28.312	0.0916761334235927	0.022443025120657777	0.00017951360145889534	0.0009811168367921232	-1.7612381682451327e-7
28.314	0.09348704536699923	0.022443291224782416	0.00008671387879314642	0.0009878296182005714	-8.565853778092445e-8
28.316	0.09524717709170105	0.022443372508845517	-5.2919511159664495e-6	0.0009941672047557456	5.261084248664414e-9
28.318	0.09695791893245478	0.02244327059652011	-0.00009649373111420494	0.0010007420856077015	9.656533772329821e-8
28.32	0.09862066122644847	0.022442986997260245	-0.00018697450840533117	0.0010069537770706172	1.8827468745467007e-7
28.322	0.1002367930176583	0.02244252331947032	-0.0002765330086613729	0.0010128250405473161	2.8007955571012635e-7
28.324	0.10180763654878924	0.022441881551232345	-0.0003650716975091451	0.0010183743046349614	3.717796360927806e-7
28.326	0.10333441741361848	0.022441062734437384	-0.0004527266567398057	0.0010236102461397428	4.6341564453945536e-7
28.328	0.10481835375712734	0.022440070416845745	-0.0005394121163014963	0.0010285496720966612	5.548121553468701e-7
28.33	0.10626066372429427	0.022438905800177555	-0.0006250237934125507	0.0010332096445533315	6.457806114291563e-7
28.332	0.10766255650674676	0.022437571070041316	-0.000709517124669428	0.0010376047220798127	7.361983189534897e-7
28.334	0.10902515137117089	0.022436068503484095	-0.0007928544096947286	0.0010417484131360862	8.259548231474319e-7
28.336	0.11034951613163271	0.022434400447117562	-0.0008749993865688771	0.001045653607632064	9.149462652415892e-7
28.338	0.11163671802961135	0.02243256933093915	-0.0009559078050757575	0.0010493332406184524	1.0030658348326166e-6
28.34	0.11288782431267554	0.022430577657113423	-0.0010355555730140367	0.0010527991874129687	1.090232065790149e-6
28.342	0.1141038886966497	0.022428427939960773	-0.0011139475617455454	0.0010560618159509109	1.17639748493109e-6
28.344	0.11528586440974921	0.022426122757307196	-0.0011910077264911207	0.001059133930608699	1.261436694743871e-6
28.346	0.1164346695157287	0.02242366481451386	-0.0012667135398061128	0.0010620257874574054	1.3452824445955443e-6
28.348	0.11755122207834916	0.02242105677134878	-0.0013411073149567224	0.0010647447645980045	1.4279369923642573e-6
28.35	0.11863644016137133	0.02241830129371849	-0.0014141403166356868	0.0010673016825772025	1.5093143393455265e-6
28.352	0.11969124179276053	0.022415401133419305	-0.0014857896647706202	0.0010697061072591932	1.5893582785077218e-6
28.354	0.12071651047005696	0.022412359047762547	-0.001556068623695386	0.0010719657243869836	1.668052229395481e-6
28.356	0.1217130365210488	0.02240917778192448	-0.001624963645587551	0.0010740886142955265	1.7453549503697397e-6
28.358	0.12268159519050197	0.02240586013150591	-0.0016924524090930378	0.001076082955607513	1.8212191906018916e-6
28.36	0.12362296172318772	0.022402408901717432	-0.0017585474471297977	0.0010779553037356128	1.8956355475042876e-6
28.362	0.12453791136387554	0.02239882686751259	-0.0018232528311249434	0.001079712376700338	1.9685886476195327e-6
28.364	0.12542721925064512	0.022395116830603197	-0.0018865489744750764	0.0010813617067837367	2.040041818969477e-6
28.366	0.1262916272360375	0.02239128160579334	-0.0019484448370975533	0.0010829093055561316	2.1099890454557415e-6
28.368	0.12713180038071442	0.02238732397252006	-0.002008957332862931	0.0010843602959561879	2.1784335680266015e-6
28.37	0.12794839328629432	0.022383246702912106	-0.002068080373613846	0.001085720564318293	2.245357390295611e-6
28.372	0.12874206055439125	0.022379052578465276	-0.002125812475167383	0.0010869956710753683	2.310748958024959e-6
28.374	0.1295134567866237	0.022374744377034284	-0.0021821587627688997	0.0010881907692923021	2.3746050227754272e-6
28.376	0.13026323637415113	0.022370324859613926	-0.0022371309710917087	0.001089310606149748	2.4369304941562837e-6
28.378	0.1309920220461629	0.022365796757492524	-0.002290745035762605	0.0010903594690951006	2.497735541026351e-6
28.38	0.13170037371239615	0.022361162806082146	-0.002342977263367633	0.001091342896294423	2.556991592555613e-6
28.382	0.13238884411006033	0.022356425743365504	-0.002393866172081214	0.001092263656449671	2.6147330181686043e-6
28.384	0.13305798597636112	0.022351588206292152	-0.0024434568040803757	0.0010931241290226474	2.6710015907648224e-6
28.386	0.133708352048508	0.022346652769603667	-0.0024917663251478603	0.0010939277754652102	2.7258123930481206e-6
28.388	0.13434049472289478	0.022341622001586445	-0.002538784024671846	0.0010946791553662716	2.7791539517851597e-6
28.39	0.13495493657419658	0.02233649851853485	-0.002584477084645901	0.0010953835502133817	2.8309936844245575e-6
28.392	0.13555214917244182	0.02233128495140209	-0.0026288782959917657	0.0010960431203462673	2.881363970549393e-6
28.394	0.13613259925629378	0.022325983848025154	-0.0026720155330988704	0.0010966601315510114	2.930292906034553e-6
28.396	0.1366967535644168	0.02232059772275525	-0.002713902579027373	0.0010972373812293693	2.977795358723626e-6
28.398	0.1372450788354721	0.022315129061262692	-0.002754554331635449	0.0010977775542776547	3.0238879173076827e-6
28.4	0.1377780413191517	0.02230958031830726	-0.002793986803579734	0.0010982832238205398	3.068588833947596e-6
28.402	0.13829607944184022	0.022303953915275326	-0.0028322178370108852	0.0010987566894186916	3.111918294306648e-6
28.404	0.13879959050346002	0.02229825223453155	-0.002869266858691019	0.0010991999260726924	3.1538979189559943e-6
28.406	0.139288968610098	0.022292477628478614	-0.002905145042455584	0.0010996151980255408	3.1945416411527148e-6
28.408	0.13976460786784092	0.02228663242622313	-0.0029398655532651857	0.0011000046382674937	3.2338657444745357e-6
28.41	0.140226902382773	0.022280718926967265	-0.002973445130650063	0.0011003701819526349	3.271890359439586e-6
28.412	0.14067624561649433	0.02227473939285952	-0.0030059040887104567	0.001100713564497189	3.308639404021161e-6
28.414	0.14111300533775542	0.022268696042985026	-0.0030372633185397936	0.0011010363304817523	3.344137258951884e-6
28.416	0.1415375163983344	0.022262591065337595	-0.0030675347381801305	0.001101340215193547	3.3783993686609855e-6
28.418	0.14195011158160808	0.022256426615134155	-0.0030967394083050103	0.00110162651519345	3.411450242833275e-6
28.42	0.14235112367095326	0.02225020480563869	-0.003124897080199883	0.0011018965503859	3.4433133129832224e-6
28.422	0.1427408854497446	0.022243927713515146	-0.003152024602655985	0.0011021517355137916	3.4740093861994628e-6
28.424	0.1431197295883291	0.022237597384632334	-0.0031781359219706404	0.001102393582316794	3.5035566441109012e-6
28.426	0.14348796953036486	0.022231215838546325	-0.00320324506371738	0.0011026234802072542	3.531973220112765e-6
28.428	0.14384588515339655	0.022224785058088864	-0.0032273733231070077	0.0011028423156309967	3.5592838690610374e-6
28.43	0.14419375322686545	0.02221830698809167	-0.003250537345601426	0.001103051138056048	3.5855089183593382e-6
28.432	0.14453185052021472	0.022211783540377932	-0.003272753880667157	0.0011032509705454047	3.6106688952022807e-6
28.434	0.14486045380288748	0.022205216592678673	-0.0032940402709944177	0.0011034427895051811	3.634784985368483e-6
28.436	0.14517983984432511	0.02219860798744635	-0.0033144144524970194	0.0011036275255915996	3.6578790209943217e-6
28.438	0.14549028467214672	0.022191959531226144	-0.0033338938891905464	0.0011038061075575826	3.6799724368374275e-6
28.44	0.14579204143408533	0.02218527299764656	-0.0033524947222374002	0.0011039793942613885	3.7010850927201467e-6
28.442	0.14608533801203963	0.02217855012639738	-0.0033702344517817714	0.001104148047180865	3.721237788476516e-6
28.444	0.14637040114025682	0.022171792622459892	-0.003387130237434895	0.0011043127215560613	3.740451010766557e-6
28.446	0.14664745755298406	0.0221650021568927	-0.0034031988422713534	0.001104474075250309	3.7587448942105755e-6
28.448	0.146916733984467	0.02215818036762484	-0.0034184566328290013	0.0011046327696069703	3.7761392181032176e-6
28.45	0.1471784571689528	0.022151328860248766	-0.0034329195791091343	0.0011047894702752763	3.792653403301605e-6
28.452	0.14743285333101638	0.022144449208813463	-0.0034466032545763985	0.0011049448455577727	3.8083065008268353e-6
28.454	0.1476801304676978	0.022137542954531814	-0.003459527161303795	0.0011050992912610804	3.823121014055281e-6
28.456	0.14792047523951452	0.022130611591490042	-0.0034717134786626026	0.0011052529695605464	3.837121631755216e-6
28.458	0.14815407326466357	0.022123656588025446	-0.0034831687986564487	0.001105406714696253	3.85031817845532e-6
28.46	0.14838111016134234	0.022116679397695124	-0.0034939021341307175	0.001105561246722233	3.862722799335027e-6
28.462	0.14860177154774706	0.02210968145257914	-0.0035039259493176976	0.0011057171252197167	3.874350927662332e-6
28.464	0.1488162430420751	0.02210266415637767	-0.0035132561598366944	0.0011058747483047725	3.885221271489596e-6
28.466	0.1490247099406104	0.02209562887750826	-0.0035219121326939716	0.0011060343500261325	3.895355796533327e-6
28.468	0.14922734339149069	0.0220885769422031	-0.0035299166862827066	0.0011061959327400386	3.9047794812771245e-6
28.47	0.14942429638527094	0.022081509629156247	-0.0035372919904464502	0.0011063594292166576	3.9135163475229895e-6
28.472	0.14961572086450986	0.02207442819107771	-0.003544042963956505	0.0011065255270447617	3.921574008561251e-6
28.474	0.1498017687717651	0.022067333865035784	-0.0035501823282878806	0.001106694561097885	3.928967473622024e-6
28.476	0.14998259204959535	0.022060227860063446	-0.003555724238171218	0.0011068667954217642	3.93571309290807e-6
28.478	0.1501583426405593	0.022053111357068042	-0.0035606826645059827	0.0011070424954324194	3.941827022357659e-6
28.48	0.1503291722895942	0.022045985509198986	-0.003565071394360448	0.0011072219272678602	3.947325220111292e-6
28.482	0.15049522182186836	0.022038851442215353	-0.003568904030971745	0.0011074053063534022	3.952223261764157e-6
28.484	0.15065661668307861	0.02203171025485357	-0.0035721939937458326	0.0011075927760138017	3.956536261992775e-6
28.486	0.15081348128159858	0.022024563019492478	-0.003574953609899111	0.0011077845177338947	3.960278260663132e-6
28.488	0.1509659400258028	0.022017410788310463	-0.0035771920082418394	0.0011079808521079655	3.963460249445597e-6
28.49	0.15111411732406552	0.022010254587952666	-0.003578925608374028	0.0011081817657047608	3.966100100013916e-6
28.492	0.1512581375847612	0.022003095411664248	-0.0035801704690903054	0.0011083872545189887	3.968215316944964e-6
28.494	0.15139812509748773	0.021995934222327516	-0.0035809408944931583	0.0011086037056003014	3.969844345170773e-6
28.496	0.1515341957128695	0.021988771955971226	-0.0035812494339929474	0.0011088297382343462	3.970995872446301e-6
28.498	0.15166645227364908	0.021981609525280003	-0.0035811068823078935	0.0011090606576243179	3.971664753915363e-6
28.5	0.15179499661545354	0.021974447823103767	-0.0035805222794640834	0.0011092966431704232	3.97186134540642e-6
28.502	0.15191993057391057	0.02196728772586539	-0.003579503343383492	0.0011095379311312494	3.97159473409511e-6
28.504	0.15204135598464788	0.021960130090520745	-0.003578062974521041	0.0011097845176284784	3.970878892223152e-6
28.506	0.15215937468329252	0.021952975745884746	-0.0035762147058483467	0.0011100363646300972	3.969728371216591e-6
28.508	0.15227408843657816	0.021945825495566857	-0.003573970609287589	0.0011102934956732742	3.9681563212194584e-6
28.51	0.15238559252213935	0.021938680119742003	-0.0035713420474644897	0.001110555930757036	3.966175091573665e-6
28.512	0.15249397128815886	0.02193154037656919	-0.003568339673708335	0.0011108236649592601	3.963796154168223e-6
28.514	0.1525993081234596	0.021924407003610015	-0.003564973432051941	0.0011110967173253235	3.961030277704904e-6
28.516	0.15270168641686407	0.021917280719247336	-0.0035612525572316775	0.0011113751359669761	3.957887545006097e-6
28.518	0.15280118955719516	0.02191016222412027	-0.0035571854834597796	0.0011116590027199834	3.954377267032901e-6
28.52	0.15289790093327504	0.021903052203295924	-0.0035527798356670176	0.0011119484340660643	3.95050797485143e-6
28.522	0.15299190389491593	0.021895951322480685	-0.003548047587945507	0.0011122433414251294	3.946292304751881e-6
28.524	0.15308327677362163	0.02188886022264601	-0.0035430007421054354	0.0011125436057976032	3.941742820965565e-6
28.526	0.1531720887324272	0.021881779522119227	-0.0035376499404961496	0.0011128491220740947	3.9368706304866136e-6
28.528	0.15325840804253052	0.02187470981930241	-0.0035320044660061014	0.0011131598403001876	3.931685527318901e-6
28.53	0.15334230297512946	0.02186765169539129	-0.0035260722420628714	0.0011134757708222238	3.926196007705802e-6
28.532	0.15342384180142143	0.021860605717094268	-0.0035198598326332035	0.0011137969850688238	3.920409269451717e-6
28.534	0.15350309279260432	0.02185357243932938	-0.003513372663091245	0.0011141236059571192	3.914331420474385e-6
28.536	0.15358012421658604	0.021846552398371456	-0.0035066263434075005	0.0011144552749142312	3.907978225563691e-6
28.538	0.15365500129443188	0.02183954610164175	-0.003499628574675542	0.0011147919853232416	3.901357886656493e-6
28.54	0.1537277807507369	0.02183255405040001	-0.003492381395027919	0.0011151339540349417	3.894473074035549e-6
28.542	0.1537985178490501	0.021825576739430936	-0.003484889241385115	0.0011154812768302798	3.887328700592374e-6
28.544	0.15386726785292	0.021818614652246632	-0.0034771589494555885	0.0011158339343392374	3.879931950893919e-6
28.546	0.1539340860258955	0.021811668256288955	-0.003469199753735695	0.0011161917907341523	3.872292285536726e-6
28.548	0.15399902763152548	0.021804737998132005	-0.0034610232875097375	0.0011165545924145925	3.864421446122848e-6
28.55	0.15406214793335882	0.021797824298684938	-0.0034526435659450586	0.0011169219674927642	3.856333444726588e-6
28.552	0.15412350209062978	0.02179092755747972	-0.003444063665132175	0.0011172940613932065	3.8480318801123e-6
28.554	0.15418314056274768	0.02178404817596276	-0.0034352857995013923	0.0011176710373233026	3.839519443030733e-6
28.556	0.15424110785373218	0.02177718653910584	-0.003426320640366117	0.0011180526220186935	3.830806775838106e-6
28.558	0.15429744815215754	0.02177034301225732	-0.0034171771398766038	0.0011184386191986956	3.821902881880937e-6
28.56	0.15435220564659832	0.021763517944580382	-0.0034078625310198576	0.001118828912137732	3.812815128295885e-6
28.562	0.1544054245256291	0.021756711672491397	-0.003398382327619683	0.0011192234646662076	3.8035492429789124e-6
28.564	0.15445714897782414	0.021749924523098284	-0.003388740324336731	0.0011196223221726902	3.794109311174126e-6
28.566	0.15450742319175806	0.02174315681763878	-0.003378938596668404	0.0011200256126066928	3.784497771693928e-6
28.568	0.15455629114050312	0.02173640887307108	-0.0033689808148657523	0.0011204333853394803	3.7747185795437958e-6
28.57	0.15460379227379534	0.02172968099219718	-0.003358876266007309	0.0011208453924408477	3.7647809865332113e-6
28.572	0.1546499620199745	0.02172297346071273	-0.0033486326288427815	0.0011212614406009597	3.754692645459636e-6
28.574	0.15469483569737238	0.021716286549871747	-0.003338256676971637	0.0011216813773660443	3.74446034742694e-6
28.576	0.15473844862432057	0.021709620518274967	-0.0033277542901102367	0.0011221050916793943	3.734090032790645e-6
28.578	0.1547808361191509	0.02170297561365755	-0.003317130454091727	0.0011225325144139761	3.723586789270761e-6
28.58	0.15482203350019508	0.02169635207467688	-0.003306389260866111	0.0011229636189042048	3.712954849888207e-6
28.582	0.15486207608578492	0.021689750132700313	-0.003295533908500212	0.001123398421476514	3.7021975907314645e-6
28.584	0.1549009988490805	0.021683170011398512	-0.0032845706677185776	0.0011238367844067533	3.691321337365589e-6
28.586	0.15493883263828573	0.021676611916374128	-0.003273507786738192	0.0011242784488165597	3.6803342566629442e-6
28.588	0.15497560572453345	0.02167007604620863	-0.003262346017249848	0.0011247235112979122	3.669237267590008e-6
28.59	0.15501134635222838	0.02166356259695743	-0.0032510873164131866	0.0011251720088332753	3.658032446701007e-6
28.592	0.15504608276577547	0.021657071759348407	-0.003239735054550542	0.0011256239079078375	3.6467232326891923e-6
28.594	0.15507984320957963	0.021650603715955653	-0.003228294015146999	0.0011260791037150158	3.6353144311052825e-6
28.596	0.15511265592804557	0.021644158638373146	-0.0032167703948504543	0.001126537419365062	3.623812219304762e-6
28.598	0.1551445491655782	0.021637736684388384	-0.003205171803471495	0.0011269986050974313	3.6122241516099933e-6
28.6	0.15517555066979122	0.021631337996160002	-0.0031935050320023987	0.0011274624468312054	3.600556997349191e-6
28.602	0.15520568455438621	0.0216249627095965	-0.0031817704501812586	0.0011279290320739183	3.5888112641543426e-6
28.604	0.1552349734055426	0.02161861095760823	-0.0031699709968159686	0.001128398311668763	3.5769899208460844e-6
28.606	0.15526343981006627	0.021612282866679298	-0.0031581099402281845	0.001128870219151423	3.5650962603296783e-6
28.608	0.15529110635476295	0.021605978556701072	-0.003146190604871116	0.0011293446843986736	3.5531336357162422e-6
28.61	0.15531799562643858	0.021599698140859856	-0.0031342163713294	0.001129821633609181	3.541105460740022e-6
28.612	0.15534413021189902	0.021593441725524656	-0.003122190676319185	0.0011303009892844333	3.529015210178209e-6
28.614	0.15536953269795015	0.0215872094101349	-0.0031101170126880883	0.0011307826702098385	3.5168664202724828e-6
28.616	0.15539422502184463	0.02158100128708824	-0.003097998929415282	0.0011312665880502777	3.5046626786630388e-6
28.618	0.15541822607739927	0.021574817441628185	-0.003085840031611364	0.0011317526348133431	3.4924075863886513e-6
28.62	0.15544155392468406	0.021568657951731896	-0.0030736439805184226	0.001132240694271293	3.4801047944449597e-6
28.622	0.15546422662578258	0.021562522888687326	-0.003061413375639998	0.0011327307035162027	3.467756926742608e-6
28.624	0.15548626224277856	0.02155641231989628	-0.003049150269458099	0.00113322262719646	3.455366079072101e-6
28.626	0.15550767883775574	0.021550326307143056	-0.0030368578574104716	0.001133716370917656	3.4429354690961686e-6
28.628	0.1555284944727978	0.021544264905976957	-0.003024539174361219	0.0011342118477563128	3.4304681655635912e-6
28.63	0.1555487272099735	0.021538228166043033	-0.0030121970896690308	0.0011347089786149002	3.4179670830051206e-6
28.632	0.15556839431804645	0.021532216131413127	-0.0029998343071872477	0.0011352076881437267	3.4054349686762735e-6
28.634	0.15558751066178358	0.021526228840916897	-0.0029874533652639265	0.0011357078963143983	3.3928743768012635e-6
28.636	0.15560609068746795	0.021520266328472797	-0.0029750566367417112	0.0011362095289257444	3.380287699759709e-6
28.638	0.15562414884138268	0.02151432862341909	-0.002962646328957896	0.0011367125199027194	3.367677174170271e-6
28.64	0.15564169956981078	0.021508415750844903	-0.0029502244837444915	0.0011372168113950375	3.355044880303481e-6
28.642	0.15565875731903533	0.021502527731918023	-0.002937793006401732	0.0011377223523647837	3.3423927700041888e-6
28.644	0.15567533653533944	0.021496664583109924	-0.0029253549589975322	0.0011382290311069926	3.329723940623797e-6
28.646	0.15569145166515724	0.021490826314957655	-0.0029129126008822772	0.0011387367771520682	3.3170407072543332e-6
28.648	0.15570711648793384	0.02148501293455345	-0.0029004674749022416	0.001139245553674533	3.3043446743599788e-6
28.65	0.15572234277009758	0.02147922444582202	-0.0028880212056963616	0.0011397553087389989	3.2916375009432322e-6
28.652	0.1557371419082536	0.021473460849357008	-0.002875575499696303	0.0011402659839655394	3.2789209266284027e-6
28.654	0.15575152529900696	0.02146772214225743	-0.002863132145126528	0.0011407775164553734	3.2661967778009863e-6
28.656	0.15576550433896277	0.021462008317964028	-0.002850693012004162	0.001141289838752211	3.253466968002285e-6
28.658	0.15577909042472618	0.02145631936609572	-0.0028382600521390596	0.0011418028788040338	3.2407334983268653e-6
28.66	0.15579229495290225	0.021450655272286047	-0.00282583529913387	0.0011423165599253264	3.227998457822158e-6
28.662	0.1558051293200961	0.021445016018019507	-0.002813420868383907	0.001142830800759781	3.2152640238894587e-6
28.664	0.15581760488490062	0.021439401580473735	-0.002801018931535363	0.0011433455163959434	3.202532436711113e-6
28.666	0.1558297318429474	0.02143381193291061	-0.0027886310525512617	0.0011438606476287202	3.189805321768846e-6
28.668	0.15584151912683933	0.02142824704626716	-0.0027762581709675545	0.0011443761616096368	3.177083669329241e-6
28.67	0.15585297561582262	0.021422706889565542	-0.002763901284009428	0.0011448920222176182	3.1643685302594256e-6
28.672	0.15586411018914348	0.02141719142974834	-0.0027515614740581344	0.001145408188846339	3.1516610445002907e-6
28.674	0.1558749317260482	0.02141170063150818	-0.002739239908650858	0.0011459246163616837	3.138962441443348e-6
28.676	0.15588544910578297	0.021406234457117475	-0.0027269378404808043	0.0011464412550596969	3.126274040310593e-6
28.678	0.15589567120759412	0.021400792866258088	-0.0027146566073971536	0.001146958050625057	3.1135972505366705e-6
28.68	0.15590560691072783	0.021395375815851048	-0.0027023976324051517	0.0011474749440900495	3.100933572153184e-6
28.682	0.15591526499621705	0.021389983259886197	-0.0026901624236659754	0.0011479918712591186	3.088284594735269e-6
28.684	0.15592465308821293	0.021384615149251895	-0.002677952574496802	0.0011485087568917402	3.0756519823503575e-6
28.686	0.15593377810628434	0.0213792714316307	-0.0026657695925087046	0.001149025526338996	3.063037309130805e-6
28.688	0.15594264696461405	0.021373952052564933	-0.0026536141109693404	0.001149542152155623	3.050441276114226e-6
28.69	0.15595126657738478	0.021368656956385176	-0.0026414868328845124	0.0011500586033044344	3.0378646576742164e-6
28.692	0.15595964385877925	0.021363386085916272	-0.0026293885314654297	0.0011505748450901497	3.025308302272653e-6
28.694	0.15596778572298015	0.021358139382406962	-0.0026173200095693256	0.0011510908413351474	3.012773091858471e-6
28.696	0.15597569908417025	0.021352916785470633	-0.0026052820996995242	0.0011516065543650258	3.000259941983849e-6
28.698	0.15598339085653223	0.021347718233026038	-0.002593275664005504	0.0011521219449943335	2.987769801920493e-6
28.7	0.15599086777948884	0.021342543661237962	-0.002581301594282768	0.0011526369715498144	2.9753036522907977e-6
28.702	0.15599813557524753	0.02133739300445795	-0.0025693608119729087	0.0011531515852041836	2.962862493288068e-6
28.704	0.15600519962621737	0.021332266195165057	-0.002557454268163674	0.0011536657336688463	2.950447354605567e-6
28.706	0.15601206531611553	0.02132716316390647	-0.002545582943588835	0.0011541793630550359	2.9380593004351247e-6
28.708	0.15601873802865915	0.02132208383924149	-0.0025337478235127396	0.001154692419235858	2.9256994040655148e-6
28.71	0.1560252231475654	0.02131702814810264	-0.002521949468027768	0.0011552048715423799	2.913368311249391e-6
28.712	0.1560315260565514	0.021311996016646302	-0.0025101881990757685	0.0011557167026454377	2.9010664284553368e-6
28.714	0.15603765213933432	0.021306987370331792	-0.0024984643938662475	0.0011562278924343251	2.888794220442175e-6
28.716	0.1560436067796313	0.021302002133806404	-0.0024867784872230087	0.0011567384178585612	2.8765522128750494e-6
28.718	0.1560493951007537	0.021297040230790175	-0.002475130971584216	0.0011572482514488746	2.8643409889727884e-6
28.72	0.15605502143215394	0.021292101583960648	-0.0024635223970022697	0.0011577573583060287	2.8521611824810834e-6
28.722	0.1560604899682246	0.02128718611483763	-0.002451953371143868	0.0011582656997239818	2.840013487118528e-6
28.724	0.15606580490335925	0.021282293743668013	-0.002440424559290068	0.001158773233912705	2.82789865868854e-6
28.726	0.15607097043195137	0.021277424389310486	-0.0024289366843361655	0.0011592799159710666	2.815817515316271e-6
28.728	0.15607599074839454	0.021272577969120323	-0.0024174905270911633	0.0011597856978433755	2.8037709379921747e-6
28.73	0.15608087004708227	0.021267754398879127	-0.0024060868131602843	0.0011602905346205692	2.791759754785248e-6
28.732	0.1560856125224081	0.02126295359348369	-0.0023947256775234127	0.001160794414571121	2.7797841908992213e-6
28.734	0.15609022236516254	0.021258175467777304	-0.002383407131770146	0.0011612973331756615	2.767844345996523e-6
28.736	0.15609470343258738	0.02125341993651123	-0.0023721312563785694	0.0011617992805158875	2.7559403869498703e-6
28.738	0.15609905903478521	0.02124868691420684	-0.00236089820071513	0.0011623002400263252	2.744072545368915e-6
28.74	0.15610329243735077	0.021243976315017916	-0.0023497081830347235	0.0011628001912778172	2.732241124679829e-6
28.742	0.15610740690587882	0.021239288052592814	-0.002338561490480649	0.0011632991101941735	2.7204465010104992e-6
28.744	0.1561114057059641	0.02123462203993675	-0.002327458479084691	0.0011637969690194117	2.708689123477293e-6
28.746	0.15611529210320135	0.021229978189273958	-0.0023163995737670003	0.001164293736285474	2.6969695144712603e-6
28.748	0.15611906936318537	0.02122535641190995	-0.002305385268336152	0.0011647893767803947	2.6852882699439696e-6
28.75	0.15612274075151084	0.021220756618093754	-0.002294416125489207	0.0011652838515169293	2.6736460596926133e-6
28.752	0.15612630951815232	0.02121617871689147	-0.0022834927222831493	0.0011657771207089975	2.6620435709432004e-6
28.754	0.1561297785538136	0.02121162261691211	-0.0022726148199952428	0.0011662691890258366	2.6504806430839495e-6
28.756	0.15613315041243886	0.021207088227303238	-0.0022617823797486595	0.001166760048233212	2.6389573184885754e-6
28.758	0.15613642763748203	0.021202575456976385	-0.002250995564276275	0.0011672496788384626	2.627473849468286e-6
28.76	0.15613961277239713	0.021198084214527464	-0.0022402545264730376	0.0011677380621374124	2.6160304794381915e-6
28.762	0.15614270836063804	0.021193614408256456	-0.0022295594093960313	0.001168225180216574	2.604627442845237e-6
28.764	0.15614571694565876	0.021189165946187038	-0.0022189103462643537	0.0011687110159553102	2.593264965096362e-6
28.766	0.15614864107091328	0.021184738736086298	-0.0022083074604591995	0.0011691955530279336	2.5819432624873055e-6
28.768	0.15615148327985554	0.021180332685484398	-0.0021977508655238176	0.0011696787759057565	2.570662542131716e-6
28.77	0.156154246017098	0.021175947701694266	-0.0021872406651635887	0.0011701606692925246	2.5594230006516517e-6
28.772	0.15615693129758146	0.021171583691831235	-0.002176776953245912	0.0011706412162251392	2.548224819998647e-6
28.774	0.1561595412723441	0.021167240562832746	-0.0021663598138002616	0.0011711204013125345	2.53706817452511e-6
28.776	0.1561620780720381	0.021162918400082244	-0.0021559897498413453	0.0011715981906613977	2.5259536899986396e-6
28.778	0.1561645437287665	0.021158616740701297	-0.002145670454626258	0.0011720743487908447	2.5148853008258274e-6
28.78	0.15372892566543864	0.02115433611838241	-0.0021342177070356174	0.0011585695242761042	2.4726395935418933e-6
28.782	0.1496836630049267	0.021150082493486582	-0.00211859820616013	0.0011359823679321695	2.4066902069306313e-6
28.784	0.14574484443796087	0.021145864775746533	-0.0020984828294796465	0.001114193235929642	2.3381153743207186e-6
28.786	0.14190968372016635	0.021141691303689324	-0.0020739317605629306	0.0010931679314216643	2.2671556926042694e-6
28.788	0.1381754317946909	0.02113757210743077	-0.00204481730124739	0.0010728836014384663	2.193850950445985e-6
28.79	0.13453945185463542	0.021133514664409696	-0.0020119859405483944	0.0010532692500648953	2.1191629227425205e-6
28.792	0.1309991466783554	0.021129526440690233	-0.0019756126424307937	0.0010342920374052478	2.0433604250633107e-6
28.794	0.12755200043488457	0.021125614543230788	-0.0019357855742755856	0.0010159252133654364	1.966613372575658e-6
28.796	0.12419556935565208	0.02112178551657657	-0.001892698968061824	0.0009981384088611138	1.889175536434301e-6
28.798	0.12092745126765794	0.021118045708648725	-0.0018466208882318756	0.000980899440834757	1.8113493967004293e-6
28.8	0.11774534043219165	0.021114400864263447	-0.0017977839716011117	0.0009641797986177471	1.7333869876965735e-6
28.802	0.11464695697934545	0.021110856330203518	-0.001746300430854146	0.0009479576792158204	1.6554189036460836e-6
28.804	0.11163010912156539	0.02110741735224263	-0.001692299905646744	0.0009322117738256988	1.577581896888014e-6
28.806	0.10869264782491646	0.021104088563001996	-0.0016361293121425176	0.0009169126089253708	1.5001875961358683e-6
28.808	0.10583247940076271	0.021100874332072247	-0.0015777482507910372	0.0009020484222068167	1.42320532026562e-6
28.81	0.10304758119008332	0.021097778892354008	-0.001517375556001259	0.000887597446138213	1.3468186683392686e-6
28.812	0.10033592764825922	0.02109480605539732	-0.0014551613239524826	0.0008735414707289658	1.2711437630733607e-6
28.814	0.09769562109497376	0.021091959408229867	-0.0013912119258050865	0.0008598653285329898	1.1962548996414041e-6
28.816	0.09512483306202078	0.021089242248334278	-0.001325697605429282	0.0008465522690344576	1.1222723159297058e-6
28.818	0.0926217350811946	0.021086657601379847	-0.0012587089920365244	0.000833589057728061	1.0492460426255639e-6
28.82	0.09018449868430282	0.021084208313240187	-0.0011903679527955663	0.0008209616236240909	9.772464072371333e-7
28.822	0.08781133348381506	0.021081896939244376	-0.0011208087708324645	0.0008086560456418118	9.063487885420404e-7
28.824	0.08550060399506461	0.02107972584809626	-0.001050100410520672	0.0007966619938803824	8.365750868200067e-7
28.826	0.08325071341040212	0.02107769722248483	-0.0009783638106446667	0.0007849677858812013	7.679840742280389e-7
28.828	0.0810600649139414	0.021075813004237234	-0.0009057092786293055	0.0007735623879710751	7.006226323840453e-7
28.83	0.07892706168980042	0.0210740749403942	-0.0008322213539712897	0.0007624358459864609	6.345153920630982e-7
28.832	0.07685013365346792	0.02107248461484392	-0.0007579945256449242	0.0007515782115782501	5.696921699703162e-7
28.834	0.07482784424687185	0.021071043399893435	-0.0006831112700951851	0.0007409809218313616	5.061724186285225e-7
28.836	0.07285879812403961	0.021069752591355292	-0.0006075980362165743	0.0007306375189088251	4.4393392167515235e-7
28.838	0.07094159993941121	0.021068613365555735	-0.0005315505008815571	0.000720539463140651	3.8300311253734133e-7
28.84	0.06907485434743678	0.021067626647989605	-0.00045510529452475184	0.000710677159144871	3.234329378246404e-7
28.842	0.06725718539381009	0.02106679318449716	-0.00037830318146979473	0.0007010440996184314	2.652072132362803e-7
28.844	0.0654873318975125	0.02106611363384844	-0.0003012032288316014	0.0006916339994956148	2.0832239381779337e-7
28.846	0.06376407430211012	0.021065588526679536	-0.0002238706671308164	0.0006824407097326145	1.527784569650682e-7
28.848	0.06208619309061189	0.021065218259277044	-0.0001463792215586225	0.0006734578950340245	9.8580242427589e-8
28.85	0.060452468746027097	0.021065003060980397	-0.00006880723533774691	0.0006646791468616188	4.5734734482200246e-8
28.852	0.05886169569193304	0.021064943067007867	8.81812083727539e-6	0.0006561446587853847	-5.7859628879023514e-9
28.854	0.0573127665474569	0.02106503832582594	0.00008643038199330249	0.0006481443697436458	-5.601936546375159e-8
28.856	0.055804615619823424	0.021065288706859232	0.00016392563563817126	0.0006403103676173862	-1.0496328401739116e-7
28.858	0.054336177341190985	0.021065693929890418	0.00024126373530742841	0.0006326384829030119	-1.5263272348440535e-7
28.86	0.052906386143709905	0.02106625359765507	0.000318358824062191	0.0006251232708124907	-1.9901350938977513e-7
28.862	0.051514186182899956	0.02106696718688023	0.00039518924646220286	0.0006177612254626952	-2.441325931841695e-7
28.864	0.050158604531564344	0.021067834177745152	0.000471748732712793	0.0006105497727610453	-2.880260815581069e-7
28.866	0.04883870976881994	0.021068853945193176	0.0005479561426410953	0.0006034845830574929	-3.306830842755535e-7
28.868	0.047553570753152766	0.021070025755455506	0.0006237961127890412	0.000596563098011201	-3.7213374157277496e-7
28.87	0.04630225634304908	0.021071348869250734	0.0006992468985376195	0.0005897825298286871	-4.124036047943805e-7
28.872	0.045083842081453065	0.02107282248311883	0.0007743019583383894	0.0005831404398847055	-4.5152678458903725e-7
28.874	0.0438974730495566	0.021074445782579908	0.000848912624886575	0.0005766337877389389	-4.895117023477508e-7
28.876	0.04274233513208617	0.02107621780061488	0.0009230230485610325	0.0005702596524677602	-5.26362802892147e-7
28.878	0.041617614699614794	0.02107813753840232	0.0009966283545467043	0.0005640162747256862	-5.621146118174225e-7
28.88	0.04052249812270929	0.021080203957518282	0.001069700222894385	0.0005579012737671257	-5.967871169017557e-7
28.882	0.039456172375836956	0.021082415966724357	0.0011422122944117698	0.0005519122535109503	-6.304009613967129e-7
28.884	0.03841787545087096	0.02108477241193016	0.001214133438139327	0.0005460470198181881	-6.629739455575899e-7
28.886	0.03740690611385754	0.02108727210158097	0.0012854540409255484	0.0005403042009799997	-6.945362184787903e-7
28.888	0.03642256593816864	0.021089913808589166	0.0013561459809136303	0.0005346819839525784	-7.251068236042154e-7
28.89	0.035464156497181466	0.02109269625184228	0.0014261878837189363	0.0005291786199146171	-7.547081360453351e-7
28.892	0.034530979364267946	0.02109561811784754	0.0014955651698863558	0.0005237924048641146	-7.833656769657824e-7
28.894	0.03362233639863578	0.021098678051763523	0.0015642519393717672	0.000518521333345397	-8.110980012911719e-7
28.896	0.0327375649354036	0.021101874655955265	0.0016322355502650743	0.0005133638197519637	-8.379306768190268e-7
28.898	0.03187606901641836	0.021105206525021594	0.0016995129738234561	0.0005083188453469065	-8.638944725060267e-7
28.9	0.031037259772719268	0.021108672212606896	0.001766048059058157	0.0005033847808974108	-8.89001715263288e-7
28.902	0.03022054833534567	0.02111227020324513	0.0018318126524141582	0.0004985600704251002	-9.132686449931924e-7
28.904	0.02942534583534127	0.02111599894097819	0.0018967944153930557	0.0004938433337706692	-9.367192775752942e-7
28.906	0.02865106340374538	0.021119856860986042	0.0019609968245537608	0.0004892333311965497	-9.593850089422923e-7
28.908	0.02789712195269576	0.021123842414778285	0.0020244261941759732	0.00048472881375795476	-9.812977076434506e-7
28.91	0.027163002707144886	0.02112795403014721	0.0020870525976467813	0.0004803283460787146	-1.0024705224069635e-6
28.912	0.026448209205919768	0.021132190070813524	0.0021488479089193514	0.00047603062347932964	-1.0229174098451326e-6
28.914	0.025752244990506875	0.021136548857505114	0.002209797244340878	0.0004718344518351041	-1.0426584714503018e-6
28.916	0.025074613602396382	0.021141028694406986	0.0022698989447195333	0.00046773872137561174	-1.0617196300549648e-6
28.918	0.02441481858307472	0.02114562789511301	0.0023291627187426367	0.0004637423593079922	-1.0801314144019278e-6
28.92	0.0237723646960284	0.021150344779686636	0.002387577999665425	0.00045984392664251693	-1.0979132425314351e-6
28.922	0.023146792268721007	0.021155177623953268	0.0024451189006281654	0.0004560419843536211	-1.1150768754230131e-6
28.924	0.022537680836022804	0.021160124661662724	0.0025017697196133832	0.0004523354524890476	-1.1316391381447175e-6
28.926	0.021944611842908367	0.021165184105890324	0.002557525484162425	0.0004487233074752563	-1.1476212942056196e-6
28.928	0.021367166734351246	0.02117035417049604	0.0026123919506253765	0.0004452045508058581	-1.1630487849070101e-6
28.93	0.020804926955328068	0.02117563308575946	0.002666374672373388	0.0004417780773329749	-1.1779458762104563e-6
28.932	0.02025747395081236	0.021181019066761262	0.0027194540875190255	0.0004384424170760115	-1.192324023259081e-6
28.934	0.019724402165826646	0.0211865102885773	0.0027716135340982388	0.00043519615992788615	-1.2061955668437109e-6
28.936	0.019205349844762104	0.021192104902853354	0.002822846244017906	0.0004320382713153274	-1.219577611454461e-6
28.938	0.018699964100111995	0.021197801057592915	0.0028731553430563963	0.00042896780158671285	-1.23249113112802e-6
28.94	0.018207892044356418	0.021203596916307937	0.002922551802088542	0.0004259837849623982	-1.2449596784023548e-6
28.942	0.01772878078997809	0.02120949065195055	0.0029710290187328703	0.0004230850044604289	-1.25699782564266e-6
28.944	0.01726227744945709	0.021215480408372435	0.0030185705139036028	0.0004202700807826556	-1.2686148737264094e-6
28.946	0.016808031745722516	0.021221564304667605	0.003065168295397197	0.0004175376615423398	-1.2798232022938655e-6
28.948	0.016365725179351694	0.021227740452770687	0.0031108231960507416	0.00041488665500999584	-1.2906390301369967e-6
28.95	0.015935059930373946	0.021234006975096847	0.0031555447492515125	0.00041231613294509734	-1.3010820083465905e-6
28.952	0.015515738488099425	0.021240362011308273	0.0031993353813608793	0.0004098250365211789	-1.311167739509722e-6
28.954	0.015107463341840516	0.02124680369074957	0.0032421872618379694	0.0004074121585804084	-1.320906510867311e-6
28.956	0.014709936980907348	0.021253330132188237	0.003284096948700477	0.00040507626179998434	-1.3303097153683242e-6
28.958	0.014322862012392704	0.021259939449231408	0.003325062723579851	0.0004028160582077066	-1.339388659605817e-6
28.96	0.013945956079385525	0.0212666297537731	0.0033650845917214435	0.0004006303331248938	-1.348154960974809e-6
28.962	0.013578965299721602	0.02127339915944141	0.0034041642819842267	0.00039851805826424423	-1.356620939668849e-6
28.964	0.013221638843438037	0.02128024578504579	0.00344230524684122	0.00039647818243565824	-1.3647989276563367e-6
28.966	0.012873725880572002	0.02128716775657261	0.0034795084119353874	0.00039450958059453266	-1.372699404267778e-6
28.968	0.01253497558116251	0.021294163183351224	0.0035157609075199647	0.00039261098877746724	-1.380326366206579e-6
28.97	0.01220513711524672	0.021301230176290653	0.003551077335667803	0.00039078125765126234	-1.387694467249158e-6
28.972	0.011883961805753416	0.021308366877839602	0.0035854712829736686	0.00038901919151804664	-1.39481713971359e-6
28.974	0.011571226106311575	0.021315571451638104	0.0036189503542138827	0.0003873237165449905	-1.4017053011859308e-6
28.976	0.011266721414918182	0.021322842070553974	0.003651516172346691	0.0003856938026393602	-1.4083671579115164e-6
28.978	0.010970239282309752	0.021330176904719115	0.003683164378512067	0.0003841283453249774	-1.414807838277739e-6
28.98	0.010681571259224377	0.021337574109565858	0.003713884632031558	0.0003826261693332675	-1.4210294500999267e-6
28.982	0.010400508896398559	0.0213450318215999	0.003743674620256816	0.00038118610079751665	-1.4270367311503195e-6
28.984	0.010126843744568858	0.021352548199612062	0.0037725517686534316	0.00037980702097074805	-1.4328416487101865e-6
28.986	0.009860367685223777	0.02136012142404796	0.0038005219674078303	0.0003784877158632737	-1.438450878532385e-6
28.988	0.00960088816953758	0.021367749686450683	0.0038275906098598936	0.00037722706195538635	-1.4438707601254732e-6
[truncated: 506 more rows]
