# Supplementary material for: A modelling approach for exploring muscle dynamics during cyclic contractions
Source: PLoS Comput Biol. 2018 Apr 16;14(4):e1006123. doi: 10.1371/journal.pcbi.1006123 (PMC5919698; doi:10.1371/journal.pcbi.1006123)
Supplement: S1 Dataset — (ZIP) [file pcbi.1006123.s005.zip › S1_Dataset/Simulation7.txt]

Frequency (Hz):	1
Maximum shortening strain rate (s^-1):	5
Maximum excitation u_max:	1
Muscle length scale factor λ_l_0:	1
Time (s)	Normalized activation aHat	Muscle length l_m (m)	Muscle velocity v_m (m s^-1)	Muscle force F_m (N)	Muscle power P_m (W)
25.	0.05238853664562716	0.0158679231364161	0.01504875631173874	0.00047428843815655375	-7.137451127293147e-6
25.002	0.051009976661933173	0.015898144361003137	0.01517199421388515	0.000464235176241111	-7.043373407812089e-6
25.004	0.04966763947730244	0.015928609211931188	0.015292380852498568	0.00045441046875460065	-6.949017951557754e-6
25.006	0.048360624782688044	0.015959311983343626	0.015409916634317315	0.0004448105753641197	-6.854493884423804e-6
25.008	0.04708803508369293	0.01599024698963064	0.015524616670066608	0.00043543169508867	-6.759910152248927e-6
25.01	0.04584897288592029	0.01602140855171215	0.015636470451457888	0.0004262652258765943	-6.665283608903389e-6
25.012	0.04464254069497991	0.016052790977348436	0.015745484312430523	0.0004173097988274741	-6.570744890861531e-6
25.014	0.04346784101647492	0.016084388611001026	0.015851678889352003	0.00040856345252620506	-6.476416655370414e-6
25.016	0.04232399685104198	0.016116195809523365	0.015955049034066228	0.00040002210043018466	-6.3823722270737616e-6
25.018	0.041210227804834354	0.016148206929577042	0.0160556034820569	0.0003916824387311086	-6.288697927151725e-6
25.02	0.040125780653048115	0.016180416362168895	0.016153363933970318	0.000383541321493352	-6.195482549798027e-6
25.022	0.039069902130421295	0.016212818521100653	0.016248328655854655	0.0003755954600492975	-6.102798476527913e-6
25.024	0.03804183897169212	0.016245407813798903	0.0163404994759171	0.0003678414615766294	-6.010713210113492e-6
25.026	0.03704083791160425	0.016278178668996217	0.016429895872113427	0.00036027584674204016	-5.919294647209215e-6
25.028	0.03606614590989233	0.016311125567613997	0.016516545616916053	0.0003528950370739819	-5.8286069778157035e-6
25.03	0.03511704972899462	0.016344243020900567	0.01660045002830839	0.0003456956777106032	-5.738703822837071e-6
25.032	0.03419291561390785	0.016377525540175738	0.016681613614869303	0.0003386750515673192	-5.649646351241955e-6
25.034	0.03329311896592413	0.01641096766087006	0.01676005596894156	0.0003318304459047281	-5.561496845562077e-6
25.036	0.03241703518633573	0.016444563970395006	0.01683580627683937	0.0003251590595419243	-5.474314935607115e-6
25.038	0.03156403967643956	0.016478309096546243	0.016908872848822337	0.00031865796738823947	-5.388147052831916e-6
25.04	0.030733507837527863	0.016512197677414454	0.01697926325528093	0.00031232414343979585	-5.3030338524444164e-6
25.042	0.029924815070893025	0.016546224378219256	0.01704699703771886	0.0003061544744451935	-5.219014418951589e-6
25.044	0.02913735046937917	0.016580383914378542	0.017112103252454845	0.0003001458867052155	-5.136127404099262e-6
25.046	0.02837057863719188	0.016614671049233972	0.01717459667924639	0.0002942959125363314	-5.054413602162263e-6
25.048	0.027623988294030975	0.016649080565725796	0.017234487392072128	0.00028860221928301747	-4.9739113095572005e-6
25.05	0.026897068078885197	0.016683607276851187	0.017291795518828486	0.0002830623952908719	-4.8946570584395565e-6
25.052	0.026189306630747144	0.01671824604570855	0.017346550107975197	0.00027767394928259896	-4.8166850749099665e-6
25.054	0.025500192588605523	0.016752991787630064	0.017398770289224944	0.00027243429338265015	-4.740021689472045e-6
25.056	0.02482921459144918	0.01678783944584705	0.017448469197402373	0.00026734074712006045	-4.664686791334912e-6
25.058	0.024175862170674613	0.01682278399712299	0.01749566741508743	0.0002623905584696396	-4.5906979438438665e-6
25.06	0.02353966385986524	0.016857820466858457	0.017540392458585644	0.00025758127347937944	-4.518076626810593e-6
25.062	0.022920198116868587	0.016892943932670726	0.017582666319985882	0.0002529108374391505	-4.446846863400776e-6
25.064	0.022317046266311733	0.01692814951081928	0.017622508244113027	0.00024837714488393974	-4.377028283366484e-6
25.066	0.021729789632818432	0.016963432358539157	0.017659939547711244	0.0002439780163830345	-4.3086370202948926e-6
25.068	0.02115800954101256	0.016998787676942236	0.017694982790886077	0.00023971119848900248	-4.2416855320455755e-6
25.07	0.02060128731552102	0.01703421071350379	0.017727661777104258	0.00023557314173421355	-4.176160980433982e-6
25.072	0.020059204280967656	0.017069696764231146	0.017758000234681583	0.00023156246571009708	-4.11208632042335e-6
25.074	0.019531350939206722	0.017105241162969242	0.017786013394449445	0.00022767684165993392	-4.04946335536953e-6
25.076	0.019017368401125584	0.017140839289422168	0.017811733754631687	0.00022391434309965098	-3.988302663134234e-6
25.078	0.018516913937666565	0.01717648659062726	0.017835192854717737	0.00022027313926652921	-3.928613919532647e-6
25.08	0.018029644765616637	0.017212178570119047	0.017856415652481302	0.00021675133300293645	-3.870401895329821e-6
25.082	0.01755521810176192	0.01724791077476596	0.017875420523980428	0.00021334696206127862	-3.8136666643590537e-6
25.084	0.017093291162891065	0.0172836787818665	0.017892220466212198	0.00021005800058832765	-3.75840405721809e-6
25.086	0.016643521165790178	0.017319478206068745	0.017906843664158383	0.00020688237210631972	-3.704610294178108e-6
25.088	0.01620556592572766	0.01735530472488231	0.01791931938166322	0.00020381794840528932	-3.6522789131897356e-6
25.09	0.015779109409736914	0.01739115406897967	0.017929673156375225	0.00020086280314831676	-3.601404409722656e-6
25.092	0.015363869055629961	0.017427022019533757	0.017937929950896613	0.0001980152902192976	-3.5519844051602236e-6
25.094	0.01495956422247819	0.017462904407067638	0.01794411415278323	0.00019527373073958596	-3.5040141154309863e-6
25.096	0.014565914269355142	0.017498797110328514	0.017948249693249242	0.00019263639475497612	-3.45748611306964e-6
25.098	0.01418263855533219	0.0175346960572457	0.01795036223584256	0.0001901015031724267	-3.4123908435232335e-6
25.1	0.013809456439480788	0.017570597227768662	0.01795047752369141	0.0001876672278352316	-3.3687163551897995e-6
25.102	0.013446087280874363	0.01760649665273744	0.017948620907090592	0.00018533169215091067	-3.326448284486313e-6
25.104	0.013092256585703354	0.017642390413696675	0.017944817740151362	0.00018309303438383148	-3.2855711315091226e-6
25.106	0.012747723775762018	0.017678274642903044	0.017939093380801373	0.00018094969033271896	-3.246073392105737e-6
25.108	0.012412259110875009	0.017714145523316495	0.017931473110472954	0.00017890016252885941	-3.2079434538454835e-6
25.11	0.012085632814778912	0.017749999287687144	0.01792198154994271	0.00017694291108838367	-3.1711675879191655e-6
25.112	0.011767615111210925	0.01778583221963522	0.017910645142657437	0.00017507635597651094	-3.13573048476486e-6
25.114	0.011457976223907707	0.017821640655943344	0.01789749023844497	0.00017329887708707921	-3.101614960999475e-6
25.116	0.01115648637660756	0.01785742098533617	0.01788254242970422	0.00017160881480790172	-3.0688019121135565e-6
25.118	0.010862916194650529	0.017893169646965912	0.017865826551405044	0.00017000447497509728	-3.0372704628677674e-6
25.12	0.010577053839592359	0.01792888312891392	0.01784736677435071	0.00016848430491649686	-3.00700118556626e-6
25.122	0.010298709905045503	0.017964557968743303	0.017827188922660744	0.00016704694632947134	-2.9779774711690553e-6
25.124	0.010027696270318612	0.018000190756616786	0.01780531908600237	0.00016569099240103114	-2.950180989376753e-6
25.126	0.00976382481472038	0.018035778134136215	0.01778178281930033	0.00016440984432076187	-2.9235001450667653e-6
25.128	0.009506907417560904	0.018071316793912332	0.017756605576720604	0.00016320724770100065	-2.8980067246888088e-6
25.13	0.009256755958148871	0.018106803479363647	0.017729812711670144	0.00016208177089492576	-2.873679441942863e-6
25.132	0.009013182315793011	0.018142234984473312	0.017701429235902812	0.00016103195196539994	-2.8504957024348277e-6
25.134	0.00877600249010972	0.018177608149654075	0.017671476470724836	0.00016005634059187038	-2.828431856759558e-6
25.136	0.008545055216927406	0.01821291986216927	0.017639981376427617	0.00015915369374621327	-2.8074681936728664e-6
25.138	0.008320186499241947	0.018248167065709614	0.017606972058069485	0.00015832281674167938	-2.7875854105256047e-6
25.14	0.008101242315898795	0.018283346758712717	0.017572475157660822	0.0001575624880705819	-2.76876290739953e-6
25.142	0.007888068645742204	0.01831845599143734	0.017536515854163676	0.00015687146020430232	-2.750978848938554e-6
25.144	0.007680511467616828	0.01835349186303706	0.017499117863492026	0.0001562484601412721	-2.7342102200012564e-6
25.146	0.007478416760366968	0.018388451518634306	0.01746030343851163	0.0001556921899500548	-2.7184328795343474e-6
25.148	0.007281630771913083	0.018423332146393984	0.017420093369040306	0.00015520133009171874	-2.7036216611969855e-6
25.15	0.007090011501963379	0.01845813097593806	0.017378509420797463	0.00015477465959328444	-2.6897528798426143e-6
25.152	0.006903431985305007	0.018492845286320364	0.01733557879444026	0.0001544110925464699	-2.676805661574936e-6
25.154	0.006721766118846843	0.01852747241127927	0.017291328370360702	0.00015410953085903464	-2.664758503085804e-6
25.156	0.006544887799496765	0.018562009737028148	0.01724578374298328	0.0001538688555878296	-2.6535890082480335e-6
25.158	0.006372670924162688	0.018596454699683244	0.017198969220765154	0.00015368792742883868	-2.643273933451785e-6
25.16	0.006204989389753437	0.018630804782691576	0.01715090782619645	0.00015356558720006972	-2.6337892313441293e-6
25.162	0.006041717093176917	0.01866505751425935	0.017101621295799747	0.00015350065631644728	-2.6251100929805925e-6
25.164	0.005882730694591217	0.018699210464779858	0.0170511300801303	0.00015349196598985604	-2.6172114783479713e-6
25.166	0.005727922097670455	0.01873326124570918	0.016999456309868204	0.00015353848829386839	-2.610070823634826e-6
25.168	0.0055771880761658855	0.018767207519871067	0.016946627096553635	0.00015363923023803636	-2.6036667422455498e-6
25.17	0.005430425387582051	0.018801046998220522	0.016892664083247806	0.00015379318108648126	-2.5979765463880277e-6
25.172	0.005287530789424273	0.018834777434796172	0.01683758897042516	0.00015399931402033116	-2.5929771512017686e-6
25.174	0.005148401039197086	0.01886839662740821	0.01678142382898628	0.0001542565867266014	-2.5886451602718772e-6
25.176	0.005012932894405292	0.01890190241837899	0.016724191100258256	0.00015456394192382296	-2.584956901943234e-6
25.178	0.004881023292783019	0.01893529269528401	0.01666591359599449	0.00015492030976932	-2.5818884968801883e-6
25.18	0.004752577047317386	0.018968565391692522	0.016606614498375128	0.0001553246886331232	-2.579417226210426e-6
25.182	0.0046275090500775265	0.01900171848775471	0.016546316880823583	0.000155776355923087	-2.5775249476433574e-6
25.184	0.0045057347716518335	0.019034750006848046	0.016485040910946804	0.00015627725823367248	-2.576236995432689e-6
25.186	0.004387169682629346	0.019067658013446762	0.016422808003863316	0.00015682272311953117	-2.575469472435077e-6
25.188	0.004271729253598452	0.01910044061528643	0.016359639721657958	0.00015741182846155862	-2.575200801558523e-6
25.19	0.004159328955147561	0.019133095962939713	0.016295557339333452	0.00015804364735768513	-2.575409317634554e-6
25.192	0.004049884257865679	0.019165622249242033	0.016230581844810774	0.00015871724780212507	-2.576073280635504e-6
25.194	0.003943312485001816	0.019198017708717728	0.016164733938928467	0.00015943171177602324	-2.577171202287344e-6
25.196	0.0038395411779082885	0.019230280617005744	0.01609803403544296	0.0001601862225284445	-2.5786832622719395e-6
25.198	0.0037385011413912437	0.01926240929029418	0.016030502317090925	0.0001609799917630697	-2.580590130963167e-6
25.2	0.003640123169339059	0.01929440208595606	0.015962159980053826	0.00016181222546313877	-2.5828726295711607e-6
25.202	0.003544338055640131	0.019326257403319953	0.015893027301645626	0.00016268212360231505	-2.5855114319012813e-6
25.204	0.003451076594183364	0.019357973681401842	0.0158231239823328	0.00016358887995837488	-2.588487129712323e-6
25.206	0.0033602695788571496	0.019389549398628584	0.015752469732346557	0.00016453168210109705	-2.591780342309597e-6
25.208	0.0032718479243705693	0.019420983072857192	0.015681084271683295	0.0001655097126047642	-2.5953717511373903e-6
25.21	0.003185747824859513	0.01945227326139451	0.015608987330104386	0.00016652220304081257	-2.5992429574451136e-6
25.212	0.0031019122313838883	0.01948341856101649	0.01553619864713666	0.00016756844946037427	-2.603376717809054e-6
25.214	0.003020284482851312	0.019514417607988072	0.01546273797207165	0.0001686477457174678	-2.6077559016097734e-6
25.216	0.0029408079181694187	0.01954526907679776	0.015388623133798341	0.00016975937910230522	-2.6123631084329767e-6
25.218	0.0028634258762462624	0.019575971676443885	0.01531387215372534	0.00017090263042817506	-2.617181033112443e-6
25.22	0.0027880816959894735	0.019606524154483624	0.015238504756908845	0.00017207677452740357	-2.62219274718937e-6
25.222	0.002714718716306696	0.019636925297228148	0.01516253997176306	0.00017328108005094337	-2.6273813026227032e-6
25.224	0.0026432815176102866	0.019667173928348117	0.015085996129510443	0.00017451482248988668	-2.6327299366246326e-6
25.226	0.0025737215287343473	0.0196972689074796	0.015008890864180903	0.0001757773428459448	-2.6382229551704954e-6
25.228	0.00250599236630171	0.01972720912882953	0.01493124111261219	0.00017706842666036216	-2.643851371896756e-6
25.23	0.0024400476396319653	0.019756993519781166	0.014853063114450322	0.00017838703152964357	-2.6495938381092354e-6
25.232	0.0023758409580443398	0.0197866210397847	0.01477437305265359	0.0001797324460985716	-2.65543420832625e-6
25.234	0.002313325930858073	0.01981609068282493	0.014695189191172315	0.00018110401040780002	-2.661357696222661e-6
25.236	0.0022524561673927363	0.019845401479239404	0.014615529348506648	0.00018250105910777025	-2.6673495855231623e-6
25.238	0.0021931855550756346	0.019874552494433383	0.014535410811351367	0.000183922924464911	-2.6733952647226282e-6
25.24	0.0021354734884900476	0.01990354282790017	0.014454850381102911	0.00018536899101385493	-2.679481030401283e-6
25.242	0.002079280109647168	0.0199323716122506	0.014373864373859103	0.0001868386459429055	-2.685593356578804e-6
25.244	0.002024565427370125	0.019961038012242277	0.014292468620419725	0.00018833127003972032	-2.691718767286496e-6
25.246	0.001971290499592368	0.019989541223809238	0.014210678466285645	0.00018984625014159504	-2.6978440187922427e-6
25.248	0.001919417466498747	0.02001787977181961	0.014128507979263868	0.00019137124779857015	-2.7037902015237812e-6
25.25	0.0018689094593590076	0.020046052021911107	0.014045927186845745	0.00019291087603887804	-2.7096121183927065e-6
25.252	0.04525888458178551	0.02007402840104897	0.013914313750367866	0.0006447249666960005	-8.970905469303625e-6
25.254	0.08676283982712957	0.02010164715006805	0.013689471648413035	0.0010753241212160313	-0.000014720619070241521
25.256	0.12646228152434855	0.02012872838557497	0.013377854798764577	0.0014850766892580245	-0.000019867140313923872
25.258	0.16443618955689562	0.020155105094829245	0.012986217175277693	0.001874375361860497	-0.000024341045517110127
25.26	0.2007590704553527	0.020180624083437237	0.01252087857418024	0.002243590246103458	-0.00002809172104167656
25.262	0.23550312664449488	0.020205143529646873	0.01198776663452612	0.0025930672415795937	-0.00003108508495969053
25.264	0.26873673363630063	0.020228533761423556	0.011392660985852164	0.0029230943150850325	-0.0000333018225614355
25.266	0.30052567873285413	0.02025067669933656	0.010741324957526053	0.0032339007531521397	-0.000034736378869995375
25.268	0.3309327269296756	0.020271465273079485	0.010039287326577004	0.0035256381184536434	-0.00003539489408068846
25.27	0.36001788390447403	0.020290802144038295	0.0092902668804996	0.0038139740711110115	-0.00003543283699592686
25.272	0.38783874965211124	0.020308597290269494	0.008497579718742255	0.0040849832155632464	-0.000034712470523972767
25.274	0.4144501567620995	0.0203247671021308	0.007666338253353584	0.0043333602168202316	-0.00003322100519576952
25.276	0.4399047329576617	0.020339241603353184	0.006803338301681582	0.004552843046745633	-0.00003097453148146924
25.278	0.46425280851273226	0.020351964633716937	0.005916420709718842	0.004735630455879533	-0.000028017982102740952
25.28	0.48754239097985413	0.020362897417842148	0.0050123700945834855	0.004872660317243497	-0.000024423576855214983
25.282	0.5098197677416926	0.02037202603055735	0.004117624900082139	0.004886731275336762	-0.0000201217263793368
25.284	0.5311283711460939	0.020379382361163784	0.0032433019417217207	0.0048516629315796525	-0.000015735407806571584
25.286	0.5515108496156973	0.020385020280707634	0.002400466194170037	0.004780898758026618	-0.00001147638584639241
25.288	0.5710073286193801	0.02038900910893337	0.0015949826809999396	0.004686356462471462	-7.474657394634125e-6
25.29	0.5896560179964863	0.020391427079017286	0.0008298745581613081	0.004578670175473847	-3.7997218888377177e-6
25.292	0.6074943490628345	0.020392356301059303	0.00010623004416271236	0.004466761612089656	-4.745042833165925e-7
25.294	0.6245569998392904	0.020391877059398836	-0.0005796827350453977	0.004389024567920864	2.544241765713811e-6
25.296	0.6408779487546018	0.020390058007915816	-0.0012342452230731152	0.004319427901788935	5.331233254191722e-6
25.298	0.6564895441675679	0.02038696011525371	-0.0018587513443381685	0.004252914130885867	7.905109858138899e-6
25.3	0.6714222394543315	0.020382642136554524	-0.0024545583405012335	0.004190051608299997	0.000010284726122283366
25.302	0.6857060298217525	0.020377160079602965	-0.0030230710610861236	0.004131222045966898	0.000012488977814083537
25.304	0.6993687744277823	0.02037056708190967	-0.0035657405529124805	0.004076642430363832	0.00001453624923367201
25.306	0.7124375221686771	0.020362913209865243	-0.004084399112372313	0.004026323815999442	0.000016445113420191624
25.308	0.7249383336163489	0.02035424510899377	-0.004579653053043826	0.003980468979645689	0.000018229166915180622
25.31	0.7368955158362683	0.02034460836648377	-0.005053092260150384	0.003939920553374991	0.000019908782053866588
25.312	0.7483330452686416	0.020334044610111103	-0.005507695933951127	0.003910568376632077	0.00002153822154741435
25.314	0.7592733517722717	0.020322589008120135	-0.005945034628113094	0.0038844434272449595	0.000023093150685917588
25.316	0.7697379601903536	0.020310275299538303	-0.006366040011256423	0.003861142526546883	0.00002458018781316117
25.318	0.7797479386476198	0.020297135227437577	-0.006771592018244312	0.0038402993660192272	0.00002600494053460449
25.32	0.7893225922841756	0.020283198845001165	-0.007162489803084846	0.00382158199940699	0.000027372042102405165
25.322	0.7984808169613368	0.020268494736269016	-0.007539353861837655	0.0038047122356556595	0.000028685071887071475
25.324	0.807241228938197	0.020253050194267982	-0.007903070321374136	0.003789394161998742	0.00002994784853768067
25.326	0.8156207829869296	0.02023689104786409	-0.008253983940117067	0.0037754318379821386	0.00003116235375771123
25.328	0.8236358262771029	0.020220042248588803	-0.00859280703236766	0.0037625919884289784	0.00003233122689810274
25.33	0.8313026226218282	0.020202527707055825	-0.008919818842060808	0.0037507241989252226	0.00003345578038094663
25.332	0.8386362353925212	0.02018437052596116	-0.009235500209972455	0.003739661394797625	0.000034537643596879355
25.334	0.8456508265210859	0.020165592983435947	-0.009540250452592117	0.003729261558441457	0.00003557808927075549
25.336	0.8523605233185199	0.02014621661898855	-0.009834377589165794	0.0037194105872290525	0.00003657808812395138
25.338	0.858778728293859	0.020126260166988656	-0.010118116959713094	0.0037085457285270526	0.000037523499431681124
25.34	0.8649177614408394	0.020105748944964308	-0.010391292607174545	0.0036961639172237194	0.000038407920787952145
25.342	0.8707898548445185	0.020084701896963448	-0.010654050785206945	0.003684305123548298	0.00003925277389448171
25.344	0.8764068895441619	0.020063139492060983	-0.010906700575243296	0.0036729431253449754	0.00004005969089803595
25.346	0.8817796565747656	0.020041081631097652	-0.01114955693780726	0.003662047917120525	0.00004083021176091378
25.348	0.8869187375514419	0.020018547603299523	-0.011382909009688337	0.00365159369493441	0.00004156575876979002
25.35	0.891834581258493	0.01999555615176812	-0.011607025743810905	0.003641383001819102	0.00004226562624518975
25.352	0.8965367238113184	0.019972123684472425	-0.011822099255662424	0.0036308318774213753	0.00004292405483549864
25.354	0.901034320017424	0.019948271914868997	-0.012028242328740535	0.0036206732796316486	0.00004355033560060521
25.356	0.9053364871257702	0.019924016438630555	-0.012225812263703829	0.003610876059610963	0.00004414589281230627
25.358	0.9094517031486655	0.019899374224421017	-0.0124150195091847	0.003601427585940694	0.000044711793740369675
25.36	0.9133879034865436	0.019874361756187058	-0.012596115411772501	0.0035923095593699272	0.000045249145804637224
25.362	0.9171530068397428	0.019848995027609437	-0.012769314741934322	0.0035835098874229584	0.00004575896563333738
25.364	0.9207546165676506	0.01982328961569048	-0.012934837046128795	0.0035750161779079556	0.000046242251698513596
25.366	0.9241995699962609	0.01979726064037452	-0.013092908793073661	0.0035668137854994557	0.000046699967575422176
25.368	0.927494597462095	0.019770922902191818	-0.013243637068559062	0.003558903778103991	0.00004713282999913291
25.37	0.9306464264770684	0.019744290700502005	-0.013387442221936155	0.0035512499388173253	0.00004754215337157125
25.372	0.9336614303794192	0.019717377567213663	-0.013524585991397133	0.0035438358187551305	0.00004792891227014703
25.374	0.9365453042985509	0.019690196822101165	-0.013655035569170079	0.0035366793675992553	0.00004829348256131777
25.376	0.9393036683762194	0.01966276176822853	-0.013778960635737289	0.0035297744324638215	0.000048636622957950924
25.378	0.9419421417946815	0.01963508513328473	-0.013896653029450038	0.0035231011834564096	0.00004895931473413853
25.38	0.9444660840194662	0.019607179185111605	-0.014008299838838258	0.003516652481303555	0.000049262322387094746
25.382	0.9468802654980906	0.019579055879373274	-0.01411402812671861	0.0035104270620781503	0.00004954626629096519
25.384	0.9491893774134523	0.019550726914098777	-0.014213996458170145	0.00350442036217213	0.00004981181861585399
25.386	0.951398110760456	0.019522203587143433	-0.014308422421350145	0.003498621565103672	0.00005005975524594852
25.388	0.9535109715170197	0.01949349680720164	-0.014397472238044384	0.0034930259692781984	0.000050290744419450936
25.39	0.9555319590849759	0.019464617208974862	-0.014481255605100319	0.00348763431867273	0.000050505324025819704
25.392	0.9574649888923215	0.01943557520051354	-0.014559917806342157	0.0034824434144511323	0.00005070408987964602
25.394	0.9593139763633665	0.01940638081303091	-0.01463366489858689	0.0034774434840882857	0.00005088774264992244
25.396	0.9610827075632593	0.01937704371698102	-0.014702645711145318	0.003472631474893071	0.00005105687026072485
25.398	0.962774538310871	0.0193475733463576	-0.014766957810998684	0.003468009204240638	0.00005121194560717662
25.4	0.9643927370736954	0.01931797888963001	-0.01482675828588856	0.0034635716565654846	0.00005135353975775106
25.402	0.9659405723192259	0.019288269236247026	-0.01488217471696055	0.00345931759192838	0.000051482168804533387
25.404	0.9674212231293838	0.019258453027735833	-0.014933336193192622	0.003455245602650464	0.000051598344214429823
25.406	0.9688375070172653	0.019228538632274937	-0.014980386974889862	0.0034513515782831246	0.00005170258222907809
25.408	0.9701921519903721	0.019198534121534563	-0.015023471654175181	0.00344756602655441	0.000051794410475837544
25.41	0.9714878860786456	0.019168447325890056	-0.015062686668117905	0.0034439119253746593	0.00005187456624451315
25.412	0.9727273764007633	0.01913828588911363	-0.015098130987215345	0.0034404448975134338	0.0000519442877169545
25.414	0.9739129905205904	0.019108057236564023	-0.015129924054457976	0.003437162774965007	0.00005200401174803059
25.416	0.9750470057518997	0.019077768552609068	-0.015158179959877276	0.003434063864760544	0.000052054158055751985
25.418	0.9761316994417673	0.019047426719035393	-0.015183081255740874	0.0034311386017828473	0.0000520952561905781
25.42	0.9771693078331748	0.019017038431833878	-0.015204671101144365	0.0034283937221456476	0.00005212759895045269
25.422	0.9781618213658894	0.018986610133119492	-0.01522311554856687	0.003426174167127299	0.00005215704523569373
25.424	0.9791111410669899	0.018956147922212785	-0.015238623196338104	0.0034245620504208935	0.000052185610698843006
25.426	0.9800191679064139	0.01892565750048888	-0.015251337196093622	0.003423097693008733	0.000052206817171246355
25.428	0.9808877806707906	0.018895144361897025	-0.015261365344314432	0.0034217748644984163	0.00005222095633310234
25.43	0.9817186580356506	0.018864613816918837	-0.015268759892707569	0.003420593169965718	0.000052228215802842
25.432	0.9825133727895925	0.018834070986124128	-0.015273640209597015	0.0034195440512433755	0.000052228885519559096
25.434	0.98327349676774	0.01880352084764704	-0.01527610270620062	0.0034186216540582144	0.00005222321550103473
25.436	0.9840006004216665	0.018772968186751133	-0.015276179400467545	0.003417827654029152	0.00005221134840282845
25.438	0.9846961516028484	0.018742417637732194	-0.015273999383255717	0.003417152070332825	0.000052193578614754566
25.44	0.9853614518783304	0.018711873639992802	-0.015269641357827962	0.0034165902526754285	0.00005217010782500461
25.442	0.98599778816857	0.018681340491301462	-0.015263151370354507	0.003416141331963396	0.00005214108225228178
25.444	0.9866064473940284	0.018650822406031577	-0.015254607646563584	0.0034158007012175043	0.00005210669949592979
25.446	0.9871886955038324	0.018620323335395025	-0.015244145005691186	0.0034155570573209436	0.00005206724705701235
25.448	0.9877456493252338	0.018589847118683427	-0.015231754593037418	0.0034154154047405074	0.00005202276927828698
25.45	0.9882783626210572	0.01855939754115692	-0.01521752392752125	0.0034153692836236746	0.000051973463794864376
25.452	0.9887878890195037	0.01852897819799018	-0.015201529750171671	0.0034154134881897585	0.000051919509749854214
25.454	0.9892752812215769	0.01849859256662837	-0.015183820602847698	0.003415546116723035	0.000051861039497075665
25.456	0.9897415231592466	0.018468244010883282	-0.015164467449376643	0.0034157624105799643	0.000051798217890044164
25.458	0.990187487301305	0.018437935750276725	-0.015143532922524175	0.0034160582074129553	0.000051731189929217004
25.46	0.9906140362972619	0.018407670908302542	-0.015121057574033918	0.003416431908177845	0.000051660063581323756
25.462	0.991022032796624	0.018377452499811403	-0.015097111253944952	0.003416878469640162	0.000051584994397366695
25.464	0.9914123253905756	0.0183472834081382	-0.015071746298799232	0.003417394852457273	0.000051506108219058455
25.466	0.991785662711049	0.018317166453958103	-0.015044977153547027	0.0034179821527034527	0.00005142346339865493
25.468	0.9921427511196668	0.01828710439290683	-0.015016867344472334	0.0034186355462094177	0.00005133719649652454
25.47	0.9924842968879214	0.01825709982716097	-0.014987493074745888	0.0034193137552289664	0.00005124694122687749
25.472	0.9928110056657914	0.018227155224177744	-0.014956912860576519	0.003419997022290817	0.00005115259744583492
25.474	0.9931235370040814	0.018197272952069066	-0.014925167531211354	0.003420730282999955	0.00005105497255286236
25.476	0.9934224757327057	0.018167455314975163	-0.014892280228935479	0.0034215131367357973	0.00005095413243925353
25.478	0.9937084000987941	0.018137704588423034	-0.01485825676810414	0.003422347189331208	0.000050850113288682596
25.48	0.9939818883494751	0.018108022990636158	-0.014823172704981666	0.0034232259671376133	0.00005074306971905873
25.482	0.9942435093092881	0.018078412583473383	-0.01478706125657431	0.003424147857249332	0.000050633084116713535
25.484	0.9944937648034027	0.018048875436829027	-0.014749914399465982	0.00342511584061655	0.000050520165457349086
25.486	0.9947331283237495	0.01801941359404208	-0.014711766712561709	0.0034261278672879014	0.000050404393910946187
25.488	0.9949620733018169	0.017990028986691244	-0.014672695377087241	0.0034271879467275375	0.00005028608474235825
25.49	0.9951810727523356	0.01796072336632184	-0.014632784256561721	0.003428298603025166	0.00005016555382513919
25.492	0.99539056878465	0.017931498413446188	-0.014592029257719947	0.0034294405151247035	0.00005004249633430984
25.494	0.9955909534197729	0.017902355798510027	-0.014550450691151077	0.0034306128178340626	0.00004991696264632538
25.496	0.9957826142668887	0.017873297139795546	-0.014508078714594044	0.0034318134819209803	0.000049789020129514646
25.498	0.9959659389351823	0.017844323987442293	-0.014464951312952232	0.00343303955421676	0.000049658750007184665
25.5	0.9961413103572936	0.01781543781153408	-0.01442110262635137	0.0034342885087699105	0.00004952622703347009
25.502	0.9963090666333929	0.017786640067011684	-0.01437652652924218	0.0034355624308390143	0.00004939145442982484
25.504	0.9964695210943542	0.01775793214010956	-0.014331297014917541	0.0034368538545012104	0.000049254573385721044
25.506	0.9966229868193888	0.017729315279394024	-0.014285465459035352	0.003438157942682539	0.00004911568653289946
25.508	0.9967697768877087	0.017700790672035283	-0.014239041881893491	0.0034394747501089408	0.000048974825018516356
25.51	0.9969102007640654	0.017672359526290263	-0.014191996968743422	0.0034408090281673504	0.00004883195129777604
25.512	0.9970445298048743	0.017644023070440832	-0.014144367136879811	0.0034421576109161783	0.000048687140991803515
25.514	0.997173013369987	0.017615782425749116	-0.014096185788037499	0.003443517595770557	0.00004854046379435799
25.516	0.9972959006231219	0.017587638690461715	-0.014047460172222971	0.003444889205984911	0.000048391943918793854
25.518	0.9974134407279979	0.01755959293354926	-0.013998212315355658	0.003446270906241339	0.000048241631841799416
25.52	0.9975258813830072	0.017531646165154773	-0.013948479019268286	0.0034476593744974205	0.000048089604450760894
25.522	0.997633443782135	0.01750379930946835	-0.013898305098521186	0.0034490502079740385	0.00004793595209054114
25.524	0.9977363267847559	0.017476053237719204	-0.013847692298425375	0.003450444101547511	0.00004778068821114673
25.526	0.9978347286191878	0.01744840883820102	-0.013796633265616422	0.0034518428747165745	0.00004762381023299571
25.528	0.9979288475137493	0.017420866994422423	-0.013745140241195162	0.0034532460014061995	0.00004746535057667464
25.53	0.998018881211578	0.01739342854570376	-0.013693245172333883	0.0034546505627888312	0.0000473053771410087
25.532	0.998105010013025	0.01736609425361925	-0.013640984310329327	0.0034560530327292856	0.00004714396519512627
25.534	0.9981873929424814	0.017338864860968445	-0.013588348805576555	0.0034574552987776	0.00004698110857947893
25.536	0.9982661877951783	0.017311741083654467	-0.013535374775830455	0.003458853770405905	0.00004681688207723815
25.538	0.998341552366346	0.01728472357029996	-0.013482087455119725	0.0034602461618509963	0.000046651341370317496
25.54	0.9984136443345953	0.01725781293821982	-0.013428492917026164	0.003461632528606848	0.000046484507891744426
25.542	0.9984826103748727	0.01723100981148963	-0.013374579502525808	0.003463015086924582	0.000046316370598519146
25.544	0.9985485779524956	0.01720431482413784	-0.013320359443099424	0.0034643930747862515	0.000046146961008337295
25.546	0.9986116726695413	0.01717772856048204	-0.01326585910620912	0.0034657639727653194	0.00004597633655808031
25.548	0.9986720201280868	0.017151251562582105	-0.013211096335410613	0.003467126299894257	0.00004580453955493878
25.55	0.9987297459190582	0.017124884340719713	-0.013156085065313988	0.003468479053433633	0.00004563160547423262
25.552	0.9987849690991624	0.01709862738121639	-0.013100835321584093	0.0034698216928590944	0.00004545756259340713
25.554	0.9988377921534239	0.01707248115425115	-0.013045353220939939	0.003471154111925933	0.000045282431474391885
25.556	0.9988883150626383	0.017046446120646354	-0.012989643951753364	0.0034724763209001462	0.00004510623103938736
25.558	0.9989366378076011	0.01702052271669433	-0.01293372630085517	0.003473786632149502	0.00004492900552779112
25.56	0.9989828603691078	0.016994711347286515	-0.012877610906051091	0.003475091968538921	0.00004475088223358736
25.562	0.9990270790933125	0.016969012398705418	-0.012821307079700821	0.0034764135947115958	0.000044572166233843964
25.564	0.9990693766745562	0.016943426237966356	-0.012764824776775778	0.0034777213120718345	0.00004439250317105572
25.566	0.99910983270974	0.01691795321153195	-0.012708174594858483	0.003479014237856312	0.00004421192035267653
25.568	0.9991485267964269	0.01689259364402705	-0.012651367774142865	0.003480291408581467	0.00004403044657115385
25.57	0.9991855385321794	0.016867347840892496	-0.012594408955199738	0.0034815526996092873	0.000043848098497959034
25.572	0.9992209459874601	0.01684221610786775	-0.012537300946790801	0.003482798226688114	0.00004366488950493822
25.574	0.9992548164569705	0.016817198723572662	-0.012480063031087825	0.0034840259726182697	0.00004348086374022307
25.576	0.999287212607931	0.016792295933051097	-0.012422708947533693	0.0034852345992233236	0.000043296055040025584
25.578	0.9993181970901008	0.016767507960056154	-0.012365246247305447	0.0034864235567802055	0.000043110485801993745
25.58	0.9993478325532393	0.016742835019426895	-0.01230767629331469	0.0034875930961000843	0.00004292416686959899
25.582	0.9993761816062532	0.01671827732946509	-0.012249994248836889	0.0034887442821991865	0.00004273709739260262
25.584	0.9994033022720329	0.01669383512444515	-0.012192191356942859	0.0034898786968015475	0.00004254926888392283
25.586	0.9994292442123196	0.016669508631487976	-0.01213428695227567	0.0034909942800073947	0.00004236072634236273
25.588	0.9994540562382039	0.01664529802839013	-0.012076304579628952	0.0034920884015858743	0.000042171523156540644
25.59	0.9994777871607763	0.01662120345596362	-0.012018257678888377	0.00349315972229993	0.00004198169365611472
25.592	0.999500485791127	0.016597225038245463	-0.01196014958503104	0.003494208214217371	0.00004179125292328394
25.594	0.9995222004548197	0.016573362902707625	-0.011901973528125769	0.003495235179834662	0.00004160019658496606
25.596	0.9995429733259982	0.016549617199994184	-0.011843715050065732	0.003496242936895671	0.000041408505090397276
25.598	0.9995628424772096	0.01652598808216849	-0.011785393864428213	0.0034972293336854765	0.000041216225131715184
25.6	0.999581845916901	0.016502475661191385	-0.011727017805871884	0.0034981937605960993	0.00004102338051890038
25.602	0.9996000216535196	0.01647908004808738	-0.011668586143203655	0.003499136742267784	0.00004082997850400064
25.604	0.9996174076955123	0.016455801352058888	-0.011610101429579845	0.0035000583831037964	0.000040636032837286305
25.606	0.9996340405547839	0.016432639673917664	-0.011551569502506485	0.0035009583548870735	0.0000404415637618588
25.608	0.999649951101367	0.016409595099516228	-0.011492999483839644	0.00350183587500039	0.00004024659790387063
25.61	0.9996651689307079	0.01638666769361671	-0.01143440246206493	0.003502689889786372	0.00004005116589962323
25.612	0.999679723638683	0.01636385750664143	-0.011375780158144435	0.0035035205909052514	0.000039855280021670426
25.614	0.999693644821169	0.016341164590394974	-0.011317131797318837	0.0035043285149120498	0.00003965894766436226
25.616	0.9997069620089787	0.016318588996012698	-0.011258458655043107	0.0035051139364209003	0.0000394621803344101
25.618	0.999719702012294	0.0162961307702974	-0.011199763788291718	0.0035058768905097833	0.00003926499304454024
25.62	0.9997318881112313	0.016273789952156423	-0.01114105203555896	0.0035066171657912168	0.000039067404312864225
25.622	0.9997435433630778	0.016251566569038717	-0.011082330016859246	0.003507334311768853	0.00003886943632247632
25.624	0.999754690825121	0.01622946063565237	-0.011023601848852262	0.0035080282163124595	0.000038671106331167934
25.626	0.999765353554648	0.016207472165962137	-0.010964867337176623	0.0035086993586503725	0.000038472422993638035
25.628	0.9997755542170891	0.016185601166322405	-0.010906132741592724	0.0035093473479608037	0.00003827340801321691
25.63	0.9997853122814593	0.016163847631799434	-0.010847402884775582	0.003509971977913675	0.000038074080158702255
25.632	0.9997946457052118	0.016142211549487175	-0.01078868091636362	0.0035105732679300812	0.00003787445482121354
25.634	0.9998035724400582	0.01612069290185345	-0.010729968312958981	0.0035111514720329324	0.000037674544036912646
25.636	0.99981211043771	0.016099291670085537	-0.010671264884566737	0.0035117070816461575	0.00003747435646525498
25.638	0.9998202776485912	0.016078007835311294	-0.01061257215859239	0.0035122403629126325	0.000037273904289731035
25.64	0.9998280910293336	0.016056841370846488	-0.010553895310901833	0.0035127510813487304	0.00003707320716581171
25.642	0.9998355649579831	0.016035792240807277	-0.010495238325148454	0.0035132391589873914	0.000036872282266816795
25.644	0.9998427134165649	0.016014860402204033	-0.010436604323506642	0.003513704638602095	0.00003667114502275997
25.646	0.9998495503871047	0.01599404580666422	-0.010377995566671572	0.0035141406960700777	0.00003646973656447542
25.648	0.9998560898516275	0.015973348402155505	-0.010319413453859635	0.0035145372583219557	0.00003626796306761854
25.65	0.9998623457939022	0.015952768134586546	-0.01026085906977625	0.0035149121382633507	0.00003606601809336613
25.652	0.9998683309936551	0.015932304944741394	-0.0102023353811032	0.0035152654795980788	0.00003586391737647418
25.654	0.99987405617041	0.01591195877474578	-0.01014383992243299	0.003515598184825867	0.00003566166521846958
25.656	0.9998795318724548	0.015891729560250985	-0.010085380609780151	0.003515909706905026	0.000035459287583757766
25.658	0.9998847686480773	0.01587161722857192	-0.010026957248796226	0.0035162006349192393	0.00003525679344452536
25.66	0.9998897770455655	0.01585162171446735	-0.009968549905773474	0.00351608786975281	0.000035050297402715625
25.662	0.9998945676132069	0.015831743094341502	-0.009910052405607005	0.0035156439240170397	0.00003484021552646272
25.664	0.9998991508001742	0.015811981573099744	-0.00985145906527571	0.0035152029598931656	0.00003462987806552353
25.666	0.9999035355240491	0.01579233732187142	-0.009792780287337011	0.003514765049903636	0.00003441932189531741
25.668	0.9999077296032368	0.015772810499065516	-0.009734038221248215	0.003514328723769758	0.00003420861011920528
25.67	0.9999117408435395	0.01575340117995469	-0.009675273991758696	0.003513889974418176	0.000033997848279389806
25.672	0.9999155770507592	0.015734109460511098	-0.009616426639862868	0.0035134581160402973	0.00003378691222513232
25.674	0.999919246030698	0.015714935548499287	-0.009557469628464715	0.0035130380936173725	0.00003357575488338762
25.676	0.9999227555891579	0.015695879614861977	-0.009498466316528748	0.003512623042649384	0.0000333645316532679
25.678	0.9999261133982965	0.015676941640634472	-0.009439514246760289	0.00351220139718321	0.000033153475126202304
25.68	0.9999293257510311	0.015658121562261727	-0.009380557928950772	0.0035117817044948117	0.00003294247171284306
25.682	0.9999323983776206	0.015639419441794103	-0.009321554344690166	0.003511371003631214	0.00003273143563471761
25.684	0.9999353370388079	0.015620835365279521	-0.009262522212244885	0.003510968179615052	0.00003252042075016941
25.686	0.9999381474953358	0.015602369321384882	-0.009203535807785443	0.003510564596240138	0.000032309606967039955
25.688	0.9999408355079471	0.015584021183830975	-0.00914460600883957	0.003510159956134939	0.0000320990298268596
25.69	0.9999434068373846	0.015565790892588159	-0.009085684904439409	0.003509761907215684	0.000031888590778566004
25.692	0.9999458671093817	0.015547678442295584	-0.009026768228988513	0.003509372300466409	0.00003167829038554251
25.694	0.9999482208219919	0.015529683789548027	-0.008967898292413396	0.0035089866394958907	0.00003146823529243662
25.696	0.99995047215811	0.015511806777412117	-0.008909128686303402	0.0035085987469095446	0.00003125855774481999
25.698	0.9999526253320611	0.015494047235631012	-0.00885041946452332	0.003508215145581419	0.00003104917561018931
25.7	0.99995468455817	0.015476405078008262	-0.008791744188063052	0.003507840619170716	0.000030840037376245636
25.702	0.9999566540507618	0.015458880222426061	-0.008733125217279918	0.003507473266896069	0.00003063120323606524
25.704	0.9999585380241613	0.015441472501540997	-0.008674611625540441	0.0035071073919468155	0.00003042279455420066
25.706	0.9999603405818673	0.015424181724127066	-0.008616180507595531	0.003506747195362819	0.000030214766829750417
25.708	0.9999620650093395	0.015407007712792624	-0.008557849175221767	0.0035063913054102767	0.00003000716794101011
25.71	0.9999637143910204	0.015389950249105888	-0.00849963503182271	0.003506038272305423	0.000029800045722198342
25.712	0.9999652918308726	0.015373009088571622	-0.008441546737530073	0.0035056878194550467	0.000029593427575119665
25.714	0.9999668004328583	0.015356183978117516	-0.008383584209203118	0.003505340876023456	0.00002938732041610447
25.716	0.99996824330094	0.015339474673580804	-0.008325738620428961	0.003504999610872432	0.000029181710624829086
25.718	0.99996962353908	0.0153228809554815	-0.008267997269412134	0.0035046667722868716	0.00002897657530346729
25.72	0.9999709441524246	0.01530640260197496	-0.008210379371349625	0.003504340557640406	0.00002877196542463463
25.722	0.999972207519247	0.015290039337673762	-0.008152911585952166	0.003504018010428478	0.000028567949034607397
25.724	0.9999734159031894	0.015273790844929445	-0.00809560948227335	0.0035036976815869545	0.000028364568174074502
25.726	0.99997457158195	0.015257656786080168	-0.00803847750454587	0.0035033796786569705	0.0000281618387367672
25.728	0.9999756768332264	0.015241636825700455	-0.007981508972181823	0.0035030657110627457	0.000027959750402989802
25.73	0.9999767339347166	0.015225730652629485	-0.00792468743084023	0.003502758938973672	0.000027758269736947917
25.732	0.9999777451641186	0.015209937969087466	-0.007868024497371265	0.0035024584364658105	0.000027557428779137657
25.734	0.9999787127224673	0.015194258439171385	-0.007811534749292651	0.0035021627819253427	0.000027357266268689232
25.736	0.9999796383503671	0.015178691711019193	-0.007755223590334353	0.003501871857354443	0.00002715779923848315
25.738	0.9999805236905112	0.01516323742248684	-0.007699095898693536	0.0035015855937417083	0.000026959043283701155
25.74	0.999981370392571	0.015147895202199436	-0.007643156027034967	0.0035013039734322184	0.000026761012567019938
25.742	0.9999821801062179	0.015132664670602269	-0.007587407802490817	0.0035010270321769728	0.000026563719820670832
25.744	0.9999829544811234	0.015117545441374575	-0.007531853663091741	0.003500754991735653	0.000026367174308090873
25.746	0.9999836951669591	0.015102537125316094	-0.007476495807186328	0.0035004880924276614	0.00002617138454614108
25.748	0.9999844038133961	0.015087639321770565	-0.007421342436223605	0.00350022563915605	0.000025976373072226686
25.75	0.9999850819455669	0.01507285161483091	-0.007366400097743698	0.0034999671488119156	0.000025782158347107827
25.752	0.9999857306886739	0.015058173577833088	-0.007311673001100922	0.003499712462067719	0.000025588753120516975
25.754	0.9999863511951107	0.015043604778032533	-0.00725716301746407	0.003499461755193286	0.000025396164430818617
25.756	0.99998694462195	0.0150291447812806	-0.007202869679816706	0.003499215550511347	0.000025204393591921304
25.758	0.9999875121262648	0.015014796354043129	-0.007148802569457433	0.0034989747315317195	0.000025013479551240588
25.76	0.9999880548651277	0.015000552572893441	-0.007095057525178832	0.003498720843480906	0.000024823625649039232
25.762	0.9999885739956115	0.014986416128964005	-0.007041352222306001	0.003498287610740274	0.00002463267524215158
25.764	0.9999890706747891	0.014972386987549335	-0.00698790842706388	0.003497845963137922	0.00002444262728238286
25.766	0.9999895459159893	0.014958464379868051	-0.0069346634168656884	0.003497414806131212	0.00002425339450968252
25.768	0.9999900004470829	0.014944648283838343	-0.0068815461350259155	0.00349700635934963	0.00002406481059634349
25.77	0.999990435100929	0.014930937939121505	-0.006828768531182192	0.003496587419236113	0.000023877386135007122
25.772	0.9999908508520194	0.014917333266828661	-0.006775989197903915	0.0034962132406741323	0.000023690303152376562
25.774	0.9999912485955822	0.014903833523968214	-0.006723772993759336	0.0034957938253629196	0.00002350492411472584
25.776	0.9999916290472137	0.014890438322952285	-0.0066713953300310425	0.0034954460714956615	0.00002331950259775151
25.778	0.9999919929420369	0.014877147729759482	-0.006619297280059539	0.0034951001112564673	0.000023135106659975724
25.78	0.9843892167770577	0.014863962514801706	-0.006563948491020137	0.003440830572235803	0.000022585434642483156
25.782	0.9584857520491264	0.014850904106830175	-0.006491881969267137	0.0033532596526275786	0.00002176896587716396
25.784	0.9332639180627644	0.014838007597811901	-0.006401739500041742	0.003270819288218986	0.000020938933034889898
25.786	0.9087057771758165	0.014825307437073287	-0.006295929862600844	0.003192956267221023	0.000020102628712775358
25.788	0.8847938655272357	0.014812833725864671	-0.006175511023639041	0.003119361615444399	0.000019263652042893374
25.79	0.8615110827247734	0.014800614485745673	-0.006041624582952459	0.0030497382515434026	0.00001842537359209507
25.792	0.8388409060983907	0.014788675251897643	-0.00589567340931635	0.0029837721280994724	0.000017591345995095318
25.794	0.8167674985995935	0.014777039387377112	-0.005738469308300636	0.002921254915738862	0.00001676353167568982
25.796	0.7952750456152947	0.014765728031871931	-0.0055712269736441725	0.002861931147325853	0.000015944468004694208
25.798	0.774347886015111	0.014754760641823413	-0.005394704435988607	0.0028056221100162086	0.000015135502042612157
25.8	0.7539713685882146	0.01474415482464789	-0.005209791777701062	0.002752140509537431	0.000014338078997666118
25.802	0.7341312481495441	0.014733927049399572	-0.005017354315506063	0.002701309895807895	0.000013553428863250977
25.804	0.7148132805195103	0.0147240904046631	-0.004818301539286109	0.002655242210264848	0.000012793757628896568
25.806	0.6960034023883274	0.014714657554944253	-0.004613697155838146	0.0026115777051335574	0.000012049028630425006
25.808	0.6776884845951848	0.014705638912073628	-0.004404057431547612	0.002569945088275567	0.000011318185764689295
25.81	0.6598556971785271	0.014697044066272508	-0.004190095480630522	0.0025301710453105473	0.000010601658262177928
25.812	0.6424922102684993	0.014688881321002302	-0.003972134787382856	0.0024921431742751855	9.899128597677201e-6
25.814	0.625585403427302	0.014681157924037933	-0.003750701343977654	0.0024557201114559593	9.210672722470821e-6
25.816	0.6091235055217638	0.014673880302060915	-0.0035263867975930735	0.002420755724049606	8.536521025486392e-6
25.818	0.5930949594721877	0.014667054158192857	-0.0032993653951904453	0.0023871692162447927	7.876143504541967e-6
25.82	0.5774882082559796	0.014660684216985097	-0.003070272644922147	0.0023548122927900712	7.229915766479758e-6
25.822	0.5622919334012777	0.0146547743843175	-0.0028392306292354	0.002323615817720795	6.597281200248741e-6
25.824	0.5474955752016558	0.01464932825498164	-0.0026067052525237523	0.0022934646998431867	5.978386479559046e-6
25.826	0.533088723595552	0.014644348441452893	-0.002372893204119865	0.0022642857905810403	5.372908364654927e-6
25.828	0.5190609691502099	0.014639837356838433	-0.002138048306244041	0.0022359993452631803	4.7806746129027275e-6
25.83	0.5054021668971533	0.014635796769820013	-0.001902420323402717	0.0022085289738697804	4.201550404713618e-6
25.832	0.49210283743925615	0.014632228036617217	-0.0016662457202917605	0.0021818048627208447	3.6354230150203594e-6
25.834	0.4791536038565815	0.01462913202743897	-0.0014297098230683471	0.0021557665821831883	3.0821206587897814e-6
25.836	0.46654509125972876	0.01462650931021739	-0.001192999937787043	0.0021303550044765	2.54151338780478e-6
25.838	0.45426821083861746	0.01462436003425685	-0.0009562763875383266	0.0021055174650623024	2.0134566353886333e-6
25.84	0.44231444803067654	0.01462268413639093	-0.0007196575320097416	0.002081211060148885	1.4977592151381242e-6
25.842	0.430675356530471	0.01462148119703496	-0.0004833468455121814	0.0020573829259155096	9.944295472518836e-7
25.844	0.41934248869504176	0.014620750450760792	-0.0002474810594034763	0.0020339905829727086	5.033741442907803e-7
25.846	0.408307636820574	0.014620491643449834	-2.229372632984955e-6	0.0020123008890204773	4.486168531313547e-9
25.848	0.39756320517318167	0.014620703817596798	0.0002220747157019532	0.0019939824876098015	-4.428130940506201e-7
25.85	0.3871016840098096	0.01462138054527969	0.00045435186356983497	0.0019770350922565325	-8.982695785097162e-7
25.852	0.37691556358745826	0.014622520001783594	0.0006848075361394335	0.0019598002548516817	-1.342085983850414e-6
25.854	0.36699734600195427	0.01462411860107746	0.0009135067898496529	0.0019422376000493924	-1.7742472351464145e-6
25.856	0.357339933114722	0.014626172948866246	0.0011405941640353456	0.0019243279605671165	-2.194877241512892e-6
25.858	0.3479367075031684	0.014628679848659044	0.0013660137855566093	0.0019060325013273433	-2.603666672532097e-6
25.86	0.3387810796781592	0.014631636005228287	0.001589946931553045	0.0018873520042594321	-3.000789527932774e-6
25.862	0.32986646015057763	0.014635038730541054	0.0018125157601422777	0.001868282705504507	-3.3862918481281728e-6
25.864	0.3211862786351898	0.014638885085629036	0.0020336482088588992	0.0018487991099986392	-3.7598069985886597e-6
25.866	0.3127343653840549	0.014643172636308634	0.0022536905693901913	0.0018289349419563837	-4.121853430715299e-6
25.868	0.30450492496901976	0.014647898950318133	0.002472423527179913	0.0018086569638988707	-4.471766030141359e-6
25.87	0.2964921759058445	0.014653061740399168	0.0026902158757978888	0.0017880060656787454	-4.8101223039118835e-6
25.872	0.28869033671033173	0.014658659069508896	0.0029069236373225984	0.0017669632977162738	-5.136427376412924e-6
25.874	0.28109365368526557	0.014664688847494549	0.0031227536369578777	0.0017455514034371055	-5.450926993580149e-6
25.876	0.2736967634809096	0.014671149557318769	0.0033377907101816338	0.001723781605952518	-5.753622230730292e-6
25.878	0.2664945874315634	0.014678039352282311	0.0035518657108753195	0.0017016424784668974	-6.044005571435467e-6
25.88	0.2594820530673972	0.014685356661197885	0.003765363225781595	0.001679177712077388	-6.322714006608272e-6
25.882	0.25265408791858274	0.01469310034328205	0.003978185374740438	0.0016563833093328154	-6.589399856151973e-6
25.884	0.2460056568955547	0.014701268911672002	0.004190290142653005	0.0016332625574381008	-6.843843994797111e-6
25.886	0.23953209665256717	0.01470986125478383	0.004401977277105684	0.0016098491987504183	-7.086519592466134e-6
25.888	0.2332289544540725	0.014718876430528407	0.004613094344321296	0.0015861404621725134	-7.317015595347188e-6
25.89	0.22709177979898743	0.014728313280438592	0.00482369989141588	0.0015621511012442189	-7.535348097446936e-6
25.892	0.22111612218619497	0.014738171076823327	0.005034045651910911	0.001537024198433094	-7.73744998300397e-6
25.894	0.21529757883154332	0.014748449901861652	0.005244646093519573	0.0015072693162743078	-7.905094131479966e-6
25.896	0.2096320933955989	0.014759150391189337	0.005455953165846205	0.0014776305684480048	-8.06188317787502e-6
25.898	0.20411576058603842	0.014770274137137288	0.005667895672556816	0.0014481461267825697	-8.207941165220841e-6
25.9	0.198744675635766	0.014781822357698822	0.00588041070566764	0.0014188514780455695	-8.34342942125152e-6
25.902	0.19351493377768686	0.014793796079709463	0.006093380979188613	0.0013897779954597956	-8.468446802829597e-6
25.904	0.18842268867448908	0.014806196139883331	0.006306736689706372	0.001360956056826726	-8.583191496667223e-6
25.906	0.18346440962171873	0.014819023216985756	0.006520376748713538	0.0013324149613267388	-8.687847533472916e-6
25.908	0.17863667059577515	0.014832277762402379	0.006734192141551146	0.0013041821513066227	-8.782613194480327e-6
25.91	0.1739360455897977	0.01484596004892098	0.0069481005920146435	0.0012762829888847834	-8.867742590648583e-6
25.912	0.16935910859689987	0.014860070142682782	0.007161978148179772	0.0012487397181187474	-8.943446573930637e-6
25.914	0.1649025028439348	0.014874607875170705	0.007375724937422534	0.0012215729757624324	-9.009986260212425e-6
25.916	0.16056315235500432	0.01488957288599023	0.007589235830253716	0.001194802944547241	-9.067641316850565e-6
25.918	0.1563380512185595	0.014904964579364799	0.0078023897460700094	0.0011684477985604179	-9.11668512230588e-6
25.92	0.1522241935111237	0.014920782138895416	0.008015083921285245	0.0011425235059717308	-9.157421782404466e-6
25.922	0.14821857320367046	0.014937024531314489	0.008227203475308621	0.0011170435971693214	-9.190144964702685e-6
25.924	0.1443182156741333	0.014953690497951706	0.008438639085087156	0.0010920195643472862	-9.215158977380858e-6
25.926	0.14052043772474557	0.014970778550807338	0.008649269872527371	0.0010674627914187015	-9.232773761861745e-6
25.928	0.13682265881797032	0.0149882869657984	0.008858983643704842	0.0010433832918777257	-9.243315516859687e-6
25.93	0.13322229841629032	0.015006213810342141	0.0090676879925899	0.0010197625178830438	-9.24688833870132e-6
25.932	0.12971677598216852	0.015024556983487564	0.009275286846159997	0.0009965840927671802	-9.243603326735721e-6
25.934	0.12630351097806852	0.015043314116263511	0.009481625891077268	0.0009739031676980767	-9.234185490248251e-6
25.936	0.1229799344559244	0.015062482582523316	0.00968661052941371	0.0009517217903468815	-9.21895831544657e-6
25.938	0.11974369222838589	0.0150820628843573	0.009890180016887264	0.0009300422893046624	-9.198285664541056e-6
25.94	0.11659261303928656	0.015102045529267586	0.010092186814643129	0.0009093825699098535	-9.177658781510507e-6
25.942	0.11352453084328082	0.015122430402417921	0.010292377582525342	0.0008897887493400778	-9.158041776891077e-6
25.944	0.11053727959500628	0.015143213750014144	0.010490627329052957	0.0008706199105647049	-9.133349026987735e-6
25.946	0.10762869324910111	0.015164391567602756	0.010686841823896396	0.0008518662750221998	-9.103760136274076e-6
25.948	0.10479660576021889	0.015185959732610391	0.01088094966471326	0.0008335179977016612	-9.069467377624357e-6
25.95	0.10203890730221066	0.015207913892367093	0.011072868166821057	0.0008155654026222121	-9.03064818465609e-6
25.952	0.09935372190901932	0.01523024983256241	0.011262704263941771	0.0007980013936787165	-8.987653699216757e-6
25.954	0.096739231502289	0.015252963082194499	0.01145014241214349	0.0007808171400463649	-8.940467451373464e-6
25.956	0.09419361794432429	0.015276048902665547	0.011635311734044055	0.0007640056911036556	-8.889444382574803e-6
25.958	0.09171506309743463	0.015299502779787442	0.011818141323619625	0.0007475590073210179	-8.834757996264587e-6
25.96	0.0893017488239252	0.015323319776413009	0.011998456501971433	0.0007314684355819846	-8.776492206895535e-6
25.962	0.0869518605114328	0.015347495037806289	0.012176403287827169	0.0007157264567181251	-8.714973980767469e-6
25.964	0.08466371044080893	0.015372023668286473	0.012351783334450717	0.0007003250525173799	-8.650263312382496e-6
25.966	0.08243576402051572	0.015396900481679722	0.012524619727849226	0.0006852581155380825	-8.582597312537051e-6
25.968	0.08026649513900537	0.01542212047339166	0.012694932247245857	0.0006705194269873962	-8.51219869606711e-6
25.97	0.07815437768471811	0.01544767846257624	0.012862625189751148	0.0006561021983996039	-8.43919666418585e-6
25.972	0.07609788554609463	0.015473569202244172	0.013027663389616605	0.0006419996905390236	-8.363755864580427e-6
25.974	0.07409549261158653	0.015499787298035729	0.013189977558113382	0.0006282048879010984	-8.286008373312621e-6
25.976	0.07214569848289969	0.015526327310527614	0.013349591921664369	0.0006147111005127005	-8.206142341561761e-6
25.978	0.07024716300094759	0.015553183911894471	0.01350656241360749	0.0006015128982261715	-8.124371502481715e-6
25.98	0.06839860522317844	0.015580351724162327	0.013660782421984626	0.0005886047452511277	-8.040801357423344e-6
25.982	0.06659874417086328	0.015607825159420087	0.013812182732961323	0.0005759810732864065	-7.955555834959034e-6
25.984	0.06484629886527354	0.015635598597710056	0.013960800513770535	0.0005636364416008288	-7.868815923480647e-6
25.986	0.06313998832768995	0.015663666541301018	0.014106678825297137	0.0005515652646818914	-7.780754040057448e-6
25.988	0.0614785323303489	0.01569202344327242	0.014249753305442592	0.0005397615473690618	-7.691468893773096e-6
25.99	0.059860721790547675	0.01572066367012391	0.014390001951932154	0.0005282198597675134	-7.601084813103846e-6
25.992	0.05828547006289177	0.015749581567313688	0.014527425713309988	0.000516935740761932	-7.509745572473837e-6
25.994	0.05675170191416327	0.015778771500481653	0.014662037678605898	0.0005059047205065988	-7.417594073852337e-6
25.996	0.055258342111135846	0.015808227825560586	0.014793811904244088	0.0004951221143249234	-7.324743428954554e-6
25.998	0.05380431542058345	0.015837944842418752	0.014922728580317636	0.0004845831166520435	-7.231302324402845e-6
26.	0.05238854660928774	0.01586791684039487	0.015048796996162347	0.0004742882019614162	-7.1374668689922e-6
26.002	0.051009971364604216	0.015898138148173323	0.01517203857272609	0.0004642348251335224	-7.043388673728553e-6
26.004	0.04966763029253238	0.015928603095826863	0.015292432683421443	0.00045441010961829977	-6.949036012004008e-6
26.006	0.048360620478933344	0.015959305971436934	0.015409966397122294	0.0004448102684392687	-6.854511289744079e-6
26.008	0.047088039397864656	0.015990241061497993	0.015524651042982347	0.000435431449930767	-6.759921313314998e-6
26.01	0.04584898452338411	0.01602140269389286	0.015636510724404605	0.0004262650682270561	-6.665298310771424e-6
26.012	0.04464255332955605	0.0160527852176947	0.015745540682405655	0.0004173096874989797	-6.570766661677176e-6
26.014	0.043467843350378114	0.016084382965982188	0.01585173498282816	0.0004085632585518378	-6.476436498284433e-6
26.016	0.042323989661227746	0.01611619026910489	0.01595509680443192	0.00040002181709371346	-6.382386815614957e-6
26.018	0.041210221058583595	0.0161482014728542	0.01605563841023656	0.00039168214900675677	-6.288706956196884e-6
26.02	0.04012577998105921	0.016180410956631638	0.01615338114752081	0.00038354106915527693	-6.195485075792826e-6
26.022	0.039069908867262165	0.016212813129100362	0.016248320043658164	0.0003755952459093514	-6.1027917624116316e-6
26.024	0.038041850155800236	0.016245402371750053	0.016340460840653402	0.00036784125197993935	-6.01069557355512e-6
26.026	0.03704084628528666	0.016278173138883915	0.016429850514813344	0.00036027560535323506	-5.919274340087538e-6
26.028	0.03606614160086985	0.016311119956635783	0.016516513674530338	0.0003528946980869388	-5.82859010662218e-6
26.03	0.03511703897412808	0.01634423737772992	0.016600452301833147	0.000345695324763811	-5.738698749708363e-6
26.032	0.0341929068845305	0.016377519936228113	0.016681645752386544	0.0003386747587102257	-5.649652350078974e-6
26.034	0.03329311714017247	0.016410962127425953	0.016760093164389298	0.0003318302294672832	-5.5615055606323455e-6
26.036	0.0324170415491495	0.016444558506695982	0.016835837192543827	0.00032515891866912095	-5.47432261641692e-6
26.038	0.03156405191956177	0.016478303686773957	0.016908897036385172	0.0003186578797537165	-5.3881532785883995e-6
26.04	0.03073352005950476	0.01651219231716504	0.01697929031453203	0.00031232406368598894	-5.303040949538797e-6
26.042	0.029924817780073387	0.016546219081080962	0.017047033114936678	0.00030615431907148613	-5.219022815492514e-6
26.044	0.029137343236555868	0.01658037869237852	0.017112139994884635	0.0003001456425453594	-5.1361342540907916e-6
26.046	0.028370569953148368	0.016614665897293476	0.01717463120366401	0.0002942956566798619	-5.0544193683167465e-6
26.048	0.027623983627086974	0.016649075486590496	0.017234526616678715	0.00028860201038035977	-4.973919029527297e-6
26.05	0.026897069955606506	0.016683602283199574	0.017291841297111858	0.00028306225947080606	-4.894667667971076e-6
26.052	0.026189314635945638	0.016718241143427955	0.01734659355940822	0.00027767387469958103	-4.816695846479678e-6
26.054	0.025500203365339154	0.016752986963463418	0.01739880496946364	0.00027243424187183484	-4.74003024133174e-6
26.056	0.024829221841021966	0.01678783468587682	0.01744850033625503	0.0002673406621181017	-4.66469363286234e-6
26.058	0.024175859268007825	0.01682277929918773	0.01749569764838934	0.00026239037777385705	-4.590702715378061e-6
26.06	0.023539656634013806	0.016857815825028225	0.01754041768114372	0.0002575810495438016	-4.518079195745655e-6
26.062	0.022920192247547586	0.01689293933656931	0.01758268758315704	0.0002529106257744291	-4.4468485194525314e-6
26.064	0.02231704502467386	0.016928144957792702	0.017622531016695153	0.00024837698146907677	-4.377031059771922e-6
26.066	0.021729793881454004	0.01696342785651847	0.0176599681576514	0.00024397791311808138	-4.308642176835557e-6
26.068	0.021158017733949496	0.016998783237433073	0.017695015718661358	0.00023971113947006956	-4.241692380861106e-6
26.07	0.02060129549822486	0.017034206340921162	0.01772769569552552	0.00023557308606915938	-4.1761679838899e-6
26.072	0.02005920609235251	0.01706969245978303	0.017758035027249167	0.00023156235053232966	-4.11209233174526e-6
26.074	0.019531346092167612	0.01710523693636753	0.017786057368017798	0.00022767666955328844	-4.049470306034019e-6
26.076	0.019017362585771448	0.01714083516042237	0.01781178646267471	0.0002239141699840595	-3.988311381723115e-6
26.078	0.01851691081798258	0.01717648256927577	0.017835246146721308	0.00022027299625549862	-3.928623107692639e-6
26.08	0.018029646033620512	0.017212174648014878	0.0178564603054965	0.0002167512309787063	-3.870409752138772e-6
26.082	0.017555223477503924	0.01724790692667428	0.017875449333527364	0.00021334689344590369	-3.8136715842577126e-6
26.084	0.017093298394454004	0.017283674979220495	0.017892239111120645	0.00021005794579370828	-3.7584069933318478e-6
26.086	0.016643526029289413	0.017319474436088538	0.01790685828577186	0.00020688229232075324	-3.704611890423356e-6
26.088	0.01620556397912267	0.01735530098327845	0.01791933377502011	0.00020381780115740375	-3.652279208230198e-6
26.09	0.015779104561533974	0.017391150358895203	0.01792969076644806	0.0002008626291928562	-3.6014048279636344e-6
26.092	0.015363865114169047	0.017427018349689183	0.017937952717682035	0.00019801512880217754	-3.551986017839179e-6
26.094	0.014959563381630086	0.01746290078759605	0.017944141356391975	0.0001952736037337179	-3.5040171485699056e-6
26.096	0.014565917108521443	0.017498793546379555	0.01794827709337918	0.00019263630602587398	-3.457489798797376e-6
26.098	0.014182644039445308	0.017534692544712304	0.017950385889233696	0.00019010144032276835	-3.4123942118928227e-6
26.1	0.013809461919003937	0.01757059375803816	0.01795049679756195	0.00018766716366655864	-3.3687188204040954e-6
26.102	0.01344608849314664	0.017606493218448878	0.017948637485349892	0.00018533158417399575	-3.326449418924659e-6
26.104	0.013092253336535322	0.01764238701217064	0.017944834419827613	0.00018309288168485982	-3.2855714452838975e-6
26.106	0.012747719878791077	0.017678271277164315	0.017939112868469373	0.00018094953267476285	-3.2460740901493577e-6
26.108	0.012412257021790338	0.01771414220072579	0.017931496898993614	0.00017890002563203332	-3.2079452548506835e-6
26.11	0.012085633667407692	0.017749996017086808	0.01792200937936291	0.00017694280664028931	-3.1711706402180627e-6
26.112	0.011767618717518347	0.017785829005710692	0.017910673534487307	0.00017507628082109647	-3.13573410941888e-6
26.114	0.011457981073996973	0.017821637497770305	0.01789751737992099	0.00017329881515091696	-3.101618556083251e-6
26.116	0.011156489638719876	0.017857417879414066	0.017882567487966294	0.0001716087368122018	-3.068804817568844e-6
26.118	0.010862914891604196	0.01789316658925402	0.017865849880956793	0.00017000435049987277	-3.037272205140289e-6
26.12	0.01057705059217055	0.017928880117560293	0.01784739019462575	0.00016848416126415293	-3.0070025676955867e-6
26.122	0.010298707265755332	0.01796455500548768	0.017827213678106243	0.0001670468100875425	-2.9779791776766534e-6
26.124	0.010027695709446605	0.018000187844302833	0.017805345193930955	0.00016569087917254243	-2.950183299153023e-6
26.126	0.009763826720332483	0.01803577527461087	0.017781809218092984	0.000164409757396136	-2.923502939611042e-6
26.128	0.009506911095502476	0.018071313985917773	0.017756630459682295	0.00016320717935759481	-2.8980095722198995e-6
26.13	0.009256759632044687	0.018106800718741666	0.01772983512487008	0.0001620817024697401	-2.8736818615467393e-6
26.132	0.009013183127948476	0.01814223226612294	0.01770144933399611	0.00016103185395293355	-2.8504972039073144e-6
26.134	0.008776000310005977	0.018177605472905724	0.01767149877064106	0.00016005621301290996	-2.8284331714911017e-6
26.136	0.00854505260137843	0.01821291723486473	0.01764000868162619	0.000159153564049805	-2.8074702515503105e-6
26.138	0.008320185094856087	0.01824816449783156	0.017607003877013513	0.00015832270212832086	-2.7875884301926013e-6
26.14	0.008101242883230391	0.018283344256820985	0.01757250873010596	0.00015756239586063616	-2.76876657679744e-6
26.142	0.007888071059291584	0.018318453555097442	0.017536546913726733	0.00015687138792095807	-2.7509824536973065e-6
26.144	0.007680514715830309	0.01835348948088735	0.017499140237151482	0.00015624839522169548	-2.734212579814319e-6
26.146	0.00747841894563686	0.018388449170868876	0.017460315742655042	0.00015569211166512585	-2.7184334283138035e-6
26.148	0.007281629898879674	0.018423329816709026	0.017420100472573103	0.00015520121846488092	-2.7036208191239934e-6
26.15	0.0070900093268861635	0.018458128662595805	0.017378519905376026	0.00015477453497400012	-2.689752336890979e-6
26.152	0.006903430218778088	0.0184928430021103	0.017335597955669028	0.00015441097452918828	-2.676806574381059e-6
26.154	0.00672176574601668	0.018527470175098745	0.01729135697419243	0.00015410943064244752	-2.6647611783281095e-6
26.156	0.006544889080062172	0.018562007564545187	0.017245817747821208	0.0001538687755685171	-2.6535928605350506e-6
26.158	0.006372673392374829	0.018596452594228804	0.01719900140441476	0.0001536878612356587	-2.643277741233595e-6
26.16	0.006204991854415833	0.01863080273714204	0.017150935221181437	0.00015356552152192833	-2.6337923118295365e-6
26.162	0.006041717638250333	0.018665055517700903	0.017101642916856806	0.00015350057058914404	-2.6251119457493134e-6
26.164	0.0058827292330293456	0.018699208506842053	0.017051147659166172	0.0001534918592634498	-2.6172123567810356e-6
26.166	0.0057279203436033125	0.018733259321771095	0.016999472549520007	0.00015353837880680232	-2.6100714558240408e-6
26.168	0.005577187133543659	0.018767205625830327	0.016946640623013442	0.00015363912902240638	-2.6036671051755156e-6
26.17	0.00543042576642184	0.018801045128365924	0.01689267484842648	0.0001537930932096786	-2.597976717524847e-6
26.172	0.005287532405810089	0.01883477558459512	0.01683759812822434	0.00015399923866249503	-2.5929772926515998e-6
26.174	0.005148403215279854	0.018868394793777898	0.016781430730097233	0.000154256516574019	-2.5886450475529953e-6
26.176	0.005012934358402847	0.018901900594730302	0.016724194128914006	0.0001545638631004092	-2.584956051806132e-6
26.178	0.004881022707123458	0.0189352908741272	0.01666591324408044	0.0001549202080611768	-2.581886747302464e-6
26.18	0.004752575588948196	0.01896856356747754	0.016606611981495573	0.00015532457625363927	-2.5794149690344084e-6
26.182	0.004627507865652254	0.019001716657079455	0.016546313224279494	0.0001557762446363514	-2.5775225366550588e-6
26.184	0.004505734521541925	0.01903474816997455	0.016485038832773642	0.00015627715563589859	-2.5762349793331986e-6
26.186	0.004387170540924147	0.01906765617590215	0.01642280964454115	0.0001568226316837068	-2.575468228097504e-6
26.188	0.004271730908105205	0.019100438785254113	0.01635964547436619	0.0001574117454206454	-2.5752003485829445e-6
26.19	0.004159330607391411	0.019133094147029073	0.016295565114254295	0.00015804356437020177	-2.575409194083463e-6
26.192	0.004049884623495472	0.01916562044514201	0.016230583153164595	0.00015871714993126882	-2.576071899792751e-6
26.194	0.003943311505898174	0.019198015889291084	0.01616471610577501	0.00015943159489571816	-2.577166469780212e-6
26.196	0.003839540002994652	0.019230278740257907	0.01609799498430292	0.00016018609600690058	-2.578674970074152e-6
26.198	0.0037385005105446388	0.019262407318842458	0.016030448170799263	0.00016097986215844298	-2.58057933687333e-6
26.2	0.0036401234243073092	0.019294399999211717	0.015962100650029263	0.00016181209659511884	-2.582860972243544e-6
26.202	0.0035443391400418584	0.019326255202104903	0.015892974009472798	0.00016268199645428887	-2.585500741457159e-6
26.204	0.003451078053507989	0.01935797138803873	0.01582308643932475	0.00016358875231544875	-2.5884789683886325e-6
26.206	0.0033602705604648918	0.019389547050513205	0.015752452732494295	0.00016453154775676634	-2.5917754290425893e-6
26.208	0.0032718475315472086	0.019420980709216797	0.01568108428460538	0.0001655095638892664	-2.5953694212558655e-6
26.21	0.003185746846627398	0.01945227090316158	0.01560898902481262	0.00016652204732780433	-2.5992408091290253e-6
26.212	0.0031019114365023427	0.019483416191013226	0.015536183029309654	0.00016756829122493508	-2.603371642379254e-6
26.214	0.003020284314119483	0.01951441518284979	0.015462698251890864	0.00016864758606408294	-2.6077467342187094e-6
26.216	0.002940808492426275	0.019545266551176235	0.015388564069186811	0.0001697592170190125	-2.612350587432062e-6
26.218	0.0028634269843705977	0.01957596902309797	0.015313805705176573	0.0001709024634136248	-2.6171671192522976e-6
26.22	0.0027880828028999027	0.019606521372015868	0.015238444231186955	0.00017207659836054333	-2.622179647609496e-6
26.222	0.002714718961233472	0.019636922409320814	0.015162496565892882	0.00017328088839380386	-2.6273708752059187e-6
26.224	0.0026432808614865904	0.019667170976088222	0.01508597547531781	0.00017451461807679977	-2.6327232483910555e-6
26.226	0.0025737207416073357	0.01969726593477306	0.015008889572832912	0.00017577713608081896	-2.6382196248658354e-6
26.228	0.0025059919440380027	0.019727206160890652	0.014931243259378123	0.00017706822252198758	-2.643848703981493e-6
26.23	0.0024400478112212446	0.019756990539327834	0.014853045664481443	0.0001783868288471433	-2.6495877148086553e-6
26.232	0.002375841685599354	0.019786617996781275	0.014774327757124468	0.0001797322402655543	-2.6554230262055426e-6
26.234	0.0023133269096146333	0.019816087523899458	0.014695120002871287	0.00018110379495145233	-2.661341999786987e-6
26.236	0.0022524568257097193	0.019845398167415148	0.01461544802061413	0.0001825008265420344	-2.6673313440442194e-6
26.238	0.0021931856401022714	0.019874549020452395	0.01453533258257251	0.00018392267278067358	-2.673377218342747e-6
26.24	0.0021354735955362546	0.01990353921283295	0.0144547896142938	0.0001853687290214524	-2.679465979074132e-6
26.242	0.002079280197751426	0.01993236790138305	0.014373830194652944	0.00018683837703980613	-2.685583105414717e-6
26.244	0.002024565533967775	0.01996103426023985	0.014292460555853028	0.00018833099830795538	-2.691713364760876e-6
26.246	0.001971290579562794	0.019989537451770734	0.014208888345904858	0.00018984581876082504	-2.6974980417094528e-6
26.248	0.001919417562102406	0.020017876497333133	0.014128512517646782	0.00019137100953347996	-2.7037877037084734e-6
26.25	0.0018689274048034757	0.02004604943243789	0.014045934130361407	0.00019291087165273601	-2.7096133962649334e-6
26.252	0.04525893462933602	0.020074025974090935	0.013914431642734615	0.0006447255805186421	-8.970990018449039e-6
26.254	0.0867628993209746	0.020101644902223825	0.013689390358194517	0.0010753243061318186	-0.000014720534188293126
26.256	0.12646243861314596	0.020128726309666972	0.01337804859557438	0.0014850794115274285	-0.00001986746453570094
26.258	0.16443620080240137	0.020155103492961356	0.012986314299217594	0.001874376240444042	-0.000024341238973392178
26.26	0.20075926135187386	0.020180622516471902	0.012520907842658085	0.002243592507119351	-0.000028091815018119595
26.262	0.23550312418381042	0.020205141986666682	0.011987755798282911	0.0025930670990405927	-0.000031085055151860514
26.264	0.2687367823497733	0.020228532258341297	0.011392674143482611	0.002923095061950195	-0.00003330186953122169
26.266	0.30052573696597096	0.02025067517577472	0.010741314836499993	0.0032339012222350467	-0.00003473635117816877
26.268	0.3309327189675035	0.02027146332897224	0.010027726293223644	0.003525379932987166	-0.000035351545047618415
26.27	0.3600179559677537	0.020290799680462004	0.009290219298390263	0.0038139747342053553	-0.00003543266167928747
26.272	0.3878387669100011	0.020308594182309164	0.008497417400228883	0.004084981509389949	-0.000034711792957503404
26.274	0.41445017400182166	0.020324763736458022	0.007666259796069169	0.004333358603398488	-0.000033220652843184274
26.276	0.4399047923593799	0.02033923801829327	0.006803300177841579	0.004552842213281905	-0.00003097435223930543
26.278	0.46425280290903387	0.020351960970352235	0.005916386139674185	0.004735628183819196	-0.000028017804949398325
26.28	0.4875424291185397	0.020362893344423073	0.005014992038824921	0.00487296660002613	-0.000024437888704590783
26.282	0.5098196941260301	0.020372022946118548	0.004117596237353468	0.004886724172844974	-0.0000201215570670907
26.284	0.5311286390190495	0.020379379167953272	0.00324326372564532	0.004851655209667182	-0.00001573519735085171
26.286	0.5515108131657969	0.020385017069887202	0.002400392070267407	0.004780876481276132	-0.000011475977994583168
26.288	0.5710073087293172	0.020389005787682418	0.001594939799374435	0.004686342990105563	-7.474434948438756e-6
26.29	0.5896562864467962	0.020391423529874553	0.0008298990269857337	0.00457868072363185	-3.799842677420407e-6
26.292	0.6074942205505756	0.020392352535357296	0.00010610505163709402	0.004466719569065979	-4.7394151052416404e-7
26.294	0.6245570221340372	0.020391873028307236	-0.000579790783494543	0.0043889957026434275	2.544699257189815e-6
26.296	0.6408779539050092	0.020390053768537808	-0.0012343498712813455	0.004319400432030817	5.331651367289826e-6
26.298	0.6564894479552652	0.02038695568214054	-0.0018588431083325513	0.004252890049859535	7.905455359677478e-6
26.3	0.6714223180360841	0.020382637527117605	-0.002454643674405215	0.004190030842740912	0.000010285032703696732
26.302	0.6857059415332649	0.020377155306764354	-0.003023149327652305	0.00413120266872749	0.000012489242570358919
26.304	0.6993687777568846	0.02037056215827458	-0.003565812764687242	0.0040766256219517474	0.000014536483679606608
26.306	0.7124375146865676	0.020362908222862724	-0.004084384845353823	0.004026327572053967	0.00001644507131772748
26.308	0.7249382884554592	0.020354239623085846	-0.004580168310500974	0.003980353978417752	0.000018230691156525465
26.31	0.7368955256386055	0.020344602266799672	-0.005053110365149492	0.003939917584411704	0.00001990883838362553
26.312	0.7483330253170682	0.020334038440052347	-0.0055077323172537255	0.0039105619488329635	0.00002153832842421002
26.314	0.7592733190545732	0.020322582879507934	-0.005945030714460117	0.0038844444929463573	0.00002309314181918155
26.316	0.7697379731785258	0.020310269194527945	-0.006366010660404385	0.0038611481851809877	0.00002458011050826321
26.318	0.779747805702669	0.020297129187047142	-0.006771514860714277	0.003840312119135388	0.000026004730584506416
26.32	0.7893223864302146	0.02028319280793899	-0.007162453609052676	0.0038215873412892044	0.000027371942044926885
26.322	0.7984808629928601	0.020268488655410075	-0.0075394411611943895	0.0038046992798169187	0.000028685306356218328
26.324	0.8072411165267069	0.02025304394253722	-0.007903111741028963	0.003789387840605992	0.000029947955534405604
26.326	0.8156206677981148	0.020236884666675517	-0.00825407585818442	0.003775418288108542	0.00003116258894642467
26.328	0.8236360233371183	0.02022003576241166	-0.008592841171837043	0.0037625883821271688	0.00003233132436261806
26.33	0.8313026733796913	0.020202521157357396	-0.008919842066612255	0.003750721573203397	0.00003345584406880976
26.332	0.8386360659812477	0.020184363926953438	-0.009235536991618632	0.0037396560433148834	0.00003453773172396478
26.334	0.8456509255172304	0.020165586294761246	-0.009540314085366302	0.003729253846054724	0.00003557825299542234
26.336	0.8523606714429907	0.020146209782977577	-0.009834430645094006	0.00371940458913271	0.000036578226472870006
26.338	0.8587785876300552	0.020126253758222332	-0.010118128276312753	0.0037085438340953847	0.00003752352223170582
26.34	0.8649177534067709	0.020105742535959297	-0.010391301363677547	0.0036961629197592143	0.00003840794278846831
26.342	0.8707900314275021	0.02008469547849286	-0.010654047542582507	0.003684306512638064	0.00003925277674709229
26.344	0.87640683947826	0.020063133068295613	-0.010906701861414682	0.0036729429547690804	0.00004005969376164987
26.346	0.881779568517925	0.020041075184720432	-0.011149573202760164	0.0036620455551579717	0.00004083024498907629
26.348	0.8869188774259652	0.020018541121266473	-0.011382928252468418	0.003651591829077829	0.000041565807797692845
26.35	0.8918346199324291	0.019995549643191675	-0.011607004445497128	0.003641385829979734	0.000042265581516345015
26.352	0.8965366089472091	0.019972119068611606	-0.011822113190797167	0.0036308294975286298	0.00004292407729626866
26.354	0.9010343870028495	0.019948267136325682	-0.012028348435796634	0.003620659655183414	0.0000435505558999774
26.356	0.9053365804406668	0.01992401149765842	-0.012225882331898625	0.003610867255070259	0.000044146038176594766
26.358	0.9094516234051929	0.0198993691573217	-0.01241508472994704	0.003601418791300884	0.00004471191944202393
26.36	0.9133878962159525	0.01987435658143346	-0.01259615746623333	0.003592304005187169	0.00004524922691591825
26.362	0.9171531084480706	0.01984898976884576	-0.012769355934696448	0.0035835048627825376	0.000045759049086585775
26.364	0.9207545173626006	0.019823284269427397	-0.012934885138040147	0.0035750095579523623	0.00004624233799950949
26.366	0.9241993696437995	0.019797255191839815	-0.013092970810350876	0.003566805085732718	0.00004670007487370953
26.368	0.9274945959715587	0.01977091720699534	-0.01324382142943031	0.003558880791496581	0.00004713318169121032
26.37	0.9306465000642118	0.019744284591065975	-0.01338764575659269	0.0035512249715906998	0.00004754254192162223
26.372	0.9336613123492876	0.019717371150860204	-0.013524675737110024	0.0035438240724306245	0.000047929071448988905
26.374	0.9365452058375232	0.019690190326281318	-0.013655054292898445	0.003536676304718352	0.00004829350695733654
26.376	0.939303772924518	0.019662755222130048	-0.013778997214700769	0.0035297699400773943	0.00004863669017286091
26.378	0.9419422858907966	0.0196350784906922	-0.013896706796392027	0.003523094764788649	0.00004895941496217159
26.38	0.9444660142799968	0.019607172465617318	-0.014008317603354832	0.0035166495865249538	0.000049262344307748
26.382	0.9468801746998496	0.019579049145554247	-0.014114037648435543	0.0035104250571040643	0.00004954627141797825
26.384	0.9491894549962104	0.01955072012520478	-0.014214039601189483	0.0035044149587711375	0.00004981189300297376
26.386	0.9513982437356259	0.019522196715036383	-0.014308455930127145	0.0034986174813870304	0.00005005981404879875
26.388	0.9535109264238891	0.01949348989260696	-0.01439748301682396	0.0034930239146081297	0.000050290752487930495
26.39	0.9555318654713352	0.019464610275014737	-0.014481269786544274	0.0034876316782082397	0.00005050533524823168
26.392	0.9574650346626623	0.019435568221713207	-0.014559948149582802	0.0034824393577950457	0.0000507041364835623
26.394	0.9593140908399095	0.01940637376512382	-0.014633700170591589	0.003477439077092014	0.00005088780081566326
26.396	0.961082682122969	0.019377036617730103	-0.01470265630206742	0.003472629432444803	0.00005105687700967939
26.398	0.9627744485468885	0.019347566251103215	-0.0147669464332836	0.0034680094693135778	0.00005121191006347389
26.4	0.9643927612455033	0.01931797183563177	-0.014826730474156153	0.003463574201282133	0.00005135348115965086
26.402	0.9659406725657864	0.019288262237913172	-0.01488215081693112	0.0034593199319203098	0.000051482120950853946
26.404	0.9674212169953287	0.01925844605890638	-0.014933330707976564	0.003455245438356012	0.00005159832280819778
26.406	0.9688374270673286	0.019228531657285997	-0.014980398907449625	0.003451349142241258	0.000051702586919658145
26.408	0.9701921602997506	0.019198527122497592	-0.015023478709002933	0.00344756442029239	0.00005179441066617876
26.41	0.9714879706910879	0.01916844033609848	-0.015062668792842255	0.0034439134970595336	0.000051874528357406876
26.412	0.9727273827180543	0.019138278960325664	-0.015098090132630419	0.003440448888683499	0.00005194420741805163
26.414	0.9739129206796069	0.019108050402202006	-0.01512986456698801	0.00343716868413884	0.000052003896684913044
26.416	0.9750470022796351	0.019077761788870384	-0.015158164801946454	0.0034340648050795275	0.0000520541202559596
26.418	0.9761317701720348	0.0190474200297196	-0.015183040187123974	0.003431142822823523	0.000052095179366691545
26.42	0.9771693242243256	0.019017031815993284	-0.015204634893072895	0.0034283971879343735	0.00005212752751097997
26.422	0.9781617643040219	0.018986603589350542	-0.01522307998309075	0.003426177480845285	0.00005215697382717215
26.424	0.979111130203894	0.018956141452450906	-0.015238582987302069	0.0034245660621435078	0.000052185534133472094
26.426	0.9800192256247927	0.018925651120766468	-0.015251298588460842	0.0034231017511871637	0.000052206746906038626
26.428	0.9808877975786265	0.01889513805010429	-0.015261323362164684	0.003421779177441378	0.000052220878500854756
26.43	0.9817185930887721	0.0188646075728352	-0.015268727924358825	0.003420596037102825	0.000052228150229663035
26.432	0.9825133273416172	0.01883406482227184	-0.015273609865302852	0.0034195467961663554	0.000052228823680791205
26.434	0.983273523807676	0.018803514754885464	-0.015276055422262753	0.003418626621637691	0.00005222312974016025
26.436	0.9840006358570332	0.01877296219940754	-0.015276111224324202	0.00341783509384417	0.000052211229039962085
26.438	0.9846961168166095	0.01874241181872477	-0.015273902634653632	0.003417162622623568	0.00005219340918473003
26.44	0.9853614071179387	0.0187118680224441	-0.015269542395306973	0.0034166010486243086	0.00005216993455981914
26.442	0.985997800723906	0.018681335033294947	-0.015263104641939626	0.0034161462322114845	0.000052140997414411675
26.444	0.9866064987162874	0.018650816964341635	-0.01525462490380643	0.0034157982481795206	0.00005210672102305769
26.446	0.9871887007001978	0.0186203178912519	-0.015244113693569691	0.003415560122021614	0.00005206718682732025
26.448	0.9877456058739189	0.01858984179780277	-0.015231669281090786	0.0034154246355414053	0.00005202261850305672
26.45	0.9882783468165178	0.01855939241794296	-0.015217417754842175	0.0034153810733666082	0.00005197328058540095
26.452	0.9887879214130028	0.018528973273903248	-0.01520144415811081	0.0034154230529672455	0.000051919362816005926
26.454	0.9892753118367216	0.0184985877595485	-0.015183791813686575	0.003415549026423629	0.000051860985346656246
26.456	0.9897415002610244	0.018468239223717285	-0.015164463177204551	0.0034157622596327516	0.00005179820100828587
26.458	0.9901874571707018	0.018437931002544716	-0.015143494152250891	0.0034160620842383555	0.00005173111619638953
26.46	0.9906140446073173	0.018407666267668897	-0.015120993321210517	0.00341643892210189	0.00005165995012342634
26.462	0.9910220671192774	0.018377447993708572	-0.015097044851958015	0.003416885841264496	0.000051584878799590396
26.464	0.991412328822776	0.018347279015900574	-0.015071703958358957	0.0034173992994558566	0.00005150603054890196
26.466	0.9917856335614564	0.01831716208800802	-0.01504499690027002	0.0034179791663579715	0.00005142348596304319
26.468	0.9921427405291492	0.01828709994068117	-0.015016921723577555	0.003418628511123249	0.00005133727675352831
26.47	0.9924843186286022	0.018257095281470032	-0.01498752730636852	0.003419309280307837	0.000051246991207533
26.472	0.9928110262273295	0.018227150639983696	-0.014956918705691541	0.0034199958072805054	0.000051152599263300435
26.474	0.9931235216928436	0.018197268370261793	-0.014925163291755006	0.003420730105954707	0.0000510549554083964
26.476	0.9934224555574119	0.018167450733346573	-0.014892286691581163	0.0034215116958501088	0.000050954133093197874
26.478	0.9937084056658075	0.018137699980760057	-0.014858273031789488	0.0034223446854396893	0.00005085013174515661
26.48	0.9939819113294696	0.018108018372947416	-0.014823160765565668	0.003423226787351048	0.00005074304100589547
26.482	0.994243511570325	0.018078408029722354	-0.014787011202155514	0.00342415304581258	0.000050632989446325544
26.484	0.9944937452275484	0.018048871001735477	-0.01474985198329473	0.003425122413349473	0.00005052004862156996
26.486	0.9947331212055127	0.01801940926216595	-0.014711732938850286	0.0034261311568729524	0.000050404326593389045
26.488	0.9949620878776169	0.017990024673889854	-0.014672705508060397	0.003427186183093941	0.00005028609358583096
26.49	0.9951810865551	0.01796071902969272	-0.01463279390500413	0.003428296879843793	0.00005016556168792293
26.492	0.9953905585492011	0.017931494066194913	-0.014592030545522376	0.0034294396793942603	0.00005004248855574751
26.494	0.9955909399205912	0.017902351451176184	-0.014550451818896061	0.0034306119811999395	0.00004991695434177728
26.496	0.9957826180135783	0.01787329278781022	-0.01450807795343737	0.0034318129164948147	0.000049789009314120026
26.498	0.9959659543428714	0.017844319644859274	-0.014464945137607387	0.0034330396594005087	0.00004965873032845871
26.5	0.996141310228912	0.017815433470540588	-0.01442111572980406	0.003434286277995011	0.00004952623986424409
26.502	0.9963090468695588	0.01778663563629405	-0.014376603120310942	0.0034355525989167024	0.00004939157621357823
26.504	0.996469505392676	0.0177579275284249	-0.014331390611420254	0.0034368419668873345	0.00004925472469718427
26.506	0.996622986350243	0.017729310507597712	-0.01428552600149143	0.0034381499741609938	0.00004911578085290396
26.508	0.9967697855616912	0.0177007858291856	-0.014239053477286854	0.0034394725980676916	0.00004897483425754861
26.51	0.9969101988464514	0.017672354684974644	-0.014191993259611284	0.003440808650748971	0.00004883193317904159
26.512	0.9970445198875499	0.017644018246528406	-0.014144349842613818	0.0034421588211098484	0.00004868709857961685
26.514	0.9971730106550347	0.017615777653643472	-0.014096153312341972	0.003443520648299296	0.000048540394992642096
26.516	0.997295909555809	0.017587633984332666	-0.01404743006676981	0.0034448920225686025	0.00004839187977460565
26.518	0.9974134544746017	0.017559588270585878	-0.013998200872037082	0.0034462715027503287	0.00004824160075507619
26.52	0.9975258832961412	0.017531641507902634	-0.013948479675620717	0.0034476584682103357	0.00004808959407231352
26.522	0.9976334333235025	0.017503794673960005	-0.013898277342227195	0.0034490526774059883	0.00004793589067853969
26.524	0.9977363200853712	0.01747604869332955	-0.01384763232077238	0.003450450488360063	0.00004778056970383965
26.526	0.9978347326288202	0.01744840442058616	-0.013796572941130528	0.003451849367750665	0.00004762369158396734
26.528	0.9979288585498749	0.01742086266847358	-0.013745112704418593	0.003453248563663393	0.00004746529070392496
26.53	0.998018885444561	0.01739342423756155	-0.01369325030052191	0.0034546491317406984	0.00004730537526140607
26.532	0.9981050009088989	0.017366089933673133	-0.01364099012926895	0.003456051457834299	0.000047143963822563236
26.534	0.998187384325637	0.017338860520417786	-0.01358836459888595	0.0034574524919574203	0.00004698112504404422
26.536	0.9982661886073909	0.01731173670191717	-0.013535398809898984	0.0034588499648075233	0.00004681691369727489
26.538	0.9983415616288384	0.017284719141068182	-0.013482108886695876	0.0034602426773115247	0.00004665136854990604
26.54	0.9984136512646575	0.01725780847749493	-0.013428501977525641	0.0034616305324089176	0.000046484512449916286
26.542	0.9984826053895266	0.017231005344527157	-0.013374579055143809	0.0034630142052174406	0.000046316357256766666
26.544	0.9985485698809141	0.01720431035982852	-0.013320357994149509	0.003464392295150358	0.000046146945603576034
26.546	0.9986116716523145	0.01717772409648709	-0.01326586082863037	0.0034657628139701706	0.00004597632715517065
26.548	0.998672027425094	0.017151247089925478	-0.01321110334616194	0.003467124500179805	0.00004580454008588546
26.55	0.9987297538439887	0.017124879849984277	-0.01315609534114485	0.003468476832584405	0.00004563161189803253
26.552	0.9987849675537341	0.017098622872899545	-0.01310084071324456	0.003469820028663067	0.000045457559499140515
26.554	0.9988377849679688	0.017072476645669896	-0.013045348547860236	0.0034711536702387935	0.00004528240949144937
26.556	0.9988883123869873	0.01704644162533867	-0.012989636338546532	0.0034724762543473084	0.000045106203738209746
26.558	0.9989366426944708	0.017020518237831787	-0.012933717757029194	0.003473786701778121	0.00004492897674891956
26.56	0.9989828678925929	0.01699470688467339	-0.012877603533237832	0.003475091900299899	0.00004475085573362815
26.562	0.9990270799835274	0.01696900794886954	-0.012821301455306217	0.00347641327604629	0.000044572142595418146
26.564	0.9990693709694475	0.016943421799949128	-0.012764818332780526	0.003477721065883617	0.000044392477618088225
26.566	0.9991098290918323	0.016917948787676773	-0.0127081668070397	0.003479014161385269	0.00004421189228693734
26.568	0.9991485296125217	0.01689258923784626	-0.012651357568560152	0.0034802916546071176	0.00004403041416531049
26.57	0.999185545099892	0.016867343456064932	-0.01259440031167521	0.0034815527554375642	0.000043848069108196546
26.572	0.9992209481223834	0.016842211729294666	-0.012537303987393559	0.003482796770077705	0.00004366488183277662
26.574	0.999254811248436	0.01681719432754221	-0.012480075538178438	0.003484023263684664	0.000043480873507555585
26.576	0.9992872061235311	0.016792291527199972	-0.012422701319591566	0.0034852344432811655	0.00004329602651763491
26.578	0.9993181951938817	0.016767503604294895	-0.01236520362272449	0.0034864279077401372	0.00004311039099515611
26.58	0.9993478357576147	0.01674283077697077	-0.012307609101608967	0.003487600652358517	0.00004292402553174505
26.582	0.9993761850664312	0.016718273223015685	-0.01224993145788172	0.003488751314952473	0.00004273696448176252
26.584	0.9994033003720318	0.016693831105766974	-0.012192171440784862	0.003489880201621593	0.0000425492177259713
26.586	0.999429238849473	0.016669504600015757	-0.012134316847165266	0.003490989312743902	0.00004236077043090222
26.588	0.9994540530730318	0.01664529391606403	-0.012076348055598743	0.0034920816353919697	0.00004217159326755789
26.59	0.9994777885082173	0.01662119927197044	-0.012018282010393025	0.003493155416504376	0.000041981726901681496
26.592	0.9995004900137756	0.01659722083798792	-0.011960140790722548	0.003494208213005709	0.00004179122217964732
26.594	0.9995222024484522	0.016573358749651265	-0.011901938079147465	0.003495238657542161	0.00004160011407390931
26.596	0.9995429706709931	0.01654961312191948	-0.011843680769018781	0.0034962462640744096	0.000041408424641571845
26.598	0.9995628388343103	0.016525984062753952	-0.011785368964477754	0.0034972314393492583	0.000041216162866902615
26.6	0.9995818449622211	0.016502471686697003	-0.01172699598045618	0.0034981954782879804	0.00004102332431273313
26.602	0.9996000240178216	0.01647907611782645	-0.011668567151242116	0.003499138104106295	0.00004082992793923433
26.604	0.999617410947907	0.016455797443587477	-0.011610099826881218	0.0035000574471058133	0.000040636016360717524
26.606	0.999634040699273	0.016432635749856053	-0.011551585714873825	0.003500955028690355	0.000040441582097835185
26.608	0.9996499482171948	0.01640959113359951	-0.011493022513616166	0.003501831601121247	0.000040246629430579036
26.61	0.9996651665837131	0.016386663689846155	-0.011434414463618675	0.003502687054412343	0.00004005117551650239
26.612	0.9996797238254342	0.016363853498601186	-0.011375772347506401	0.003503520390811872	0.000039855250380722513
26.614	0.999693647156309	0.016341160611804982	-0.011317113089395626	0.0035043297785049715	0.00003965889640587749
26.616	0.9997069637902882	0.016318585058650813	-0.01125843631527885	0.003505115690318372	0.000039462121777134054
26.618	0.9997197009413225	0.01629612687918163	-0.011199740532454353	0.0035058787656166456	0.00003926493251314778
26.62	0.9997318856971315	0.016273786105167533	-0.011141031727701966	0.0035066186467165895	0.00003906734960002085
26.622	0.9997435422168912	0.016251562757968185	-0.011082314324783387	0.0035073351780093693	0.00003886939088506992
26.624	0.9997546918020207	0.016229456851658636	-0.011023591184441553	0.003508028409430871	0.00003867107104897267
26.626	0.9997653556435891	0.01620746839615547	-0.010964863604400953	0.003508698609351801	0.0000384724016804938
26.628	0.999775554932666	0.016185597400205694	-0.010906131792452447	0.0035093462039385123	0.00003827339220549612
26.63	0.9997853108603206	0.01616384386886342	-0.010847400044832726	0.0035099710718650076	0.000038074060362310055
26.632	0.9997946440861823	0.016142207796467103	-0.010788673606989848	0.0035105729624877132	0.00003787442586580335
26.634	0.9998035721888912	0.016120689168125	-0.010729956605721217	0.0035111517689475997	0.000037674506116909035
26.636	0.9998121116759118	0.016099287961564488	-0.01067125229499152	0.003511707503620686	0.00003747431675735119
26.638	0.9998202790553762	0.016078004148877844	-0.010612563055933052	0.0035122403036628234	0.00003727387169021116
26.64	0.999828090835416	0.01605683769826803	-0.010553890396846014	0.003512750432843837	0.000037073183059707254
26.642	0.9998355635152807	0.016035788576938454	-0.010495232954984435	0.003513238560014929	0.00003687225711379075
26.644	0.9998427124188795	0.01601485675586341	-0.010436591514590136	0.003513705065995152	0.000036671104476537375
26.646	0.9998495506381238	0.01599404219473781	-0.010377974209774718	0.003514142313411899	0.000036469678298066754
26.648	0.9998560910266922	0.01597334483884326	-0.0103193870986872	0.0035145395856256176	0.000036267894457730454
26.65	0.9998623464382634	0.015952764623679894	-0.010260833904549413	0.003514914312196182	0.00003606595194616857
26.652	0.9998683297265163	0.01593230147963633	-0.0102023160156563	0.003515266847995415	0.00003586386326260926
26.654	0.9998740536280992	0.015911955336659626	-0.010143832485376243	0.0035155978807235055	0.00003566163598800297
26.656	0.9998795292895216	0.015891726128924925	-0.010085380032150428	0.0035159084311395424	0.000035459272686284076
26.658	0.9998847667420885	0.015871617752509126	-0.010026959304447648	0.003516200546831637	0.00003525679978935739
26.66	0.9998897759968175	0.015851622239211993	-0.009968542114907325	0.003516089079228274	0.00003505028206605277
26.662	0.9998945670647269	0.015831743622822896	-0.00991005342018569	0.0035156440048751797	0.000034840219894668594
26.664	0.9998991499568346	0.015811982091709555	-0.009851466380251993	0.0035152022218581064	0.000034629896508422244
26.666	0.9999035345815006	0.01579233778034311	-0.009792848040708008	0.003514756440717072	0.00003441947572404203
26.668	0.9999077292350993	0.015772810724202092	-0.009734194381143393	0.00351430848629001	0.000034208961920848756
26.67	0.9999117414024324	0.015753401077889556	-0.009675429786212362	0.0035138695904838053	0.000033998198500632844
26.672	0.9999155785672057	0.01573410909712035	-0.00961652876778057	0.003513444590883629	0.00003378714098223545
26.674	0.999919248213125	0.01571493503845004	-0.009557515973152752	0.003513031793819777	0.000033575857483625984
26.676	0.9999227578238957	0.015695879059004183	-0.009498466185073147	0.003512622827739083	0.000033364529150195694
26.678	0.9999261148832237	0.01567694112261382	-0.009439484489371496	0.0035122051117998307	0.00003315340567632578
26.68	0.9999293267579976	0.015658121103524283	-0.009380532978921158	0.0035117848167074447	0.00003294241328799878
26.682	0.9999323995681184	0.015639419010254618	-0.009321553600500913	0.0035113709153377806	0.000032731432198561074
26.684	0.9999353387614189	0.015620834914287486	-0.009262537940979504	0.0035109658823728063	0.0000325204546949627
26.686	0.9999381497874568	0.015602368859930178	-0.009203521588950625	0.003510566301993937	0.00003230957274984376
26.688	0.9999408380957895	0.015584020780614834	-0.009144571898109737	0.0035101643707626637	0.0000320989504626223
26.69	0.9999434091359746	0.01556579053670823	-0.009085676383886522	0.0035097629021091305	0.00003188856991273395
26.692	0.9999458683575697	0.015547678067729533	-0.009026793240103671	0.003509368741287524	0.00003167834603088535
26.694	0.9999482211956233	0.015529683357860369	-0.008967920273347056	0.0035089834485493004	0.000031468283807084534
26.696	0.9999504723196747	0.015511806355294443	-0.008909095664951613	0.0035086030571378876	0.00003125848028638313
26.698	0.999952625650852	0.015494046897956703	-0.008850381501574805	0.003508220189413358	0.00003104908706783524
26.7	0.9999546851457788	0.015476404772625203	-0.008791753500678668	0.0035078391931002255	0.000030840057505756744
26.702	0.9999566547610789	0.015458879854634122	-0.008733170921379922	0.0035074667777493453	0.00003063130687114672
26.704	0.9999585384533757	0.015441472058160644	-0.008674635952436591	0.0035071038030644263	0.000030422848738989772
26.706	0.999960340179293	0.015424181249749883	-0.00861619403707912	0.0035067450763822203	0.00003021479601668105
26.708	0.9999620638954544	0.015407007178727731	-0.008557900018410072	0.00350638392850545	0.000030007283086309574
26.71	0.9999637132696211	0.015389949576189457	-0.008499717481211281	0.0035060263585304455	0.00002980023352918876
26.712	0.9999652911262046	0.015373008255188642	-0.008441616600248211	0.0035056775498777696	0.000029593585800165655
26.714	0.999966800301067	0.015356183051348317	-0.008383604614416437	0.0035053375157434127	0.000029387363772073525
26.716	0.9999682436343724	0.015339473748785155	-0.008325725468330386	0.003505001005825695	0.00002918167614072661
26.718	0.9999696239662847	0.015322880059296759	-0.00826798268879778	0.0035046683901178207	0.000028976537579470924
26.72	0.9999709441369679	0.015306401736078824	-0.008210362697555148	0.003504342494606636	0.000028771922897175676
26.722	0.9999722069865858	0.01529003851394111	-0.008152884415991934	0.0035040214844933282	0.00002856788215422658
26.724	0.9999734153000743	0.015273790094004105	-0.008095562612094	0.0035037040537727725	0.00002836445554156504
26.726	0.9999745712881868	0.015257656152005625	-0.008038407900442992	0.0035033894389982644	0.00002816167334477219
26.728	0.9999756769850112	0.015241636346607742	-0.007981426742216665	0.0035030774368473	0.000027959555934508848
26.73	0.9999767344489244	0.015225730327703649	-0.007924621445189179	0.0035027684215513237	0.00002775811375095707
26.732	0.9999777457383032	0.015209937744724324	-0.00786799016373049	0.003502463362055771	0.000027557347281481225
26.734	0.9999787129115242	0.015194258254945397	-0.007811526898806654	0.0035021638397596594	0.000027357247038310577
26.736	0.9999796380269642	0.015178691532175138	-0.007755219993757811	0.003501872289950837	0.000027157789998613182
26.738	0.9999805231404814	0.015163237282582533	-0.007699055037422948	0.0035015915972908904	0.000026958946426120296
26.74	0.9999813700137339	0.015147895198931869	-0.007643059449014738	0.0035013184121012327	0.000026760784773619605
26.742	0.9999821800969205	0.01513266491282875	-0.007587261524713702	0.0035010491384420894	0.00002656337542423372
26.744	0.9999829548743331	0.01511754600746048	-0.007531681386731429	0.003500781302799474	0.0000263667693773122
26.746	0.999983695830263	0.015102538033943822	-0.007476330983309995	0.0035005135883895092	0.00002617099819837414
26.748	0.999984404449002	0.01508764052767303	-0.007421214088722248	0.0035002458704502712	0.000025976073967777422
26.75	0.999985082214842	0.015072853024667855	-0.00736632630327211	0.0034999792523021105	0.00002578198922713969
26.752	0.9999857306120743	0.015058175077921333	-0.0073116550532939814	0.003499716102117772	0.000025588716923143725
26.754	0.9999863510489125	0.0150436062737478	-0.007257179591153043	0.00349946009012242	0.000025396210346091018
26.756	0.999986944608804	0.01502915040757644	-0.007202894704140625	0.003499215048690333	0.00002520447754286078
26.758	0.999987512336843	0.015014798723876344	-0.007148847222098801	0.003498969221091088	0.000025013596396406228
26.76	0.9999880552809662	0.015000554723056878	-0.007095148840290483	0.003498707895463962	0.000024823853267016284
26.762	0.9999885744891102	0.014986418262885132	-0.007041314934233962	0.0034982947989325008	0.00002463259541207641
26.764	0.9999890710092113	0.014972389068966082	-0.00698797457838929	0.0034978368647691532	0.00002444279509035974
26.766	0.9999895458892062	0.014958466361672824	-0.006934694675330373	0.003497411125315708	0.00002425347830816805
26.768	0.9999900001770314	0.014944650234334653	-0.0068815459811203804	0.003497007633175631	0.000024064818824027058
26.77	0.9999904349103018	0.014930939834417237	-0.006828842184026002	0.003496576897593462	0.000023877571817977
26.772	0.9999908508315676	0.01491733500405535	-0.006775998236716457	0.003496212921884237	0.000023690332593872885
26.774	0.9999912486020028	0.014903835399093943	-0.006723706299684315	0.003495805775566935	0.000023504771315652215
26.776	0.9999916290109986	0.014890440209928735	-0.006671435689382252	0.003495440796775757	0.00002331960848173252
26.778	0.9999919928830199	0.014877149575034946	-0.006619308590371897	0.0034950994997127913	0.0000231351421426534
26.78	0.9843893202974007	0.014863964167486182	-0.00656408750465457	0.003440809728454949	0.000022585776144445014
26.782	0.9584858527391474	0.014850905477613988	-0.006491573853517056	0.0033533093214337933	0.000021768255113774634
26.784	0.9332640160331456	0.01483800939918356	-0.006401723152547438	0.0032708232954923337	0.00002093890521864478
26.786	0.9087058729331768	0.014825309279389	-0.006295873105467288	0.003192966380393925	0.000020102511160983348
26.788	0.884793958502114	0.014812835609702254	-0.0061754396573317685	0.003119373802557948	0.00001926350468635815
26.79	0.8615112139807951	0.014800616420026877	-0.0060416884403810284	0.003049730406768686	0.000018425520944852903
26.792	0.8388410121757719	0.014788677083764228	-0.005895693530910243	0.002983770633600883	0.000017591397222240684
26.794	0.8167675496877548	0.014777041052251704	-0.005738553052348677	0.002921243873578028	0.000016763712947376065
26.796	0.7952751022500427	0.01476572963569324	-0.005571259961994065	0.0028619275010809526	0.00001594454210090204
26.798	0.7743480071059049	0.014754762198960193	-0.005394715914294072	0.002805621778655219	0.000015135532458801352
26.8	0.753971461234544	0.014744156317786226	-0.005209845563841297	0.0027521339818488764	0.000014338193016432253
26.802	0.7341312907074304	0.01473392781480446	-0.005017467821925713	0.002701294283585068	0.00001355365714543995
26.804	0.714813335762774	0.014724090878796295	-0.004818457637593972	0.0026552185005801893	0.000012794057863601429
26.806	0.6960035132512791	0.014714657789721294	-0.0046137184667810905	0.0026115749632518765	0.00001204907163533833
26.808	0.6776885647936061	0.014705640490705552	-0.004403969240805359	0.002569959749767556	0.000011318023688084154
26.81	0.6598557323678177	0.014697045869430683	-0.004189946729209269	0.0025301948107898467	0.000010601381471731184
26.812	0.6424922648337449	0.014688883299738498	-0.003972011536335259	0.002492163105936874	9.898900607210374e-6
26.814	0.6255855040928634	0.014681160101950304	-0.003750649941187467	0.0024557293758770324	9.210581239205527e-6
26.816	0.6091235740763471	0.014673882686179772	-0.0035263049153649436	0.002420769480849359	8.536371319284539e-6
26.818	0.5930949882599746	0.014667056593697315	-0.0032993854586436965	0.002387167567011295	7.87618595794292e-6
26.82	0.5774882628723615	0.014660686699209297	-0.0030701867174279703	0.002354826462731949	7.229756927727522e-6
26.822	0.562292024649526	0.014654776964041522	-0.002839261436436158	0.002323612937581439	6.597344606879118e-6
26.824	0.5474956336976213	0.014649330785945835	-0.002606683050640808	0.002293469414467553	5.978347849855668e-6
26.826	0.5330887473968601	0.01464435104691271	-0.002372868644185442	0.002264290700478054	5.372864404485065e-6
26.828	0.5190610239082053	0.01463984002311115	-0.0021380054216660997	0.002236007006503389	4.780595102787631e-6
26.83	0.5054022491894846	0.014635799509621485	-0.0019024026800811315	0.0022085331364870772	4.201519357901003e-6
26.832	0.49210288697310134	0.014632230814311711	-0.0016662125166803901	0.0021818110613081765	3.6353608993834096e-6
26.834	0.47915362365665815	0.014629134871559715	-0.0014296926296075	0.0021557703874965006	3.0820890341298513e-6
26.836	0.46654514573345457	0.014626512179709391	-0.0011929786056640176	0.0021303595164132096	2.5414733254537016e-6
26.838	0.4542682846891315	0.014624362963054055	-0.0009562524031839644	0.002105522416992052	2.0134108712063586e-6
26.84	0.4423144896522357	0.014622687063291475	-0.0007196841323615065	0.002081208961501579	1.497813065721256e-6
26.842	0.43067537321618116	0.014621484043388974	-0.00048339824271766564	0.0020573773759143274	9.94532608124068e-7
26.844	0.41934254792595604	0.014620753208399263	-0.0002475016850131404	0.0020339893436304066	5.034157898472971e-7
26.846	0.4083077314655247	0.014620495420883665	-0.000012097876307336294	0.002011009230299859	2.4328940921079257e-8
26.848	0.3975632666494602	0.014620705726442414	0.00022210615485688552	0.0019939884860011308	-4.428771154546139e-7
26.85	0.38710169561692803	0.014621382610967626	0.0004544165835720911	0.0019770458819408625	-8.984024352368386e-7
26.852	0.3769155605071494	0.014622522142593245	0.0006848548814297694	0.001959808206523715	-1.3421842169038879e-6
26.854	0.36699740416720494	0.014624120829883087	0.0009135313766927186	0.0019422424275974354	-1.774299398754093e-6
26.856	0.35734001284026595	0.014626175220989659	0.001140587433461765	0.0019243283701530448	-2.1948647568505227e-6
26.858	0.3479367560415438	0.014628682052759006	0.0013660016599872865	0.001906031985566357	-2.6036428562725074e-6
26.86	0.33878108756389674	0.014631638271459673	0.0015899508898731616	0.0018873534993877133	-3.00079937585672e-6
26.862	0.32986646120020047	0.014635040929450966	0.0018125355854596162	0.0018682861876939637	-3.386335199017993e-6
26.864	0.3211863336390809	0.01463888759249132	0.002033877257158101	0.001848829475945541	-3.7602922234891663e-6
26.866	0.3127344322797077	0.014643175408892203	0.0022537021669535606	0.001828937836727217	-4.121881165855486e-6
26.868	0.3045049634697781	0.014647901693047395	0.0024724688730957635	0.0018086636137060426	-4.4718644867890904e-6
26.87	0.29649218172880787	0.014653064706050538	0.0026903510188779536	0.0017880226236840703	-4.81040848740527e-6
26.872	0.28869034157635526	0.014658662258386669	0.002906999630466029	0.0017669728403706124	-5.1365893940008804e-6
26.874	0.28109370435874287	0.01466469207609596	0.003122723399244949	0.0017455497339937493	-5.450868998888078e-6
26.876	0.27369681933202367	0.014671152756417335	0.0033378164724609284	0.001723785706192941	-5.7536803251234925e-6
26.878	0.26649461800771657	0.014678042693774505	0.0035519572131784433	0.0017016526395994694	-6.044197367549474e-6
26.88	0.25948205777014466	0.014685360043986618	0.0037653053828616686	0.0016791736506938434	-6.322601585717008e-6
26.882	0.2526540960036324	0.014693103604885484	0.003978149972944435	0.0016563814195090718	-6.589333699205679e-6
26.884	0.24600570261436602	0.014701272176564664	0.004190308600291739	0.0016332654840591676	-6.84388640441278e-6
26.886	0.23953214299137332	0.014709864486685462	0.004401939440876423	0.0016098476531687174	-7.086451878285725e-6
26.888	0.23322897870091752	0.014718879617759972	0.004613093632630838	0.0015861416169067942	-7.317019793403514e-6
26.89	0.22709178391616763	0.014728316482835662	0.004823696392165469	0.0015621519168100416	-7.53534656513097e-6
26.892	0.22111613281025896	0.014738174783431084	0.00503395817176013	0.0015370221162915722	-7.737305042482009e-6
26.894	0.21529761940429024	0.01474845311934463	0.005244523629725631	0.0015072663910345992	-7.904894204072229e-6
26.896	0.20963213167960268	0.014759153324817219	0.005455754590160237	0.0014776255949869614	-8.061562622388365e-6
26.898	0.20411577989665644	0.014770276548282127	0.005667600411429989	0.0014481388082271097	-8.207472105315702e-6
26.9	0.1987446796021694	0.014781824253932686	0.0058802176593267825	0.0014188472817813775	-8.34313084221866e-6
26.902	0.19351494634286048	0.014793797677246014	0.006093220040552832	0.0013897749962291607	-8.468204858882758e-6
26.904	0.18842272419299677	0.01480619731930682	0.006306509672973203	0.0013609522204778546	-8.58285834289795e-6
26.906	0.18346444111883348	0.014819024037522822	0.006520245256664844	0.001332413154654787	-8.687660551555716e-6
26.908	0.1786366860506212	0.014832278230219223	0.006733955750833416	0.0013041788383994317	-8.782282588955098e-6
26.91	0.17393604963411205	0.014845960059547875	0.0069479213648629785	0.0012762806801147556	-8.867497804931164e-6
26.912	0.16935912251503235	0.014860069855409577	0.0071617960947878544	0.0012487376934990023	-8.943204736715548e-6
26.914	0.16490253358979726	0.01487460712351565	0.0073754868076098745	0.0012215707145090172	-9.009678689423825e-6
26.916	0.16056317821085986	0.014889571787023007	0.007589109024263497	0.0011948018367192756	-9.067481401252855e-6
26.918	0.1563380637228467	0.014904963105293417	0.007802141971982795	0.001168445834286442	-9.116380285674702e-6
26.92	0.15222419778548715	0.014920780219239996	0.008014925071284287	0.0011425221973977535	-9.15722980442207e-6
26.922	0.14821858805853233	0.01493702230807064	0.00822696794491979	0.0011170421083359007	-9.189869618405075e-6
26.924	0.14431825466732187	0.014953687551463556	0.008438202261511287	0.001092017543374211	-9.214664904110266e-6
26.926	0.1405204752729537	0.014970774865970735	0.008649023608982282	0.0010674615730456585	-9.232500346953264e-6
26.928	0.1368226799526874	0.014988282976668321	0.008858828025146637	0.0010433823030728713	-9.243144387403995e-6
26.93	0.13322229948954584	0.01500620927228612	0.009067309906272834	0.0010197609754009301	-9.246488794283302e-6
26.932	0.12971676466653204	0.015024551702012848	0.009274987524993885	0.0009965826420233474	-9.243291572391995e-6
26.934	0.12630350626664977	0.015043308481237697	0.009481520606853821	0.0009739020591927252	-9.234072443293194e-6
26.936	0.12297995888667274	0.015062476532501253	0.00968627794791739	0.0009517207199424912	-9.218631422155015e-6
26.938	0.1197437270141681	0.015082052805920329	0.009889817542394945	0.0009300407433113939	-9.197933258343057e-6
26.94	0.1165926398771581	0.015102034943851313	0.010092031824513546	0.0009093802043748194	-9.17749396313331e-6
26.942	0.11352454111392517	0.015122421273515655	0.010292233697854505	0.000889786628626919	-9.157891923054328e-6
26.944	0.1105372743627349	0.01514320430263395	0.010490468204706385	0.000870617615817465	-9.133186417190395e-6
26.946	0.10762868326185343	0.015164381804987307	0.010686691540460582	0.0008518640240379828	-9.10360805930942e-6
26.948	0.10479661144956237	0.015185949670948672	0.010880822716419252	0.0008335160224223213	-9.069340071272213e-6
26.95	0.10203893429393801	0.015207903663170215	0.011072806823660485	0.0008155639592327343	-9.030582172923782e-6
26.952	0.09935374997585493	0.015230239421481464	0.011262576310733506	0.0007979996829548647	-8.987532325220308e-6
26.954	0.09673924857202927	0.015252952446896194	0.011450064044986214	0.000780815598098597	-8.940388605553152e-6
26.956	0.09419362022601593	0.015276038121841952	0.011635218572722268	0.0007640040049652625	-8.889353588206018e-6
26.958	0.09171505508137465	0.015299491741907163	0.011818006932685582	0.0007475570964615786	-8.83463494856124e-6
26.96	0.08930174328166085	0.015323308594057845	0.011998445811128106	0.0007314670693782194	-8.776467994559247e-6
26.962	0.08695187561116663	0.01534748386915822	0.01217640390803091	0.0007157253423880384	-8.714960856130472e-6
26.964	0.08466373547190989	0.015372012481885546	0.012351773507007103	0.0007003240178885823	-8.65024365047696e-6
26.966	0.08243578464456247	0.015396889227744234	0.012524543151598103	0.0006852568471378738	-8.582528951906366e-6
26.968	0.08026650409686101	0.015422108973877077	0.012694789448575139	0.0006705178655264747	-8.512083124366615e-6
26.97	0.0781543747965302	0.015447666682882805	0.012862483558255646	0.000656100568005281	-8.439082768530118e-6
26.972	0.07609787771129516	0.015473557136981463	0.013027522406383277	0.0006419980451195914	-8.363643917649738e-6
26.974	0.0740954938088919	0.015499774967153657	0.013189854653890712	0.00062820339642389	-8.285911491911597e-6
26.976	0.07214571681908404	0.015526314744644797	0.013349471904520677	0.0006147097874043081	-8.206051036387689e-6
26.978	0.07024718379186698	0.015553171065724614	0.013506404284993289	0.0006015115246446672	-8.12425783393358e-6
26.98	0.06839861882922259	0.01558033855838312	0.01366063076009192	0.000588603349546172	-8.040693022303573e-6
26.982	0.06659874700220125	0.015607811738270683	0.01381208277702451	0.0005759797414809394	-7.955479867223913e-6
26.984	0.06484629338185378	0.015635585016881236	0.013960727162194462	0.0005636351309602596	-7.86875628236393e-6
26.986	0.06313998303924025	0.015663652777858524	0.014106569239168707	0.000551563894091184	-7.780674261822804e-6
26.988	0.061478541060905015	0.01569200945136824	0.014249644749602892	0.0005397603217366971	-7.691392834679294e-6
26.99	0.05986073959355655	0.015720649496544985	0.01438993022027994	0.0005282188175837839	-7.601031926069429e-6
26.992	0.0582854857697452	0.015749567277556876	0.014527374779174413	0.000516934750370949	-7.509704855017746e-6
26.994	0.05675170952474813	0.015778757089016847	0.014661960497762914	0.0005059036299309415	-7.4175390377223325e-6
26.996	0.055258340793834036	0.015808213223490183	0.014793703256758784	0.0004951209036283972	-7.324671724496772e-6
26.998	0.0538043095122719	0.015837930027559583	0.014922627721754265	0.00048458189964775493	-7.231235289143931e-6
27.	0.05238854561533844	0.015867901835961786	0.01504870632137059	0.0004742870566075359	-7.137406626914076e-6
27.002	0.051009983532979086	0.01589812295645839	0.015171940275863329	0.0004642338010034222	-7.043327502860943e-6
27.004	0.04966764554834344	0.015928587701865855	0.015292331366085791	0.0004544091256766516	-6.94897492562068e-6
27.006	0.04836063119142093	0.015959290386607365	0.015409879418065368	0.0004448092877231746	-6.854457487849665e-6
27.008	0.04708804235033185	0.015990225322803496	0.015524582303004821	0.0004354304498684615	-6.759875856217345e-6
27.01	0.045848980913196745	0.016021386811780662	0.015636426831537525	0.0004262640052583468	-6.665245929140266e-6
27.012	0.04464254876814274	0.01605276912189962	0.015745410567001523	0.0004173085556027987	-6.57069454108845e-6
27.014	0.04346784780329033	0.016084366576897262	0.0158515778606752	0.0004085621775267707	-6.476355167992609e-6
27.016	0.042324002159265676	0.016116173573645382	0.01595495489425315	0.0004000208436611601	-6.382314517374901e-6
27.018	0.04121023291571299	0.016148184539937122	0.01605554640733475	0.00039168125669140945	-6.288656593692119e-6
27.02	0.04012578631118161	0.01618039389160257	0.01615333569742344	0.00038354020866793415	-6.1954537440729754e-6
27.022	0.039069908553027624	0.016212795995501347	0.01624829942048636	0.00037559437519045036	-6.1027698687449305e-6
27.024	0.03804184584860727	0.016245385229807764	0.01634047188566715	0.000367840404198651	-6.010685783220497e-6
27.026	0.03704084440528229	0.016278156037041934	0.0164298752355665	0.0003602748152651171	-5.919270265322643e-6
27.028	0.03606615075858939	0.016311102895175716	0.016516525111924918	0.0003528940099560756	-5.828582777287404e-6
27.03	0.03511705352853977	0.01634422031010072	0.01660043379275301	0.00034569466447231844	-5.738681390080689e-6
27.032	0.03419291944942335	0.016377502808900664	0.016681610192331064	0.00033867407183811273	-5.649628848652924e-6
27.034	0.03329312348137817	0.016410944933726305	0.016760061580435533	0.0003318295005529363	-5.561482863472379e-6
27.036	0.032417040584542464	0.016444541251122078	0.016835806620458	0.0003251581331185382	-5.474299450252849e-6
27.038	0.0315640457190591	0.016478286370248788	0.016908866652893165	0.000318657055046325	-5.388129651781946e-6
27.04	0.030733513845066264	0.016512174940454784	0.01697926069855001	0.000312323248813995	-5.303017863830921e-6
27.042	0.02992481992270229	0.016546201647074085	0.017047005722285093	0.00030615359423243695	-5.2190020727785014e-6
27.044	0.029137353874290978	0.01658036120731429	0.017112116633002238	0.0003001450107710395	-5.13611643112774e-6
27.046	0.02837058167129554	0.016614648366735242	0.017174607972037983	0.0002942950433847627	-5.05440199824721e-6
27.048	0.027623991665585514	0.016649057908096565	0.01723450213583105	0.00028860136813058064	-4.973900895450255e-6
27.05	0.02689707213497642	0.016683584656271594	0.017291817830287676	0.00028306156870611213	-4.89464908082155e-6
27.052	0.026189311357287623	0.016718223473000768	0.017346573940445215	0.0002776731410362636	-4.816677672261219e-6
27.054	0.025500197610334605	0.01675296925902959	0.017398790586143156	0.0002724334945372977	-4.740013320105618e-6
27.056	0.024829219171932978	0.016787816956578043	0.01744848912202277	0.0002673399524737123	-4.6646782526196545e-6
27.058	0.024175865419144706	0.016822761551411568	0.017495690940765956	0.0002623897620810783	-4.590690183391656e-6
27.06	0.02353966640475838	0.016857798067308808	0.017540413916467386	0.0002575804761211918	-4.518068167966448e-6
27.062	0.02292020068571184	0.016892921571807478	0.017582683902844176	0.00025291004389416095	-4.4468373576454775e-6
27.064	0.022317049290921553	0.01692812718424961	0.01762252579897714	0.00024837636160526225	-4.37701884024481e-6
27.066	0.021729793249300664	0.016963410071245213	0.01765996197356638	0.00024397724786543972	-4.308628919719045e-6
27.068	0.021158013589762433	0.016998765441611313	0.017695012264930997	0.00023971044441905155	-4.241679254027177e-6
27.07	0.020601291341223158	0.01703418854155028	0.01772769483381481	0.00023557239562224007	-4.1761555408617646e-6
27.072	0.020059207532596067	0.017069674659523203	0.0177580349246405	0.00023156171755857015	-4.112081067614827e-6
27.074	0.019531353221683118	0.01710521913655083	0.017786057957821837	0.00022767609473068733	-4.04946021649054e-6
27.076	0.019017370435607396	0.017140817362828062	0.017811788190734458	0.00022391360438921257	-3.988301694404564e-6
27.078	0.018516916198725537	0.017176464776747075	0.01783524956307706	0.00022027240835807796	-3.928613374926342e-6
27.08	0.018029647485716744	0.017212156864261693	0.017856465696871236	0.0002167506060646419	-3.870399761969329e-6
27.082	0.017555221271259375	0.017247889158202436	0.01787545972096934	0.00021334623561979792	-3.813662041442132e-6
27.084	0.017093294530034303	0.017283657236937637	0.017892254735258174	0.00021005727482539572	-3.758398270170114e-6
27.086	0.016643524236719876	0.017319456729137428	0.017906877693598028	0.00020688164433229448	-3.704604302108845e-6
27.088	0.016205568103182914	0.01735528331726875	0.017919354940033886	0.0002038172132613495	-3.652272987318703e-6
27.09	0.015779111115106444	0.017391132735078075	0.017929711410253398	0.00020086206516811743	-3.6013988617318567e-6
27.092	0.015363870776725623	0.017427000764775095	0.01793797063158703	0.0001980145538880311	-3.5519792522703096e-6
27.094	0.014959566248895906	0.01746288323425575	0.01794415490961774	0.0001952729974573496	-3.504008916040072e-6
27.096	0.0145659166924749	0.017498776017965605	0.017948289485889744	0.00019263566454256112	-3.4574806725166335e-6
27.098	0.01418264126831804	0.017534675043866563	0.017950401537133877	0.00019010077484289187	-3.412385240950187e-6
27.1	0.01380945913728084	0.01757057629326738	0.017950517292228144	0.00018766649847207207	-3.3687107259948363e-6
27.102	0.013446089460220792	0.017606475799155183	0.01794866220087295	0.00018533095692726702	-3.3264427412520503e-6
27.104	0.013092258115664574	0.01764236964463753	0.017944860933591104	0.00018309229194934105	-3.285565717043387e-6
27.106	0.012747725139648258	0.017678253961360135	0.017939137268834886	0.0001809489448467593	-3.246067960256848e-6
27.108	0.012412260626757779	0.01771412492731084	0.01793151439686472	0.00017889941547274925	-3.207937444140286e-6
27.11	0.01208563463843859	0.01774997877136867	0.01792202011885008	0.00017694216359627455	-3.1711610158452948e-6
27.112	0.011767617236136762	0.017785811778801706	0.01791068232637169	0.0001750756081972752	-3.1357236015177115e-6
27.114	0.011457978481297829	0.017821620289529695	0.01789752777944818	0.00017329812776677132	-3.1016080558321495e-6
27.116	0.011156488435368959	0.017857400695860674	0.0178825821065362	0.0001716080611441551	-3.0687952435538384e-6
27.118	0.010862917654454336	0.017893149440228216	0.01786586980453026	0.00017000371341205546	-3.0372642101064577e-6
27.12	0.010577054983027766	0.017928863012928124	0.017847414238762783	0.00016848353863416023	-3.0069955064164507e-6
27.122	0.01029871105906575	0.01796453794990441	0.017827237887726857	0.00016704617771081358	-2.9779719482861692e-6
27.124	0.010027697629007723	0.0180001708350864	0.017805367264821164	0.0001656902253839973	-2.950175315153066e-6
27.126	0.009763826439293181	0.018035758307671988	0.017781829690405572	0.00016440907622272566	-2.923494192949416e-6
27.128	0.00950690923636301	0.01807129706001373	0.01775665135060268	0.0001632064776300179	-2.8980005214361632e-6
27.13	0.00925675776665669	0.018106783836419157	0.017729858014080172	0.00016208099676448868	-2.873673059414972e-6
27.132	0.009013183776613748	0.01814221543231568	0.0177014750320509	0.00016103117047676214	-2.8504892435763374e-6
27.134	0.00877600351543016	0.018177588693415497	0.017671527338273065	0.0001600555523388256	-2.828426068797952e-6
27.136	0.008545056130770287	0.018212900514881048	0.017640039449049905	0.0001591529030704303	-2.8074634885932063e-6
27.138	0.008320187514879347	0.018248147840435342	0.01760703522308308	0.000158322025574646	-2.7875814808826523e-6
27.14	0.008101243537817878	0.018283327659331647	0.01757253682447776	0.000157561695604455	-2.768758698136441e-6
27.142	0.007888070069645219	0.01831843700972633	0.017536571369025904	0.0001568706646807412	-2.7509736068803495e-6
27.144	0.007680512980421107	0.018353472984925862	0.017499166044281197	0.00015624765946923867	-2.7342037370825128e-6
27.146	0.0074784181402049316	0.018388432731216268	0.01746034664220127	0.00015569138192835454	-2.7184254976724206e-6
27.148	0.007281631750483684	0.018423313445071723	0.017420137559147984	0.00015520051330258577	-2.7036142909814204e-6
27.15	0.0070900122686313495	0.018458112370363697	0.01737856179588701	0.0001547738382096925	-2.689746711713759e-6
27.152	0.0069034327591843215	0.018492826795569614	0.017335640957588022	0.00015441026996649985	-2.6768010003034785e-6
27.154	0.00672176702998496	0.01852745405106496	0.017291395627992447	0.0001541087078618979	-2.6647546373587866e-6
27.156	0.006544888888874629	0.018561991512250978	0.017245851282130156	0.0001538680316089993	-2.653585190202904e-6
27.158	0.006372672143694723	0.018596436607303476	0.017199033584813932	0.00015368710101915407	-2.6432696119811222e-6
27.16	0.006204990602287554	0.018630786813897692	0.01715096683224025	0.00015356475605968146	-2.6337840377806617e-6
27.162	0.006041718072494508	0.018665039657809017	0.0171016748281782	0.0001534998175921243	-2.6251039666451772e-6
27.164	0.005882731381868937	0.01869919271192794	0.017051180883969792	0.00015349111930676587	-2.617204839382653e-6
27.166	0.00572792271014453	0.01873324359527504	0.01699950781853019	0.00015353763661932058	-2.610064254148787e-6
27.168	0.005577188756820736	0.01876718997201647	0.01694667795834718	0.0001536383747815064	-2.6036600594660373e-6
27.17	0.005430426206482226	0.01880102955056024	0.016892713472265296	0.00015379232230505684	-2.5979696349336003e-6
27.172	0.00528753174371445	0.01883476008632421	0.016837639215049733	0.0001539984523307499	-2.5929703800212014e-6
27.174	0.005148402053102073	0.018868379382010973	0.016781476859016504	0.00015425572193049757	-2.5886388279475296e-6
27.176	0.005012933819230025	0.018901885282359893	0.016724247417788843	0.00015456307289871065	-2.5849510728117703e-6
27.178	0.004881023948682744	0.01893527567459738	0.016665972364726646	0.0001549194348055496	-2.581883019228361e-6
27.18	0.0047525775611837965	0.018968548489356116	0.016606673632926897	0.00015532380885792656	-2.579411801126706e-6
27.182	0.004627509568788097	0.019001701701594896	0.016546373615223025	0.00015577547047842906	-2.577519134623232e-6
27.184	0.0045057353823809675	0.019034733331517922	0.016485095164185237	0.00015627636982819612	-2.5762308285312197e-6
27.186	0.004387170412848378	0.019067641445397302	0.016422861206562896	0.0001568218321729497	-2.575463183935253e-6
27.188	0.004271730071075645	0.01910042415204026	0.016359691143171068	0.000157410934442458	-2.575194270036562e-6
27.19	0.004159329767948107	0.019133079600225148	0.016295606443703675	0.00015804274904681703	-2.5754024397479547e-6
27.192	0.0040498849143517	0.01916560598266345	0.016230628997976174	0.00015871634349348755	-2.5760660871581462e-6
27.194	0.0039433129457689025	0.01919800153528283	0.016164780132184264	0.00015943080110430462	-2.577163846149084e-6
27.196	0.0038395415885665693	0.019230264536099738	0.016098080608904195	0.00016018530724017915	-2.5786759883144886e-6
27.198	0.0037385015977710124	0.019262393304091973	0.016030550627093142	0.00016097907323735146	-2.5805831834338973e-6
27.2	0.0036401237183904707	0.019294386198071806	0.0159622098220885	0.0001618113044130363	-2.5828659926267203e-6
27.202	0.0035443386954332004	0.019326241615570377	0.015893077317258753	0.00016268119996498654	-2.585504889107963e-6
27.204	0.0034510772739079674	0.019357957992778715	0.0158231729860706	0.0001635879530322823	-2.5884804792669953e-6
27.206	0.0033602701988230243	0.019389533806766526	0.01575251752007973	0.0001645307507383573	-2.5917735335978442e-6
27.208	0.0032718483640089596	0.01942096757567777	0.01568113126959008	0.0001655087755416759	-2.59536483553814e-6
27.21	0.003185748169237804	0.01945225785797745	0.015609034205261621	0.000166521261264816	-2.59923606298582e-6
27.212	0.003101912578973451	0.01948340325169206	0.015536245918110892	0.0001675675041526443	-2.60336995239955e-6
27.214	0.0030202848921038966	0.01951440239365066	0.015462785619510217	0.00016864679760504326	-2.607749276783713e-6
27.216	0.0029408084075171533	0.01954525395872541	0.015388672141188086	0.00016975842864759468	-2.612356801661106e-6
27.218	0.0028634264241016553	0.019575956659072115	0.015313923935229562	0.00017090167792721536	-2.617175296180477e-6
27.22	0.00278808224074541	0.01960650924337127	0.015238559074075486	0.00017207581973079992	-2.6221875441877586e-6
27.222	0.0027147191563364407	0.019636910496068607	0.015162595250522862	0.00017328012202592874	-2.6273763552403692e-6
27.224	0.0026432818264915344	0.01966715923617816	0.015086049081336464	0.00017451386060644478	-2.632724666482336e-6
27.226	0.0025737218040585794	0.019697254315840858	0.01500893809219682	0.00017577637728331173	-2.6382167647158574e-6
27.228	0.0025059926722951604	0.01972719462505133	0.014931281836385184	0.0001770674570109802	-2.6438441046829634e-6
27.23	0.002440048007755167	0.019756979092287925	0.014853099209615058	0.0001783860579298985	-2.6495858160449213e-6
27.232	0.002375841386992126	0.019786606683124073	0.014774408411100661	0.00017973146863030536	-2.655426121871058e-6
27.234	0.0023133263865595752	0.019816076398835137	0.014695226943557365	0.00018110302920808086	-2.6613501143784464e-6
27.236	0.002252456583011386	0.019845387275005257	0.014615571613202092	0.00018250007422831923	-2.6673429042986973e-6
27.238	0.0021931858840161253	0.019874538380134664	0.014535458529752496	0.00018392193628071897	-2.6733896775201716e-6
27.24	0.0021354738115227797	0.019903528814246466	0.014454903106427502	0.00018536800115486973	-2.679476495725783e-6
27.242	0.0020792804221807216	0.019932357707493766	0.01437392005994704	0.0001868376548526292	-2.6855895150396686e-6
27.244	0.0020245657345255488	0.01996102421878808	0.014292523533025594	0.00018833027771859235	-2.691714926274227e-6
27.246	0.0019712907954121386	0.01998952753784269	0.01421073134012214	0.00018984525626168086	-2.697839932931387e-6
27.248	0.001919417757114788	0.02001786689351485	0.014128563037017042	0.00019137031301565515	-2.7037875308553666e-6
27.25	0.0018689125775694336	0.02004604060775887	0.014046030571313064	0.00019291007409341036	-2.70962079823031e-6
27.252	0.04525892933903987	0.02007401711964772	0.013914381551834701	0.0006447248871075609	-8.970948075178156e-6
27.254	0.08676284590541318	0.02010163604151649	0.013689523689799652	0.0010753238771938698	-0.000014720671691052692
27.256	0.12646233455639475	0.02012871733287817	0.01337783482990336	0.0014850767654989653	-0.000019867111678572282
27.258	0.16443619925838976	0.02015509416662254	0.012986343299472175	0.0018743763052540968	-0.000024341294172425954
27.26	0.20075913034791082	0.020180613278367933	0.01252092295618433	0.0022435913090689255	-0.00002809183392601676
27.262	0.23550321906534966	0.020205132840837265	0.011987825514383113	0.002593069098546876	-0.00003108525990011866
27.264	0.2687367790787279	0.0202285231743354	0.011392710532741893	0.0029230958704276433	-0.00003330198511123534
27.266	0.3005257918707739	0.020250666223347622	0.010741363969545914	0.0032339031073919822	-0.00003473653031874281
27.268	0.33093274020842833	0.020271454839297588	0.01003926733606684	0.003525638437554066	-0.000035394826804918266
27.27	0.360018013884611	0.020290790687852812	0.00929020472826922	0.0038139759231196617	-0.00003543261715447125
27.272	0.3878387627987451	0.020308585163727095	0.008497397133934843	0.00408498201707598	-0.00003471171448407681
27.274	0.41445025723054685	0.02032475470116345	0.007666245560241016	0.0043333599937347275	-0.00003322060181289489
27.276	0.4399047707936673	0.0203392289565177	0.006803301445560225	0.004552843127096215	-0.00003097436422798261
27.278	0.46425288713755697	0.020351951885867334	0.005916357968620166	0.004735627985142825	-0.000028017670366320417
27.28	0.48754242080697135	0.020362884244760057	0.0050149636974111365	0.004872964471671295	-0.000024437739924205785
27.282	0.5098198510312095	0.020372013791155146	0.004117573652333156	0.004886721494048871	-0.000020121435670185745
27.284	0.5311286981195903	0.020379369970900927	0.0032432424967506882	0.004851651173213051	-0.0000157350812643749
27.286	0.5515108095101753	0.020385007650786498	0.0024000532712188673	0.004780775289054414	-0.000011474115371457373
27.288	0.5710074174141073	0.02038899591664511	0.0015949712776682477	0.004686355267875387	-7.47460204921053e-6
27.29	0.5896563440062645	0.0203914139231262	0.0008298937871294925	0.004578680658584769	-3.799818631809473e-6
27.292	0.607494222765662	0.020392343040899034	0.00010622576868779082	0.00446676094577196	-4.7448511500923e-7
27.294	0.6245571376713865	0.020391863728550993	-0.0005797484682741151	0.00438900914697617	2.5445213302005148e-6
27.296	0.6408781759534045	0.02039004465651217	-0.0012342493400138166	0.0043194298144264565	5.331253397691856e-6
27.298	0.6564894120826258	0.020386946712181234	-0.001858800103443097	0.004252902079488484	7.905294825286556e-6
27.3	0.6714224241533796	0.02038262871361041	-0.002454551499725649	0.004190055908611195	0.000010284708014415925
27.302	0.685706158730319	0.02037714666960514	-0.003023046568338864	0.004131230255695035	0.000012488901447496564
27.304	0.6993686974081033	0.02037055369368782	-0.003565737683447579	0.004076644047599864	0.000014536243302529102
27.306	0.7124376741099931	0.020362899993830844	-0.004084017472716736	0.004026414455504323	0.0000164439469886789
27.308	0.7249384140919932	0.02035423293317135	-0.004579338508166338	0.003980540921631244	0.00001822824432575788
27.31	0.7368955039741124	0.02034459693511397	-0.0050532001433807715	0.003939900251278619	0.000019909104514667054
27.312	0.7483331262262535	0.020334032148956422	-0.0055077950650359595	0.003910551155008515	0.000021538514353126567
27.314	0.7592734375271908	0.020322576458627607	-0.0059450925495835106	0.003884434419710966	0.00002309332212796941
27.316	0.7697379642995361	0.02031026265377781	-0.00636606885529048	0.0038611385597095574	0.000024580273930928154
27.318	0.7797478682110236	0.02029712251117702	-0.006771560385090324	0.003840305319613471	0.000026004859368946214
27.32	0.789322534072074	0.02028318604537688	-0.007162511360392604	0.0038215792153280864	0.00002737210454442767
27.322	0.7984808092576099	0.020268481796496197	-0.007539484492141242	0.003804692778393756	0.000028685422200061496
27.324	0.8072412118703014	0.02025303698601812	-0.007903154372251475	0.0037893823112855277	0.00002994807338156862
27.326	0.8156207016599463	0.020236877626089462	-0.008254122860350188	0.003775412014195625	0.000031162714613612856
27.328	0.8236357803460155	0.020220028642660752	-0.00859287720960974	0.003762582634206753	0.00003233141056674859
27.33	0.8313027869538161	0.02020251395618221	-0.00891988389755635	0.0037507166697090207	0.000033455957226433674
27.332	0.8386365158816862	0.02018435664907703	-0.009235570954997158	0.0037396537378088326	0.00003453783744265381
27.334	0.8456510597705543	0.020165578957457783	-0.00954033804015784	0.0037292515976243127	0.00003557832087813463
27.336	0.8523605101575149	0.02014620240041203	-0.00983445698956061	0.003719400826700833	0.00003657828745712552
27.338	0.8587787230174325	0.020126246315913046	-0.010118191371195023	0.0037085358061509453	0.00003752367499356427
27.34	0.864918025195313	0.02010573500209039	-0.01039134529776734	0.003696158199063398	0.00003840805612164164
27.342	0.8707901438090412	0.02008468786026593	-0.010654087603638531	0.003684301718730544	0.000039252873269591225
27.344	0.8764068051104742	0.020063125368732025	-0.010906742403582102	0.003672937539707532	0.00004005978361003666
27.346	0.8817796191385546	0.020041067406388405	-0.011149610417879681	0.0036620409558920735	0.00004083032999251633
27.348	0.886919021591205	0.02001853327342787	-0.011382961335469205	0.0036515881665245887	0.00004156588691260628
27.35	0.8918347775736196	0.019995541745455953	-0.011607023005445428	0.0036413838313681074	0.00004226562590234664
27.352	0.8965366451313578	0.019972111118198053	-0.011822139668760936	0.003630825978621919	0.000042924131832233936
27.354	0.9010343310469339	0.01994825915260142	-0.012028359636406938	0.003620657757818746	0.00004355057363139065
27.356	0.9053366798848776	0.019924003488383045	-0.01222589908105113	0.0036108652167666485	0.000044146073735466857
27.358	0.9094518315042815	0.01989936111519834	-0.012415098078220046	0.003601417577613716	0.00004471195244669994
27.36	0.913387906105479	0.01987434851502552	-0.01259616859467152	0.0035923023016296834	0.00004524924543435403
27.362	0.9171530049042335	0.01984898168123033	-0.012769365914897626	0.003583502856355285	0.00004575905922988146
27.364	0.9207546252949552	0.019823276163430294	-0.012934894298547455	0.0035750084164992402	0.000046242355983835185
27.366	0.9241995626746622	0.019797247068134	-0.01309297877839093	0.0035668043785261443	0.000046700094034714657
27.368	0.927494574215745	0.0197709090662238	-0.013243831481171909	0.0035588790099102398	0.00004713319386913115
27.37	0.9306464119480666	0.019744276434816996	-0.013387649876375467	0.0035512236483410124	0.00004754253883669419
27.372	0.9336614268025208	0.019717362991812353	-0.0135246767598212	0.003543823835772218	0.00004792907187256894
27.374	0.9365453031939348	0.01969018215496868	-0.013655063449090865	0.003536674991812886	0.00004829352141201787
27.376	0.9393036641593185	0.019662747039285906	-0.013778998245649085	0.003529768835988306	0.00004863667859862968
27.378	0.941942132076109	0.019635070311362017	-0.01389670566344852	0.0035230937324508605	0.00004895939662460986
27.38	0.9444660785417917	0.019607164276669052	-0.014008324704028026	0.0035166483254998266	0.00004926235161347801
27.382	0.9468802701678655	0.01957904095097352	-0.014114035195658469	0.003510425016301424	0.00004954626223179825
27.384	0.949189386149331	0.019550711939717042	-0.014214037215916176	0.0035044142999203875	0.00004981187527905722
27.386	0.9513981056812018	0.019522188522548767	-0.014308460673210512	0.0034986157124017084	0.00005005980533157622
27.388	0.9535109616554525	0.019493481701131108	-0.014397476784484144	0.0034930240236244747	0.00005029073228777877
27.39	0.9555319625559112	0.01946460209766263	-0.014481267016842693	0.003487631574167719	0.00005050532408189415
27.392	0.9574650021749042	0.019435560039335432	-0.014559950695368962	0.003482438154913535	0.00005070412783521273
27.394	0.9593139743071515	0.0194063655892987	-0.014633691206789472	0.003477438900567903	0.00005088776706138817
27.396	0.9610827032178314	0.019377028458524327	-0.014702653445909847	0.0034726290049706993	0.000051056860806298936
27.398	0.9627745745102915	0.019347558088159064	-0.014766950049727876	0.0034680086346888478	0.000051211910280475185
27.4	0.9643928032029754	0.019317963669959626	-0.014826728346784892	0.003463573720138681	0.000051353466657559384
27.402	0.965940603933924	0.01928825408520202	-0.01488214040793684	0.003459320006531473	0.00005148208605318637
27.404	0.9674211847587769	0.019258437929464908	-0.014933320172787572	0.003455245636561455	0.000051598289366399416
27.406	0.9688375057580948	0.01922852354803065	-0.014980384939018746	0.003451350100725802	0.00005170255306819363
27.408	0.9701922174127615	0.019198519040442553	-0.015023469368243005	0.003447564784363936	0.000051794383932924894
27.41	0.9714879515541972	0.019168432253795924	-0.01506267958183762	0.003443911220428061	0.00005187453122160323
27.412	0.9727273400138295	0.019138270836598865	-0.015098118711757914	0.0034404444287027625	0.00005194423840576044
27.414	0.9739129543216767	0.01910804221184247	-0.015129909143054308	0.0034371625943136145	0.00005200395776186982
27.416	0.9750470497618751	0.01907775355861666	-0.015158172269048385	0.0034340630932974837	0.000052054119950984434
27.418	0.9761317810778742	0.019047411753326655	-0.015183063745379866	0.0034311390893248046	0.00005209520351248313
27.42	0.9771693030782926	0.01901702349879664	-0.015204654724650634	0.00342839376806388	0.00005212754350355526
27.422	0.9781617661597014	0.01898659523286641	-0.015223099295336317	0.00342617440763575	0.00005215699321057911
27.424	0.9791111545187544	0.018956133055911976	-0.015238604998070417	0.003424562737783324	0.00005218555885219067
27.426	0.9800192448596847	0.018925642673033243	-0.015251317436052247	0.0034230987648876947	0.000052206765878260606
27.428	0.9808878013892536	0.01889512957093326	-0.015261341392351403	0.0034217762218640164	0.00005222089509009711
27.43	0.9817185883142173	0.0188645990673969	-0.015268748016380668	0.003420592799530251	0.000052228169522673516
27.432	0.982513329408158	0.018834056286924757	-0.01527362014427676	0.003419544713716846	0.00005222882702368073
27.434	0.9832735364125045	0.018803506185859423	-0.01527606696009111	0.0034186244139555928	0.00005222313545898786
27.436	0.9840006536664435	0.018772953578339892	-0.0152761561714855	0.0034178289872448084	0.00005221128937658182
27.438	0.9846961255529645	0.018742403069368124	-0.015273983486297528	0.003417152266657455	0.00005219352729109013
27.44	0.9853613934999814	0.01871185910217569	-0.015269620993756167	0.003416590847350007	0.000052170047329770843
27.442	0.9859977875657546	0.018681326021772197	-0.015263116124857366	0.003416143850396202	0.0000521410002878146
27.444	0.9866064987268095	0.018650807964518918	-0.0152546136062933	0.003415798563070863	0.00005210668723657789
27.446	0.987188709577114	0.018620308894668536	-0.015244127080332282	0.003415557568118861	0.0000520671936185946
27.448	0.9877456027106335	0.01858983272640295	-0.015231731087058074	0.0034154163514135954	0.000052022703415072925
27.45	0.9882783336076889	0.018559383189235824	-0.01521750566137264	0.003415369662367476	0.00005197340717275743
27.452	0.988787915608584	0.018528963889976532	-0.015201503202534345	0.003415415011427088	0.000051919442234192756
27.454	0.9892753168878137	0.018498578310385497	-0.015183798542245476	0.0034155471321369126	0.00005186097956591117
27.456	0.9897415056495185	0.01846822979218049	-0.015164448387564942	0.0034157628805822704	0.00005179815990674999
27.458	0.9901874481173348	0.01843792158009055	-0.015143504667880255	0.003416059671410877	0.000051731115579768104
27.46	0.9906140358601293	0.018407656788260725	-0.015121037548219678	0.0034164325226302503	0.00005166000445565089
27.462	0.9910220672042227	0.018377438421132757	-0.015097082361848252	0.0034168802311494483	0.00005158492227023432
27.464	0.991412334854646	0.01834726942440507	-0.015071679899591685	0.0034174009439226645	0.000051505973115364875
27.466	0.99178563151643	0.018317152614248485	-0.015044907851989194	0.0034179884541173816	0.000051423321331359
27.468	0.9921427317238729	0.018287090662607797	-0.015016830874154022	0.0034186380104695496	0.000051337108823175616
27.47	0.992484314747203	0.018257086127542742	-0.014987498195880767	0.003419311427824507	0.00005124692385567429
27.472	0.9928110295833282	0.018227141484078776	-0.01495694362164551	0.003419991722724075	0.00005115262338327829
27.474	0.993123525248982	0.01819725915505789	-0.01492518553060598	0.003420726304948209	0.000051054974750776266
27.476	0.993422449432639	0.018167441510816403	-0.01489227805982327	0.0034215114197529116	0.00005095409944782105
27.478	0.9937083997681551	0.018137690767313537	-0.014858283979996055	0.0034223421245990235	0.00005085013116399533
27.48	0.9939819113831209	0.01810800909853959	-0.014823205034803453	0.0034232203480997394	0.00005074309709919368
27.482	0.9942435156382803	0.018078398658007953	-0.014787060438633775	0.0034241460045584564	0.00005063305392011225
27.484	0.9944937438943774	0.018048861542820642	-0.014749887388475283	0.00342511692806886	0.00005052008898137608
27.486	0.9947331153356159	0.018019399757703246	-0.014711741063916407	0.0034261288102594672	0.00005040431990816127
27.488	0.994962085294716	0.01799001517900902	-0.01467269488392819	0.0034271860322055434	0.000050286054961012425
27.49	0.9951810888078774	0.017960709526710764	-0.014632819665584045	0.0034282924684523076	0.00005016558545174259
27.492	0.9953905609245055	0.017931484460346158	-0.014592105293721794	0.003429429485529149	0.000050042596150235506
27.494	0.9955909361755318	0.017902341671704142	-0.014550542515150137	0.0034305998341717966	0.00004991708873958374
27.496	0.9957826182371523	0.017873282845708254	-0.014508147448300831	0.003431803215461463	0.00004978910706346781
27.498	0.995965963265377	0.01784430960967355	-0.014464961583228915	0.0034330361919239893	0.00004965873663001499
27.5	0.9961413233759651	0.017815423482563496	-0.014421051781612938	0.0034342923001428683	0.000049526107093554903
27.502	0.9963090506846762	0.017786627527002472	-0.014372675652238699	0.0034360158713274158	0.000049384741654533286
27.504	0.9964694966526035	0.017757919882263266	-0.014331293095062966	0.003436852256071814	0.00004925453700619357
27.506	0.9966229836193446	0.017729303020860048	-0.014285445214266881	0.003438158329119519	0.00004911562244861225
27.508	0.9967697954540767	0.017700778522280903	-0.014238966427528569	0.003439481772232648	0.000048974665482917134
27.51	0.9969102135685024	0.017672347556588378	-0.014191894685414283	0.0034408192479728197	0.00004883174439877663
27.512	0.9970445193743237	0.01764401131522823	-0.014144259690666485	0.0034421684014797568	0.00004868692376953601
27.514	0.9971729939218793	0.01761577090000921	-0.014096060618894755	0.0034435305133999447	0.0000485402148598994
27.516	0.9972958966960362	0.017587627406271716	-0.014047349789442234	0.0034449004501664244	0.00004839172161329478
27.518	0.997413455027873	0.01755958185893286	-0.01399811250227291	0.003446280981081093	0.0000482414288876166
27.52	0.997525893756175	0.01753163527131667	-0.01394839466667052	0.0034476676137953784	0.000048089428556716136
27.522	0.997633437719728	0.017503788592742223	-0.013898207969788157	0.0034490599517942888	0.00004793575251030454
27.524	0.997736311568187	0.017476042735633687	-0.013847576783766307	0.003450456073007749	0.000047780455409987566
27.526	0.997834724126449	0.017448398569419713	-0.013796519684023472	0.00345185469597151	0.00004762358125935979
27.528	0.9979288575871027	0.01742085693222381	-0.013745049400135476	0.0034532551571884234	0.000047465162726827476
27.53	0.9980188916800855	0.017393418651225012	-0.013693160891383088	0.003454658953354584	0.00004730520087314142
27.532	0.9981050061353343	0.017366084547877074	-0.013640882746754613	0.0034560635130449027	0.00004714375714678235
27.534	0.9981873805855624	0.017338855345143664	-0.013588266166030625	0.00345746347985548	0.00004698093402360673
27.536	0.9982661829561147	0.017311731695338214	-0.013535330319748379	0.0034588573300231235	0.00004681677649074591
27.538	0.9983415592431738	0.01728471424476229	-0.013482062049371338	0.0034602474271712303	0.00004665127051930006
27.54	0.9984136531123177	0.01725780368264776	-0.013428446634027369	0.0034616363623142	0.000046484399157744866
27.542	0.9984826082291245	0.017231000662657644	-0.013374523751695929	0.003463020059392936	0.00004631624403695027
27.544	0.9985485682127305	0.01720430578081818	-0.0133203109912092	0.0034643971340170866	0.000046146847222161453
27.546	0.9986116680544495	0.017177719602962153	-0.013265821714423719	0.003465766689630839	0.00004597624300843119
27.548	0.9986720247722448	0.017151242671568395	-0.01321106591349176	0.003467128185643364	0.00004580445899105958
27.55	0.9987297532086975	0.01712487551230302	-0.013156050923666413	0.003468481408572552	0.000045631518038970706
27.552	0.998784968206388	0.017098618631386644	-0.013100790592076802	0.003469825340892539	0.00004545745518211466
27.554	0.9988377845879602	0.01707247250252308	-0.01304530122619755	0.0034711586540345694	0.00004528231024580341
27.556	0.9988883108381793	0.01704643757116662	-0.012989594681367293	0.003472480547820591	0.00004510611485512173
27.558	0.9989366407743328	0.017020514263614443	-0.012933678259482558	0.0034737907421457455	0.000044928891799682204
27.56	0.998982866209243	0.016994702993920346	-0.012877559554805688	0.0034750965294235094	0.000044750762516349795
27.562	0.9990270789557322	0.016969004148972497	-0.012821254958958937	0.0034764182473008506	0.00004457204469262137
27.564	0.9990693708268825	0.016943418093460727	-0.012764771417754858	0.0034777261176832325	0.00004439237894578249
27.566	0.9991098298195485	0.016917945176291905	-0.01270811850994867	0.0034790194166901428	0.00004421179104571083
27.568	0.9991485310429383	0.016892585723645617	-0.01265130938407804	0.0034802969251655426	0.000044030313148724776
27.57	0.9991855469129238	0.01686734003030531	-0.012594363827337425	0.0034815565659182617	0.00004384799007663006
27.572	0.9992209498453773	0.01684220835417464	-0.012537288555589826	0.0034827979117897107	0.00004366484240091329
27.574	0.999254812256171	0.016817190975645768	-0.012480064817187227	0.0034840238018084744	0.00004348084287119282
27.576	0.9992872061704645	0.016792288191325954	-0.012422697326256471	0.003485234114285164	0.00004329600851290815
27.578	0.9993181955823184	0.016767500262073857	-0.012365217030432167	0.0034864253372325123	0.00004311040595527767
27.58	0.9993478371606914	0.016742827378879097	-0.012307649841801093	0.003487594542278503	0.000042924092416540374
27.582	0.9993761873266787	0.016718269736999705	-0.01224997208272748	0.003488745176949552	0.00004273703102138215
27.584	0.9994033025013745	0.016693827570678787	-0.012192174996887434	0.0034898788158307203	0.000042549213240538436
27.586	0.999429239105874	0.01666950110559713	-0.012134275902782743	0.0034909936816295865	0.0000423606805077647
27.588	0.9994540520044491	0.01664529050815223	-0.012076313367538278	0.0034920852125022153	0.00004217151533232325
27.59	0.9994777877757075	0.016621195898057616	-0.012018282147419398	0.003493154472961843	0.00004198171604057553
27.592	0.9995004903504687	0.016597217444087375	-0.011960155206174813	0.003494205394684688	0.00004179123884268219
27.594	0.9995222036624835	0.016573355339244974	-0.011901936312886033	0.0034952379375044937	0.00004160009933056162
27.596	0.9995429716455017	0.016549609737057804	-0.011843660845893025	0.0034962479189606134	0.000041408374585328786
27.598	0.9995628382009568	0.016525980716207613	-0.01178535186169519	0.0034972327242541058	0.00004121611819756947
27.6	0.9995818439411018	0.016502468371836342	-0.011726980455789484	0.003498196557500682	0.000041023282660320555
27.602	0.999600023647188	0.016479072843091355	-0.011668536905806494	0.0034991411336828615	0.000040829857457004046
27.604	0.9996174115285565	0.01645579426107567	-0.011610038978328628	0.0035000645537037805	0.00004063588589516728
27.606	0.9996340417945485	0.01643263270421457	-0.01155150982221555	0.003500964180958797	0.000040441422123570366
27.608	0.9996499486545051	0.016409588254664275	-0.011492932964736764	0.0035018426298721304	0.00004024644259817789
27.61	0.999665165964473	0.016386660994177335	-0.01143432320114171	0.0035026983821187115	0.000040050985377261514
27.612	0.9996797232459197	0.016363850975648207	-0.011375692581248441	0.003503530256515142	0.00003985508314721875
27.614	0.9996936471926727	0.01634115823307939	-0.011317047947166571	0.0035043377506162607	0.00003965875834679007
27.616	0.9997069644568466	0.01631858279199699	-0.011258390933297694	0.0035051210614667786	0.000039462023178528374
27.618	0.999719701690556	0.016296124679865895	-0.011199717966334772	0.0035058810970305175	0.00003926487951024615
27.62	0.9997318855459156	0.016273783936505432	-0.011141020263280739	0.0035066194879739	0.00003906731877113235
27.622	0.9997435415893341	0.016251560620735583	-0.011082291229351393	0.0035073375950152932	0.00003886933666761239
27.624	0.9997546914315171	0.016229454781954634	-0.011023546451208389	0.003508033779163	0.00003867097331701144
27.626	0.9997653558223885	0.0162074664345334	-0.010964802074731366	0.003508706303393064	0.00003847227015506729
27.628	0.9997755555120706	0.016185595566381206	-0.010906068415645417	0.0035093542061432454	0.00003827325706693124
27.63	0.9997853112506868	0.016163842150605977	-0.010847349959520466	0.0035099773139275667	0.00003807395227414994
27.632	0.9997946437393458	0.016142206157174634	-0.010788645361771577	0.0035105762540274497	0.00003787436222015868
27.634	0.9998035717427589	0.016120687564573556	-0.010729947447659276	0.003511152460996202	0.00003767448138720879
27.636	0.9998121115720647	0.01609928637052678	-0.010671246721712662	0.0035117077060589836	0.000037474299345895023
27.638	0.9998202793889784	0.016078002565785298	-0.010612561257429733	0.003512239986861242	0.00003727386201135913
27.64	0.999828091355215	0.0160568361137217	-0.010553893532222535	0.0035127494303362067	0.00003707318349314369
27.642	0.9998355636324894	0.016035786981167106	-0.010495241617062584	0.00351323678110198	0.00003687226887561649
27.644	0.9998427122732574	0.016014855136529026	-0.010436605864632648	0.0035137024807055323	0.000036671127916705645
27.646	0.9998495512136915	0.01599404054522785	-0.010377988909326548	0.003514139658292939	0.00003646970239958871
27.648	0.9998560927285365	0.01597334316513359	-0.010319395667249567	0.003514537767636938	0.00003626790581173758
27.65	0.9998623490571203	0.015952762942002215	-0.010260833336217823	0.003514913759643812	0.00003606594427888395
27.652	0.9998683324387708	0.015932304177823178	-0.010202309082482658	0.0035152688655184596	0.000035863859474047486
27.654	0.9998740551128158	0.01591195805858068	-0.010143815946053993	0.0035156012615577014	0.000035661612136956544
27.656	0.9998795293185831	0.015891728890482716	-0.01008535782027566	0.0035159126346052186	0.00003545923698482174
27.658	0.9998847667257753	0.015871616603711683	-0.010026935431762642	0.0035162034502300354	0.00003525674496039759
27.66	0.999889776882959	0.015851621133861085	-0.009968529587731615	0.003516090252213493	0.000035050249712324926
27.662	0.9998945689077436	0.015831742561643606	-0.009910020936876394	0.003515647775110018	0.00003484014305802319
27.664	0.9998991519187742	0.01581198108138591	-0.009851431779749186	0.0035152062948381403	0.000034629815005342846
27.666	0.9999035350346956	0.01579233686883292	-0.009792756698934818	0.0035147679233951254	0.000034419267127028834
27.668	0.9999077273741527	0.015772810072079962	-0.00973403255814809	0.003514329275544782	0.0000342085955882059
27.67	0.9999117380505009	0.015753400755804038	-0.009675271616231645	0.0035138900966608174	0.00003399784111477988
27.672	0.9999155752483901	0.015734109056547964	-0.009616407371450714	0.003513460462187463	0.00003378686708788015
27.674	0.9999192457623924	0.015714935198953235	-0.009557437270748747	0.0035130421945627796	0.00003357568040402728
27.676	0.9999227563687052	0.01569587931992851	-0.009498450991469088	0.003512624938022003	0.00003336449582521414
27.678	0.9999261138435257	0.015676941358505257	-0.009439511657774563	0.0035122016181478827	0.00003315346811896162
27.68	0.9999293249630513	0.015658121291435078	-0.009380547179833902	0.003511783008842372	0.00003294244619978493
27.682	0.9999323965034792	0.015639419205135303	-0.009321531740123073	0.003511373901478235	0.000032731383274069155
27.684	0.999935335200126	0.015620835175790208	-0.009262501389229818	0.003510970870175403	0.00003252037256254509
27.686	0.9999381467438908	0.01560236915428638	-0.009203532148195479	0.003510565008721429	0.000032309597916097816
27.688	0.9999408360858074	0.01558402102282501	-0.009144601077527025	0.0035101605482287753	0.00003209901793162571
27.69	0.9999434082219485	0.015565790750805795	-0.009085670321900049	0.0035097638159556433	0.00003188855693950685
27.692	0.9999458681483865	0.015547678336309916	-0.009026748966841473	0.003509374865502654	0.000031678245941435515
27.694	0.9999482208611941	0.015529683712588355	-0.0089678920327321	0.0035089874551382217	0.000031468220641890945
27.696	0.9999504713564438	0.01551180670259586	-0.008909129135090559	0.003508598647490952	0.000031258558433700965
27.698	0.9999526245407608	0.015494047166931993	-0.008850411553120047	0.0035082161944975155	0.00003104915713862366
27.7	0.9999546844217138	0.015476405035454568	-0.008791727006082878	0.003507842962474992	0.000030839997706289154
27.702	0.9999566546791343	0.015458880213332225	-0.008733112463873028	0.003507475026407631	0.00003063117386984386
27.704	0.9999585390180612	0.015441472512792383	-0.008674599730341943	0.003507109050576953	0.000030422767224414623
27.706	0.9999603411435328	0.015424181760651197	-0.008616168031520079	0.0035067489524335258	0.00003021473821852427
27.708	0.999962064760588	0.01540700777117001	-0.008557840281759885	0.003506392576810061	0.000030007147637488985
27.71	0.9999637135742653	0.015389950320136216	-0.00849963131849505	0.003506038826251059	0.000029800037411463128
27.712	0.9999652911385404	0.015373009162524518	-0.008441547117078306	0.003505687800913531	0.000029593428749178206
27.714	0.9999668002775547	0.015356184050220906	-0.008383584790780796	0.003505340829919098	0.000029387322068212684
27.716	0.9999682437205852	0.015339474749766126	-0.008325732512528541	0.0035050005194013035	0.000029181696780808857
27.718	0.999969624206417	0.015322881052117817	-0.008267984551807314	0.0035046686393500714	0.00002897654616934995
27.72	0.9999709444738349	0.015306402723593935	-0.00821036816510164	0.0035043422279900528	0.00002877193986831088
27.722	0.9999722072616238	0.01529003947611899	-0.008152906412551586	0.0035040188268095655	0.000028567937562797194
27.724	0.9999734153085685	0.015273790986701029	-0.008095611150574932	0.003503697513663303	0.000028364572659854298
27.726	0.9999745711659358	0.015257656919838894	-0.008038483031866562	0.003503378946656515	0.000028161852216896946
27.728	0.9999756768637992	0.015241636949929756	-0.007981511505398775	0.003503065408972918	0.00002795975686588181
27.73	0.9999767343955339	0.015225730780245167	-0.007924683658900413	0.0035027595619666354	0.000027758261461774165
27.732	0.9999777457550144	0.015209938104234048	-0.007868020793521346	0.0035024590569421323	0.00002755742068847786
27.734	0.9999787129361154	0.015194258581428411	-0.007811531374544066	0.0035021633593447926	0.000027357258960300492
27.736	0.999979637932711	0.015178691859584464	-0.007755220665076432	0.003501872372192762	0.000027157792987289532
27.738	0.999980522738676	0.01516323757645971	-0.00769909340064456	0.0035015860486442138	0.000026959038038905725
27.74	0.9999813693474396	0.015147895360868194	-0.007643153789193235	0.0035013043940196205	0.000026761007946269985
27.742	0.9999821794628667	0.01513266483373564	-0.0075874055110857095	0.0035010274668848306	0.000026563715096704405
27.744	0.9999829544246136	0.015117545610587379	-0.00753184981211409	0.0035007556694082965	0.000026367165930890213
27.746	0.9999836956302067	0.01510253730257187	-0.007476491910112118	0.003500488786793438	0.00002617137609589932
27.748	0.9999844044771724	0.015087639505679703	-0.007421339830401048	0.0035002261449641726	0.000025976367705033726
27.75	0.999985082363037	0.015072851802201748	-0.007366399244921752	0.003499967390439292	0.00002578215714218276
27.752	0.9999857306853266	0.015058173765440871	-0.00731167346965429	0.0034997125009562833	0.00002558875504465952
27.754	0.9999863508415678	0.015043604964423946	-0.007257163464618206	0.003499461795933744	0.00002539616629127758
27.756	0.999986944225669	0.015029146897244636	-0.007202267564331188	0.0034993100236693957	0.00002520296708101309
27.758	0.9999875119913039	0.015014796536152189	-0.007148808739556572	0.0034989738817832235	0.00002501349506557209
27.76	0.9999880550932622	0.015000552642494388	-0.007095088585260388	0.0034987160372725195	0.000024823700219119713
27.762	0.9999885745180277	0.014986416295375216	-0.007041284190485936	0.003498298383835825	0.000024632513103705697
27.764	0.9999890712520841	0.014972387089577162	-0.0069879626715822814	0.003497837488725868	0.000024442757802477474
27.766	0.9999895462819154	0.014958464536195065	-0.006934582487394055	0.003497427703423042	0.000024253200903084235
27.768	0.9999900005940051	0.014944648416540102	-0.006881625328336137	0.0034969938701909795	0.000024065001590142457
27.77	0.999990435174837	0.014930938075745012	-0.0068286836824578605	0.0034966010371217417	0.000023877182446258468
27.772	0.9999908510010641	0.014917333435188793	-0.006776094417894431	0.0034961965022854316	0.000023690557602998346
27.774	0.999991248815769	0.014903833541764774	-0.006723759233278302	0.003495796050347086	0.00002350489097117904
27.776	0.9999916292630396	0.014890438522409583	-0.006671298201988418	0.003495461886634243	0.00002331926859942207
27.778	0.9999919931508704	0.014877147968702813	-0.006619286255174185	0.0034951020578911723	0.000023135081012230044
27.78	0.9843892097279968	0.014863962760757271	-0.006564018784914907	0.0034408194376127155	0.00002258560342399021
27.782	0.9584857452927515	0.014850904326908467	-0.006491936485544643	0.003353251201343077	0.000021769093819195527
27.784	0.9332639113688117	0.014838007841944334	-0.006401743373396455	0.0032708188208766297	0.00002093894271212737
27.786	0.9087057706024763	0.014825307684025162	-0.006295929336268048	0.003192956477612799	0.00002010262835682951
27.788	0.8847938594388511	0.014812833975942775	-0.0061755061645927195	0.0031193624758588364	0.00001926364219926545
27.79	0.8615110393206747	0.014800614745895689	-0.006041621933942621	0.003049738647186445	0.00001842536790363412
27.792	0.8388408942748236	0.014788675511214072	-0.005895669568596905	0.002983772803392604	0.000017591338516568853
27.794	0.8167675285516848	0.014777039652797416	-0.005738474305406833	0.002921254449696788	0.000016763543599140394
27.796	0.7952750484895691	0.014765728294868209	-0.005571225489200608	0.002861931523178097	0.000015944465850276535
27.798	0.7743478455077748	0.014754760905557922	-0.005394703796197156	0.0028056222044587275	0.00001513550075708853
27.8	0.753971361250441	0.014744155090737007	-0.005209791948021845	0.002752140606760396	0.000014338079972924266
27.802	0.7341312775125467	0.014733927313396879	-0.005017357650061501	0.002701309673375589	0.000013553436754896147
27.804	0.7148132763956849	0.014724090671024499	-0.004818300851564023	0.002655242446169641	0.00001279375693948812
27.806	0.6960033653977199	0.014714657820189696	-0.004613706792478274	0.0026115762239870663	0.00001204904696368389
27.808	0.6776884814727108	0.014705639180371276	-0.004404049238904572	0.0025699464747602737	0.00001131817081619347
27.81	0.6598557255670223	0.01469704432934979	-0.0041900895850659516	0.0025301721911853664	0.000010601648146709301
27.812	0.6424922002952268	0.01468888158658578	-0.003972139863499049	0.002492142503519939	9.899138583751868e-6
27.814	0.6255853704765281	0.014681158195498582	-0.0037507045413133276	0.0024557196393293537	9.210678803424934e-6
27.816	0.6091235064513023	0.014673880572111678	-0.0035263802137524324	0.0024207568517566076	8.536509064340131e-6
27.818	0.5930949865777398	0.01466705443602372	-0.003299361894171044	0.0023871699863203654	7.876137687774226e-6
27.82	0.5774881937901326	0.014660684493087023	-0.0030702761871973547	0.0023548118469851127	7.229922739128612e-6
27.822	0.5622919042406547	0.014654774664494774	-0.0028392269447680436	0.002323616376416535	6.597274225226111e-6
27.824	0.547495579316853	0.014649328531346463	-0.0026067104888149862	0.002293464088043033	5.978396894022272e-6
27.826	0.5330887487776435	0.014644348716729132	-0.0023728923269264275	0.002264286157028653	5.372907247979019e-6
27.828	0.519060951570937	0.014639837632291323	-0.0021380487646674366	0.0022359993351533476	4.7806756163218245e-6
27.83	0.505402141515244	0.014635797046549378	-0.0019024190573050939	0.0022085291737591814	4.2015479887737395e-6
27.832	0.4921028442294886	0.0146322283131338	-0.0016662468902570243	0.002181804856996764	3.63542555811853e-6
27.834	0.4791536267587464	0.014629132304587393	-0.0014297085621178768	0.0021557669893980313	3.0821185226734434e-6
27.836	0.46654507170669157	0.014626509587180023	-0.0011930012022608838	0.002130354867008186	2.541515917583091e-6
27.838	0.4542681891296429	0.014624360303463327	-0.0009562935279861112	0.0021055151391057834	2.0134905006036373e-6
27.84	0.44231445698522387	0.014622684335389508	-0.0007197040049520673	0.002081204893534683	1.4978514970027522e-6
27.842	0.4306753768460434	0.01462148128889297	-0.00048340047492696206	0.002057375874102685	9.945364746445115e-7
27.844	0.4193424557319284	0.014620750469860128	-0.00024749541749119854	0.0020339885280785093	5.034028399290991e-7
27.846	0.408307590884149	0.014620490958533891	-0.000012118883266862328	0.0020110038522606908	2.4371120934757766e-8
27.848	0.39756319581121097	0.01462070123351325	0.00022207995557841457	0.0019939821425925012	-4.428234656510946e-7
27.85	0.3871017148130808	0.014621377992414891	0.0004543683264938888	0.001977036668454173	-8.983028424625758e-7
27.852	0.3769155921897802	0.014622517538399073	0.0006848718519996361	0.001959808961262382	-1.3422179928652508e-6
27.854	0.36699731478202025	0.014624116227244837	0.0009135263970185398	0.0019422393052269313	-1.7742868746517505e-6
27.856	0.35733989645275216	0.014626170639927483	0.0011406187609511694	0.0019243303133003743	-2.1949272576174485e-6
27.858	0.34793670323849385	0.014628677532202702	0.0013659982353121517	0.001906029371505711	-2.603632757929931e-6
27.86	0.33878110731218325	0.014631633747966638	0.0015899949188083536	0.0018873577220268965	-3.0008891879964743e-6
27.862	0.3298664808467759	0.014635036472681388	0.0018124744578872402	0.001868276509599044	-3.3862034539189926e-6
27.864	0.32118625001124057	0.014638882842113558	0.0020337137094737574	0.0018488063690567055	-3.759942858913021e-6
27.866	0.3127343362742633	0.014643170437495433	0.002253651389949741	0.0018289291090897138	-4.121768628819575e-6
27.868	0.30450492405454394	0.01464789673430467	0.0024725320004228076	0.0018086689405613645	-4.4719918337087904e-6
27.87	0.2964921999763511	0.014653059971838286	0.0026905079614290015	0.0017880388168043182	-4.8107326719561104e-6
27.872	0.2886903506639959	0.014658657888455696	0.0029071877209413638	0.001766991852011321	-5.136977015170752e-6
27.874	0.2810936280797007	0.014664687954979633	0.003122736207374844	0.0017455490858391924	-5.450889332100105e-6
27.876	0.2736967405926959	0.014671148486733166	0.0033376965148705297	0.0017237716127638141	-5.753426504354534e-6
27.878	0.2664945887485899	0.014678038212531015	0.003551888899930805	0.001701644302828447	-6.044051510846854e-6
27.88	0.2594820736320489	0.014685355520066962	0.0037653091634311897	0.0016791725087997266	-6.32260363436535e-6
27.882	0.2526540963277403	0.014693099102147673	0.003978172233179526	0.001656381796377155	-6.589372069891622e-6
27.884	0.246005634493993	0.014701267727196998	0.00419033165930787	0.0016332654159073186	-6.843923780329072e-6
27.886	0.23953207893278977	0.014709860052810157	0.004401935646127575	0.0016098454517339536	-7.086436078744039e-6
27.888	0.23322895726501058	0.014718875187688576	0.004613105577433729	0.0015861408945556752	-7.317035407270509e-6
27.89	0.22709179713049268	0.014728312087753756	0.004823709992210246	0.0015621515290089802	-7.535365939827132e-6
27.892	0.2211161261690396	0.014738170413967022	0.0050339720150935005	0.0015370212233624908	-7.737321825011555e-6
27.894	0.21529755958835362	0.014748448818754142	0.0052445594658679226	0.0015072658820958753	-7.904945549525687e-6
27.896	0.20963207986230098	0.014759149125845347	0.005455838551146449	0.0014776265621924778	-8.061691962207717e-6
27.898	0.20411576424632752	0.014770272570372014	0.00566773166773586	0.0014481411640848122	-8.207675535035362e-6
27.9	0.1987446899745406	0.014781820532880716	0.005880319975603192	0.0014188488226367301	-8.343285074111835e-6
27.902	0.19351493429029112	0.014793794003730064	0.006093193008970116	0.0013897732989884704	-8.468156949449882e-6
27.904	0.1884226724189362	0.014806193660432558	0.006306564977773012	0.0013609519346069847	-8.582931807224835e-6
27.906	0.1834643994655549	0.014819020502769058	0.006520265281782606	0.001332412267122215	-8.68768144633823e-6
27.908	0.17863667466528177	0.01483227468248063	0.006733960388639043	0.0013041779183893508	-8.78228244217161e-6
27.91	0.17393605725327707	0.014845956587782014	0.006947980016833242	0.0012762806390942572	-8.867572376298058e-6
27.912	0.16935910667139908	0.014860066445230784	0.007161799979476578	0.0012487367966074088	-8.943203164314587e-6
27.914	0.1649024893143832	0.014874603729282804	0.007375506235524433	0.0012215697784418193	-9.009695518025837e-6
27.916	0.16056314485963413	0.014889568453503334	0.007589146384988251	0.0011948011372110085	-9.067520731244777e-6
27.918	0.1563380553423293	0.014904960022080287	0.007802358547922399	0.0011684466009555382	-9.116639324756317e-6
27.92	0.15222420279764692	0.014920777529106519	0.0080150441339869	0.0011425223507516321	-9.157367065340794e-6
27.922	0.14821856805073447	0.014937019790050698	0.008227126370404375	0.001117042195634606	-9.19004730455987e-6
27.924	0.1443181924172031	0.014953685632542485	0.008438591321976099	0.00109201821410854	-9.215095425016165e-6
27.926	0.1405204181201162	0.014970773587198376	0.00864921082619114	0.0010674614795495255	-9.23269938546177e-6
27.928	0.13682265458793383	0.014988281863529698	0.00885891472827097	0.001043382113809032	-9.24323317523733e-6
27.93	0.1332223112491357	0.015006208588371157	0.009067630401467417	0.0010197615599987055	-9.246820923692101e-6
27.932	0.12971679753218168	0.015024551622594133	0.00927520491736646	0.0009965831976498445	-9.243513375406628e-6
27.934	0.12630352286553234	0.015043308593746356	0.009481557012240424	0.0009739022452938945	-9.234109663103019e-6
27.936	0.1229799204883209	0.015062476967356141	0.009686585780571534	0.0009517207375284144	-9.218924563217792e-6
27.938	0.11974367192751816	0.015082053978216124	0.009890177006920174	0.000930040707421748	-9.198267220042345e-6
27.94	0.11659260127122867	0.015102036638444168	0.010092207091108437	0.0009093812229338009	-9.177663626613367e-6
27.942	0.11352453389666706	0.015122421564537279	0.010292399625087708	0.0008897875711793694	-9.158049264014244e-6
27.944	0.1105372951810311	0.01514320493507211	0.010490636885907494	0.000870618799330566	-9.13334568982173e-6
27.946	0.10762871050151912	0.015164382766477535	0.010686857215513906	0.000851865246137225	-9.103762252327132e-6
27.948	0.10479660531458071	0.015185950953002948	0.010880983969143457	0.0008335169611830552	-9.069484692641992e-6
27.95	0.10203889097280039	0.015207905249622278	0.01107295372368601	0.0008155645333319716	-9.030708336264499e-6
27.952	0.09935370660004633	0.0152302412870461	0.01126270895441327	0.0007980001887573322	-8.987643871540686e-6
27.954	0.09673922672803577	0.015252954584216938	0.01145020269792365	0.0007808163023336286	-8.940504931563282e-6
27.956	0.09419362588847156	0.015276040547185302	0.011635367508513031	0.0007640049746108884	-8.889478657929853e-6
27.958	0.09171507861306144	0.015299494465847822	0.011818150560735236	0.0007475581894942304	-8.834755236353455e-6
27.96	0.08930175943350885	0.015323311541360084	0.011998525242331824	0.0007314678460811338	-8.776535415158573e-6
27.962	0.08695185203277211	0.015347486934720204	0.012176447815360099	0.0007157256535466051	-8.714996070524739e-6
27.964	0.08466369547662005	0.015372015627586201	0.012351817818151511	0.0007003241868432521	-8.65027676953295e-6
27.966	0.0824357542356564	0.015396892519992243	0.012524656621996082	0.0006852573293425024	-8.582612747720922e-6
27.968	0.08026649593554122	0.01542211254496613	0.012694934285830708	0.0006705186364130972	-8.512190026689082e-6
27.97	0.07815438820192269	0.01544767050567137	0.012862586284493584	0.0006561013800259561	-8.439160611959176e-6
27.972	0.07609789866044937	0.015473561129536482	0.013027598337641345	0.0006419988316785048	-8.363702912342575e-6
27.974	0.0740954949367807	0.015499779128027066	0.013189952099552147	0.000628204075946993	-8.285981670484257e-6
27.976	0.07214568726346969	0.015526319131491113	0.0133495977312283	0.0006147102866627161	-8.206135048195292e-6
27.978	0.07024715123290921	0.015553175705494748	0.013506524419590158	0.0006015119793940912	-8.124336238362305e-6
27.98	0.06839860054256028	0.015580343413601417	0.013660725237455007	0.0005886038519635025	-8.040755495381049e-6
27.982	0.06659874886480292	0.015607816759663103	0.013812157304893324	0.0005759803577566478	-7.955531305863553e-6
27.984	0.06484630987201752	0.01563559018997103	0.013960811441592499	0.0005636358895734395	-7.86881437604904e-6
27.986	0.06313999723659375	0.015663658158820728	0.014106693194407632	0.0005515647231589587	-7.780754326461811e-6
27.988	0.061478527625531354	0.015692015095281682	0.014249774158028085	0.0005397609230689888	-7.691471253061862e-6
27.99	0.05986071091929606	0.015720655372518866	0.014390031131968897	0.0005282192196387552	-7.6010910151060046e-6
27.992	0.05828546212365682	0.01574957332963325	0.014527453252654912	0.0005169351412693435	-7.509751099444951e-6
27.994	0.05675170143826193	0.015778763296335405	0.014662041993419818	0.00050590415535452	-7.417587970453556e-6
27.996	0.055258349062751254	0.015808219612535628	0.014793797468595373	0.000495121592090523	-7.324728555715691e-6
27.998	0.05380432519676496	0.015837936572520212	0.014922687628904899	0.00048458258136477127	-7.231274492114874e-6
28.	0.05238855003995091	0.015867908475643053	0.015048745800422847	0.0004742875973831701	-7.137433489312623e-6
28.002	0.05100996385667138	0.01589812968032305	0.01517198999724439	0.00046423413926640527	-7.04335571732926e-6
28.004	0.049667621378642765	0.015928594554713297	0.015292411939468013	0.00045440947355229316	-6.949016858758462e-6
28.006	0.04836061622903618	0.01595929742411292	0.015409977053194886	0.00044480974292652033	-6.854507931535195e-6
28.008	0.047088041983540274	0.0159902325465235	0.015524671664353087	0.0004354310163688764	-6.75992356160236e-6
28.01	0.045848992217843956	0.016021394217419254	0.015636526245861964	0.0004262646871438394	-6.665298968208784e-6
28.012	0.044642560507642697	0.016052776761282028	0.015745545541537405	0.0004173092965655667	-6.570762533980069e-6
28.014	0.043467841167666915	0.016084374513516627	0.015851735785680207	0.00040856278750273827	-6.4764293593544145e-6
28.016	0.0423239818832584	0.0161161818235437	0.01595510475987844	0.0004000213164889535	-6.382382010765741e-6
28.018	0.041210214744102885	0.016148193057714432	0.01605566108929521	0.0003916816940026834	-6.288708533788117e-6
28.02	0.04012577886210024	0.016180402595810432	0.016153410178619987	0.00038354068153762135	-6.195489949064659e-6
28.022	0.03906991334914437	0.016212804836356013	0.016248366070077166	0.0003755949439340526	-6.102804143110596e-6
28.024	0.0380418573171294	0.016245394207256993	0.016340542622305155	0.00036784103501243283	-6.010722110853502e-6
28.026	0.03704084987795488	0.016278165161479122	0.016429951036761405	0.00036027539313544284	-5.9193070689652915e-6
28.028	0.036066135147861875	0.016311112171734053	0.016516599857723413	0.0003528943870330766	-5.828615382661904e-6
28.03	0.035117029036147426	0.01634422972525395	0.016600495635584966	0.000345694938379373	-5.7387073158105955e-6
28.032	0.03419289948904771	0.0163775123303731	0.01668165550779688	0.00033867436277129967	-5.64964904907345e-6
28.034	0.033293115533034726	0.01641095453845189	0.016760101972266756	0.00033182989259312074	-5.561502837307028e-6
28.036	0.03241704619458063	0.016444550941357893	0.016835852922363365	0.0003251586543224242	-5.474323280605924e-6
28.038	0.031564060500162236	0.016478296162007453	0.01690892151366225	0.00031865766836025876	-5.388157504030229e-6
28.04	0.030733527476251663	0.01651218484493911	0.01697931652662866	0.00031232384953240594	-5.303045500025863e-6
28.042	0.02992481648160643	0.01654621165871948	0.017047056803320432	0.00030615402565584127	-5.219025065920347e-6
28.044	0.029137335753941812	0.01658037131582309	0.01711216263050257	0.0003001452945639558	-5.13613509335851e-6
28.046	0.02837056236261324	0.016614658564479204	0.01717465135878934	0.0002942953099797082	-5.054419345428326e-6
28.048	0.027623979727539185	0.01664906818895261	0.017234541673157584	0.00028860169828965064	-4.973917996117036e-6
28.05	0.026897071268636854	0.016683595012212483	0.01729185359294694	0.00028306199854151584	-4.894666636506852e-6
28.052	0.0261893204058273	0.016718233897715217	0.017346606378438142	0.00027767366067436345	-4.816695693378181e-6
28.054	0.025500210559027688	0.016752979742349326	0.01739881661761137	0.00027243404400701987	-4.740029972072405e-6
28.056	0.024829225148155314	0.01678782748624525	0.017448509871047284	0.00026734042813497476	-4.664692099243114e-6
28.058	0.024175854930925923	0.016822772120065693	0.01749571039763422	0.00026239007530477656	-4.590700768745805e-6
28.06	0.02353964995920461	0.01685780868073884	0.017540440203773093	0.0002575807350686618	-4.518079481115781e-6
28.062	0.022920187276286745	0.016892932246953176	0.017582719043377146	0.00025291033792696865	-4.4468514149354605e-6
28.064	0.02231704393368172	0.01692813793465235	0.017622564417871727	0.00024837673613239156	-4.377035032393798e-6
28.066	0.021729796982895618	0.016963420893787086	0.01765999426105582	0.00024397770625367128	-4.308644892265398e-6
28.068	0.02115802347543464	0.016998776319091552	0.017695035085640343	0.00023971095597598706	-4.241693776407479e-6
28.07	0.020601300462808014	0.01703419945882475	0.01772771291383995	0.0002355728957452183	-4.176168666053179e-6
28.072	0.020059205219282665	0.017069685611947872	0.017758052504537863	0.00023156210481961375	-4.112092015448001e-6
28.074	0.019531341078140037	0.017105230125769783	0.017786077446516155	0.000227676386393851	-4.049469841143971e-6
28.076	0.019017357502641358	0.017140828393606606	0.017811810158455628	0.00022391389004500426	-3.988311701322923e-6
28.078	0.01851690821103415	0.017176475852441926	0.01783527188893614	0.00022027274368633407	-3.92862427336771e-6
28.08	0.018029646921566885	0.017212167981470756	0.017856484427864742	0.0002167510135504646	-3.870411098187771e-6
28.082	0.017555227352487202	0.017247900308459355	0.01787547438959781	0.00021334670760692436	-3.813673607932589e-6
28.084	0.017093303222045268	0.017283668415143026	0.017892268486878648	0.0002100577734204356	-3.758410079794355e-6
28.086	0.016643528248488693	0.01731946793562383	0.017906892374423895	0.00020688209826763646	-3.7046154678735544e-6
28.088	0.016205561070587637	0.017355294554256155	0.01791937064984442	0.00020381755915507916	-3.652282387446454e-6
28.09	0.015779100083283606	0.01739114400353231	0.017929726853645255	0.0002008623726488661	-3.601407476769275e-6
28.092	0.015363861776019951	0.01742701206196893	0.0179379834726117	0.0001980148821644648	-3.551987683597323e-6
28.094	0.014959562643579751	0.017462894553127026	0.01794416391942102	0.000195273379774336	-3.5040175357700385e-6
28.096	0.014565919180748236	0.017498787351960005	0.017948295797829833	0.00019263610872659112	-3.4574898607677663e-6
28.098	0.014182647882308465	0.01753468638884825	0.0179504064327009	0.00019010126200702664	-3.4123949163954906e-6
28.1	0.013809465243043577	0.017570587647668324	0.017950521995359868	0.00018766698275345445	-3.3687203017187052e-6
28.102	0.013446087906837097	0.01760648716348573	0.01794866750359526	0.00018533136665273287	-3.326451078036805e-6
28.104	0.01309224997566405	0.017642381020248187	0.017944866821658502	0.0001830926379501253	-3.285573004041136e-6
28.106	0.012747716472538702	0.0176782653485046	0.017939142803034963	0.000180949288078268	-3.2460751189435615e-6
28.108	0.012412255276036283	0.01771413632640891	0.017931521140669527	0.0001788997957721022	-3.2079454699489114e-6
28.11	0.012085634264730184	0.017749990186105524	0.017922029018387926	0.00017694259860082998	-3.171170386713042e-6
28.112	0.011767621317194414	0.017785823213039384	0.017910692714201964	0.00017507609272867633	-3.1357340984664506e-6
28.114	0.01145798431200244	0.017821631744690983	0.017897537985606296	0.00017329863392029826	-3.1016188834422178e-6
28.116	0.01115649112772937	0.01785741216953511	0.01788259006957851	0.00017160853839647894	-3.0688051445837567e-6
28.118	0.010862912943464299	0.017893160926000178	0.017865873682579	0.00017000411739526053	-3.037272086902056e-6
28.12	0.010577047592257718	0.017928874501480854	0.01784741320856513	0.00016848391699651738	-3.0070020856344353e-6
28.122	0.010298705030280334	0.017964549433480394	0.01782723463939461	0.0001670465726238632	-2.9779784458722815e-6
28.124	0.010027695216834122	0.018000182312071924	0.017805364112276224	0.00016569065920130237	-2.9501825170822593e-6
28.126	0.009763828111221107	0.018035769779127513	0.017781827373899755	0.0001644095559066219	-2.9235023417510713e-6
28.128	0.009506913672744715	0.018071308527765142	0.01775664992367105	0.00016320698992841373	-2.8980093852549494e-6
28.13	0.009256761860706956	0.018106795301854498	0.017729857013711717	0.00016208150982916707	-2.8736819938376422e-6
28.132	0.009013182734326483	0.018142226895522244	0.017701473648859305	0.00016103163485693583	-2.8504972410527834e-6
28.134	0.008775998055291353	0.018177600152124506	0.017671523352063654	0.00016005597466962302	-2.828432894011552e-6
28.136	0.008545050315381348	0.018212911958698747	0.017640028037652924	0.00015915332337448104	-2.807469086611488e-6
28.138	0.008320183921460096	0.01824815925295906	0.017607015713314893	0.00015832246972919726	-2.787586212292798e-6
28.14	0.008101243280392417	0.018283339028578868	0.0175725138934255	0.0001575621761797463	-2.7687635299969487e-6
28.142	0.00788807279904193	0.018318448333186358	0.017536549018180102	0.00015687117926238873	-2.750979124674598e-6
28.144	0.007680516884272658	0.018353484266215858	0.0174991464535937	0.0001562481901842545	-2.734209963143231e-6
28.146	0.007478419942948269	0.018388443976759622	0.017460330491500822	0.0001556918954021866	-2.7184319485703555e-6
28.148	0.007281628593549439	0.018423324661419188	0.017420124349555786	0.00015520098009234258	-2.7036203723815397e-6
28.15	0.007090007317487872	0.018458123562157425	0.01737855017123229	0.00015477429092267865	-2.6897527800166733e-6
28.152	0.006903428722440374	0.018492837964149956	0.017335629025823623	0.00015441073628390153	-2.6768072418220004e-6
28.154	0.006721765418272879	0.018527465194728997	0.017291383660844355	0.0001541092035181869	-2.6647613637001147e-6
28.156	0.006544890014850327	0.01856200263713253	0.017245845092092534	0.0001538685616257863	-2.6535933783414045e-6
28.158	0.006372675122037687	0.0185964477273622	0.017199034943917703	0.00015368765731037066	-2.643279388529914e-6
28.16	0.006204993349700843	0.01863079794323465	0.01715097430874503	0.00015356531733726604	-2.6337948123657276e-6
28.162	0.006041717374742371	0.018665050805452433	0.017101684979872276	0.000153500350125484	-2.625114632146125e-6
28.164	0.005882727721395929	0.018699203879005567	0.017051189451470047	0.00015349162725951566	-2.617214815616426e-6
28.166	0.005727918810550232	0.018733254774573105	0.016999510918582057	0.00015353814721313978	-2.610073409968629e-6
28.168	0.0055771863459915414	0.018767201149925236	0.016946673277124603	0.00015363890496682115	-2.6036683251279146e-6
28.17	0.005430426031506144	0.01880104071132486	0.01689270112388682	0.00015379287924086602	-2.5979771439979676e-6
28.172	0.0052875335708811085	0.018834771214929154	0.01683761975653097	0.00015399903306300398	-2.592977161588302e-6
28.174	0.005148404667902715	0.018868390468223157	0.01678145517921437	0.00015425631434519632	-2.5886454252947145e-6
28.176	0.005012935026357512	0.0189018963287502	0.016724230103051813	0.0001545636555537832	-2.5849581410503124e-6
28.178	0.004881021831797603	0.018935286693689823	0.016665962640910855	0.0001549199889528737	-2.5818907482189154e-6
28.18	0.004752574241732052	0.018968559496888675	0.016606671573357244	0.00015532435740776336	-2.5794205908134843e-6
28.182	0.0046275068624178255	0.01900171271072579	0.01654637665203715	0.00015577603377954502	-2.5775289282768144e-6
28.184	0.004505734301712588	0.019034744348054574	0.016485098599677485	0.00015627695662497976	-2.576241038820313e-6
28.186	0.004387171167474648	0.01906765246414479	0.016422859110086195	0.0001568224434095219	-2.5754728934140432e-6
28.188	0.004271732067561664	0.019100435158625074	0.01635968084815166	0.00015741156277866743	-2.5752029288677886e-6
28.19	0.004159331609831314	0.019133090577424922	0.016295587449842983	0.00015804337894572096	-2.575409702478669e-6
28.192	0.004049884447102611	0.01916561691471667	0.016230603522210327	0.00015871695197429073	-2.5760719197484105e-6
28.194	0.00394331049313965	0.019198012413935595	0.01616475210472056	0.00015943139172375345	-2.577168924925072e-6
28.196	0.0038395389760630992	0.019230275352763032	0.01609804600482819	0.00016018589795557364	-2.5786799546135385e-6
28.198	0.0037384999834264554	0.01926240404289584	0.01603050728452715	0.00016097967492303278	-2.58058585151449e-6
28.2	0.003640123602782662	0.019294396842021756	0.015962158713428473	0.0001618119214632532	-2.582867572121271e-6
28.202	0.00354433992168468	0.019326252152414427	0.015893022107829467	0.0001626818305268893	-2.5855059291060183e-6
28.204	0.003451079027685978	0.019357968419026605	0.015823118330714127	0.00016358858897670743	-2.5884816009329984e-6
28.206	0.003360271008339514	0.01938954412758387	0.015752467291752382	0.00016453137741319452	-2.5917751411683133e-6
28.208	0.0032718469445399342	0.01942097780267777	0.015681087947300575	0.00016550938042631249	-2.5953671505682344e-6
28.21	0.003185745943001449	0.01945226800585931	0.015608998300401234	0.00016652186010644151	-2.5992394313810975e-6
28.212	0.0031019107632579567	0.019483413333732102	0.015536215400783576	0.00016756811015579686	-2.60337425368269e-6
28.214	0.003020284165919279	0.019514412416121257	0.01546275560222766	0.00016864741757074815	-2.6077538008433136e-6
28.216	0.0029408089115952538	0.019545263917716427	0.015388638180019528	0.00016975906319772392	-2.6123608013288425e-6
28.218	0.0028634277608961395	0.019575966544596056	0.015313884360977878	0.00017090232202468937	-2.6171783965086955e-6
28.22	0.0027880834744317693	0.019606519044523086	0.015238514557224934	0.00017207646291994403	-2.622189685161344e-6
28.222	0.002714718842933828	0.01963692020521812	0.015162548314298795	0.0001732807489439541	-2.627377727800584e-6
28.224	0.0026432801828030162	0.019667168852626083	0.015086004311153834	0.00017451447393726936	-2.632726106176389e-6
28.226	0.002573720053605888	0.019697263849183393	0.015008900360159904	0.00017577699092254	-2.638219342365135e-6
28.228	0.0025059915911856234	0.019727204092084623	0.014931253407102732	0.00017706808052057302	-2.643848380561947e-6
28.23	0.002440047931385764	0.019756988511549174	0.014853079531184329	0.000178386695674385	-2.649591778156816e-6
28.232	0.002375842210049487	0.019786616069088422	0.014774393945022175	0.0001797321200663665	-2.655433146434524e-6
28.234	0.002313327563019983	0.019816085754408595	0.014695207475861461	0.00018110368778156993	-2.6613562665938065e-6
28.236	0.0022524571261407743	0.019845396579196973	0.014615542822073915	0.00018250072775577233	-2.667347201574144e-6
28.238	0.0021931856140704857	0.019874547631882986	0.014535434041002156	0.00018392258409770772	-2.673394589802903e-6
28.24	0.0021354735878471197	0.019903538015109128	0.01445487717121253	0.0001853686517436762	-2.6794810923481106e-6
28.242	0.0020792801811954074	0.0199323668513381	0.014373887863956325	0.00018683830663067752	-2.685592868200846e-6
28.244	0.0020245655263850916	0.01996103329317601	0.014292487330495136	0.00018833093047272953	-2.691717437721847e-6
28.246	0.001971290561497206	0.019989536538109587	0.01421069428655371	0.00018984590925519697	-2.697842177978422e-6
28.248	0.0019194175500689037	0.020017875822300246	0.014128528270912936	0.0001913709613524022	-2.7037900376992016e-6
28.25	0.0018689121376107443	0.020046050120945666	0.014045638015767766	0.00019291073921244654	-2.7095544123322005e-6
28.252	0.045258911715440234	0.02007402656820403	0.013914347384194363	0.00064472520605662	-8.970930484418101e-6
28.254	0.08676277963923354	0.020101645413394827	0.013689489583776521	0.0010753234898661366	-0.000014720629713712694
28.256	0.12646232384600523	0.02012872663691267	0.013377801948735573	0.0014850767523959625	-0.000019867062672224603
28.258	0.1644360971181481	0.02015510344341158	0.012986334455308288	0.0018743753361949653	-0.000024341265010608733
28.26	0.20075914695148442	0.020180622493269882	0.012520902435184786	0.002243591277105637	-0.000028091787485071315
28.262	0.2355030930383734	0.020205142012260615	0.011987780207961426	0.0025930670947161482	-0.00003108511839595428
28.264	0.26873679533737427	0.02022853229169477	0.01139270428632823	0.0029230956649699694	-0.00003330196451165084
28.266	0.3005256881585528	0.020250675280861125	0.010741345628625564	0.003233901301163039	-0.00003473645160465413
28.268	0.33093273204988005	0.020271463918024566	0.010039314757290497	0.0035256388643543353	-0.000035394998279789386
28.27	0.36001794140732774	0.02029080129987195	0.009290448607166	0.0038139756636267324	-0.000035433544891905994
28.272	0.3878387291740768	0.020308596189638844	0.008497612498903118	0.004084983546521095	-0.000034712607242731246
28.274	0.4144503185184713	0.020324766061174677	0.007666454113120242	0.004333365098738225	-0.00003322154468487337
28.276	0.4399048279522676	0.020339240755360304	0.006803504380060505	0.004552852117623561	-0.00003097534932401964
28.278	0.4642528451426626	0.020351964070315226	0.005916476870271689	0.004735635254273959	-0.000028018276447955068
28.28	0.4875425593713878	0.020362896727511775	0.005015086765590485	0.004872978410664577	-0.000024438409536332078
28.282	0.5098195752245789	0.020372026530333855	0.00411769932227997	0.004886747240581136	-0.000020122155800694457
28.284	0.5311284943027181	0.020379382931618666	0.003243302894381135	0.004851664192551595	-0.0000157354165182679
28.286	0.5515108315123293	0.020385020953545874	0.0024005284601153923	0.00478091734509482	-0.000011476728152359438
28.288	0.5710072574806045	0.02038900996782552	0.0015950382062340518	0.004686373606986891	-7.4749449518309735e-6
28.29	0.5896561516690377	0.020391428039196028	0.0008299011881611378	0.004578679855360723	-3.7998518521733305e-6
28.292	0.6074942140024988	0.020392357321306398	0.00010625484600626696	0.004466768793235005	-4.746158302707843e-7
28.294	0.6245570580461706	0.020391878177227474	-0.0005797047903437335	0.004389018802548866	2.5443352247462943e-6
28.296	0.6408779282884725	0.020390059082546694	-0.0012342632020019089	0.004319422835319334	5.331304659521406e-6
28.298	0.6564894883454832	0.02038696114777922	-0.001858771379274354	0.0042529084330649525	7.905184474055673e-6
28.3	0.6714223157570778	0.020382643130515583	-0.0024545759596313835	0.004190047466100143	0.000010284789780003807
28.302	0.6857059535624812	0.02037716103854355	-0.003023087900286208	0.004131217340030656	0.000012489033154099248
28.304	0.6993687940542396	0.02037056800840842	-0.0035657564949162514	0.004076638620444819	0.000014536300638277542
28.306	0.7124375148181318	0.020362914043112555	-0.004084425027716252	0.004026317683438414	0.00001644519271577238
28.308	0.7249383987579832	0.02035424629157182	-0.004579395792038218	0.003980526769195971	0.00001822840753695151
28.31	0.7368957490318236	0.02034461028332947	-0.005053198895085009	0.003939900534693798	0.000019909101028659534
28.312	0.7483330117860983	0.020334045954453088	-0.005507802460105965	0.003910547985090176	0.000021538525812642097
28.314	0.7592733946392948	0.020322590251514085	-0.0059451011734191215	0.003884431488429014	0.000023093338199925517
28.316	0.7697381962106923	0.020310276435528914	-0.006366057769055985	0.0038611404724721923	0.000024580243302198096
28.318	0.7797477971585539	0.020297136301911666	-0.006771612142296649	0.003840295254907335	0.000026004989978134714
28.32	0.7893224687293884	0.020283199794140477	-0.007162507204436129	0.003821578554294354	0.000027372083927451914
28.322	0.7984810191927485	0.020268495519741556	-0.007539490451825857	0.0038046918147370424	0.000028685437609349925
28.324	0.8072411802953035	0.020253050702216696	-0.007903174202583128	0.003789378237914535	0.000029948116333716062
28.326	0.8156206221356762	0.020236891325860932	-0.008254123218658352	0.003775410717075308	0.000031162705259782876
28.328	0.8236359633214679	0.020220042315365516	-0.008592885629061877	0.0037625813815846377	0.000032331431481994414
28.33	0.8313026531312045	0.020202527633051644	-0.008919880491341988	0.00375071576801205	0.000033455936407659466
28.332	0.8386360712625665	0.020184370315781276	-0.009235583617564005	0.0037396493798855356	0.00003453784454830425
28.334	0.8456508934736684	0.020165592573763887	-0.009540377482903754	0.0037292449477027653	0.00003557840452729605
28.336	0.8523606073680402	0.020146215951520236	-0.009834472760935077	0.0037193985192931775	0.00003657832342505102
28.338	0.8587785860682077	0.020126259875773232	-0.010118151458428034	0.0037085402841542693	0.00003752357228475463
28.34	0.8649177691735472	0.020105748605208126	-0.010391325068063409	0.003696159434727221	0.00003840799418964005
28.342	0.8707899616795316	0.02008470150064121	-0.010654070958176387	0.0036843027882202954	0.00003925282333710614
28.344	0.8764067863877428	0.02006313904525168	-0.010906723968033128	0.003672939541080036	0.00004005973772583422
28.346	0.8817796228702213	0.02004108111833119	-0.011149594524279466	0.003662042733622857	0.000040830291610478813
28.348	0.8869188353350475	0.020018547012898978	-0.011382948834226202	0.0036515887825069784	0.000041565848274911284
28.35	0.8918345247891807	0.019995555492666295	-0.011607026152435774	0.003641382714519008	0.000042265624398449695
28.352	0.8965367100409618	0.019972124878302546	-0.011822132390931498	0.0036308275224783337	0.00004292412365937667
28.354	0.9010345287233291	0.019948272904577163	-0.012028369863678529	0.003620657591095941	0.00004355060865543731
28.356	0.9053366174251773	0.019924017223748324	-0.012225902300456459	0.0036108650229293086	0.0000441460829904692
28.358	0.9094516081405112	0.01989937484420618	-0.012415104370574628	0.0036014164460115806	0.00004471196105913772
28.36	0.913387953418808	0.01987436222931597	-0.01259617665893379	0.0035923020304461472	0.00004524927098774622
28.362	0.9171531916635922	0.01984899537883031	-0.01276937471922287	0.003583503074163644	0.00004575909356148267
28.364	0.920754575424887	0.019823289842268832	-0.012934903432046778	0.003575007772274533	0.00004624238030318776
28.366	0.9241993573032153	0.019797260728544774	-0.013092988689768856	0.0035668031252794217	0.000046700112977915675
28.368	0.9274945967401931	0.019770922708559867	-0.013243838687410402	0.0035588789889092138	0.00004713321923712786
28.37	0.9306465764515446	0.01974429005807726	-0.013387663111135102	0.0035512234645590944	0.00004754258337587518
28.372	0.9336613879328292	0.01971737658338565	-0.013524692620765293	0.003543822648083314	0.00004792911201783332
28.374	0.9365451227018219	0.019690195726391125	-0.013655070163860736	0.00353667445539617	0.00004829353783516866
28.376	0.9393036709771622	0.01966276059009206	-0.013779013560961225	0.0035297679933753105	0.00004863672104776529
28.378	0.9419422759170355	0.019635083826085347	-0.01389672259421754	0.0035230932402718212	0.000048959449433620504
28.38	0.9444660535126266	0.01960717777073104	-0.014008332568440508	0.003516648360871897	0.00004926237976535472
28.382	0.9468801194006825	0.019579054420118976	-0.014114053220866077	0.003510423444518013	0.00004954630332370325
28.384	0.9491893840225177	0.019550725369155798	-0.014214054113661272	0.003504413437799459	0.00004981192224152324
28.386	0.9513982275463259	0.019522201930829097	-0.014308470067804656	0.003498616218729704	0.00005005984544442988
28.388	0.9535109471744366	0.019493495079290206	-0.01439749786169696	0.003493022717573935	0.00005029078710712963
28.39	0.9555318389486182	0.019464615433064787	-0.014481283144982048	0.0034876305066232605	0.000050505364871488626
28.392	0.957464993677836	0.019435573353423427	-0.014559961574271075	0.00348243814441718	0.000050704165567490003
28.394	0.9593140732642387	0.019406378868980098	-0.014633714387212443	0.0034774378687556424	0.00005088783257064682
28.396	0.9610826867976938	0.019377041694473508	-0.01470266914299764	0.00347262847584715	0.00005105690753693282
28.398	0.9627744409374229	0.019347571301794604	-0.01476695995590406	0.003468008404259885	0.000051211941232444464
28.4	0.9643927414361262	0.019317976857803912	-0.014826745414995509	0.003463572942278924	0.000051353514241436544
28.402	0.9659406524470207	0.019288267229676106	-0.014882165938995766	0.003459318662410145	0.00005148215436985265
28.404	0.9674212055376288	0.019258451022428832	-0.01493334337928738	0.0034552444916507	0.000051598352453211164
28.406	0.9688374281676211	0.019228536592928832	-0.014980413001326302	0.0034513480845076334	0.00005170261971726078
28.408	0.9701921543621078	0.01919853203384323	-0.01502348826985855	0.0034475638410940666	0.000051794434926265195
28.41	0.9714879497570204	0.01916844523428818	-0.015062672656271758	0.003443913544124934	0.000051874542371654606
28.412	0.9727273606538107	0.019138283853154404	-0.015098092914427978	0.003440449066892833	0.00005194421967930503
28.414	0.9739129300621673	0.019108055270953286	-0.015129900375780733	0.0034371651062265196	0.000052003965632317044
28.416	0.9750470317316281	0.019077766586384014	-0.01515820552394307	0.003434060722935359	0.0000520541982199547
28.418	0.9761317963212509	0.0190474247346567	-0.015183083518946197	0.0034311384231501783	0.000052095261243754516
28.42	0.977169335963443	0.0190170364587112	-0.01520465345503319	0.003428395634742195	0.00005212756753300362
28.422	0.9781617627906064	0.018986607883448914	-0.015223053018306442	0.0034261810480156587	0.000052156935744259104
28.424	0.9791111320838514	0.01895614574898457	-0.015238619080401921	0.0034245622837025444	0.00005218560015845437
28.426	0.9800192430250093	0.018925655395884207	-0.015251300951569567	0.0034231019653651975	0.00005220675826169389
28.428	0.9808878248205976	0.018895142340516848	-0.015261308657326188	0.0034217814230355116	0.00005222086245484978
28.43	0.981718606728926	0.018864611875778828	-0.015268714144892085	0.003420598134793455	0.00005222813512471231
28.432	0.982513312974639	0.018834069137837226	-0.015273606686874669	0.0034195475684644103	0.00005222882460778403
28.434	0.983273524172897	0.01880351909162585	-0.015276047385448415	0.0034186280182052606	0.00005222312359932517
28.436	0.9840006637354254	0.018772966512748363	-0.015276146388068816	0.003417831543059149	0.00005221129498153068
28.438	0.9846961474570213	0.018742416019844485	-0.01527397468373265	0.0034171547659832572	0.00005219353538602464
28.44	0.9853613911324817	0.01871187207520315	-0.01526961114414331	0.0034165934063216086	0.00005217005275217499
28.442	0.9859977724505099	0.018681339005186533	-0.015263098844846307	0.003416147253124609	0.000052140993192991106
28.444	0.9866064974449552	0.018650821047367813	-0.0152545339781902	0.0034158093314556846	0.00005210657950970989
28.446	0.9871887252484638	0.018620322130079647	-0.015244073066020243	0.0034155654371271368	0.000052067129085339445
28.448	0.9877456150284031	0.018589846005269185	-0.015231732068962726	0.0034154177983097343	0.000052022728807420444
28.45	0.9882783225772023	0.018559396474321595	-0.015217496106174703	0.003415372283971401	0.0000519734144324718
28.452	0.9887879074119621	0.018528977198899784	-0.015201491864474106	0.0034154178739724855	0.00005191944702497219
28.454	0.9892753236695404	0.01849859163442437	-0.015183795281849412	0.0034155491195078116	0.00005186099860570762
28.456	0.9897415203818228	0.0184682431148431	-0.015164452109252541	0.0034157640946155	0.000051798191029301116
28.458	0.9901874465806939	0.01843793489929123	-0.015143502319319671	0.003416061562999061	0.000051731136202215064
28.46	0.9906140257592166	0.018407670121425326	-0.015121027695934012	0.0034164352901013273	0.00005166001264298852
28.462	0.9910220663498196	0.018377451761717845	-0.015097092212829313	0.003416880732488307	0.00005158496349861574
28.464	0.9914123453405145	0.01834728270405323	-0.015071728428820923	0.0034173969368781897	0.00005150607856611255
28.466	0.9917856397425426	0.018317165779809366	-0.015044970580100557	0.003417982764634629	0.000051423450137218765
28.468	0.9921427243044988	0.018287103695204445	-0.015016901097678172	0.0034186313787870036	0.000051337249304663597
28.47	0.9924843092392496	0.01825709901392178	-0.014987572434376472	0.003419304527877141	0.0000512470742867501
28.472	0.9928110341280703	0.018227154238803372	-0.014956990407410853	0.0034199880234685046	0.00005115272806047843
28.474	0.993123535131463	0.0181972718913244	-0.014925156882239587	0.0034207313665688553	0.00005105495229803798
28.476	0.9934224484099315	0.018167454375217218	-0.014892176186995195	0.0034215249740886435	0.00005095395274233225
28.478	0.9937083930024508	0.018137703894472824	-0.014858132391204357	0.0034223615031800537	0.000050849900304810385
28.48	0.9939819108135027	0.018108022522620705	-0.014823071887016068	0.0034232376933353474	0.000050742898414652924
28.482	0.9942435226691511	0.01807841227808327	-0.01478700338920128	0.003424154593281411	0.00005063298557600136
28.484	0.9944937494110412	0.018048875324213693	-0.01474694127259966	0.0034254622921085502	0.00005051509125322941
28.486	0.994733110364592	0.018019414714364773	-0.01471177460803793	0.003426127047542467	0.00005040440890194723
28.488	0.9949620816016306	0.017990030004916294	-0.014672767137060616	0.003427179734893393	0.00005028621018694389
28.49	0.9951810918490873	0.017960724274615984	-0.014632837107684994	0.0034282926139986916	0.00005016564737812244
28.492	0.9953905675402581	0.017931499218899947	-0.014592071153171607	0.0034294357184058545	0.000050042570018206416
28.494	0.9955909351084382	0.017902356516525122	-0.014550502813239202	0.003430606742349925	0.000049917053055679956
28.496	0.9957826095083273	0.017873297753276524	-0.014508132130686685	0.003431807275190084	0.00004978911339550958
28.498	0.9959659539877848	0.017844324467749743	-0.014465024806009967	0.0034330310182316645	0.000049658878838522685
28.5	0.9961413176669326	0.017815438148889355	-0.014421190959891837	0.003434278157916371	0.00004952638112469756
28.502	0.996309049676354	0.01778664011695781	-0.01437672203758983	0.003435539258697963	0.00004939179297152803
28.504	0.9964694981304083	0.017757931770391047	-0.01433149602631248	0.0034368301377781423	0.00004925491746267842
28.506	0.9966229821503835	0.017729314606888306	-0.014285566350523358	0.0034381458413208746	0.00004911586053896531
28.508	0.9967697891197052	0.01770078983121023	-0.014239125771409912	0.0034394646765743683	0.00004897497011606414
28.51	0.9969102048839731	0.017672358502844515	-0.014192092770357424	0.003440797456791279	0.00004883211671079172
28.512	0.9970445152887863	0.017644021902624596	-0.014144402197172595	0.0034421531780203943	0.000048687198974196294
28.514	0.9971730007914039	0.01761578125678338	-0.01409617217197688	0.0034435189799652353	0.00004854043641906016
28.516	0.9972959056219731	0.017587637500968714	-0.014047499001680954	0.0034448843627071873	0.000048392009646035544
28.518	0.9974134595879083	0.017559591633072556	-0.013998272607855636	0.003446263501884316	0.000048241735977879864
28.52	0.9975258924714714	0.017531644777211936	-0.013948501422384857	0.00344765646871517	0.000048089641157767896
28.522	0.9976334340549246	0.01750379789232894	-0.013898325031842839	0.0034490475150110917	0.00004793598341389399
28.524	0.9977363121129033	0.017476051758026537	-0.013847729361874365	0.0034504393029487607	0.00004778074964680887
28.526	0.9978347269985298	0.017448407305943662	-0.013796641728836627	0.003451841559769746	0.000047623821304851786
28.528	0.9979288600766552	0.017420865480205064	-0.013745125054741885	0.0034532476008458115	0.00004746532011861307
28.53	0.9980188924117808	0.0173934270579021	-0.013693226726755147	0.003454652558927921	0.00004730534075156487
28.532	0.998105005068407	0.017366092829826672	-0.013640942453307475	0.0034560578384747174	0.00004714388608993584
28.534	0.9981873790052025	0.01733886350963827	-0.013588324703311823	0.0034574579282436305	0.00004698106097701424
28.536	0.9982661824890492	0.017311739740633384	-0.013535391370854688	0.0034588514561990835	0.00004681690815330525
28.538	0.99834156049229	0.017284722164895305	-0.01348212577519638	0.0034602412104234193	0.0000466514072114463
28.54	0.9984136556314741	0.01725781148555929	-0.013428493305534568	0.0034616322242514972	0.000046484505149583964
28.542	0.9984826105231511	0.017231008406621055	-0.013374537409039421	0.0034630199802911195	0.000046316290274654534
28.544	0.99854856778387	0.017204313513505532	-0.01332031401357544	0.00346439837174296	0.00004614687417973568
28.546	0.9986116663010149	0.017177727313279767	-0.013265845423294518	0.00346576537954956	0.00004597630779851012
28.548	0.9986720249463465	0.017151250302162725	-0.013211120182163643	0.003467123091790838	0.00004580457985200355
28.55	0.9987297561248857	0.017124883026219416	-0.013156111048383663	0.003468475576852864	0.00004563164985768286
28.552	0.9987849722476488	0.01709862601953909	-0.013100856091209409	0.0034698188198958218	0.00004545759702202522
28.554	0.9988377857256524	0.017072479757714774	-0.013045367444924903	0.0034711520054201096	0.00004528245336789329
28.556	0.9988883083247582	0.017046444699597985	-0.012989654141864797	0.003472474704390627	0.00004510624542640845
28.558	0.998936639597613	0.017020521282941587	-0.01293372824850455	0.0034737860683312907	0.00004492900500123797
28.56	0.9989828684669374	0.016994709918229465	-0.01287760521191758	0.0034750923849945596	0.00004475086780890103
28.562	0.9990270835273798	0.01696901098299757	-0.012821299990911875	0.003476414174876612	0.000044572149028751416
28.564	0.9990693733735884	0.016943424837358632	-0.012764816310824363	0.0034777220409479633	0.00004439248303280595
28.566	0.9991098265822763	0.01691795183227818	-0.012708161025083682	0.0034790156060978423	0.00004421189053107048
28.568	0.9991485264761704	0.016892592299609883	-0.0126513463921065	0.0034802937957227804	0.000044030402355988036
28.57	0.9991855444651964	0.01686734654137433	-0.012594389314105324	0.0034815549004198554	0.000043848057834318854
28.572	0.9992209503772416	0.01684221484360631	-0.01253728392328552	0.003482800099425556	0.00004366485369454524
28.574	0.9992548140401933	0.016817197493086754	-0.012480046892058411	0.0034840277186236877	0.00004348082930165491
28.576	0.9992872052819386	0.016792294729458125	-0.012422699198698327	0.003485235518355514	0.00004329603248114999
28.578	0.9993181924769107	0.016767506766367197	-0.012365245860491841	0.0034864232861605074	0.00004311048110711858
28.58	0.9993478344339966	0.016742833823387197	-0.012307675933738178	0.003487592840324521	0.000042924162467539684
28.582	0.9993761862037188	0.016718276149518256	-0.012249978419599997	0.0034887460302386836	0.00004273706358188903
28.584	0.9994033028336355	0.01669383397821856	-0.01219217771968352	0.003489880157738498	0.00004254923910354492
28.586	0.9994292393713048	0.016669507493901937	-0.012134293711423555	0.0034909930839136525	0.000042360735424756555
28.588	0.9994540506893899	0.016645296853683277	-0.012076333822759234	0.0034920842689506845	0.000042171575369054606
28.59	0.9994777863541096	0.016621202212264617	-0.012018293038731321	0.003493154778713842	0.000041981757760227616
28.592	0.9995004898177541	0.01659722373934858	-0.011960169035973538	0.003494205331982933	0.000041791286416915914
28.594	0.9995222041958874	0.016573361579570567	-0.011901979017595639	0.0034952341046782143	0.000041600202975464786
28.596	0.9995429726040735	0.01654961587193022	-0.011843716346197405	0.0034962423882797613	0.000041408503124337264
28.598	0.999562838157876	0.016525986761796053	-0.011785382584463737	0.0034972304217366842	0.000041216198506192285
28.6	0.9995818429557024	0.016502474381660012	-0.011726989046277305	0.003498197165521439	0.00004102331984178824
28.602	0.9996000228679762	0.016479078833446854	-0.011668551658400127	0.0034991409409225772	0.00004082990682917792
28.604	0.9996174114828813	0.01645580020809766	-0.011610066204148742	0.003500062716304563	0.00004063595985496865
28.606	0.999634042388957	0.016432638595353065	-0.011551540518704528	0.0035009618804903633	0.000040441503016924434
28.608	0.9996499491747429	0.01640959406835551	-0.011492981187279724	0.0035018379869752774	0.000040246558105208363
28.61	0.999665165414412	0.01638666669148574	-0.01143439038623695	0.003502691178655546	0.000040051138339175944
28.612	0.9996797223753966	0.016363856529218592	-0.011375765744158281	0.0035035222078039457	0.00003985524791543392
28.614	0.9996936467333338	0.01634116365283209	-0.011317105432822362	0.0035043317559035423	0.00003965889195314791
28.616	0.999706964644523	0.01631858812448438	-0.011258419542705646	0.0035051189159808712	0.00003946209930318627
28.618	0.9997197022652632	0.01629612998514062	-0.011199717850449774	0.0035058828164449773	0.00003926489836092394
28.62	0.999731885751854	0.016273789258707025	-0.011141007638360376	0.003506622916349287	0.000039067312695896944
28.622	0.999743541040966	0.016251565957019643	-0.01108229369440739	0.0035073390098020914	0.00003886936099247877
28.624	0.9997546908835188	0.016229460084832812	-0.011023578312224423	0.0035080312208960514	0.00003867105688527588
28.626	0.9997653556948471	0.016207471644807923	-0.010964861291109075	0.0035087000120584137	0.000038472408944333245
28.628	0.9997755558425355	0.016185600642502244	-0.010906139936023256	0.003509346197538582	0.00003827342071430688
28.63	0.9997853116941686	0.016163847090510126	-0.010847411761702622	0.0035099705802046775	0.000038074096154942395
28.632	0.9997946436173308	0.016142210990235235	-0.0107886900510994	0.0035105718187525598	0.00003787447125464567
28.634	0.9998035712551407	0.016120692324107774	-0.010729977664975177	0.0035111499848496574	0.00003767456091581476
28.636	0.9998121112299285	0.016099291072899032	-0.010671275320907636	0.003511705440562437	0.000037474375602171016
28.638	0.9998202794076093	0.016078007215117984	-0.010612584563630926	0.0035122384405976695	0.000037273927458477985
28.64	0.9998280916546878	0.01605684072535709	-0.010553907765035973	0.0035127491329533804	0.000037073230350900066
28.642	0.9998355638376687	0.01603579157263776	-0.010495248124169862	0.003513237556887458	0.0000368722998786862
28.644	0.9998427117964185	0.016014859718756193	-0.010436609667236243	0.003513703640760528	0.00003667115338496451
28.646	0.9998495499858981	0.015994045116628986	-0.010377997247595137	0.0035141402035486556	0.00003646973736009136
28.648	0.9998560909010349	0.015973347707465547	-0.010319419089267746	0.0035145362156377936	0.00003626797211357547
28.65	0.9998623468959936	0.015952767413891577	-0.010260879718895496	0.0035149089874066558	0.00003606605834264446
28.652	0.9998683303249394	0.015932304171779387	-0.010202365851506572	0.003515260920363933	0.000035863977973056553
28.654	0.9998740535420368	0.015911957937907336	-0.010143871138557352	0.0035155934769722005	0.0000356617272059588
28.656	0.9998795287194756	0.01589172867313653	-0.010085397845726941	0.0035159069274111774	0.000035459320151489114
28.658	0.9998847663583517	0.015871616325182497	-0.010026956852917473	0.0035162003242192137	0.00003525678893716048
28.66	0.9998897760863745	0.015851622308516482	-0.009968544761877824	0.003516088766550767	0.00003505028825609711
28.662	0.999894567525507	0.01583174369478575	-0.009910052893138371	0.003515644103626848	0.0000348402190203921
28.664	0.9998991502977116	0.01581198217050443	-0.009851457736065968	0.0035152033741170877	0.00003462987747379098
28.666	0.999903534025554	0.01579233791814895	-0.00979277901840341	0.003514765455162914	0.00003441932140392849
28.668	0.9999077281683489	0.015772811099955663	-0.009734027689862201	0.003514330339835121	0.00003420858883927791
28.67	0.999911740514275	0.015753401855011468	-0.009675209429151522	0.0035138986872270805	0.000033997705711742604
28.672	0.9999155782481468	0.015734110299956347	-0.009616336038217283	0.003513470342969546	0.000033786711478305685
28.674	0.9999192485547785	0.015714936536851836	-0.009557420701029709	0.003513044953955215	0.000033575648566579534
28.676	0.9999227586189849	0.015695880639696225	-0.009498471556760492	0.0035126228051529608	0.00003336454780437365
28.678	0.9999261156255803	0.015676942667225306	-0.009439497518060095	0.0035122040646863822	0.00003315344155152768
28.68	0.999929326759379	0.015658122660153928	-0.009380507690779952	0.0035117888567303955	0.00003294236237895481
28.682	0.9999323990593331	0.0156394206407945	-0.009321511371415344	0.003511377259445059	0.00003273134305324637
28.684	0.9999353383086178	0.015620836612675788	-0.009262518047105707	0.003510969299181221	0.00003252041649650014
28.686	0.9999381497247927	0.015602370560252765	-0.009203536742283665	0.00351056503861066	0.000032309614319029686
28.688	0.9999408385294716	0.01558402246282406	-0.009144562561269378	0.003510166395496741	0.00003209893620408538
28.69	0.999943409944268	0.015565792293218115	-0.009085613284859854	0.003509772233353326	0.000031888433230187215
28.692	0.9999458691907959	0.015547679978230942	-0.009026710909209609	0.003509380789044735	0.00003167816585304073
28.694	0.9999482214906689	0.015529685409058285	-0.008967869038336908	0.0035089913795728267	0.00003146817514866227
28.696	0.9999504720497571	0.015511808458079986	-0.008909092884124075	0.003508604428917505	0.000031258482750875155
28.698	0.9999526253191712	0.015494048995644348	-0.008850379266317801	0.0035082214938424207	0.00003104909077075342
28.7	0.9999546850450957	0.015476406906113613	-0.008791719335416316	0.003507844918893303	0.000030839987999076134
28.702	0.9999566550111313	0.015458882071650429	-0.00873312812984523	0.003507473764010949	0.000030631217793178144
28.704	0.9999585390008789	0.015441474337922895	-0.008674620367241155	0.0035071070805058955	0.000030422822510652108
28.706	0.9999603407979397	0.015424183528080577	-0.008616205691979606	0.0035067445786725587	0.000030214832599077125
28.708	0.9999620641859143	0.0154070094479049	-0.00855789182784316	0.003506386202318893	0.00003000727382608687
28.71	0.9999637129484036	0.015389951889650304	-0.008499684578021248	0.003506032135142811	0.00002980016726912026
28.712	0.9999652906169784	0.015373010635885517	-0.008441587825110565	0.003505682806547333	0.000029593529298449402
28.714	0.9999667998949391	0.015356185463259266	-0.008383603851783075	0.003505338851212836	0.00002938737229483279
28.716	0.9999682434853403	0.015339476140647831	-0.008325739673561434	0.003505000215556922	0.000029181719350503644
28.718	0.9999696240977706	0.015322882417504194	-0.008268006010351475	0.003504666284242183	0.00002897660190239054
28.72	0.9999709444418186	0.015306404023802418	-0.00821041147696738	0.0035043367007323847	0.00002877204626685117
28.722	0.9999722072270729	0.01529004067457334	-0.008152962401828629	0.0035040114011833778	0.000028568073209426932
28.724	0.9999734151631221	0.015273792074477436	-0.008095662826960285	0.0035036906231404688	0.00002836469793492761
28.726	0.9999745709248701	0.01525765792237744	-0.008038514507992398	0.003503374914436441	0.00002816193007663396
28.728	0.999975676665309	0.015241637915753982	-0.007981517637551463	0.003503065035308631	0.00002795977536480568
28.73	0.9999767343151678	0.015225731745481391	-0.007924680214589858	0.003502760590243022	0.00002775825754594397
28.732	0.9999777458343589	0.015209939081217896	-0.007868013205589126	0.0035024607075282706	0.000027557407098889464
28.734	0.9999787131827947	0.015194259573699322	-0.007811524533485912	0.0035021649176730997	0.000027357247174717088
28.736	0.9999796383203879	0.015178692860895415	-0.007755219041518822	0.003501873171140856	0.000027157793497815466
28.738	0.9999805232070507	0.015163238574169045	-0.00769909849322783	0.0035015858512140504	0.000026959054350989984
28.74	0.9999813698026956	0.015147896344440411	-0.007643161484297919	0.0035013038003963957	0.000026761030352015663
28.742	0.9999821798512989	0.015132665816973114	-0.007587393484363675	0.003501029833946702	0.000026563690950650044
28.744	0.9999829547294666	0.015117546653097794	-0.007531801453691758	0.003500763562238081	0.000026367056087095915
28.746	0.999983695847482	0.015102538480892498	-0.007476404683353377	0.003500502681934179	0.000026171174645303753
28.748	0.9999844046156292	0.0150876408940071	-0.007421218310455633	0.003500245441916711	0.000025976085564641164
28.75	0.9999850824441918	0.015072853459971298	-0.007366253318141818	0.003499990660718759	0.000025781817817984932
28.752	0.999985730743454	0.015058175728502397	-0.007311516535590824	0.0034997377444072938	0.00002558839038846526
28.754	0.9999863509236996	0.015043607239813298	-0.00725701063801744	0.0034994867048675753	0.00002539581224482459
28.756	0.9999869443568535	0.01502914753292052	-0.00720273414667264	0.0034992381783180665	0.000025204082314312103
28.758	0.9999875121132165	0.01501479615395197	-0.007148681428843005	0.0034989934433775783	0.000025013189448316734
28.76	0.999988055178926	0.01500055266445494	-0.007094842697851009	0.003498754441137292	0.000024823112398276703
28.762	0.9999885745471436	0.014986416649823888	-0.007041202804375907	0.003498311367241756	0.000024632319809602768
28.764	0.9999890712110309	0.014972387750687467	-0.0069877314124783315	0.003497874319409043	0.000024442206258635833
28.766	0.9999895461637495	0.014958465552617803	-0.006934508535091399	0.0034974400435358243	0.000024253027832869608
28.768	0.9999900003984609	0.014944649598720654	-0.0068814697652168095	0.003497019328591752	0.000024064632778082928
28.77	0.9999904349083267	0.014930939548779224	-0.0068286057131258715	0.0034966144194676333	0.000023877001201374983
28.772	0.9999908506865086	0.014917335058033047	-0.006775926140405793	0.003496224500944211	0.000023690158988675078
28.774	0.9999912485378896	0.014903835688743424	-0.006723479102616718	0.0034958424970805923	0.000023504223975160806
28.776	0.9999916290483296	0.01489044099628787	-0.006671249712969096	0.0034954713438356266	0.000023319162199255124
28.778	0.9999919929415299	0.014877150539668364	-0.006619241339738255	0.003495111043206193	0.00002313498350416613
28.78	0.9843892229897585	0.0148639652088065	-0.0065640636407176345	0.0034408138987439335	0.000022585721407220942
28.782	0.958485756895949	0.014850906630079722	-0.006491540146034838	0.003353315027383338	0.00002176817912256085
28.784	0.9332639213881164	0.014838010661030118	-0.006401648104612061	0.003270835353937854	0.000020938736944034383
28.786	0.9087057805332017	0.0148253106428868	-0.006295833296872089	0.003192972957692292	0.000020102425463051287
28.788	0.884793869734519	0.014812837083313768	-0.006175361227072353	0.0031193861589351676	0.00001926333633815439
28.79	0.8615111832484099	0.014800617948983852	-0.00604165769237717	0.003049735777075366	0.00001842545961728525
28.792	0.8388411622216129	0.014788678697133132	-0.005895660294768309	0.0029837770014817687	0.000017591335596078906
28.794	0.8167676846086702	0.014777042741569737	-0.00573851149064821	0.0029212513913348492	0.000016763634676247103
28.796	0.7952749660341628	0.014765731389209853	-0.0055712234176590325	0.0028619333012888954	0.00001594446982791892
28.798	0.7743477413137856	0.014754764022167612	-0.005394691137798659	0.002805625409404417	0.000015135482532096743
28.8	0.7539714093653976	0.014744158195041976	-0.005209814799056765	0.0027521392426003402	0.00001433813575516413
28.802	0.734131391875681	0.014733929776057537	-0.005017418459551734	0.002701302775064854	0.000013553566408448725
28.804	0.7148132110608367	0.01472409293521857	-0.004818424171268052	0.002655224337265403	0.000012793997126818811
28.806	0.696003290051069	0.014714659960700004	-0.004613610396006636	0.002611591943690629	0.000012048867741538264
28.808	0.6776885245321116	0.014705642598264613	-0.004403852677566396	0.002569978585201157	0.000011317807073726415
28.81	0.6598558142044321	0.014697048217293535	-0.004189826024693087	0.0025302147639324458	0.000010601159665986837
28.812	0.6424921465448468	0.01468888587614698	-0.003971903467121446	0.00249218037521584	9.898699873011822e-6
28.814	0.6255853138548586	0.014681162894529788	-0.0037505485030671477	0.0024557453602393558	9.21039208475981e-6
28.816	0.6091235389906259	0.014673885669038728	-0.003526214544561588	0.002420784402564194	8.536205169569694e-6
28.818	0.5930950487656115	0.01466705980672876	-0.0032992418595554373	0.002387190813788938	7.875919859598673e-6
28.82	0.5774881476841909	0.014660690064776969	-0.003070175394967416	0.0023548293415207814	7.229739103684425e-6
28.822	0.5622918610608904	0.014654780437200157	-0.002839164375670034	0.002323628230108582	6.597162493225498e-6
28.824	0.5474956034677666	0.014649334414600229	-0.002606625981163698	0.0022934793766040394	5.978242930319211e-6
28.826	0.5330887931708701	0.01464435481675943	-0.0023727816698711096	0.00226430529524301	5.372702099544705e-6
28.828	0.5190609175894062	0.014639843932350044	-0.0021379563605682635	0.0022360154534017394	4.780503460929179e-6
28.83	0.5054021113766424	0.0146358035402596	-0.0019023261667433572	0.002208545322752243	4.201373557910245e-6
28.832	0.49210286101800355	0.014632234969939366	-0.0016661692607712508	0.0021818189864132374	3.6352797277288236e-6
28.834	0.47915365640362667	0.01462913912808387	-0.0014296268987301383	0.0021557816838836006	3.0819634830697473e-6
28.836	0.4665450486074784	0.014626516569424014	-0.0011929210444808838	0.0021303690435231456	2.5413620645293723e-6
28.838	0.4542681687548685	0.014624367439796733	-0.0009562184811888311	0.0021055285512270087	2.01334531335401e-6
28.84	0.44231446653990036	0.014622691578262438	-0.0007196900253992496	0.002081210075620152	1.4978261321842413e-6
28.842	0.4306753948489056	0.014621488526670237	-0.00048339990016498283	0.002057379242521366	9.945369204363364e-7
28.844	0.41934246072427395	0.014620757766423815	-0.00024743790772585654	0.002033999372578118	5.032885490664345e-7
28.846	0.40830769115320903	0.014620500810233625	-0.000012057037243060307	0.0020110167187145514	2.424690347395828e-8
28.848	0.39756340155405095	0.014620711186304404	0.00022212855416761835	0.00199399497714641	-4.4292322129102526e-7
28.85	0.3871019103333944	0.014621388143337365	0.0004544856986426467	0.001977059853170477	-8.985454286265128e-7
28.852	0.3769155618303278	0.01462252776388855	0.0006848768983793729	0.0019598138698574993	-1.34223124458888e-6
28.854	0.3669971579648803	0.014624126521238852	0.0009135718348762132	0.0019422494086378645	-1.7743843560365337e-6
28.856	0.3573398606436184	0.014626180957874074	0.0011406137302776985	0.0019243336705956455	-2.1949214063170752e-6
28.858	0.3479368401386358	0.014628687857678766	0.0013660189085610067	0.0019060372154825506	-2.603682876770134e-6
28.86	0.3387812667219745	0.014631644114417443	0.0015899864582793702	0.001887361661859567	-3.0008794842323594e-6
28.862	0.3298664141561324	0.014635046803123938	0.0018125072626659455	0.0018682845604698966	-3.3862793345783417e-6
28.864	0.32118610005503767	0.014638893424667936	0.0020338881986913396	0.0018488318246339195	-3.7603172294879053e-6
28.866	0.31273431806647745	0.0146431813471555	0.002253783122331344	0.0018289494141915524	-4.122055321302719e-6
28.868	0.30450506186085385	0.014647907719320202	0.0024724475071979815	0.0018086639891883973	-4.47182677142761e-6
28.87	0.2964923251705186	0.014653070665354623	0.002690336662356047	0.0017880241148017335	-4.810386829227821e-6
28.872	0.2886902588308282	0.014658668278433939	0.00290706836011464	0.0017669821115209163	-5.136737789291014e-6
28.874	0.28109349143783174	0.014664698204952777	0.0031227231405602206	0.0017455506453845485	-5.450871393362157e-6
28.876	0.2736967409098472	0.014671158792776116	0.003337744792308871	0.0017237802048949429	-5.7535384019732145e-6
28.878	0.2664947251652318	0.01467804860016425	0.0035519110836366445	0.001701651010865147	-6.044113085973416e-6
28.88	0.25948216421847065	0.014685365925892015	0.0037653266544743734	0.0016791783474931574	-6.322654989432217e-6
28.882	0.25265398930959526	0.01469310955498166	0.003978186328700208	0.00165638592780665	-6.589411853051826e-6
28.884	0.24600551522371372	0.014701278171316261	0.004190315768715096	0.0016332668638812844	-6.843903894241598e-6
28.886	0.2395320967652144	0.014709870501164301	0.004401955830317974	0.0016098506172011113	-7.086491310329421e-6
28.888	0.23322908873848705	0.014718885659324249	0.004613101771857362	0.0015861449333489422	-7.317048002454584e-6
28.89	0.2270918546835602	0.014728322532777522	0.004823700349461289	0.0015621546134007528	-7.535365754573776e-6
28.892	0.22111601141497855	0.014738180840049069	0.005033966913482215	0.0015370235072057134	-7.737325480517954e-6
28.894	0.21529745913332257	0.014748459194678386	0.005244533317493037	0.0015072674646334839	-7.904914436643564e-6
28.896	0.20963211272629112	0.014759159571627177	0.005455913218577624	0.0014776322191208536	-8.061833156497653e-6
28.898	0.20411588708161327	0.014770283206574024	0.005667859714267285	0.0014481486748047629	-8.20790353419547e-6
28.9	0.19874471827029896	0.014781831281165544	0.005880355625609123	0.0014188529598607518	-8.343359984429326e-6
28.902	0.19351481843772442	0.014793804721638076	0.006093150784982934	0.0013897745103660813	-8.468105648786361e-6
28.904	0.18842259132282801	0.014806204290294351	0.006306556346411795	0.0013609540496219545	-8.58293339881817e-6
28.906	0.18346444438298964	0.014819031101108712	0.006520222341345333	0.0013324146410635973	-8.687639710598489e-6
28.908	0.17863678507559008	0.014832285317912013	0.006734052662050883	0.001304182824717968	-8.782435822593072e-6
28.91	0.17393606049719948	0.014845967359628863	0.006947948899759397	0.0012762829338840577	-8.867548606261434e-6
28.912	0.16935899429710866	0.014860077112542114	0.00716182925998683	0.0012487388787059306	-8.943254639599278e-6
28.914	0.16490242675134908	0.01487461459952671	0.007375578949391967	0.001221572575532051	-9.009804973248724e-6
28.916	0.16056319848452674	0.014889579265902994	0.007589078756681142	0.0011948034440180707	-9.067457435407007e-6
28.918	0.15633815012122362	0.014904970723249679	0.007802288225862538	0.0011684491892735684	-9.116577351987791e-6
28.92	0.15222415948586737	0.014920788099401543	0.008014998758887846	0.0011425240374090958	-9.157328741833433e-6
28.922	0.14821837984326908	0.014937030315474702	0.008227108004428524	0.0011170428921135386	-9.190032518997281e-6
28.924	0.14431807161397273	0.014953696078387344	0.008438541851201029	0.0010920192268659902	-9.21504994822485e-6
28.926	0.1405204952586989	0.014970783978180364	0.008649209782672976	0.0010674641057614375	-9.232720986204086e-6
28.928	0.1368229112381618	0.014988292266035506	0.008858907226098056	0.0010433860326122325	-9.243260063918288e-6
28.93	0.13322258010805235	0.015006218930328066	0.009067590448581866	0.0010197654054140287	-9.246815049926462e-6
28.932	0.1297168584078981	0.015024561899907064	0.00927518111192693	0.0009965854317349884	-9.24351037284991e-6
28.934	0.12630336224324054	0.015043318818250103	0.009481520171033113	0.0009739027099813048	-9.234078189311554e-6
28.936	0.1229797497654351	0.01506248989255208	0.009686523930199125	0.0009517215034109274	-9.218873117675037e-6
28.938	0.11974367912581892	0.015082066789784576	0.009890122646814357	0.0009300427796139718	-9.198237157166315e-6
28.94	0.11659280847572975	0.015102049310056199	0.010092120527270671	0.0009093842743911948	-9.177615702760522e-6
28.942	0.11352479670815412	0.015122434093672497	0.01029232939790852	0.0008897911015075967	-9.158023112044042e-6
28.944	0.11053740981614982	0.015143217338704225	0.010490576349131194	0.0008706211744228872	-9.133317901453565e-6
28.946	0.10762862303217201	0.015164395051809297	0.010686786397882703	0.0008518659236591898	-9.103709165780814e-6
28.948	0.10479643489521986	0.015185963117483502	0.010880920598695281	0.0008335169645213668	-9.069431908622505e-6
28.95	0.10203884394427702	0.015207917290232024	0.011072897588095192	0.0008155654933367041	-9.030673184101657e-6
28.952	0.09935384871832761	0.015230253205554888	0.011262649476618418	0.0007980025895740822	-8.98762344780668e-6
28.954	0.09673944983458735	0.015252966378641913	0.011450133049618528	0.0007808192629660326	-8.94048444866615e-6
28.956	0.0941937608828044	0.015276052210366299	0.011635305450231332	0.0007640072183035348	-8.889457351143198e-6
28.958	0.09171505909051779	0.015299506019117424	0.011818103921081489	0.0007475592056561065	-8.834732379604994e-6
28.96	0.08930163396886559	0.015323323006408648	0.011998473695629085	0.000731467938334352	-8.77649881730076e-6
28.962	0.0869517750289987	0.015347498260746224	0.01217636450626396	0.0007157259723389249	-8.714940325798946e-6
28.964	0.08466377178205509	0.015372026793102012	0.0123517490929471	0.0007003257699092927	-8.650248193244585e-6
28.966	0.08243591782904877	0.015396903605312134	0.012524646318307117	0.0006852597998782031	-8.582636629628407e-6
28.968	0.08026662130661177	0.015422123652862014	0.012694958864156456	0.0006705208806222753	-8.512234997057747e-6
28.97	0.07815441442352439	0.015447681648884635	0.012862587174210682	0.0006561026970327646	-8.439178135818676e-6
28.972	0.07609783527584765	0.015473572215110934	0.01302753940270741	0.0006419991822842767	-8.363669643714353e-6
28.974	0.07409542195965352	0.015499790079066971	0.013189887280963354	0.0006282042899976673	-8.285943774486846e-6
28.976	0.07214571257100293	0.015526329976089714	0.013349556851006085	0.0006147113603629976	-8.206124252125125e-6
28.978	0.07024725190413714	0.015553186479800678	0.013506487646539892	0.0006015136717434714	-8.12433697662805e-6
28.98	0.0683986970994852	0.01558035408702511	0.013660660196902676	0.0005886054072440902	-8.040738458421032e-6
28.982	0.06659879633040383	0.015607827292303783	0.013812090536568938	0.0005759814622877668	-7.955508104504002e-6
28.984	0.06484630019830735	0.01563560061720143	0.013960771035883406	0.0005636365433340862	-7.868800728943954e-6
28.986	0.06313995930461944	0.01566366850725889	0.014106648948893989	0.0005515650985086021	-7.78073521712298e-6
28.988	0.061478524250754334	0.015692025328781965	0.014249701735755632	0.0005397615041677007	-7.691440442832555e-6
[truncated: 506 more rows]
