# Supplementary material for: A modelling approach for exploring muscle dynamics during cyclic contractions
Source: PLoS Comput Biol. 2018 Apr 16;14(4):e1006123. doi: 10.1371/journal.pcbi.1006123 (PMC5919698; doi:10.1371/journal.pcbi.1006123)
Supplement: S1 Dataset — (ZIP) [file pcbi.1006123.s005.zip › S1_Dataset/Simulation6.txt]

Frequency (Hz):	1
Maximum shortening strain rate (s^-1):	5
Maximum excitation u_max:	0.1
Muscle length scale factor λ_l_0:	10
Time (s)	Normalized activation aHat	Muscle length l_m (m)	Muscle velocity v_m (m s^-1)	Muscle force F_m (N)	Muscle power P_m (W)
25.	0.008181329600413522	0.21414579236742814	0.03971350341542401	0.03708378002712171	-0.001472726824763931
25.002	0.007966033025808873	0.21422542981116946	0.039922506236320834	0.036995841563284275	-0.001476966715528154
25.004	0.007756409002771119	0.2143054766783694	0.04012293804905966	0.036912934823106126	-0.0014810553971164643
25.006	0.007552309826387788	0.21438591589404182	0.040314865873879384	0.036834958479501016	-0.0014849964105709997
25.008	0.007353587791745289	0.21446673051717985	0.04049835666250512	0.03676180881204565	-0.0014887928448290486
25.01	0.007160095193930068	0.21454790374074958	0.040673478027464044	0.03669337984726532	-0.001492447378971138
25.012	0.006971684722946698	0.21462941889910414	0.04084030403717902	0.036629563989175065	-0.0014959625300672136
25.014	0.006788221395812157	0.21471125947630312	0.04099890907743772	0.03657026204756707	-0.0014993408486262737
25.016	0.006609583728405623	0.21479340910287292	0.04114936523422295	0.03651538426250763	-0.0015025848836859232
25.018	0.006435650813207338	0.2148758515533057	0.041291745995962026	0.03646483955940007	-0.0015056968928702553
25.02	0.006266301742698469	0.2149585707573342	0.041426132377320034	0.03641853532741951	-0.0015086790654617868
25.022	0.006101415609359252	0.2150415508065167	0.04155260421497087	0.03637637726281838	-0.0015115332071763575
25.024	0.005940871505669953	0.2151247759492024	0.041671238528849464	0.03633826941877625	-0.001514260692675421
25.026	0.005784548524111693	0.215208230588483	0.04178211487977253	0.03630411443579159	-0.0015168626799646524
25.028	0.005632328921595029	0.21529189929366463	0.04188531858157996	0.03627381638994661	-0.0015193403556626505
25.03	0.005484109737257065	0.21537576680372023	0.041980933585704275	0.0362472905280415	-0.0015216950963194379
25.032	0.005339791986299595	0.21545981802360517	0.04206904193326655	0.036224454169929705	-0.0015239280814844651
25.034	0.005199276671300929	0.21554403802272198	0.04214972751904704	0.036205223489880256	-0.0015260403048646541
25.036	0.0050624647948394035	0.21562841204485603	0.04222307976489388	0.03618951368324586	-0.0015280327229004085
25.038	0.004929257359494082	0.21571292551119578	0.042289186030140216	0.03617723886557875	-0.0015299059844432784
25.04	0.0047995553678432945	0.2157975640142648	0.04234812944352594	0.03616831209686842	-0.001531660362432029
25.042	0.004673260079930846	0.21588231330490892	0.042399988475848055	0.036162645653752525	-0.0015332957589752837
25.044	0.004550280943747589	0.21596715931122826	0.04244486195864996	0.03616015829667661	-0.0015348129273053698
25.046	0.004430536514502965	0.2160520881617672	0.042482848837546106	0.03616077568126963	-0.001536212767115791
25.048	0.004313945756981519	0.21613708617877528	0.042514043872290914	0.03616442297869629	-0.0015374958651323798
25.05	0.004200427635967593	0.2162221398698359	0.04253853763677886	0.036171024586221436	-0.001538662490721834
25.052	0.004089901116246135	0.21630723591949397	0.042556416519044356	0.03618050418086588	-0.0015397126057899542
25.054	0.003982285162601484	0.21639236118088498	0.042567762721261976	0.03619278477031282	-0.0015406458743243802
25.056	0.0038774987398179973	0.21647750266771476	0.04257265546708845	0.036207788761137595	-0.0015414617161530282
25.058	0.003775462912295048	0.21656264756318153	0.04257118900130109	0.03622544006814351	-0.0015421600557962427
25.06	0.0036761086340275652	0.21664778325449036	0.04256346854098321	0.0362456706312143	-0.0015427414616585287
25.062	0.0035793695566757933	0.21673289733554071	0.04254959522318858	0.036268414154790984	-0.0015432063416733195
25.064	0.0034851793239935066	0.21681797759799765	0.042529665676837636	0.03629360386727779	-0.001543554838682906
25.066	0.0033934715797339613	0.21690301202227633	0.0425037720227173	0.03632117256606847	-0.0015437868383459481
25.068	0.0033041799676504324	0.21698798876852535	0.04247200187348107	0.036351052653686496	-0.0015439019764103817
25.07	0.0032172381314966676	0.21707289616761008	0.04243443833364916	0.03638317617178043	-0.0015438996456437104
25.072	0.003132579888160374	0.21715772271356903	0.04239116355960032	0.03641747502551265	-0.0015437791402341666
25.074	0.0030501445454634906	0.2172424570810437	0.04234227738624965	0.03645388570242876	-0.0015435405402188787
25.076	0.0029698775048359305	0.21732708815089938	0.042287882762986964	0.03649234960322061	-0.0015431842017669271
25.078	0.0028917244397692328	0.21741160500589132	0.04222807870555693	0.03653280811488824	-0.0015427102964105093
25.08	0.002815631023755085	0.21749599692297117	0.042162960394772686	0.03657520241212392	-0.0015421188107331751
25.082	0.0027415429302850443	0.21758025336561737	0.04209261917651566	0.036619473482764016	-0.0015414095517544994
25.084	0.002669405832851062	0.21766436397616482	0.042017142561735984	0.036665562151693525	-0.001540582152033898
25.086	0.0025991654049446924	0.21774831856813578	0.04193661422645188	0.03671340910326977	-0.001539636074501731
25.088	0.0025307683667597073	0.21783210712105225	0.04185111895005434	0.03676295582134453	-0.0015385708370346824
25.09	0.002464168075056742	0.21791571979867416	0.04176075565208316	0.036814149370719196	-0.0015373866964098954
25.092	0.002399320477509602	0.21799914696410944	0.04166562291875295	0.03686693891013878	-0.001536083974798543
25.094	0.0023361815276515445	0.21808237917433188	0.04156581605060881	0.036921273540714	-0.0015346628643475282
25.096	0.0022747071790161616	0.21816540717365285	0.04146142708508393	0.03697710231906371	-0.0015331234316195478
25.098	0.0022148533851367082	0.21824822188719592	0.04135254479649849	0.03703437427395409	-0.0015314656211739778
25.1	0.00215657609954645	0.21833081441437016	0.041239254696060185	0.037093038421877375	-0.0015296892589305475
25.102	0.002099831275778962	0.21841317602234392	0.04112163904139534	0.03715304378169615	-0.0015277940556800667
25.104	0.0020445753847289022	0.21849529814366878	0.04099978362070809	0.03721433987381469	-0.0015257798824138914
25.106	0.0019907702142244374	0.2185771723935729	0.040873783236591896	0.037276880710033794	-0.001523647141878215
25.108	0.0019383804227925921	0.21865879057499973	0.04074373034666188	0.037340622692786686	-0.001521396261971344
25.11	0.0018873706734328492	0.21874014467333047	0.040609714930641	0.03740552228023678	-0.0015190275966321563
25.112	0.0018377056291447892	0.21882122685142777	0.040471824490360964	0.03747153599454844	-0.0015165414281556077
25.114	0.001789349952927908	0.21890202944468015	0.04033014404976175	0.0375386204330977	-0.00151393796949616
25.116	0.0017422683077819574	0.21898254495604574	0.04018475615489262	0.03760673227899131	-0.0015112173664135952
25.118	0.001696425356706431	0.21906276605111377	0.04003574099111941	0.037675828311779534	-0.001508379703916289
25.12	0.001651785859305972	0.21914268555775707	0.039883182532781274	0.03774586554338484	-0.0015054252453246368
25.122	0.0016083177616802156	0.21922229647793176	0.03972716903900298	0.037816803732027	-0.0015023545543770354
25.124	0.0015659925706243642	0.2193015919880089	0.03956778662343288	0.03788860562852055	-0.001499168262968699
25.126	0.0015247819478245487	0.21938056543461792	0.03940511943080685	0.037961234231580744	-0.0014958669686362725
25.128	0.0014846575549671188	0.21945921033070842	0.0392392496369492	0.03803465267089236	-0.0014924512310078018
25.13	0.0014455910537382033	0.21953752035161317	0.039070257448770934	0.03810882421470542	-0.0014889215731384966
25.132	0.0014075541058239385	0.21961548933110978	0.03889822110427061	0.03818371227696104	-0.0014852784827310826
25.134	0.001370518372910663	0.21969311125794935	0.03872321867255206	0.03825928043508857	-0.0014815224825424273
25.136	0.0013344555197100883	0.2197703802903819	0.03854534127849729	0.038335492537807415	-0.001477654642949073
25.138	0.0012993387477011962	0.21984729075702208	0.0383646648785908	0.03841231376746253	-0.0014736755448999793
25.14	0.0012651448522355997	0.21992383713241026	0.03818126230573262	0.038489712309859606	-0.0014695858017749353
25.142	0.0012318510956037963	0.22000001403843636	0.03799520807612584	0.03856765674928961	-0.0014653861431978576
25.144	0.001199434740096347	0.22007581624770578	0.03780657838927782	0.03864532625843438	-0.0014610475565687159
25.146	0.0011678730480037568	0.22015123868690648	0.03761545112799959	0.038723482662842666	-0.0014566012696100978
25.148	0.0011371432816166993	0.2202262764401749	0.037421905858407226	0.03880209566556366	-0.0014520483711056343
25.15	0.0011072227032256781	0.22030092475246335	0.03722602382991973	0.03888113517914131	-0.0014473900647130446
25.152	0.001078088575121203	0.22037517903290385	0.03702788791631122	0.038960571337106495	-0.0014426276686258267
25.154	0.001049718750268255	0.22044903484644884	0.03682756600201686	0.039040374875790096	-0.0014377619824816404
25.156	0.0010220940942429022	0.2205224878840669	0.0366251247085928	0.03912051905410734	-0.0014327938890215622
25.158	0.000995196366092962	0.22059553398219803	0.03642063867563784	0.039200978055804796	-0.0014277246575020745
25.16	0.0009690073221397529	0.22066816912320988	0.03621417919158252	0.039281726241622905	-0.0014225554730688211
25.162	0.0009435087187044498	0.2207403894286962	0.03600581419368692	0.03936273815037208	-0.0014172874359970485
25.164	0.0009186823121082326	0.220812191152774	0.03579560826804176	0.039443988497475	-0.0014119215607847602
25.166	0.0008945098586724126	0.22088357067540568	0.035583622877451496	0.03952545217404312	-0.0014064587842218957
25.168	0.0008709731147181684	0.2209545245051201	0.03536992788233672	0.03960710430165266	-0.001400900422777643
25.17	0.0008480540120731848	0.22102504929156983	0.03515458989861994	0.03968892034373846	-0.0013952477182031194
25.172	0.0008257365850696257	0.22109514181108572	0.03493767153079482	0.03977087756787775	-0.0013895018569579688
25.174	0.0008040061826458496	0.2211647989669852	0.03471923716061741	0.03985295445384906	-0.0013836641772344692
25.176	0.0007828481672738979	0.2212340177931264	0.03449935294710764	0.03993512969789392	-0.0013777361344361626
25.178	0.0007622479014257755	0.22130279545764003	0.03427808707874405	0.040017382212802016	-0.0013717193121538108
25.18	0.0007421907475735967	0.22137112926155664	0.03405550105850812	0.04009969110173078	-0.0013656150727608411
25.182	0.0007226620681893657	0.22143901661630702	0.0338316468505538	0.04018203562434992	-0.0013594244389793786
25.184	0.0007036472257450903	0.22150645504077143	0.0336065805241147	0.040264395243058554	-0.0013531486409906282
25.186	0.0006851316135946	0.22157344217085026	0.03338036303048787	0.040346749665068814	-0.001346789150920212
25.188	0.0006671018642917253	0.2216399757692288	0.033153060194099054	0.040429079771572354	-0.0013403477152589707
25.19	0.000649546147138677	0.22170605371971513	0.032924720589915565	0.04051136776313015	-0.001333825464316373
25.192	0.0006324527160694133	0.22177167399995218	0.03269540307726464	0.04059359610294673	-0.0013272239869415222
25.194	0.0006158098250177983	0.2218368347283777	0.0324651796410002	0.04067574752897545	-0.001320545450560158
25.196	0.0005996057279176993	0.22190153415378064	0.03223410864742723	0.04075780496710336	-0.0013137915135402586
25.198	0.0005838286787030699	0.22196577062806372	0.032002234844302986	0.0408397514998711	-0.0013069633184818502
25.2	0.0005684669313077763	0.22202954258065435	0.03176959494939234	0.04092157035082046	-0.001300061714738629
25.202	0.0005535087393516127	0.22209284854439232	0.031536256629280834	0.041003245024078705	-0.0012930888577126285
25.204	0.0005389427420217835	0.22215568717184286	0.03130226554488802	0.04108475948112727	-0.0012860460511261015
25.206	0.0005247592359159146	0.22221805720106103	0.031067666423053645	0.04116609908974413	-0.001278934634458543
25.208	0.0005109489392250078	0.22227995746641585	0.030832510851151775	0.04124724973362861	-0.0012717562749922713
25.21	0.0004975025701400406	0.22234138691231178	0.030596857277089884	0.0413281975191215	-0.0012645129610119408
25.212	0.0004844108468520625	0.22240234460009153	0.03036075884991242	0.04140892876020543	-0.0012572065003218
25.214	0.00047166448755205066	0.2224628296782168	0.03012425624085372	0.04148942992332292	-0.0012498382182971235
25.216	0.00045925421043098473	0.22252284138957934	0.029887400299815955	0.04156968769106883	-0.001242409896361306
25.218	0.00044717073367991027	0.22258237907560655	0.029650238525963955	0.04164968894092423	-0.0012349232116306065
25.22	0.0004354047754898064	0.22264144216916992	0.029412814863835537	0.041729420737635935	-0.001227379726531185
25.222	0.00042394722291081663	0.22270003018756834	0.029175170168792963	0.04180887044988189	-0.0012197809099403236
25.224	0.000412790275965686	0.22275814273350045	0.02893735038672701	0.04188802660084989	-0.001212128502757335
25.226	0.0004019267041954641	0.222815779501501	0.02869939918712216	0.041966878315679045	-0.0012044241934190537
25.228	0.00039134927598518185	0.22287294027047191	0.028461358325694627	0.04204541489577158	-0.0011966696193010532
25.23	0.0003810507597199265	0.2229296249029393	0.028223269671291486	0.042123625824483375	-0.0011888664511769725
25.232	0.0003710239237847286	0.2229858333452805	0.027985175205888144	0.042201500769404626	-0.0011810163929832117
25.234	0.00036126153656462073	0.22304156562759628	0.0277471162562924	0.04227902958278918	-0.0011731211490368769
25.236	0.0003517563664446871	0.2230968218597811	0.027509131548278633	0.04235620229442775	-0.0011651823408029142
25.238	0.0003425011818099597	0.2231516022291429	0.027271259846973577	0.04243300911438106	-0.001157201617647284
25.24	0.0003334888225424874	0.22320590699994075	0.02703353927971097	0.04250944048398725	-0.001149180629082405
25.242	0.0003247133674919898	0.22325973651197872	0.026796007264175865	0.04258548790786277	-0.0011411210433275643
25.244	0.000316168828085178	0.22331309117918527	0.026558700497899206	0.042661143013665206	-0.0011330245201979794
25.246	0.0003078490436968764	0.223365971487975	0.02632165480777748	0.04273639747711465	-0.0011248927021205843
25.248	0.00029974819351414033	0.22341837799639327	0.02608490601327576	0.04281124338764996	-0.0011167272600783225
25.25	0.0002918623949226064	0.22347030766140558	0.02584844482272446	0.04288566863164015	-0.0011085278393105956
25.252	0.004665484887471325	0.2235217460421797	0.025578969999291472	0.046052547176668124	-0.0011779767226229492
25.254	0.008916478818558955	0.2235725809263614	0.025245574875052735	0.04911528178247847	-0.0012399435237488738
25.256	0.013048256590293707	0.22362268825852352	0.024852050215116536	0.052073328862701385	-0.001294128983764132
25.258	0.017064164399549924	0.22367195150960553	0.024402094216436545	0.05492655588925085	-0.0013403229917938668
25.26	0.020967452629068222	0.2237202614221151	0.023899316629385357	0.057675182675483105	-0.0013783974524190115
25.262	0.02476127537758833	0.22376751593893104	0.02334727673018739	0.06031975183502289	-0.001408301938388508
25.264	0.028448708680207414	0.22381361996351162	0.0227493921621159	0.06286110227909716	-0.001430051867490059
25.266	0.03203272994231261	0.22385848520417434	0.02210904566114327	0.0653003386280035	-0.0014437281684146468
25.268	0.03551624327698256	0.22390202999116154	0.021429466538021014	0.06763880853275521	-0.001449463584124288
25.27	0.03890206624922227	0.22394417902796132	0.020713818080339983	0.0698780806592245	-0.0014474418505785003
25.272	0.0421929363357852	0.2239848632516859	0.019965146910028795	0.07201991953746943	-0.0014378882740140302
25.274	0.04539155265953525	0.22402401955648002	0.01918638451998307	0.07406629142905148	-0.0014210643473269082
25.276	0.0485004789582466	0.2240615906299832	0.01838037689061304	0.07601928434459239	-0.0013972630972082876
25.278	0.05152216943324413	0.22409752470849667	0.01754983473944688	0.07788109639087248	-0.0013668003709867448
25.28	0.05445907788044596	0.22413177536280174	0.016697379425923135	0.07965409948667605	-0.0013300147219592593
25.282	0.05731365615365899	0.22416430128784823	0.015825513155386172	0.08134081201576755	-0.001287260090625323
25.284	0.060088242234714484	0.22419506607564263	0.014936633522606223	0.08294381021279112	-0.0012389012961170644
25.286	0.06278500149994448	0.22422403800979837	0.01403303184136938	0.08446567392198183	-0.0011853094916498942
25.288	0.06540608515742447	0.22425118984178657	0.013116884489791366	0.08590907172226961	-0.0011268593704062122
25.29	0.06795364441524442	0.22427649856069462	0.012190252705856176	0.08727675244015554	-0.0010639256675919456
25.292	0.0704298140730416	0.22429994516839658	0.01125510360547421	0.08857152452961468	-0.0009968816850756137
25.294	0.07283657006446229	0.22432151461201746	0.010313377209979525	0.08979617459945621	-0.000926101820657374
25.296	0.07517579981225445	0.2243411953340949	0.009366641537734418	0.09095338190747308	-0.0008519277249719595
25.298	0.0774493898233915	0.22435897892728562	0.008416534976908786	0.09204590626636809	-0.0007747075895721547
25.3	0.07965922656834531	0.22437486040934623	0.007464802863914424	0.09307659798311624	-0.0006947984551877776
25.302	0.08180714428305594	0.22438883796384623	0.006512850890332122	0.09404819223463998	-0.0006125218525295015
25.304	0.08389482500813417	0.22440091270620904	0.005562215783445446	0.09496340949792156	-0.0005282069751591325
25.306	0.08592392349914117	0.22441108841666932	0.004613987602622914	0.09582480229930865	-0.0004421344498328018
25.308	0.08789609451162737	0.224419371071924	0.0036693560201118535	0.0966349683996309	-0.00035458810305050436
25.31	0.08981298871259734	0.2244257689692401	0.0027294274125046203	0.09739647126015682	-0.00026583659853869043
25.312	0.09167615957988652	0.2244302926667575	0.001795316836935237	0.09811181543986089	-0.0001761417941614648
25.314	0.09348706253783748	0.2244329547402707	0.0008679574612146026	0.09878336191477054	-0.0000857397560177875
25.316	0.09524714876285677	0.2244337695747815	-0.00005179892115454707	0.09941715033915467	5.149701131827626e-6
25.318	0.09695786943135055	0.22443275269430346	-0.0009638741326906915	0.10007461204795297	0.0000964593298920781
25.32	0.09862065538745007	0.22442991925766617	-0.0018681965773915744	0.10069599166180722	0.00018811990697963876
25.322	0.10023682061912528	0.22442528553504723	-0.002764059626793688	0.10128304204528898	0.0002799523673962309
25.324	0.10180763787192892	0.2244188690814618	-0.0036508276726416097	0.10183743952472107	0.0003717909423278181
25.326	0.10333437986146544	0.22441068868541136	-0.004527901127377143	0.10236081943097974	0.0004634796697007813
25.328	0.10481831882489634	0.2244007642791988	-0.005394771149064139	0.10285475412510461	0.0005548778600982001
25.33	0.10626067577264543	0.22438911676629833	-0.006250900832599926	0.10332076907913555	0.0006458478814616331
25.332	0.10766257699379825	0.2243757681816299	-0.007095796897277862	0.10376029252579282	0.000736261961765164
25.334	0.10902513866150619	0.22436074115680354	-0.007929241513927909	0.10417461192878108	0.0008260256576030205
25.336	0.11034947694892819	0.2243440593877662	-0.00875049739638056	0.10456519011142455	0.0009149974238220588
25.338	0.11163670681684881	0.22432574720243656	-0.009559617689850147	0.10493315204783603	0.0010031208165682285
25.34	0.1128878723732307	0.22430582935690435	-0.010356098355096814	0.10527977526440765	0.0010902877074406945
25.342	0.11410393840922523	0.2242843313243928	-0.011139786027743322	0.10560612977474401	0.0011764296889087414
25.344	0.11528586639056686	0.2242612789667603	-0.011910360615638096	0.10591332500592422	0.0012614658948218373
25.346	0.11643461778298382	0.22423669871167143	-0.01266768541690789	0.10620237252454155	0.001345338245670154
25.348	0.11755115405221063	0.22421061720163826	-0.013411555818719872	0.10647428691502946	0.0014279858422193124
25.35	0.11863642468081656	0.22418306156072856	-0.014141821343620709	0.10673003129493026	0.001509357034571951
25.352	0.11969128589246665	0.22415405904341565	-0.014858400038242842	0.10697046870853025	0.0015894100163496806
25.354	0.12071655114580611	0.22412363717894018	-0.015561153997044427	0.10719644136768125	0.0016681003320576317
25.356	0.12171303373550788	0.22409182368705446	-0.016250006975645107	0.10740874606698939	0.0017453928728338715
25.358	0.1226815469562396	0.22405864646353388	-0.016924904529869726	0.10760815111011668	0.0018212576841745197
25.36	0.12362290410267432	0.2240241333098474	-0.01758592874890349	0.1077953491347416	0.0018956813293467413
25.362	0.12453790317357391	0.22398831211813072	-0.018232917436714718	0.10797110784213067	0.0019686282948361894
25.364	0.12542725930641452	0.22395121097442947	-0.018865896274793556	0.10813605726055618	0.0020400836398427897
25.366	0.12629166040643278	0.223912857846034	-0.019484905067327796	0.1082907912410411	0.002110035786997498
25.368	0.12713179439085445	0.22387328065933074	-0.020089957829449973	0.10843589912309927	0.0021784726405815556
25.37	0.1279483491769052	0.22383250728548237	-0.020681104140126222	0.10857194077352128	0.00224538761383281
25.372	0.12874201268180635	0.223790565471356	-0.0212584068358609	0.10869945644672287	0.0023107772679813775
25.374	0.12951345429036196	0.22374748285604265	-0.021821915229239708	0.10881896931324621	0.002374638323686896
25.376	0.13026327236981908	0.2237032869469404	-0.022371718190841886	0.10893093732631777	0.002436972232128641
25.378	0.13099204878850532	0.2236580050571406	-0.022907909539850915	0.10903579632022473	0.0024977821587093174
25.38	0.13170036541863908	0.22361166433123666	-0.023430570021289086	0.10913397665140398	0.0025570712816324493
25.382	0.13238880413243861	0.22356429171947337	-0.023939816213628434	0.10922588301714566	0.002614847565201746
25.384	0.13305794678112	0.22351591393212752	-0.02443576313203015	0.1093119107267841	0.002671119958029322
25.386	0.13370835368176187	0.2234665574849505	-0.02491848657189418	0.10939245155776162	0.0027258943352086677
25.388	0.13434052659165555	0.22341624870418653	-0.02538813144350414	0.10946782990992342	0.0027791836545882896
25.39	0.1349549576993125	0.2233650135497731	-0.02584488926032537	0.10953833722545261	0.002831006195351999
25.392	0.13555213919324774	0.22331287763318475	-0.02628891685809774	0.1096042718363491	0.0028813775895981256
25.394	0.13613256326197495	0.22325986628701974	-0.026720336277545182	0.10966593957797711	0.0029303107837165
25.396	0.1366967219277475	0.2232060046345893	-0.027139234799700797	0.1097236542268865	0.0029778160151446554
25.398	0.13724508342462372	0.22315131758255694	-0.027545779324430923	0.10977767730468818	0.0030239116737835296
25.4	0.13777806932557232	0.22309582964425081	-0.027940135509841993	0.10982824167851434	0.0030686159553053667
25.402	0.13829609594446604	0.22303956508873665	-0.028322421466039603	0.1098755924276472	0.0031119428375666136
25.404	0.13879957959517486	0.22298254788587663	-0.028692818286697508	0.10991994230098523	0.003153912930526444
25.406	0.13928893659157152	0.22292480159320552	-0.02905153757185568	0.1099614857651128	0.003194550235162248
25.408	0.13976458277248596	0.22286634943603936	-0.029398712442351062	0.11000044598927751	0.0032338714801691385
25.41	0.14022690894544057	0.22280721430496325	-0.029734543670716	0.11003700031419276	0.003271899991236955
25.412	0.14067626994154162	0.22274741870764236	-0.03005920411905181	0.11007131632173017	0.003308656164967606
25.414	0.1411130179034474	0.2226869848464254	-0.030372827187840526	0.11010357347707297	0.003344156809982839
25.416	0.14153750497381398	0.22262593465001695	-0.030675573858174467	0.11013393577883254	0.003378421681275021
25.418	0.14195008329529976	0.22256428967000425	-0.030967641625919667	0.11016254796462399	0.003411474305966662
25.42	0.14235110490434413	0.22250207108304373	-0.031249209712499514	0.11018955930893547	0.0034433366469728273
25.422	0.14274090125448347	0.2224392997189122	-0.03152044577666135	0.11021511104304722	0.0034740294314010794
25.424	0.14311976859176315	0.22237599607979264	-0.031781513941313955	0.1102393260589964	0.003503572678025049
25.426	0.1434880000389565	0.22231218032087158	-0.032032595156404386	0.11026231580059123	0.0035319881230479497
25.428	0.1438458887188375	0.22224787224039724	-0.032273864475048375	0.11028419175610533	0.003559297058476791
25.43	0.14419372775417819	0.22218309128878988	-0.032505495014849714	0.11030506388835783	0.0035855207043356944
25.432	0.14453181026775255	0.22211785657193822	-0.03272765769759429	0.11032504088304596	0.0036106801734934234
25.434	0.14486042849238304	0.222052186858101	-0.0329405213801794	0.11034422979485882	0.003634796460736976
25.436	0.14517984979956272	0.2219861005650643	-0.03314426674319392	0.11036271855348129	0.0036578913822406206
25.438	0.1454903154074362	0.22191961575388403	-0.033339067623289635	0.11038058360549347	0.003679985741121722
25.44	0.14579206544808904	0.22185275014842187	-0.033525087377909345	0.11039790372121608	0.0037010993685917923
25.442	0.14608534005360505	0.22178552115121117	-0.03370248801106441	0.11041475664466392	0.00372125201206138
25.444	0.14637037935606975	0.22171794582629772	-0.033871443595587324	0.11043121328502704	0.0037404646119760672
25.446	0.14664742348756857	0.2216500408943069	-0.034032122805738405	0.1104473454262684	0.003758757623114576
25.448	0.14691671196300832	0.22158182274325477	-0.03418468958863048	0.11046322523011852	0.0037761510654505765
25.45	0.147178464463333	0.22151330743769265	-0.034329304037710305	0.1104789157046786	0.0037926642869824797
25.452	0.14743287856426304	0.22144451071965204	-0.034466129449039776	0.11049446658879306	0.003808316588851942
25.454	0.14768015085309558	0.22137544800435707	-0.03459532808964101	0.11050992641585661	0.003823127161518645
25.456	0.14792047791712915	0.22130613438536262	-0.03471705954681458	0.11052534377462066	0.0038371149412556576
25.458	0.14815405634366174	0.22123658463944396	-0.034831481013059586	0.11054076724228865	0.003850298635368816
25.46	0.1483810827199918	0.22116681323138593	-0.03493874728607414	0.11055624544054722	0.003862696720344466
25.462	0.14860175323865635	0.2210968343120576	-0.03503902058145404	0.1105718225488314	0.0038743283660173876
25.464	0.14881624866667284	0.22102666171163066	-0.035132450284250785	0.11058754007476918	0.0038852112537344193
25.466	0.14902473092688015	0.22095630898299598	-0.03521917218159677	0.11060343564777601	0.0038953614439551816
25.468	0.14922736094008543	0.2208857893983325	-0.035299331244198935	0.1106195415314816	0.00390479583860119
25.47	0.1494242996270969	0.22081511593064657	-0.03537308167354532	0.11063588507535566	0.0039135321987955295
25.472	0.14961570790872286	0.22074430123575434	-0.03544058494189488	0.11065248957737714	0.0039215889558991725
25.474	0.14980174670577043	0.22067335766454882	-0.03550197898783816	0.1106693880518892	0.003928982289215078
25.476	0.14998257669301712	0.2206022973025015	-0.035557398948720856	0.1106866139639832	0.003935728091000407
25.478	0.15015834661639335	0.22053113195916615	-0.03560698325377646	0.11070419289723898	0.003941842342614827
25.48	0.15032918923526378	0.2204598731683605	-0.03565086921022061	0.11072214257602156	0.003947340623653144
25.482	0.15049523631027562	0.22038853219040938	-0.03568919300325164	0.11074048010169693	0.00395223836762221
25.484	0.15065661960207596	0.22031712001480436	-0.035722088833391695	0.11075922284408317	0.003956550797553766
25.486	0.1508134708713111	0.22024564736664068	-0.03574968730387719	0.11077838919512395	0.003960292773752889
25.488	0.15096592187862817	0.22017412471060663	-0.035772118184044285	0.11079799735254131	0.003963479055850533
25.49	0.15111410423401694	0.22010256225363856	-0.0357895093994944	0.1108180657231566	0.003966124204832701
25.492	0.15125814030896903	0.22003096994873358	-0.035801986963741365	0.1108386085789975	0.0039682424194245
25.494	0.1513981389318022	0.21995935749872783	-0.03580967539941512	0.11086026540766758	0.003969870118941584
25.496	0.15153420795584932	0.21988773434708636	-0.03581271113967603	0.11088288992113317	0.003971016907078037
25.498	0.15166645523444325	0.2198161096806352	-0.03581120755356587	0.11090601245674182	0.003971678231026743
25.5	0.1517949886209161	0.21974449247023203	-0.035805274300264346	0.11092964518015955	0.003971866373706609
25.502	0.15191991596860072	0.21967289145623262	-0.03579503222213197	0.11095379471494843	0.0039715946569893945
25.504	0.15204134504144878	0.21960131512612482	-0.03578061334471004	0.11097846205247017	0.003970877440290011
25.506	0.15215937648626632	0.21952977170432414	-0.035762149642453486	0.11100364423608079	0.003969728936028391
25.508	0.1522740995532333	0.21945826917480157	-0.03573972866208239	0.11102935264468619	0.003968158937047744
25.51	0.15238560255888972	0.21938681536399704	-0.035713447504748114	0.11105559348723729	0.003966178108115096
25.512	0.15249397381977506	0.21931541788748823	-0.03568341224700406	0.11108236846136874	0.003963797947180623
25.514	0.15259930165242924	0.21924408414040372	-0.03564973515409822	0.11110967600367402	0.0039610305225886416
25.516	0.15270167437339213	0.21917282131637944	-0.03561250631811345	0.11113752438849128	0.003957885789464633
25.518	0.1528011802470742	0.21910163641187486	-0.035571831312049655	0.11116591436940952	0.003954375153598392
25.52	0.15289790202278622	0.2190305362257526	-0.035527805102223364	0.11119484854353376	0.003950508907425913
25.522	0.15299191287714733	0.2189595273598065	-0.035480525690587766	0.11122432305800159	0.0039462974516776585
25.524	0.1530832851159559	0.21888861622968778	-0.035430086212663345	0.11125433553572822	0.003941750699563426
25.526	0.15317209104500976	0.21881780906406498	-0.03537656926088779	0.11128488817384233	0.003936877554172085
25.528	0.15325840297010726	0.21874711196065105	-0.03532004353568603	0.11131598938889184	0.003931685591433624
25.53	0.15334229319704676	0.21867653080983732	-0.03526063714777331	0.11134761952248887	0.0039261880092507995
25.532	0.1534238340241104	0.21860607125792664	-0.035198461169715485	0.11137976642098249	0.003920396383460933
25.534	0.15350309429563486	0.2185357387527778	-0.035133602972700816	0.11141242696752754	0.003914319975302138
25.536	0.15358013399274378	0.2184655385912085	-0.03506612622654023	0.1114456045315698	0.00390796563589711
25.538	0.1536550116979555	0.21839547596645922	-0.03499607053765549	0.11147931294391805	0.0039013378992747267
25.54	0.15372778599378875	0.21832555600205292	-0.03492348179516223	0.11151356297211085	0.0038944418863701897
25.542	0.15379851546276227	0.2182557836393306	-0.034848491897917534	0.11154832448170546	0.0038872908819269887
25.544	0.15386725868739437	0.21818616355310227	-0.034771222962389554	0.11158357145706198	0.0038798972420732293
25.546	0.15393407425020378	0.2181167002062444	-0.03469176480525202	0.11161929278119276	0.0038722702528937035
25.548	0.15399902053007294	0.21804739791430006	-0.03461017494338473	0.11165549231803025	0.003864416122516777
25.55	0.15406215032359938	0.21797826091007816	-0.03452647859387331	0.11169218641408318	0.0038563378833287505
25.552	0.15412351076010342	0.21790929339810383	-0.034440691416793234	0.11172939314345705	0.003848037551439378
25.554	0.15418314877033126	0.2178404994659795	-0.03435292089819586	0.11176708645341964	0.003839525879956143
25.556	0.1542411112850292	0.21777188295720792	-0.0342632853704318	0.11180523464902163	0.0038308146606875174
25.558	0.15429744523494326	0.21770344750760667	-0.03417187421547098	0.11184381950456045	0.0038219129318876792
25.56	0.1543521975508197	0.21763519660314318	-0.03407874790111381	0.11188283641275486	0.003812826976571829
25.562	0.15440541516340472	0.21756713363776348	-0.033983937980991585	0.11192229455153083	0.003803560316729496
25.564	0.1544571445149991	0.21749926197023403	-0.033887450982356626	0.11196221492373251	0.003794114070104063
25.566	0.15450742650558075	0.21743158491193232	-0.03378934783939367	0.1120025894168159	0.0037844944527175846
25.568	0.1545562987399187	0.21736410558125402	-0.03368974025331582	0.11204338336050271	0.003774712482518024
25.57	0.1546037987991106	0.21729682689448573	-0.033588716440439016	0.11208457306228647	0.00376477694193681
25.572	0.15464996426425448	0.2172297516177823	-0.033486338315887355	0.11212614733159629	0.0037546941036028635
25.574	0.1546948327164483	0.2171628824197695	-0.033382641493593566	0.11216810763241349	0.0037444677241076758
25.576	0.15473844173678983	0.21709622192414316	-0.033277635350729196	0.11221046820416829	0.003734099043432905
25.578	0.15478082890637704	0.21702977273962418	-0.03317134207624261	0.1122532370491323	0.003723590525322318
25.58	0.1548220309517044	0.21696353735027857	-0.03306385636269497	0.11229638604986122	0.003712951578402354
25.582	0.1548620796502001	0.21689751805165824	-0.03295526364320727	0.11233988876914472	0.0037021906520357437
25.584	0.1549010051078068	0.2168317169918071	-0.03284562599302388	0.11238372912643924	0.0036913139345883276
25.586	0.15493883743484307	0.21676613621797605	-0.03273498212951137	0.1124279023837572	0.0036803253753907405
25.588	0.1549756067416274	0.21670077772333918	-0.0326233474121591	0.11247241527891291	0.0036692266779286076
25.59	0.1550113431384781	0.21663564348476133	-0.03251073395373737	0.11251727617531473	0.003658019230934849
25.592	0.15504607673571374	0.21657073539180485	-0.032397212526826515	0.11256246426298266	0.003646710077271164
25.594	0.15507983764364625	0.216506055203391	-0.03228283785829475	0.11260796647849927	0.003635304723377682
25.596	0.15511265467609664	0.21644160457668035	-0.0321676585906063	0.11265377195814488	0.0036238080752936225
25.598	0.15514455266168575	0.2163773850756309	-0.032051719283477186	0.11269986968291344	0.0036122245863612025
25.6	0.1551755557246619	0.21631339817916398	-0.03193506041387583	0.1127462501808144	0.0036005583109622666
25.602	0.15520568798927326	0.2162496452893301	-0.03181771837602366	0.11279290591281808	0.0035888129151473796
25.604	0.1552349735797681	0.21618612773947374	-0.03169972548139389	0.11283983129752395	0.0035769916754983077
25.606	0.15526343662039474	0.21612284680238963	-0.03158111019026881	0.11288702261897016	0.003565097500381064
25.608	0.15529110123540138	0.21605980365491886	-0.03146195505954716	0.11293444876863903	0.003553138551833652
25.61	0.1553179915309921	0.21599699931879518	-0.03134229549734953	0.11298210217685993	0.0035411184323388815
25.612	0.15534412992646765	0.2159344348176162	-0.03122211943916884	0.11302999840503807	0.003529036110411162
25.614	0.1553695359999157	0.21587211118308774	-0.031101430841112707	0.11307814352381455	0.003516892060447335
25.616	0.1553942290791085	0.21581002942298316	-0.03098024967990431	0.1131265353631571	0.0035046883109731315
25.618	0.15541822849181822	0.2157481904891014	-0.030858611952881115	0.11317516355250139	0.0034924284547704944
25.62	0.1554415535658172	0.21568659524522618	-0.030736569677995484	0.11322400943177148	0.0034801176551216622
25.622	0.15546422362887763	0.21562524443508493	-0.030614190893815358	0.11327304596309225	0.003467762652238027
25.624	0.15548625800877172	0.21556413865273177	-0.030491550488454092	0.11332224234579295	0.003455370873951576
25.626	0.1555076759527379	0.21550327841816166	-0.030368638268635208	0.11337161119053302	0.0034429414501776527
25.628	0.15552849482276274	0.215442664274873	-0.03024546323548945	0.11342115436150994	0.003430475354367823
25.63	0.1555487301696251	0.21538229672421863	-0.030122049714414	0.11347086488570665	0.00341797503322481
25.632	0.15556839748084186	0.21532217621859032	-0.02999842234113647	0.11352073554660656	0.0034054429694035672
25.634	0.15558751224392997	0.21526230316079836	-0.02987460606171555	0.11357075891649156	0.003392881682760254
25.636	0.15560608994640632	0.21520267790345027	-0.029750626132539683	0.11362092735559523	0.0033802937305887643
25.638	0.15562414607578792	0.2151433007483304	-0.029626508120327744	0.11367123301126657	0.003367681707855956
25.64	0.15564169611959158	0.21508417194577978	-0.02950227790212969	0.1137216678171454	0.003355048247435102
25.642	0.15565875547158894	0.21502529169490534	-0.029377959903025507	0.11377222436133956	0.0033423958453654553
25.644	0.1556753378290783	0.21496666015202112	-0.029253573212368628	0.1138228970731493	0.003329726452773272
25.646	0.15569145546328142	0.21490827743439275	-0.02912913800600088	0.11387367902907579	0.0033170421116889967
25.648	0.1557071206036898	0.2148501436190013	-0.02900467428300254	0.11392456334211354	0.0033043448525712942
25.65	0.15572234547979505	0.21479225874313856	-0.028880201733064974	0.11397554325516568	0.0032916366818448576
25.652	0.15573714232108876	0.21473462280502653	-0.028755739736491284	0.11402661214334121	0.0032789195818277565
25.654	0.15575152335706247	0.21467723576443618	-0.02863130736419698	0.11407776351622792	0.003266195510653298
25.656	0.15576550081720775	0.21462009754330574	-0.028506923377708663	0.11412899102014153	0.0032534664021863745
25.658	0.15577908693101622	0.21456320802635648	-0.028382606280094976	0.11418028841342967	0.0032407341709860646
25.66	0.15579229355480959	0.21450656705800256	-0.02825837863566434	0.11423164707964646	0.0032280011353522306
25.662	0.1558051307248098	0.2144501744425156	-0.028134254992459865	0.11428306163567936	0.0032152687973772106
25.664	0.15581760796736713	0.2143940299618789	-0.02801024563373653	0.11433452868141189	0.0032025382327838417
25.666	0.1558297348106721	0.21433813337589502	-0.027886362457236406	0.11438604396470978	0.003189810682049276
25.668	0.1558415207829153	0.21428248441895625	-0.02776261897518735	0.1144376023721648	0.0031770875510924073
25.67	0.15585297541228724	0.21422708279681602	-0.02763903031430365	0.11448919792092277	0.003164370411996695
25.672	0.1558641082269785	0.21417192818335998	-0.02751561321578671	0.11454082375061041	0.003151661003739392
25.674	0.15587492875517955	0.21411702021737677	-0.027392386035323683	0.11459247211536322	0.003138961232926094
25.676	0.15588544652468164	0.21406235849963665	-0.027269367655910766	0.11464413495925088	0.003126273065797665
25.678	0.15589567052249564	0.21400794260190556	-0.027146567002402814	0.11469580926013752	0.003113597470975136
25.68	0.15590560836025488	0.21395377208056074	-0.027023992956473224	0.1147474912849824	0.0031009353962583373
25.682	0.15591526745746204	0.21389984647218477	-0.02690165576117994	0.11479917647079935	0.003088287927084392
25.684	0.1559246552336198	0.21384616529262868	-0.026779565905033876	0.11485086012535307	0.0030756561779767197
25.686	0.15593377910823078	0.2137927280365213	-0.02665773412199957	0.11490253742607473	0.003063041292647405
25.688	0.15594264650079767	0.21373953417677782	-0.026536171391493845	0.11495420341899107	0.003050444444098995
25.69	0.15595126483082314	0.21368658316410916	-0.026414888938386512	0.11500585301766543	0.0030378668347260354
25.692	0.15595964151780983	0.21363387442653123	-0.026293898233000972	0.11505748100215157	0.0030253096964160163
25.694	0.15596778396990424	0.21358140736817413	-0.0261732121452594	0.11510908138310569	0.0030127744068859544
25.696	0.15597569894386554	0.21352918136821808	-0.02605284056771003	0.11516064943069855	0.003000262039291936
25.698	0.1559833922773479	0.21347719579340743	-0.02593278776612006	0.11521218298937501	0.0029877730895348496
25.7	0.15599086974750168	0.21342545000127117	-0.025813058820468936	0.11526367944947803	0.002975308137493053
25.702	0.15599813713147717	0.2133739433382125	-0.025693659776546095	0.11531513569314358	0.0029628678635858783
25.704	0.1560052002064247	0.21332267513757752	-0.025574597645951627	0.11536654808949573	0.0029504530491911824
25.706	0.15601206474949456	0.21327164471772303	-0.025455880406094988	0.11541791248990681	0.002938064577064205
25.708	0.15601873653783707	0.21322085138008534	-0.025337517000195847	0.11546922422332036	0.0029257034317578057
25.71	0.15602522134860258	0.21317029440724836	-0.025219517337283677	0.11552047809163869	0.002913370700043381
25.712	0.1560315249202291	0.2131199730610124	-0.025101892292198582	0.11557166834369338	0.002901067570793088
25.714	0.1560376523103593	0.21306988658258955	-0.024984650045201364	0.11562279033819575	0.0028887949538495103
25.716	0.1560436080314191	0.2130200342042752	-0.024867792651571612	0.11567384253122831	0.002876553131277131
25.718	0.15604939658435782	0.2129704151533726	-0.024751323191751873	0.11572482283349923	0.0028643424912601664
25.72	0.15605502247012473	0.21292102865048645	-0.024635245282457488	0.11577572888321734	0.002852163478793357
25.722	0.1560604901896692	0.21287187390845294	-0.024519563075691076	0.11582655804394361	0.002840016595798669
25.724	0.15606580424394048	0.212822950131269	-0.02440428125874316	0.11587730740193457	0.0028279024013426516
25.726	0.15607096913388785	0.21277425651302165	-0.02428940505419091	0.11592797376352268	0.002815821511853819
25.728	0.15607598936046066	0.21272579223681728	-0.024174940219898782	0.1159785536525314	0.0028037746013402703
25.73	0.15608086934446963	0.21267755647371164	-0.024060893049019125	0.11602904326278649	0.0027917624005259186
25.732	0.15608561287124276	0.21262954838164477	-0.023947270314151094	0.11607943817484044	0.0027797856838876938
25.734	0.1560902234446609	0.21258176710712076	-0.023834075598111817	0.11612973560937442	0.002767844897702568
25.736	0.15609470456897268	0.21253421179298257	-0.02372131029272559	0.11617993403893366	0.002755940265125937
25.738	0.1560990597484267	0.21248688157816223	-0.023608976674925525	0.1162300314660381	0.0027440721018075535
25.74	0.1561032924872716	0.21243977559685584	-0.023497077203847406	0.11628002581510431	0.0027322407438428752
25.742	0.15610740628975597	0.21239289297815883	-0.023385614520829316	0.11632991493142818	0.002720446547827246
25.744	0.1561114046601284	0.21234623284570212	-0.0232745914494124	0.11637969658017985	0.0027086898909102638
25.746	0.15611529110263753	0.21229979431728704	-0.0231640109953397	0.11642936844541207	0.002696971170849982
25.748	0.15611906899428632	0.21225357650452126	-0.02305387634655674	0.11647892805699772	0.002685290804405504
25.75	0.1561227411873265	0.21220757851245456	-0.022944190873212117	0.11652837256383855	0.002673649222249486
25.752	0.15612631041079084	0.21216179943922128	-0.02283495809033347	0.1165776989804375	0.002662046870485801
25.754	0.156129779394012	0.21211623837677912	-0.02272618021565082	0.11662690507610607	0.002650484062753188
25.756	0.15613315086632276	0.21207089441475163	-0.02261785775940926	0.11667598961419223	0.002638960937032112
25.758	0.15613642755705576	0.21202576664172038	-0.022509991342807942	0.11672495132220331	0.002627477643752475
25.76	0.15613961219554373	0.21198085414478643	-0.022402581825070305	0.11677378881848519	0.0026160343590295944
25.762	0.15614270751111933	0.21193615600909463	-0.02229563030344466	0.11682250061095072	0.002604631284745695
25.764	0.1561457162303433	0.21189167131735706	-0.022189138113203007	0.11687108509424199	0.002593268648596037
25.766	0.15614864072235107	0.21184739914937736	-0.02208310682764185	0.11691954034562237	0.00258194669969116
25.768	0.15615148319023492	0.21180333858157444	-0.02197753825808178	0.11696786423226728	0.0025706657111307695
25.77	0.15615424596564867	0.21175948868650674	-0.021872434453868234	0.11701605457843864	0.002559425983817167
25.772	0.15615693127777866	0.21171584853523584	-0.021767790937603507	0.11706411292286564	0.0025482271364009484
25.774	0.1561595412705431	0.2116724172121069	-0.021663614598920144	0.11711203425398731	0.0025370699749739153
25.776	0.15616207806777596	0.21162919375278946	-0.021559920443785404	0.11715980886116112	0.002525956158255738
25.778	0.15616454372524205	0.21158617722925793	-0.021456680809921556	0.1172074516145048	0.002514882877836754
25.78	0.1537288999659251	0.21154337028781195	-0.021344976845219722	0.11585534785269529	0.0024729297173106575
25.782	0.14968363742766277	0.21150082927492225	-0.021188012406534368	0.11359709708155627	0.002406896702310303
25.784	0.1457448235886388	0.21145864943470297	-0.02098426492314105	0.11141961707975759	0.0023380587624365645
25.786	0.14190965913239323	0.21141692155134276	-0.02073659963387425	0.10931821789900477	0.0022668881172602877
25.788	0.13817541122922647	0.2113757305413969	-0.020447691540828608	0.1072886002178682	0.0021938042031022457
25.79	0.13453943094683662	0.211335156572744	-0.020120017115003698	0.10532683743765389	0.0021191777719148084
25.792	0.13099912444236117	0.21129527483428318	-0.01975586453774462	0.10342932400928576	0.002043335714357947
25.794	0.12755198322182798	0.2112561558747045	-0.01935754902876079	0.10159266326455395	0.001966584960105988
25.796	0.12419554575806596	0.2112178659627195	-0.018927204146734808	0.09981373112941588	0.0018891948657337534
25.798	0.12092743586698224	0.21118046715746347	-0.018466754980034226	0.09808968887030262	0.0018113982504356686
25.8	0.1177453182261341	0.2111440176485785	-0.017978228373179837	0.09641779650964925	0.001733421164889256
25.802	0.11464694128686105	0.21110857177088538	-0.017463431734238158	0.09479557507178214	0.0016554560539739159
25.804	0.1116300901871668	0.21107418040042053	-0.016923936135898796	0.09322076711444124	0.0015776623091842982
25.806	0.10869263071325158	0.211040891337934	-0.016361465333740423	0.0916911812539365	0.0015002020834959915
25.808	0.10583243485816511	0.21100874877842657	-0.015777650129362872	0.09020474947671323	0.00142321897725041
25.81	0.10304748899326603	0.21097779401967034	-0.015173913277935883	0.08875962838918396	0.0013468309037592931
25.812	0.100335867351484	0.21094806544248607	-0.01455169379367838	0.08735408157538299	0.0012711498467129756
25.814	0.09769564438547863	0.21091959868677992	-0.013912312218491447	0.08598647527763746	0.0011962706906300884
25.816	0.095124894547895	0.2108924267552321	-0.013257080016008359	0.08465522768404891	0.0011222811271808424
25.818	0.09262172769387761	0.21086658013639117	-0.012587194993619337	0.08335886487668172	0.001049254286649559
25.82	0.09018441500946402	0.21084208695022155	-0.01190384327170785	0.08209605395979218	0.0009772585595630367
25.822	0.08781127285944265	0.2108189730051394	-0.011208129276475007	0.0808655545159331	0.0009063515890284154
25.824	0.08550061759339474	0.21079726196326382	-0.010501123301981816	0.07966616873559874	0.0008365842608890112
25.826	0.08325076556091378	0.21077697533743034	-0.009783868318454389	0.07849673516303343	0.0007680017202637074
25.828	0.08106006156304581	0.2107581327317731	-0.00905725358007434	0.07735618509325404	0.0007006345843767684
25.83	0.07892699030752759	0.21074075193387823	-0.0083222256091772	0.07624353724135789	0.0006345159181642843
25.832	0.0768500790063132	0.21072484878283634	-0.007579752919033409	0.07515784925676176	0.0005696779272922128
25.834	0.07482785486926595	0.21071043736527814	-0.006830617503332904	0.07409825503335986	0.0005061368377972933
25.836	0.07285884510623804	0.21069753023650328	-0.006075598286554837	0.07306390105316277	0.00044390691204760784
25.838	0.0709416006286737	0.21068613834315503	-0.005315520991619325	0.07205394511737963	0.00038300425780041816
25.84	0.06907479419832052	0.21067627102551514	-0.0045511319709899845	0.07106765702245238	0.00032343828597823393
25.842	0.06725713719241351	0.21066793625346605	-0.003783086886555257	0.07010436590477784	0.0002652109073446365
25.844	0.06548734098987188	0.21066114065793454	-0.003012073082349685	0.06916339747504587	0.00020832520781843781
25.846	0.06376411696962424	0.21065588947351255	-0.002238782651350906	0.06824408116956117	0.00015278366497979657
25.848	0.06208619636581952	0.21065218665978722	-0.001463794729359008	0.06734579384955268	0.0000985804180814735
25.85	0.060452416880239876	0.210650035045747	-0.0006876812705998208	0.06646798574223242	0.00004570878888942916
25.852	0.05886165129464139	0.21064944587588502	0.0000889506346583148	0.06561468355209638	-5.836467744863462e-6
25.854	0.057312772395971115	0.21065039999928978	0.0008649736858163235	0.0648146541880299	-0.00005606297032793063
25.856	0.055804652971176406	0.21065290504842296	0.0016398379183903732	0.06403124578691222	-0.00010500086480315249
25.858	0.054336182207021515	0.2106569581256369	0.00241292214442955	0.06326394710045066	-0.00015265097890269702
25.86	0.05290634191100471	0.210662555264653	0.0031838006473052954	0.062512370640658	-0.00019902692611031549
25.862	0.051514145969669335	0.210669691769094	0.00395220827696644	0.06177619614368536	-0.00024415239371857557
25.864	0.05015860828478078	0.21067836220709163	0.004717721257305324	0.06105505771053956	-0.0002880407436270158
25.866	0.048838742758111654	0.21068856040948353	0.0054799581284935735	0.060348600512758366	-0.00033070780392310166
25.868	0.04755357686008482	0.21070027952662654	0.006238565028418283	0.05965648438880935	-0.00037217085722640727
25.87	0.04630221866856694	0.2107135120849339	0.006993302942903255	0.0589784512849471	-0.00041245417693889683
25.872	0.04508380554209369	0.21072824989323896	0.007743764122710177	0.0583142176158337	-0.0004515715462174068
25.874	0.04389747486474157	0.21074448411154492	0.008489695665671601	0.05766353483925987	-0.0004895458617921679
25.876	0.04274236402058731	0.21076220553006153	0.009230873740477895	0.05702615536293192	-0.0005264012400601009
25.878	0.04161761465901937	0.21078140409110807	0.009966811421053145	0.05640176838453235	-0.0005621457893025512
25.88	0.04052243880646566	0.21080206930642156	0.010697496586571011	0.05579021606309425	-0.00059681564589901
25.882	0.039456094244483084	0.21082419032886765	0.011422566936591947	0.05519128755011091	-0.0006304261763578356
25.884	0.03841783923262174	0.21084775568737413	0.01214180859125722	0.05460479916946671	-0.000663001019679706
25.886	0.037406932030426	0.21087275352884355	0.01285499838930873	0.054030557831619155	-0.0006945627338989165
25.888	0.03642263089744045	0.2108991714750861	0.013561885862355566	0.053468357196520544	-0.0007251317575468695
25.89	0.035464197380654754	0.21092699677750515	0.014262319073154561	0.05291800453578235	-0.0007547334654039681
25.892	0.034530952582844505	0.21095621627361943	0.014956042233054096	0.052379322162462154	-0.0007833873544005304
25.894	0.033622268186888696	0.21098681638884645	0.0156429333566002	0.05185218699924538	-0.0008111203056231668
25.896	0.032737517367951004	0.211018783342584	0.0163228237226799	0.051336459345277814	-0.0008379559764394929
25.898	0.03187607330119982	0.21105210280662928	0.016995404306413126	0.05083196642647028	-0.0008639098211078805
25.9	0.031037309161798768	0.21108675998406512	0.017660527152932058	0.050338555530699484	-0.0008890054267892965
25.902	0.03022059833266321	0.21112273995122274	0.0183181965438042	0.04985608892098786	-0.0009132736357600348
25.904	0.029425344646368968	0.21116002768644476	0.018968241430210663	0.049384412051284084	-0.0009367354506777614
25.906	0.02865101171849338	0.21119860765090226	0.01961039205555589	0.0489233918013002	-0.0009594068939110657
25.908	0.027897069873621064	0.2112384639017394	0.020244518090318835	0.04847291377603343	-0.0009813107798293738
25.91	0.02716298943634062	0.2112795803762673	0.02087062075800159	0.04803287311300015	-0.0010024758786586375
25.912	0.026448240731236618	0.21132194095813556	0.02148858189187817	0.04760313671566428	-0.0010229239016248245
25.914	0.02575229408289377	0.21136552911997616	0.022098171435899518	0.047183546429043245	-0.0010426700979427222
25.916	0.025074630812098205	0.21141032798482448	0.022699276595982903	0.04677396001245958	-0.001061735055812264
25.918	0.02441478689798115	0.21145632057473676	0.023291904259219492	0.04637428376326934	-0.0010801453775039465
25.92	0.02377231476694652	0.21150348990391651	0.02387598074104894	0.04598441616426645	-0.0010979230347264051
25.922	0.023146766831207526	0.2115518186616574	0.024451307057842965	0.04560423099395156	-0.0011150830551699088
25.924	0.02253769550297394	0.21160128923205732	0.02501778713921849	0.045233606263761814	-0.0011316447330460132
25.926	0.02194465319445669	0.21165188392345766	0.025575438425657314	0.04487242378669601	-0.0011476319115666443
25.928	0.021367194986962733	0.21170358507892534	0.026124223499711656	0.044520551051060876	-0.001163064825988237
25.93	0.020804914178342175	0.21175637479168521	0.026663973466490513	0.04417786238556386	-0.001177957350454944
25.932	0.02025743195968948	0.21181023489351114	0.027194608062781872	0.04384425610391745	-0.0011923273605502667
25.934	0.019724370098034183	0.21186514716152344	0.0277161497202849	0.043519633043241426	-0.0012061966651983373
25.936	0.019205350360408654	0.2119210934148441	0.02822857510002616	0.04320388028400214	-0.001219583979209494
25.938	0.018699994513842404	0.21197805532243344	0.02873179201763099	0.04289686965006807	-0.001232503936993183
25.94	0.018207924572340776	0.21203601440326883	0.029225740239395125	0.04259846827272212	-0.0012449717683346915
25.942	0.017728783148492192	0.21209495207904824	0.029710382719899037	0.04230855410761202	-0.0012570033348627096
25.944	0.01726224744491391	0.21215484972056745	0.030185705602013172	0.042027027437511306	-0.0012686154775564463
25.946	0.01680799784825401	0.2122156886815899	0.03065168575783375	0.041753782679099016	-0.0012798238258806248
25.948	0.016365714745162994	0.21227745017162672	0.03110823949373788	0.04148870180741301	-0.0012906404721092794
25.95	0.015935078522288926	0.21234011540755213	0.03155544313071955	0.0412316727152036	-0.0013010837035490482
25.952	0.015515769566279954	0.21240366573727462	0.031993334375215544	0.04098257243456231	-0.0013111691434554433
25.954	0.015107476201037178	0.21246808252171664	0.03242188853515391	0.0407412725123785	-0.0013209089961766657
25.956	0.014709919951904906	0.21253334701001836	0.03284101851995864	0.04050766076024336	-0.001330312837227354
25.958	0.014322830739480449	0.2125994402617655	0.03325066219004266	0.040281627787314374	-0.001339390798021026
25.96	0.013945938479155848	0.21266634338437287	0.033650893010881346	0.0400630676110794	-0.0013481580018681388
25.962	0.013578973086325143	0.2127340375685298	0.034041725860752985	0.03985186378756446	-0.0013566262220963384
25.964	0.013221664476380358	0.21280250403049972	0.03442317268441108	0.039647893675303865	-0.0013648062905581547
25.966	0.012873743280297193	0.21287172400887275	0.0347952438638437	0.03945102932737817	-0.0013727081861257733
25.968	0.012534961894354962	0.21294167876144338	0.03515794825479576	0.03926115527082268	-0.0013803416654350857
25.97	0.012205094761959065	0.21301234956697226	0.035511301179968924	0.039078169527497646	-0.0013877166476528528
25.972	0.011883917174781286	0.2130837177529243	0.035855334184981366	0.038901966674130116	-0.0013948430155539433
25.974	0.01157120442449512	0.21315576471188516	0.03619007938771228	0.03873243633170195	-0.001401729945723805
25.976	0.01126673180277234	0.2132284718988266	0.036515567056055034	0.03856946320326702	-0.0014083858199149442
25.978	0.010970274601284776	0.2133018208274062	0.036831825607915286	0.0384129272568844	-0.001414818237815102
25.98	0.010681608147677824	0.21337579306619803	0.03713888155164501	0.038262703933392025	-0.0014210340292279081
25.982	0.010400519512171188	0.21345037024228308	0.03743677122759366	0.038118674748408445	-0.0014270401060552183
25.984	0.010126821506761911	0.21352553407557234	0.03772554744860682	0.03798073956986965	-0.0014328441927762962
25.986	0.009860330046206366	0.21360126638980492	0.038005260109866566	0.03784879680572787	-0.0014384533674471746
25.988	0.009600861045259455	0.21367754910398648	0.038275954582430466	0.03772274089211474	-0.0014438739171113762
25.99	0.009348230418676575	0.21375436422334057	0.03853767171322954	0.037602462464212054	-0.0014491113540548405
25.992	0.009102254081212697	0.21383169383189404	0.038790451699008306	0.03748784868271606	-0.0014541705836266295
25.994	0.008862747947624088	0.2139095201122492	0.03903435472487867	0.037378784223148394	-0.0014590567225510728
25.996	0.008629529917400512	0.21398782537644442	0.03926944609657959	0.037275152436016805	-0.0014637745893279494
25.998	0.008402438170684465	0.2140665920632108	0.03949578720050038	0.037176850611096345	-0.0014683289805206537
26.	0.008181321962300503	0.21414580273013417	0.039713435505392566	0.03708378237667762	-0.0014727243997122003
26.002	0.007966030588721744	0.21422544004581776	0.039922444515664006	0.03699584851365992	-0.0014769647095964988
26.004	0.007756413346421351	0.2143054867818071	0.040122865946932776	0.03691294712871364	-0.0014810532293515943
26.006	0.007552319531873595	0.214385925836058	0.04031477685174604	0.036834974708095096	-0.001484993785696563
26.008	0.007353598441551627	0.21446674026991241	0.04049825859903554	0.03676182547321104	-0.0014887899145867127
26.01	0.007160099397383691	0.2145479133012953	0.04067338640280149	0.03669339116918526	-0.001492444477453416
26.012	0.006971679740866892	0.21462942829240417	0.04084022932211171	0.03662956797737253	-0.0014959599561657738
26.014	0.006788214098773535	0.2147112687374002	0.04099885026110348	0.03657026450143475	-0.0014993387983032716
26.016	0.006609579109202971	0.21479341825049136	0.041149307435610315	0.036515388979758916	-0.0015025829672589966
26.018	0.006435651410254248	0.21487586057617677	0.04129167826038619	0.03646484837051404	-0.0015056947867290332
26.02	0.006266307640027334	0.21495857963359666	0.041426054020746735	0.03641854827288518	-0.0015086767481097142
26.022	0.006101424436621266	0.21504155952012566	0.04155252142011868	0.03637639248945447	-0.001511530828104701
26.024	0.005940878438135118	0.2151247845017459	0.041671162362600836	0.03633828312378552	-0.0015142584960294244
26.026	0.0057845475805625495	0.21520823900344802	0.04178205395296353	0.03630412177930664	-0.0015168607748979484
26.028	0.005632323289781726	0.2152919075996332	0.04188526849664983	0.036273819978020504	-0.0015193386891785294
26.03	0.005484104518124596	0.21537577500613747	0.04198087737372583	0.0362472942751088	-0.0015216932160926969
26.032	0.005339790258281364	0.2154598261000392	0.04206897246972311	0.03622446049974448	-0.0015239258314943228
26.034	0.0051992795029414405	0.2155440459516075	0.042149650780364575	0.036205233425262724	-0.0015260379452964065
26.036	0.005062471244794262	0.21562841981998962	0.04222300416213476	0.03618952660382504	-0.0015280305324189912
26.038	0.004929264476529993	0.21571293314287782	0.04228911930423714	0.03617725244287591	-0.001529904144656284
26.04	0.004799558207175071	0.21579757152617612	0.04234807772859495	0.03616832229215706	-0.0015316589237411406
26.042	0.004673256753513686	0.21588232073368072	0.042399955919237786	0.036162650982672066	-0.0015332948075880766
26.044	0.0045502760421766665	0.21596716668525776	0.042444838035644576	0.03616016244839568	-0.0015348122384647516
26.046	0.004430533392894085	0.21605209548908644	0.04248282489704051	0.03616078132495577	-0.0015362121411682682
26.048	0.004313946125396239	0.2161370934535149	0.042514014612164676	0.03616443144955235	-0.0015374951670868965
26.05	0.004200431559413231	0.21622214707861254	0.04253850079346477	0.036171035883365975	-0.0015386616386250064
26.052	0.004089907014675762	0.21630724304717694	0.04255637255709688	0.03618051696641846	-0.0015397115593312686
26.054	0.003982289810913925	0.2163923682157422	0.04256771452292578	0.036192796369541466	-0.0015406446236450257
26.056	0.0038774981267822306	0.2164775096060467	0.042572608260391526	0.036207795888947125	-0.0015414603103523607
26.058	0.003775459147664012	0.21656265441314393	0.04257114850777768	0.03622544460005152	-0.0015421587818290662
26.06	0.0036761051389401223	0.2166477900322838	0.04256343693044231	0.0362456754862174	-0.0015427405225588932
26.062	0.0035793683972738305	0.21673290405824286	0.04254957128493568	0.036268421057625705	-0.0015432057671835072
26.064	0.00348518121932892	0.2168179842772946	0.042529645312085244	0.03629361336387885	-0.0015435545034597246
26.066	0.003393475901768656	0.21690301865917885	0.0425037487369956	0.03632118403245882	-0.0015437864799458063
26.068	0.0033041847412563206	0.21698799534906998	0.04247196726904844	0.036351064305065135	-0.0015439012133598017
26.07	0.003217240045466989	0.21707290266201504	0.04243438741955355	0.03638318514857148	-0.0015438981741518292
26.072	0.00313257768331323	0.21715772909972225	0.042391108909182344	0.036417480429873375	-0.0015437773791007788
26.074	0.003050141296715728	0.2172424633649425	0.04234223121694054	0.036453890264986626	-0.0015435390503570417
26.076	0.0029698754562307236	0.21732709435584027	0.042287850282167534	0.03649235527821101	-0.0015431832564486532
26.078	0.002891724732414015	0.21741161115892407	0.042228058509068786	0.036532815854865515	-0.0015427098854202967
26.08	0.0028156336958215502	0.2174960030419755	0.042162944766716164	0.03657521216792692	-0.0015421186504672277
26.082	0.002741546917009147	0.21758025944683743	0.0420925937345278	0.03661948419550974	-0.001541409071009553
26.084	0.002669408966533016	0.21766436997743077	0.04201708531372469	0.036665571732721634	-0.0015405804555702572
26.086	0.0025991649932466635	0.21774832441690573	0.041936520006077685	0.036713415198483035	-0.0015396328709626204
26.088	0.002530766196166121	0.2178321127547577	0.0418510005451932	0.036762959986278786	-0.0015385666584286693
26.09	0.0024641671772136164	0.21791572518273666	0.04176062645240209	0.03681415421153077	-0.0015373821421888615
26.092	0.0023993225585715794	0.21799915208842335	0.041665494036758635	0.036866945929055435	-0.0015360795157605622
26.094	0.002336186962422452	0.21808238404880442	0.041565696395041096	0.03692128313521914	-0.0015346588453138698
26.096	0.0022747150109490104	0.21816541182384724	0.04146132341175216	0.036977113785715526	-0.0015331200735027107
26.098	0.0022148613263336943	0.21824822635007649	0.041352461759117956	0.03703438581224701	-0.001531463023073365
26.1	0.002156580538072568	0.2183308187341489	0.041239194897088535	0.037093047144138545	-0.0015296874005040228
26.102	0.0020998296551173246	0.21841318024642847	0.04112160307333846	0.03715304766158735	-0.0015277928789046206
26.104	0.0020445708944835882	0.21849530231456743	0.04099976345398507	0.03721434150418109	-0.0015257791987672439
26.106	0.0019907670989506923	0.21857717655016196	0.04087379599618326	0.037276883742639495	-0.001523647741470087
26.108	0.0019383811112982565	0.21865879481453157	0.040743802672621586	0.03734062943043979	-0.0015213992371853249
26.11	0.0018873757743056115	0.218740149120257	0.040609848621216395	0.03740553336265865	-0.0015190330474534272
26.112	0.0018377139307521858	0.21882123161514988	0.04047200393526971	0.037471550429944864	-0.001516548736461386
26.114	0.0017893584234173223	0.2189020345921641	0.04033034366346868	0.037538635640319916	-0.001513946076031836
26.116	0.001742272483748975	0.21898255049930584	0.04018494780988665	0.03760674445549723	-0.0015112250632439003
26.118	0.0016964234023429446	0.2190627719495452	0.04003590133398164	0.037675835773071785	-0.0015083860436859978
26.12	0.001651780747976222	0.2191426917307267	0.03988329415059704	0.037745870487009184	-0.0015054296556037269
26.122	0.0016083141026331646	0.2192223028154794	0.03972722112996249	0.03781680967270222	-0.0015023567602971456
26.124	0.0015659930482978908	0.2193015983711286	0.03956778209769224	0.03788861459860218	-0.0014991684464209323
26.126	0.0015247871669545271	0.21938057176960632	0.039405081834785916	0.03796124674879466	-0.0014958660346867545
26.128	0.001484666040587419	0.21945921659151696	0.039239218034369125	0.03803466776215626	-0.00149245062118404
26.13	0.0014455992475913922	0.21953752657379125	0.0390702527271432	0.038108839201976115	-0.001488921978759269
26.132	0.001407557270441905	0.2196154955788798	0.03889825219229819	0.03818372351530321	-0.0014852801069392511
26.134	0.0013705146859535158	0.21969311760530075	0.03872328585890018	0.038259286580369936	-0.0014815252910092486
26.136	0.001334447080967355	0.21977038679316302	0.03854542588813031	0.03833549523890894	-0.0014776579906161367
26.138	0.001299330042324561	0.21984729742962988	0.03836474717328568	0.03841231650243166	-0.00147367881095602
26.14	0.0012651391568664573	0.21992384395438305	0.03818132733978035	0.03848971756688442	-0.0014695885056369082
26.142	0.0012318500114341803	0.22000002096508747	0.0379952467451434	0.038567665609068415	-0.0014653879712007358
26.144	0.0011994381928689293	0.22007582322285518	0.037806588479020214	0.03864533863905447	-0.0014610484145591114
26.146	0.0011678792880118487	0.22015124565770974	0.03761543836317181	0.03872349713686507	-0.0014566013197582083
26.148	0.001137148886002811	0.22022628337404995	0.03742188495147623	0.03880210956709479	-0.0014520480800943962
26.15	0.0011072240877409447	0.22030093165135603	0.03722600653974118	0.03888114575863186	-0.0014473897862834597
26.152	0.0010780853525140133	0.22037518586907745	0.03702783641026154	0.03896057808825743	-0.0014426259119012165
26.154	0.0010497135013031924	0.2204490415309159	0.03682746683433179	0.03904037965134446	-0.0014377582868096096
26.156	0.0010220893550895022	0.2205224943317967	0.036624990006712495	0.03912052378229918	-0.001432788792584066
26.158	0.0009951937348539675	0.22059554014129487	0.03642048838253727	0.039200983998055335	-0.0014277189822852036
26.16	0.0009690074615777563	0.22066817498415595	0.03621403467731377	0.03928173398372688	-0.0014225500766716999
26.162	0.0009435113562418923	0.22074039502081705	0.03600569186692158	0.03936274757729351	-0.0014172829603034441
26.164	0.0009186862398274045	0.2208121965279275	0.0357955131876133	0.0394439987533495	-0.0014119181775477246
26.166	0.0008945129335756089	0.22088357587887178	0.03558354221039863	0.0395254616064405	-0.001406455931458266
26.168	0.0008709732987462225	0.22095452954801104	0.035369848278043264	0.03960711130275688	-0.0014008975175100835
26.17	0.0008480519083022047	0.22102505417948562	0.035154515546098115	0.03968892540825926	-0.0013952449452725787
26.172	0.0008257337039961972	0.22109514656117876	0.034937609237070136	0.039770881909419825	-0.0013894995311649716
26.174	0.0008040036275807195	0.2211648036098584	0.034719193012870575	0.03985295898214004	-0.001383662575034934
26.176	0.0007828466208083316	0.22123402236805562	0.034499328974816446	0.039935134993127216	-0.0013777353597815999
26.178	0.0007622476254315582	0.22130280000094363	0.034278077663629794	0.0400173885010617	-0.0013717191509350387
26.18	0.0007421915832030326	0.22137113379321618	0.03405549805943925	0.04009969825755453	-0.0013656151961942476
26.182	0.0007226634358752783	0.22143902114596703	0.033831647581777674	0.04018204320790209	-0.001359424724925507
26.184	0.0007036481252008223	0.2215064429421937	0.03359776785718485	0.0402643510747938	-0.0013527923203311134
26.186	0.0006851312942381789	0.2215734259970698	0.033380326220028	0.04034672584553297	-0.0013467868706339254
26.188	0.0006671007450779877	0.22163995964517622	0.03315314819179922	0.040429055737427964	-0.0013403504761174598
26.19	0.0006495446455566856	0.22170603776503622	0.03292476461555087	0.04051134350287506	-0.0013338264490918874
26.192	0.0006324511634854767	0.22177165805473126	0.03269541652553679	0.040593571678906155	-0.0013272237343010707
26.194	0.0006158084666754709	0.22183681890044812	0.032465263893115014	0.04067572356514325	-0.0013205480995857725
26.196	0.0005996047229377814	0.2219015184316531	0.03223411363890863	0.04075778115671659	-0.0013137909494753714
26.198	0.0005838281000836072	0.22196575489695428	0.032002254590549034	0.04083972798356214	-0.0013069633723387254
26.2	0.0005684667659240607	0.2220295269358162	0.03176963722051258	0.04092154727585649	-0.0013000627114560155
26.202	0.0005535088882702573	0.22209283289891	0.03153621889633119	0.04100322193193855	-0.0012930865823004617
26.204	0.0005389431219097569	0.22215567150048401	0.03130228876423948	0.04108473662119593	-0.0012860462895193999
26.206	0.0005247598344723677	0.22221804158576622	0.03106767517980733	0.041166076389429304	-0.0012789342896939253
26.208	0.0005109497298411962	0.22227994180917054	0.03083248092392551	0.04124722697382063	-0.0012717543388351504
26.21	0.0004975035115550445	0.22234137119939934	0.030596829086945346	0.041328174742986244	-0.0012645110990865615
26.212	0.0004844118831527862	0.22240232882434896	0.03036072530306028	0.04140890589967834	-0.0012572044171204064
26.214	0.0004716655481732228	0.22246281383614697	0.030124224629586135	0.041489406936919784	-0.0012498362143160808
26.216	0.00045925521015515824	0.2225228254912518	0.02988737634003588	0.04156966454275011	-0.001242408208518218
26.218	0.00044717157263746236	0.22258236313888477	0.029650223924120953	0.041649665587167053	-0.0012349219110242577
26.22	0.0004354053391589386	0.22264142620946312	0.02941280508774868	0.0417293971086751	-0.001227378623586724
26.222	0.0004239475501566788	0.22270001417167407	0.029175105708877273	0.04180884641063126	-0.0012197775135963812
26.224	0.00041279059639242287	0.22275812648317816	0.028937181388031436	0.04188800196198391	-0.001212120710756145
26.226	0.0004019271747052484	0.22281576284016089	0.028699169642196806	0.04196685301242862	-0.001204413833952827
26.228	0.00039134998122102244	0.2228729231602293	0.02846115379268377	0.04204538908638952	-0.0011966602850609599
26.23	0.0003810517120656678	0.2229296074728188	0.028223162346775892	0.042123599833195406	-0.0011888611967228958
26.232	0.000371025063365051	0.22298581580956567	0.02798516899772736	0.04220147487492236	-0.0011810154063280473
26.234	0.00036126273124504016	0.2230415481048175	0.02774712131716256	0.0422790037138968	-0.001173120645218261
26.236	0.0003517574118315555	0.2230968043259216	0.027509114192713905	0.042356176213087904	-0.0011651808882125476
26.238	0.00034250180125046484	0.22315158463976625	0.027271223887305858	0.04243298256279748	-0.0011571993676761957
26.24	0.00033348916532873553	0.22320588933448823	0.027033502660170475	0.04250941356743096	-0.0011491783447574316
26.242	0.0003247137001954028	0.2232597187893059	0.02679598933351833	0.04258546087497261	-0.0011411195553687281
26.244	0.00031616909507556205	0.22331307344764473	0.026558709292540235	0.042661115909512215	-0.001133024175536098
26.246	0.0003078493044646113	0.22336595379086152	0.026321678532519623	0.042736370392729435	-0.0011248930031241137
26.248	0.0002997484791830999	0.223418360363686	0.02608493550558772	0.0428112163784071	-0.00111672781814651
26.25	0.0002918608677368464	0.2234702937435734	0.025848510390387644	0.04288564608981091	-0.0011085300685509645
26.252	0.004665506004536472	0.22352173159107425	0.02557909202003086	0.046052542784688816	-0.0011779822296459634
26.254	0.008916498648900685	0.2235725677594289	0.02524564427303291	0.04911527903430162	-0.0012399468628707302
26.256	0.013048276699367888	0.22362267530055924	0.024852153335476464	0.05207333030860924	-0.0012941343895184708
26.258	0.017064183066528894	0.2236719387609198	0.024402223105647915	0.05492656088955638	-0.0013403301932529098
26.26	0.020967471107549793	0.2237202488537175	0.023899372738872538	0.05767518341427746	-0.0013784007062006562
26.262	0.024761294225077096	0.22376750347787466	0.02334730068517986	0.06031975058319433	-0.001408303354120891
26.264	0.02844872525756776	0.2238136074485052	0.02274944040122166	0.06286110326130735	-0.001430054922198152
26.266	0.03203274797014179	0.22385847279673196	0.022109090420701645	0.0653003413050278	-0.0014437311504155383
26.268	0.0355162592797701	0.22390201768342674	0.02142950974465012	0.06763881067057319	-0.0014494665523815925
26.27	0.03890208214986291	0.22394416682048718	0.020713870532118973	0.06987808544788554	-0.0014474456149998478
26.272	0.04219296463827594	0.22398485112619798	0.01996519600605337	0.07201993318712639	-0.0014378920824238465
26.274	0.04539159822479185	0.22402400742931172	0.019186289490926156	0.07406628702438414	-0.0014210572243678618
26.276	0.048500496769969974	0.22406157828371007	0.018380323023613032	0.07601926910917195	-0.001397258722245548
26.278	0.05152215586238325	0.2240975123890923	0.017549821806756953	0.07788106960649027	-0.0013667988937135392
26.28	0.05445907109060401	0.22413176282435537	0.01669723308094389	0.07965404294368895	-0.0013300021208702884
26.282	0.057313695233159115	0.22416428864368798	0.015825553969856535	0.08134083403207235	-0.001287263758927704
26.284	0.060088277083021495	0.2241950533613866	0.014936494392768779	0.08294377917405406	-0.0012388892925483102
26.286	0.06278500553098972	0.2242240250309615	0.01403297538700641	0.08446564531876569	-0.001185304321805852
26.288	0.06540606948047333	0.22425117683772797	0.013116812402058678	0.08590902510856466	-0.0011268525659927913
26.29	0.06795365614047195	0.22427648523156968	0.01219006897410385	0.0872766866956264	-0.0010639088306509375
26.292	0.07042985227335814	0.22429993165819237	0.01125507082966162	0.08857152330244632	-0.0009968787682600579
26.294	0.07283659111011934	0.22432150075653876	0.01031306595618315	0.08979606669992697	-0.0009260727584821682
26.296	0.07517579306340515	0.22434118089743108	0.00936645557423445	0.09095329698362707	-0.000851910015527295
26.298	0.07744937854586073	0.22435896427121008	0.008416395733691993	0.0920458335628137	-0.0007746941609021885
26.3	0.07965925206873115	0.2243748453267831	0.007464588913092523	0.09307651854338822	-0.0006947779483882263
26.302	0.08180717484305797	0.22438882281205969	0.006512990129614064	0.09404824847257304	-0.0006125353140093592
26.304	0.08389483274828978	0.2244008976785742	0.005562107548764846	0.09496335681888841	-0.0005281964038183889
26.306	0.08592391103058868	0.22441107300059787	0.004613804977281402	0.09582470669831826	-0.00044211650871123123
26.308	0.087896094845869	0.22441935551370004	0.003669367156474719	0.09663495767427868	-0.00035458913985732276
26.31	0.08981301798107617	0.22442575328316444	0.002729272114635962	0.09739640903524248	-0.0002658213032455654
26.312	0.09167618031573214	0.22443027668179516	0.001795243297179729	0.09811178116167417	-0.00017613451750485995
26.314	0.0934870604378273	0.22443293880299744	0.0008680235749201187	0.09878337343113001	-0.00008574629694835855
26.316	0.095247136935362	0.2244337537012812	-0.000051850619408568205	0.09941710960800632	5.1548387129846445e-6
26.318	0.0969578834895299	0.22443273486801363	-0.0009639545493141784	0.10007457384582844	0.00009646734072936402
26.32	0.09862068152541771	0.22442990127293158	-0.0018682867697157007	0.10069595638294453	0.00018812892307412451
26.322	0.1002368311083174	0.22442526736756002	-0.002764153482290332	0.10128299600832472	0.00027996174611320855
26.324	0.10180762957726912	0.22441885072659093	-0.003650919603943643	0.10183738314422738	0.00037180009853557964
26.326	0.10333437427130468	0.22441067008719065	-0.004528080953070798	0.10236073082221829	0.0004634976755784936
26.328	0.10481833989271143	0.22440074536547294	-0.005394848311177552	0.10285471900243737	0.000554885607106941
26.33	0.10626069528751615	0.2243890977832119	-0.0062509468432624	0.10332074486126473	0.0006458524839340426
26.332	0.10766257873392981	0.22437574905163676	-0.007095863384299897	0.1037602502870251	0.0007362685607574943
26.334	0.10902512851551377	0.224360722067413	-0.007929184346717409	0.10417461149919824	0.0008260196988248101
26.336	0.11034948336721125	0.2243440402646747	-0.008750577707709113	0.10456514485044492	0.0009150054255316776
26.338	0.11163674289037867	0.2243257279957142	-0.009559634246198906	0.10493314805498799	0.0010031225157079234
26.34	0.11288790265903177	0.22430581005803113	-0.010356172027413455	0.10527974524255229	0.0010902951527341348
26.342	0.11410394376215495	0.22428431193269183	-0.01113979474366069	0.10560611209502732	0.001176430412414627
26.344	0.11528584728873231	0.2242612595251052	-0.011910422887132238	0.10591327262465863	0.0012614718663198105
26.346	0.11643459432774173	0.22423667911069015	-0.01266775255941243	0.10620231572635365	0.0013453446568580435
26.348	0.1175511627077808	0.22421059752197428	-0.013411577420740695	0.10647426569651036	0.001427987857705264
26.35	0.11863645679664411	0.22418304185065788	-0.01414180146218375	0.10673003945763293	0.0015093550280608828
26.352	0.11969130985672718	0.224154039524968	-0.01485824529014182	0.10697052802404032	0.0015893943441971806
26.354	0.12071655238319313	0.22412361794661118	-0.015561059343593095	0.10719646452588731	0.0016680905459107046
26.356	0.12171301487120488	0.2240918044848873	-0.016250063352776754	0.10740869663228832	0.0017453981249138644
26.358	0.12268152781592007	0.22405862710240543	-0.016924989285408094	0.10760808970215735	0.0018212657652322464
26.36	0.12362291592633082	0.22402411383833495	-0.01758594781952161	0.10779533100085796	0.0018956830661691485
26.362	0.1245379313905361	0.22398829262352438	-0.01823293654930561	0.10797109819376167	0.0019686301825257023
26.364	0.12542727798565592	0.22395119142940975	-0.01886592088592876	0.10813604036035945	0.0020400859823561405
26.366	0.12629165868806225	0.22391283826739825	-0.01948491423905237	0.10829077030255169	0.002110036372226139
26.368	0.12713177647413185	0.22387326106382582	-0.020089969976801913	0.10843586869614459	0.002178473346513979
26.37	0.12794833432024125	0.22383248765431368	-0.02068112492351953	0.1085719083478191	0.0022453891997261596
26.372	0.12874202637387613	0.22379054581436714	-0.021258408413327642	0.10869944669419081	0.0023107772321278456
26.374	0.1295134787387734	0.22374746320723365	-0.02182191089485494	0.10881896756856485	0.002374637813951332
26.376	0.13026328657046538	0.22370326729429588	-0.022371726866423434	0.10893092493938646	0.0024369729000508263
26.378	0.13099204491071934	0.22365798538463894	-0.022907915908835577	0.10903577582156716	0.002497782383575108
26.38	0.13170034880130652	0.2236116446554093	-0.023430568695088062	0.10913395307782359	0.002557070584556463
26.382	0.13238879328399802	0.22356427204651486	-0.023939815719546998	0.10922586208188492	0.002614847010048981
26.384	0.13305796117271843	0.22351589425637694	-0.02443576619790452	0.10931190098900123	0.002671120055215722
26.386	0.13370837451159823	0.22346653778834089	-0.02491850939407565	0.10939243666038527	0.0027258964605626356
26.388	0.1343405369817131	0.22341622892638066	-0.025388190422976034	0.10946779437898968	0.0027791892088769757
26.39	0.13495495227635948	0.22336499362348805	-0.025844974972291088	0.10953828234876459	0.002831014165811575
26.392	0.13555212408883718	0.22331285753695687	-0.026288992602695318	0.10960421632149364	0.0028813844320999637
26.394	0.13613255611193803	0.22325984609873975	-0.0267203450449973	0.10966591661572923	0.0029303111316481877
26.396	0.13669673624179537	0.22320598449386422	-0.027139190675585945	0.10972366460931157	0.0029778114554561484
26.398	0.13724510096057407	0.22315129755627436	-0.027545705375573822	0.10977770222036819	0.0030239042421697383
26.4	0.1377780766228777	0.22309580978788573	-0.02794004621483987	0.10982826836194773	0.003068606893728655
26.402	0.13829608958330974	0.22303954539367105	-0.028322353405635218	0.10987560351644449	0.0031119356734501964
26.404	0.13879956619647088	0.2229825282958048	-0.02869277986000752	0.10991993738875074	0.003153908565721235
26.406	0.13928893273090664	0.22292478207134575	-0.029051510113962318	0.10996148094573369	0.0031945470758412567
26.408	0.1397645964504827	0.2228663299372855	-0.029398716934613878	0.11000043607566738	0.003233871682872634
26.41	0.14022692347232954	0.22280719478093394	-0.02973455723685528	0.11003698694166623	0.003271901086388072
26.412	0.1406762746938694	0.22274739918439604	-0.030059185870583628	0.11007131197013797	0.003308654025529374
26.414	0.14111301101252438	0.2226869653882279	-0.0303727879356383	0.11010357265496705	0.0033441524632054583
26.416	0.14153749332571422	0.22262591526314265	-0.030675543871771255	0.11013392878194368	0.0033784181641210442
26.418	0.1419500825969405	0.2225642703308452	-0.03096762225632432	0.11016254180849959	0.00341147198152215
26.42	0.14235112393978452	0.22250205178634427	-0.03124918354810534	0.11018956576609339	0.0034433339657106766
26.422	0.1427409232616871	0.22243928048834957	-0.03152040695315645	0.11021512454329725	0.003474025577997551
26.424	0.14311978108187282	0.22237597692858274	-0.031781474988855904	0.11023933514272055	0.003503568672626477
26.426	0.14348799791956537	0.22231216124269904	-0.032032561274561666	0.11026231575256336	0.0035319843856190516
26.428	0.14384587429398926	0.22224785322781018	-0.032273831083263406	0.11028418568172786	0.0035592931798473417
26.43	0.14419371072436693	0.22218307234836449	-0.032505456222357544	0.11030505904418357	0.0035855162678652733
26.432	0.14453180738567453	0.22211783771144666	-0.03272761829373251	0.11032504327279863	0.0036106759044716753
26.434	0.14486044345302457	0.2220521680675512	-0.03294049154361019	0.11034423674625604	0.0036347933974261674
26.436	0.1451798673363357	0.22198608182704913	-0.03314424183185758	0.11036272470851168	0.0036578888369616347
26.438	0.1454903252272997	0.22191959707615658	-0.03333902987212276	0.11038059176931778	0.003679981846299873
26.44	0.14579206331760836	0.22185273156216592	-0.03352503563455083	0.1103979123972529	0.0037010939470979243
26.442	0.14608532779895173	0.221785502669103	-0.0337024378001619	0.11041475994111179	0.0037212465791351275
26.444	0.14637036486302152	0.22171792743472576	-0.03387140395533294	0.11043121102518061	0.003740460157910509
26.446	0.1466474204821078	0.2216500225727142	-0.03403209059179674	0.11044734556473979	0.003758754069882704
26.448	0.1469167240251562	0.22158180448929626	-0.034184653748079545	0.11046323433082689	0.0037761474174922904
26.45	0.14717847902469006	0.22151328925793662	-0.03432926630200089	0.11047892697119965	0.003792660504753621
26.452	0.14743288702919727	0.22144449261498964	-0.034466092400759034	0.11049447475564957	0.0038083127767015545
26.454	0.14768014958716436	0.22137542997200318	-0.03459529289200446	0.11050992922160534	0.0038231233688961193
26.456	0.1479204682470793	0.22130611642191994	-0.034717025532884326	0.11052534214690328	0.0038371111253448172
26.458	0.14815404455742956	0.22123656674504624	-0.03483144557026558	0.11054076535550701	0.003850294651775842
26.46	0.1483810799422748	0.22116679541000214	-0.03493870994591066	0.11055624885243209	0.003862692711363043
26.462	0.1486017630843783	0.2210968165717575	-0.03503897447489211	0.1105718360479192	0.0038743237409249965
26.464	0.1488162608858861	0.22102664407682387	-0.035132391817822003	0.11058756035479206	0.0038852055005615936
26.466	0.14902473832834962	0.22095629146951784	-0.03521911150906257	0.1106034547662263	0.0038953554066992815
26.468	0.14922736039331924	0.2208857719981395	-0.03529928023799405	0.11061955269881002	0.003904790590516846
26.47	0.1494242920623465	0.22081509861747048	-0.035373045441949046	0.1106358864332472	0.003913528238313567
26.472	0.1496156983169828	0.22074428398799667	-0.035440553124644565	0.1106524881136174	0.003921585383364758
26.474	0.14980174407226513	0.22067334048110626	-0.0355019465219892	0.11066939034670135	0.003928978777709739
26.476	0.14998258452763272	0.22060228018422728	-0.035557366357866486	0.11068662147782359	0.003935724750801467
26.478	0.1501583566086403	0.22053111490584032	-0.03560695092957093	0.11070420145383628	0.003941839068864084
26.48	0.15032919540124995	0.22045985617825464	-0.035650838533784125	0.11072214867004201	0.003947337444349309
26.482	0.15049523599142484	0.22038851525987405	-0.035689163852173404	0.11074048249900498	0.00395223522497573
26.484	0.150656613465128	0.22031710314283065	-0.03572205916074476	0.11075922278101404	0.003956547508781492
26.486	0.1508134629083216	0.22024563055568533	-0.03574965575515429	0.11077838920876472	0.003960289279323838
26.488	0.150965919373642	0.22017410796538756	-0.035772083950708494	0.11079800133219944	0.00396347540522615
26.49	0.15111411049479376	0.2201025455723169	-0.03578948246623225	0.1108180707614552	0.0039661214004587855
26.492	0.15125814858540054	0.22003095330708333	-0.035801974009030325	0.11083860836621307	0.003968240975924252
26.494	0.151398144220536	0.2199593408725643	-0.035809671496669755	0.11086025997927801	0.003969869491893351
26.496	0.15153420797527453	0.21988771773469878	-0.03581269895143066	0.11088288577058764	0.0039710154069679295
26.498	0.15166645042469049	0.2198160931002747	-0.0358111915021561	0.11090600780449965	0.003971676284226556
26.5	0.15179498214385756	0.2197444759050329	-0.03580527520913202	0.11092963206369168	0.003971866004888237
26.502	0.15191991369288915	0.2196728748707099	-0.03579505277366451	0.11095377471277029	0.0039715962212808955
26.504	0.15204134999911545	0.21960129847647428	-0.035780655976633935	0.11097843547176509	0.003970881220440295
26.506	0.1521593832275771	0.21952975495149377	-0.0357622015865108	0.11100361422205467	0.003969733628640396
26.508	0.15227410392354346	0.21945825230812158	-0.0357397896490578	0.11102931727754971	0.003968164444378125
26.51	0.15238560263228376	0.21938679837463573	-0.03571350592724423	0.11105555714190304	0.003966183298240765
26.512	0.15249396989906666	0.21931540079329379	-0.03568345894701425	0.11108233551310853	0.003963801959020472
26.514	0.15259929626916147	0.21924406696487123	-0.03564977237334895	0.11110964668366023	0.0039610336127557134
26.516	0.15270167228208018	0.21917280405794407	-0.03561255402608173	0.11113749180619685	0.003957889931271401
26.518	0.15280118417293817	0.2191016190421946	-0.035571894979008166	0.11116587729627009	0.003954380912432227
26.52	0.15289790755191895	0.21903051872060184	-0.0355278752320679	0.11119480918706032	0.003950515307251477
26.522	0.1529919165496168	0.21895950969412672	-0.035480618672253925	0.11122427208192218	0.003946305984837699
26.524	0.15308328529662607	0.21888859835846844	-0.03543019415915102	0.11125427574361735	0.003941760590632088
26.526	0.15317208792354053	0.21881779098226745	-0.035376673360193796	0.11128482840144638	0.003936887024303186
26.528	0.1532583985609545	0.21874709366442263	-0.03532015434912307	0.11131592569370952	0.003931695677017334
26.53	0.1533422913394381	0.2186765122813244	-0.03526076106048395	0.11134755078452165	0.00392619938288312
26.532	0.15342383782243602	0.21860605247586068	-0.03519858480306546	0.11137970041605783	0.003920407830434637
26.534	0.15350310022071514	0.21853571975236996	-0.035133693109883714	0.11141237758902049	0.003914328282855132
26.536	0.15358013861880795	0.21846551945808068	-0.035066169378232814	0.11144557654437585	0.0039079694635598934
26.538	0.15365501310124646	0.21839545677490094	-0.03499609553154365	0.11147929191758735	0.0039013399497367283
26.54	0.1537277837525631	0.21832553672236546	-0.034923552019383165	0.1115135187500744	0.0038944481729326834
26.542	0.15379851065729028	0.21825576416386072	-0.03484861292328901	0.11154825482010988	0.003887301954494417
26.544	0.15386725389996006	0.21818614381500628	-0.03477135709120604	0.11158349539629438	0.0038799095639094968
26.546	0.15393407346426902	0.21811668022367295	-0.03469186869445731	0.11161923289395842	0.003872279771333256
26.548	0.15399902439121538	0.2180473777782284	-0.03461022299866329	0.11165546122399661	0.0038644204119811245
26.55	0.15406215522417036	0.2179782407254852	-0.03452648629324652	0.11169217508901393	0.0038563383522737297
26.552	0.15412351413637704	0.21790927318489303	-0.0344407240801015	0.11172936915839853	0.003848040374828206
26.554	0.15418314930107882	0.2178404791275006	-0.03435301347895023	0.1117670323044317	0.003839534367256408
26.556	0.15424110889151915	0.21777186239048815	-0.034263413800514494	0.11180516168431692	0.0038308265198231787
26.558	0.15429744108094115	0.21770342668951584	-0.03417198848521176	0.11184375227982986	0.0038219234150492225
26.56	0.15435219404258818	0.2176351756076881	-0.03407880664795577	0.11188279613065188	0.0038128321765691395
26.562	0.15440541558701226	0.21756711258436695	-0.033983942426670896	0.111922282437133	0.003803560402605127
26.564	0.15445714819235165	0.21749924091650144	-0.03388746009570322	0.11196220224052081	0.003794114660652702
26.566	0.1545074305242656	0.21743156378799702	-0.033789411806755834	0.1120025503296991	0.003784500296497099
26.568	0.15455630119038816	0.21736408427771026	-0.03368985092524115	0.1120433207084044	0.0037747227718351287
26.57	0.15460379879835315	0.21729680535593027	-0.03358883265356925	0.11208450631567225	0.0037647877256950413
26.572	0.15464996195579472	0.21722972988070405	-0.0334864140311469	0.11212609901746462	0.0037547009753961936
26.574	0.1546948292703469	0.2171628605941627	-0.033382653934377976	0.11216808959829842	0.0037444685175402983
26.576	0.15473843934964354	0.21709620011884792	-0.03327761307666412	0.11221046775288482	0.003734096529031997
26.578	0.15478083003767923	0.21702975095581226	-0.03317135018118445	0.11225322356810284	0.0037235909879443268
26.58	0.15482203418396748	0.21696351550240955	-0.03306391101799159	0.11229635077676166	0.003712956549728018
26.582	0.1548620827430486	0.21689749606499928	-0.03295534197448197	0.11233984170629015	0.0037021979007899643
26.584	0.1549010066727821	0.216831694856545	-0.03284568988906196	0.11238368832001072	0.003691319775148067
26.586	0.15493883693102764	0.21676611399608653	-0.032735001846710396	0.11242788231588552	0.0036803269352322517
26.588	0.15497560447564498	0.2167007555082472	-0.03262332517897924	0.11247241512688212	0.0036692241723494195
26.59	0.1550113402644936	0.2166356213227409	-0.032510707463994114	0.1125172779213437	0.0036580163071457286
26.592	0.15504607525543318	0.2165707132738783	-0.03239719653155392	0.1125624616008293	0.0036467081905575587
26.594	0.15507983911496565	0.21650603309953964	-0.0322828405287715	0.11260795610451921	0.0036353046891930947
26.596	0.15511265741439817	0.21644158244931805	-0.03216767824080849	0.11265375379886929	0.003623809704821284
26.598	0.155144554977178	0.21637736290035509	-0.032051745332097197	0.11269984811867995	0.003612226830865963
26.6	0.15517555662675955	0.216313375957049	-0.03193507888145789	0.11274623169368977	0.003600559802725111
26.602	0.15520568718659705	0.21624962304822645	-0.03181771738209948	0.11279289634192231	0.0035888124985157263
26.604	0.15523497148014487	0.21618610552431286	-0.031699700741618216	0.11283983306307725	0.0035769889398337058
26.606	0.1552634343308574	0.21612282465450414	-0.03158107028199834	0.11288703203196578	0.0035650932925277087
26.608	0.1552911005395425	0.21605978162397477	-0.03146186854645179	0.11293448267781483	0.003553129848370947
26.61	0.1553179931159877	0.2159969775366954	-0.031342131976481356	0.11298217646810742	0.0035411022858535287
26.612	0.15534413220063548	0.21593441343362482	-0.031221889113205045	0.11303010729196968	0.0035290134763235463
26.614	0.15536953769758985	0.21587209029829052	-0.031101169218477883	0.11307826848360367	0.003516866363041032
26.616	0.1553942295109546	0.21581000905447992	-0.030980002770745727	0.11312665268898886	0.0035046640137500647
26.618	0.15541822754483373	0.21574817056380663	-0.030858421465043945	0.11317525186015082	0.0034924096213130324
26.62	0.15544155170333124	0.21568657562327764	-0.030736458212998075	0.11322405724947583	0.0034801065043546155
26.622	0.15546422189055092	0.21562522496286038	-0.030614147142824462	0.11327305940407609	0.0034677581079142813
26.624	0.15548625790182402	0.21556411924339006	-0.030491522625795426	0.11332224860241866	0.0034553679072666624
26.626	0.15550767748412675	0.21550325906370849	-0.030368611117966047	0.11337161802907672	0.003442938579739619
26.628	0.15552849664601545	0.21544264497487334	-0.030245435707003637	0.11342116163525058	0.0034304724520526388
26.63	0.15554873134972433	0.215382277480829	-0.030122020402982758	0.11347087282825952	0.003417971946477095
26.632	0.15556839755748766	0.21532215703661003	-0.029998390105622913	0.1135207445084419	0.0034054395788449903
26.634	0.1555875112315396	0.21526228404656222	-0.029874570604289236	0.11357076906509214	0.003392877959018523
26.636	0.1556060883341144	0.2152026588625627	-0.029750588577991167	0.11362093837243918	0.0033802897913637274
26.638	0.15562414482744633	0.21514328178224087	-0.0296264715953831	0.11367124378566651	0.0033676778752279165
26.64	0.15564169653585627	0.21508415304793715	-0.029502246511438936	0.11372167689824912	0.003355044945546356
26.642	0.15565875740262125	0.21502527285519912	-0.029377932952603335	0.1137722320193954	0.0033423930041338286
26.644	0.15567534006140543	0.21496664136312582	-0.02925354892680885	0.1138229035807041	0.0033297238788895737
26.646	0.15569145712167182	0.21490825869385494	-0.029129113387910528	0.11387368548203962	0.003317039496305593
26.648	0.15570712119288346	0.21485012493067038	-0.029004646236206966	0.11392457109951071	0.003304341882352916
26.65	0.15572234488450343	0.2147922401161086	-0.028880168318438947	0.1139755532809636	0.0032916331629414355
26.652	0.1557371408059948	0.21473460425006619	-0.02875570142779012	0.11402662434152448	0.0032789155643836634
26.654	0.1557515215668206	0.21467721728791112	-0.02863126826879569	0.11407777607767822	0.0032661914103876083
26.656	0.1557654997764439	0.2146200791411869	-0.028506888548819227	0.11412900182624941	0.0032534627352488778
26.658	0.15577908755771427	0.2145631896887482	-0.028382576305166832	0.11418029763478653	0.0032407310101659884
26.66	0.1557922951485513	0.21450654878146103	-0.02825834584418738	0.1142316583927487	0.0032279977092173626
26.662	0.15580513237245444	0.21445015624083003	-0.02813421222038726	0.1142830783600024	0.003215264379779454
26.664	0.15581760905366335	0.21439401185750284	-0.028010191236431056	0.11433455138529704	0.0032025326492337233
26.666	0.15582973501641756	0.2143381153897738	-0.027886299443142207	0.11438607090233757	0.0031898042253070812
26.668	0.15584152008495677	0.2142824665620872	-0.027762554139501662	0.1144376299262981	0.003177080896425107
26.67	0.1558529740835206	0.21422706506361036	-0.027638973110705477	0.11448922119026753	0.003164364505943416
26.672	0.1558641068363487	0.21417191055094603	-0.027515570083012225	0.11454083957551184	0.003151656498707056
26.674	0.1558749281648463	0.21411700265762149	-0.027392355561836702	0.1145924816829682	0.0031389580029731246
26.676	0.15588544722432546	0.21406234099566596	-0.02726934061106638	0.11464414346042907	0.003126270197086399
26.678	0.1558956718117136	0.21400792515434414	-0.02714653693108854	0.114695819779389	0.0031135943074826586
26.68	0.15590560957704377	0.21395375469888392	-0.027023956858791116	0.11474750508628699	0.003100931627105734
26.682	0.15591526817034904	0.21389982916920247	-0.02690161336756141	0.11479919347899203	0.0030882835178797207
26.684	0.15592465524166255	0.2138461480786338	-0.02677952006728674	0.1148508787038279	0.0030756514109946745
26.686	0.15593377844101733	0.21379271091296717	-0.026657690445014245	0.11490255456355483	0.0030630367308966035
26.688	0.15594264541844652	0.21373951713502684	-0.026536133585129202	0.11495421723896326	0.0030504404648270915
26.69	0.1559512638239832	0.2136865661916209	-0.02641485725256761	0.11500586363725462	0.003037863471186337
26.692	0.15595964128582931	0.2136338575134552	-0.02629386978077227	0.11505749035950559	0.003025306668815301
26.694	0.15596778467411881	0.213581390514006	-0.02617318006555355	0.11510909329706985	0.0030127710260468123
26.696	0.15597569998640395	0.2135291645883956	-0.02605279756509005	0.11516066756332227	0.003000257559487867
26.698	0.1559833931793213	0.21347717911226788	-0.025932732299929213	0.11521220794555682	0.0029877673463359028
26.7	0.15599087020950747	0.21342543344066292	-0.02581299485584356	0.11526370892317753	0.002975301525499431
26.702	0.15599813703359905	0.21337392690507181	-0.025693598551302717	0.11531516347701047	0.002962861517256152
26.704	0.15600519960823256	0.21332265881467882	-0.025574549952151852	0.11536656828288273	0.002950448063358922
26.706	0.15601206389004463	0.2132716284719357	-0.02545585138147115	0.1154179223662521	0.002938061478513489
26.708	0.15601873583567183	0.213220835173534	-0.025337506276434385	0.11546922417197239	0.0029257021921923593
26.71	0.15602522134308394	0.21317027820817674	-0.025219519188308438	0.11552047152617498	0.0029133707482968084
26.712	0.15603152555274963	0.21311995685435065	-0.025101895782454194	0.11557166124277604	0.002901067795921265
26.714	0.15603765311079604	0.21306987037809727	-0.024984642838325247	0.11562278926170652	0.0028887940936746853
26.716	0.15604360865802394	0.2130200180307852	-0.02486776824946854	0.11567385091390534	0.002876550517050573
26.718	0.1560493968352341	0.21297039904688217	-0.024751281023525	0.11572484091899012	0.0028643380589886496
26.72	0.1560550222832273	0.21292101264172617	-0.024635191282228273	0.11577575338005491	0.002852157830361739
26.722	0.15606048964280428	0.21287185801001565	-0.024519508415822514	0.11582658280505466	0.002840010871864501
26.724	0.15606580355476582	0.21282293433664748	-0.02440423295401828	0.11587732864034954	0.0028278973222284243
26.726	0.15607096865991268	0.21277424080540225	-0.024289366701542626	0.11592798965675649	0.0028158174517455992
26.728	0.15607598948966062	0.2127257765952769	-0.024174912308904135	0.11597856412139854	0.002803771617347425
26.73	0.15608086989647732	0.21267754087957036	-0.024060872823877477	0.11602904972490133	0.002791760209306207
26.732	0.15608561349253758	0.21262953282508848	-0.02394725169150217	0.11607944382344794	0.002779783657449695
26.734	0.15609022389096563	0.21258175159134984	-0.023834052754083228	0.11612974357161344	0.0027678424346039925
26.736	0.15609470470488582	0.21253419632979126	-0.02372128025119172	0.11617994591987989	0.002755937056733769
26.738	0.15609905954742237	0.21248686618297305	-0.023608938819663597	0.1162300476127092	0.0027440680830950383
26.74	0.1561032920316996	0.21243976028378453	-0.02349703349360047	0.11628004518664263	0.002732236116387918
26.742	0.15610740577084176	0.21239287775466034	-0.02338556962533805	0.11632993501299767	0.0027204417947575077
26.744	0.15611140437797316	0.2123462177094933	-0.023274549508624724	0.11637971520406179	0.0027086854433165815
26.746	0.15611529130241955	0.2122997792602658	-0.02316397393620996	0.11642938465338083	0.0026969672315198777
26.748	0.1561190694569061	0.2122535615163452	-0.023053844472809473	0.11647894154232977	0.0026852874026743368
26.75	0.15612274165553613	0.2122075635838452	-0.022944162807520055	0.11652838395060337	0.0026736462130598506
26.752	0.15612631071244085	0.21216178456537685	-0.022834930753818372	0.11657770991115421	0.0026620439332599322
26.754	0.1561297794417515	0.21211622355979973	-0.022726150249561584	0.11662691740942577	0.00265048084818982
26.756	0.15613315065759928	0.21207087966197355	-0.02261782335698789	0.11667600438261022	0.0026389572571250226
26.758	0.15613642717411544	0.21202575196250906	-0.022509952262715394	0.11672496871891641	0.002627473473729756
26.76	0.1561396118054312	0.21198083954751923	-0.022402539277742675	0.1167738082568455	0.002616029826085573
26.762	0.15614270735727623	0.21193614149837103	-0.022295586837449363	0.11682252077968046	0.002604626656613098
26.764	0.156145716228099	0.21189165690131592	-0.022189082398168414	0.11687111243122518	0.0025932627437020603
26.766	0.15614864070898224	0.2118473848488569	-0.022083054131070836	0.11691956603554622	0.0025819411057442783
26.768	0.1561514832012814	0.21180332436424504	-0.021977503502048044	0.11696787972133325	0.002570661986202736
26.77	0.1561542459910345	0.21175947452745442	-0.021872409712970324	0.11701606437846311	0.0025594233030850574
26.772	0.15615693128859967	0.2117158344268793	-0.021767766177696893	0.11706412277003282	0.002548224452255277
26.774	0.15615954128460413	0.21167240314865957	-0.02166359058304351	0.11711204371709444	0.0025370673674306268
26.776	0.1561620780763276	0.21162917975299236	-0.021559883812528595	0.11715982564041263	0.002525952228303405
26.778	0.1561645437292018	0.2115861632991948	-0.02145664750120549	0.11720746653134957	0.0025148792938725077
26.78	0.15372891946414988	0.21154335793249365	-0.021344925937642513	0.11585538408910748	0.002472924592859126
26.782	0.14968365642488438	0.2115008170176211	-0.021187958162842573	0.11359713398412802	0.0024068913222745265
26.784	0.1457448419368737	0.21145863726626254	-0.0209842579721921	0.11141962710834502	0.00233805819840696
26.786	0.14190967720566983	0.21141690932891163	-0.02073655370367116	0.10931824806276864	0.002266883721744848
26.788	0.13817542858367501	0.21137571858600365	-0.020447634750572857	0.10728863491715392	0.0021937988196735207
26.79	0.13453944813637306	0.21133514470173712	-0.020119940444411948	0.10532688123852907	0.0021191705777148548
26.792	0.1309991408902955	0.21129526303513538	-0.019755837841904995	0.10342934177217239	0.0020433333041460083
26.794	0.12755199953448268	0.2112561441903153	-0.019357516220531355	0.10159268349083451	0.001966582018561137
26.796	0.12419556137404206	0.21121785434698476	-0.018927132419086	0.09981376877027533	0.001889188418763032
26.798	0.12092745129572983	0.2111804556284353	-0.018466742619437686	0.09808969828925798	0.0018113972119260242
26.8	0.11774533307883595	0.21114400619805546	-0.017978156699193153	0.09641783201295245	0.0017334148925253411
26.802	0.11464695581432566	0.21110856049163262	-0.0174633170411787	0.0947956285303169	0.0016554461151427286
26.804	0.11163010433925749	0.21107416930590278	-0.01692392990914367	0.09322077264642033	0.0015776618223442352
26.806	0.10869264435507373	0.21104088016949646	-0.01636147198447303	0.09169118087533892	0.001500202687115107
26.808	0.10583245241599223	0.21100873768111514	-0.01577760860493231	0.09020477124797469	0.0014232155750479962
26.81	0.10304750456743722	0.2109777829857276	-0.015173884144643563	0.08875964356771625	0.0013468285482163835
26.812	0.10033587837724861	0.21094805448524884	-0.014551650568429848	0.08735409925690903	0.0012711463281064777
26.814	0.09769565250648299	0.2109195878011654	-0.013912282995777035	0.08598648539171759	0.0011962683185818231
26.816	0.09512490561618248	0.2108924159397674	-0.013257036941868491	0.08465524452620322	0.0011222777040067865
26.818	0.09262174327123963	0.2108665694003713	-0.012587163439831814	0.08335887985799804	0.0010492518449339255
26.82	0.0901844289508635	0.21084207627507173	-0.011903807655154955	0.0820960691283667	0.000977255816148382
26.822	0.08781128273560597	0.2108189624069457	-0.011208094484340559	0.08086556659005027	0.0009063489108710166
26.824	0.08550062474268928	0.21079725142622324	-0.010501086618172216	0.07966617947640726	0.0008365814512206064
26.826	0.08325077508934794	0.2107769649197623	-0.009783793023325403	0.07849676019242682	0.0007679960547243128
26.828	0.08106007520804122	0.2107581224053677	-0.009057253451850805	0.0773561872568607	0.0007006345940542188
26.83	0.07892700257379222	0.21074074151955433	-0.00832229625708301	0.07624351547638701	0.0006345211234759861
26.832	0.07685008766200797	0.2107248382789208	-0.007579753965927765	0.07515784767785848	0.0005696779940068426
26.834	0.07482786104594322	0.21071042695173833	-0.006830542378972321	0.07409827555376636	0.0005061314113787699
26.836	0.07285885329884155	0.21069751996543684	-0.006075530931644182	0.0730639200375133	0.0004439021061750892
26.838	0.07094161255195917	0.2106861282049561	-0.005315451558252806	0.07205396672283361	0.0003829993696951817
26.84	0.0690748049395167	0.2106762610284407	-0.0045510646051458645	0.07106767687816663	0.0003234335888101673
26.842	0.06725714472623566	0.21066792637492157	-0.0037830425841822403	0.07010437671969905	0.00026520784246817557
26.844	0.06548734629461438	0.21066113081525933	-0.003012074974485108	0.0691633936444266	0.00020832532714683974
26.846	0.06376412402716056	0.21065587964557198	-0.0022387544242910913	0.06824408668800125	0.00015278175100446757
26.848	0.06208620684666445	0.21065218054168125	-0.001460330848743879	0.06734672270089405	0.00009834849672191527
26.85	0.06045242637104853	0.21065003441007082	-0.0006876663512898412	0.0664679954945156	0.000045707803939263144
26.852	0.05886165793495407	0.2106494356464527	0.00008888155324864575	0.06561465943362763	-5.83193284634173e-6
26.854	0.05731277700698647	0.21065038974037523	0.0008650146658325614	0.06481466218133908	-0.000056065633347841375
26.856	0.05580465905575142	0.2106528949267871	0.0016398743412305954	0.06403125321160505	-0.00010500320917855028
26.858	0.05433619140335437	0.21065694805462412	0.002412935076250166	0.0632639496551556	-0.00015265180318504954
26.86	0.05290635027514864	0.2106625452339544	0.0031838514124628895	0.06251238314211582	-0.00019903013936344678
26.862	0.05151415180186759	0.21066968180588633	0.003952260497942033	0.06177620699101748	-0.00024415566260328883
26.864	0.05015861227796336	0.21067835232396784	0.004717744140190309	0.061055059137422936	-0.00028804214747454984
26.866	0.04883874799789529	0.21068855063927963	0.005479982632747652	0.06034860312483499	-0.0003307092970346764
26.868	0.04755358493230173	0.21070026983485804	0.00623859662618976	0.0596564906530975	-0.000372172781318735
26.87	0.046302226048413435	0.21071350240660552	0.006993293756492505	0.05897844673858098	-0.0004124536033445441
26.872	0.04508381067461588	0.2107282401941726	0.0077437605074813535	0.058314212840854925	-0.0004515712984218744
26.874	0.04389747832947097	0.2107444744229178	0.008489691631459222	0.057663528774346405	-0.0004895455776759767
26.876	0.042742368531540856	0.21076219574358385	0.009230801582148793	0.05702613430192954	-0.0005263969307380807
26.878	0.041617623146623574	0.2107813942837531	0.009966878123117286	0.056401781636797405	-0.0005621496835006343
26.88	0.04052244749483432	0.2108020596654716	0.0106975756928084	0.05579023189083466	-0.0005968202285715369
26.882	0.03945610049762492	0.21082418079552276	0.01142259369589568	0.055191290107708464	-0.0006304276824526603
26.884	0.03841784230258928	0.21084774618502816	0.012141828470702196	0.05460479782690081	-0.0006630020888916016
26.886	0.0374069330573156	0.21087274411570214	0.012855068534413261	0.05403056503329077	-0.0006945666164560255
26.888	0.03642263290939227	0.21089916221899233	0.013561955073199591	0.05346836464674902	-0.0007251355591766635
26.89	0.03546420383211216	0.21092698757912023	0.014262313035238802	0.05291800056875592	-0.0007547330893105419
26.892	0.03453096028533045	0.21095620709324706	0.014956084469891344	0.052379328103110655	-0.0007833896555862765
26.894	0.03362227430926347	0.21098680732796582	0.01564297819342319	0.051852192091456493	-0.0008111227101678443
26.896	0.0327375207336021	0.21101877425339322	0.016322748771119767	0.05133644107175488	-0.0008379518304176493
26.898	0.03187607438804193	0.21105209352205856	0.016995320659778004	0.05083194511141346	-0.0008639052069287067
26.9	0.031037310102273806	0.2110867506628406	0.017660575287812116	0.05033855628587822	-0.0008890078631665202
26.902	0.030220602737171885	0.21112273076071233	0.018318241247778973	0.04985609160522453	-0.000913275913695871
26.904	0.029425351240631902	0.21116001847010937	0.01896817570237097	0.04938439885009087	-0.0009367319543444905
26.906	0.02865101756469905	0.2111985982972459	0.019610349588754423	0.04892338171370263	-0.0009594046184697839
26.908	0.027897073482044205	0.21123845456619508	0.02024457399061092	0.04847291668160899	-0.0009813135483015517
26.91	0.027162990765342253	0.21127957116023072	0.020870653558543138	0.04803287076714631	-0.0010024774052033848
26.912	0.026448241187264035	0.21132193170932778	0.021488531114048685	0.04760312182374998	-0.0010229211644355014
26.914	0.02575229652048053	0.21136551980514237	0.022098174298221623	0.047183540452058775	-0.0010426701009167854
26.916	0.02507463619896634	0.2114103187656217	0.02269936076347961	0.04677396707481374	-0.001061739152970314
26.918	0.02441479231075359	0.21145631151353184	0.023291949861740654	0.04637428570926657	-0.001080147537614273
26.92	0.02377231850190643	0.21150348082908263	0.023875938531281442	0.04598440568950058	-0.0010979208436400244
26.922	0.023146768450521254	0.21155180952476707	0.024451302919344265	0.04560422348841247	-0.001115082682916648
26.924	0.022537695834691014	0.21160128016231833	0.025017853326125213	0.045233605982044685	-0.001131647719870534
26.926	0.021944654332509823	0.21165187498815397	0.025575482537731207	0.044872421497211115	-0.0011476338324276374
26.928	0.021367199101347562	0.2117035761446099	0.02612419297498637	0.044520542747238226	-0.0011630632500799812
26.93	0.020804919017911427	0.21175636581352186	0.026663974045062683	0.04417785800593688	-0.0011779572592367656
26.932	0.020257435687500824	0.21181022598127694	0.027194669330923137	0.04384425713661564	-0.0011923300748902291
26.934	0.01972437198250073	0.211865138376239	0.02771619619240865	0.04351963099984402	-0.0012061986310129061
26.936	0.019205350775298943	0.2119210846659252	0.028228575488803042	0.0432038724237593	-0.0012195837741227056
26.938	0.018699994938280406	0.2119780465868534	0.028731809718909308	0.04289686340228869	-0.001232504516812603
26.94	0.018207927396836514	0.21203600572019124	0.02922577016909191	0.04259846505301341	-0.0012449729491954633
26.942	0.017728787317369158	0.2120949434433486	0.029710397482019667	0.04230855056324219	-0.0012570038541220524
26.944	0.01726225104988059	0.2121548411089219	0.03018572528600207	0.04202702380698403	-0.0012686161952258888
26.946	0.01680799994521641	0.21221568015965184	0.03065176865090576	0.04175378309145302	-0.0012798272996193186
26.948	0.016365715354224642	0.21227744192329537	0.03110842456111839	0.041488709286676695	-0.001290648382982754
26.95	0.015935078627750867	0.2123401075720179	0.03155565454445013	0.04123168175633136	-0.0013010927057894993
26.952	0.015515771116640757	0.21240365828787303	0.03199350729767842	0.04098257957356528	-0.0013111764586645474
26.954	0.015107479621595029	0.21246807539096646	0.03242203327226419	0.04074127899594532	-0.0013209151031611374
26.956	0.014709923317941449	0.21253334013281286	0.03284112998192825	0.040507664716356265	-0.0013303174822142248
26.958	0.01432283296239973	0.2125994335880583	0.033250745396699706	0.040281628769650885	-0.0013393941823840357
26.96	0.013945939310592586	0.21266633681605351	0.03365091625102024	0.040063063310011415	-0.0013481587882045159
26.962	0.01357897311814473	0.21273403103367472	0.0340417526504345	0.039851859009621154	-0.0013566271270655128
26.964	0.013221665140678858	0.21280249759752862	0.03442324624099806	0.03964789239679039	-0.0013648091629113103
26.966	0.012873746382862768	0.2128717177417754	0.034795326822790386	0.039451030654547234	-0.001372711505120893
26.968	0.012534965964819216	0.2129416726259373	0.03515799136699989	0.03926115499417606	-0.0013803433483436864
26.97	0.012205098219117583	0.21301234347206627	0.03551130543183883	0.03907816644130103	-0.001387716704213275
26.972	0.011883919147074769	0.21308371168689924	0.035855369084495596	0.03890196405275488	-0.0013948442792233063
26.974	0.011571204750009386	0.21315575876316842	0.036190156916695825	0.03873243467181008	-0.0014017328885384769
26.976	0.011266731029238326	0.21322846610990792	0.03651563980258918	0.038569460380945726	-0.0014083885226508482
26.978	0.010970273986078536	0.21330181513911925	0.036831849839843375	0.03841292206164086	-0.001414818977283963
26.98	0.010681609621848538	0.21337578738820445	0.037138880134607324	0.038262699177242156	-0.0014210337983701347
26.982	0.010400522603894883	0.21345036460027395	0.037436814031499045	0.03811867348357477	-0.0014270416903320224
26.984	0.010126824642870411	0.21352552856215862	0.037725626497788996	0.03798074007319099	-0.0014328472141108104
26.986	0.00986033223499487	0.21360126102855787	0.038005324230384954	0.037848795866155444	-0.0014384557586228914
26.988	0.009600861876416927	0.21367754382238166	0.038275968742554775	0.03772273660268189	-0.001443874287087879
26.99	0.00934823006328575	0.2137543589432716	0.038537671713838005	0.03760245653348	-0.0014491111255211153
26.992	0.009102253291750073	0.2138316885857606	0.038790488339573964	0.037487843900706995	-0.0014541717717061436
26.994	0.00886274805795993	0.21390951496891045	0.039034414898747476	0.03737878117985913	-0.0014590588529841148
26.996	0.008629531983975855	0.21398782034285851	0.039269489225147045	0.03727515041326533	-0.0014637761175194583
26.998	0.008402440863711542	0.21406658707879048	0.039495794533307274	0.0371768477596403	-0.001468329140510798
27.	0.008181324230431466	0.21414579774711293	0.03971343136867968	0.037083778720588725	-0.001472724101111404
27.002	0.007966031856607228	0.2142254350471989	0.039922434736153437	0.036995843777186455	-0.0014769641587036545
27.004	0.007756413514710475	0.21430548177207973	0.04012286717568775	0.036912941813230314	-0.0014810530614361305
27.006	0.007552318977213966	0.2143859208463614	0.040314795343607775	0.036834969351619874	-0.00148499425089862
27.008	0.007353598016589334	0.21446673532912805	0.04049828706135145	0.03676182056164113	-0.0014887907620032349
27.01	0.007160100405308256	0.2145479084162719	0.04067341131546835	0.036693387374215465	-0.0014924452372292788
27.012	0.006971681844816498	0.21462942342327584	0.04084021019663114	0.03662956374783925	-0.001495959082872655
27.014	0.0067882162404588635	0.2147112637631537	0.04099876727688886	0.03657025829943858	-0.0014993355092743955
27.016	0.006609580619992039	0.21479341308053723	0.041149205501096804	0.0365153815297052	-0.0015025789385167939
27.018	0.006435652011122203	0.21487585523363759	0.041291615357563836	0.036464841100414334	-0.0015056921927929935
27.02	0.006266307441556458	0.2149585742290338	0.04142605472648849	0.03641854199800106	-0.0015086765138681115
27.022	0.006101423939000973	0.21504155415660112	0.04155255017703589	0.0363763867183625	-0.0015115316343740194
27.024	0.00594087853116195	0.2151247791869447	0.041671180055268396	0.036338277582079456	-0.0015142589080211562
27.026	0.005784548979487294	0.21520823370605924	0.041782053690251515	0.036304116883734944	-0.00151686056081338
27.028	0.005632325110382022	0.2152919022889236	0.04188525805349172	0.03627381515637509	-0.0015193381084094297
27.03	0.005484106054176206	0.2153757696814975	0.04198087715433292	0.03624728941835037	-0.0015216930042493185
27.032	0.005339791122608336	0.21545982079479667	0.04206899203995608	0.036224455521971066	-0.0015239263310055438
27.034	0.005199279627416108	0.21554404069905084	0.042149681158974044	0.036205228085031335	-0.001526038820072003
27.036	0.005062470880337246	0.21562841462578974	0.042223030016484316	0.03618952077974487	-0.0015280312221653504
27.038	0.004929264193110198	0.21571292798781289	0.04228913182828024	0.03617724641788271	-0.001529904342950021
27.04	0.004799558877472682	0.21579756638244038	0.042348077556680463	0.036168316799810404	-0.00153165868493296
27.042	0.004673258163091276	0.21588231558622273	0.042399955469882	0.03616264608206819	-0.0015332945835527941
27.044	0.004550277480339323	0.2159671615495524	0.042444851141959984	0.03616015782220713	-0.0015348125160333614
27.046	0.00443053441011389	0.2160520903912979	0.04248284772986399	0.036160776539869086	-0.0015362127635368966
27.048	0.004313946533280576	0.21613708840160348	0.042514036172939355	0.03616442614864958	-0.001537495721457282
27.05	0.004200431430704783	0.21622214206289334	0.04253851483104828	0.0361710300092049	-0.001538661896500855
27.052	0.004089906683252515	0.21630723805089594	0.04255637830108434	0.03618051077517128	-0.0015397115036746472
27.054	0.0039822898717891695	0.21639236322632296	0.04256771696886525	0.0361927904376948	-0.001540644459665245
27.056	0.0038774990618775994	0.2164775046264467	0.042572617009132695	0.03620779078276779	-0.001541460409741578
27.058	0.0037754603668212223	0.21656264945841838	0.0425711640565381	0.036225439843774444	-0.0015421591426095739
27.06	0.003676106168363539	0.21664778511246147	0.042563455655883826	0.03624567063349748	-0.0015427409947266406
27.062	0.0035793689770039095	0.2167328991759735	0.04254958954746824	0.03626841583792067	-0.001543206207440421
27.064	0.003485181303242206	0.21681797942862088	0.042529660288201626	0.036293607694466615	-0.0015435548058789258
27.066	0.003393475657577784	0.21690301383603236	0.042503759283101794	0.036321178031383274	-0.0015437866079245997
27.068	0.0033041845505100156	0.21698799054349244	0.042471974733484505	0.0363510583039861	-0.0015439012298223197
27.07	0.003217240492538747	0.2170728978638507	0.04243438512775782	0.036383179535681126	-0.00154389785258945
27.072	0.0031325786235095457	0.2171577242778233	0.04239108614370592	0.036417474912311225	-0.0015437763161440343
27.074	0.0030501422544107347	0.217242458472347	0.042342182933558875	0.036453884337241595	-0.0015435370392462803
27.076	0.0029698761308994	0.21732708934141642	0.042287777403445796	0.03649234865390529	-0.0015431803168052818
27.078	0.002891724998610771	0.21741160597959286	0.042227968213394265	0.036532808476888994	-0.001542706275108089
27.08	0.002815633603180226	0.21749599767551137	0.04216285077733063	0.036575204219654725	-0.0015421148776636959
27.082	0.0027415466902430126	0.2175802539053889	0.04209251726307987	0.03661947612073385	-0.0015414059307769308
27.084	0.0026694090054347726	0.21766436432653155	0.04201705659236605	0.03666556426847274	-0.0015405790888594537
27.086	0.0025991656208794525	0.2177483187708432	0.04193655444081158	0.036713408894207954	-0.001539633870799728
27.088	0.002530767015972171	0.2178321072383328	0.04185109323793757	0.036762954585883294	-0.0015385698400758663
27.09	0.002464167871046743	0.21791571989062888	0.041760752333017286	0.036814149286479976	-0.0015373865707034153
27.092	0.00239932295160337	0.21799914707650428	0.04166565198437177	0.03686694138143694	-0.0015360851493271856
27.094	0.002336187023142264	0.21808237939482342	0.041565896176450144	0.03692127912193093	-0.0015346660546839174
27.096	0.0022747148511639724	0.21816540760461892	0.04146155563690339	0.036977110392919316	-0.0015331285198479426
27.098	0.002214861201168705	0.21824822261103624	0.04135270575053823	0.037034383106817725	-0.0015314719472689373
27.1	0.0021565808386566827	0.21833081547464772	0.04123942655931763	0.0370930452283832	-0.0015296959145573562
27.102	0.0020998302854211975	0.21841317742076624	0.04112180276236145	0.03715304623518983	-0.0015278002393043718
27.104	0.002044571535873106	0.2184952998487606	0.04099992371594523	0.037214340164916954	-0.0015257851079008317
27.106	0.0019907675501697345	0.21857717434136925	0.04087388343350076	0.03727688193445493	-0.0015236509269532812
27.108	0.0019383812884545173	0.2186587926740142	0.040743780585616785	0.03734062657267517	-0.001521398296006529
27.11	0.0018873757108706008	0.21874014682411633	0.04060971850003764	0.037405529245007875	-0.0015190280129846953
27.112	0.001837713777561228	0.21882122898040765	0.040471805127475884	0.03747154527791704	-0.0015165410783132475
27.114	0.0017893584486695581	0.218902031539257	0.0403301324501393	0.03753863001181804	-0.001513937920373396
27.116	0.0017422729038471226	0.21898254704872777	0.04018476763804619	0.03760673887101198	-0.0015112180631562959
27.118	0.0016964239512426804	0.21906276819674428	0.0400357833147324	0.037675830351118746	-0.0015083813801400083
27.12	0.0016517812124533337	0.21914268781905719	0.03988325468303089	0.037745865336451224	-0.0015054279604450715
27.122	0.0016083143655372973	0.21922229890440165	0.0397272595250725	0.03781680488025525	-0.0015023580218869288
27.124	0.001565993088552547	0.21930159459965684	0.039567878202284405	0.03788861017557407	-0.0014991719126809485
27.126	0.0015247870595570666	0.2193805682150041	0.039405193655390844	0.03796124257186123	-0.0014958701149434589
27.128	0.001484665956609059	0.21945921322908507	0.03923929140441406	0.0380346635916161	-0.0014924532481402821
27.13	0.001445599457766506	0.21953752329416118	0.03907025954867251	0.038108834947033446	-0.0014889220724781183
27.132	0.0014075578303547145	0.21961549224127175	0.03889818876678176	0.03818371902656986	-0.0014852775105132709
27.134	0.0013705153236669952	0.2196931140853917	0.03872317229995068	0.038259281608025865	-0.0014815207537799198
27.136	0.0013344476028867855	0.21977038302260005	0.03854529326683308	0.03833548972462206	-0.0014776526939632231
27.138	0.0012993303332113724	0.21984729339549916	0.03836461983570168	0.03841231047537196	-0.0014736736883985864
27.14	0.0012651391798382285	0.2199238396867818	0.038181223704768834	0.03848971113568701	-0.001469584271203598
27.142	0.0012318498079646391	0.22000001652379259	0.037995177827334393	0.03856765898576163	-0.0014653850615480044
27.144	0.0011994378827879526	0.22007581868103776	0.037806556411786936	0.0386453319754454	-0.0014610469233819101
27.146	0.0011678790695054619	0.2201512410826955	0.03761543492160313	0.03872349063075982	-0.0014566009417586545
27.148	0.0011371490333146274	0.2202262788051256	0.03742189007534909	0.03880210338278508	-0.0014520480474829141
27.15	0.0011072245331057123	0.22030092707938062	0.03722599984667832	0.038881139730174354	-0.0014473893016341487
27.152	0.0010780858710249027	0.22037518129371536	0.03702784346433278	0.03896057215974954	-0.0014426259672120475
27.154	0.0010497139325560446	0.2204490369960969	0.03682750141214386	0.03904037381772002	-0.0014377594219027081
27.156	0.0010220896022708253	0.22052248977893008	0.036625047285600634	0.03912051785923322	-0.0014327908164316007
27.158	0.0009951937647409365	0.22059553566187193	0.03642057112008669	0.03920097809546259	-0.0014277220107027555
27.16	0.0009690073045382131	0.220668170667743	0.0362141116862223	0.03928172811616573	-0.0014225528892266447
27.162	0.000943511106234346	0.22074039083415553	0.03600574098575768	0.03936274168323792	-0.0014172846815359516
27.164	0.0009186860544010308	0.22081219240085537	0.03579552481653225	0.03944399282441724	-0.0014119184240095472
27.166	0.0008945130336100952	0.2208835717476666	0.03558353102812709	0.03952545578797132	-0.001406455282432143
27.168	0.0008709736564076877	0.2209545253929417	0.03536983751627943	0.0396071056370604	-0.0014008968908729414
27.17	0.000848052336297531	0.22102505000590397	0.035154505138254556	0.03968891975760962	-0.00139524433355066
27.172	0.0008257340685210636	0.22109514235688518	0.03493758850873656	0.03977087611477113	-0.001389498504329813
27.174	0.0008040038463692829	0.22116479935375916	0.03471916206712162	0.03985295295251714	-0.0013836611324118155
27.176	0.000782846663133228	0.2212340180378232	0.03449928449134175	0.03993512866352533	-0.001377733364961297
27.178	0.0007622475121039019	0.2213027955651147	0.034278017196005685	0.040017381836309165	-0.001371716502724131
27.18	0.0007421913865724166	0.2213711292254025	0.03405542753522014	0.040099691296486085	-0.0013656121311321795
27.182	0.0007226632798297738	0.22143901642941133	0.03383156965351402	0.04018203602988015	-0.0013594213507649002
27.184	0.0007036481851669795	0.22150645470056735	0.03360650624773092	0.04026439524801088	-0.0013531456504633848
27.186	0.0006851315711250909	0.22157344169263535	0.03338029965505293	0.04034674874739825	-0.001346786563295285
27.188	0.0006671010847120601	0.2216399751626036	0.03315298842185606	0.04042907808878448	-0.0013403447577837863
27.19	0.0006495449377176517	0.2217060529482231	0.032924629840270524	0.04051136546589623	-0.001333821712288552
27.192	0.0006324513396986965	0.2217716730386176	0.032695305803298956	0.0405935933903454	-0.001327219949552118
27.194	0.000615808500211931	0.22183683357416747	0.0324650854285004	0.04067574458687278	-0.0013205415228806875
27.196	0.0005996046288140953	0.22190153282044736	0.032234024792581736	0.0407578019636062	-0.0013137879989860188
27.198	0.0005838279350620152	0.22196576914214414	0.03200216693139887	0.04083974858214636	-0.0013069604515622082
27.2	0.0005684666285124298	0.22202954097697583	0.03176954183995433	0.04092156762673702	-0.0013000594548741424
27.202	0.0005535089187220812	0.22209284681219593	0.03153617400536755	0.04100324239496833	-0.0012930853869519848
27.204	0.0005389433352022063	0.2221556852268992	0.03130213648668018	0.04108475673206114	-0.0012860406627490301
27.206	0.0005247601041198863	0.22221805496723807	0.031067512059077724	0.041166096057354926	-0.001278928185687026
27.208	0.0005109499650510136	0.222279954928382	0.030832366949170364	0.041247246390254996	-0.0012717502363471848
27.21	0.0004975036553169205	0.2223413841213894	0.030596750819019757	0.041328193925069215	-0.0012645084513254689
27.212	0.00048441191223901037	0.22240234164007774	0.03036069676614074	0.04140892499121716	-0.0012572038150702113
27.214	0.00047166547313861473	0.2224628266278955	0.03012422132397947	0.04148942601072689	-0.0012498366517520074
27.216	0.0004592550753370676	0.22252283825508623	0.02988734440458501	0.0415696835113591	-0.0012424074478935882
27.218	0.0004471714561557686	0.22258237578875686	0.029650141805071428	0.041649684337847624	-0.0012349190467536445
27.22	0.00043540535291605124	0.2226414386561077	0.02941268936280376	0.04172941562542539	-0.0012273743390819665
27.222	0.0004239477169304952	0.22270002641967526	0.02917504657661597	0.04180886489092664	-0.001219775580508229
27.224	0.0004127908130346664	0.22275813874465486	0.02893725660681217	0.04188802078884164	-0.0012121244063181935
27.226	0.0004019273664740967	0.2228157753662243	0.028699346275164128	0.0419668724388552	-0.001204421804208347
27.228	0.0003913501006896866	0.22287293605686773	0.028461326092852245	0.04204540904358985	-0.0011966680974969696
27.23	0.0003810517391223931	0.22292962060769628	0.028223215086440538	0.04212361990921692	-0.001188863984917298
27.232	0.00037102500521311643	0.22298582890487895	0.027985085062211607	0.04220149463515744	-0.0011810124171173478
27.234	0.00036126262240275867	0.2230415609809108	0.027747003970339273	0.042279023089965326	-0.0011731162215393336
27.236	0.00035175731413227386	0.22309681698870432	0.027509024278359995	0.04235619535702714	-0.0011651776064154186
27.238	0.00034250180384256363	0.22315159717062474	0.027271182971170323	0.042433001692876476	-0.0011571981531824144
27.24	0.00033348919921223456	0.22320590182752437	0.027033501551028575	0.042509432759447664	-0.0011491788164358734
27.242	0.0003247137325139483	0.2232597312880826	0.026795988846579053	0.04258548011077719	-0.0011411200500745997
27.244	0.000316169139373197	0.22331308594242344	0.026558695680986417	0.04266113516365935	-0.0011330241062170573
27.246	0.00030784934484509363	0.2233659662196254	0.026321633685346506	0.04273638953344338	-0.001124891590333573
27.248	0.00029974851299291775	0.2234183726842532	0.026084886863053207	0.042811235377801425	-0.001116726231297491
27.25	0.00029186101837008115	0.22347030598416223	0.025848451281645892	0.042885665069382	-0.0011085280242269036
27.252	0.004665452606219426	0.22352174438116193	0.02557897938281715	0.04605252207056318	-0.0011779765125696673
27.254	0.008916451102759456	0.22357257928952362	0.02524559295527496	0.04911526057930075	-0.0012399438764772888
27.256	0.013048237574618867	0.22362268663493506	0.024852045967462367	0.05207331290257122	-0.0012941283659327512
27.258	0.01706413537258921	0.22367194989115538	0.02440209765486794	0.054926533553394725	-0.0013403226356133186
27.26	0.020967431715722268	0.2237202597591258	0.0238992894368649	0.05767516315860727	-0.0013783954176459622
27.262	0.024761255606070884	0.223767514260881	0.023347257704100108	0.06031973364750261	-0.0014083003661109217
27.264	0.02844868039374228	0.22381361820454174	0.02274936464397508	0.06286107676205377	-0.0014300495571728696
27.266	0.032032713009507184	0.223858483425422	0.022109008358011672	0.06530031910882159	-0.0014437253009577657
27.268	0.03551621963761577	0.22390202811149565	0.021429443615279414	0.06763878615541923	-0.0014494615541234982
27.27	0.03890204305157672	0.22394417711609965	0.020713766385417495	0.06987805309421628	-0.0014474376672613963
27.272	0.042192920625528686	0.22398486123833275	0.019965132047636287	0.07201990347343376	-0.0014378868829051244
27.274	0.045391495209681346	0.22402401744135533	0.019186240147165932	0.0740662195963531	-0.0014210522759683579
27.276	0.04850038539124512	0.22406158818876817	0.018380270138725473	0.07601919464112512	-0.0013972533332322315
27.278	0.05152208403860927	0.22409752218956705	0.017549769778364296	0.07788102100007223	-0.0013667939886552226
27.28	0.05445903719325232	0.22413177255322558	0.016697214207441028	0.07965402714523888	-0.0013300003537293759
27.282	0.05731364111224223	0.22416429832702436	0.01582550601432134	0.08134079681825487	-0.0012872592692569826
27.284	0.06008817851091764	0.22419506292974914	0.01493645743945394	0.08294371543493516	-0.0012388852754640879
27.286	0.06278492058925664	0.224224034584637	0.014032976692055311	0.08446560148380794	-0.0011853038169027093
27.288	0.06540607465901294	0.22425118629157031	0.013116734728661174	0.08590901501502828	-0.0011268457607526957
27.29	0.06795369462483804	0.2242764946202321	0.012190084795172397	0.08727672653948358	-0.001063910697161378
27.292	0.07042982071237604	0.2242999410379067	0.011254994142674698	0.08857148807466624	-0.0009968715794883504
27.294	0.07283649314725786	0.22432150998831116	0.010313042097777442	0.08979600681515132	-0.0009260699984969656
27.296	0.0751757325882475	0.22434119017035586	0.009366467212703743	0.09095327312050011	-0.000851910850571253
27.298	0.07744939809219144	0.2243589733371076	0.008416244319378076	0.09204580025840799	-0.0007746799435474353
27.3	0.07965926998842601	0.22437485426440074	0.007464626229634824	0.09307655265287261	-0.0006947816762966197
27.302	0.08180712813551826	0.224388831846399	0.006512951378493155	0.09404821442504832	-0.0006125314477844383
27.304	0.08389475239204701	0.22440090648485758	0.0055620035400026704	0.09496327651383708	-0.0005281860801402143
27.306	0.0859238869033273	0.2244110817691553	0.0046138594698588945	0.09582472265467622	-0.00044212180406688
27.308	0.08789612512848213	0.22441936430307255	0.0036692696845393178	0.09663494493327225	-0.0003545796739107822
27.31	0.08981302112323132	0.22442576185428148	0.002729209993632838	0.09739639367952108	-0.0002658152109739471
27.312	0.09167612894735398	0.22443028527647446	0.0017952965752977097	0.09811178170378995	-0.00017613974568917058
27.314	0.09348700235969232	0.22443294741992684	0.0008680333794816506	0.09878335204307118	-0.00008574724691047269
27.316	0.09524713757888872	0.2244337603720777	-0.00005883870126188992	0.09941460001393693	5.849425951290312e-6
27.318	0.09695790740395846	0.2244327430603786	-0.0009638516825742522	0.10007463292804547	0.00009645710333069729
27.32	0.09862066885744741	0.2244299096717139	-0.0018681866099164099	0.10069599398317151	0.0001881189076315844
27.322	0.1002367789619106	0.22442527596216463	-0.002764057618416303	0.10128301007389663	0.0002799520756108891
27.324	0.10180759227370753	0.22441885951038457	-0.0036508261319271994	0.10183740535452017	0.00037179066067594515
27.326	0.10333438680132978	0.22441067905528458	-0.0045279932624411375	0.10236077945979764	0.0004634889197321869
27.328	0.10481835202808344	0.22440075450259458	-0.005394763704124209	0.10285476658372388	0.0005548771615620412
27.33	0.10626067259699967	0.22438910709127385	-0.006250861547511506	0.10332077363064122	0.000645843850946916
27.332	0.1076625331511121	0.2243757585281562	-0.007095781149094005	0.10376026559410738	0.0007362601366276545
27.334	0.10902511085484187	0.22436073170190987	-0.007929107882011502	0.10417464038279894	0.0008260119621649648
27.336	0.11034949614747977	0.22434405005168936	-0.008750501479878764	0.10456519066288682	0.0009149978556393962
27.338	0.11163672416525344	0.22432573793031355	-0.009559564364442332	0.10493317439027626	0.0010031154345490976
27.34	0.11288782919217694	0.22430582013169645	-0.010356101647568176	0.10527974233764525	0.001090287713078441
27.342	0.11410384551227117	0.22428432214487892	-0.011139729286539422	0.10560609424160812	0.0011764233008602842
27.344	0.11528579168855349	0.22426126987148398	-0.011910350765530021	0.10591328083892161	0.001261464325519646
27.346	0.11643459985545482	0.22423668961346488	-0.012667670223777686	0.10620236115237593	0.0013453364880648365
27.348	0.11755117295910576	0.22421060818247096	-0.01341150731029797	0.10647430889039848	0.0014279809720425033
27.35	0.11863641393625639	0.22418305265736074	-0.0141417165239786	0.10673006069849945	0.0015093462629852086
27.352	0.11969122579367045	0.22415405044560263	-0.014858228577308124	0.1069704998331571	0.0015893921375499487
27.354	0.12071649787638838	0.2241236288309302	-0.01556109449619826	0.10719643069005254	0.0016680937876230749
27.356	0.1217130297557328	0.22409181538045966	-0.016250009904158678	0.10740873572388217	0.0017453930193062472
27.358	0.12268159404517477	0.22405863810463683	-0.016924941057853502	0.10760815350413619	0.001821261655401957
27.36	0.12362296335819076	0.22402412492026355	-0.017585915164809833	0.1077953785172292	0.0018956803817625572
27.362	0.12453791030825538	0.2239883037710562	-0.018232898045596222	0.10797111262382018	0.0019686262883397004
27.364	0.1254272075088448	0.22395120266823831	-0.01886587332884199	0.1081360331980224	0.002040080704597343
27.366	0.12629160986922303	0.22391284959090044	-0.019484878370275543	0.10829076958782062	0.0021100324740422186
27.368	0.127131788939609	0.22387327244972174	-0.020089940462659744	0.10843589684031345	0.0021784707115370112
27.37	0.12794839252523052	0.22383249911359215	-0.020681079309898456	0.10857196662886195	0.0022453854526831426
27.372	0.12874206845270433	0.2237905573626647	-0.021258371661214585	0.10869949300996469	0.002310774221791426
27.374	0.12951346454865156	0.22374747480444962	-0.021821896418597143	0.10881897590243499	0.002374636420520755
27.376	0.1302632286396931	0.22370327892553052	-0.02237170131757509	0.10893091584193854	0.0024369699134657572
27.378	0.13099200113099577	0.22365799708156653	-0.02290788186040415	0.10903577757008422	0.0024977787111327937
27.38	0.13170035780286451	0.22361165640592118	-0.02343055003608785	0.10913397493452362	0.002557069060340513
27.382	0.13238884198954168	0.22356428382730217	-0.02393979885059358	0.10922590307334532	0.002614846148850318
27.384	0.1330579968396062	0.2235159060908796	-0.024435729585076987	0.1093119437945921	0.0026711170989837866
27.386	0.13370836550164075	0.22346654969280508	-0.02491848407167582	0.10939245235643937	0.00272589408160549
27.388	0.13434049112422777	0.22341624084899112	-0.025388196477712777	0.10946777835924497	0.002779189464963226
27.39	0.13495491435665333	0.22336500552151095	-0.025844986475454905	0.10953826793441307	0.0028310150533096615
27.392	0.13555213039539507	0.2233128694216345	-0.026289000285182183	0.10960422543708898	0.0028813855137728044
27.394	0.13613259577166203	0.22325985794708442	-0.02672037548376257	0.10966593241129576	0.0029303148918067502
27.396	0.13669676587495086	0.22320599627257348	-0.027139223151133325	0.10972367443495033	0.00297781528545242
27.398	0.13724509609475508	0.22315130929793434	-0.027545707416640076	0.10977770798407747	0.0030239046249987515
27.4	0.13777804182057135	0.22309582154556734	-0.02794003308157275	0.10982826589347684	0.0030686053823555113
27.402	0.13829605788633778	0.2230395571775583	-0.028322343506073284	0.1098756011976147	0.0031119345200551606
27.404	0.13879957024001524	0.2229825400864973	-0.02869278198178464	0.10991994740449242	0.0031539090863263353
27.406	0.13928896371460384	0.22292479385636702	-0.029051510836441842	0.10996150468879501	0.0031945478450579787
27.408	0.13976462013637253	0.22286634173205072	-0.029398706539775624	0.11000046098486405	0.003233871271734056
27.41	0.1402269213315878	0.22280720660757472	-0.02973453715210704	0.11003700340415334	0.0032718993658273263
27.412	0.14067624912651872	0.22274741104800502	-0.030059170808680008	0.11007131485368724	0.0033086524543229816
27.414	0.14111298531186864	0.2226869772733197	-0.030372780883855678	0.11010357201082477	0.0033441516672146057
27.416	0.14153749541340155	0.22262592716010224	-0.03067553739822711	0.11013394136984117	0.0033784178373047146
27.418	0.1419501052843997	0.22256428224577307	-0.030967611811999966	0.11016256608107806	0.0034114715826126197
27.42	0.14235113505507874	0.22250206371747755	-0.031249179158130275	0.11018958177093013	0.0034433339821192416
27.422	0.14274090485565225	0.22243929242182917	-0.031520407698258465	0.11021512398577628	0.003474025642545774
27.424	0.1431197348163359	0.22237598886297033	-0.031781472036763105	0.11023932268031321	0.003503567951116079
27.426	0.14348794506734464	0.22231217318932447	-0.032032552392633	0.11026230266936443	0.003531982987188774
27.428	0.1438458478094811	0.22224786519545456	-0.032273820471566725	0.11028418608035578	0.0035592920224102606
27.43	0.144193720596732	0.22218308433293676	-0.03250545021149184	0.11030507496864926	0.0035855161224683037
27.432	0.14453183183309817	0.2221178497043351	-0.03272761527065921	0.11032506488766762	0.003610676278354099
27.434	0.1448604499296803	0.22205218006763064	-0.03294048657386439	0.110344250506225	0.0036347933023034335
27.436	0.1451798432975773	0.2219860938393521	-0.03314423586181768	0.1103627241734608	0.0036578881603579125
27.438	0.14549028034788983	0.22191960909177907	-0.03333903379870562	0.11038057684575943	0.0036799817821813966
27.44	0.14579202741980032	0.22185274355960785	-0.03352504860205163	0.11039789779490425	0.0037010948891384936
27.442	0.1460853246749818	0.22178551463982898	-0.03370244976053629	0.11041476148574199	0.0037212479517948166
27.444	0.14637039485066472	0.22171793938804416	-0.03387141057846539	0.11043123077366598	0.003740461558220103
27.446	0.14664746039312393	0.22165003450920656	-0.034032102994074054	0.1104473674886657	0.003758756185798617
27.448	0.1469167437486328	0.22158181638607904	-0.03418468052752263	0.11046324015710356	0.003776150574805594
27.45	0.14717846736346624	0.2215133010931248	-0.034329299153277884	0.11047891494493295	0.0037926637212741462
27.452	0.14743285368389902	0.22144450438881727	-0.03446611888665374	0.11049445501162054	0.003808315022746527
27.454	0.1476801220864273	0.22137544170755874	-0.03459530378381072	0.11050991907961244	0.0038231242216835324
27.456	0.14792046662490782	0.22130612815159803	-0.034717021941757284	0.11052535078171395	0.003837111028209184
27.458	0.1481540695422011	0.22123657848410783	-0.03483144212182415	0.11054078668151267	0.0038502950133980185
27.46	0.1483811130641302	0.2211668071502532	-0.03493871234847012	0.11055627146399588	0.0038626937669999275
27.462	0.14860177941651698	0.22109682830219957	-0.03503898134006648	0.11057184856564559	0.003874324938628312
27.464	0.1488162508251845	0.22102665579236797	-0.03513239911266801	0.11058755993973572	0.0038852062926988916
27.466	0.14902470951595576	0.22095630317334441	-0.03521911548532959	0.11060344675389336	0.0038953555643008726
27.468	0.14922733542394823	0.22088578369827414	-0.03529928008010578	0.11061954832469392	0.003904790418648167
27.47	0.14942428793116747	0.22081511032125492	-0.035373042322051754	0.11063589336335082	0.003913528138279813
27.472	0.14961571623645942	0.22074429569819487	-0.03544054995199003	0.11065250564617743	0.00392158565366621
27.474	0.14980176951985558	0.22067335219977582	-0.035501940831204185	0.11066941259926916	0.003928978937923377
27.476	0.14998259696138844	0.2206022919176231	-0.03555735747495644	0.1106866388668059	0.003935724385888424
27.478	0.15015834774109046	0.22053112665853214	-0.03560694102843384	0.1107042090132605	0.0039418382419345805
27.48	0.15032917103899324	0.22045986795018924	-0.035650829456004764	0.11072214836522622	0.003947336428371136
27.482	0.1504952144066239	0.2203885270475324	-0.035689157541219464	0.11074048226096524	0.003952234517602207
27.484	0.15065660897682895	0.22031711493911338	-0.03572205688680972	0.11075922894336414	0.0039565474770540355
27.486	0.15081347691185956	0.22024564235292168	-0.03574965791468996	0.11077840226610203	0.003960289985349062
27.488	0.1509659403291025	0.2201741197442729	-0.03577210163596541	0.11079801069492325	0.003963477699641577
27.49	0.1511141213459442	0.22010255730374437	-0.035789509422744455	0.11081807097271747	0.003966124395288435
27.492	0.15125814207977142	0.22003096498428296	-0.03580200077310331	0.11083860017674045	0.003968243649217351
27.494	0.1513981246479701	0.21995935249638335	-0.03580969864152122	0.11086024501493488	0.003969871965310024
27.496	0.1515341900214704	0.21988772930117445	-0.03581272943888046	0.11088286997260294	0.003971018221735392
27.498	0.15166644611588173	0.2198161046035071	-0.03581122303246631	0.11090599804538433	0.003971679431641531
27.5	0.15179499298463797	0.21974448734580332	-0.03580530926491901	0.11092962840803881	0.0039718696517923755
27.502	0.15191993061190232	0.21967288624507225	-0.03579508280068856	0.11095377575154167	0.003971599590075465
27.504	0.152041358981838	0.21960130980178102	-0.03578067488802409	0.11097843765229211	0.0039708833972175155
27.506	0.15215937807860752	0.21952976624722498	-0.03576221374037842	0.11100361255481948	0.003969734918139608
27.508	0.15227408788637414	0.21945826357660234	-0.035739807240940946	0.11102930774638076	0.00396816605695076
27.51	0.152385587583002	0.2193868095896753	-0.035713542942637656	0.11105553907580988	0.00396618676380171
27.512	0.1524939659603695	0.2193154119199567	-0.03568351023681898	0.1110823161740434	0.00396380696632604
27.514	0.15259930495241592	0.21924407797913406	-0.0356498312508473	0.11110962986889784	0.003961039555170311
27.516	0.15270168640477289	0.21917281495950167	-0.035612605412539286	0.11113748097185293	0.003957895256394192
27.518	0.15280119216307217	0.21910162985686757	-0.035571930468720814	0.11116587070168475	0.003954384623095138
27.52	0.15289790407294507	0.21903052947244467	-0.035527903268069934	0.11119480033495119	0.003950518110212496
27.522	0.15299190398002332	0.21895952041390435	-0.03548062315037454	0.1112242696407954	0.003946306396300706
27.524	0.15308327316591072	0.21888860906243923	-0.03543021216248436	0.11125426716894103	0.003941762289777299
27.526	0.1531720846806321	0.21881780161560954	-0.035376726620579134	0.11128480765860058	0.003936892217562044
27.528	0.1532584056446253	0.21874710416410256	-0.035320229839099444	0.1113158994936337	0.003931703154861236
27.53	0.15334230307683921	0.2186765226426137	-0.03526081449550978	0.11134753703574235	0.003926204847949216
27.532	0.1534238439962222	0.21860606277112074	-0.035198602630298906	0.11137970051843564	0.0039204098196301135
27.534	0.1535030954217231	0.2185357300238544	-0.03513369427106653	0.11141238004879402	0.0039143284986462015
27.536	0.15358012437229082	0.21846552975387928	-0.03506614683729616	0.11144558547123257	0.003907967264502681
27.538	0.15365499747053346	0.21839546711599517	-0.034996078714567766	0.11147929746385787	0.0039013382690898848
27.54	0.15372777479428712	0.21832554706691307	-0.03492356729988353	0.11151351240959685	0.003894449655482953
27.542	0.15379851131981906	0.2182557744516904	-0.03484864946797311	0.11154824310522024	0.003887305622742068
27.544	0.15386726191570343	0.2181861540117746	-0.034771412005071785	0.1115834785096854	0.003879915104219345
27.546	0.15393408145051482	0.21811669029991793	-0.0346919307345846	0.11161921246898943	0.0038722859876230624
27.548	0.1539990247928277	0.21804738774214058	-0.03461027007179486	0.11165544401304009	0.003864425072277488
27.55	0.1540621468112166	0.21797825061871026	-0.03452651135371901	0.11169216388108683	0.0038563407643617885
27.552	0.15412350227028107	0.21790928303281606	-0.03444074626797077	0.11172935752100757	0.0038480424530644135
27.554	0.1541831415199688	0.2178404889313151	-0.03435303524549816	0.11176702283364275	0.003839536474688527
27.556	0.15424110918780926	0.21777187215218702	-0.03426343398164673	0.11180515694475718	0.0038308286137843394
27.558	0.15429744953437133	0.21770343641251372	-0.03417200731800617	0.11184375221279748	0.003821925519088984
27.56	0.15435220682022427	0.21763518529105721	-0.034078828604715776	0.11188279667018865	0.0038128346515396237
27.562	0.1544054253059374	0.21756712223011646	-0.033983953972007035	0.11192228641030144	0.0038035618298094724
27.564	0.15445714925207962	0.21749925055924124	-0.033887452556630476	0.11196221105833384	0.003794114115374736
27.566	0.15450742291922026	0.21743157345463787	-0.03378939834492947	0.11200255764680062	0.0037844990359786725
27.568	0.15455629042298816	0.2173640939647754	-0.0336898450877937	0.11204332271870503	0.0037747221855148486
27.57	0.15460379156518933	0.21729681504844003	-0.03358883373496367	0.11208450671966602	0.0037647878604722806
27.572	0.15464996164057107	0.21722973955374353	-0.033486433310454304	0.11212609400656705	0.0037547029693126375
27.574	0.1546948357847652	0.21716287021232772	-0.033382687639853054	0.11216808092886679	0.0037444720088101184
27.576	0.1547384491334033	0.21709620966708842	-0.03327764656096401	0.11221046076495203	0.003734100053778993
27.578	0.15478083682211718	0.2170297604477983	-0.03317137335880425	0.11225322003687169	0.0037235934725710768
27.58	0.15482203398653857	0.21696352495522186	-0.033063925868445976	0.11229634772805054	0.0037129581165774948
27.582	0.15486207576229927	0.21689750549785486	-0.03295534793443346	0.11233983953424592	0.0037021984987494973
27.584	0.15490099724078474	0.21683170428013918	-0.03284569473755728	0.11238368540840506	0.003691320224406143
27.586	0.1549388306848212	0.21676612340428086	-0.032735013196182675	0.11242787777598136	0.0036803280626155625
27.588	0.15497560424997603	0.2167007648868494	-0.032623342777662406	0.1124724105186106	0.0036692260013785963
27.59	0.15501134581561382	0.21663563066016014	-0.03251073099715569	0.11251727326757761	0.0036580188037356734
27.592	0.15504608326109928	0.2165707225604378	-0.03239722287191644	0.11256245674598644	0.003646710998210177
27.594	0.1550798444657972	0.21650604233779763	-0.032282861079612764	0.11260795270809859	0.0036353068937351506
27.596	0.1551126573090721	0.2164415916563784	-0.03216768891938777	0.11265375247416066	0.0036238108651905103
27.598	0.15514454967028876	0.21637737209224703	-0.03205175176740934	0.11269984620010048	0.0036122274946308315
27.6	0.15517554942069617	0.21631338513168477	-0.03193509088732442	0.11274622596597138	0.0036005609734261128
27.602	0.1552056826727239	0.21624963218923887	-0.03181773926061707	0.11279288699502114	0.0035888146688598283
27.604	0.15523497195699723	0.21618611461209442	-0.03169973152097616	0.11283982175077237	0.00357699205437429
27.606	0.15526343940926143	0.21612283367621518	-0.03158110425607576	0.11288702141366277	0.0035650967924227405
27.608	0.15529110716526165	0.2160597905824359	-0.03146189600757578	0.1129344760745865	0.0035531327419286956
27.61	0.15531799736074314	0.21599698645255366	-0.03134214727112072	0.11298217472521163	0.003541103959249076
27.612	0.15534413213145118	0.21593442232691717	-0.03122189713269142	0.11303010695406064	0.0035290143722167904
27.614	0.15536953361313102	0.21587209917960026	-0.031101173895668018	0.11307826772134336	0.0035168668682224033
27.616	0.1553942239413258	0.2158100179260508	-0.03098000857307915	0.1131266505498734	0.0035046646038788074
27.618	0.15541822418478038	0.21574817941930377	-0.03085843224578573	0.11317524830165315	0.0034924107316165404
27.62	0.15544155240045535	0.2156865844505636	-0.030736475663485984	0.11322405236232683	0.003480108329955921
27.622	0.15546422616291794	0.21562523374986675	-0.030614169244716126	0.11327305395723045	0.0034677604447125145
27.624	0.1554862630467357	0.21556412798674351	-0.03049154307684906	0.11332224440545173	0.003455370096854049
27.626	0.15550768062647605	0.21550326777090878	-0.030368626804277647	0.11337161518021577	0.003442940271606151
27.628	0.15552849647670633	0.21544265365472604	-0.030245447695617215	0.11342115890758898	0.0034304737293157713
27.63	0.15554872817199403	0.21538228613841903	-0.03012203114459151	0.11347086912269205	0.003417973053717597
27.632	0.15556839328690653	0.21532216567160953	-0.029998402397333535	0.11352073938808825	0.003405440820606702
27.634	0.1555875087773408	0.215262292653528	-0.029874586599235163	0.11357076294474946	0.003392879592734126
27.636	0.15560608915347804	0.21520266743321456	-0.02975060879494582	0.11362093174584122	0.0033802918912877625
27.638	0.1556241483675766	0.2151432903097208	-0.029626493928373118	0.11367123744825806	0.0033676802260914768
27.64	0.15564170037274444	0.2150841615321069	-0.029502267267014784	0.11372167148728403	0.003355047146269508
27.642	0.15565875912208957	0.21502528129952325	-0.02937795210948874	0.11377222627021646	0.003342395014756336
27.644	0.15567533856871998	0.214966649770355	-0.02925356695376764	0.11382289666837113	0.0033297257285599706
27.646	0.15569145266574372	0.2149082670656775	-0.02912913087482308	0.11387367722897905	0.0033170412472002917
27.648	0.15570711536626874	0.2148501332674924	-0.029004663871601125	0.11392456199061184	0.0033043436272570817
27.65	0.1557223402766645	0.21479224841687927	-0.02888018686702095	0.11397554429383551	0.003291635017476393
27.652	0.1557371390897706	0.2147346125121478	-0.028755721707975548	0.11402661593875969	0.003278917635237183
27.654	0.15575152288391816	0.21467722550720716	-0.02863129052527745	0.11407776820590368	0.003266193723978487
27.656	0.15576550273927803	0.21462008731613633	-0.028506910257296666	0.11412899507464791	0.0032534650203484413
27.658	0.15577908973602103	0.21456319782226144	-0.028382595881134308	0.11418029154236072	0.003240733072436922
27.66	0.1557922949543179	0.21450655687831674	-0.028258362964597262	0.1142316522827463	0.0032279994922515104
27.662	0.15580512947433953	0.2144501643053876	-0.02813422758845364	0.11428307168439406	0.0032152659482763044
27.664	0.15581760437625666	0.21439401989188486	-0.028010206346433426	0.11433454384848879	0.0032025341657215115
27.666	0.1558297306108535	0.21433812339251934	-0.02788631634522916	0.11438606251679635	0.0031898059248285427
27.668	0.15584151774165267	0.2142824745273278	-0.027762575010239748	0.11443762049354324	0.0031770830229453434
27.67	0.15585297449028887	0.2142270729838163	-0.02763899661187054	0.1144892117899315	0.0031643669367576455
27.672	0.15586410956660357	0.21417191842456734	-0.027515592702207416	0.11454083185425075	0.0031516588770735886
27.674	0.15587493168043826	0.2141170104886839	-0.027392375297282712	0.11459247588633763	0.00313896010572338
27.676	0.15588544954163444	0.21406234879065805	-0.02726935699200399	0.11464413877365869	0.0031262719472597454
27.678	0.15589567186003364	0.21400793291921308	-0.027146550960153608	0.11469581508857668	0.003113595789218402
27.68	0.15590560734547734	0.2139537624361462	-0.027023970954389572	0.1147474990856499	0.003100933082379447
27.682	0.155915264707807	0.21389983687482692	-0.026901632313990325	0.11479918415540502	0.0030882854420947697
27.684	0.15592465232877437	0.2138461557340829	-0.026779552072479264	0.11485086257845988	0.0030756546549890263
27.686	0.155933777287508	0.2137927184905103	-0.026657735912940884	0.11490253204690402	0.0030630413550345945
27.688	0.15594264636912528	0.21373952461090362	-0.026536189086712913	0.1149541903487563	0.0030504461314045856
27.69	0.15595126635934195	0.21368657355029558	-0.026414918104219663	0.11500583461165627	0.0030378697027743317
27.692	0.15595964404387377	0.21363386474943918	-0.026293930734972663	0.115057461296159	0.0030253129178630027
27.694	0.15596778620843654	0.21358139763228914	-0.026173236007569378	0.11510906618943956	0.003012776755987126
27.696	0.15597569963874605	0.21352917160348384	-0.026052844209693844	0.11516064439907857	0.0030002623276171457
27.698	0.155983391120518	0.21347718604582747	-0.025932766888117326	0.11521219034693028	0.002987770874936344
27.7	0.15599086743778104	0.2134254403177713	-0.02581301684869701	0.11526369776214453	0.0029753037723773564
27.702	0.15599813492289466	0.2133739337508959	-0.02569360815637667	0.11531515942701703	0.002962862520807881
27.704	0.15600519896496268	0.21332266565004065	-0.02557455138174669	0.11536656950717232	0.0029504482595970297
27.706	0.156012064848046	0.2132716353096396	-0.025455848241610853	0.11541792697746613	0.002938061233499701
27.708	0.15601873785620557	0.21322084201889913	-0.025337502385090187	0.11546922978236242	0.0029257018850151347
27.71	0.15602522327350227	0.21317028505905977	-0.025219518108600698	0.1155204755350281	0.0029133707246698053
27.712	0.15603152638399703	0.21311996370214364	-0.025101900334517053	0.1155716615258586	0.0029010683291166416
27.714	0.15603765247175078	0.21306987720970183	-0.024984654611171313	0.11562278471935679	0.0028887953413949457
27.716	0.15604360682082438	0.21302002483156282	-0.02486778711285358	0.11567384175105332	0.002876552471191108
27.718	0.15604939470107682	0.2129704058045808	-0.024751304639812597	0.1157248289165591	0.002864340494903948
27.72	0.15605502086499792	0.21292101935138322	-0.024635214618254533	0.11577574188799682	0.002852160248998443
27.722	0.1560604894567214	0.21287186467911923	-0.02451952510034357	0.11582657565856358	0.0028400126291469934
27.724	0.15606580459076255	0.21282294097829127	-0.024404244401035394	0.11587732506332196	0.0028278985613835335
27.726	0.15607097038163678	0.21277424742712275	-0.024289375499146004	0.11592798791850338	0.00281581842941299
27.728	0.15607599094385938	0.21272578320045923	-0.02417492035743236	0.11597856263311243	0.002803772514824974
27.73	0.1560808703919457	0.2126775474679409	-0.024060881850942212	0.11602904713370685	0.0027917611943615254
27.732	0.15608561284041114	0.21262953939324503	-0.023947263067288484	0.11607943925221059	0.00277978486847602
27.734	0.156090222403771	0.2125817581336611	-0.023834067306649914	0.11612973672475715	0.0027678439614013963
27.736	0.1560947031575501	0.21253420283966595	-0.02372129808177162	0.1161799371686073	0.0027559389206980316
27.738	0.1560990586577938	0.2124868726544981	-0.023608959117963905	0.11623003781022202	0.0027440702109409305
27.74	0.15610329211400312	0.2124397667137329	-0.02349705435310308	0.11628003558003114	0.0027322383162047517
27.742	0.15610740673161558	0.21239288414485744	-0.02338558793763104	0.11632992730361659	0.002720443744736952
27.744	0.1561114057160687	0.21234622406684547	-0.023274564234556077	0.11637970970293185	0.0027086870290798765
27.746	0.1561152922728001	0.21229978558995952	-0.023163987301513197	0.11642937968819578	0.0026969686726204256
27.748	0.15611906960724722	0.21225356781884372	-0.023053858573711224	0.11647893567189121	0.0026852889097961873
27.75	0.15612274092484765	0.21220756985633432	-0.022944178849576634	0.11652837645396441	0.002673647910410554
27.752	0.1561263094310389	0.21216179080341566	-0.022834949178371027	0.11657770072005112	0.0026620458712737147
27.754	0.15612977825793375	0.2121162297587275	-0.02272617085534444	0.11662690700120665	0.002650483014839789
27.756	0.15613315007031045	0.21207088581807343	-0.02261784542173593	0.11667599344818946	0.0026389595842386234
27.758	0.15613642736325078	0.2120257580739283	-0.022509974664772395	0.1167249579982594	0.002627475847287441
27.76	0.15613961263247342	0.21198084561494654	-0.02240256061766919	0.11677379847051297	0.0026160320987911527
27.762	0.15614270837369684	0.21193614752547035	-0.022295605559630657	0.11682251256427516	0.0026046286606180753
27.764	0.15614571708263963	0.21189166288503736	-0.022189112015849017	0.11687109785787025	0.002593265881783535
27.766	0.1561486412550204	0.21184739076826908	-0.022083080401824606	0.11691955315701485	0.002581943892911765
27.768	0.15615148338655768	0.2118033302723039	-0.02197749549174389	0.11696788627240105	0.002570661193230506
27.77	0.15615424597297003	0.21175948044960965	-0.021872409808991515	0.1170160661630461	0.00255942335335421
27.772	0.15615693125813918	0.2117158403320353	-0.021767783656044152	0.11706411454236082	0.002548226319244482
27.774	0.1561595412326108	0.21167240900659465	-0.021663616194789955	0.11711203076277855	0.002537070086237269
27.776	0.1561620780322158	0.2116291855674656	-0.021559901093317704	0.11715981745681395	0.0025259540764800657
27.778	0.15616454369003718	0.21158616908284136	-0.021456661838545638	0.11720746002331142	0.0025148808346750497
27.78	0.1537288784774488	0.21154336470890828	-0.021344330051001004	0.115855701617188	0.0024728623336075515
27.782	0.14968361667899932	0.21150082331654158	-0.02118897879687587	0.11359654695022733	0.0024069948247266815
27.784	0.14574480175119797	0.21145864324345237	-0.020984268368786706	0.11141960038708737	0.0023380587960656124
27.786	0.1419096400334081	0.21141691518166983	-0.020736692540040885	0.10931815538073042	0.002266896977174623
27.788	0.13817539035760695	0.21137572410540367	-0.020447713222267017	0.10728857441389865	0.002193806001641254
27.79	0.13453941284156873	0.21133515017262378	-0.020119975213469424	0.10532684541309598	0.002119173519024417
27.792	0.1309991051200809	0.21129526849313884	-0.01975576272845775	0.10342936016084245	0.002043325898493804
27.794	0.1275519651172687	0.21125614967036646	-0.019357550417182803	0.10159264930394389	0.0019665848309162654
27.796	0.12419552832562562	0.2112178597871141	-0.01892717687089145	0.09981373093837496	0.0018891921396141929
27.798	0.12092741742418707	0.21118046101475213	-0.018466746154724257	0.09808967921989051	0.0018113972065520489
27.8	0.11774530279934105	0.2111440115197178	-0.017978198453849688	0.0964177979108741	0.0017334183053248683
27.802	0.11464692269819506	0.21110856575195594	-0.017463337468130724	0.09479560249940519	0.0016554475969418891
27.804	0.11163007661278739	0.2110741746269887	-0.01692382710559977	0.09322080296525659	0.001577652752029185
27.806	0.108692612464512	0.2110408856844656	-0.016361435893026344	0.09169117981560593	0.0015001993605089875
27.808	0.10583245040933828	0.21100874314340914	-0.015777682442516334	0.090204742566689	0.0014232217830261549
27.81	0.10304751021884644	0.21097778825509805	-0.01517397033860295	0.08875961513920576	0.0013468357673881216
27.812	0.1003358524489046	0.2109480596704982	-0.01455167010843815	0.0873540787203147	0.0012711477361645564
27.814	0.09769559392209733	0.2109195929421758	-0.013912306810266	0.08598644349273885	0.0011962697833945832
27.816	0.09512485146099461	0.21089242103732825	-0.013257055256915517	0.08465520746724425	0.0011222787631789042
27.818	0.09262174192815825	0.21086657446568308	-0.012587178238188017	0.08335887650525702	0.0010492530363067736
27.82	0.09018443671484178	0.21084208130975557	-0.011903824046252185	0.08209607095392575	0.0009772571835241668
27.822	0.08781126295145252	0.2108189674102142	-0.011208109033477178	0.0808655521939878	0.000906349926042555
27.824	0.08550057490597404	0.21079725639585586	-0.010501105865004084	0.07966614484354004	0.0008365826208587632
27.826	0.08325072684640214	0.2107769698532711	-0.009783804989621421	0.07849672903319338	0.0007679966891839181
27.828	0.08106007304667028	0.21075812736909727	-0.009057206709273341	0.07735620448666482	0.0007006311342805412
27.83	0.07892700991534018	0.2107407466224863	-0.008322215091642642	0.0762435496641498	0.0006345152196553927
27.832	0.07685007096413769	0.2107248435063239	-0.007579728015898633	0.07515784867959545	0.0005696760512513997
27.834	0.07482781723949619	0.21071043213723695	-0.006830596469050735	0.07409823419210008	0.0005061351368354533
27.836	0.0728588097878379	0.21069752504122025	-0.0060755858999989995	0.07306387878240707	0.00044390587172962845
27.838	0.07094160965558545	0.21068613317046136	-0.005315508789148653	0.07205395112090934	0.00038300341047608106
27.84	0.06907481146446685	0.21067626588502153	-0.004551111743533518	0.07106767063045016	0.0003234369103918138
27.842	0.06725713019738103	0.2106679311577398	-0.0037830643960577205	0.07010436430354922	0.00026520932460501683
27.844	0.06548730743984359	0.2106611355960964	-0.0030120641367077736	0.06916337456049469	0.00020832452008735284
27.846	0.06376408477737949	0.21065588442854227	-0.0022387696624688864	0.06824406006191107	0.00015278273131031104
27.848	0.06208620379550424	0.21065218165670546	-0.001463767298020728	0.0673458025778494	0.000098578583472416
27.85	0.06045243287401653	0.21065003960931133	-0.0006845301762364456	0.06646882414601493	0.00004549991590690091
27.852	0.05886164609885834	0.2106494408337822	0.00008891477965273487	0.0656146654595572	-5.8341135213244416e-6
27.854	0.05731274321947005	0.2106503949506127	0.0008650678044159496	0.06481465922652815	-0.00005606907495106068
27.856	0.05580462398231621	0.21065290013452334	0.0016398597306545178	0.06403122903371228	-0.00010500223399670116
27.858	0.054336188133869374	0.2106569532509142	0.0024129313552545355	0.0632639501857118	-0.000152651569060365
27.86	0.05290635646377282	0.21066255042622897	0.0031838588608100894	0.06251239330506127	-0.00019903063733476463
27.862	0.051514142014634355	0.21066968698711963	0.00395224958831185	0.061776201150609805	-0.00024415496556496767
27.864	0.05015858274063012	0.21067835750211744	0.004717736728265902	0.0610550406357864	-0.0002880416076532166
27.866	0.04883871658957297	0.21068855577085596	0.005479961902784647	0.06034857977692514	-0.0003307079180647098
27.868	0.04755358150926855	0.210700274946252	0.0062385878827245405	0.059656489946303154	-0.00037217225530488524
27.87	0.04630223195674105	0.21071350750073903	0.006993286593641623	0.058978453044615735	-0.0004124532249906332
27.872	0.04508380271081795	0.21072824527050918	0.007743750124923041	0.05831420863943108	-0.0004515706604363827
27.874	0.043897452604591346	0.2107444795038839	0.00848971063082367	0.05766351893073512	-0.0004895465896769639
27.876	0.04274234046604791	0.21076220087823372	0.009230825984159509	0.0570261238832775	-0.0005263982261176571
27.878	0.04161762512318046	0.21078139938523224	0.00996681487385366	0.05640177294698523	-0.0005621460295197293
27.88	0.04052247064590686	0.21080206462931408	0.010697522380236982	0.05579024096342249	-0.0005968173513050261
27.882	0.039456112926133456	0.21082418571489533	0.011422597846541104	0.05519130397623505	-0.0006304280699467379
27.884	0.03841782894091452	0.21084775110421994	0.012141806324183544	0.05460478747317538	-0.0006630007538724992
27.886	0.03740689591498347	0.21087274895335842	0.012855017314957768	0.05403053140447598	-0.0006945634167409082
27.888	0.03642259107307393	0.21089916696136216	0.013561916549806598	0.05346833013113044	-0.0007251330312959008
27.89	0.035464191639924744	0.21092699227708248	0.014262308408753033	0.05291799453004033	-0.0007547327583601411
27.892	0.034530978255839104	0.21095621178590365	0.014956072175675694	0.05237934310683432	-0.0007833892360202952
27.894	0.033622290635726304	0.21098681195744534	0.015642929520094738	0.051852199397581684	-0.0008111203006382691
27.896	0.03273751722815795	0.2110187787900436	0.01632272165689156	0.0513364374972009	-0.000837950380123221
27.898	0.031876047828060854	0.21105209806923736	0.016995340222966216	0.05083193224488765	-0.0008639059826926324
27.9	0.031037272230357085	0.21108675520179265	0.01766054033236334	0.05033852563120117	-0.0008890055621815341
27.902	0.030220580229968874	0.2111227351949634	0.018318190442331114	0.04985607007058365	-0.0009132729862591557
27.904	0.029425361762078397	0.2111600228523871	0.01896817397389803	0.049384410406811255	-0.0009367320881947763
27.906	0.028651034966037273	0.21119860267102397	0.019610328237829384	0.04892339562387939	-0.0009594038466934605
27.908	0.02789707744847965	0.21123845885668152	0.020244520001247462	0.048472915499243166	-0.0009813109073432064
27.91	0.027162974079804662	0.2112795753557161	0.020870614120315344	0.048032855863267034	-0.0010024751998189726
27.912	0.026448209730407412	0.2113219358336747	0.02148849180288856	0.04760309552728919	-0.0010229187280302748
27.914	0.025752269270683147	0.21136552380937668	0.022098096004618595	0.047183512137271934	-0.001042665781044522
27.916	0.0250746375710308	0.21141032260917247	0.022699284487054886	0.04677396154596626	-0.0010617354597184537
27.918	0.024414808232549687	0.2114563152448425	0.023291922561292366	0.04637429808448136	-0.0010801465598180287
27.92	0.02377232737771958	0.21150348455522894	0.023875944459015468	0.04598441678627484	-0.0010979213811693166
27.922	0.023146760134210163	0.21155181322057867	0.02445126331342257	0.045604215495571615	-0.0011150806812842873
27.924	0.022537671629261163	0.2116012837504845	0.025017795177965155	0.0452335832483707	-0.001131644520873174
27.926	0.021944626990113462	0.21165187849175163	0.025575463211038398	0.04487240074262154	-0.0011476324343838893
27.928	0.021367191344006928	0.21170357964978162	0.02612420086373469	0.04452054064765532	-0.0011630635464414127
27.93	0.02080493134981522	0.21175636929675387	0.02666394077756957	0.04417786756860502	-0.0011779560445285956
27.932	0.020257447079552238	0.2118102293707263	0.027194618378727272	0.04384426417902633	-0.0011923280324447232
27.934	0.01972437023691673	0.211865141694778	0.027716182766840108	0.04351963135279267	-0.0012061980565195066
27.936	0.019205333690776545	0.21192108799421971	0.028228585824637657	0.04320386275361495	-0.0012195839476962858
27.938	0.018699970309996677	0.211978049899015	0.028731780310039572	0.04289684380073175	-0.0012325026920767075
27.94	0.018207912963442232	0.21203600894832286	0.02922572463358749	0.042598452226643706	-0.0012449706345929207
27.942	0.017728794552050522	0.21209494660991213	0.02971038744627242	0.04230855859023255	-0.0012570036680091263
27.944	0.017262263005696003	0.21215484428933962	0.03018573705152593	0.04202703763465285	-0.001268617107094215
27.946	0.016808003059233193	0.21221568332667318	0.030651739895918663	0.041753786295434345	-0.0012798261971974268
27.948	0.016365704782499116	0.21227744500457552	0.031108376283382057	0.04148869969658372	-0.0012906460816695653
27.95	0.015935058245328357	0.21234011058173818	0.031555637458254376	0.041231666595007	-0.0013010915228716586
27.952	0.015515753517555587	0.21240366129644925	0.03199351158425453	0.04098256834981698	-0.0013111762752523726
27.954	0.015107480669017697	0.2124680783600272	0.032421983528343655	0.04074127911207259	-0.001320913080295269
27.956	0.014709934121309639	0.21253334295166165	0.03284103837255379	0.04050766988456809	-0.001330313941061842
27.958	0.014322839187859333	0.21259943623790958	0.03325067965634537	0.04028163200061905	-0.0013393916416873746
27.96	0.013945934196470269	0.21266633940000065	0.03365091549492909	0.040063061593389446	-0.0013481587001472873
27.962	0.01357895749978742	0.21273403363456447	0.034041753330635104	0.039851848679162256	-0.001356626802505838
27.964	0.01322164745045374	0.21280250015264823	0.03442320013840804	0.03964787733058671	-0.0013648068164138375
27.966	0.012873742401112253	0.21287172017868408	0.03479526241457685	0.03945102585586317	-0.0013727087971790156
27.968	0.012534980780004515	0.21294167495694666	0.03515795700914015	0.03926116769343129	-0.0013803424458942995
27.97	0.012205116106747217	0.21301234578087397	0.03551131272163777	0.039078184173647966	-0.0013877176187841686
27.972	0.011883928355965809	0.21308371399943404	0.03585535572311051	0.03890197338807165	-0.0013948440941602875
27.974	0.011571199944809053	0.2131557610105706	0.03619010881859191	0.03873243035667646	-0.0014017308694166536
27.976	0.011266713290423985	0.21322846825466113	0.03651559218498406	0.038569445215784266	-0.0014083861323006628
27.978	0.010970250809957702	0.21330181722109706	0.036831838507639394	0.03841290417818634	-0.0014148178833003858
27.98	0.010681594920558877	0.2133757894804111	0.03713889229318629	0.038262689597051716	-0.0014210339077925232
27.982	0.01040052803937459	0.21345036668974737	0.03743679517907149	0.0381186793478098	-0.0014270411912406578
27.984	0.010126839067554539	0.21352553058604046	0.037725585318338924	0.03798075244758236	-0.0014328461169159782
27.986	0.009860343498237403	0.213601262979165	0.038005297904612205	0.037848806242186325	-0.0014384551565682373
27.988	0.009600863096537106	0.21367754575614895	0.03827597849963268	0.03772274011123075	-0.0014438747894446994
27.99	0.009348219614962308	0.21375436090962477	0.03853768370169556	0.03760245031427147	-0.0014491113366201169
27.992	0.009102234806021242	0.21383169054378862	0.038790468068094906	0.03748782954545148	-0.0014541704549250205
27.994	0.008862730422223438	0.21390951686940313	0.03903438360847217	0.03737876706758038	-0.001459057132527659
27.996	0.008629528216077115	0.2139878221987009	0.03926947980265262	0.037275148866299984	-0.001463775705546037
27.998	0.008402450592980427	0.21406658894495856	0.03949581130918293	0.03717685864581976	-0.0014683301941434631
28.	0.008181335848465587	0.2141457996464822	0.03971344650291168	0.037083791175453906	-0.001472725156971537
28.002	0.007966037564526582	0.21422543697795526	0.039922452044783854	0.03699585133298621	-0.0014769651006970948
28.004	0.007756409817098075	0.21430548374349556	0.04012289070834628	0.03691294165004531	-0.001481053923548331
28.006	0.007552306682115845	0.21438592286879957	0.040314820766461285	0.0368349620059566	-0.0014849948912095516
28.008	0.00735358223551455	0.21446673738161626	0.04049828721308929	0.03676180946241473	-0.0014887903180817355
28.01	0.007160090553228883	0.21454791043065796	0.040673372937896884	0.03669338006077215	-0.001492443531563775
28.012	0.006971685711194566	0.21462942534785234	0.04084017015858977	0.03662956795738884	-0.0014959577882153875
28.014	0.006788226225861227	0.21471126564263968	0.04099876416970427	0.03657026877888906	-0.0014993358252883716
28.016	0.006609588544373179	0.2147934149881261	0.041149233342606194	0.03651539118991183	-0.0015025803526702284
28.018	0.006435653226188939	0.21487585720723734	0.041291649125491256	0.03646484529690957	-0.00150569359741531
28.02	0.006266300821425212	0.21495857625887196	0.04142607604338418	0.03641853926221853	-0.001508677176865637
28.022	0.006101411880197772	0.21504155622405588	0.04155257169814018	0.03637637941455725	-0.0015115321137421406
28.024	0.005940866952622423	0.21512478129565588	0.04167119481897426	0.03633827055532872	-0.001514259151695699
28.026	0.005784546588815823	0.21520823581911616	0.04178204137128301	0.03630411697688003	-0.0015168601174758993
28.028	0.0056323317628957995	0.21529190434589873	0.041885214845290716	0.036273822120447656	-0.001519336832774809
28.03	0.005484113983511871	0.21537577162792124	0.041980812240098614	0.036247296865944384	-0.001521690963940326
28.032	0.0053397950874045025	0.21545982260464908	0.04206892410475957	0.03622445943645583	-0.0015239240347682018
28.034	0.005199277270810109	0.2155440423901961	0.04214963453827916	0.03620522703328366	-0.0015260370878283315
28.036	0.0050624627299651346	0.21562841626042412	0.04222302118961509	0.0361895156092368	-0.0015280306844107114
28.038	0.004929253661106748	0.21571292964004243	0.042289155257676854	0.03617723994215987	-0.0015299049167082272
28.04	0.004799552260471386	0.21579756809004452	0.04234810285083307	0.03616831373223338	-0.0015316594698738173
28.042	0.004673260724295512	0.21588231731949092	0.04239995288846219	0.036162650241324014	-0.001533294666554074
28.044	0.004550284179746212	0.21596716324282786	0.0424448145718847	0.03616016478326187	-0.001534811489114345
28.046	0.004430539753057649	0.21605209198834568	0.042482791907926566	0.036160781907925654	-0.0015362109730223214
28.048	0.004313947391747247	0.21613708988639763	0.042513982952852206	0.03616442768368796	-0.0015374938620439662
28.05	0.004200427037580565	0.2162221434574991	0.04253847981236455	0.036171027366849906	-0.0015386605174372303
28.052	0.0040898986323237635	0.21630723940042587	0.04255636864160494	0.03618050546044722	-0.0015397109280143922
28.054	0.0039822821177423985	0.21639236458031386	0.04256772964515334	0.03619278576494659	-0.0015406447195472008
28.056	0.003877497435602044	0.21647750601675803	0.042572637088304895	0.036207791426022484	-0.0015414611641490928
28.058	0.0037754648072675125	0.21656265087974433	0.042571172808482306	0.03622544543592588	-0.0015421596977170473
28.06	0.00367611147578342	0.21664778653241049	0.04256344498157325	0.03624567665243927	-0.001542740864015993
28.062	0.003579371634381955	0.2167329005551926	0.04254956026253636	0.03626841931622393	-0.001543205293322608
28.064	0.003485179726843591	0.21681798073658548	0.042529620055666024	0.03629360739890934	-0.0015435533331251236
28.066	0.0033934701969482862	0.2169030150626424	0.042503720514592246	0.03632117443135336	-0.0015437850467919971
28.068	0.0033041774884760146	0.21698799170647312	0.04247195254228067	0.03635105353989028	-0.0015439002208081237
28.07	0.0032172360452072243	0.2170728990177423	0.042434401791032826	0.03638317748024114	-0.00154389837163101
28.072	0.003132580310921886	0.21715772551216897	0.04239114866248573	0.036417478669194404	-0.001543778752178723
28.074	0.0030501466967624135	0.21724245986272311	0.04234227257956792	0.036453890908120554	-0.0015435405854174733
28.076	0.00296987965194751	0.2173270909217815	0.04228787510299425	0.03649235476784782	-0.001543184140636905
28.078	0.002891725508894238	0.21741160775195992	0.04222806073207587	0.03653281224106428	-0.0015427098140291871
28.08	0.0028156305961180776	0.21749599962034757	0.042162929686229776	0.036575205102299085	-0.001542117800987669
28.082	0.00274154124213438	0.21758025599052158	0.04209257823371156	0.036619474941256946	-0.0015414081138422982
28.084	0.002669403775458888	0.2176643665146439	0.04201709869161592	0.03666556318712983	-0.0015405805870173136
28.086	0.002599164524606949	0.21774832102556	0.041936579425875906	0.03671341113138264	-0.0015396348819060647
28.088	0.0025307699194673373	0.217832109528896	0.041851104851263296	0.036762960032743174	-0.0015385704949731364
28.09	0.0024641705481891216	0.21791572219522864	0.04176075583145155	0.03681415448460099	-0.001537386916572759
28.092	0.002399322522478528	0.21799914936300188	0.041665623137916885	0.036866943681942564	-0.0015360841816986247
28.094	0.0023361823351263898	0.2180823815657116	0.041565807234484824	0.03692127720508583	-0.0015346626911575763
28.096	0.002274706478923876	0.2181654095346701	0.04146140531962751	0.036977104594887636	-0.0015331227211548971
28.098	0.0022148514466618172	0.2182482241923839	0.041352511388801014	0.03703437537034238	-0.0015314644292792152
28.1	0.0021565737311310565	0.2183308166461475	0.04123921623444585	0.03709303904472819	-0.0015296878579582882
28.102	0.002099829825122744	0.21841317818163686	0.04112160744598759	0.03715304514072359	-0.0015277929376998922
28.104	0.002044576234534574	0.2184953002565041	0.0409997694098357	0.0372143432152313	-0.001525779490562967
28.106	0.001990772203142037	0.21857717449397124	0.040873783309384085	0.03727688509264389	-0.0015236473237255361
28.108	0.0019383823143852682	0.21865879268002092	0.04074373354451031	0.03734062703349571	-0.0015213965582376876
28.11	0.0018873716775358075	0.21874014678169815	0.04060971402384451	0.03740552587726966	-0.0015190277087874363
28.112	0.0018377054018652922	0.21882122894942643	0.040471814423937	0.037471538515750066	-0.0015165411529888444
28.114	0.0017893485966452743	0.21890203151157211	0.040330123046720144	0.03753862192705614	-0.001513937241322481
28.116	0.001742266371147563	0.21898254697176842	0.04018472685753653	0.03760673318860397	-0.0015112163011883045
28.118	0.0016964238346437082	0.21906276800624305	0.040035711485137446	0.03767582948922438	-0.0015083786393938205
28.12	0.0016517860964052689	0.21914268746114468	0.03988316122168355	0.03774586814076334	-0.001505424544510473
28.122	0.0016083193009931403	0.21922229834986923	0.039727159022745796	0.03781680742195284	-0.001502354322184474
28.124	0.0015659942806592851	0.2193015938503876	0.03956778650730377	0.0378886095149338	-0.0014991684123454988
28.126	0.0015247830704295453	0.21938056730257213	0.039405123957746466	0.03796123768937618	-0.0014958672767393455
28.128	0.0014846577008532304	0.21945921220903167	0.039239259363109534	0.038034655398660876	-0.0014924517079745485
28.13	0.0014455902024794309	0.21953752228051698	0.039070302235406515	0.0381088264350455	-0.001488923366653877
28.132	0.0014075526058572433	0.21961549139778122	0.038898315000714286	0.03818371446315706	-0.0014852821530852134
28.134	0.0013705169415359675	0.21969311356157498	0.03872335952986419	0.03825928326975078	-0.0014815279814094776
28.136	0.0013344552400646982	0.21977038290182677	0.038545503129475106	0.03833549681961338	-0.0014776610126303906
28.138	0.0012993398221355973	0.21984729368851405	0.03836481854195435	0.03841231950563615	-0.0014736816676093046
28.14	0.0012651462848425206	0.21992384034253454	0.03818138394549862	0.038489718531298116	-0.0014695907211976667
28.142	0.001231852179394463	0.22000001744657854	0.03799528295409213	0.038567662680758376	-0.001465389256433394
28.144	0.0011994350727675973	0.22007581975599994	0.03780660461750782	0.03864533148665761	-0.00146104876782859
28.146	0.0011678725319380428	0.22015124220968807	0.03761544342130675	0.03872348708190651	-0.0014566011374051572
28.148	0.0011371421238820848	0.22022627994057045	0.037421896839492985	0.038802099557512904	-0.0014520481667969843
28.15	0.0011072214155758407	0.22030092822863986	0.03722600391422278	0.03888113889921144	-0.0014473894288514846
28.152	0.0010780879739954326	0.22037518243924956	0.037027835242079615	0.03896057536229068	-0.0014426257654515256
28.154	0.001049719413476795	0.22044903811327912	0.0368274817962077	0.03904037957088819	-0.0014377588679639237
28.156	0.001022095252216713	0.2205224909651521	0.03662502614699322	0.0391205238321509	-0.0014327902082365983
28.158	0.000995197368519527	0.22059553686603006	0.03642054246206538	0.03920098246634938	-0.001427721046470358
28.16	0.000969007770187561	0.2206681718270066	0.036214096506297505	0.03928173004415546	-0.001422552362753372
28.162	0.000943508465022995	0.22074039198230275	0.036005745641804865	0.039362741272433825	-0.0014172848500194266
28.164	0.0009186814608280137	0.22081219357257673	0.03579553956067854	0.0394439909837075	-0.0014119189396883496
28.166	0.0008945087654049338	0.22088357294956043	0.03558354666403158	0.03952545425444341	-0.0014064558458800327
28.168	0.0008709723865559388	0.2209545266213482	0.03536984678565223	0.03960710643773043	-0.0014008972863255454
28.17	0.0008480543326058955	0.2210250512469535	0.03515451212803451	0.039688923086167616	-0.0013952447279813084
28.172	0.0008257374917282518	0.22109514362514832	0.03493761024743515	0.03977088063166294	-0.0013894995267063072
28.174	0.0008040070838837098	0.22116480068517114	0.03471920405387122	0.03985295748586623	-0.001383662963102044
28.176	0.0007828486789342705	0.22123401947743418	0.03449935181112169	0.039935132500516925	-0.001377736185759093
28.178	0.0007622478467418984	0.22130279716423115	0.03427810713672669	0.040017384691183155	-0.0013717201997759825
28.18	0.0007421901571686676	0.22137112434555553	0.03404480919691352	0.04009964868406655	-0.00136518488831231
28.182	0.0007226611800765418	0.22143900213635245	0.033831612002207245	0.040182013926928696	-0.0013594223046431396
28.184	0.0007036464853274883	0.22150644058616129	0.03360664950226725	0.04026437397173961	-0.0013531507034964655
28.186	0.0006851316427835757	0.22157342784345493	0.03338038420052382	0.04034672896366648	-0.0013467893140415893
28.188	0.0006671025336165996	0.22163996143630657	0.03315307634056978	0.040429059481465204	-0.0013403476953664523
28.19	0.0006495469228306283	0.22170603947576709	0.03292477220639142	0.040511347735068884	-0.0013338268959510542
28.192	0.0006324532370360358	0.22177165981190372	0.03269542118942994	0.040593575819015265	-0.0013272240589877625
28.194	0.0006158099010801595	0.22183682064665455	0.032465259250522516	0.04067572718609423	-0.001320548028300076
28.196	0.0005996053398103399	0.22190152018802736	0.03223412870251461	0.04075778423635574	-0.001313791662704012
28.198	0.0005838279780740037	0.2219657566928836	0.032002270366187	0.04083973057451343	-0.001306964099527812
28.2	0.0005684662407184906	0.22202952873154025	0.03176962297895156	0.040921549494603256	-0.0013000621991580512
28.202	0.0005535085525911434	0.22209283468814167	0.03153623847199617	0.04100322437321313	-0.001293087461954415
28.204	0.0005389433673248608	0.2221556732762385	0.03130224604433159	0.04108473932930737	-0.0012860446191532062
28.206	0.0005247601986340948	0.22221804327339456	0.03106765526552301	0.04116607911621337	-0.001278933554615763
28.208	0.0005109498306698547	0.22227994352966718	0.030832513072055784	0.041247229679692125	-0.0012717557482851947
28.21	0.0004975031184626934	0.22234137299004808	0.030596867461835448	0.04132817720598133	-0.0012645127604106595
28.212	0.000484410917043235	0.22240233069658602	0.030360767494189377	0.04140890807464684	-0.0012572062302426137
28.214	0.0004716640814420318	0.22246281579051005	0.03012426328986426	0.04148940886420824	-0.0012498378763662371
28.216	0.00045925346668963845	0.22252282751435226	0.02988740603102735	0.04156966635776108	-0.0012424094970087433
28.218	0.00044716992781667557	0.22258236517332405	0.029650182602378446	0.04164966735574992	-0.0012349202424263056
28.22	0.00043540431985369715	0.22264142801769363	0.02941261843071335	0.04172939871924038	-0.0012273708818721157
28.222	0.0004239475007186122	0.2227000155185266	0.02917485997554584	0.041808847935612604	-0.0012197672842603866
28.224	0.0004127909567092559	0.22275812739768516	0.028937010151358904	0.04188800328664776	-0.0012121135763258815
28.226	0.00040192743110142957	0.2228157635377712	0.028699126782987656	0.041966854176893095	-0.00120441206870581
28.228	0.000391349798895069	0.2228729238919465	0.028461222605620614	0.042045390186339696	-0.0011966632096335904
28.23	0.0003810509350901659	0.2229296083937534	0.028223265264800963	0.042123600849197675	-0.0011888655606755011
28.232	0.0003710237146866556	0.22298581687191044	0.027985194892165006	0.04220147556367375	-0.0011810165183863488
28.234	0.0003612610126844751	0.22304154916247254	0.02774710131588996	0.042279004058035585	-0.0011731198091332361
28.236	0.00035175570408361333	0.2230968053237916	0.02750907719989156	0.0423561764529392	-0.0011651793279361337
28.238	0.00034250066388400704	0.2231515855594312	0.027271184856497703	0.042432983095424204	-0.0011571977260079556
28.24	0.0003334887670856103	0.22320589018359593	0.027033472614557685	0.04250941453989517	-0.0011491770938251364
28.242	0.0003247133365859039	0.22325971959316476	0.02679597481944143	0.04258546182973312	-0.001141118962863813
28.244	0.0003161688097910926	0.22331307423972363	0.02655871183304112	0.042661116929842306	-0.0011330243110153537
28.246	0.0003078490749382405	0.2233659546015991	0.026321690046404406	0.04273637149660943	-0.0011248935242417454
28.248	0.0002997482092229417	0.22341836121221229	0.026084968475498932	0.04281121754356087	-0.001116729260021512
28.25	0.0002918643328561513	0.22347029333725577	0.025848212084237196	0.04288564751460474	-0.001108517312327343
28.252	0.004665509012273496	0.22352173172509074	0.025579043678793413	0.0460525440791825	-0.0011779800365209682
28.254	0.008916503838784817	0.22357256675795548	0.025245681580420832	0.04911528272545924	-0.0012399487884192878
28.256	0.01304827860262096	0.22362267432862967	0.024852129102009683	0.052073328780434226	-0.0012941330896227479
28.258	0.017064188960993657	0.22367193757978168	0.0244020067214939	0.05492654635883723	-0.0013403179534367923
28.26	0.020967472755014836	0.22372024748505043	0.023899375051366568	0.05767518287393563	-0.0013784008266603416
28.262	0.02476129896471488	0.22376750207125773	0.023347309448446964	0.06031975294623259	-0.0014083039378895627
28.264	0.028448727990797364	0.22381360618586132	0.02274942310116341	0.06286110117712601	-0.0014300537872834807
28.266	0.03203275129146977	0.22385847149118768	0.022109093945710145	0.06530034238982393	-0.0014437314045836558
28.268	0.03551626264167456	0.22390201633531037	0.021429483193462173	0.06763880684585381	-0.0014494646745290584
28.27	0.03890208520312739	0.2239441654490009	0.020713855838046406	0.0698780831211644	-0.0014474445400108234
28.272	0.042192955766007754	0.22398484969029595	0.019965144514068767	0.07201991526419498	-0.0014378880161406398
28.274	0.045391538262994635	0.22402400604255615	0.019186431384190916	0.07406627508406594	-0.0014210675047830403
28.276	0.04850043458788896	0.22406157726016515	0.01838047779023784	0.07601926142855168	-0.0013972703463177782
28.278	0.05152218196296208	0.22409751151968335	0.01754989568633334	0.07788110373971133	-0.0013668052465684393
28.28	0.05445915317657944	0.2241317622741404	0.016697431389143456	0.0796541471227096	-0.001330019656442182
28.282	0.05731370868450271	0.2241642883057455	0.01582556425596191	0.08134084522827803	-0.001287264772794367
28.284	0.06008820894250923	0.22419505318567926	0.01493667654566653	0.08294378602376916	-0.0012389045033100162
28.286	0.06278497132864627	0.22422402519828355	0.014033065104897687	0.08446564986081453	-0.0011853119636243026
28.288	0.06540611767183777	0.22425117707644365	0.013116896357067765	0.0859090821292224	-0.0011268605264198328
28.29	0.0679537151102553	0.22427648580156423	0.012190248293054257	0.08727678217651072	-0.001063925644950478
28.292	0.07042983079638365	0.22429993238609888	0.01125507331874284	0.08857151131399166	-0.0009968788537908372
28.294	0.07283653073877444	0.22432150166260806	0.010313244853928639	0.08979609085435443	-0.0009260890719065793
28.296	0.07517579133449602	0.22434118209708104	0.009366511882593163	0.0909533170027844	-0.0008519153244678429
28.298	0.07744943798261861	0.22435896554989176	0.008416540168950874	0.09204592403578354	-0.000774708217035373
28.3	0.07965928171233953	0.2243748471686092	0.007464922290510753	0.09307666264712543	-0.0006948100537208762
28.302	0.08180713355284444	0.22438882506910882	0.006513049711035521	0.09404824828064158	-0.0006125409162876296
28.304	0.0838947941079438	0.2244009001107125	0.005562292236813629	0.09496340784208832	-0.0005282142262214144
28.306	0.08592393650644503	0.2244110759008335	0.004614027446170465	0.09582481344017389	-0.00044213831923712677
28.308	0.08789614920470086	0.22441935868343665	0.003669450156149043	0.09663502693291116	-0.00035459741466843783
28.31	0.0898130191834905	0.22442575681318255	0.002729543584885208	0.09739652532290569	-0.00026584806088524694
28.312	0.0916761334235927	0.22443028067680487	0.0017953686886911617	0.09811181011926515	-0.00017614687187894132
28.314	0.09348704536699923	0.22443293333479097	0.0008680273640133028	0.0987833609502767	-0.00008574666041404332
28.316	0.09524717709170105	0.22443374829593896	-0.0000517522065444464	0.0994171631321488	5.145057560477886e-6
28.318	0.09695791893245478	0.22443273146843806	-0.0009638239569936993	0.1000746386234071	0.00009645433419272672
28.32	0.09862066122644847	0.2244298981357702	-0.0018681625403677334	0.10069598756677385	0.00018811647193758195
28.322	0.1002367930176583	0.2244252645735713	-0.002763992808666158	0.10128303152126132	0.0002799455707646741
28.324	0.10180763654878924	0.2244188482362019	-0.0036507346767880476	0.1018374543135912	0.00037178152585844594
28.326	0.10333441741361848	0.22441066794517295	-0.004527817089549936	0.10236085327436177	0.00046347122075656875
28.328	0.10481835375712734	0.22440074365403714	-0.005394689457670751	0.10285478599605462	0.0005548696296838971
28.33	0.10626066372429427	0.22438909634278864	-0.006250834898748368	0.10332076915276948	0.0006458410695856554
28.332	0.10766255650674676	0.22437574777978536	-0.007095820603277644	0.10376025344602909	0.0007362641442036433
28.334	0.10902515137117089	0.22436072089625214	-0.007929090247953036	0.10417465987367218	0.0008260102796881586
28.336	0.11034951613163271	0.22434403922833213	-0.008750575514161862	0.10456516275257907	0.0009150053528170684
28.338	0.11163671802961135	0.22432572696335432	-0.009559573123685362	0.10493315779994121	0.001003116195087753
28.34	0.11288782431267554	0.2243058092235271	-0.010356076329415265	0.10527974012008505	0.0010902850246246034
28.342	0.1141038886966497	0.22428431124234366	-0.011139730675211582	0.10560610741450763	0.0011764235942550798
28.344	0.11528586440974921	0.22426125900981972	-0.011910323854265678	0.10591332126932225	0.0012614619567985132
28.346	0.1164346695157287	0.22423667879688386	-0.012667646582882355	0.10620239858187115	0.0013453344514895499
28.348	0.11755122207834916	0.2242105974094402	-0.013411503089049617	0.10647432744381143	0.0014279807714171573
28.35	0.11863644016137133	0.22418304181658963	-0.014141802641276626	0.10673003012264932	0.001509355021892016
28.352	0.11969124179276053	0.22415403937940584	-0.014858346957073047	0.1069704503006523	0.0015894040647214307
28.354	0.12071651047005696	0.2241236175963418	-0.015561128630327044	0.1071964136972139	0.0016680971822520974
28.356	0.1217130365210488	0.22409180413757984	-0.01625000494526243	0.10740873177049164	0.0017453924224348548
28.358	0.12268159519050197	0.22405862688324796	-0.016924924914046065	0.10760815130424567	0.0018212598809636662
28.36	0.12362296172318772	0.22402411378262205	-0.017585828642331793	0.10779540421223363	0.0018956715069072315
28.362	0.12453791136387554	0.2239882928623633	-0.018232781950911596	0.107971152355616	0.0019686144778886016
28.364	0.12542721925064512	0.2239511919056552	-0.018865847791029244	0.10813604095071043	0.002040078089300608
28.366	0.1262916272360375	0.2239128388593235	-0.019484859462968816	0.10829077753159902	0.002110030581338828
28.368	0.12713180038071442	0.22387326177053285	-0.020089909316457006	0.10843590695032633	0.002178467537279826
28.37	0.12794839328629432	0.22383248848544565	-0.02068106347055157	0.10857196494793858	0.002245383698210818
28.372	0.12874206055439125	0.22379054675482007	-0.021258361078031477	0.10869948477907117	0.0023107728964294814
28.374	0.1295134567866237	0.22374746423491526	-0.021821868497720602	0.10881897514303833	0.0023746333656281095
28.376	0.13026323637415113	0.22370326841255359	-0.022371677794722086	0.10893092118128786	0.0024369674705500394
28.378	0.1309920220461629	0.22365798660378938	-0.022907866503685547	0.10903578617465523	0.002497777233813404
28.38	0.13170037371239615	0.22361164597100477	-0.023430521315057205	0.10913398673837622	0.0025570662024706945
28.382	0.13238884411006033	0.22356427345566438	-0.023939769468539443	0.10922590832695858	0.002614843065339211
28.384	0.13305798597636112	0.22351589575817918	-0.02443571909798148	0.10931193460677717	0.0026711157281081276
28.386	0.133708352048508	0.22346653937789868	-0.024918473752903725	0.10939244187592372	0.0027258926916512516
28.388	0.13434049472289478	0.22341623056443038	-0.025388175988502893	0.1094677807834588	0.002779187283601307
28.39	0.13495493657419658	0.22336499528564663	-0.02584496014606085	0.10953828217852156	0.0028310125373718575
28.392	0.13555214917244182	0.22331285926022224	-0.0262889402679939	0.10960425244855047	0.002881379645738068
28.394	0.13613259925629378	0.22325984795899143	-0.026720268524221585	0.1096659721141173	0.0029303042228590107
28.396	0.1366967535644168	0.22320598649763418	-0.02713912842531255	0.10972370135363392	0.0029778056223369116
28.398	0.1372450788354721	0.22315129965559347	-0.027545671779570232	0.10977770733622075	0.003023900694997256
28.4	0.1377780413191517	0.22309581194140743	-0.027940018095040462	0.10982826471984009	0.003068603703619226
28.402	0.13829607944184022	0.2230395476214757	-0.028322309166087835	0.10987561923482811	0.003111931257784149
28.404	0.13879959050346002	0.2229825306129347	-0.028692737405227573	0.10991996930159918	0.0031539048147614613
28.406	0.139288968610098	0.22292478446268787	-0.029051478850419015	0.10996151374948311	0.0031945445910531683
28.408	0.13976460786784092	0.22286633238189626	-0.029398693206217998	0.1100004537069883	0.0032338695910765344
28.41	0.140226902382773	0.2228071972777948	-0.029734526796909917	0.11003699164748391	0.003271897876793463
28.412	0.14067624561649433	0.22274740174639798	-0.030059152649513744	0.11007131405235421	0.0033086504314322825
28.414	0.14111300533775542	0.22268696801363666	-0.030372758443249246	0.11010358457727148	0.00334414957810133
28.416	0.1415375163983344	0.2226259179419265	-0.030675519885737516	0.11013395233227444	0.003378416244863552
28.418	0.14195011158160808	0.2225642730542357	-0.030967600716392613	0.11016256718885128	0.0034114703945971204
28.42	0.14235112367095326	0.22250205455452868	-0.031249160284891074	0.11018957773219092	0.0034433317762776984
28.422	0.1427408854497446	0.22243928330410834	-0.031520382954257256	0.11021511868619889	0.003474022748337904
28.424	0.1431197295883291	0.22237597979122412	-0.0317814525101659	0.11023932205910979	0.0035035657787744817
28.426	0.14348796953036486	0.22231216414698315	-0.032032542348126074	0.11026231234284292	0.0035319821895244204
28.428	0.14384588515339655	0.22224785616602363	-0.03227381571682301	0.11028419971047239	0.003559291937933091
28.43	0.14419375322686545	0.22218307531589354	-0.03250544191932089	0.11030508789270274	0.003585515627901835
28.432	0.14453185052021472	0.22211784070813834	-0.032727603210861565	0.1103250727684887	0.0036106752057765267
28.434	0.14486045380288748	0.22205217109559697	-0.0329404754589391	0.1103442508842413	0.0036347920882873696
28.436	0.14517983984432511	0.2219860848860661	-0.03314422783858786	0.11036271972185413	0.003657887127347347
28.438	0.14549028467214672	0.221919600155315	-0.03333902402423213	0.11038057695118401	0.0036799807067841275
28.44	0.14579204143408533	0.22185273464623387	-0.03352503565034105	0.1103979040039763	0.003701093667456234
28.442	0.14608533801203963	0.22178550575283695	-0.03370243690996109	0.11041476737782559	0.0037212467314791963
28.444	0.14637040114025682	0.22171793052625272	-0.03387139650018116	0.11043123386713423	0.0037404601083179372
28.446	0.14664745755298406	0.22165002568565936	-0.03403207767417689	0.11044737118784238	0.0037587535151732986
28.448	0.146916733984467	0.2215818076271189	-0.034184642109617566	0.11046324636842798	0.0037761465433712228
28.45	0.1471784571689528	0.22151329241722534	-0.03432925642463812	0.11047892295187602	0.0037926592755327896
28.452	0.14743285333101638	0.22144449579275022	-0.03446608366882826	0.11049446454828805	0.0038083114600636738
28.454	0.1476801304676978	0.22137543316672817	-0.03459528456975835	0.11050992584525815	0.0038231223323995987
28.456	0.14792047523951452	0.22130611963301694	-0.03471701757623606	0.11052535116182774	0.0038371105589048364
28.458	0.14815407326466357	0.22123656997058622	-0.034831440173832114	0.11054078367796238	0.003850294693447464
28.46	0.14838111016134234	0.22116679863238764	-0.03493871972079484	0.11055626118090009	0.003862694222778459
28.462	0.14860177154774706	0.22109681976038567	-0.03503899658392	0.11057183241814542	0.0038743260583771716
28.464	0.1488162430420751	0.2210266472209067	-0.03513241150521097	0.1105875450988093	0.0038852071417624454
28.466	0.1490247099406104	0.22095629458858795	-0.03521911543190059	0.11060344140038965	0.003895355369845775
28.468	0.14922734339149069	0.22088577512596727	-0.03529926951645073	0.11061955131131623	0.0039047893555270025
28.47	0.14942429638527094	0.22081510176779526	-0.03537303467744202	0.11063589533345015	0.0039135273621999775
28.472	0.14961572086450986	0.22074428715876004	-0.03544054331956585	0.11065250536780984	0.003921584909906357
28.474	0.1498017687717651	0.2206733436713878	-0.03550193660891502	0.11066940869723968	0.003928978332115512
28.476	0.14998259204959535	0.220602283395283	-0.03555735541395398	0.11068663202804438	0.003935723914594716
28.478	0.1501583426405593	0.220531118139708	-0.03560693920840193	0.11070420200720581	0.0039418377909852245
28.48	0.1503291722895942	0.22045985943638205	-0.035650825973317535	0.11072214519951157	0.003947335929900183
28.482	0.15049522182186836	0.22038851854636313	-0.03568914759035359	0.11074048501425313	0.00395223351390102
28.484	0.15065661668307861	0.22031710646563277	-0.03572203961622877	0.1107592351848192	0.0039565457871353115
28.486	0.15081348128159858	0.2202456339175127	-0.035749637047450385	0.11077840858279726	0.0039602878995291645
28.488	0.1509659400258028	0.22017411136051726	-0.03577206969449603	0.11079801982655972	0.003963474487247847
28.49	0.15111411732406552	0.22010254899872603	-0.03578946218181333	0.11081808531970545	0.003966119673610561
28.492	0.1512581375847612	0.22003095678941345	-0.0358019410839239	0.11083862005729438	0.0039682377451146795
28.494	0.15139812509748773	0.21995934441504741	-0.035809646457593	0.11086026415079771	0.003969866865435438
28.496	0.1515341957128695	0.21988772131614276	-0.03581268347408442	0.11088288894709769	0.003971013804554464
28.498	0.15166645227364908	0.2198160967174823	-0.035811166475853834	0.11090602218597256	0.003971674023676602
28.5	0.15179499661545354	0.21974447960069796	-0.03580522427184239	0.1109296644341422	0.003971861513464681
28.502	0.15191993057391057	0.21967287867533675	-0.03579500013747673	0.11095380912529973	0.003971591612893671
28.504	0.15204135598464788	0.21960130237912986	-0.03578061365507063	0.11097845996121358	0.003970877399906908
28.506	0.15215937468329252	0.21952975893941942	-0.035762155443856254	0.11100363346160487	0.003969729194686757
28.508	0.15227408843657816	0.21945825640284394	-0.0357397289467608	0.11102933989633003	0.00396815851303261
28.51	0.15238559252213935	0.2193868025939714	-0.035713448060923136	0.11105558117770911	0.003966177730265748
28.512	0.15249397128815886	0.21931540511200967	-0.03568341583254562	0.11108235845290651	0.003963797988334952
28.514	0.1525993081234596	0.2192440713621691	-0.035649734898571685	0.11110967220083348	0.003961030358626914
28.516	0.15270168641686407	0.21917280853896295	-0.035612505213393146	0.11113752374784328	0.0039578856438736735
28.518	0.15280118955719516	0.2191016236378275	-0.03557182954713293	0.11116591274540534	0.00395437489963101
28.52	0.15289790093327504	0.21903052345612686	-0.03552780216281966	0.11119484241643059	0.003950508362896853
28.522	0.15299190389491593	0.2189595145972871	-0.03548052022981794	0.11122431427609002	0.00394629653272044
28.524	0.15308327677362163	0.21888860350341366	-0.03543005168043181	0.11125434066181342	0.003941747039320416
28.526	0.1531720887324272	0.2188177964342412	-0.0353765167821748	0.1112849047516611	0.003936872300549863
28.528	0.15325840804253052	0.2187470994032987	-0.03532003052840285	0.11131599127820004	0.003931684210245451
28.53	0.15334230297512946	0.21867651821917994	-0.035260682860987394	0.11134759627325791	0.003926192279524609
28.532	0.15342384180142143	0.21860605853564682	-0.03519853867031569	0.11137972720802548	0.003920403635220898
28.534	0.15350309279260432	0.21853572590169826	-0.03513363943189894	0.11141240236516843	0.003914323172939473
28.536	0.15358012421658604	0.21846552575661454	-0.03506607310443328	0.11144561803168215	0.003907960189067714
28.538	0.15365500129443188	0.21839546329710355	-0.03499597390162897	0.11147934682702061	0.0039013283121290578
28.54	0.1537277807507369	0.21832554348006916	-0.034923444966485945	0.11151357133869891	0.003894438071663356
28.542	0.1537985178490501	0.2182557710903514	-0.034848555219838206	0.11154828925886572	0.003887296717916067
28.544	0.15386726785292	0.21818615080917117	-0.03477133936035422	0.11158351429928091	0.0038799082427212342
28.546	0.1539340860258955	0.21811668726706784	-0.03469182859887923	0.11161926176669441	0.0038722762975435965
28.548	0.15399902763152548	0.21804738494653647	-0.03461013915165057	0.11165550638159653	0.0038644126129150644
28.55	0.15406214793335882	0.21797824808719285	-0.03452638356606917	0.11169222416168678	0.0038563285727537767
28.552	0.15412350209062978	0.21790928073479238	-0.03444064315927041	0.11172940559333819	0.003848032588437552
28.554	0.15418314056274768	0.21784048680368223	-0.03435296802201005	0.11176705351084334	0.0038395300151722878
28.556	0.15424110785373218	0.2177718701390377	-0.034263378264054435	0.11180518203441711	0.0038308232439266967
28.558	0.15429744815215754	0.21770343453400762	-0.034171926009767095	0.11184378971012562	0.003821917706626363
28.56	0.15435220564659832	0.21763518360130638	-0.03407872335494889	0.1118828459831311	0.003812824556423479
28.562	0.1544054245256291	0.2175671207466072	-0.033983860731930535	0.11192233032467057	0.00380355288654673
28.564	0.15445714897782414	0.21749924922289118	-0.033887400400979234	0.11196223551211322	0.003794109104587717
28.566	0.15450742319175806	0.21743157218679046	-0.03378937645029769	0.11200256779185667	0.0037844969265190325
28.568	0.15455629114050312	0.2173640927519818	-0.033689803253967636	0.1120433428238901	0.003774718175653704
28.57	0.15460379227379534	0.21729681395759676	-0.03358875390234017	0.11208454541505815	0.003764780212202058
28.572	0.1546499620199745	0.2172297386554563	-0.03348632506797202	0.11212614655946448	0.0037546925923093006
28.574	0.15469483569737238	0.21716286952874486	-0.03338258824650296	0.11216812912831532	0.0037444624690711257
28.576	0.15473844862432057	0.21709620914336777	-0.0332775892216993	0.11221048833399237	0.0037340945371448797
28.578	0.1547808361191509	0.21702975999937438	-0.03317134806547018	0.11225323187920806	0.003723591026139144
28.58	0.15482203350019508	0.21696352456694407	-0.03306388671332078	0.11229636654599517	0.00371295434179433
28.582	0.15486207608578492	0.21689750521828918	-0.032955276453655376	0.11233987477121977	0.0037021916298545727
28.584	0.1549009988490805	0.2168317041807961	-0.03284558643864709	0.11238373961869526	0.0036913098339442624
28.586	0.15493883263828573	0.21676612355120667	-0.032734878160269	0.11242794559781959	0.0036803151009539756
28.588	0.15497560572453345	0.21670076531093913	-0.03262320545029477	0.11247247948672959	0.0036692128057996434
28.59	0.15501134635222838	0.21663563134140856	-0.03251061448029918	0.1125173316749426	0.0036580075924360148
28.592	0.15504608276577547	0.21657072343934688	-0.03239714376165699	0.11256249622255397	0.003646703372293053
28.594	0.15507984320957963	0.2165060433321233	-0.0322828241455435	0.11260797090563462	0.003635303322133082
28.596	0.15511265592804557	0.21644159269306543	-0.03216767882293517	0.1126537572614175	0.003623809881782179
28.598	0.1551445491655782	0.216377373132123	-0.03205177007628265	0.11269983723902544	0.00361222927081972
28.6	0.15517555066979122	0.21631338605658307	-0.03193519288383531	0.11274617590034365	0.0036005708742922987
28.602	0.15520568455438621	0.21624963281484302	-0.03181793483680579	0.11279279004088139	0.0035888336435822813
28.604	0.1552349734055426	0.2161861147719647	-0.03169999522516047	0.11283968991080565	0.0035770176313811267
28.606	0.15526343981006627	0.21612283327857362	-0.031581389195144055	0.11288687783556046	0.0035651244239495164
28.608	0.15529110635476295	0.216059789639147	-0.03146214774928016	0.11293434812616725	0.003553157146714115
28.61	0.15531799562643858	0.2159969850803003	-0.031342317746370085	0.11298208699035711	0.0035411204700997985
28.612	0.15534413021189902	0.21593442071907526	-0.031221961901493647	0.11303007244424944	0.0035290206155774227
28.614	0.15536953269795015	0.21587209753122705	-0.031101158786008738	0.1130782742246559	0.003516865361908862
28.616	0.15539422502184463	0.21581001632624125	-0.030979983995462552	0.11312666294859963	0.003504662207607703
28.618	0.15541822607739927	0.2157481778592747	-0.030858418177733393	0.113175255810902	0.003492409371184765
28.62	0.15544155392468406	0.21568658290476486	-0.030736475551168485	0.11322405257524165	0.00348010832378313
28.622	0.15546422662578258	0.21562523219182408	-0.030614180836448332	0.11327304762507863	0.0034677615638897814
28.624	0.15548626224277856	0.21556412639883235	-0.030491560044915038	0.11332223463337464	0.0034553717217474934
28.626	0.15550767883775574	0.21550326615085627	-0.03036864047857298	0.11337160655631061	0.003442941559986824
28.628	0.1555284944727978	0.21544265201706814	-0.03024545073008943	0.11342115562705886	0.003430473974268014
28.63	0.1555487272099735	0.21538228450816388	-0.03012202068279328	0.11347087334960475	0.003417971993931411
28.632	0.15556839431804645	0.21532216407378216	-0.02999838151067568	0.11352075007459053	0.003405438770115631
28.634	0.15558751066178358	0.21526229110010045	-0.029874564861220445	0.11357077456333138	0.0033928774710312885
28.636	0.15560609068746795	0.21520266591998408	-0.029750590490122377	0.11362094144054169	0.003380290099899731
28.638	0.15562414884138268	0.21514328882951717	-0.02962647903739175	0.11367124484355505	0.0033676787525118088
28.64	0.15564169956981078	0.21508416008006628	-0.029502253221135494	0.11372167779466408	0.0033550457350305612
28.642	0.15565875731903533	0.21502527987803452	-0.029377935286360037	0.1137722335215467	0.0033423933137806407
28.644	0.15567533653533944	0.21496664838580815	-0.02925354700497218	0.11382290546059978	0.0033297237151341604
28.646	0.15569145166515724	0.21490826572270263	-0.029129109675778645	0.1138736872603194	0.0033170391253911614
28.648	0.15570711648793384	0.2148501319659092	-0.02900464412448697	0.113924572429178	0.003304341680342648
28.65	0.15572234277009758	0.21479224715144055	-0.02888017070370419	0.1139755536184798	0.0032916334445508865
28.652	0.1557371419082536	0.21473461127507062	-0.02875570938266177	0.1140266234488895	0.0032789164457824728
28.654	0.15575152529900696	0.21467722428763653	-0.028631286370641475	0.11407777121899777	0.0032661933362956473
28.656	0.15576550433896277	0.21462008609326066	-0.028506917912263317	0.11412899142650403	0.003253465790004754
28.658	0.15577909042472618	0.2145631965726841	-0.028382614471336866	0.11418028161219775	0.003240734913227682
28.66	0.15579229495290225	0.21450655558384701	-0.028258388385237858	0.11423163833438339	0.0032280020019350313
28.662	0.1558051293200961	0.214450162958141	-0.028134253864906866	0.11428305715916383	0.003215268542573577
28.664	0.15581760488490062	0.21439401849666215	-0.02801022699484996	0.1143345326303673	0.0032025362123266677
28.666	0.1558297318429474	0.2143381219664643	-0.027886325733139376	0.11438605765346566	0.0031898068630542035
28.668	0.15584151912683933	0.21428247309681128	-0.027762569911412193	0.11443762342808048	0.0031770825209179463
28.67	0.15585297561582262	0.2142270715754301	-0.02763898123487099	0.11448922008811846	0.003164365405610521
28.672	0.15586411018914348	0.2141719170482313	-0.027515576967090793	0.11454084010025724	0.0031516573016538677
28.674	0.1558749317260482	0.21411700914039916	-0.027392363520105035	0.11459248172613731	0.0031389589161133465
28.676	0.15588544910578297	0.21406234745999242	-0.02726935132343851	0.11464414109316247	0.003126271360643301
28.678	0.15589567120759412	0.2140079315936945	-0.027146551255651387	0.11469581409326773	0.0031135957960915553
28.68	0.15590560691072783	0.21395376110605563	-0.027023974571646594	0.11474749641996633	0.0031009334254132786
28.682	0.15591526499621705	0.21389983553873965	-0.0269016329026685	0.11479918351310996	0.003088285492395758
28.684	0.15592465308821293	0.21384615440977153	-0.026779538256303574	0.11485086997944874	0.0030756532663843953
28.686	0.15593377810628434	0.21379271721278506	-0.026657703016481033	0.11490254983392016	0.0030630380493090557
28.688	0.15594264696461405	0.21373952341626948	-0.02653613994347155	0.11495421687785083	0.003050441186162829
28.69	0.15595126657738478	0.21368657246293152	-0.026414861825286497	0.11500586488949702	0.0030378640301536313
28.692	0.15595964385877925	0.21363386377300686	-0.026293877628159948	0.11505748971795422	0.0030253075548471596
28.694	0.15596778572298015	0.21358139675206014	-0.026173193985710927	0.11510908849174939	0.003012772502612922
28.696	0.15597569908417025	0.21352917079198688	-0.026052817975383905	0.11516065811519913	0.0030002596638007
28.698	0.15598339085653223	0.2134771852700335	-0.02593275716911428	0.11521219523848392	0.0029877698820401878
28.7	0.15599086777948884	0.21342543954780782	-0.0258130196333271	0.11526369615893704	0.0029753040519604913
28.702	0.15599813557524753	0.21337393297029023	-0.025693613928937726	0.11531515635340196	0.0029628631074994005
28.704	0.15600519962621737	0.21332266486484516	-0.025574549111352443	0.11536657084649624	0.002950448031922039
28.706	0.15601206531611553	0.2132716345402314	-0.025455834730467197	0.11541793439573159	0.0029380598629096485
28.708	0.15601873802865915	0.21322084128562874	-0.025337480751058794	0.1154692415323224	0.002925699684664577
28.71	0.1560252231475654	0.21317028437206542	-0.025219494376740936	0.11552048831064667	0.0029133683053487206
28.712	0.1560315260565514	0.21311996306072334	-0.025101879121482935	0.11557167283511423	0.00290106616137461
28.714	0.15603765213933432	0.21306987660560012	-0.024984638856880445	0.11562279303877072	0.002888793727697517
28.716	0.1560436067796313	0.21302002425230554	-0.024867778099168052	0.1156738465223552	0.0028765515471951514
28.718	0.1560493951007537	0.21297040523677255	-0.024751302009219905	0.11572483040607907	0.0028643402273466176
28.72	0.15605502143215394	0.21292101878396752	-0.02463521639254845	0.11577574102819319	0.002852160433237189
28.722	0.1560604899682246	0.21287186410660103	-0.024519527699305075	0.1158265743069935	0.0028400128970359445
28.724	0.15606580490335925	0.2128229404038391	-0.024404243024280726	0.11587732581279739	0.0028278984201392655
28.726	0.15607097043195137	0.21277424686002633	-0.02428937001312916	0.11592799081723082	0.002815817863838359
28.728	0.15607599074839454	0.21272578264661035	-0.02417491281170075	0.11597856655385369	0.002803771734465446
28.73	0.15608087004708227	0.21267754693025565	-0.024060873403711994	0.11602905148661966	0.0027917603189723363
28.732	0.1560856125224081	0.21262953887258804	-0.023947254614645468	0.11607944363584538	0.0027797839922739766
28.734	0.15609022236516254	0.21258175762935277	-0.02383405949960603	0.11612974091569309	0.002767843154658462
28.736	0.15609470343258738	0.21253420234995551	-0.02372129134332141	0.11617994094726494	0.0027559382274599488
28.738	0.15609905903478521	0.21248687217700257	-0.023608953660141006	0.11623004093600002	0.0027440696503743165
28.74	0.15610329243735077	0.21243976624584204	-0.023497050194036685	0.11628003795221083	0.0027322378883275883
28.742	0.15610740690587882	0.2123928836841044	-0.023385584918602396	0.11632992895490474	0.0027204434321499086
28.744	0.1561114057059641	0.21234622361124345	-0.02327456203705494	0.11637971079063267	0.0027086867986510924
28.746	0.15611529210320135	0.21229978513728837	-0.023163986933760997	0.11642937965405536	0.002696968629012437
28.748	0.15611906936318537	0.2122535673637746	-0.02305386145183618	0.11647893375754345	0.002685289200904011
28.75	0.15612274075151084	0.2122075693921148	-0.022944185039982464	0.11652837269693989	0.002673648545566629
28.752	0.15612630951815232	0.21216179032420016	-0.022834957770778316	0.1165776957381091	0.0026620467591943644
28.754	0.1561297785538136	0.21211622926115273	-0.022726180340777724	0.11662690161847371	0.002650483998767575
28.756	0.15613315041243886	0.2120708853020777	-0.022617854070510795	0.1166759885557125	0.0026389604826856927
28.758	0.15613642763748203	0.2120257575428151	-0.02250998090448258	0.1167249544296104	0.0026274764952871296
28.76	0.15613961277239713	0.2119808450746918	-0.022402563411173672	0.11677379678510473	0.002616032387241817
28.762	0.15614270836063804	0.21193614698327412	-0.022295604783040737	0.1168225128294248	0.002604628575806561
28.764	0.15614571694565876	0.21189166234711918	-0.022189108836515422	0.11687109942927368	0.002593265545079369
28.766	0.15614864107091328	0.21184739023841728	-0.02208307377245973	0.11691955668305873	0.002581943195675273
28.768	0.15615148327985554	0.21180332975193994	-0.021977494699516032	0.11696788650273769	0.0025706611056275103
28.77	0.156154246017098	0.21175947992616215	-0.021872410678607908	0.1170160655253919	0.0025594234411662645
28.772	0.15615693129758146	0.2117158398117675	-0.021767781972327878	0.11706411537103308	0.0025482261401800848
28.774	0.1561595412723441	0.21167240849310207	-0.021663611033547334	0.11711203359744764	0.002537069543202833
28.776	0.1561620780720381	0.2116291850638214	-0.021559897553918198	0.11715981936376413	0.002525953702918316
28.778	0.1561645437287665	0.21158616858506749	-0.021456659435365594	0.11720746127858342	0.0025148805799383644
28.78	0.15372892566543864	0.21154336206801022	-0.02134494571275238	0.11585537773759624	0.0024729267483394124
28.782	0.1496836630049267	0.2115008211347559	-0.02118795775030772	0.11359713940419786	0.0024068913902519605
28.784	0.14574484443796087	0.2114586413445419	-0.020984265197551578	0.1114196260967273	0.0023380589822257643
28.786	0.14190968372016635	0.21141691343418417	-0.020736505705748948	0.10931827872440744	0.0022668791105113287
28.788	0.1381754317946909	0.2113757226170481	-0.0204476942062355	0.10728860768818119	0.002193804641820696
28.79	0.13453945185463542	0.211335148717615	-0.020119956913037633	0.10532687673601512	0.00211917222171345
28.792	0.1309991466783554	0.21129526701708715	-0.019755833525433347	0.10342934894801117	0.0020433329994608636
28.794	0.12755200043488457	0.21125614814576724	-0.019357543129941823	0.10159267280378463	0.0019665845454853287
28.796	0.12419556935565208	0.21121785828881084	-0.018927144309134974	0.09981376963995012	0.0018891896220140912
28.798	0.12092745126765794	0.2111804595335797	-0.01846674641480934	0.0980896983388337	0.001811397585128387
28.8	0.11774534043219165	0.2111440100957431	-0.017978168839984064	0.09641783276247114	0.0017334160765890532
28.802	0.11464695697934545	0.2111085643506972	-0.017463333440838343	0.09479562390772074	0.0016554475890328342
28.804	0.11163010912156539	0.21107417309787113	-0.016923961977300856	0.0932207636221975	0.0015776646590370212
28.806	0.10869264782491646	0.21104088395106874	-0.016361459439522514	0.0916911901604986	0.0015002016887725438
28.808	0.10583247940076271	0.2110087414511253	-0.01577762309495276	0.090204783460417	0.001423217074800288
28.81	0.10304758119008332	0.210977786730516	-0.015173894375191108	0.08875968761929204	0.0013468301247100951
28.812	0.10033592764825922	0.21094805820823767	-0.01455166409855089	0.08735412577826095	0.0012711478959478186
28.814	0.09769562109497376	0.2109195914970292	-0.01391229553869597	0.08598646353745999	0.0011962690930604483
28.816	0.09512483306202078	0.2108924196118213	-0.01325704939132547	0.08465519763786217	0.001122278136317558
28.818	0.0926217350811946	0.2108665730441783	-0.012587177714316672	0.0833588716785664	0.0010492529318830341
28.82	0.09018449868430282	0.21084207989469003	-0.01190381763354853	0.08209611060914204	0.0009772571291148556
28.822	0.08781133348381506	0.21081896600502084	-0.011208105791730077	0.0808655961519701	0.0009063501565826015
28.824	0.08550060399506461	0.21079725500281943	-0.010501097436591392	0.07966616500249811	0.0008365821610907998
28.826	0.08325071341040212	0.21077696847208535	-0.009783804384787582	0.07849671999209522	0.0007679965532501042
28.828	0.0810600649139414	0.21075812598215926	-0.009057210959327523	0.07735619710582382	0.0007006313961987675
28.83	0.07892706168980042	0.21074074523001318	-0.008322215431241491	0.07624358134354925	0.0006345155091904014
28.832	0.07685013365346792	0.21072484212200435	-0.0075797154305808825	0.0751578915427692	0.0005696754302566521
28.834	0.07482784424687185	0.21071043081769975	-0.006830549153910892	0.07409826525227643	0.0005061318430252017
28.836	0.07285879812403961	0.21069752380108286	-0.006075564430581867	0.07306387702678943	0.0004439042924243695
28.838	0.07094159993941121	0.21068613193778316	-0.005315509382625086	0.07205394386897808	0.00038300341469069425
28.84	0.06907485434743678	0.21067626466843084	-0.004551096950154969	0.0710677018708174	0.0003234360012387996
28.842	0.06725718539381009	0.21066792996595726	-0.003783058822126357	0.07010440097948538	0.0002652090725953258
28.844	0.0654873318975125	0.21066113440115933	-0.0030120671145500667	0.06916338889432001	0.00020832476921941862
28.846	0.06376407430211012	0.21065588323833176	-0.0022387631880610905	0.06824405412146059	0.0001527822761711747
28.848	0.06208619309061189	0.21065218047561646	-0.0014637676146327535	0.0673457945950069	0.00009857859310988064
28.85	0.060452468746027097	0.21065002890094686	-0.0006876717926608505	0.06646801828877123	0.00004570818129125351
28.852	0.05886169569193304	0.2106494301327547	0.00008893029331715829	0.06561469565174398	-5.8351341302256625e-6
28.854	0.0573127665474569	0.21065038431194164	0.000865073071853842	0.06481466878220014	-0.0000560694246246072
28.856	0.055804615619823424	0.21065288948068822	0.0016398550455063413	0.06403121424881807	-0.00010500190975582184
28.858	0.054336177341190985	0.2106569425248491	0.002412913438157145	0.06326392983364042	-0.0001526503864462217
28.86	0.052906386143709905	0.21066253963006004	0.0031838080339606557	0.0625123913506985	-0.00019902745380444647
28.862	0.051514186182899956	0.21066967612894033	0.003952190786709615	0.061776207317628354	-0.0002441513573985939
28.864	0.050158604531564344	0.2106783465711771	0.004717693945129565	0.06105503604806681	-0.0002880389738836321
28.866	0.04883870976881994	0.2106885447826248	0.005479961461667613	0.06034856657795486	-0.00033070781911407476
28.868	0.047553570753152766	0.2107002639889947	0.006238612714506784	0.05965648035399431	-0.0003721736768391531
28.87	0.04630225634304908	0.210713496575072	0.006993288322108961	0.05897846220498716	-0.0004124533909940815
28.872	0.045083842081453065	0.21072823439422378	0.00774382049679324	0.058314245055638605	-0.00045157504611687807
28.874	0.0438974730495566	0.2107444687458013	0.008489717203385282	0.05766352660608433	-0.000489547033835539
28.876	0.04274233513208617	0.2107621900581329	0.009230797462479914	0.057026104992483444	-0.0005263964252597294
28.878	0.041617614699614794	0.21078138855911263	0.009966827530347111	0.05640175969672279	-0.0005621466113053189
28.88	0.04052249812270929	0.21080205378642503	0.010697491210146634	0.05579024536250426	-0.0005968156593773134
28.882	0.039456172375836956	0.2108241748168342	0.01142258374974639	0.0551913354076697	-0.0006304276509544504
28.884	0.03841787545087096	0.21084774020678473	0.01214181164768519	0.05460481371318981	-0.000663001363162488
28.886	0.03740690611385754	0.21087273804653214	0.01285500436181354	0.05403052739007992	-0.0006945626652705634
28.888	0.03642256593816864	0.2108991560241912	0.013561903358612374	0.05346830003120896	-0.0007251319177725469
28.89	0.035464156497181466	0.21092698134097268	0.014262329384689703	0.052917963448971886	-0.0007547334250762074
28.892	0.034530979364267946	0.2109562009148119	0.014956108212087534	0.05237934158085756	-0.0007833911007612018
28.894	0.03362233639863578	0.21098680114333054	0.015642947995798406	0.05185222792781898	-0.0008111217049411581
28.896	0.0327375649354036	0.21101876799883032	0.016322731554506135	0.05133646601275996	-0.0008379513536833087
28.898	0.03187606901641836	0.21105208730888925	0.016995361968954348	0.05083194284165352	-0.0008639072681790995
28.9	0.031037259772719268	0.21108674449311363	0.017660567396346298	0.05033851154719272	-0.0008890066758109533
28.902	0.03022054833534567	0.2111227245256045	0.018318198920141006	0.04985603799604921	-0.0009132728213817375
28.904	0.02942534583534127	0.21116001221507139	0.018968205547345282	0.04938439399742816	-0.0009367333361743019
28.906	0.02865106340374538	0.2111985921190137	0.019610373730565674	0.04892341524097038	-0.0009594064570510819
28.908	0.02789712195269576	0.21123844836971714	0.020244536208148076	0.04847294307102099	-0.000981312251116785
28.91	0.027163002707144886	0.21127956490120686	0.02087065048356639	0.04803287407990349	-0.0010024773266428212
28.912	0.026448209205919768	0.21132192551319956	0.021488578612106228	0.04760309812333056	-0.001022922916202995
28.914	0.025752244990506875	0.21136551363679265	0.02209814288705489	0.04718349051675722	-0.0010426675153493005
28.916	0.025074613602396382	0.21141031247311143	0.02269929233150548	0.04677393476214135	-0.0010617352186606127
28.918	0.02441481858307472	0.21145630515558028	0.023291960256218304	0.04637430197875399	-0.0010801483985990038
28.92	0.0237723646960284	0.2115034745433095	0.02387597594855931	0.045984441086783394	-0.0010979234093959828
28.922	0.023146792268721007	0.2115518032420533	0.02445126966569007	0.04560423263601996	-0.001115081390080188
28.924	0.022537680836022804	0.21160127379696148	0.02501781805186581	0.04523358414994525	-0.0011316455780970916
28.926	0.021944611842908367	0.21165186860664403	0.025575506076625124	0.044872384470044435	-0.0011476339416862803
28.928	0.021367166734351246	0.2117035698508337	0.02612423951350518	0.04452051620092767	-0.0011630646284979222
28.93	0.020804926955328068	0.21175635955271832	0.026663956044368473	0.04417785664563664	-0.001177956427733667
28.932	0.02025747395081236	0.21181021964222857	0.02719462143720172	0.04384427703079453	-0.001192328516040256
28.934	0.019724402165826646	0.21186513192769096	0.027716135074445373	0.0435196431575128	-0.001206196308145287
28.936	0.019205349844762104	0.21192107808366625	0.028228498192062405	0.04320385795424286	-0.0012195800261514654
28.938	0.018699964100111995	0.2119780398242724	0.028731714800134388	0.042896823055441624	-0.0012324992858607782
28.94	0.018207892044356418	0.21203599880476504	0.029225722026097935	0.04259842534906876	-0.0012449697380013675
28.942	0.01772878078997809	0.21209493649104502	0.029710402782143115	0.042308539075151946	-0.0012570037370468051
28.944	0.01726227744945709	0.21215483419480669	0.030185746078103547	0.0420270405123558	-0.001268617573320143
28.946	0.016808031745722516	0.21221567324975996	0.03065175091942918	0.04175380096823126	-0.0012798271072176454
28.948	0.016365725179351694	0.2122774349600866	0.03110839810566152	0.04148870845271912	-0.0012906472594369106
28.95	0.015935059930373946	0.21234010058981756	0.031555666686076476	0.04123166053852599	-0.0013010925368671788
28.952	0.015515738488099425	0.21240365135998426	0.031993535793104974	0.040982548085339375	-0.001311176619060951
28.954	0.015107463341840516	0.2124680684622349	0.03242199869074313	0.0407412561949378	-0.0013209129550115037
28.956	0.014709936980907348	0.212533333083386	0.032841054560528375	0.04050766365346627	-0.001330314392163018
28.958	0.014322862012392704	0.212599426408722	0.03325070281176156	0.04028164275210542	-0.0013393929319198063
28.96	0.013945956079385525	0.21266632962276139	0.033650943269261456	0.04006307186401904	-0.0013481601584884495
28.962	0.013578965299721602	0.21273402390991064	0.03404177632759663	0.03985184691371393	-0.0013566276588782716
28.964	0.013221638843438037	0.21280249046480457	0.03442321449936112	0.0396478613174662	-0.0013648068345720615
28.966	0.012873725880572002	0.21287171051806517	0.03479527780809543	0.03945100325212202	-0.001372708617965662
28.968	0.01253497558116251	0.21294166533766407	0.03515798345888527	0.039261155148018055	-0.0013803430432707468
28.97	0.01220513711524672	0.2130123362230265	0.03551134569994764	0.03907819388076199	-0.0013877192522293174
28.972	0.011883961805753416	0.2130837045021858	0.03585538159334611	0.0389019930975143	-0.0013948458072530914
28.974	0.011571226106311575	0.21315575155388305	0.036190124136669256	0.038732443374635314	-0.0014017319338445646
28.976	0.011266721414918182	0.21322845882606237	0.03651560760016815	0.038569443088140795	-0.0014083866491635668
28.978	0.010970239282309752	0.21330180783296523	0.036831864011052116	0.03841288603537077	-0.001414818194726819
28.98	0.010681571259224377	0.21337578015054867	0.037138922461043715	0.03826266144882985	-0.0014210340167012585
28.982	0.010400508896398559	0.2134503573990979	0.03743679917080536	0.03811865368577885	-0.0014270403826959826
28.984	0.010126843744568858	0.21352552126227825	0.03772554824615379	0.037980744853083406	-0.0014328444223798552
28.986	0.009860367685223777	0.2136012535497066	0.038005233553678304	0.037848813773353286	-0.0014384530071859679
28.988	0.00960088816953758	0.21367753619261712	0.038275912843703026	0.03772274825092487	-0.001443872624277351
[truncated: 506 more rows]
